# Supplementary material for: The New Paradigm of Ligand Substitution-Driven Enhancement of Anisotropy from SO4 Units in Short-Wavelength Region
Source: ACS Cent Sci. 2024 Nov 27;10(12):2312–20. doi: 10.1021/acscentsci.4c01401 (PMC11673188; doi:10.1021/acscentsci.4c01401)
Supplement: Supplementary file 1 — oc4c01401_si_001.zip [file oc4c01401_si_001.zip]

Archive with 30 entries (30 files):
- (CH7N4)2S2O3.cif
- (CH7N4)2S2O3_checkcif.pdf
- (H4NO)SO3CH3.cif
- (H4NO)SO3CH3_checkcif.pdf
- CN4H7SO3NH2.cif
- CN4H7SO3NH2_checkcif.pdf
- CsS2C2O6H7.cif
- CsS2C2O6H7_checkcif.pdf
- KSC2O4H5.cif
- KSC2O4H5_checkcif.pdf
- LiSC2H5O4.cif
- LiSC2H5O4_checkcif.pdf
- LiSC2O4H7.cif
- LiSC2O4H7_checkcif.pdf
- MgS2C2O8H10.cif
- MgS2C2O8H10_checkcif.pdf
- MnS2C2O8H10.cif
- MnS2C2O8H10_checkcif.pdf
- NaSC2O4H5.cif
- NaSC2O4H5_checkcif.pdf
- NH4SO3CH3.cif
- NH4SO3CH3_checkcif.pdf
- SrS2O7C2H8.cif
- SrS2O7C2H8_checkcif.pdf
- Zn(SC2H5O3)2-6H2O.cif
- Zn(SC2H5O3)2-6H2O_checkcif.pdf
- ZnS2C2O10H14.cif
- ZnS2C2O10H14_checkcif.pdf
- ZnS2C4O10H14.cif
- ZnS2C4O10H14_checkcif.pdf
