# Supplementary material for: The New Paradigm of Ligand Substitution-Driven Enhancement of Anisotropy from SO4 Units in Short-Wavelength Region
Source: ACS Cent Sci. 2024 Nov 27;10(12):2312–20. doi: 10.1021/acscentsci.4c01401 (PMC11673188; doi:10.1021/acscentsci.4c01401)
Supplement: Supplementary file 1 — oc4c01401_si_001.zip [file oc4c01401_si_001.zip › (H4NO)SO3CH3.cif]

data_9
_audit_creation_date               2024-07-17
_audit_creation_method
;
Olex2 1.3
(compiled 2020.11.12 svn.r5f609507 for OlexSys, GUI svn.r6408)
;
_shelx_SHELXL_version_number       '2018/3'
_audit_contact_author_address      ?
_audit_contact_author_email        ?
_audit_contact_author_name         ''
_audit_contact_author_phone        ?
_publ_contact_author_id_orcid      ?
_publ_section_references
;
Dolomanov, O.V., Bourhis, L.J., Gildea, R.J, Howard, J.A.K. & Puschmann, H.
 (2009), J. Appl. Cryst. 42, 339-341.

Sheldrick, G.M. (2015). Acta Cryst. C71, 3-8.
;
_chemical_name_common              ?
_chemical_name_systematic          ?
_chemical_formula_moiety           'C H3 O3 S, H4 N O'
_chemical_formula_sum              'C H7 N O4 S'
_chemical_formula_weight           129.14
_chemical_melting_point            ?
loop_
  _atom_type_symbol
  _atom_type_description
  _atom_type_scat_dispersion_real
  _atom_type_scat_dispersion_imag
  _atom_type_scat_source
 'C' 'C' 0.0033 0.0016 'International Tables Vol C Tables 4.2.6.8 and 6.1.1.4'
 'H' 'H' 0.0000 0.0000 'International Tables Vol C Tables 4.2.6.8 and 6.1.1.4'
 'N' 'N' 0.0061 0.0033 'International Tables Vol C Tables 4.2.6.8 and 6.1.1.4'
 'O' 'O' 0.0106 0.0060 'International Tables Vol C Tables 4.2.6.8 and 6.1.1.4'
 'S' 'S' 0.1246 0.1234 'International Tables Vol C Tables 4.2.6.8 and 6.1.1.4'

_shelx_space_group_comment
;
The symmetry employed for this shelxl refinement is uniquely defined
by the following loop, which should always be used as a source of
symmetry information in preference to the above space-group names.
They are only intended as comments.
;
_space_group_crystal_system        'monoclinic'
_space_group_IT_number             14
_space_group_name_H-M_alt          'P 1 21/c 1'
_space_group_name_Hall             '-P 2ybc'
loop_
  _space_group_symop_operation_xyz
 'x, y, z'
 '-x, y+1/2, -z+1/2'
 '-x, -y, -z'
 'x, -y-1/2, z-1/2'

_cell_length_a                     8.6687(7)
_cell_length_b                     7.6256(5)
_cell_length_c                     8.1545(7)
_cell_angle_alpha                  90
_cell_angle_beta                   112.220(4)
_cell_angle_gamma                  90
_cell_volume                       499.02(7)
_cell_formula_units_Z              4
_cell_measurement_reflns_used      5014
_cell_measurement_temperature      98.0
_cell_measurement_theta_max        27.485
_cell_measurement_theta_min        2.538
_shelx_estimated_absorpt_T_max     ?
_shelx_estimated_absorpt_T_min     ?
_exptl_absorpt_coefficient_mu      0.559
_exptl_absorpt_correction_T_max    0.7456
_exptl_absorpt_correction_T_min    0.6540
_exptl_absorpt_correction_type     multi-scan
_exptl_absorpt_process_details
;
SADABS-2016/2 (Bruker,2016/2) was used for absorption correction.
wR2(int) was 0.0811 before and 0.0634 after correction.
The Ratio of minimum to maximum transmission is 0.8771.
The \l/2 correction factor is Not present.
;
_exptl_absorpt_special_details     ?
_exptl_crystal_colour              'clear light colourless'
_exptl_crystal_colour_lustre       clear
_exptl_crystal_colour_modifier     light
_exptl_crystal_colour_primary      colourless
_exptl_crystal_density_diffrn      1.719
_exptl_crystal_density_meas        ?
_exptl_crystal_density_method      ?
_exptl_crystal_description         block
_exptl_crystal_F_000               272
_exptl_crystal_size_max            0.324
_exptl_crystal_size_mid            0.268
_exptl_crystal_size_min            0.088
_exptl_transmission_factor_max     ?
_exptl_transmission_factor_min     ?
_diffrn_reflns_av_R_equivalents    0.0628
_diffrn_reflns_av_unetI/netI       0.0235
_diffrn_reflns_Laue_measured_fraction_full  1.000
_diffrn_reflns_Laue_measured_fraction_max  0.999
_diffrn_reflns_limit_h_max         11
_diffrn_reflns_limit_h_min         -11
_diffrn_reflns_limit_k_max         9
_diffrn_reflns_limit_k_min         -9
_diffrn_reflns_limit_l_max         10
_diffrn_reflns_limit_l_min         -10
_diffrn_reflns_number              15030
_diffrn_reflns_point_group_measured_fraction_full  1.000
_diffrn_reflns_point_group_measured_fraction_max  0.999
_diffrn_reflns_theta_full          25.242
_diffrn_reflns_theta_max           27.529
_diffrn_reflns_theta_min           2.538
_diffrn_ambient_temperature        98.0
_diffrn_detector_area_resol_mean   ?
_diffrn_measured_fraction_theta_full  1.000
_diffrn_measured_fraction_theta_max  0.999
_diffrn_measurement_device_type    'Bruker APEX-II CCD'
_diffrn_measurement_method         '\f and \w scans'
_diffrn_radiation_type             MoK\a
_diffrn_radiation_wavelength       0.71073
_diffrn_source                     ?
_diffrn_source_current             1.4
_diffrn_source_power               0.07
_diffrn_source_voltage             50.0
_diffrn_standards_number           0
_reflns_Friedel_coverage           0.000
_reflns_Friedel_fraction_full      .
_reflns_Friedel_fraction_max       .
_reflns_number_gt                  1013
_reflns_number_total               1148
_reflns_special_details
;
 Reflections were merged by SHELXL according to the crystal
 class for the calculation of statistics and refinement.
 
 _reflns_Friedel_fraction is defined as the number of unique
 Friedel pairs measured divided by the number that would be
 possible theoretically, ignoring centric projections and
 systematic absences.
;
_reflns_threshold_expression       'I > 2\s(I)'
_computing_cell_refinement         'SAINT V8.40B (?, 2016)'
_computing_data_collection         ?
_computing_data_reduction          'SAINT V8.40B (?, 2016)'
_computing_molecular_graphics      'Olex2 1.3 (Dolomanov et al., 2009)'
_computing_publication_material    'Olex2 1.3 (Dolomanov et al., 2009)'
_computing_structure_refinement    'SHELXL 2018/3 (Sheldrick, 2015)'
_computing_structure_solution      'ShelXT (Sheldrick, 2015)'
_refine_diff_density_max           0.249
_refine_diff_density_min           -0.348
_refine_diff_density_rms           0.055
_refine_ls_extinction_coef         0.036(5)
_refine_ls_extinction_expression  
 'Fc^*^=kFc[1+0.001xFc^2^\l^3^/sin(2\q)]^-1/4^'
_refine_ls_extinction_method       'SHELXL-2018/3 (Sheldrick 2018)'
_refine_ls_goodness_of_fit_ref     1.040
_refine_ls_hydrogen_treatment      mixed
_refine_ls_matrix_type             full
_refine_ls_number_parameters       72
_refine_ls_number_reflns           1148
_refine_ls_number_restraints       0
_refine_ls_R_factor_all            0.0306
_refine_ls_R_factor_gt             0.0255
_refine_ls_restrained_S_all        1.040
_refine_ls_shift/su_max            0.000
_refine_ls_shift/su_mean           0.000
_refine_ls_structure_factor_coef   Fsqd
_refine_ls_weighting_details      
 'w=1/[\s^2^(Fo^2^)+(0.0365P)^2^+0.2191P] where P=(Fo^2^+2Fc^2^)/3'
_refine_ls_weighting_scheme        calc
_refine_ls_wR_factor_gt            0.0694
_refine_ls_wR_factor_ref           0.0730
_refine_special_details            ?
_olex2_refinement_description
;
1. Fixed Uiso
 At 1.2 times of:
  All N(H,H) groups
 At 1.5 times of:
  All C(H,H,H) groups, All O(H) groups
2.a Rotating group:
 N1(H5,H6)
2.b Idealised Me refined as rotating group:
 C1(H1,H2,H3)
2.c Idealised tetrahedral OH refined as rotating group:
 O4(H7)
;
_atom_sites_solution_hydrogens     mixed
_atom_sites_solution_primary       dual
_atom_sites_solution_secondary     ?
loop_
  _atom_site_label
  _atom_site_type_symbol
  _atom_site_fract_x
  _atom_site_fract_y
  _atom_site_fract_z
  _atom_site_U_iso_or_equiv
  _atom_site_adp_type
  _atom_site_occupancy
  _atom_site_site_symmetry_order
  _atom_site_calc_flag
  _atom_site_refinement_flags_posn
  _atom_site_refinement_flags_adp
  _atom_site_refinement_flags_occupancy
  _atom_site_disorder_assembly
  _atom_site_disorder_group
 S1 S 0.24240(4) 0.14855(5) 0.52703(5) 0.02220(15) Uani 1 1 d . . . . .
 O1 O 0.12336(14) 0.29376(15) 0.48601(16) 0.0314(3) Uani 1 1 d . . . . .
 O2 O 0.24087(18) 0.04413(17) 0.67433(17) 0.0433(3) Uani 1 1 d . . . . .
 O3 O 0.21750(15) 0.04393(14) 0.36935(15) 0.0328(3) Uani 1 1 d . . . . .
 C1 C 0.4409(2) 0.2429(2) 0.5920(3) 0.0371(4) Uani 1 1 d . . . . .
 H1 H 0.446176 0.317365 0.496324 0.056 Uiso 1 1 calc R U . . .
 H2 H 0.524900 0.150016 0.617538 0.056 Uiso 1 1 calc R U . . .
 H3 H 0.462676 0.314055 0.698511 0.056 Uiso 1 1 calc R U . . .
 O4 O 0.22680(15) 0.63180(16) 0.52866(16) 0.0360(3) Uani 1 1 d . . . . .
 H7 H 0.205323 0.525829 0.538572 0.054 Uiso 1 1 calc R U . . .
 N1 N 0.12500(17) 0.69285(18) 0.35990(17) 0.0268(3) Uani 1 1 d . . . . .
 H5 H 0.141758 0.630111 0.276903 0.032 Uiso 1 1 d R U . . .
 H6 H 0.018766 0.685006 0.345282 0.032 Uiso 1 1 d R U . . .
 H4 H 0.153(3) 0.808(3) 0.359(3) 0.045(6) Uiso 1 1 d . . . . .

loop_
  _atom_site_aniso_label
  _atom_site_aniso_U_11
  _atom_site_aniso_U_22
  _atom_site_aniso_U_33
  _atom_site_aniso_U_23
  _atom_site_aniso_U_13
  _atom_site_aniso_U_12
 S1 0.0270(2) 0.0177(2) 0.0229(2) 0.00037(13) 0.01058(15) -0.00174(13)
 O1 0.0294(6) 0.0253(6) 0.0406(7) -0.0027(5) 0.0144(5) 0.0031(4)
 O2 0.0641(9) 0.0344(7) 0.0352(7) 0.0088(5) 0.0231(6) -0.0086(6)
 O3 0.0451(7) 0.0237(6) 0.0302(6) -0.0060(5) 0.0148(5) -0.0016(5)
 C1 0.0275(8) 0.0361(9) 0.0440(10) -0.0004(8) 0.0092(7) -0.0035(7)
 O4 0.0390(7) 0.0257(6) 0.0351(7) 0.0044(5) 0.0047(6) 0.0015(5)
 N1 0.0283(7) 0.0242(7) 0.0272(7) -0.0029(5) 0.0097(5) 0.0006(5)

_geom_special_details
;
 All esds (except the esd in the dihedral angle between two l.s. planes)
 are estimated using the full covariance matrix.  The cell esds are taken
 into account individually in the estimation of esds in distances, angles
 and torsion angles; correlations between esds in cell parameters are only
 used when they are defined by crystal symmetry.  An approximate (isotropic)
 treatment of cell esds is used for estimating esds involving l.s. planes.
;
loop_
  _geom_bond_atom_site_label_1
  _geom_bond_atom_site_label_2
  _geom_bond_distance
  _geom_bond_site_symmetry_2
  _geom_bond_publ_flag
 S1 O1 1.4635(11) . ?
 S1 O2 1.4453(12) . ?
 S1 O3 1.4582(11) . ?
 S1 C1 1.7521(17) . ?
 C1 H1 0.9800 . ?
 C1 H2 0.9800 . ?
 C1 H3 0.9800 . ?
 O4 H7 0.8400 . ?
 O4 N1 1.4038(17) . ?
 N1 H5 0.8846 . ?
 N1 H6 0.8847 . ?
 N1 H4 0.91(2) . ?

loop_
  _geom_angle_atom_site_label_1
  _geom_angle_atom_site_label_2
  _geom_angle_atom_site_label_3
  _geom_angle
  _geom_angle_site_symmetry_1
  _geom_angle_site_symmetry_3
  _geom_angle_publ_flag
 O1 S1 C1 106.58(8) . . ?
 O2 S1 O1 112.30(8) . . ?
 O2 S1 O3 112.74(8) . . ?
 O2 S1 C1 106.95(9) . . ?
 O3 S1 O1 110.85(7) . . ?
 O3 S1 C1 107.00(8) . . ?
 S1 C1 H1 109.5 . . ?
 S1 C1 H2 109.5 . . ?
 S1 C1 H3 109.5 . . ?
 H1 C1 H2 109.5 . . ?
 H1 C1 H3 109.5 . . ?
 H2 C1 H3 109.5 . . ?
 N1 O4 H7 109.5 . . ?
 O4 N1 H5 110.3 . . ?
 O4 N1 H6 110.3 . . ?
 O4 N1 H4 104.9(14) . . ?
 H5 N1 H6 108.9 . . ?
 H5 N1 H4 113.0 . . ?
 H6 N1 H4 109.5 . . ?

_shelx_res_file
;
TITL 9_a.res in P2(1)/c
    9.res
    created by SHELXL-2018/3 at 18:01:50 on 17-Jul-2024
REM Old TITL 9 in P2(1)/c
REM SHELXT solution in P2(1)/c: R1 0.103, Rweak 0.003, Alpha 0.023
REM <I/s> 0.381 for 86 systematic absences, Orientation as input
REM Formula found by SHELXT: C2 N O3 S
CELL 0.71073 8.6687 7.6256 8.1545 90 112.22 90
ZERR 4 0.0007 0.0005 0.0007 0 0.004 0
LATT 1
SYMM -X,0.5+Y,0.5-Z
SFAC C H N O S
UNIT 4 28 4 16 4

L.S. 20
PLAN  5
TEMP -175.15
CONF
list 4
MORE -1
BOND $H
fmap 2 53
acta
REM <olex2.extras>
REM <HklSrc "%.\\9.hkl">
REM </olex2.extras>

WGHT    0.036500    0.219100
EXTI    0.036289
FVAR       1.12117
S1    5    0.242404    0.148545    0.527035    11.00000    0.02700    0.01768 =
         0.02294    0.00037    0.01058   -0.00174
O1    4    0.123362    0.293760    0.486011    11.00000    0.02944    0.02529 =
         0.04062   -0.00273    0.01439    0.00310
O2    4    0.240873    0.044133    0.674332    11.00000    0.06411    0.03440 =
         0.03520    0.00875    0.02315   -0.00861
O3    4    0.217496    0.043926    0.369350    11.00000    0.04513    0.02374 =
         0.03016   -0.00596    0.01479   -0.00156
C1    1    0.440907    0.242889    0.592010    11.00000    0.02749    0.03608 =
         0.04403   -0.00040    0.00923   -0.00353
AFIX 137
H1    2    0.446176    0.317365    0.496324    11.00000   -1.50000
H2    2    0.524900    0.150016    0.617538    11.00000   -1.50000
H3    2    0.462676    0.314055    0.698511    11.00000   -1.50000
AFIX   0

O4    4    0.226801    0.631800    0.528656    11.00000    0.03896    0.02566 =
         0.03509    0.00436    0.00469    0.00153
AFIX 147
H7    2    0.205323    0.525829    0.538572    11.00000   -1.50000
AFIX   0
N1    3    0.124996    0.692849    0.359903    11.00000    0.02829    0.02418 =
         0.02715   -0.00287    0.00975    0.00062
AFIX   7
H5    2    0.141758    0.630111    0.276903    11.00000   -1.20000
H6    2    0.018766    0.685006    0.345282    11.00000   -1.20000
AFIX   0
H4    2    0.153226    0.807867    0.358794    11.00000    0.04464
HKLF 4


REM  9_a.res in P2(1)/c
REM wR2 = 0.0730, GooF = S = 1.040, Restrained GooF = 1.040 for all data
REM R1 = 0.0255 for 1013 Fo > 4sig(Fo) and 0.0306 for all 1148 data
REM 72 parameters refined using 0 restraints

END

WGHT      0.0365      0.2191

REM Highest difference peak  0.249,  deepest hole -0.348,  1-sigma level  0.055
Q1    1   0.3516  0.1832  0.5641  11.00000  0.05    0.25
Q2    1   0.2673  0.0889  0.6138  11.00000  0.05    0.21
Q3    1   0.1706  0.2273  0.5092  11.00000  0.05    0.21
Q4    1   0.1598  0.0746  0.6501  11.00000  0.05    0.20
Q5    1   0.2075  0.0815  0.4369  11.00000  0.05    0.17
;
_shelx_res_checksum                64479
_shelx_hkl_file
;
   0   0  -1   -0.10    0.20
   0   0  -1    0.10    0.30
   0   0  -1   -0.20    0.40
   0   0   1    1.20    1.60
   0   0   1    0.60    0.30
   0   0   1    0.20    0.30
   0   0   1    0.40    0.90
   0   0  -1    0.30    1.30
   0   0   2 6787.92  216.88
   0   0  -2 6333.57  215.68
   0   0   3    1.90    1.10
   0   0   3    0.20    0.70
   0   0   3    1.90    1.30
   0   0  -3   -2.80    3.20
   0   0  -3    0.90    0.60
   0   0  -3    0.10    1.20
   0   0  -3   -0.60    0.70
   0   0   4  209.58   12.30
   0   0   4  225.78   10.70
   0   0  -4  243.78   12.70
   0   0  -4  204.58   20.80
   0   0  -4  220.58   22.60
   0   0  -4  254.67   26.30
   0   0  -4  217.38   10.80
   0   0   4  232.08   11.70
   0   0  -5    2.70    7.60
   0   0  -5    3.30    4.10
   0   0   5    0.80    1.30
   0   0  -5    0.30    1.10
   0   0   5    0.40    2.70
   0   0   5   -0.50    1.20
   0   0  -5   13.30   10.30
   0   0   5    1.80    1.30
   0   0  -6 1418.96   53.09
   0   0  -6 1356.56   75.49
   0   0   6 1363.56   50.59
   0   0   6 1319.47   49.60
   0   0   6 1334.47   48.10
   0   0   6 1308.47   51.39
   0   0  -6 1339.47   76.19
   0   0  -6 1522.15   85.59
   0   0  -6 1371.16   74.09
   0   0   7    1.50    2.30
   0   0  -7   -1.60    2.40
   0   0  -7   12.90   19.10
   0   0  -7   18.90   13.10
   0   0  -7   -1.10    1.50
   0   0   7    2.30    7.70
   0   0   7    3.40    2.30
   0   0  -7   -0.90    1.90
   0   0  -8  148.39   34.50
   0   0   8  154.38   12.00
   0   0   8  148.39   12.70
   0   0  -8   92.19   34.30
   0   0  -8  133.99   10.90
   0   0  -8  133.49   28.60
   0   0   8  132.89   12.40
   0   0  -8  133.59   29.50
   0   0  -9   -1.30    2.70
   0   0  -9  -35.10   25.40
   0   0  -9    1.60    5.10
   0   0  -9    3.00    3.20
   0   0  -9   28.10   30.40
   0   0   9   -0.10    3.60
   0   0   9    5.70    5.00
   0   1   0    0.00    0.30
   0   1   0    2.30    1.00
   0   1   0    0.10    0.40
   0   1   0    0.10    0.30
   0  -1   0   -0.10    0.30
   0  -1   0    0.40    0.30
   0  -1   0    0.00    0.30
   0  -1   0    0.10    0.10
   0  -1   0    0.40    0.30
   0  -1   0    0.70    0.70
   0   1   1 1061.49   43.10
   0   1  -1 1165.28   36.50
   0   1  -1 1058.09   34.40
   0   1   1 1064.59   34.20
   0   1  -1 1110.79   39.00
   0   1  -1 1113.19   37.90
   0   1   1 1100.89   35.00
   0   1   1 1086.09   33.60
   0  -1  -1 1024.20   34.20
   0  -1  -1  971.10   42.40
   0  -1  -1 1084.29   33.60
   0  -1   1 1087.29   34.40
   0  -1  -1 1098.49   35.00
   0  -1   1 1130.69   36.20
   0   1   2 2033.90   66.89
   0   1  -2 2206.48   69.89
   0   1   2 2159.88   66.59
   0   1   2 2114.69   66.59
   0   1   2 2100.49   67.49
   0   1  -2 2061.59   78.39
   0   1   2 2221.58   83.99
   0   1  -2 2215.58   76.69
   0  -1  -2 2122.49   83.29
   0  -1   2 2190.98   69.59
   0  -1  -2 2028.40   67.39
   0  -1   2 2083.09   66.09
   0   1   3  917.31   31.30
   0   1   3  958.90   31.50
   0   1  -3  884.71   30.30
   0   1   3  914.81   31.60
   0   1  -3  910.71   34.30
   0   1   3  838.72   45.30
   0   1  -3  918.91   43.40
   0   1   3  874.01   30.80
   0   1  -3  953.00   44.30
   0  -1  -3  826.02   48.30
   0  -1  -3  889.41   45.90
   0  -1  -3  860.41   31.50
   0  -1   3  912.81   33.90
   0  -1   3  904.11   30.10
   0   1   4    3.00    1.40
   0   1  -4    0.40    4.40
   0   1  -4    3.60    2.00
   0   1  -4    1.90    2.50
   0   1  -4    2.70    6.50
   0   1  -4    4.50    3.50
   0   1   4    2.90    1.60
   0   1   4    4.70    2.10
   0   1  -4    1.30    0.90
   0  -1   4    1.70    1.40
   0  -1   4    2.00    1.10
   0  -1  -4    1.80    1.30
   0  -1  -4    5.50    8.00
   0  -1  -4    1.10    2.50
   0   1   5   15.80    3.40
   0   1   5   16.20    4.10
   0   1   5   15.40    3.40
   0   1  -5   14.80    2.80
   0   1  -5   11.00    3.10
   0   1   5   15.50    3.10
   0   1  -5   17.70    7.20
   0   1  -5   14.70    8.30
   0   1  -5   23.40    9.50
   0   1  -5   29.80   12.90
   0  -1   5   13.30    3.30
   0  -1  -5   13.80    3.00
   0  -1  -5   10.70    5.80
   0  -1  -5   13.30   12.80
   0  -1   5   11.70    2.60
   0  -1   5   26.50    5.90
   0  -1  -5   20.90    9.90
   0  -1  -5   21.40    8.90
   0   1   6   20.70    5.50
   0   1   6   14.40    3.40
   0   1  -6   30.30    6.80
   0   1  -6   22.40   15.00
   0   1  -6   25.60   10.40
   0   1  -6   27.00   10.60
   0   1  -6   17.10   11.40
   0   1  -6   26.00    4.40
   0   1   6   14.70    3.60
   0   1   6   10.50    3.10
   0  -1  -6   22.90   14.20
   0  -1  -6   19.60    8.80
   0  -1   6   17.50    4.20
   0  -1   6   22.30    3.60
   0  -1  -6   41.10   15.10
   0  -1  -6   15.00   12.90
   0  -1  -6   24.50    4.80
   0  -1   6   27.90    7.30
   0   1  -7   24.30    9.40
   0   1  -7   51.19   23.00
   0   1   7   46.80    6.70
   0   1  -7   38.60   13.20
   0   1  -7   36.10   17.80
   0   1  -7   46.40    6.20
   0   1   7   65.69    9.50
   0   1   7   52.39    7.70
   0  -1  -7   83.09   21.60
   0  -1  -7   41.20   23.10
   0  -1  -7   27.60   11.40
   0  -1  -7   53.69    7.50
   0  -1   7   56.19    6.80
   0  -1  -7   39.20   20.70
   0  -1   7   39.40    7.10
   0   1  -8  127.99   35.40
   0   1  -8   92.49   24.10
   0   1   8   89.59    9.80
   0   1   8   65.59   11.40
   0   1   8   78.49   10.10
   0   1  -8   82.59    8.20
   0   1  -8   72.49   21.80
   0  -1  -8   55.49   23.90
   0  -1   8   86.49    8.70
   0  -1  -8  125.39   36.50
   0  -1   8  104.49   10.60
   0  -1   8   88.69   10.20
   0  -1  -8   98.79   26.30
   0  -1  -8   72.89   21.10
   0  -1  -8   79.89    8.80
   0   1  -9    0.90    2.70
   0   1  -9   -1.40   31.70
   0   1   9    4.00    5.40
   0   1   9   -2.20   10.20
   0   1   9    2.10    3.80
   0   1  -9    4.00    6.20
   0   1  -9   -4.30   17.90
   0  -1   9   -1.80    6.50
   0  -1   9    7.50    4.20
   0  -1  -9    7.90   34.70
   0  -1  -9   -2.40    3.10
   0  -1  -9   18.20   23.60
   0  -1  -9   -0.50    3.90
   0  -1   9    0.80    3.60
   0   2   0 1478.95   47.70
   0   2   0 1491.75   48.30
   0  -2   0 1491.95   47.40
   0  -2   0 1486.95   49.70
   0  -2   0 1470.55   48.20
   0  -2   0 1440.46   45.90
   0  -2   0 1427.26   47.00
   0   2   1   20.80    2.30
   0   2  -1   25.10    2.70
   0   2  -1   23.60    3.00
   0   2   1   16.50    1.60
   0   2   1   11.50    4.40
   0   2  -1   25.30    2.40
   0   2  -1   22.20    2.30
   0   2  -1   22.80    2.40
   0   2   1   14.70    3.80
   0  -2  -1   25.90    5.50
   0  -2  -1   17.50    5.60
   0  -2  -1   14.70    2.30
   0  -2  -1   17.20    1.10
   0  -2  -1   19.30    1.70
   0  -2   1   24.20    2.90
   0  -2  -1   15.30    2.70
   0  -2   1   17.50    2.20
   0   2   2 2408.46   76.79
   0   2  -2 2424.66   84.19
   0   2   2 2316.47   93.09
   0   2   2 2348.17   75.09
   0   2  -2 2414.76   79.59
   0   2  -2 2498.65   75.89
   0   2  -2 2442.66   82.29
   0   2   2 2478.15   74.09
   0  -2  -2 2274.27   75.09
   0  -2  -2 2339.97   73.79
   0  -2  -2 2419.06   93.49
   0  -2   2 2341.57   75.39
   0  -2  -2 2337.67   76.69
   0  -2   2 2425.16   78.89
   0   2   3  565.64   19.30
   0   2   3  562.24   20.60
   0   2  -3  579.54   32.70
   0   2  -3  542.35   29.10
   0   2  -3  542.15   20.30
   0   2   3  560.74   19.80
   0   2   3  601.84   36.10
   0   2  -3  555.84   24.50
   0   2   3  540.35   23.30
   0   2  -3  501.05   29.10
   0   2  -3  536.95   29.60
   0  -2  -3  533.65   37.20
   0  -2  -3  566.64   35.00
   0  -2   3  550.34   19.30
   0  -2  -3  546.65   21.80
   0  -2   3  533.25   23.70
   0   2  -4  546.45   25.80
   0   2   4  541.45   20.50
   0   2   4  550.94   20.30
   0   2  -4  511.65   32.10
   0   2  -4  518.05   32.90
   0   2   4  546.65   22.40
   0   2   4  520.45   21.20
   0   2  -4  550.14   36.80
   0   2  -4  509.35   33.00
   0   2  -4  546.85   20.70
   0  -2   4  516.15   24.70
   0  -2  -4  513.25   22.20
   0  -2   4  531.75   19.50
   0  -2  -4  530.55   42.10
   0   2  -5 1664.23   80.19
   0   2  -5 1518.15   71.99
   0   2  -5 1549.14   73.99
   0   2   5 1627.64   52.99
   0   2   5 1536.85   53.19
   0   2   5 1577.34   54.19
   0   2  -5 1531.25   52.79
   0   2  -5 1434.86   76.09
   0   2  -5 1528.45   59.09
   0   2   5 1563.04   55.19
   0  -2  -5 1674.93   83.29
   0  -2   5 1460.75   58.39
   0  -2  -5 1329.47   76.19
   0  -2   5 1591.64   51.59
   0  -2  -5 1530.75   86.09
   0  -2  -5 1614.34   79.59
   0  -2  -5 1527.95   55.19
   0  -2   5 1680.93   56.99
   0   2   6    4.70    2.50
   0   2  -6   -0.30    1.80
   0   2  -6    0.60    2.50
   0   2  -6   -1.40   11.60
   0   2  -6    0.10   10.00
   0   2   6    0.70    2.30
   0   2   6   -0.30    1.90
   0   2   6    1.30    3.30
   0   2  -6    4.00    1.90
   0  -2  -6   -0.30    1.70
   0  -2  -6   -1.90   11.30
   0  -2  -6    6.30    6.60
   0  -2   6   -3.80    1.90
   0  -2  -6    0.00    1.30
   0  -2   6    1.50    7.60
   0  -2   6    0.70    2.00
   0  -2  -6    2.90   13.90
   0   2  -7  916.71   62.19
   0   2  -7 1011.30   44.50
   0   2  -7  938.11   61.39
   0   2   7  890.81   37.10
   0   2  -7  959.70   36.70
   0   2   7  935.51   39.10
   0   2   7  960.70   38.10
   0  -2  -7 1003.40   71.49
   0  -2  -7  918.81   65.99
   0  -2  -7  955.30   66.49
   0  -2   7  946.31   35.10
   0  -2  -7  972.90   39.80
   0  -2  -7 1000.20   78.59
   0  -2   7 1011.30   41.80
   0   2   8   15.70    5.90
   0   2  -8   11.00    7.60
   0   2  -8   18.50   10.90
   0   2   8   19.90    5.20
   0   2  -8   13.60   14.90
   0   2  -8   -8.20   21.40
   0   2  -8   16.60    4.20
   0   2   8   17.90    5.90
   0  -2  -8   13.90   11.40
   0  -2   8   18.50    4.10
   0  -2  -8    6.80   18.80
   0  -2  -8   32.80   29.60
   0  -2   8   10.90    5.00
   0  -2  -8   44.70   18.60
   0  -2  -8   14.10    4.80
   0  -2   8   11.40    4.80
   0   2  -9  158.78   12.20
   0   2  -9  157.48   32.70
   0   2   9  173.18   16.10
   0   2   9  172.58   14.40
   0   2  -9  159.88   40.40
   0   2  -9  174.88   44.00
   0  -2  -9  148.19   33.60
   0  -2   9  161.48   16.50
   0  -2  -9  133.49   42.40
   0  -2   9  187.48   12.70
   0  -2  -9  150.18   34.00
   0  -2  -9  188.08   17.60
   0  -2   9  178.98   16.30
   0   3   0   -1.20    0.60
   0   3   0    0.20    0.60
   0  -3   0   -0.40    0.30
   0  -3   0   -0.60    0.50
   0  -3   0   -0.60    1.40
   0  -3   0   -0.80    0.80
   0  -3   0    0.50    2.00
   0  -3   0   -0.20    0.50
   0   3   1  375.66   13.50
   0   3   1  391.46   14.50
   0   3  -1  378.06   16.00
   0   3  -1  361.36   17.10
   0   3   1  379.86   15.80
   0   3   1  360.66   20.80
   0  -3  -1  370.96   13.50
   0  -3   1  363.16   16.40
   0  -3  -1  380.36   12.50
   0  -3  -1  342.17   15.20
   0  -3  -1  398.06   17.40
   0  -3  -1  383.16   21.10
   0  -3   1  350.56   15.50
   0  -3  -1  368.76   23.10
   0   3  -2  399.76   18.20
   0   3  -2  389.06   19.20
   0   3   2  392.56   13.60
   0   3   2  395.16   14.80
   0   3  -2  419.66   18.90
   0   3  -2  402.16   18.10
   0   3  -2  384.76   16.50
   0   3   2  377.46   25.50
   0   3  -2  415.26   18.00
   0  -3  -2  379.16   13.00
   0  -3  -2  374.36   28.00
   0  -3  -2  386.06   25.50
   0  -3  -2  394.06   18.20
   0  -3   2  377.06   18.30
   0  -3  -2  387.86   16.80
   0  -3  -2  390.26   14.90
   0  -3   2  396.46   16.20
   0   3   3 1470.05   45.50
   0   3  -3 1392.86   53.39
   0   3  -3 1477.65   48.50
   0   3  -3 1479.65   56.79
   0   3   3 1426.06   49.90
   0   3   3 1396.06   47.40
   0   3  -3 1417.16   56.49
   0  -3   3 1323.77   52.19
   0  -3  -3 1483.65   72.09
   0  -3  -3 1437.66   47.70
   0  -3  -3 1374.06   65.99
   0  -3  -3 1455.85   50.09
   0   3   4   48.60    6.50
   0   3  -4   36.90    4.00
   0   3   4   38.70    3.50
   0   3   4   37.90    4.10
   0   3  -4   24.30    7.40
   0   3  -4   52.09   13.10
   0   3  -4   43.00   10.10
   0   3  -4   30.10    5.90
   0   3  -4   56.99   12.10
   0  -3  -4   52.69   18.10
   0  -3  -4   42.00    6.00
   0  -3  -4   60.29   15.90
   0  -3   4   49.70    8.10
   0  -3   4   34.60    3.20
   0   3  -5   77.69   15.40
   0   3  -5   49.20    5.10
   0   3   5   59.29    5.80
   0   3   5   57.59    4.60
   0   3  -5   55.09    9.40
   0   3   5   66.99    5.30
   0   3   5   60.79    6.80
   0   3  -5   55.89   12.80
   0   3  -5   63.39   15.80
   0  -3  -5   69.99   18.30
   0  -3   5   73.49    7.60
   0  -3   5   63.99    4.70
   0  -3  -5   61.59   18.30
   0  -3  -5   29.60   10.50
   0  -3  -5   55.59   16.90
   0  -3  -5   62.99    6.80
   0  -3   5   48.80   11.60
   0   3  -6  263.67   13.70
   0   3   6  257.07   14.60
   0   3  -6  231.88   24.30
   0   3   6  256.57   13.50
   0   3  -6  220.68   26.60
   0   3  -6  255.77   33.10
   0   3   6  265.67   12.30
   0   3  -6  237.38   18.00
   0   3  -6  249.97   25.90
   0   3   6  256.47   15.80
   0  -3  -6  313.77   44.20
   0  -3  -6  237.98   37.40
   0  -3  -6  263.47   16.20
   0  -3  -6  274.07   39.50
   0  -3   6  272.57   17.00
   0  -3  -6  172.98   28.20
   0  -3   6  273.87   12.10
   0   3  -7   14.90   16.30
   0   3  -7   23.80    4.40
   0   3  -7   11.40   11.50
   0   3   7   20.70    4.40
   0   3   7   38.90    5.70
   0   3  -7   17.60    9.10
   0   3   7   31.80    6.90
   0   3  -7   14.90    5.70
   0  -3   7   32.60    7.10
   0  -3  -7   24.70    5.60
   0  -3  -7   38.10   15.40
   0  -3  -7   12.50    9.40
   0  -3  -7   22.80   24.50
   0  -3   7   28.70    4.20
   0  -3  -7   52.89   22.70
   0   3  -8   11.10   21.80
   0   3   8   25.60    5.60
   0   3   8   29.40    7.20
   0   3  -8   10.60   18.00
   0   3   8   26.00    7.00
   0   3  -8   41.00   15.20
   0   3  -8   43.00   16.30
   0   3  -8   29.80    5.20
   0  -3  -8   -3.00   30.00
   0  -3   8   26.60    7.30
   0  -3  -8   17.10   12.10
   0  -3  -8   18.90   12.10
   0  -3  -8   23.10    6.20
   0  -3  -8   -1.50   24.70
   0  -3   8   26.20    6.80
   0  -3   8   22.70    4.20
   0   3   9    4.90    8.10
   0   3  -9   -3.70    2.90
   0   3   9    5.50    9.10
   0   3  -9   -4.30   22.60
   0   3  -9   -0.80    1.90
   0   3   9    0.30    3.70
   0   3  -9    2.60    4.50
   0   3  -9    2.50   29.30
   0  -3   9   -4.60    3.40
   0  -3  -9    4.90   39.20
   0  -3  -9  -19.80   33.10
   0  -3  -9   -0.90    4.50
   0  -3  -9   -1.60    4.10
   0  -3   9   -0.80    5.00
   0  -3   9   11.90    8.50
   0   4   0  230.58   12.90
   0   4   0  255.87   13.00
   0  -4   0  270.27   14.90
   0  -4   0  221.78   11.40
   0  -4   0  229.48   14.90
   0  -4   0  229.98    9.80
   0  -4   0  247.88   12.70
   0  -4   0  239.38   12.00
   0   4  -1   38.10    4.60
   0   4   1   43.60    3.30
   0   4  -1   45.70    5.40
   0   4   1   41.50    4.10
   0  -4  -1   48.40   10.20
   0  -4  -1   40.40    3.10
   0  -4  -1   37.00    4.10
   0  -4  -1   37.30    6.20
   0  -4   1   40.60    3.80
   0  -4  -1   39.00    3.60
   0  -4  -1   40.70    2.60
   0  -4  -1   46.00    8.80
   0  -4   1   44.60    5.20
   0  -4   1   47.00    5.10
   0   4   2 1144.19   37.90
   0   4   2 1135.29   41.50
   0   4   2 1174.18   37.70
   0   4  -2 1159.58   44.80
   0   4  -2 1133.79   41.00
   0  -4  -2 1213.08   58.09
   0  -4  -2 1133.39   35.10
   0  -4  -2 1118.29   40.90
   0  -4   2 1110.09   43.00
   0  -4  -2 1063.39   43.40
   0  -4   2 1123.39   40.60
   0  -4  -2 1119.19   37.90
   0  -4  -2 1147.69   53.19
   0   4  -3  416.96   20.60
   0   4   3  399.86   16.60
   0   4  -3  430.16   18.90
   0   4  -3  425.26   21.40
   0   4   3  440.56   20.10
   0   4  -3  409.96   21.20
   0   4  -3  427.66   22.80
   0   4  -3  425.66   22.30
   0  -4   3  415.56   18.20
   0  -4  -3  416.76   21.50
   0  -4  -3  429.36   31.40
   0  -4  -3  403.06   35.00
   0  -4  -3  411.06   16.90
   0  -4  -3  394.86   19.10
   0  -4   3  401.06   24.90
   0   4  -4 1205.58   53.89
   0   4   4 1141.79   44.20
   0   4   4 1143.39   40.80
   0   4  -4 1122.49   48.60
   0   4  -4 1211.88   42.30
   0   4  -4 1161.68   50.99
   0   4  -4 1230.28   51.79
   0   4  -4 1131.39   50.69
   0   4   4 1164.68   37.60
   0  -4  -4 1213.98   71.29
   0  -4   4 1192.08   39.00
   0  -4  -4 1161.28   44.00
   0  -4   4 1101.69   51.39
   0  -4  -4 1072.49   45.90
   0  -4  -4 1218.08   64.89
   0   4  -5  431.06   29.30
   0   4  -5  426.96   29.60
   0   4   5  392.26   21.30
   0   4  -5  421.46   19.10
   0   4   5  416.66   19.00
   0   4  -5  424.06   30.40
   0   4  -5  483.55   34.90
   0   4  -5  398.46   25.00
   0   4   5  423.26   16.50
   0  -4  -5  346.37   34.60
   0  -4  -5  486.25   39.90
   0  -4   5  416.86   22.00
   0  -4  -5  434.56   41.50
   0  -4  -5  378.76   43.30
   0  -4   5  444.66   16.60
   0  -4  -5  442.86   22.00
   0   4  -6  110.29   19.10
   0   4   6   96.69    6.90
   0   4  -6   90.89   21.70
   0   4   6  103.29   10.40
   0   4   6   91.79    8.50
   0   4  -6   75.39   15.00
   0   4  -6   98.39    8.00
   0   4  -6  105.79   11.90
   0  -4  -6  127.49   27.70
   0  -4  -6   48.70   17.10
   0  -4   6  100.09   10.40
   0  -4  -6   74.69   18.10
   0  -4  -6  107.09   33.00
   0  -4   6   86.69    5.90
   0  -4  -6  108.09   10.20
   0   4  -7   36.60    8.50
   0   4  -7   56.59   23.00
   0   4   7   45.60    9.60
   0   4   7   51.19    5.90
   0   4  -7   61.89   19.70
   0   4  -7   47.50    9.20
   0   4  -7   51.39   14.80
   0   4  -7   49.60   14.80
   0  -4   7   58.39    4.90
   0  -4  -7   56.99   18.00
   0  -4  -7   78.19   23.20
   0  -4  -7   40.40    7.30
   0  -4  -7   65.69   33.50
   0  -4   7   51.79    9.00
   0  -4  -7   29.80   14.90
   0   4  -8   -0.90    1.90
   0   4   8    5.00    5.00
   0   4  -8   -0.60    1.90
   0   4   8   -0.70    2.70
   0   4  -8    0.90    2.90
   0   4   8   14.30    7.10
   0   4  -8    2.00    3.10
   0   4  -8   11.30   15.80
   0   4  -8   -8.50   22.90
   0  -4  -8   34.10   37.30
   0  -4  -8    4.20   16.60
   0  -4  -8   -2.20    2.70
   0  -4   8    5.70    4.40
   0  -4  -8   -1.10    3.00
   0  -4  -8   -2.60    3.50
   0   5   0    1.40    1.40
   0  -5   0    0.60    1.20
   0  -5   0   -2.20    3.40
   0  -5   0   -0.80    0.70
   0  -5   0   -3.40    2.00
   0  -5   0    1.90    3.60
   0  -5   0   -0.40    0.60
   0  -5   0    0.00    0.90
   0  -5   0    0.50    3.30
   0   5   1  107.19    7.80
   0   5  -1  105.19    9.30
   0   5  -1  121.39    9.30
   0  -5   1   84.99    8.80
   0  -5  -1  107.79   13.90
   0  -5  -1  111.49    6.10
   0  -5  -1  105.29   10.90
   0  -5  -1  106.59   14.00
   0  -5   1  113.39    7.40
   0  -5  -1  103.69    7.90
   0  -5   1  103.79    6.40
   0  -5   1  111.09    8.90
   0  -5  -1  110.29    5.30
   0  -5  -1  125.89   17.70
   0   5  -2   59.09    7.50
   0   5   2   64.19    4.70
   0   5   2   70.09    5.40
   0   5  -2   67.99    6.70
   0  -5   2   53.99    7.60
   0  -5  -2   66.79    6.60
   0  -5   2   64.69    5.30
   0  -5  -2   85.09   15.10
   0  -5   2   64.89    7.10
   0  -5  -2   89.49   15.90
   0  -5  -2   68.79    4.80
   0  -5  -2   82.39   15.50
   0  -5  -2   78.39   10.60
   0   5  -3    2.10    2.20
   0   5   3    1.40    2.60
   0   5  -3    2.80    2.20
   0  -5  -3    3.70    2.50
   0  -5   3    9.30    3.70
   0  -5  -3   -3.10    6.30
   0  -5  -3    6.40   10.20
   0  -5  -3    4.20    5.00
   0  -5   3    8.60    6.60
   0  -5   3    5.00    1.60
   0  -5  -3    1.40    2.80
   0  -5  -3    2.90    1.60
   0   5  -4  170.48   13.40
   0   5  -4  181.18   13.80
   0   5   4  180.58   15.50
   0   5  -4  209.28   14.50
   0   5  -4  189.68   16.00
   0   5   4  188.68   10.60
   0   5  -4  218.18   12.80
   0   5  -4  185.08   15.00
   0  -5  -4  264.97   41.20
   0  -5  -4  149.09   23.20
   0  -5  -4  190.98   13.20
   0  -5  -4  210.68   31.20
   0  -5  -4  157.48   25.60
   0   5  -5   22.80    7.50
   0   5  -5   28.70   11.90
   0   5  -5   12.20    5.20
   0   5  -5   15.90    4.10
   0   5   5   17.40    1.90
   0   5   5   19.50    3.70
   0   5  -5   25.40    7.10
   0  -5  -5   18.20    9.30
   0  -5  -5   28.00   14.00
   0  -5  -5    3.70   15.50
   0  -5  -5   21.90    5.10
   0  -5   5   21.10    3.10
   0  -5   5   23.60    5.50
   0  -5  -5   28.50   11.80
   0   5  -6   50.19   12.20
   0   5   6   44.60    6.50
   0   5  -6   73.99   19.30
   0   5  -6   52.19   11.00
   0   5   6   28.70    7.60
   0   5  -6   51.99   14.00
   0   5  -6   48.00   12.40
   0  -5   6   53.29    9.30
   0  -5   6   45.30    4.10
   0  -5  -6   36.10   13.90
   0  -5  -6   47.40    8.40
   0  -5  -6   70.19   29.20
   0   5   7   28.10    3.90
   0   5   7   19.60    7.60
   0   5  -7   36.50    9.50
   0   5  -7   35.60   11.40
   0   5  -7   35.10   11.60
   0   5  -7    8.80   14.10
   0   5  -7   26.40    5.50
   0   5  -7   52.69   21.50
   0  -5  -7   27.00   13.40
   0  -5   7   30.20    7.70
   0  -5  -7  -10.90   22.10
   0  -5  -7   22.50   12.80
   0  -5   7   34.40    3.50
   0  -5  -7   22.80   20.60
   0  -5  -7   28.30    7.10
   0   5   8  165.58   19.30
   0   5  -8  219.68   36.00
   0   5  -8  199.38   38.20
   0   5  -8  178.18   12.70
   0   5  -8  188.78   19.30
   0   5   8  214.78   11.70
   0   5   8  157.98   15.40
   0   5  -8  167.38   29.20
   0   5  -8  116.29   22.60
   0  -5   8  185.28    8.50
   0  -5  -8   95.59   34.10
   0  -5   8  209.78   18.30
   0  -5  -8  152.78   32.40
   0  -5  -8  215.68   17.40
   0  -5  -8  123.09   29.80
   0   6   0  625.14   28.00
   0  -6   0  599.74   22.40
   0  -6   0  626.74   27.60
   0  -6   0  591.34   27.70
   0  -6   0  628.84   25.80
   0  -6   0  575.44   29.30
   0  -6   0  602.44   26.20
   0   6   1   50.19    5.90
   0   6  -1   56.69    7.30
   0   6  -1   56.39    7.00
   0  -6  -1   61.89   11.00
   0  -6  -1   52.29    6.20
   0  -6  -1   52.69    4.20
   0  -6  -1   60.09   12.60
   0  -6  -1   60.89   10.70
   0  -6   1   46.40    7.70
   0  -6  -1   51.69    3.60
   0  -6   1   49.10    4.40
   0  -6  -1   61.59   11.10
   0  -6  -1   58.49   12.50
   0  -6   1   70.89    9.20
   0  -6   1   53.89    5.60
   0   6   2  485.15   20.20
   0   6  -2  478.95   23.50
   0   6   2  473.15   18.70
   0   6  -2  465.95   25.70
   0  -6   2  434.46   22.90
   0  -6   2  498.95   20.30
   0  -6  -2  457.25   31.50
   0  -6  -2  472.95   18.60
   0  -6  -2  482.65   31.50
   0  -6  -2  441.66   33.70
   0  -6  -2  503.55   23.20
   0  -6  -2  459.35   35.80
   0   6  -3  273.27   19.90
   0   6   3  298.07   13.70
   0   6  -3  285.47   16.70
   0  -6  -3  298.67   13.60
   0  -6   3  294.97   13.80
   0  -6  -3  312.37   27.90
   0  -6  -3  307.87   17.50
   0  -6   3  294.47   17.50
   0  -6  -3  275.47   30.00
   0  -6  -3  268.27   32.00
   0   6   4  229.18   11.90
   0   6  -4  203.28   17.80
   0   6  -4  210.08   14.00
   0  -6   4  241.48   15.50
   0  -6  -4  191.68   29.70
   0  -6  -4  234.78   39.60
   0  -6   4  212.88   10.90
   0  -6  -4  226.08   15.30
   0  -6   4  213.38   15.00
   0   6   5   36.90    5.60
   0   6  -5   30.10    5.80
   0   6  -5   42.30    7.70
   0   6  -5   32.60    8.70
   0   6  -5   41.80    7.80
   0  -6  -5   26.40   12.00
   0  -6   5   39.10    4.20
   0  -6   5   37.50    3.90
   0  -6  -5   18.10   16.20
   0  -6  -5   24.10    5.50
   0  -6  -5   27.90   12.20
   0  -6   5   35.80    7.50
   0  -6  -5   30.80   17.30
   0   6  -6  126.39   19.30
   0   6  -6  108.99    9.60
   0   6  -6   93.49   15.00
   0   6  -6  113.39   16.10
   0   6  -6  109.49   13.00
   0   6   6   92.79   12.90
   0   6  -6  119.69   13.90
   0   6   6  108.39    9.60
   0  -6   6  105.79    6.00
   0  -6  -6   89.29   35.20
   0  -6  -6   77.29   20.60
   0  -6   6  109.49    6.10
   0  -6  -6  109.89   28.90
   0  -6  -6  102.69   25.80
   0  -6  -6   94.09   11.20
   0   6   7   31.30    9.30
   0   6  -7   32.50    6.50
   0   6  -7   21.60    7.50
   0   6  -7   47.70   21.40
   0   6  -7   20.80    8.30
   0   6   7   29.90    6.70
   0   6  -7   41.60   15.40
   0  -6  -7   25.50    6.80
   0  -6   7   33.00    7.80
   0  -6  -7   48.70   42.70
   0  -6  -7  -10.90   19.60
   0  -6  -7   19.50   12.90
   0   7   0    2.40    2.30
   0  -7   0    0.80    1.40
   0  -7   0    0.90    1.90
   0  -7   0    0.60    5.00
   0  -7   0    1.60    1.20
   0   7   1  525.35   24.20
   0   7  -1  477.85   26.40
   0  -7   1  546.45   23.10
   0  -7  -1  511.45   31.80
   0  -7  -1  514.55   28.20
   0  -7  -1  496.95   23.90
   0  -7  -1  501.65   18.30
   0  -7  -1  520.55   19.70
   0  -7   1  479.85   29.70
   0  -7  -1  485.25   31.30
   0  -7  -1  503.35   18.50
   0  -7  -1  506.35   28.30
   0  -7   1  471.65   20.00
   0   7  -2    3.40    2.90
   0   7  -2    8.80    4.50
   0   7   2    7.40    3.00
   0  -7  -2    3.40    1.80
   0  -7  -2    3.50    2.90
   0  -7  -2    0.20    2.10
   0  -7  -2   14.80   10.70
   0  -7  -2   -0.70   10.30
   0  -7  -2    3.70    4.10
   0  -7   2    4.60    2.00
   0   7   3  464.45   19.10
   0   7  -3  443.56   23.40
   0   7  -3  405.66   26.80
   0  -7  -3  464.25   18.90
   0  -7   3  460.05   22.80
   0  -7  -3  421.16   41.20
   0  -7  -3  431.96   23.50
   0  -7   3  433.46   19.30
   0  -7  -3  490.15   36.10
   0  -7  -3  415.86   38.30
   0   7  -4   14.20    6.20
   0   7   4   17.40    3.80
   0   7  -4    8.50    4.10
   0  -7   4    9.90    2.70
   0  -7  -4   28.20   17.10
   0  -7  -4   12.10    4.50
   0  -7   4   12.90    4.70
   0  -7  -4   13.10    8.50
   0  -7  -4   15.90   12.80
   0  -7  -4   19.80    9.70
   0   7   5  144.39   10.30
   0   7  -5  140.99   12.00
   0   7  -5  140.69   15.80
   0  -7  -5  114.19   33.30
   0  -7  -5  104.69   23.90
   0  -7   5  170.18   14.30
   0  -7   5  143.59    8.50
   0  -7  -5  145.39   27.00
   0  -7  -5  176.48   32.30
   0  -7   5  154.88    8.30
   0  -7  -5  167.28   14.50
   0   7  -6   58.09    8.30
   0   7  -6   36.70    9.80
   0   7   6   44.50    7.40
   0  -7  -6   38.80    7.90
   0  -7  -6   29.30   30.10
   0  -7  -6   28.30   14.60
   0  -7  -6   50.69   18.10
   0  -7   6   73.89   11.60
   0  -7  -6   23.70   24.60
   0  -7   6   46.40    3.50
   0  -7   6   44.30    3.60
   0   8   0   -1.10    2.90
   0  -8   0    5.30    2.50
   0  -8   0    0.40    2.40
   0  -8   0    3.80    2.00
   0   8  -1   16.70    5.80
   0   8   1   14.20    4.10
   0  -8  -1   13.10    4.50
   0  -8   1    8.60    2.70
   0  -8  -1   21.40   10.30
   0  -8   1   14.80    4.40
   0  -8  -1   10.30    2.20
   0  -8  -1    5.70    8.90
   0  -8  -1   14.70    4.80
   0  -8  -1   12.80    2.60
   0  -8  -1   10.30    2.10
   0  -8  -1   17.40    5.20
   0  -8   1    9.40    3.40
   0   8  -2  161.18   15.50
   0   8   2  165.48   11.10
   0  -8  -2  173.28    9.50
   0  -8  -2  181.28   26.60
   0  -8   2  171.18   11.50
   0  -8   2  168.98   12.30
   0  -8   2  156.98   10.00
   0  -8  -2  168.78   13.50
   0  -8  -2  163.08   17.80
   0  -8  -2  182.98   25.70
   0  -8  -2  172.48   17.80
   0   8  -3   30.10    8.10
   0  -8  -3   32.50    7.30
   0  -8   3   34.00    5.70
   0  -8  -3   26.20   10.20
   0  -8  -3   27.00    4.40
   0  -8   3   33.30    6.60
   0  -8  -3   34.30   18.10
   0  -8  -3   35.20   12.10
   0  -8   3   24.00    4.50
   0   8  -4  119.29   11.50
   0   8   4  115.49    9.30
   0   8  -4  126.59   14.90
   0  -8  -4  117.89   24.10
   0  -8  -4  137.89   32.40
   0  -8   4  128.29   12.40
   0  -8  -4   92.69   25.20
   0  -8   4  128.09    8.70
   0  -8  -4  147.49   13.70
   0  -8  -4  160.68   29.10
   0   8   5   87.39    9.40
   0   8  -5   85.09   15.40
   0   8  -5   88.39   10.30
   0  -8   5   96.49    9.60
   0  -8   5  116.49    7.10
   0  -8  -5  111.19   24.50
   0  -8   5  123.59   12.90
   0  -8  -5  109.09   14.50
   0  -8  -5   61.79   26.20
   0  -8  -5   55.19   16.70
   0  -8  -5  113.69   35.10
   0   9   0    2.10    3.60
   0  -9   0    2.00    3.20
   0  -9   0   -1.40    2.80
   0  -9   0    2.80    2.10
   0  -9   0    2.40    2.40
   0   9  -1  259.97   19.40
   0   9   1  255.07   16.80
   0  -9  -1  241.08   17.00
   0  -9  -1  272.57   21.60
   0  -9   1  256.17   16.10
   0  -9   1  241.88   14.60
   0  -9  -1  246.48   12.00
   0   9  -2    1.90    3.80
   0  -9  -2    1.30   14.80
   0  -9   2    4.40    3.30
   0  -9  -2   -0.50    2.10
   0  -9  -2    0.50    2.30
   0  -9   2    0.20    2.10
   0  -9  -2   -4.20    3.80
   0  -9  -2   -4.20   14.00
   0  -9   2    5.20    3.60
   0  -9  -2    3.10    3.30
   0   9  -3   25.20    7.90
   0  -9  -3   14.80   18.10
   0  -9   3   34.70    5.60
   0  -9   3   34.90    7.50
   0  -9  -3   53.69   22.20
   0  -9  -3   24.70    7.10
   0  -9  -3   59.29   16.00
   0  -9   3   46.10    6.40
   0  -9  -3   44.30   12.80
   0   9  -4   74.19   14.00
   0  -9   4   81.79    7.40
   0  -9   4   71.59   10.90
   0  -9  -4  128.59   32.20
   0  -9   4   75.49    8.10
   0  -9  -4   76.79   20.10
   0  -9  -4   64.09   17.70
   0  -9  -4   47.20   29.80
   0  -9  -4   48.70    9.80
   1   0 -10   38.40   36.00
   1   0 -10   22.40   42.20
  -1   0  10   12.30    5.90
   1   0 -10   15.30   11.00
  -1   0  10   25.10    7.70
   1   0 -10    8.70    9.90
  -1   0  10   28.90    9.50
  -1   0   9   -0.50    3.40
  -1   0   9   -9.00    4.30
   1   0  -9   -0.80    1.60
   1   0  -9   -2.50    2.40
   1   0  -9   -8.80   19.90
   1   0  -9  -34.70   23.30
   1   0  -9   -0.50    3.10
  -1   0   9   -1.60    5.20
   1   0  -8  575.64   50.79
  -1   0   8  690.63   31.40
  -1   0   8  677.63   29.90
   1   0  -8  652.53   65.19
   1   0  -8  680.23   55.69
   1   0  -8  760.42   31.70
  -1   0   8  782.02   33.70
   1   0  -8  536.55   53.69
   1   0  -7    0.70    2.00
  -1   0   7    2.20    2.20
  -1   0   7   10.40    7.70
   1   0  -7   -1.70    1.40
  -1   0   7   -1.10    2.00
   1   0  -7    4.60    9.70
   1   0  -7  -13.60   14.30
   1   0  -6 3336.37  151.58
  -1   0   6 3746.13  117.59
  -1   0   6 3868.91  119.89
  -1   0   6 3669.73  121.99
   1   0  -6 3505.25  120.99
   1   0  -6 3594.14  147.19
   1   0  -5    0.50    2.00
  -1   0   5    1.10    1.00
   1   0  -5    0.60    7.40
  -1   0   5   -1.40    5.50
  -1   0   5    2.60    2.90
  -1   0   5   -0.70    2.50
   1   0  -5   -0.80    1.00
  -1   0   5   -2.00    1.00
   1   0  -4 1056.39   52.59
   1   0  -4  998.10   55.49
  -1   0   4 1060.89   37.40
  -1   0   4 1090.59   36.80
  -1   0   4 1050.69   39.00
   1   0  -4 1062.29   37.10
  -1   0   4  987.40   51.89
  -1   0   4 1003.80   57.29
   1   0  -3    2.90    2.50
  -1   0   3   -0.40    1.20
   1   0  -3   -0.80    4.50
  -1   0   3    1.20    4.10
   1   0  -3    0.60    0.80
   1   0  -3    0.50    0.80
  -1   0   3   -0.40    0.50
  -1   0   3    1.10    0.80
  -1   0   2  404.86   15.00
   1   0  -2  362.86   21.00
  -1   0   2  434.56   22.40
   1   0  -2  356.36   22.40
   1   0  -2  401.46   14.90
   1   0  -2  399.06   15.00
  -1   0   2  428.86   24.10
  -1   0   2  411.96   14.90
   1   0  -1    0.00    0.30
  -1   0   1    0.20    1.40
   1   0  -1   -0.90    1.30
   1   0  -1   -0.30    0.70
  -1   0   1    0.10    0.30
  -1   0   1    0.90    0.50
   1   0   0 1280.77   46.00
  -1   0   0 1317.87   40.50
  -1   0   0 1248.08   45.80
   1   0   0 1360.66   40.40
  -1   0   0 1287.57   40.40
  -1   0  -1    0.80    2.00
  -1   0  -1   -0.20    0.30
  -1   0  -1    1.40    1.20
   1   0   1    1.20    2.10
   1   0   1    0.60    0.50
  -1   0  -1    0.30    0.40
   1   0   1    2.40    1.40
  -1   0  -1   -0.30    0.30
   1   0   2   19.90    5.80
   1   0   2   18.00    2.00
   1   0   2   20.10    2.30
  -1   0  -2   20.20    2.50
  -1   0  -2   12.50    4.30
  -1   0  -2   20.00    6.20
   1   0   2   23.00    6.20
  -1   0  -2   20.20    2.00
   1   0   2   14.80    2.30
   1   0   3   -0.60    0.60
   1   0   3    1.10    0.70
  -1   0  -3    1.50    2.10
  -1   0  -3   -0.30    1.00
  -1   0  -3    2.10    6.10
  -1   0  -3    0.20    0.50
   1   0   3    0.50    1.20
  -1   0  -3   -0.60    0.90
  -1   0  -3   -3.00    3.50
   1   0   4  335.07   15.70
  -1   0  -4  348.87   17.20
  -1   0  -4  347.17   14.70
   1   0   4  362.26   14.80
   1   0   4  317.27   16.00
  -1   0  -4  389.86   35.00
  -1   0  -4  325.47   28.10
  -1   0  -4  317.87   32.70
  -1   0  -4  370.26   30.60
  -1   0  -5   -2.00    5.80
   1   0   5    5.20    3.60
  -1   0  -5   14.30   12.10
   1   0   5   -0.60    1.30
  -1   0  -5   -0.80    1.10
  -1   0  -5    2.10    1.80
  -1   0  -5   -1.20    1.60
   1   0   5   -0.30    1.10
   1   0   6  671.73   27.20
  -1   0  -6  656.63   48.80
  -1   0  -6  722.53   52.99
   1   0   6  678.53   30.40
  -1   0  -6  638.34   51.79
  -1   0  -6  666.33   30.30
  -1   0  -6  680.53   30.60
   1   0   6  701.43   29.60
  -1   0  -7    1.00    2.60
  -1   0  -7  -11.70   15.30
   1   0   7   -5.00    2.60
   1   0   7   10.90    8.40
  -1   0  -7    0.90    1.90
   1   0   7    0.30    2.10
  -1   0  -7   14.10   19.80
  -1   0  -7    1.80    4.80
   1   0   8  161.68   15.00
   1   0   8  163.48   13.90
  -1   0  -8  162.98   33.60
  -1   0  -8  148.29   11.60
  -1   0  -8  156.58   37.00
  -1   0  -8  114.99   40.10
   1   0   8  143.19   13.40
   1   0   9   -3.50    4.10
   1   0   9   -0.10    5.30
  -1   0  -9    3.20    6.40
  -1   0  -9    1.60    3.70
   1   0   9    6.30    7.80
  -1   0  -9    0.30    4.10
  -1   0  -9  -16.20   23.00
  -1   0  -9    2.40   40.90
  -1   1  10   10.10    7.80
  -1   1  10    3.80    4.80
   1   1 -10    2.00   38.80
   1   1 -10    5.00    9.00
   1   1 -10   38.30   28.10
  -1   1  10    3.00    8.40
   1  -1 -10   -9.20   28.20
  -1  -1  10    4.30    6.20
   1  -1 -10    6.70   22.00
  -1  -1  10    6.80    5.10
   1  -1 -10   -1.00    4.10
   1  -1 -10    3.20    4.50
   1  -1 -10    7.40    9.90
  -1   1   9    8.70    5.60
   1   1  -9    6.10    6.20
   1   1  -9  -11.40   16.90
   1   1  -9    9.90    8.90
  -1   1   9   15.70    5.20
  -1   1   9   12.70    5.20
   1   1  -9   -6.00   20.30
  -1  -1   9   13.00    6.10
   1  -1  -9    7.90    8.90
   1  -1  -9   15.00    5.00
   1  -1  -9   30.30   35.20
  -1  -1   9   16.80    5.80
   1  -1  -9    2.20   17.60
   1  -1  -9   11.40   10.10
  -1  -1   9   12.90    4.60
   1   1  -8   12.20   20.00
   1   1  -8   -1.10    1.50
  -1   1   8    7.40   12.60
   1   1  -8   -2.00   16.30
  -1   1   8   -1.10    2.50
  -1   1   8    2.30    3.50
  -1   1   8    0.20    3.30
   1   1  -8   -0.60    2.20
  -1  -1   8    1.30    2.90
   1  -1  -8    1.10    4.50
   1  -1  -8    1.40   15.90
  -1  -1   8    4.80    3.10
   1  -1  -8    2.10   22.00
   1  -1  -8   -1.50    1.20
   1  -1  -8    1.50    2.40
   1   1  -7  314.67   36.30
  -1   1   7  343.87   18.70
   1   1  -7  331.07   33.00
   1   1  -7  332.57   33.90
   1   1  -7  369.06   42.10
  -1   1   7  348.47   18.40
  -1   1   7  338.37   23.60
  -1   1   7  333.67   17.80
   1  -1  -7  351.86   55.19
   1  -1  -7  308.07   37.50
   1  -1  -7  328.17   43.40
  -1  -1   7  343.67   17.00
  -1  -1   7  363.76   20.10
   1  -1  -7  352.66   18.90
  -1   1   6  342.77   19.10
  -1   1   6  349.67   17.60
  -1   1   6  347.17   17.30
  -1   1   6  330.07   17.20
   1   1  -6  389.76   33.10
   1   1  -6  339.27   16.90
   1   1  -6  375.46   37.90
  -1   1   6  351.86   34.30
   1   1  -6  374.46   34.50
  -1  -1   6  320.77   20.80
  -1  -1   6  361.76   16.50
  -1  -1   6  360.36   18.90
   1  -1  -6  335.17   39.20
   1  -1  -6  352.56   17.90
   1  -1  -6  391.16   35.10
  -1   1   5   38.60    6.30
   1   1  -5   34.00    4.10
  -1   1   5   27.60    4.20
   1   1  -5   38.60   13.50
   1   1  -5   36.90   10.70
  -1   1   5   37.50   16.20
  -1   1   5   33.20   10.60
  -1   1   5   41.40    5.60
  -1  -1   5   24.00    5.30
  -1  -1   5   34.20    5.60
  -1  -1   5   32.30   10.70
   1  -1  -5   26.80    4.30
  -1  -1   5   33.40   13.30
   1  -1  -5   43.90   13.20
   1  -1  -5   14.60    9.80
  -1   1   4 1978.20   82.49
  -1   1   4 1841.32   61.39
   1   1  -4 1868.31   77.29
  -1   1   4 1881.51   61.99
  -1   1   4 1593.94   83.79
  -1   1   4 1876.41   62.09
   1  -1  -4 1853.01   62.09
  -1  -1   4 1862.11   62.79
   1  -1  -4 1819.42   84.89
  -1  -1   4 1901.41   78.19
  -1  -1   4 1912.41   65.19
   1  -1  -4 1824.72   80.39
   1  -1  -4 1817.62   60.79
  -1  -1   4 1923.21   60.89
  -1  -1   4 1756.22   81.99
  -1   1   3  210.48    9.90
   1   1  -3  200.88   29.70
   1   1  -3  216.58   16.70
  -1   1   3  223.88   10.40
  -1   1   3  217.68   22.60
  -1   1   3  184.78   19.70
  -1  -1   3  219.38   17.10
   1  -1  -3  204.08   20.20
   1  -1  -3  203.98   18.00
  -1  -1   3  221.18   12.10
   1  -1  -3  207.18    9.70
  -1  -1   3  230.08   19.40
  -1  -1   3  214.48   10.70
  -1  -1   3  239.58   10.00
   1   1  -2 2333.17   72.69
  -1   1   2 2278.17   72.49
   1   1  -2 2276.27   81.09
   1   1  -2 2224.28   72.39
  -1   1   2 2305.57   86.59
  -1   1   2 2314.47   71.99
   1  -1  -2 2164.18   72.49
  -1  -1   2 2426.66   74.49
   1  -1  -2 2394.76   86.79
  -1  -1   2 2146.69   72.59
   1  -1  -2 2272.47   71.89
  -1  -1   2 2361.26   81.99
   1   1  -1   21.00    1.90
  -1   1   1   22.50    1.80
   1   1  -1   19.70    2.10
  -1   1   1   23.70    4.70
   1   1  -1   27.30    4.00
  -1   1   1   20.20    1.90
   1   1  -1   23.50    4.00
  -1   1   1   31.10    6.00
   1  -1  -1   21.70    1.90
  -1  -1   1   20.80    1.90
   1  -1  -1   27.20    5.90
  -1  -1   1   20.80    2.10
  -1  -1   1   27.20    4.10
  -1  -1   1   20.30    2.20
   1  -1  -1   25.00    5.20
   1  -1  -1   22.40    1.80
  -1  -1   1   18.80    3.40
   1   1   0 2587.64   87.39
  -1   1   0 2649.43   87.29
  -1   1   0 2715.33   82.69
  -1  -1   0 2680.03   82.59
   1  -1   0 2571.64   87.09
   1   1   1  427.76   22.70
  -1   1  -1  406.56   21.20
   1   1   1  404.36   15.50
   1   1   1  414.86   23.10
   1   1   1  419.86   15.10
  -1   1  -1  437.56   16.40
   1  -1   1  360.56   20.10
   1  -1   1  437.76   21.80
   1  -1   1  422.56   16.40
  -1  -1  -1  407.66   15.40
  -1  -1  -1  423.06   15.80
  -1  -1  -1  427.96   13.70
  -1  -1  -1  445.86   23.60
  -1  -1  -1  428.36   22.60
   1  -1   1  408.36   14.60
  -1   1  -2 1092.79   39.40
   1   1   2 1128.59   37.70
   1   1   2 1167.08   36.00
  -1   1  -2 1127.89   35.20
   1   1   2 1065.29   37.20
  -1   1  -2 1082.19   48.30
   1  -1   2 1156.68   49.70
  -1  -1  -2 1069.19   37.40
   1  -1   2 1084.69   47.80
  -1  -1  -2 1047.90   49.30
  -1  -1  -2 1175.18   36.60
  -1  -1  -2 1124.09   51.39
  -1  -1  -2 1119.79   37.40
   1  -1   2 1159.68   39.10
   1  -1   2 1130.59   37.30
   1  -1   2 1105.09   35.10
  -1   1  -3   10.70    1.70
  -1   1  -3   10.60    4.80
   1   1   3   11.10    2.20
  -1   1  -3   22.60    8.20
   1   1   3   15.00    3.20
   1   1   3   12.90    2.30
  -1   1  -3    9.10    2.50
   1  -1   3   11.70    1.70
  -1  -1  -3    4.20    3.60
  -1  -1  -3   13.60    6.70
  -1  -1  -3   19.60    6.70
  -1  -1  -3   14.90    2.70
  -1  -1  -3   20.70   10.50
   1  -1   3   17.70    4.00
   1  -1   3   10.80    2.30
  -1   1  -4  100.69    8.90
  -1   1  -4   66.99   14.00
   1   1   4  113.79    7.70
   1   1   4  108.09    7.40
   1   1   4  103.19    6.90
  -1   1  -4  123.99   19.80
  -1   1  -4  114.19    6.30
  -1   1  -4  128.69   21.20
  -1  -1  -4  103.09   18.60
  -1  -1  -4  106.39    7.30
   1  -1   4  107.49    8.80
  -1  -1  -4  128.29   22.00
   1  -1   4  105.59    7.50
   1  -1   4  110.09    6.10
  -1  -1  -4   86.29   19.20
  -1  -1  -4  140.89   23.50
  -1  -1  -4  108.99    7.30
   1   1   5   80.49    6.70
  -1   1  -5   82.69   18.40
   1   1   5   78.79    6.80
   1   1   5   74.79    6.90
  -1   1  -5   67.69    5.50
   1   1   5   71.59    6.90
  -1   1  -5   83.89   22.00
  -1   1  -5   53.79   12.50
  -1   1  -5   85.89    9.10
  -1   1  -5   70.69   16.00
  -1  -1  -5   83.19    6.90
  -1  -1  -5   95.09   22.50
   1  -1   5   68.99    5.40
  -1  -1  -5   89.59   19.80
  -1  -1  -5   75.69   21.40
  -1  -1  -5   83.09   18.70
   1  -1   5   68.59    6.60
   1  -1   5   71.09    9.20
  -1  -1  -5   73.89    6.60
   1   1   6   31.00    5.70
  -1   1  -6   29.30    4.30
   1   1   6   43.40    6.70
  -1   1  -6   45.30   16.00
  -1   1  -6   46.20   15.90
  -1   1  -6   44.50   14.90
   1   1   6   26.80    5.00
  -1   1  -6   21.70   11.40
  -1   1  -6   28.10    5.90
   1   1   6   34.10    5.60
   1  -1   6   23.50    5.30
  -1  -1  -6   30.10   15.00
   1  -1   6   41.00    6.80
  -1  -1  -6   34.10    5.70
   1  -1   6   32.50    4.70
   1  -1   6   25.20    8.20
  -1  -1  -6   21.50    8.90
  -1  -1  -6   47.20   21.90
  -1  -1  -6   27.90   12.50
   1   1   7  255.37   16.30
  -1   1  -7  256.67   18.30
  -1   1  -7  264.67   16.20
  -1   1  -7  298.27   44.40
   1   1   7  264.27   16.00
  -1   1  -7  315.57   46.20
  -1   1  -7  283.67   40.60
  -1  -1  -7  292.27   16.50
  -1  -1  -7  339.27   47.70
   1  -1   7  265.67   17.60
  -1  -1  -7  262.57   42.70
   1  -1   7  279.07   14.50
  -1   1  -8   32.60   22.20
   1   1   8   29.50    9.80
   1   1   8   25.00    6.70
  -1   1  -8   14.30    9.00
  -1   1  -8   29.30    5.10
   1   1   8   22.30    5.20
  -1   1  -8   15.70   10.80
  -1   1  -8   26.10   27.30
  -1  -1  -8   33.20    6.90
  -1  -1  -8   28.20   14.00
   1  -1   8   30.40    6.80
  -1  -1  -8   41.90   17.70
   1  -1   8   31.10    7.60
  -1  -1  -8   29.90   21.10
  -1  -1  -8   17.00   27.40
   1  -1   8   31.10    5.30
   1   1   9   -0.20    6.50
   1   1   9   20.20    7.30
  -1   1  -9   10.00    9.80
   1   1   9   19.90    8.30
  -1   1  -9    9.10    9.20
  -1   1  -9    6.10   26.40
  -1  -1  -9   31.60   43.10
   1  -1   9   22.70    5.40
  -1  -1  -9   14.70    5.00
   1  -1   9    6.80    5.10
   1  -1   9    7.50    7.60
  -1  -1  -9   12.70    9.90
  -1  -1  -9   27.80   31.90
  -1   2   9   -0.30    3.40
   1   2  -9   11.00   23.10
   1   2  -9    5.30    3.30
   1   2  -9    0.00    3.40
   1   2  -9    4.80    5.60
  -1   2   9   -4.00    5.40
  -1   2   9    0.30    5.90
   1  -2  -9   -4.70   24.70
   1  -2  -9    0.10    2.80
  -1  -2   9    2.30    4.20
  -1  -2   9   -9.50    5.80
  -1  -2   9   -3.50    3.70
   1  -2  -9    1.20    4.30
   1  -2  -9  -10.30   26.30
   1   2  -8   11.40    3.80
  -1   2   8    7.30    4.20
   1   2  -8    3.00    5.50
   1   2  -8   15.90   14.50
  -1   2   8   -0.80   10.30
  -1   2   8    4.50    3.50
  -1   2   8    4.80    3.70
   1  -2  -8    4.30    7.20
   1  -2  -8  -11.20   21.90
   1  -2  -8    4.70   10.00
  -1  -2   8    9.90    3.40
   1  -2  -8   -7.60   25.60
   1  -2  -8    6.20    4.10
  -1  -2   8    8.10    3.70
  -1   2   7   83.99   10.60
  -1   2   7   86.59    8.10
  -1   2   7   83.69    8.10
   1   2  -7   68.39   17.30
   1   2  -7   46.60   17.90
  -1   2   7   88.39    9.00
   1   2  -7   70.39    7.40
   1   2  -7  100.09   23.80
  -1  -2   7  101.99   10.30
   1  -2  -7   44.70   18.70
   1  -2  -7   79.59   20.20
   1  -2  -7   94.09    9.40
  -1  -2   7   83.59    7.30
   1   2  -6   71.69   18.40
   1   2  -6  126.99   23.00
  -1   2   6  115.89   25.60
  -1   2   6   77.09    7.40
  -1   2   6  108.99    8.90
  -1   2   6   96.29    8.10
  -1   2   6   84.09    8.70
   1   2  -6   92.99    7.80
  -1  -2   6  111.89   16.80
  -1  -2   6  105.09    7.40
   1  -2  -6   93.29   24.90
  -1  -2   6   98.99    9.40
   1  -2  -6   93.29   21.80
   1  -2  -6  104.89    9.00
   1   2  -5  202.98   11.40
   1   2  -5  195.08   28.20
  -1   2   5  220.28   11.80
  -1   2   5  140.59   21.90
  -1   2   5  158.08   25.10
   1   2  -5  184.18   19.50
  -1   2   5  201.48   11.80
   1   2  -5  197.88   21.70
  -1   2   5  199.28   11.00
   1   2  -5  213.88   14.50
  -1   2   5  195.68   10.90
   1  -2  -5  197.08   12.00
  -1  -2   5  210.68   12.80
  -1  -2   5  193.78   10.30
  -1  -2   5  216.38   15.90
   1  -2  -5  159.78   25.20
   1  -2  -5  133.99   21.50
   1   2  -4  976.20   38.90
  -1   2   4  957.60   35.70
  -1   2   4  966.10   34.10
   1   2  -4  969.70   35.20
   1   2  -4 1007.40   50.59
  -1   2   4  980.80   34.30
  -1   2   4  939.11   57.89
  -1   2   4  980.10   53.29
   1   2  -4  969.60   46.90
  -1  -2   4  962.10   33.90
   1  -2  -4  994.60   58.09
   1  -2  -4  933.21   33.60
  -1  -2   4  999.90   52.39
  -1  -2   4  955.80   39.20
  -1  -2   4  978.80   36.40
   1  -2  -4  990.90   36.20
   1  -2  -4 1029.30   53.99
  -1  -2   4  956.40   47.60
  -1   2   3  465.75   17.70
   1   2  -3  481.75   19.00
  -1   2   3  531.25   32.40
   1   2  -3  448.46   21.10
  -1   2   3  401.66   32.00
   1   2  -3  474.65   27.30
  -1   2   3  497.15   17.70
   1   2  -3  475.25   25.60
  -1   2   3  481.65   19.30
   1  -2  -3  469.85   30.40
   1  -2  -3  479.95   33.70
   1  -2  -3  488.15   17.70
  -1  -2   3  504.35   29.40
   1  -2  -3  482.25   19.50
  -1  -2   3  470.75   25.70
  -1  -2   3  445.26   21.40
   1   2  -2   55.19    5.60
   1   2  -2   55.89    5.10
  -1   2   2   51.89    3.30
   1   2  -2   51.29    7.10
  -1   2   2   55.89    4.30
  -1   2   2   63.49   12.70
  -1   2   2   58.19    3.20
  -1   2   2   39.90    8.00
   1   2  -2   57.99    4.50
  -1  -2   2   50.09    7.70
   1  -2  -2   53.89   11.20
  -1  -2   2   50.89    5.60
   1  -2  -2   49.60    4.20
   1  -2  -2   55.69    3.50
  -1  -2   2   57.19    5.40
  -1  -2   2   57.29    4.50
   1  -2  -2   56.99   10.40
  -1   2   1 8217.88  264.97
   1   2  -1 8260.67  255.17
   1  -2  -1 8473.15  264.97
  -1   2   0   25.30    4.60
   1   2   0   29.30    3.20
  -1   2   0   30.20    5.10
   1   2   0   31.10    5.40
  -1   2   0   27.80    2.10
  -1   2   0   25.10    2.70
   1   2   0   27.30    2.30
   1   2   0   31.30    5.30
  -1  -2   0   26.90    1.70
   1  -2   0   36.70    5.60
   1  -2   0   28.60    2.10
   1  -2   0   34.40    5.60
  -1  -2   0   23.70    2.20
  -1  -2   0   25.80    4.70
  -1  -2   0   37.60    4.70
   1  -2   0   23.40    2.50
  -1  -2   0   28.20    2.50
   1  -2   0   25.50    2.80
  -1  -2   0   23.90    4.40
  -1   2  -1 5182.78  160.78
  -1   2  -1 5315.37  157.38
  -1   2  -1 4832.72  164.28
   1  -2   1 5313.97  165.98
   1  -2   1 5343.67  157.38
  -1  -2  -1 5234.38  160.38
   1  -2   1 4666.63  159.88
  -1   2  -2   41.70    4.80
  -1   2  -2   23.90    5.80
   1   2   2   37.10    2.40
   1   2   2   36.50    3.30
  -1   2  -2   39.80    2.70
   1   2   2   38.50    3.90
  -1   2  -2   45.10    8.70
  -1  -2  -2   36.70    4.30
  -1  -2  -2   37.40    3.40
  -1  -2  -2   40.40    9.10
   1  -2   2   37.90    4.40
   1  -2   2   53.69    9.60
  -1  -2  -2   39.50    3.90
   1  -2   2   33.00    6.80
  -1  -2  -2   32.90    8.80
  -1  -2  -2   40.40   11.70
  -1   2  -3  256.37   17.10
   1   2   3  287.37   13.00
  -1   2  -3  279.97   22.00
   1   2   3  296.97   11.60
   1   2   3  293.17   14.00
  -1   2  -3  277.37   21.10
  -1   2  -3  297.87   11.20
  -1  -2  -3  296.07   25.00
  -1  -2  -3  272.87   14.20
  -1  -2  -3  259.57   24.50
  -1  -2  -3  281.77   29.00
  -1  -2  -3  287.17   13.10
   1  -2   3  264.87   15.00
  -1  -2  -3  258.47   23.40
  -1  -2  -3  288.57   13.70
   1  -2   3  298.97   10.10
   1   2   4   86.19    6.70
  -1   2  -4  111.29   18.90
   1   2   4   93.39    7.40
  -1   2  -4   71.29   15.20
  -1   2  -4   82.59   16.20
  -1   2  -4   94.89    5.40
   1   2   4   90.09    5.30
  -1   2  -4   95.49   17.80
   1   2   4   92.29    6.00
  -1  -2  -4   89.09    7.20
  -1  -2  -4   56.39   14.60
   1  -2   4   98.59    9.20
  -1  -2  -4   86.29   17.80
  -1  -2  -4   74.49   19.70
   1  -2   4   89.39    4.80
  -1  -2  -4  105.39   21.10
   1   2   5  810.92   28.90
  -1   2  -5  764.82   49.00
   1   2   5  801.72   32.20
   1   2   5  799.62   30.40
  -1   2  -5  850.61   51.49
   1   2   5  755.12   31.30
  -1   2  -5  793.92   28.50
  -1   2  -5  818.32   36.60
  -1  -2  -5  813.42   32.20
  -1  -2  -5  779.02   52.69
  -1  -2  -5  811.72   60.99
   1  -2   5  816.32   27.80
  -1  -2  -5  837.72   56.29
  -1  -2  -5  767.32   53.49
   1  -2   5  730.93   34.60
   1  -2   5  806.12   31.80
  -1   2  -6   89.69   21.00
  -1   2  -6   82.59   21.50
   1   2   6   95.09    8.70
   1   2   6   97.49    8.60
   1   2   6   95.79    7.90
   1   2   6   89.09    7.50
  -1   2  -6   86.99   10.00
  -1   2  -6   81.49    6.30
   1  -2   6   90.59    6.10
  -1  -2  -6   58.79   16.70
  -1  -2  -6  145.59   33.30
  -1  -2  -6   77.09   21.60
  -1  -2  -6   48.90   14.00
   1  -2   6   76.69    8.20
  -1  -2  -6   85.39    8.40
   1   2   7  249.68   14.90
  -1   2  -7  239.18   18.50
  -1   2  -7  278.97   42.00
  -1   2  -7  301.67   42.50
   1   2   7  261.17   16.60
  -1   2  -7  242.88   12.80
  -1   2  -7  256.77   44.70
   1   2   7  246.98   14.80
  -1  -2  -7  229.28   15.40
  -1  -2  -7  324.07   68.09
   1  -2   7  240.88   12.40
  -1  -2  -7  232.08   46.20
  -1  -2  -7  235.98   50.39
  -1  -2  -7  251.47   40.10
   1  -2   7  260.67   17.50
   1  -2   7  225.98   15.70
  -1   2  -8    9.50    9.10
   1   2   8   13.20    4.30
  -1   2  -8    9.50    9.10
  -1   2  -8    7.50    2.80
   1   2   8    7.80    4.80
  -1   2  -8    6.50    4.10
  -1   2  -8   19.00   29.30
  -1   2  -8   15.20   21.90
  -1  -2  -8    9.00   23.90
  -1  -2  -8  -28.40   29.80
  -1  -2  -8   17.00   13.20
   1  -2   8    7.10    4.20
  -1  -2  -8   10.90    4.30
  -1  -2  -8    8.20    9.30
   1  -2   8    0.60    4.70
   1  -2   8    8.20    3.30
   1   2   9   -1.80    6.80
   1   2   9   -0.70    4.10
  -1   2  -9  -48.50   36.70
  -1   2  -9   -0.10    3.00
  -1   2  -9    3.20    3.10
  -1   2  -9    0.70    4.80
   1   2   9    1.90    7.10
  -1   2  -9  -25.20   25.90
   1  -2   9    8.90    7.50
  -1  -2  -9   -2.30    4.70
  -1  -2  -9   -7.60   30.40
   1  -2   9   -1.00    4.10
  -1  -2  -9   -0.40    2.50
  -1  -2  -9    1.00    4.30
  -1  -2  -9    8.90   44.30
   1  -2   9   -1.90    5.00
   1   3  -9  269.37   17.20
  -1   3   9  270.77   20.90
  -1   3   9  275.87   19.60
  -1   3   9  289.17   18.30
   1   3  -9  326.37   54.69
   1   3  -9  263.17   40.20
   1   3  -9  277.57   45.70
  -1  -3   9  275.57   15.80
   1  -3  -9  276.67   49.30
   1  -3  -9  259.07   43.70
  -1  -3   9  289.47   21.30
   1  -3  -9  193.28   38.70
   1  -3  -9  211.78   48.00
   1  -3  -9  319.37   21.00
   1   3  -8   22.90   10.90
  -1   3   8   16.50    5.20
  -1   3   8   14.80   13.80
   1   3  -8   -0.60   14.20
   1   3  -8   18.10   10.20
  -1   3   8   11.70    4.00
   1   3  -8    9.60   17.50
   1   3  -8   10.00    3.90
  -1  -3   8   19.30    9.90
   1  -3  -8    6.10   22.30
   1  -3  -8   21.90   11.70
   1  -3  -8  -26.60   22.00
   1  -3  -8   12.00    4.30
  -1  -3   8   15.80    3.70
  -1   3   7   12.90    3.50
   1   3  -7   25.30   14.10
   1   3  -7   19.70   15.50
  -1   3   7   13.90    5.90
   1   3  -7   23.30   10.30
   1   3  -7   13.60    4.10
   1   3  -7   28.30   11.00
  -1   3   7   14.40    4.40
  -1   3   7   10.20    4.20
   1  -3  -7   25.30   12.90
   1  -3  -7   25.40    5.90
   1  -3  -7   19.10   18.80
  -1  -3   7   15.80    3.80
  -1  -3   7   25.00    6.20
   1  -3  -7   13.00   20.00
   1   3  -6   14.20    4.40
  -1   3   6   35.40    5.40
   1   3  -6   20.00    7.90
  -1   3   6   27.80    4.60
   1   3  -6   24.20   12.00
   1   3  -6   29.60   10.30
  -1   3   6   29.70    4.50
   1   3  -6   27.50    5.10
  -1   3   6   21.60    4.60
   1   3  -6   24.30   12.50
  -1   3   6   14.90    8.60
  -1  -3   6   23.80    3.90
   1  -3  -6   30.30   16.60
   1  -3  -6   46.60   15.40
  -1  -3   6   33.40    6.70
   1  -3  -6   23.80    5.00
   1   3  -5  176.78   18.00
   1   3  -5  161.88   13.30
  -1   3   5  159.88    9.30
  -1   3   5  180.58    9.70
   1   3  -5  169.68   18.70
   1   3  -5  166.48   22.60
  -1   3   5  159.88    9.70
  -1   3   5  210.28   33.50
  -1   3   5  165.88   11.30
   1   3  -5  170.68   10.60
   1   3  -5  148.69   16.50
  -1  -3   5  168.18    9.30
   1  -3  -5  162.08   11.30
  -1  -3   5  127.39   14.00
   1  -3  -5  166.58   28.00
  -1  -3   5  169.98   11.80
   1  -3  -5  205.88   24.10
  -1   3   4  728.43   51.59
  -1   3   4  732.93   26.80
  -1   3   4  753.42   46.20
   1   3  -4  727.93   37.50
   1   3  -4  744.93   37.30
  -1   3   4  738.43   29.30
  -1   3   4  754.32   26.40
   1   3  -4  746.83   28.80
   1   3  -4  742.03   32.70
   1  -3  -4  713.33   49.90
   1  -3  -4  707.63   26.10
   1  -3  -4  729.93   29.60
  -1  -3   4  743.43   27.00
  -1  -3   4  716.23   33.10
   1  -3  -4  771.72   46.50
   1   3  -3  884.21   37.00
  -1   3   3  831.02   45.50
  -1   3   3  907.21   51.69
  -1   3   3  854.21   28.60
  -1   3   3  825.22   31.30
   1   3  -3  843.92   31.50
   1   3  -3  834.82   34.30
  -1   3   3  821.42   28.20
   1   3  -3  830.12   35.20
   1   3  -3  874.41   36.00
   1  -3  -3  704.13   46.20
  -1  -3   3  805.42   34.30
   1  -3  -3  851.71   31.70
  -1  -3   3  832.12   31.00
   1  -3  -3  841.72   28.50
   1  -3  -3  832.62   45.30
  -1  -3   3  827.82   31.40
  -1   3   2  623.44   33.60
   1   3  -2  585.44   21.50
   1   3  -2  612.94   22.70
  -1   3   2  592.44   35.50
  -1   3   2  610.04   23.30
  -1   3   2  598.04   20.20
   1   3  -2  622.44   24.10
   1   3  -2  606.04   25.50
  -1   3   2  627.44   21.80
   1  -3  -2  581.44   35.00
   1  -3  -2  604.04   23.20
   1  -3  -2  604.14   20.80
   1  -3  -2  607.34   32.70
  -1  -3   2  601.64   25.50
  -1  -3   2  582.64   23.50
  -1  -3   2  593.34   22.80
  -1   3   1  108.29   10.30
  -1   3   1  116.09   12.20
  -1   3   1  130.29    7.10
   1   3  -1  123.79    8.30
   1   3  -1  128.09    8.10
  -1   3   1  127.39    7.20
   1  -3  -1  122.89    5.90
  -1  -3   1  133.29    7.40
   1  -3  -1  121.99    7.90
  -1  -3   1  119.09    6.30
   1  -3  -1  116.79    6.80
  -1  -3   1  130.49    8.20
   1  -3  -1  123.99    4.70
  -1  -3   1  129.69    8.20
   1  -3  -1  136.89   11.50
   1  -3  -1   97.19   11.60
  -1   3   0  544.85   22.00
   1   3   0  538.55   19.90
   1   3   0  582.64   20.90
  -1   3   0  572.54   20.10
  -1   3   0  565.94   24.50
  -1   3   0  595.14   25.90
   1   3   0  566.84   23.00
   1  -3   0  553.44   21.70
  -1  -3   0  579.84   25.90
  -1  -3   0  533.25   19.90
  -1  -3   0  546.85   18.60
  -1  -3   0  505.75   21.20
  -1  -3   0  522.85   24.30
   1  -3   0  553.64   19.80
   1  -3   0  570.74   25.50
   1  -3   0  568.44   21.70
  -1  -3   0  553.74   22.90
  -1  -3   0  583.84   20.90
   1   3   1 1086.79   36.40
  -1   3  -1 1112.99   40.20
   1   3   1 1128.89   39.70
  -1   3  -1 1111.79   37.00
  -1   3  -1 1056.09   40.80
   1  -3   1 1065.39   34.80
  -1  -3  -1 1008.90   37.90
   1  -3   1 1128.39   42.60
   1  -3   1 1047.80   36.80
  -1  -3  -1 1100.29   34.70
   1  -3   1 1039.50   39.20
  -1  -3  -1 1060.69   39.70
  -1  -3  -1 1118.89   50.99
  -1  -3  -1 1068.79   36.20
  -1  -3  -1 1099.59   47.10
  -1  -3  -1 1147.59   47.40
  -1  -3  -1 1069.79   47.90
   1   3   2  263.77   11.90
  -1   3  -2  311.57   18.30
  -1   3  -2  258.27   17.10
  -1   3  -2  267.47   15.30
   1   3   2  274.57   13.70
  -1   3  -2  275.37   11.80
   1  -3   2  267.47   14.60
   1  -3   2  267.87   17.50
  -1  -3  -2  258.47   24.90
  -1  -3  -2  263.07   14.60
  -1  -3  -2  285.67   22.40
  -1  -3  -2  274.07   23.20
  -1  -3  -2  280.37   22.10
  -1  -3  -2  274.17   12.10
  -1  -3  -2  274.97   13.60
   1  -3   2  297.27   19.20
   1  -3   2  279.97    9.60
   1   3   3  387.26   18.40
  -1   3  -3  378.36   28.00
  -1   3  -3  406.76   25.30
   1   3   3  374.96   16.60
  -1   3  -3  407.56   15.70
  -1   3  -3  408.16   25.90
  -1   3  -3  398.66   30.00
  -1   3  -3  388.46   25.60
   1   3   3  397.06   14.10
  -1  -3  -3  360.76   30.80
  -1  -3  -3  422.36   18.40
  -1  -3  -3  381.66   19.60
  -1  -3  -3  379.76   29.90
   1  -3   3  361.46   21.00
  -1  -3  -3  411.66   35.60
   1  -3   3  395.76   13.00
  -1  -3  -3  376.06   30.20
  -1  -3  -3  417.66   17.20
   1   3   4   74.99    6.40
   1   3   4   78.99    5.10
  -1   3  -4   73.99   14.80
  -1   3  -4   75.79   14.70
  -1   3  -4   79.59    5.30
  -1   3  -4   54.19   13.70
  -1   3  -4   77.79    8.90
  -1   3  -4   59.19   13.10
   1   3   4   80.99    7.40
  -1  -3  -4   74.39    7.00
   1  -3   4   75.79    3.70
  -1  -3  -4  104.29   22.30
  -1  -3  -4   85.09   19.00
  -1  -3  -4  109.29   26.00
   1  -3   4   66.09    8.90
  -1  -3  -4  102.69   20.60
  -1   3  -5  112.59   19.60
  -1   3  -5  124.39    7.50
  -1   3  -5  173.98   28.80
  -1   3  -5  140.59   22.90
  -1   3  -5   83.49   16.10
   1   3   5  136.69    8.10
  -1   3  -5  145.79   13.10
   1   3   5  122.49    9.20
   1   3   5  148.79   10.90
  -1  -3  -5  121.69   28.80
   1  -3   5  131.39    6.10
  -1  -3  -5  120.69   23.40
  -1  -3  -5  108.19    9.30
  -1  -3  -5  120.69   13.00
   1   3   6  100.89   10.20
  -1   3  -6   91.99   19.50
  -1   3  -6  101.29   20.70
   1   3   6  107.69    8.00
   1   3   6  112.39    9.40
  -1   3  -6   96.99   11.60
  -1   3  -6  131.69   27.90
  -1   3  -6   90.29   19.80
  -1   3  -6  101.79    7.00
  -1  -3  -6   97.69    9.60
   1  -3   6  102.79    9.40
  -1  -3  -6   86.99   21.90
   1  -3   6  110.89    6.10
  -1  -3  -6  117.69   29.90
  -1  -3  -6  116.49   27.80
  -1  -3  -6  155.88   28.50
  -1   3  -7  185.08   16.70
  -1   3  -7  165.78   28.50
  -1   3  -7  201.28   33.40
  -1   3  -7  123.59   24.00
  -1   3  -7  194.48   10.70
   1   3   7  189.98   13.90
   1   3   7  201.48   15.20
   1   3   7  193.88   12.40
  -1   3  -7  163.88   33.50
   1  -3   7  197.28    9.70
  -1  -3  -7  164.28   31.30
  -1  -3  -7  148.89   30.50
   1  -3   7  193.38   14.60
  -1  -3  -7  190.48   36.00
  -1  -3  -7  194.08   14.50
  -1  -3  -7  152.28   37.60
   1  -3   7  214.98   16.20
   1   3   8   -8.30    5.90
  -1   3  -8    0.90    3.10
   1   3   8    1.20    3.20
   1   3   8   17.80    5.80
  -1   3  -8    6.00    2.70
  -1   3  -8    3.80    4.30
  -1   3  -8    5.00    7.00
  -1   3  -8   14.30   27.20
  -1   3  -8    7.50   16.00
  -1  -3  -8    3.20   25.80
   1  -3   8    1.50    4.30
  -1  -3  -8  -22.70   32.30
  -1  -3  -8   -1.10    3.10
   1  -3   8    7.40    5.90
  -1  -3  -8    1.70    4.30
   1   4  -9   -0.70    3.10
   1   4  -9    3.50    3.40
   1   4  -9   -9.50   26.00
  -1   4   9   -4.10    6.20
  -1   4   9    0.00    3.40
  -1   4   9    0.00    9.50
   1   4  -9   -0.70    2.10
   1   4  -9    1.40   21.70
   1  -4  -9   -2.90   42.90
  -1  -4   9   -0.70    3.90
   1  -4  -9  -41.80   29.70
  -1  -4   9    1.90    4.60
   1  -4  -9   -0.60    4.70
   1  -4  -9   -0.30    3.40
   1  -4  -9   -0.50    4.50
   1   4  -8  244.58   34.70
   1   4  -8  227.78   38.10
  -1   4   8  251.57   16.50
   1   4  -8  243.68   36.90
  -1   4   8  221.18   18.70
   1   4  -8  248.38   15.70
   1   4  -8  191.58   30.20
  -1   4   8  263.77   14.70
   1  -4  -8  265.37   44.60
  -1  -4   8  263.37   19.90
   1  -4  -8  242.18   18.10
  -1  -4   8  248.48   13.40
   1  -4  -8  152.38   32.30
   1  -4  -8  297.47   58.99
   1   4  -7   12.20    6.90
  -1   4   7   12.40    4.00
   1   4  -7    8.60    3.50
   1   4  -7    6.10    5.50
   1   4  -7   17.10   16.80
  -1   4   7    6.10    3.20
   1   4  -7   -6.60   10.40
  -1   4   7    5.90    4.40
   1  -4  -7    2.90    3.20
   1  -4  -7    1.10    4.30
   1  -4  -7   -3.10   18.90
   1  -4  -7    2.80   22.30
  -1  -4   7    7.00    4.30
  -1  -4   7    6.90    2.80
  -1   4   6  188.78   14.00
  -1   4   6  219.78   11.00
   1   4  -6  201.18   20.80
  -1   4   6  226.18   11.40
  -1   4   6  202.18   12.00
   1   4  -6  223.08   27.70
   1   4  -6  201.98   20.60
   1   4  -6  188.08   12.80
   1   4  -6  211.18   17.40
   1  -4  -6  240.78   37.90
   1  -4  -6  220.28   14.90
  -1  -4   6  227.58   15.70
   1  -4  -6  213.78   42.20
  -1  -4   6  196.58   11.10
   1   4  -5   18.30    5.60
   1   4  -5   10.90    7.40
   1   4  -5   14.70    5.70
  -1   4   5   18.50    2.90
   1   4  -5   22.40    7.40
  -1   4   5   16.70    3.20
   1   4  -5   12.10    9.90
  -1   4   5    7.60    5.60
   1   4  -5   16.90    3.90
   1  -4  -5   14.20   15.40
  -1  -4   5   23.80    3.60
  -1  -4   5   15.10    4.00
   1  -4  -5   16.50    8.90
   1  -4  -5   14.30    3.60
  -1   4   4  529.95   20.60
   1   4  -4  548.45   27.90
   1   4  -4  534.75   27.70
  -1   4   4  563.84   45.60
  -1   4   4  554.14   19.70
  -1   4   4  563.94   24.40
   1   4  -4  563.44   27.70
  -1   4   4  479.75   37.30
   1   4  -4  523.45   27.60
   1   4  -4  519.95   23.40
   1   4  -4  542.55   29.20
   1  -4  -4  494.75   37.70
   1  -4  -4  539.95   44.30
   1  -4  -4  560.94   24.50
   1  -4  -4  523.45   19.60
  -1  -4   4  562.24   24.60
  -1  -4   4  500.35   27.10
  -1   4   3  669.63   40.80
   1   4  -3  681.13   27.10
  -1   4   3  698.23   24.00
  -1   4   3  678.43   27.80
  -1   4   3  715.03   46.90
   1   4  -3  694.93   31.00
   1   4  -3  699.23   28.20
   1   4  -3  688.83   27.00
  -1   4   3  702.83   24.50
   1  -4  -3  654.43   28.00
  -1  -4   3  676.53   27.50
   1  -4  -3  707.33   45.60
  -1  -4   3  670.13   27.30
   1  -4  -3  675.83   23.70
  -1  -4   3  639.24   30.00
   1  -4  -3  654.03   40.10
   1   4  -2  252.97   14.10
  -1   4   2  230.58   19.70
  -1   4   2  256.97   11.70
  -1   4   2  288.17   24.90
  -1   4   2  250.37   12.80
   1   4  -2  262.27   15.10
  -1   4   2  256.17    9.70
   1  -4  -2  252.37   10.20
  -1  -4   2  239.98   13.40
   1  -4  -2  234.48   14.10
   1  -4  -2  256.37   12.90
  -1  -4   2  241.48   12.10
   1  -4  -2  248.18    9.70
   1  -4  -2  243.68   19.60
  -1  -4   2  251.97   14.80
   1  -4  -2  243.48   22.30
  -1   4   1   62.79   10.90
  -1   4   1   41.10    4.30
  -1   4   1   59.99   10.20
   1   4  -1   40.70    5.10
  -1   4   1   42.00    4.30
   1   4  -1   45.50    5.10
  -1  -4   1   47.90    5.30
  -1  -4   1   48.70    4.00
   1  -4  -1   60.29   10.30
  -1  -4   1   36.90    3.50
   1  -4  -1   50.29    4.50
   1  -4  -1   48.90    5.80
  -1  -4   1   37.30    5.60
   1  -4  -1   46.60    2.60
   1  -4  -1   41.90    8.60
   1   4   0   15.40    3.20
  -1   4   0   14.70    3.60
  -1   4   0   18.40    4.50
   1   4   0   10.70    3.10
  -1   4   0   15.00    5.00
  -1  -4   0   12.90    1.80
   1  -4   0   19.20    3.80
  -1  -4   0   19.20    4.70
   1  -4   0   10.50    2.50
   1  -4   0   11.40    1.60
  -1  -4   0   14.40    4.30
  -1  -4   0   12.50    2.80
  -1  -4   0   19.40    6.00
   1  -4   0   13.40    4.70
   1  -4   0   17.70    4.30
  -1  -4   0   18.90    4.60
  -1  -4   0   12.80    2.30
  -1  -4   0   15.10    3.00
   1  -4   0   13.10    2.30
  -1   4  -1   17.20    4.10
   1   4   1   19.80    2.90
  -1   4  -1   22.20    4.30
  -1   4  -1   17.20    4.40
   1   4   1   16.00    2.80
   1  -4   1   22.20    4.10
   1  -4   1   18.40    2.50
  -1  -4  -1   20.90    2.40
   1  -4   1   21.80    5.30
  -1  -4  -1   26.00    4.40
  -1  -4  -1   20.90    6.40
  -1  -4  -1   16.90    4.40
  -1  -4  -1   29.60    9.40
  -1  -4  -1   18.30    2.80
   1  -4   1   22.90    4.70
  -1  -4  -1   15.70    6.50
   1  -4   1   18.60    3.50
  -1   4  -2  179.88   13.00
  -1   4  -2  192.48   10.20
   1   4   2  197.48    9.80
  -1   4  -2  197.08   12.90
  -1  -4  -2  172.98   18.00
   1  -4   2  178.88   14.60
   1  -4   2  175.28    7.70
  -1  -4  -2  152.48   12.60
   1  -4   2  174.58    9.80
  -1  -4  -2  176.78   19.60
   1  -4   2  182.48   12.30
  -1  -4  -2  199.08   18.90
  -1  -4  -2  209.08   23.70
   1  -4   2  189.38   13.20
  -1  -4  -2  174.78    9.30
  -1   4  -3  425.86   23.60
  -1   4  -3  431.26   25.00
   1   4   3  425.16   18.00
   1   4   3  418.56   20.40
  -1   4  -3  439.36   17.80
  -1   4  -3  439.56   25.50
  -1   4  -3  418.86   28.20
  -1   4  -3  425.36   26.90
  -1  -4  -3  441.76   33.70
  -1  -4  -3  446.56   38.40
  -1  -4  -3  418.76   18.20
   1  -4   3  431.86   14.50
  -1  -4  -3  434.06   34.90
  -1  -4  -3  367.66   21.60
  -1  -4  -3  432.26   20.20
   1  -4   3  424.56   14.40
   1  -4   3  395.26   21.90
   1  -4   3  409.86   17.20
  -1  -4  -3  437.56   35.70
  -1   4  -4  617.44   36.40
  -1   4  -4  607.54   36.70
  -1   4  -4  612.74   24.00
  -1   4  -4  663.83   32.80
  -1   4  -4  644.54   40.60
   1   4   4  633.64   28.40
   1   4   4  607.24   25.10
   1   4   4  637.24   21.00
  -1   4  -4  591.14   35.40
  -1  -4  -4  624.94   25.50
  -1  -4  -4  640.64   45.30
  -1  -4  -4  646.24   52.59
  -1  -4  -4  603.74   46.50
  -1  -4  -4  634.54   27.70
  -1  -4  -4  652.43   46.20
  -1   4  -5   75.69   15.70
  -1   4  -5   74.69   12.30
   1   4   5   59.49    4.80
  -1   4  -5   80.79    6.20
   1   4   5   84.69   10.60
  -1   4  -5   81.29   16.10
   1   4   5   73.39    7.20
  -1   4  -5   72.49   17.20
  -1  -4  -5   81.09   39.00
  -1  -4  -5   67.29   22.80
  -1  -4  -5  115.19   24.90
  -1  -4  -5   91.19    8.80
  -1  -4  -5   90.29   21.30
   1   4   6  419.66   23.90
  -1   4  -6  405.66   34.40
  -1   4  -6  439.36   18.90
   1   4   6  469.25   25.10
  -1   4  -6  444.16   44.40
   1   4   6  492.15   19.20
  -1   4  -6  405.96   43.00
  -1   4  -6  466.65   29.20
  -1  -4  -6  406.66   47.00
  -1  -4  -6  487.85   65.69
  -1  -4  -6  447.36   43.20
  -1  -4  -6  469.05   24.20
  -1  -4  -6  426.66   43.20
   1   4   7    4.30    3.70
  -1   4  -7    6.60    2.80
  -1   4  -7    4.40   21.40
   1   4   7    5.80    2.90
  -1   4  -7   12.70    6.20
  -1   4  -7    2.10    3.90
  -1   4  -7   13.50   18.90
   1   4   7   -0.80    5.40
  -1   4  -7   10.10    7.30
  -1  -4  -7    2.90    6.00
  -1  -4  -7  -14.80   19.30
   1  -4   7   15.50    4.90
  -1  -4  -7  -13.50   28.00
   1  -4   7    6.10    4.50
  -1  -4  -7    3.70    3.50
   1   4   8  262.87   21.50
  -1   4  -8  234.18   36.90
   1   4   8  280.47   15.70
  -1   4  -8  297.67   34.10
  -1   4  -8  298.07   49.99
  -1   4  -8  274.07   23.20
  -1   4  -8  267.17   13.70
  -1   4  -8  246.48   42.50
   1   4   8  280.47   19.50
  -1  -4  -8  184.38   35.10
   1  -4   8  318.67   22.50
  -1  -4  -8  420.96   74.59
   1  -4   8  275.97   23.20
  -1  -4  -8  299.77   20.50
  -1  -4  -8  280.87   59.59
  -1  -4  -8  231.48   50.59
   1   5  -8    1.70   15.10
  -1   5   8    3.70    8.20
   1   5  -8   31.80   18.80
  -1   5   8    3.40    2.90
   1   5  -8   11.10    7.80
   1   5  -8   19.30    8.60
  -1   5   8    3.40    5.00
   1   5  -8   -0.90    3.60
  -1  -5   8    6.90    3.20
   1  -5  -8   -1.30    2.90
   1  -5  -8    5.20    4.60
   1  -5  -8    1.80    5.10
  -1  -5   8    3.80    4.50
   1  -5  -8  -22.90   30.20
   1  -5  -8   29.80   20.50
  -1   5   7   -2.70    1.80
   1   5  -7    0.40    2.30
   1   5  -7    1.70    2.80
   1   5  -7   11.30   11.40
  -1   5   7   -0.50    3.10
   1   5  -7    0.30    2.20
  -1   5   7    5.10    5.50
   1   5  -7   -2.90   13.80
   1   5  -7   -1.10    2.50
   1  -5  -7   -0.80    2.20
  -1  -5   7    2.60    4.60
   1  -5  -7   -0.20    3.30
   1  -5  -7   -2.80   16.50
   1  -5  -7   -3.00   11.40
   1  -5  -7   -2.50    2.00
  -1  -5   7    2.40    2.50
  -1   5   6   23.10    3.30
   1   5  -6   25.40    6.70
   1   5  -6   34.10    6.20
   1   5  -6   49.40   15.20
   1   5  -6   34.20    9.70
  -1   5   6   41.30    5.90
  -1  -5   6   28.00    4.40
   1  -5  -6   18.50   22.20
   1  -5  -6   31.90    6.70
   1  -5  -6   22.80   10.90
  -1  -5   6   25.40    6.10
   1   5  -5    3.10    2.80
   1   5  -5    8.10    3.90
   1   5  -5    6.90    3.20
   1   5  -5    1.30    7.60
   1   5  -5    6.70    2.90
  -1   5   5    2.80    1.30
   1   5  -5    2.80    5.70
  -1   5   5    4.50    2.20
  -1  -5   5    2.70    2.40
   1  -5  -5    7.30    7.00
  -1  -5   5    5.10    2.00
   1  -5  -5    2.80    2.50
   1  -5  -5   17.20   13.60
  -1   5   4  559.34   29.60
   1   5  -4  617.84   31.30
  -1   5   4  654.63   22.60
   1   5  -4  643.84   28.10
   1   5  -4  614.94   26.10
  -1   5   4  617.64   44.00
   1   5  -4  604.84   25.70
  -1  -5   4  592.84   27.30
  -1  -5   4  618.34   27.70
   1  -5  -4  626.74   28.10
   1  -5  -4  613.84   43.30
   1  -5  -4  623.64   21.60
   1  -5  -4  595.74   56.99
  -1   5   3   21.70   11.20
  -1   5   3   34.60    3.80
   1   5  -3   34.60    7.00
  -1   5   3   28.60    9.30
   1   5  -3   28.70    5.80
  -1   5   3   32.10    5.30
  -1   5   3   32.10    3.10
   1  -5  -3   28.40    5.40
   1  -5  -3   32.50    2.90
  -1  -5   3   29.00    4.90
  -1  -5   3   28.90    7.40
  -1  -5   3   25.50    5.80
   1  -5  -3   47.70   12.80
   1  -5  -3   23.00   10.00
  -1   5   2  296.67   15.90
  -1   5   2  365.06   31.20
   1   5  -2  335.87   20.40
  -1   5   2  329.57   14.90
   1   5  -2  315.27   18.80
  -1   5   2  317.87   27.80
  -1   5   2  309.77   11.80
   1  -5  -2  311.77   20.20
   1  -5  -2  315.57   15.80
   1  -5  -2  268.47   25.40
  -1  -5   2  303.17   14.70
   1  -5  -2  281.67   22.60
  -1  -5   2  289.07   16.80
   1  -5  -2  295.67   12.20
  -1  -5   2  292.77   17.60
   1  -5  -2  315.87   11.90
   1   5  -1   46.90    7.10
  -1   5   1   37.90    4.80
  -1   5   1   43.60    5.00
   1   5  -1   48.70    5.90
  -1   5   1   40.50   10.00
  -1   5   1   39.00    8.40
  -1  -5   1   61.09    7.20
   1  -5  -1   27.30    8.80
   1  -5  -1   41.30    2.80
   1  -5  -1   49.99    7.80
  -1  -5   1   55.79    7.50
  -1  -5   1   44.80    4.10
   1  -5  -1   32.30    4.70
  -1  -5   1   35.70    3.80
   1  -5  -1   51.69    9.60
   1   5   0   78.49    6.70
  -1   5   0   84.09    7.70
  -1   5   0   69.49    9.60
   1   5   0   77.89    7.80
  -1   5   0   72.59    7.40
  -1  -5   0   76.29    6.80
  -1  -5   0   94.09   12.30
   1  -5   0   65.79    8.40
  -1  -5   0   70.89    6.30
   1  -5   0   75.19    7.40
   1  -5   0   80.69    6.00
  -1  -5   0   84.19   11.10
  -1  -5   0   75.69    7.50
  -1  -5   0   70.59    4.50
  -1  -5   0   82.99    7.90
   1  -5   0   79.89    9.60
   1  -5   0   64.99    6.90
   1  -5   0   73.19    4.20
  -1  -5   0   75.59    5.40
  -1  -5   0   76.49   11.40
   1   5   1  354.36   15.50
  -1   5  -1  352.06   15.70
  -1   5  -1  361.96   19.90
   1   5   1  379.66   15.70
  -1  -5  -1  359.86   14.90
  -1  -5  -1  373.16   24.10
   1  -5   1  363.56   16.20
  -1  -5  -1  347.87   15.00
   1  -5   1  350.16   17.80
  -1  -5  -1  453.85   34.50
  -1  -5  -1  347.67   17.60
   1  -5   1  326.47   18.60
  -1  -5  -1  374.16   27.90
   1  -5   1  357.56   15.10
   1  -5   1  382.46   18.80
  -1  -5  -1  332.07   20.50
  -1  -5  -1  381.06   24.30
  -1   5  -2 1122.09   40.50
   1   5   2 1061.79   38.50
  -1   5  -2 1076.79   45.80
  -1   5  -2 1083.89   39.80
   1  -5   2 1100.49   44.50
  -1  -5  -2 1130.59   57.79
   1  -5   2 1122.89   44.20
  -1  -5  -2 1073.39   41.80
   1  -5   2 1123.89   37.00
  -1  -5  -2 1111.19   60.49
  -1  -5  -2 1089.69   38.60
  -1  -5  -2 1157.08   55.79
  -1  -5  -2 1074.69   45.30
   1   5   3   34.80    4.90
  -1   5  -3   39.50    7.20
  -1   5  -3   49.20    9.80
  -1   5  -3   39.20    7.70
  -1   5  -3   31.80    7.10
  -1   5  -3   31.50    5.00
  -1   5  -3   29.40    7.20
   1  -5   3   32.40    5.40
  -1  -5  -3   41.20   10.90
  -1  -5  -3   49.99   14.30
  -1  -5  -3   49.20   13.00
   1  -5   3   40.50    3.00
  -1  -5  -3   40.20   15.40
  -1  -5  -3   37.40    5.30
  -1  -5  -3   51.79    6.20
  -1   5  -4  799.42   39.90
  -1   5  -4  848.12   41.20
  -1   5  -4  769.02   39.30
  -1   5  -4  820.12   30.80
   1   5   4  776.82   30.90
  -1   5  -4  795.52   42.90
  -1   5  -4  726.23   38.50
  -1  -5  -4  843.32   34.80
  -1  -5  -4  860.11   55.39
  -1  -5  -4  801.82   60.79
  -1  -5  -4  769.92   55.19
  -1  -5  -4  815.62   31.50
  -1  -5  -4  771.12   52.39
  -1   5  -5   -2.70    2.40
  -1   5  -5    1.00    2.60
   1   5   5   -3.70    2.30
  -1   5  -5    1.50    2.20
  -1   5  -5   -0.60    1.20
  -1   5  -5    8.50   12.40
  -1   5  -5    2.00    7.90
  -1  -5  -5    2.60    3.90
  -1  -5  -5   18.70   19.50
  -1  -5  -5    3.30    2.70
  -1  -5  -5   -1.30   11.30
  -1   5  -6    7.80    6.80
  -1   5  -6    6.10    5.40
  -1   5  -6    4.90    3.80
   1   5   6    2.60    1.30
  -1   5  -6    8.50   16.60
  -1   5  -6   -1.80   11.70
  -1   5  -6    6.00    2.60
  -1  -5  -6    5.70    9.70
  -1  -5  -6    3.90    3.30
  -1  -5  -6   -1.10    2.40
  -1  -5  -6   25.40   26.50
  -1  -5  -6    8.60   19.80
  -1   5  -7   55.79    6.00
   1   5   7   42.00    7.70
  -1   5  -7   76.69   22.00
  -1   5  -7   47.30   15.80
  -1   5  -7   50.09   14.80
   1   5   7   58.39    5.20
  -1   5  -7   64.99   25.10
  -1   5  -7   57.39   16.20
   1  -5   7   68.49   10.70
  -1  -5  -7   84.39   35.50
  -1  -5  -7   71.19   23.00
  -1  -5  -7   70.69   30.70
  -1  -5  -7   67.39   10.50
  -1  -5  -7   75.99   23.80
   1  -5   7   54.19    8.70
  -1   5  -8   -0.40    3.50
  -1   5  -8   -5.60   20.30
  -1   5  -8    0.50    3.50
  -1   5  -8  -31.50   30.10
  -1   5  -8    0.20    3.40
  -1   5  -8   -0.60    2.00
   1   5   8   -2.00    2.80
  -1  -5  -8   -2.00    4.30
   1  -5   8   -0.10    5.30
  -1  -5  -8   54.99   37.50
  -1  -5  -8   25.00   49.00
  -1  -5  -8   -1.40    6.00
   1  -5   8   14.40    9.00
  -1  -5  -8   -1.40    3.10
   1   6  -8  195.78   14.90
   1   6  -8  167.38   24.50
  -1   6   8  189.48   30.20
  -1   6   8  170.98    9.20
   1   6  -8  151.08   25.80
   1   6  -8  163.18   24.30
   1  -6  -8  236.78   47.50
  -1  -6   8  169.68   17.40
   1  -6  -8  191.18   17.40
   1  -6  -8  238.98   45.80
   1  -6  -8  111.39   41.90
  -1  -6   8  182.38   10.40
   1   6  -7    0.30    3.10
   1   6  -7    8.20    5.20
   1   6  -7    4.80   11.40
   1   6  -7  -17.20   17.90
   1   6  -7    3.80    4.00
   1   6  -7   11.50    4.70
  -1   6   7    4.50    3.90
   1  -6  -7    2.80    7.00
   1  -6  -7    1.70    4.30
  -1  -6   7    3.80    4.40
   1  -6  -7   -5.30   21.00
   1  -6  -7    5.70    7.20
  -1  -6   7   11.90    3.50
   1  -6  -7   12.60   21.80
   1   6  -6  160.88   13.30
  -1   6   6  170.88   11.00
   1   6  -6  158.68   14.20
   1   6  -6  184.48   17.70
  -1   6   6  152.98   15.10
   1   6  -6  169.98   18.50
   1   6  -6  185.08   15.10
   1  -6  -6  158.18   30.30
   1  -6  -6  200.48   36.50
   1  -6  -6  196.68   23.50
  -1  -6   6  181.08   10.60
  -1  -6   6  163.98   14.70
   1  -6  -6  105.29   25.10
   1   6  -5  458.15   24.10
  -1   6   5  466.95   19.80
  -1   6   5  437.86   25.10
   1   6  -5  459.45   28.50
   1  -6  -5  511.35   42.60
   1  -6  -5  432.46   48.80
  -1  -6   5  501.05   25.50
   1  -6  -5  451.75   24.80
  -1   6   4  103.39    7.50
   1   6  -4   77.69    8.60
  -1  -6   4   84.29   10.60
   1  -6  -4   78.59   18.00
   1  -6  -4   98.89   21.00
  -1  -6   4   82.29    8.70
   1  -6  -4   76.49    8.90
  -1   6   3 1726.63   64.09
   1   6  -3 1462.95   60.39
   1   6  -3 1508.65   57.89
  -1   6   3 1478.65   77.29
  -1   6   3 1551.84   50.49
  -1   6   3 1601.34   53.09
   1  -6  -3 1561.44   79.09
  -1  -6   3 1369.26   56.69
   1  -6  -3 1553.54   73.49
   1  -6  -3 1535.55   56.79
  -1  -6   3 1557.24   55.79
   1  -6  -3 1550.34   49.20
   1   6  -2   34.50    6.40
  -1   6   2   37.40    5.90
  -1   6   2   59.19   12.70
   1   6  -2   43.00    7.30
  -1   6   2   44.90    5.40
   1  -6  -2   47.30    3.50
  -1  -6   2   48.20    5.60
   1  -6  -2   59.79   13.00
  -1  -6   2   55.49    9.10
  -1  -6   2   45.20    5.30
  -1  -6   2   26.00    6.80
   1  -6  -2   47.90    3.80
   1  -6  -2   42.10    6.20
  -1  -6   2   58.79    5.40
   1  -6  -2   49.50   14.00
  -1   6   1  246.18   14.40
   1   6  -1  220.78   15.40
   1   6  -1  229.68   17.30
  -1   6   1  224.78   17.50
   1  -6  -1  230.18   10.90
   1  -6  -1  229.78   17.70
  -1  -6   1  222.78   13.30
   1  -6  -1  240.18   13.40
   1  -6  -1  232.68    9.30
  -1  -6   1  239.18   11.80
  -1  -6   1  215.38   14.40
   1  -6  -1  249.68   21.10
  -1  -6   1  223.68   11.60
   1  -6  -1  224.08   17.10
  -1  -6   1  236.88   18.60
   1   6   0   80.99    7.50
   1   6   0   92.99    9.40
  -1   6   0   80.49    8.70
  -1  -6   0   89.29    6.40
   1  -6   0   84.09   11.20
   1  -6   0   94.39    8.00
  -1  -6   0  122.59   12.00
  -1  -6   0   90.09    5.40
  -1  -6   0   82.79    7.60
  -1  -6   0   96.99   11.60
  -1  -6   0   66.99   11.20
  -1  -6   0   85.99    7.70
  -1  -6   0   87.89    7.90
   1  -6   0   99.09   11.40
   1  -6   0   89.09    5.10
  -1  -6   0  115.49    9.00
   1  -6   0   88.69    7.10
   1  -6   0   83.09    9.20
  -1   6  -1  536.15   27.90
   1   6   1  600.44   23.20
   1  -6   1  524.95   28.70
  -1  -6  -1  572.84   34.20
   1  -6   1  553.64   22.20
   1  -6   1  542.65   20.60
  -1  -6  -1  532.25   21.90
  -1  -6  -1  561.94   22.00
  -1  -6  -1  577.84   32.00
  -1  -6  -1  545.15   25.30
  -1  -6  -1  574.34   31.80
   1  -6   1  492.95   26.00
  -1  -6  -1  573.54   38.90
   1   6   2    0.50    1.60
  -1   6  -2    0.80    2.20
  -1  -6  -2    2.60    3.60
   1  -6   2   -2.50    1.10
  -1  -6  -2    0.10    1.30
  -1  -6  -2   -1.30    1.70
  -1  -6  -2  -11.60    8.90
   1  -6   2    2.10    4.10
   1   6   3 1751.22   60.39
  -1   6  -3 1807.22   62.49
  -1  -6  -3 1825.82   92.89
  -1  -6  -3 1837.92   60.89
  -1  -6  -3 1779.02   88.39
   1  -6   3 1799.12   57.29
  -1  -6  -3 1763.22   65.09
   1  -6   3 1687.83   61.99
  -1  -6  -3 1715.13   84.09
  -1   6  -4  235.28   19.20
  -1   6  -4  230.48   13.20
   1   6   4  208.08   12.30
  -1   6  -4  195.88   14.20
  -1   6  -4  225.08   15.40
  -1  -6  -4  214.98   15.30
   1  -6   4  220.68    8.60
   1  -6   4  215.18    8.40
  -1  -6  -4  222.18   36.70
  -1  -6  -4  233.98   27.50
  -1  -6  -4  224.08   37.80
  -1  -6  -4  225.18   12.80
  -1   6  -5  119.79   13.20
   1   6   5  124.29   10.20
  -1   6  -5  124.79   30.10
  -1   6  -5  139.09    9.70
  -1   6  -5  141.79   14.50
  -1   6  -5  140.49   17.40
  -1   6  -5  128.49   15.30
  -1  -6  -5  123.69   34.00
  -1  -6  -5  100.99   22.50
  -1  -6  -5  115.89   23.90
  -1  -6  -5  124.29   12.20
  -1  -6  -5   88.79   22.40
  -1   6  -6  197.68   20.20
  -1   6  -6  233.08   29.40
  -1   6  -6  195.58   29.50
  -1   6  -6  177.38   24.50
  -1   6  -6  181.88   11.50
  -1   6  -6  202.18   20.20
  -1  -6  -6  154.38   30.50
  -1  -6  -6  153.78   29.50
  -1  -6  -6  299.27   55.59
  -1  -6  -6  207.08   16.50
   1  -6   6  211.48   17.30
  -1  -6  -6  200.48   37.80
  -1   6  -7    0.40    3.60
  -1   6  -7    6.40   15.90
  -1   6  -7   -0.50    1.80
  -1   6  -7    2.40    3.00
  -1   6  -7    2.60    4.20
   1   6   7   -2.30    5.50
  -1   6  -7   -1.90   22.60
  -1  -6  -7    0.20    4.30
  -1  -6  -7   -2.10    2.90
  -1  -6  -7  -56.49   38.30
   1  -6   7    3.30    6.30
  -1  -6  -7    0.00    3.80
  -1  -6  -7   38.40   26.10
   1  -6   7    0.30    4.90
  -1   7   7   78.59   15.40
   1   7  -7  113.89   11.60
   1  -7  -7  108.89   27.50
  -1  -7   7  111.19    8.70
  -1  -7   7  146.99   15.20
  -1  -7   7  121.69    8.50
   1  -7  -7  139.59   42.00
   1  -7  -7   99.19   14.10
  -1   7   6   91.99    9.40
   1   7  -6   68.39   10.10
   1   7  -6   98.89   17.00
   1  -7  -6   88.09   24.10
  -1  -7   6   83.89    7.40
  -1  -7   6   81.99    8.20
   1  -7  -6   99.99   30.20
   1  -7  -6   56.19   25.00
  -1  -7   6   85.69   12.40
   1  -7  -6   65.49   19.30
   1  -7  -6  103.19   12.30
   1   7  -5  125.99   14.40
  -1   7   5  142.69   15.10
   1   7  -5  107.19   11.30
  -1   7   5  116.89    8.50
   1  -7  -5   98.89   25.90
  -1  -7   5  121.49    9.30
   1  -7  -5  156.08   35.80
   1  -7  -5  159.18   30.40
  -1  -7   5  137.49   12.70
   1  -7  -5  153.88   29.30
   1  -7  -5  140.09   13.60
  -1   7   4    6.00    4.50
   1   7  -4   12.70    5.20
   1   7  -4   15.40    5.20
  -1   7   4   16.10    3.10
   1  -7  -4    8.90    6.90
   1  -7  -4    5.30    6.30
  -1  -7   4    7.50    2.90
   1  -7  -4   19.80   15.90
  -1  -7   4   12.70    4.70
   1  -7  -4    4.90    3.80
   1   7  -3  113.99   12.00
  -1   7   3  115.39    8.70
   1   7  -3  111.39   11.10
  -1  -7   3  108.99    8.80
   1  -7  -3   99.39   10.00
   1  -7  -3  129.69   25.00
  -1  -7   3  105.89    9.50
  -1  -7   3  107.69    8.40
   1  -7  -3   87.19   17.70
   1   7  -2    1.90    2.40
   1   7  -2    0.90    2.10
  -1   7   2   -4.40    1.80
   1  -7  -2   -1.60    1.10
  -1  -7   2   -0.70    1.70
   1  -7  -2   -7.00    9.50
  -1  -7   2    1.00    2.10
   1  -7  -2    1.00    2.50
  -1  -7   2   -0.80    1.40
   1  -7  -2    0.40    1.40
   1  -7  -2    3.30    2.80
   1   7  -1   51.69    8.30
  -1   7   1   49.99    8.10
   1   7  -1   52.09    8.90
   1  -7  -1   71.59   11.60
  -1  -7   1   54.99    6.10
  -1  -7   1   60.19    6.80
   1  -7  -1   57.29    6.80
   1  -7  -1   53.19    5.00
  -1  -7   1   61.99    5.70
   1  -7  -1   62.89   12.30
   1  -7  -1   55.09   10.20
   1  -7  -1   55.19    3.80
  -1   7   0  319.57   20.30
  -1  -7   0  340.47   19.90
  -1  -7   0  307.87   18.00
   1  -7   0  349.77   20.00
  -1  -7   0  354.06   15.80
   1  -7   0  346.67   17.20
  -1  -7   0  343.37   18.70
  -1  -7   0  329.07   19.40
  -1   7  -1   40.30    8.70
  -1  -7  -1   39.00   12.20
  -1  -7  -1   37.50    5.10
  -1  -7  -1   31.80    6.10
   1  -7   1   34.90    3.60
   1  -7   1   40.20    5.50
  -1  -7  -1   45.40    9.70
  -1  -7  -1   43.60   12.50
  -1  -7  -1   40.80    9.40
  -1   7  -2  141.69   14.00
   1  -7   2  136.79    8.70
  -1  -7  -2  139.09   10.40
  -1  -7  -2  136.49   24.00
   1  -7   2  145.09   16.30
   1  -7   2  138.49    8.50
  -1  -7  -2  144.69   24.50
  -1  -7  -2  130.49   11.40
  -1  -7  -2  153.48   23.20
   1   7   3   18.40    4.10
  -1   7  -3   18.50    6.40
  -1  -7  -3   32.50   15.90
  -1  -7  -3   29.70    6.50
   1  -7   3   15.70    7.90
  -1  -7  -3   16.50   15.00
   1  -7   3   15.30    2.90
  -1  -7  -3   19.00    3.80
  -1  -7  -3   10.90    6.60
  -1   7  -4   14.90    5.80
   1   7   4   24.90    4.90
   1  -7   4   22.60    2.60
  -1  -7  -4   41.40   15.80
  -1  -7  -4   11.00   17.90
  -1  -7  -4   22.40    4.50
  -1  -7  -4   30.10   12.80
  -1  -7  -4   39.60   18.90
   1  -7   4   22.30    2.80
   1   7   5   64.19    8.20
  -1  -7  -5   46.50   16.70
  -1  -7  -5   83.79   22.70
  -1  -7  -5   25.90   23.30
  -1  -7  -5   51.69    9.00
  -1  -7  -5   21.90   20.10
   1  -7   5   60.39   10.10
   1   7   6   26.60    6.30
  -1   7  -6   17.50    6.00
  -1  -7  -6   21.80   12.70
  -1  -7  -6   31.70    7.90
   1  -7   6   35.70    8.60
  -1  -7  -6   32.20   25.00
  -1  -7  -6   25.80   26.40
  -1  -7  -6   26.10   13.50
   1   8  -6    8.20    6.00
  -1   8   6   -5.60    4.40
   1   8  -6    7.70    4.20
   1  -8  -6   22.70   29.60
   1  -8  -6    0.90    4.70
  -1  -8   6    4.10    3.20
   1  -8  -6  -19.90   23.50
  -1  -8   6   -0.70    4.20
   1  -8  -6    8.10    9.70
  -1  -8   6    1.60    4.60
  -1   8   5  143.59    9.70
   1   8  -5  164.58   17.30
   1   8  -5  142.29   13.60
   1  -8  -5  109.09   33.70
   1  -8  -5  180.08   38.30
   1  -8  -5  145.89   14.40
   1  -8  -5  166.88   32.20
  -1  -8   5  134.39   10.20
   1  -8  -5  160.48   30.80
   1   8  -4  162.68   16.80
   1   8  -4  146.79   13.70
   1  -8  -4  146.69   32.30
   1  -8  -4  196.58   31.20
   1  -8  -4  181.78   30.90
  -1  -8   4  163.08   13.60
   1  -8  -4  112.29   27.40
  -1  -8   4  149.88   10.90
  -1  -8   4  148.59   11.30
   1  -8  -4  159.08   14.20
  -1   8   3  183.78   12.10
   1   8  -3  185.68   16.50
   1   8  -3  154.78   14.50
   1  -8  -3  198.38   22.60
   1  -8  -3  148.49   31.80
   1  -8  -3  178.48   14.60
   1  -8  -3  175.98   20.80
  -1  -8   3  190.48   12.20
  -1  -8   3  189.78   13.70
  -1  -8   3  185.68   12.70
   1  -8  -3  179.48   28.30
   1   8  -2   74.69   11.20
  -1   8   2   67.89    8.30
   1   8  -2   66.89   11.00
   1  -8  -2  104.29   21.20
   1  -8  -2   82.19    9.10
  -1  -8   2   82.79    7.20
  -1  -8   2   84.69    8.50
   1  -8  -2   72.39   13.90
  -1  -8   2   78.89    7.80
   1  -8  -2   74.69   14.20
   1  -8  -2   67.49    4.90
   1  -8  -2   50.89   16.90
  -1   8   1  823.72   36.60
   1   8  -1  779.72   36.30
  -1  -8   1  781.82   33.90
   1  -8  -1  763.92   40.30
   1  -8  -1  827.82   36.10
  -1  -8   1  778.62   30.20
   1  -8  -1  779.62   41.30
   1  -8  -1  768.62   28.90
   1  -8  -1  769.22   33.60
  -1  -8   1  760.72   30.30
   1  -8  -1  791.12   34.90
  -1   8   0   64.99   10.90
   1   8   0   77.59    8.80
   1  -8   0   72.09    7.70
  -1  -8   0   72.19    8.40
  -1  -8   0   72.39    5.50
  -1  -8   0   72.19    6.40
  -1  -8   0   63.49   11.10
   1  -8   0   81.19    5.00
  -1   8  -1  735.83   38.20
   1  -8   1  777.42   28.00
  -1  -8  -1  783.82   36.60
   1  -8   1  772.62   31.40
  -1  -8  -1  784.42   35.10
  -1  -8  -1  801.52   30.00
  -1  -8  -1  762.02   43.90
  -1  -8  -1  750.42   36.70
  -1  -8  -1  774.82   42.80
  -1   8  -2  126.79   13.90
  -1  -8  -2  137.19   23.70
   1  -8   2  125.69    8.30
  -1  -8  -2  131.99   19.80
  -1  -8  -2  163.88   27.40
  -1  -8  -2  139.29   20.80
  -1  -8  -2  129.99   12.30
  -1  -8  -2  124.69    8.80
   1   8   3  159.58   11.40
  -1   8  -3  193.38   18.60
   1  -8   3  204.28   10.50
  -1  -8  -3  208.38   32.70
   1  -8   3  186.48   11.40
  -1  -8  -3  186.38   27.70
  -1  -8  -3  236.18   33.60
  -1  -8  -3  199.98   36.50
  -1  -8  -3  184.58   11.70
  -1  -8  -3  176.08   15.10
  -1   8  -4   26.20    9.30
   1   8   4   17.30    5.00
  -1  -8  -4   22.50    6.50
   1  -8   4   15.60    2.70
  -1  -8  -4   24.20   11.80
  -1  -8  -4   12.60   11.60
   1  -8   4   27.40   10.10
  -1  -8  -4   36.80   26.40
  -1  -8  -4    2.10   18.30
  -1  -8  -4   19.40    4.20
  -1  -8  -5  126.29   37.20
  -1  -8  -5   50.49   35.90
  -1  -8  -5  104.09   28.10
   1  -8   5  139.19   14.50
  -1  -8  -5  107.89   27.70
  -1  -8  -5  111.09   14.80
   1   9  -4    7.00    4.20
   1   9  -4   -0.70    4.10
   1  -9  -4    4.10   21.50
   1  -9  -4    1.50    4.10
   1  -9  -4   -0.30    3.90
  -1  -9   4    0.60    3.60
  -1  -9   4   -1.10    4.20
  -1  -9   4    0.50    3.20
   1  -9  -4    0.80    3.50
   1  -9  -4   -2.00   23.50
  -1   9   3   16.50    5.20
   1   9  -3    7.60    5.10
  -1  -9   3    1.80    4.10
   1  -9  -3   11.00   19.30
   1  -9  -3    8.90    6.10
   1  -9  -3    9.50    5.10
  -1  -9   3   14.30    4.00
   1  -9  -3   12.90    7.20
   1  -9  -3    0.30   18.50
  -1  -9   3   21.80    5.20
  -1   9   2  142.39   12.70
   1   9  -2  130.49   14.00
  -1  -9   2  141.39   11.80
   1  -9  -2  117.49   21.90
   1  -9  -2  135.29   14.90
  -1  -9   2  122.49    9.60
  -1  -9   2  134.99   10.80
   1  -9  -2  119.99   23.20
   1  -9  -2  141.19   14.70
   1  -9  -2  136.29   14.80
   1   9  -1   30.60    7.40
  -1   9   1   40.00    8.70
   1  -9  -1   35.70    4.70
  -1  -9   1   22.60    4.30
   1  -9  -1   27.20    4.60
   1  -9  -1   22.10    5.70
   1  -9  -1   15.70   10.90
  -1  -9   1   22.50    4.60
  -1  -9   1   31.70    6.30
  -1   9   0  326.77   21.70
   1  -9   0  304.17   17.60
  -1  -9   0  268.77   14.40
  -1  -9   0  256.57   11.40
   1  -9   0  296.17   15.50
  -1  -9   0  289.07   11.90
  -1  -9   0  282.77   18.50
   1  -9   0  270.37   15.10
  -1   9  -1    1.80    3.90
   1  -9   1    4.80    2.20
   1  -9   1    2.60    3.50
  -1  -9  -1   11.40    3.30
  -1  -9  -1    9.20   11.40
  -1  -9  -1    7.60    4.20
   1  -9   1   10.40    3.70
  -1  -9  -1   17.40   10.40
  -1   9  -2    4.60    4.30
  -1  -9  -2    2.30    2.50
  -1  -9  -2    8.10    4.60
   1  -9   2    2.20    2.90
   1  -9   2    1.00    4.00
   1  -9   2    8.00    3.20
  -1  -9  -2    3.30   17.20
  -1  -9  -2    1.60   15.20
  -1  -9  -2    0.50    2.40
  -1   9  -3   -0.90    3.70
  -1  -9  -3    0.30    2.70
  -1  -9  -3    2.40   20.80
  -1  -9  -3    0.10    2.70
   1  -9   3   -1.50    2.70
   1  -9   3   -1.50    2.60
   1  -9   3   -4.50    4.20
  -1  -9  -3    1.40    4.30
  -1  -9  -3   -0.50    3.90
  -1  -9  -3   -7.30   21.90
  -2   0  10    2.80    4.40
   2   0 -10    3.00    6.70
   2   0 -10   16.50   12.10
  -2   0  10   -2.20    6.50
   2   0 -10   17.90   22.70
   2   0 -10  -10.60   40.10
  -2   0  10   -7.20    7.10
  -2   0   9   -1.00    4.50
   2   0  -9   -0.40    1.80
   2   0  -9   -1.50    2.70
  -2   0   9   -0.80    3.10
   2   0  -9   -3.20    3.10
   2   0  -9    1.40   19.20
  -2   0   9    7.40    4.00
   2   0  -9   20.70   25.80
   2   0  -8   35.60   13.40
  -2   0   8   60.59    7.90
   2   0  -8   62.79   25.30
   2   0  -8   52.19    7.80
  -2   0   8   42.00    7.80
  -2   0   7   -2.60    1.90
   2   0  -7   11.40   15.10
   2   0  -7   -2.60    1.70
  -2   0   7    2.30    3.30
  -2   0   7   -1.50    2.40
  -2   0   7   -7.20   11.40
  -2   0   7   -6.20    6.60
   2   0  -7   -1.50    2.10
   2   0  -6  472.15   21.80
   2   0  -6  512.45   43.80
  -2   0   6  475.35   22.40
   2   0  -6  422.96   36.00
  -2   0   6  521.55   39.90
  -2   0   6  467.95   21.20
  -2   0   6  436.86   23.90
  -2   0   6  476.55   45.40
  -2   0   5    1.00    1.30
   2   0  -5   -0.80    1.00
   2   0  -5    0.40    1.30
  -2   0   5    8.90   10.00
  -2   0   5   -1.30    2.50
  -2   0   5    0.30    1.30
   2   0  -5    1.20    2.90
  -2   0   5   -0.20    1.60
   2   0  -5   -6.40    6.10
   2   0  -4  598.74   23.70
   2   0  -4  578.24   38.80
  -2   0   4  606.24   37.00
  -2   0   4  521.15   38.40
  -2   0   4  582.64   23.70
  -2   0   4  621.04   23.50
   2   0  -4  631.84   36.70
   2   0  -3    0.40    0.80
  -2   0   3    0.70    1.90
   2   0  -3   -2.80    3.70
   2   0  -3   -1.00    0.70
  -2   0   3   -0.10    0.80
  -2   0   3    0.70    0.80
   2   0  -3   -0.20    1.10
  -2   0   3   -0.90    3.70
   2   0  -2 8922.71  403.86
  -2   0   2 9200.38  405.46
  -2   0   1   -1.30    2.10
   2   0  -1    0.70    0.60
   2   0  -1    0.50    1.20
  -2   0   1    0.30    0.50
  -2   0   1    1.10    1.50
  -2   0   1    1.20    0.60
   2   0  -1    0.40    2.30
  -2   0   0 8879.01  416.76
   2   0   0 9999.00  422.16
  -2   0  -1   -0.20    0.40
  -2   0  -1    0.60    0.60
   2   0   1    2.10    3.60
   2   0   1    0.40    0.50
  -2   0  -1    0.50    2.10
  -2   0  -1    1.50    2.10
   2   0   1    0.20    0.50
  -2   0  -1    0.10    0.50
   2   0   1    0.20    1.30
  -2   0  -2   89.99    4.90
  -2   0  -2   87.79    5.70
  -2   0  -2   62.79   11.30
   2   0   2   84.69    5.80
   2   0   2   89.89    5.70
  -2   0  -2   81.19    5.80
  -2   0  -2   98.19   16.00
   2   0   2   96.09   15.60
  -2   0  -2   88.29    4.90
  -2   0  -3    3.10    1.30
   2   0   3   -0.50    1.40
   2   0   3    5.80    5.50
  -2   0  -3   -0.50    0.70
  -2   0  -3    0.00    0.90
   2   0   3    0.00    2.50
   2   0   3    0.10    0.90
  -2   0  -3    0.80    3.80
  -2   0  -4  599.04   26.20
   2   0   4  588.04   24.40
   2   0   4  599.24   23.10
  -2   0  -4  586.44   22.60
  -2   0  -4  561.24   41.50
  -2   0  -4  570.84   42.80
  -2   0  -4  603.34   22.60
  -2   0  -4  588.44   41.30
   2   0   4  600.94   25.10
  -2   0  -5    2.10    3.50
  -2   0  -5   -0.20    1.30
  -2   0  -5    0.50    1.70
   2   0   5    1.50    1.50
  -2   0  -5    0.70    2.10
   2   0   5    0.30    3.80
  -2   0  -5    3.40   11.20
  -2   0  -5    1.40    2.50
   2   0   5   -0.20    1.70
   2   0   6 1081.19   40.10
  -2   0  -6  994.60   42.10
  -2   0  -6 1143.49   71.39
  -2   0  -6 1023.50   86.49
  -2   0  -6 1069.39   44.00
  -2   0  -6 1238.28   83.29
   2   0   6  996.90   42.50
  -2   0  -6 1141.59   43.40
  -2   0  -7   -2.30    2.20
  -2   0  -7   -0.80    1.90
   2   0   7   -0.70    4.20
  -2   0  -7   -6.60   13.10
  -2   0  -7   21.80   16.40
  -2   0  -7    6.00    6.50
  -2   0  -7    1.60    2.20
   2   0   7   -0.90   12.30
  -2   0  -7   -1.60    2.10
   2   0   7   -3.90    2.40
  -2   0  -8   23.90   14.50
  -2   0  -8   16.50   27.90
  -2   0  -8   12.80    4.40
   2   0   8   22.70    6.20
   2   0   8   16.10    5.20
  -2   0  -8   17.80   12.50
  -2   0  -8   31.20   36.10
   2   1 -10   82.19   35.10
  -2   1  10  133.49   15.10
   2   1 -10   93.39   25.00
   2   1 -10  136.19   39.60
  -2   1  10  130.09   13.40
   2   1 -10  123.69   30.30
  -2   1  10   94.59   12.60
   2  -1 -10  127.99   31.90
  -2  -1  10  150.68   16.80
   2  -1 -10  114.99   40.00
   2  -1 -10  112.89   39.10
   2  -1 -10  117.59   13.10
  -2  -1  10  135.49   14.80
   2   1  -9  -10.50   19.80
   2   1  -9    3.80    6.10
  -2   1   9   -1.80    3.10
   2   1  -9  -10.50   12.10
  -2   1   9    4.30    5.00
  -2   1   9    1.80    5.00
  -2  -1   9    4.20    4.70
   2  -1  -9    1.40    2.80
  -2  -1   9    3.40    4.60
   2  -1  -9   -2.90    2.40
   2  -1  -9   -0.70   22.30
   2  -1  -9  -25.90   21.40
  -2   1   8  196.88   15.00
   2   1  -8  287.57   32.60
   2   1  -8  252.87   42.20
  -2   1   8  249.58   16.00
   2   1  -8  300.47   45.60
  -2   1   8  188.18   34.50
  -2   1   8  236.18   23.90
  -2   1   8  263.07   16.80
   2  -1  -8  255.87   16.80
   2  -1  -8  223.48   39.90
  -2  -1   8  265.17   17.70
   2  -1  -8  218.88   33.90
   2   1  -7   63.99   20.00
   2   1  -7  113.39   24.80
  -2   1   7   79.99    8.20
  -2   1   7   96.79   33.80
  -2   1   7   68.59    7.50
  -2   1   7   61.89   21.90
  -2   1   7   73.39   10.70
  -2  -1   7   74.69    7.40
   2  -1  -7   38.20   15.70
  -2  -1   7   90.29   28.20
  -2  -1   7   46.70   13.20
  -2  -1   7   71.99    8.50
   2  -1  -7   98.39   23.20
   2  -1  -7   78.89    8.20
   2   1  -6  712.63   51.29
  -2   1   6  684.83   29.10
  -2   1   6  688.53   28.60
  -2   1   6  763.12   50.99
  -2   1   6  698.53   56.49
   2   1  -6  675.63   58.29
  -2   1   6  666.43   30.30
   2  -1  -6  668.73   47.80
  -2  -1   6  654.83   32.80
  -2  -1   6  701.63   28.10
   2  -1  -6  716.93   29.80
   2  -1  -6  665.83   52.99
  -2  -1   6  702.23   46.80
  -2  -1   6  714.83   30.30
  -2  -1   6  750.42   54.99
   2   1  -5  139.59   22.20
   2   1  -5   88.39   17.80
  -2   1   5  122.59   21.80
  -2   1   5  103.49    7.70
  -2   1   5   92.69    8.50
  -2   1   5   85.99    7.10
   2  -1  -5   62.99   14.40
  -2  -1   5  114.09   19.90
  -2  -1   5   94.99    9.40
   2  -1  -5   87.69    7.50
  -2  -1   5   87.99   12.20
  -2  -1   5   92.09    7.00
   2  -1  -5   94.09   19.40
   2  -1  -5   88.99    7.00
  -2  -1   5  115.39   22.60
  -2   1   4 1129.49   41.10
  -2   1   4 1124.69   40.80
   2   1  -4 1187.98   54.59
  -2   1   4 1058.99   60.79
   2   1  -4 1152.38   41.20
  -2   1   4 1135.49   58.09
  -2  -1   4 1231.78   60.49
   2  -1  -4 1186.38   41.80
   2  -1  -4 1203.68   58.09
  -2  -1   4 1219.58   47.50
   2  -1  -4 1122.39   60.99
  -2  -1   4 1169.68   55.49
  -2  -1   4 1162.68   40.80
   2  -1  -4 1186.98   40.90
  -2  -1   4 1223.28   42.10
   2   1  -3  557.24   21.60
  -2   1   3  537.75   21.30
   2   1  -3  579.24   30.60
  -2   1   3  562.74   21.20
  -2   1   3  535.75   35.20
   2  -1  -3  587.04   21.40
  -2  -1   3  515.35   21.50
   2  -1  -3  572.54   32.70
   2  -1  -3  547.35   21.70
  -2  -1   3  553.24   32.90
  -2  -1   3  564.44   30.50
  -2  -1   3  578.34   23.50
  -2  -1   3  550.74   21.20
   2  -1  -3  559.24   35.00
   2   1  -2  187.48   15.10
   2   1  -2  213.48   10.00
  -2   1   2  209.78    9.50
   2   1  -2  216.78    9.60
  -2   1   2  191.28   17.20
  -2   1   2  189.78    9.00
   2   1  -2  222.98   14.70
   2  -1  -2  194.38   17.00
  -2  -1   2  191.48   14.20
   2  -1  -2  209.48   16.20
   2  -1  -2  197.98    9.50
   2  -1  -2  207.68    9.30
  -2   1   1 1484.65   48.60
  -2   1   1 1474.55   59.09
   2   1  -1 1489.05   49.60
  -2   1   1 1556.24   47.20
  -2   1   1 1491.35   48.80
   2   1  -1 1509.25   48.80
   2  -1  -1 1567.44   49.00
   2  -1  -1 1582.54   48.90
   2  -1  -1 1577.74   59.79
  -2  -1   1 1486.85   48.50
  -2  -1   1 1510.75   48.80
  -2  -1   1 1594.64   49.90
  -2  -1   1 1344.97   56.09
  -2   1   0  128.69   11.20
   2   1   0  128.99    6.80
   2   1   0  106.49   10.50
   2   1   0  110.99   11.30
  -2   1   0  129.59    5.40
   2   1   0  113.79    5.50
  -2   1   0  130.59    5.40
   2   1   0  119.59    6.10
  -2   1   0  125.19   11.70
  -2  -1   0  126.29    6.10
   2  -1   0  103.09   10.30
  -2  -1   0   93.69   10.30
  -2  -1   0  122.29   11.00
  -2  -1   0  124.79    6.50
   2  -1   0  118.59   11.50
   2  -1   0  119.89    5.20
   2   1   1 1549.64   49.80
  -2   1  -1 1461.85   60.49
  -2   1  -1 1554.94   50.99
  -2   1  -1 1517.95   48.60
   2   1   1 1523.05   63.49
  -2   1  -1 1556.64   61.89
   2  -1   1 1394.56   80.19
  -2  -1  -1 1428.26   61.69
  -2  -1  -1 1438.26   62.59
   2  -1   1 1526.55   48.60
  -2  -1  -1 1551.84   49.40
  -2   1  -2  632.64   25.50
   2   1   2  584.94   36.20
  -2   1  -2  643.44   21.00
  -2   1  -2  546.05   34.80
   2   1   2  680.33   39.50
  -2   1  -2  710.43   37.10
  -2  -1  -2  666.83   37.80
  -2  -1  -2  640.64   23.90
   2  -1   2  621.14   24.90
  -2  -1  -2  571.54   36.80
  -2  -1  -2  655.13   23.70
  -2  -1  -2  652.93   24.00
   2  -1   2  676.63   37.80
  -2  -1  -2  671.43   22.90
   2  -1   2  665.23   23.60
   2  -1   2  598.04   34.90
  -2   1  -3  387.66   13.20
   2   1   3  313.47   35.80
  -2   1  -3  360.26   13.70
  -2   1  -3  355.26   28.90
  -2   1  -3  345.97   27.80
  -2   1  -3  364.26   18.30
   2   1   3  384.36   16.50
   2  -1   3  378.46   16.40
   2  -1   3  381.46   19.60
  -2  -1  -3  379.86   16.10
   2  -1   3  403.76   31.30
  -2  -1  -3  402.56   30.60
   2  -1   3  351.46   27.90
  -2  -1  -3  368.56   15.90
  -2  -1  -3  375.46   16.60
  -2  -1  -3  368.66   16.40
  -2  -1  -3  392.86   31.60
  -2   1  -4  264.67   16.00
   2   1   4  263.87   12.70
  -2   1  -4  289.27   28.40
  -2   1  -4  265.17   11.30
   2   1   4  285.47   13.80
   2   1   4  253.07   13.60
  -2   1  -4  250.87   24.80
  -2  -1  -4  275.47   33.80
   2  -1   4  243.58   13.50
  -2  -1  -4  259.87   13.10
  -2  -1  -4  272.07   13.70
  -2  -1  -4  247.58   26.60
   2  -1   4  265.97   15.30
  -2  -1  -4  277.27   29.40
  -2  -1  -4  247.38   13.50
  -2  -1  -4  236.38   25.50
  -2   1  -5   59.49   21.90
  -2   1  -5   46.30    7.50
  -2   1  -5   58.79   15.80
   2   1   5   59.09    7.50
   2   1   5   66.19    6.70
   2   1   5   60.79    6.20
  -2   1  -5   45.10   12.40
  -2   1  -5   44.80   13.30
  -2   1  -5   57.69    4.80
  -2  -1  -5   25.20   15.50
  -2  -1  -5   56.69   16.90
  -2  -1  -5   48.30    6.80
   2  -1   5   71.49    9.80
  -2  -1  -5   47.10    7.00
  -2  -1  -5   49.10   16.60
  -2  -1  -5   46.50    5.70
   2  -1   5   57.79    4.90
  -2  -1  -5   72.69   18.80
   2  -1   5   57.79    6.30
   2   1   6   86.19    8.20
  -2   1  -6   74.99   18.40
  -2   1  -6   81.19    9.80
  -2   1  -6   63.89   17.00
  -2   1  -6   97.49    7.00
   2   1   6  100.29    9.90
  -2   1  -6   66.69   22.70
   2   1   6   79.09    8.00
   2  -1   6   76.89    8.20
  -2  -1  -6   85.79    8.00
  -2  -1  -6   70.79   10.20
   2  -1   6   75.99   12.10
  -2  -1  -6   96.39   27.20
  -2  -1  -6   65.49   17.80
  -2  -1  -6   84.09    8.10
  -2  -1  -6  123.69   35.00
  -2  -1  -6   60.99   19.90
  -2   1  -7   76.09   21.30
  -2   1  -7   95.29   10.60
   2   1   7   74.39   19.40
   2   1   7   94.39   10.60
  -2   1  -7   72.39    8.60
   2   1   7   97.29    9.50
  -2   1  -7   52.19   19.80
  -2   1  -7   74.19   26.50
  -2   1  -7   77.49   21.20
  -2  -1  -7   61.09   12.80
  -2  -1  -7  106.39   38.40
  -2  -1  -7   91.99   24.60
  -2  -1  -7   76.39   24.20
  -2  -1  -7   93.19   25.00
   2  -1   7   74.49    9.60
  -2  -1  -7   93.19    8.70
   2  -1   7  111.79   10.90
  -2   1  -8  115.99   13.00
   2   1   8  120.29   16.50
  -2   1  -8  123.29   34.30
  -2   1  -8  115.19    9.40
   2   1   8  122.59   12.20
  -2   1  -8  120.39   29.80
  -2  -1  -8  113.69   40.30
   2  -1   8  121.69   12.80
  -2  -1  -8   71.69   29.90
  -2  -1  -8   91.09   37.90
   2  -1   8  102.69   18.60
  -2  -1  -8  127.49   11.30
  -2  -1  -8  166.48   37.20
   2   2 -10   21.70   31.00
  -2   2  10  -13.70    7.90
  -2   2  10   -1.70    4.40
  -2   2  10   14.30    9.40
   2   2 -10   -1.80    2.40
   2   2 -10    3.60    3.60
  -2  -2  10    6.80    5.70
   2  -2 -10    1.00    4.40
  -2  -2  10    3.10    4.80
   2  -2 -10   -0.30    3.90
   2  -2 -10    1.70    4.60
   2  -2 -10  -43.70   74.29
  -2   2   9  220.48   16.50
   2   2  -9  237.28   16.20
   2   2  -9  222.48   41.70
  -2   2   9  242.38   17.20
  -2   2   9  241.08   16.60
   2   2  -9  251.77   40.40
   2   2  -9  221.48   38.10
   2  -2  -9  254.67   43.80
  -2  -2   9  206.38   17.50
  -2  -2   9  200.28   14.30
   2  -2  -9  170.18   45.60
   2  -2  -9  153.68   39.00
  -2   2   8    5.20    6.30
   2   2  -8    6.40    3.50
  -2   2   8   -6.40   10.70
   2   2  -8   -9.40   24.50
  -2   2   8    4.00    3.60
   2   2  -8    4.60    9.70
   2   2  -8    6.20   11.70
  -2   2   8    6.20    3.40
  -2  -2   8   16.30    4.10
   2  -2  -8    8.10    4.00
  -2  -2   8    7.70    3.80
   2  -2  -8   -8.30   14.30
   2  -2  -8   10.90    8.20
   2   2  -7 1314.87   50.39
   2   2  -7 1185.68   75.29
  -2   2   7 1333.47   49.20
  -2   2   7 1295.07   51.29
  -2   2   7 1382.16   50.19
  -2   2   7 1450.95   82.79
   2   2  -7 1286.87   71.59
  -2   2   7 1302.17   50.49
  -2   2   7 1441.36   93.19
   2  -2  -7 1401.16   88.39
   2  -2  -7 1395.76   80.09
  -2  -2   7 1397.36   52.99
  -2  -2   7 1280.67   48.20
   2  -2  -7 1309.77   51.49
  -2   2   6    0.40    1.60
  -2   2   6    1.60    3.40
  -2   2   6    1.30    2.00
   2   2  -6    1.10    1.80
  -2   2   6    1.90    2.40
  -2   2   6    5.20    5.50
   2   2  -6   22.10   12.00
  -2   2   6   -6.00   10.20
   2   2  -6    4.60    5.60
  -2  -2   6   -0.80    9.20
   2  -2  -6    6.40    5.60
   2  -2  -6    1.90    2.00
  -2  -2   6   -3.70    7.40
  -2  -2   6    5.10    5.50
  -2  -2   6    4.60    2.00
  -2  -2   6    3.50    2.30
   2  -2  -6    3.70    2.20
   2  -2  -6   21.20   12.30
   2   2  -5  886.61   50.29
  -2   2   5  840.62   58.29
  -2   2   5  796.02   51.59
   2   2  -5  847.62   33.00
  -2   2   5  835.62   32.80
   2   2  -5  826.32   45.50
  -2   2   5  866.81   32.00
   2  -2  -5  829.22   31.40
   2  -2  -5  816.92   33.30
   2  -2  -5  914.91   58.39
  -2  -2   5  855.51   33.80
  -2  -2   5  784.52   51.09
  -2  -2   5  842.72   31.60
  -2  -2   5  827.42   36.90
   2  -2  -5  760.42   49.60
   2   2  -4 1102.59   54.49
  -2   2   4 1152.78   40.40
   2   2  -4 1161.58   42.10
   2   2  -4 1121.69   52.09
  -2   2   4 1224.98   65.29
  -2   2   4 1240.28   61.39
  -2   2   4 1183.68   41.70
  -2  -2   4 1205.08   54.29
  -2  -2   4 1157.48   57.19
  -2  -2   4 1093.59   44.90
   2  -2  -4 1167.98   40.50
   2  -2  -4 1170.08   42.30
   2  -2  -4 1201.98   59.49
  -2  -2   4 1184.58   40.90
   2  -2  -4 1130.69   62.89
  -2  -2   4 1165.98   42.30
  -2   2   3    9.30    4.70
  -2   2   3    9.80    2.30
  -2   2   3    7.50    1.90
  -2   2   3    9.30    5.30
   2   2  -3   13.10    3.20
   2   2  -3   10.40    3.90
   2   2  -3    5.10    1.90
   2   2  -3   14.50    5.80
   2  -2  -3   15.10    6.20
  -2  -2   3    4.80    4.30
   2  -2  -3    8.50    5.10
   2  -2  -3    6.40    1.90
  -2  -2   3    3.30    2.00
   2  -2  -3    6.60    1.70
  -2  -2   3   10.20    2.40
  -2  -2   3   11.20    4.40
  -2   2   2 1658.73   73.39
  -2   2   2 1746.73   57.99
   2   2  -2 1735.13   65.19
  -2   2   2 1818.92   58.89
  -2   2   2 1785.02   71.29
   2   2  -2 1877.91   58.89
   2   2  -2 1861.71   60.39
  -2  -2   2 1779.72   59.99
   2  -2  -2 1835.12   58.29
  -2  -2   2 1763.82   58.99
  -2  -2   2 1832.52   66.99
  -2  -2   2 1879.11   61.39
   2  -2  -2 1762.32   73.29
   2  -2  -2 1871.91   59.29
   2   2  -1  709.03   24.90
  -2   2   1  786.12   36.50
   2   2  -1  734.83   31.30
   2   2  -1  757.82   27.40
  -2   2   1  736.93   25.10
   2   2  -1  737.93   31.90
  -2  -2   1  716.03   26.90
   2  -2  -1  702.73   25.20
  -2  -2   1  685.03   24.90
   2  -2  -1  716.23   35.20
   2  -2  -1  742.93   25.50
  -2  -2   1  721.63   31.70
  -2  -2   1  728.23   25.70
   2  -2  -1  686.43   33.70
  -2  -2   1  758.92   31.40
  -2   2   0 1796.02   58.79
   2   2   0 1649.93   66.59
   2   2   0 1794.82   59.29
  -2   2   0 1725.33   55.09
  -2   2   0 1684.63   66.39
   2   2   0 1785.72   55.39
   2   2   0 1814.12   56.99
   2  -2   0 1801.62   54.69
  -2  -2   0 1739.63   55.19
  -2  -2   0 1731.03   56.89
  -2  -2   0 1773.02   58.69
  -2  -2   0 1710.13   67.29
   2  -2   0 1854.91   67.99
   2  -2   0 1771.32   55.39
   2   2   1    9.60    2.50
   2   2   1   11.20    1.50
   2   2   1   17.60    2.80
  -2   2  -1    7.50    3.40
   2   2   1   10.30    4.50
  -2   2  -1    7.40    2.30
   2   2   1    1.10    3.30
  -2  -2  -1   10.00    2.80
  -2  -2  -1    4.90    1.70
  -2  -2  -1    2.60    2.80
  -2  -2  -1    6.60    3.80
   2  -2   1   10.20    4.40
   2  -2   1    9.10    1.30
   2  -2   1    6.80    2.40
   2  -2   1    9.80    5.20
   2  -2   1    7.00    1.40
  -2  -2  -1    9.30    2.00
  -2   2  -2   -0.20    1.20
  -2   2  -2    4.00    4.70
  -2   2  -2   -0.20    1.00
   2   2   2   -1.10    0.80
   2   2   2   -2.20    3.60
   2   2   2   -0.90    0.80
  -2  -2  -2    2.10    1.20
   2  -2   2   -0.20    0.80
  -2  -2  -2   -0.40    0.70
  -2  -2  -2    0.00    0.70
  -2  -2  -2    0.00    1.80
  -2  -2  -2    0.60    3.90
   2  -2   2    2.40    2.20
   2  -2   2    3.40    5.00
  -2  -2  -2    1.90    2.90
  -2   2  -3  788.62   33.20
  -2   2  -3  765.32   44.40
   2   2   3  772.22   29.60
  -2  -2  -3  786.22   47.20
  -2  -2  -3  802.12   27.00
   2  -2   3  783.02   32.20
  -2  -2  -3  801.12   30.10
  -2  -2  -3  792.12   31.50
  -2  -2  -3  789.22   48.40
  -2  -2  -3  769.82   29.90
   2  -2   3  814.12   46.40
   2  -2   3  764.72   43.70
   2  -2   3  790.42   29.30
  -2   2  -4  387.06   32.40
   2   2   4  375.16   17.50
  -2   2  -4  381.36   12.80
  -2   2  -4  386.06   21.40
  -2  -2  -4  353.36   17.40
  -2  -2  -4  383.96   15.20
  -2  -2  -4  387.36   33.60
   2  -2   4  360.56   17.20
  -2  -2  -4  357.06   17.40
  -2  -2  -4  367.56   33.40
  -2  -2  -4  303.87   36.60
   2  -2   4  349.47   19.80
  -2  -2  -4  335.97   18.40
  -2  -2  -4  321.07   33.00
  -2   2  -5  691.73   47.90
   2   2   5  732.03   27.50
  -2   2  -5  710.23   23.50
  -2   2  -5  693.93   47.20
  -2   2  -5  711.43   33.90
   2   2   5  743.03   29.80
  -2   2  -5  638.34   47.20
   2   2   5  676.23   31.80
  -2  -2  -5  665.83   49.99
   2  -2   5  613.84   32.70
  -2  -2  -5  664.23   50.59
  -2  -2  -5  696.23   28.70
  -2  -2  -5  622.64   29.80
  -2  -2  -5  674.13   53.39
  -2  -2  -5  554.34   55.09
   2  -2   5  711.83   29.20
  -2   2  -6    4.20    2.60
   2   2   6   -1.80    1.60
  -2   2  -6   -9.70   11.70
  -2   2  -6   13.30   13.50
  -2   2  -6    1.70    1.50
  -2   2  -6   -0.60    1.40
  -2   2  -6   -0.60    1.80
  -2  -2  -6   -2.00    2.10
  -2  -2  -6   14.60    8.00
   2  -2   6   -0.10    2.40
  -2  -2  -6  -11.60   22.00
  -2  -2  -6    5.20   11.40
  -2  -2  -6   -0.50    2.10
  -2  -2  -6   -1.00    1.20
  -2   2  -7  296.37   47.60
  -2   2  -7  419.66   16.30
  -2   2  -7  407.06   40.50
  -2   2  -7  412.46   26.00
   2   2   7  363.56   21.30
  -2   2  -7  347.37   42.60
   2   2   7  421.26   21.20
  -2   2  -7  351.46   39.00
  -2  -2  -7  496.65   68.89
   2  -2   7  373.96   21.80
  -2  -2  -7  393.66   21.30
  -2  -2  -7  351.16   42.00
  -2  -2  -7  357.46   40.90
  -2  -2  -7  453.85   64.19
  -2   2  -8   -0.10    3.30
  -2   2  -8    5.60    7.10
  -2   2  -8   -1.80   27.50
  -2   2  -8    2.60    2.50
  -2   2  -8   -0.90   14.40
  -2   2  -8   -2.30    3.10
   2   2   8    5.00    6.80
   2   2   8    0.20    3.30
  -2  -2  -8   -1.20    3.40
  -2  -2  -8  -29.80   26.90
  -2  -2  -8   -1.10    2.70
   2  -2   8    3.60    7.30
   2  -2   8    1.80    4.70
  -2  -2  -8    4.60    7.40
   2   3  -9   30.50   13.10
   2   3  -9   38.80   15.70
   2   3  -9   20.60    5.30
   2   3  -9    5.60   22.90
  -2   3   9   18.00    5.00
   2   3  -9   33.70   19.10
  -2   3   9   31.30    7.40
  -2   3   9   24.40    7.90
   2  -3  -9   -8.60   24.10
  -2  -3   9   28.30    6.00
   2  -3  -9   12.90    5.40
  -2  -3   9   31.00    7.70
   2  -3  -9   24.80   15.30
   2  -3  -9   60.29   27.50
   2   3  -8   17.80   17.80
   2   3  -8    8.10    3.50
   2   3  -8    9.60    7.20
  -2   3   8    7.20    5.90
   2   3  -8   -7.10   11.80
  -2   3   8   -2.80    9.90
  -2   3   8    6.20    3.10
   2   3  -8   10.50    8.40
   2  -3  -8   -9.00   16.40
  -2  -3   8   -1.00    3.20
   2  -3  -8    6.00    3.90
  -2  -3   8   -1.60    3.10
  -2   3   7   -1.00    1.70
  -2   3   7    1.30    3.10
   2   3  -7    1.00    2.00
   2   3  -7   -6.50   10.20
   2   3  -7    1.20    3.20
   2   3  -7   -0.30    1.40
  -2   3   7    9.40    5.80
  -2   3   7   30.10   23.80
  -2   3   7   -0.20    2.30
   2   3  -7  -14.80   11.90
  -2   3   7    0.40    1.80
  -2  -3   7    1.50    2.60
   2  -3  -7    1.90    3.50
  -2  -3   7    3.10    2.60
   2  -3  -7  -17.80   15.20
   2  -3  -7    3.80    2.80
  -2   3   6   29.60    5.80
  -2   3   6   33.80    5.20
  -2   3   6   39.80    6.50
   2   3  -6   33.50   10.20
   2   3  -6   23.30   11.70
  -2   3   6   28.00    4.70
  -2   3   6   29.60   12.20
  -2   3   6   35.80   17.80
   2   3  -6   30.50    5.70
  -2  -3   6   33.20   15.80
   2  -3  -6   33.10   13.00
   2  -3  -6   38.40    6.80
  -2  -3   6   27.40    5.60
  -2  -3   6   35.40    5.00
   2  -3  -6   33.50    4.90
   2  -3  -6   70.49   24.30
   2   3  -5  499.35   31.20
  -2   3   5  459.25   21.60
  -2   3   5  384.46   41.10
  -2   3   5  460.05   19.50
  -2   3   5  492.45   39.10
  -2   3   5  457.85   19.10
   2   3  -5  451.35   22.10
   2   3  -5  475.05   33.80
  -2  -3   5  509.05   37.50
  -2  -3   5  484.25   20.30
  -2  -3   5  452.95   22.20
  -2  -3   5  435.76   30.70
   2  -3  -5  454.35   22.10
  -2  -3   5  480.25   26.70
   2  -3  -5  465.55   19.60
   2  -3  -5  364.46   40.40
   2  -3  -5  526.55   45.00
  -2   3   4  716.33   28.50
  -2   3   4  711.13   25.30
   2   3  -4  730.83   29.10
  -2   3   4  686.13   44.30
  -2   3   4  710.73   26.10
   2   3  -4  642.04   44.30
  -2   3   4  645.54   47.60
   2   3  -4  713.33   36.00
   2  -3  -4  700.53   43.70
   2  -3  -4  711.13   26.40
   2  -3  -4  709.83   48.70
  -2  -3   4  720.13   36.80
  -2  -3   4  742.03   29.10
  -2  -3   4  648.04   31.60
  -2  -3   4  745.83   40.80
   2  -3  -4  697.03   29.00
  -2   3   3  838.82   46.50
  -2   3   3  897.01   30.90
  -2   3   3  906.11   29.40
   2   3  -3  909.81   37.90
  -2   3   3  883.91   33.00
  -2   3   3  899.61   51.59
   2   3  -3  883.51   38.10
   2   3  -3  923.21   34.30
   2  -3  -3  883.11   31.40
  -2  -3   3  838.12   35.90
   2  -3  -3  865.51   49.80
  -2  -3   3  871.91   40.90
  -2  -3   3  919.61   36.60
  -2  -3   3  866.41   32.90
  -2  -3   3  920.81   38.70
   2  -3  -3  915.51   47.40
   2  -3  -3  902.21   33.40
  -2   3   2   79.69   12.80
   2   3  -2   87.39    7.70
  -2   3   2   81.19    5.80
   2   3  -2   85.69    7.90
   2   3  -2   84.99    6.90
  -2  -3   2   84.49    7.60
  -2  -3   2   91.69    6.00
  -2  -3   2   85.79    7.50
   2  -3  -2   85.09    5.40
   2  -3  -2   82.09    6.00
   2  -3  -2   88.59   15.10
  -2  -3   2   95.89    7.20
   2  -3  -2  100.29   15.30
  -2  -3   2   80.59    8.60
  -2   3   1   34.60    7.10
  -2   3   1   42.60    3.60
  -2   3   1   34.80    7.80
   2   3  -1   39.10    4.70
   2   3  -1   40.80    7.00
   2   3  -1   37.70    3.20
  -2   3   1   39.30    4.10
   2   3  -1   42.30    6.90
  -2  -3   1   46.70    5.00
   2  -3  -1   40.00    3.60
   2  -3  -1   54.09    9.80
  -2  -3   1   45.70    7.30
  -2  -3   1   36.60    4.50
  -2  -3   1   42.90    6.80
   2  -3  -1   37.50    3.50
  -2  -3   1   40.30    3.30
   2  -3  -1   42.40    8.70
  -2  -3   1   38.30    3.60
   2   3   0   54.99    4.50
   2   3   0   58.59    5.80
   2   3   0   62.79    3.40
   2   3   0   71.09   10.40
  -2   3   0   49.50    8.30
  -2   3   0   62.79    3.90
   2   3   0   72.09    9.50
  -2   3   0   69.79   10.50
  -2  -3   0   58.79    3.30
  -2  -3   0   57.99    4.50
   2  -3   0   67.79    5.10
   2  -3   0   78.99   11.80
  -2  -3   0   75.79   12.10
   2  -3   0   62.39    3.00
  -2  -3   0   79.89   11.70
   2  -3   0   62.89    4.00
  -2  -3   0   59.19    4.70
   2  -3   0   58.49    9.30
  -2  -3   0   52.79    5.60
   2   3   1  643.24   26.50
   2   3   1  648.34   34.80
   2   3   1  619.44   20.10
  -2   3  -1  654.73   32.50
   2   3   1  638.44   23.70
  -2   3  -1  616.34   26.40
   2   3   1  584.24   34.90
  -2   3  -1  633.04   31.40
   2  -3   1  637.04   20.50
   2  -3   1  644.04   26.20
   2  -3   1  619.24   22.50
  -2  -3  -1  611.44   25.10
  -2  -3  -1  619.14   35.90
  -2  -3  -1  593.64   23.40
  -2  -3  -1  610.04   28.80
   2  -3   1  647.04   22.00
  -2  -3  -1  646.74   21.50
   2  -3   1  627.04   31.90
  -2  -3  -1  656.73   35.60
   2  -3   1  659.33   33.30
  -2   3  -2  252.57   15.70
   2   3   2  283.97   10.00
   2   3   2  271.17   13.10
  -2   3  -2  304.57   21.50
  -2   3  -2  316.07   22.50
   2  -3   2  251.37   20.10
  -2  -3  -2  274.47   25.10
   2  -3   2  283.37   22.20
   2  -3   2  302.47   12.60
  -2  -3  -2  279.67   13.30
   2  -3   2  290.07   10.80
   2  -3   2  285.87   15.90
  -2  -3  -2  288.27   14.50
  -2  -3  -2  298.47   15.90
  -2  -3  -2  298.57   24.90
   2   3   3 1416.76   46.70
   2   3   3 1476.45   50.59
  -2   3  -3 1393.76   65.49
  -2   3  -3 1505.55   66.09
  -2   3  -3 1468.55   55.89
  -2  -3  -3 1471.15   51.89
   2  -3   3 1449.06   54.39
  -2  -3  -3 1391.06   53.29
  -2  -3  -3 1514.75   73.69
  -2  -3  -3 1355.76   77.99
   2  -3   3 1533.65   69.09
  -2  -3  -3 1361.66   72.89
   2  -3   3 1463.85   49.90
  -2  -3  -3 1516.05   73.19
   2  -3   3 1544.25   67.29
  -2   3  -4  263.07   24.50
   2   3   4  274.37   11.80
  -2   3  -4  273.37   10.40
  -2   3  -4  276.17   18.60
   2   3   4  260.67   14.30
  -2   3  -4  300.47   52.49
  -2  -3  -4  234.28   41.10
  -2  -3  -4  260.07   14.30
   2  -3   4  245.18   13.60
  -2  -3  -4  277.47   15.20
  -2  -3  -4  275.57   29.10
  -2  -3  -4  286.47   37.30
  -2  -3  -4  260.77   17.00
  -2  -3  -4  228.78   35.80
  -2   3  -5   79.99   20.90
  -2   3  -5   47.80   13.60
   2   3   5   86.39    8.00
  -2   3  -5  121.19   23.30
   2   3   5   84.39    6.50
  -2   3  -5   98.89   21.20
  -2   3  -5   77.29    4.20
  -2   3  -5   81.09   10.20
  -2  -3  -5   73.39   11.30
  -2  -3  -5  107.89   25.10
  -2  -3  -5   74.69   19.70
  -2  -3  -5   79.09    8.00
  -2  -3  -5  102.59   26.10
  -2  -3  -5   72.29   26.60
  -2   3  -6   72.79   17.60
  -2   3  -6   61.49   20.20
  -2   3  -6   69.49   12.30
  -2   3  -6   94.99   25.00
   2   3   6  104.29    8.30
  -2   3  -6  124.19   25.00
  -2   3  -6   91.69    4.90
   2  -3   6   88.59    9.40
  -2  -3  -6   56.99   27.30
  -2  -3  -6  104.79   30.20
  -2  -3  -6   84.39    9.10
  -2  -3  -6   61.29   16.80
  -2  -3  -6   59.19   18.20
  -2   3  -7   20.30   18.20
   2   3   7   20.20    4.50
  -2   3  -7   11.30    4.80
  -2   3  -7   40.60   23.70
  -2   3  -7   12.80    8.60
  -2   3  -7    6.70    5.60
   2   3   7   15.00    4.60
  -2  -3  -7    3.90    6.90
  -2  -3  -7   60.89   50.09
  -2  -3  -7   43.50   33.90
   2  -3   7   17.80    4.80
  -2  -3  -7   12.10    4.20
  -2  -3  -7    5.90    7.70
   2   3   8   -2.50    3.30
  -2   3  -8   -5.90    3.50
  -2   3  -8   19.50   32.00
   2   3   8    1.30    7.20
  -2   3  -8   -2.30    3.10
  -2   3  -8   -0.30    2.40
  -2   3  -8   -6.20   22.50
   2  -3   8   -5.70    6.10
   2  -3   8    3.50    4.70
  -2  -3  -8  -37.30   39.70
  -2  -3  -8   -0.10    5.00
  -2  -3  -8   -0.80    3.70
  -2  -3  -8   19.40   27.00
  -2  -3  -8    1.20    3.30
   2   4  -9   90.59   30.00
  -2   4   9  109.89   14.60
  -2   4   9  113.59   12.90
  -2   4   9  124.99   11.40
   2   4  -9  101.09   26.40
   2   4  -9  128.19   12.00
   2   4  -9   80.09   19.00
   2   4  -9  113.19   25.30
   2  -4  -9  164.98   36.00
   2  -4  -9  156.78   15.10
   2  -4  -9   84.69   24.20
  -2  -4   9  142.89   15.50
  -2  -4   9  162.78   14.10
   2  -4  -9  151.78   51.69
  -2   4   8   -5.30    2.40
   2   4  -8    0.40    2.20
   2   4  -8    3.60    2.60
   2   4  -8    5.80   14.90
   2   4  -8  -14.10   17.70
  -2   4   8   -4.30    5.30
   2   4  -8    0.20    2.00
   2  -4  -8   14.40   29.80
  -2  -4   8    3.10    3.30
   2  -4  -8   -0.10    3.80
  -2  -4   8   -5.20    3.20
   2  -4  -8    0.30    3.30
   2   4  -7   21.60   15.70
  -2   4   7   25.60    5.10
  -2   4   7   18.90   10.30
   2   4  -7   20.40    8.30
  -2   4   7   31.40    4.90
  -2   4   7   39.10    7.50
   2   4  -7   -2.40   15.30
   2   4  -7   32.70    6.50
  -2   4   7   36.70    9.40
   2   4  -7   37.10   11.90
   2  -4  -7   53.59   18.80
   2  -4  -7   12.50   13.50
  -2  -4   7   39.20    5.70
   2  -4  -7   17.10    5.30
  -2  -4   7   32.40    7.00
   2   4  -6   56.09   13.40
  -2   4   6   31.50    4.60
   2   4  -6   41.60    6.90
   2   4  -6   40.40   13.60
   2   4  -6   35.60   10.50
  -2   4   6   48.30    5.30
  -2   4   6   36.30   14.10
  -2   4   6   35.90   18.10
   2  -4  -6   24.90   19.10
   2  -4  -6   26.00    5.50
   2  -4  -6   46.40    5.80
  -2  -4   6   38.70    5.40
  -2  -4   6   37.50    7.00
   2  -4  -6   29.70   11.50
  -2   4   5   30.40   11.70
   2   4  -5   28.30    5.50
   2   4  -5   24.60    9.90
  -2   4   5   30.60    4.20
  -2   4   5   23.70    5.00
  -2   4   5    8.30   13.60
   2   4  -5   41.20    9.90
  -2   4   5   27.70    4.20
   2   4  -5   47.40   10.80
   2  -4  -5   29.60    5.80
   2  -4  -5   34.70   15.20
   2  -4  -5   21.40    9.10
  -2  -4   5   21.70    4.10
  -2  -4   5   15.70    4.10
  -2   4   4  554.84   24.90
  -2   4   4  606.34   42.10
   2   4  -4  555.84   28.90
   2   4  -4  579.24   28.70
  -2   4   4  573.84   21.80
  -2   4   4  605.74   46.70
   2   4  -4  580.84   28.80
  -2   4   4  598.74   21.10
   2   4  -4  571.24   28.90
  -2  -4   4  537.45   29.00
   2  -4  -4  515.05   42.20
  -2  -4   4  626.04   35.10
   2  -4  -4  610.24   40.80
   2  -4  -4  581.94   25.60
  -2  -4   4  620.14   30.80
  -2  -4   4  594.94   25.60
   2  -4  -4  556.04   22.30
  -2   4   3   27.20    8.90
   2   4  -3   31.20    5.20
  -2   4   3   28.70    2.30
   2   4  -3   30.50    5.40
  -2   4   3   12.80    7.70
   2   4  -3   26.90    5.20
  -2  -4   3   30.90    7.30
  -2  -4   3   27.60    5.40
  -2  -4   3   19.60    5.20
  -2  -4   3   28.10    4.60
   2  -4  -3   26.50    3.70
   2  -4  -3   32.40   10.60
   2  -4  -3   21.00   10.90
  -2  -4   3   26.60    5.50
   2   4  -2 1136.09   42.70
  -2   4   2 1118.39   39.50
  -2   4   2 1057.79   51.79
  -2   4   2 1080.59   55.29
  -2   4   2 1119.99   39.70
  -2  -4   2 1073.29   41.60
   2  -4  -2 1109.19   54.69
   2  -4  -2 1134.49   37.80
   2  -4  -2 1074.89   51.49
  -2  -4   2 1111.79   42.90
  -2  -4   2 1122.59   41.80
   2  -4  -2 1089.89   39.60
  -2  -4   2 1103.09   38.80
  -2  -4   2 1086.69   39.00
  -2   4   1   43.40    9.50
  -2   4   1   41.50    4.80
  -2   4   1   42.10   10.00
  -2   4   1   37.30    4.00
   2   4  -1   46.00    5.70
   2   4  -1   49.60    7.20
   2  -4  -1   41.80    9.50
   2  -4  -1   35.70    3.90
  -2  -4   1   52.39    8.10
  -2  -4   1   43.10    6.50
  -2  -4   1   47.70    4.40
  -2  -4   1   45.60    5.50
  -2  -4   1   43.60    3.80
   2  -4  -1   43.40    9.30
  -2  -4   1   46.80    5.50
  -2   4   0 1412.46   57.79
  -2   4   0 1405.26   56.49
  -2   4   0 1437.36   46.70
   2   4   0 1304.27   50.39
  -2   4   0 1427.36   50.89
   2   4   0 1373.96   51.79
  -2  -4   0 1448.85   58.39
  -2  -4   0 1458.65   47.80
  -2  -4   0 1471.75   48.30
   2  -4   0 1457.65   58.19
  -2  -4   0 1362.06   51.39
   2  -4   0 1360.16   48.80
  -2  -4   0 1386.16   44.50
   2  -4   0 1442.66   56.79
  -2  -4   0 1438.46   56.89
   2  -4   0 1321.37   46.20
  -2  -4   0 1396.76   49.80
   2   4   1  116.19    7.40
   2   4   1  102.49   11.90
  -2   4  -1  113.99   12.70
  -2   4  -1  127.89   11.70
  -2   4  -1  105.69    9.50
  -2  -4  -1  148.09   12.60
  -2  -4  -1  122.49    7.50
   2  -4   1  115.39   13.10
  -2  -4  -1  129.39   14.40
   2  -4   1  116.19    5.70
   2  -4   1  110.59    9.60
  -2  -4  -1  123.59    6.10
   2  -4   1  119.29    7.70
  -2  -4  -1  109.79   10.40
  -2  -4  -1  120.39   14.00
   2  -4   1  121.19   11.70
  -2  -4  -1  114.89   15.50
   2   4   2 2559.84   82.89
  -2   4  -2 2603.64   89.39
  -2   4  -2 2521.85   93.79
   2  -4   2 2360.16   86.89
  -2  -4  -2 2517.85  103.59
  -2  -4  -2 2478.15  124.89
   2  -4   2 2574.44   80.99
  -2  -4  -2 2462.95   82.69
  -2  -4  -2 2573.84   85.59
  -2  -4  -2 2522.35  105.49
   2  -4   2 2625.54   97.19
  -2  -4  -2 2575.14   88.29
  -2  -4  -2 2549.74  110.99
  -2   4  -3  570.14   34.30
  -2   4  -3  648.34   36.60
   2   4   3  604.94   24.60
  -2   4  -3  630.94   30.60
  -2  -4  -3  617.24   45.50
   2  -4   3  601.94   23.70
   2  -4   3  626.54   36.20
  -2  -4  -3  586.24   24.50
  -2  -4  -3  623.84   42.70
   2  -4   3  497.05   31.30
  -2  -4  -3  534.25   41.20
   2  -4   3  578.64   37.70
  -2  -4  -3  608.64   26.40
  -2  -4  -3  566.34   28.90
  -2  -4  -3  649.54   50.89
  -2   4  -4  948.31   44.10
   2   4   4 1018.90   31.80
  -2   4  -4  922.41   51.79
  -2   4  -4 1037.50   58.99
   2   4   4  965.50   36.90
  -2   4  -4  903.01   50.49
  -2  -4  -4  987.60   61.99
  -2  -4  -4  944.01   63.59
  -2  -4  -4  993.30   70.99
  -2  -4  -4  975.80   38.90
   2  -4   4  964.50   36.40
  -2  -4  -4  854.71   41.60
  -2  -4  -4 1016.30   37.50
  -2  -4  -4  862.81   57.89
  -2   4  -5  163.18   30.50
  -2   4  -5  160.88   15.50
  -2   4  -5  131.89   23.00
   2   4   5  162.08    8.30
   2   4   5  155.78   11.30
  -2   4  -5  172.28   26.40
  -2  -4  -5  124.09   25.90
  -2  -4  -5  143.99   28.80
   2  -4   5  148.39   11.00
  -2  -4  -5  123.79   26.20
  -2  -4  -5  180.08   13.00
  -2  -4  -5  106.59   22.30
  -2   4  -6   50.19   13.80
  -2   4  -6   72.09   19.20
  -2   4  -6   38.60    9.70
  -2   4  -6   70.29   18.40
   2   4   6   56.99    5.50
  -2   4  -6   44.20   23.50
  -2  -4  -6   68.79   26.40
   2  -4   6   72.49    9.40
  -2  -4  -6  102.89   38.90
  -2  -4  -6   77.59   24.40
  -2  -4  -6   73.89   10.00
  -2  -4  -6   61.99   20.50
  -2   4  -7   17.00    8.70
  -2   4  -7   21.50   11.00
  -2   4  -7   10.50   16.20
  -2   4  -7   25.30    8.30
   2   4   7   22.50    6.80
  -2   4  -7   53.49   27.90
  -2  -4  -7   29.80   30.90
  -2  -4  -7   27.30    6.80
   2  -4   7   35.20    7.00
  -2  -4  -7   44.50   24.40
  -2  -4  -7   42.60   18.50
  -2   4  -8   -5.60   21.70
   2   4   8    0.20    7.50
  -2   4  -8    6.20    4.80
   2   4   8   12.10    4.10
  -2   4  -8   17.20   37.50
  -2   4  -8   13.20   11.30
  -2  -4  -8    5.20   26.60
   2  -4   8   -9.70    8.10
  -2  -4  -8   18.00   14.30
  -2  -4  -8   13.90    5.60
  -2  -4  -8   37.20   50.39
  -2  -4  -8    6.50    9.20
   2  -4   8   11.90    6.30
   2   5  -9   45.60   23.50
   2  -5  -9   53.99   33.80
   2   5  -8   54.09   19.70
   2   5  -8   72.69   17.20
  -2   5   8   85.69    7.80
   2   5  -8   70.39   23.70
   2   5  -8   76.89   19.80
   2   5  -8   65.79    9.70
  -2  -5   8   67.79   11.70
   2  -5  -8   45.70   38.50
   2  -5  -8   89.89   12.70
  -2  -5   8   85.19    9.70
   2  -5  -8  103.09   27.90
  -2   5   7    3.90    5.10
  -2   5   7   -0.80    1.40
  -2   5   7    2.20    5.00
  -2   5   7    0.60    2.60
   2   5  -7    1.20    2.80
  -2   5   7    0.70    2.90
   2   5  -7   -0.50    1.10
   2   5  -7    1.00    2.70
   2   5  -7   -0.10   11.20
   2   5  -7    4.50   13.40
   2  -5  -7   -1.60    2.00
  -2  -5   7    1.50    3.00
   2  -5  -7  -14.30   22.80
  -2  -5   7    6.00    3.40
   2   5  -6    3.70    3.50
   2   5  -6   16.10   11.30
   2   5  -6   10.60    3.70
  -2   5   6    1.50   17.30
  -2   5   6    6.70    5.70
  -2   5   6    7.70    2.80
  -2   5   6   10.30    2.60
   2   5  -6    2.10    7.30
   2   5  -6    6.60    4.50
  -2  -5   6   15.50    5.00
   2  -5  -6    3.20    4.10
  -2  -5   6    9.40    3.50
   2  -5  -6    2.30   11.50
   2  -5  -6    6.70    3.70
   2   5  -5   14.40    4.80
   2   5  -5   19.20    7.80
   2   5  -5   11.20    3.90
   2   5  -5   10.10    6.10
  -2   5   5   37.00   17.90
   2   5  -5   11.00    4.10
  -2   5   5    8.60    4.10
  -2   5   5   10.60    2.70
  -2   5   5   13.90    8.40
  -2  -5   5   12.10    4.00
   2  -5  -5    5.20    2.70
   2  -5  -5   10.40    6.50
   2  -5  -5    9.90   12.70
   2  -5  -5    7.30    2.60
   2   5  -4  517.65   22.70
  -2   5   4  567.24   19.90
  -2   5   4  567.04   41.40
   2   5  -4  552.54   22.90
  -2   5   4  551.54   25.20
  -2   5   4  574.64   22.30
   2   5  -4  544.35   26.20
  -2   5   4  523.25   46.50
   2  -5  -4  433.36   42.50
  -2  -5   4  518.55   25.90
  -2  -5   4  581.14   25.50
   2  -5  -4  517.45   39.10
   2  -5  -4  543.15   21.20
   2  -5  -4  512.75   25.00
  -2   5   3   39.40    4.50
  -2   5   3   31.40    2.40
  -2   5   3   25.10    9.10
   2   5  -3   24.50    5.40
  -2   5   3   30.70    5.00
  -2   5   3   24.30   10.10
  -2  -5   3   16.90    5.70
  -2  -5   3   30.80    6.20
   2  -5  -3   33.50    3.80
   2  -5  -3   60.99   15.00
   2  -5  -3   23.00   10.50
   2  -5  -3   28.80    4.80
  -2  -5   3   35.00    5.40
  -2   5   2  189.28   18.70
   2   5  -2  189.48   13.60
  -2   5   2  213.88   12.10
  -2   5   2  214.08   12.10
  -2   5   2  225.78   23.30
   2  -5  -2  216.98   14.00
  -2  -5   2  195.08   11.10
  -2  -5   2  166.58   13.30
   2  -5  -2  213.48   22.00
   2  -5  -2  164.78   13.50
   2  -5  -2  185.48   18.10
  -2  -5   2  209.28   11.10
   2  -5  -2  208.48   10.10
  -2  -5   2  198.68   14.00
  -2   5   1   -1.10    1.50
   2   5  -1    0.90    1.60
  -2   5   1    2.80    1.90
  -2   5   1    0.80    1.70
  -2   5   1   -1.00    5.60
   2  -5  -1   -3.80    5.10
  -2  -5   1    2.40    3.60
  -2  -5   1   -6.00    4.20
  -2  -5   1   -0.10    0.70
   2  -5  -1    0.70    1.20
  -2  -5   1    0.40    1.00
  -2  -5   1    0.70    1.30
   2  -5  -1    1.70    3.60
  -2  -5   1    1.10    2.70
  -2  -5   1   -0.30    1.00
   2   5   0   48.70    8.00
  -2   5   0   58.69   11.00
  -2   5   0   57.39    9.60
  -2   5   0   41.10    6.60
   2  -5   0   44.30    9.40
   2  -5   0   56.49    6.80
  -2  -5   0   45.20    9.00
  -2  -5   0   48.60    8.40
  -2  -5   0   48.30    5.70
  -2  -5   0   50.79    4.80
  -2  -5   0   53.99   11.00
  -2  -5   0   44.70    6.00
  -2  -5   0   48.90    3.20
  -2  -5   0   64.69   11.00
   2  -5   0   44.40    4.40
  -2  -5   0   53.39   12.00
   2  -5   0   48.10    9.00
   2   5   1  179.38   13.00
  -2   5  -1  159.48   14.90
   2   5   1  169.98    9.80
  -2   5  -1  148.39   12.60
  -2   5  -1  175.48   13.20
  -2  -5  -1  177.98    9.80
   2  -5   1  158.88    8.10
  -2  -5  -1  174.58   11.60
   2  -5   1  144.29   10.30
  -2  -5  -1  146.39   15.00
  -2  -5  -1  160.18   16.80
  -2  -5  -1  183.48   17.70
   2  -5   1  167.38   13.80
  -2  -5  -1  197.38   20.50
   2  -5   1  178.08   16.00
   2  -5   1  152.78   12.60
  -2  -5  -1  183.08   22.70
  -2   5  -2  104.99   10.90
  -2   5  -2  100.79   12.70
   2   5   2   94.49    7.40
  -2   5  -2   99.49   10.40
  -2  -5  -2   98.99   18.20
  -2  -5  -2   85.89    8.40
   2  -5   2  101.69    4.80
  -2  -5  -2  114.89    7.90
   2  -5   2   99.59   11.40
  -2  -5  -2  105.59   22.20
  -2  -5  -2   96.69   13.80
   2  -5   2   96.49   11.00
  -2  -5  -2   71.29   14.50
   2  -5   2  107.09   15.80
   2  -5   2   99.59    7.40
  -2  -5  -2   85.09   17.60
  -2   5  -3   25.10    9.30
  -2   5  -3   22.00    6.70
   2   5   3   29.10    4.70
  -2   5  -3   21.70    6.70
   2  -5   3   27.20    9.80
  -2  -5  -3   15.30   13.10
  -2  -5  -3   34.00   11.80
   2  -5   3   18.30    3.80
  -2  -5  -3   25.50    5.60
  -2  -5  -3   10.20    9.00
  -2  -5  -3   23.20    4.10
  -2  -5  -3   24.60    9.40
  -2   5  -4  265.47   29.70
  -2   5  -4  242.48   21.60
  -2   5  -4  243.68   22.10
   2   5   4  257.37   14.40
  -2   5  -4  241.88   19.60
  -2  -5  -4  238.08   14.00
  -2  -5  -4  245.38   33.00
  -2  -5  -4  278.47   31.00
  -2  -5  -4  169.58   29.70
   2  -5   4  241.88   13.60
  -2  -5  -4  237.98   15.80
  -2  -5  -4  268.87   29.90
  -2   5  -5    6.50    9.80
  -2   5  -5    0.60    3.10
  -2   5  -5   -9.10   14.30
  -2   5  -5    0.90    2.60
  -2   5  -5    0.00    1.90
   2  -5   5   -0.40    3.20
  -2  -5  -5    0.20   12.00
  -2  -5  -5   -0.40    1.70
  -2  -5  -5    1.90    2.40
  -2  -5  -5   -0.30    2.90
  -2  -5  -5   -2.70   18.00
  -2   5  -6   69.79   19.90
  -2   5  -6  126.29   23.60
  -2   5  -6  107.99   27.00
  -2   5  -6   76.89   14.70
   2   5   6   86.09    4.40
   2   5   6   77.69   10.30
  -2   5  -6   95.59   20.40
  -2  -5  -6   82.29   21.40
  -2  -5  -6   76.99   33.40
  -2  -5  -6   94.09   10.60
  -2  -5  -6   60.39   28.00
   2  -5   6   75.09    9.90
  -2  -5  -6   61.09   19.70
  -2   5  -7   29.20   18.80
  -2   5  -7   12.40    8.70
   2   5   7   19.10    3.00
   2   5   7   14.00    6.70
  -2   5  -7   12.30    5.70
  -2   5  -7   21.40   10.40
  -2   5  -7   54.89   30.70
   2  -5   7   23.10    7.10
  -2  -5  -7   17.70    5.60
  -2  -5  -7  -48.00   57.39
  -2  -5  -7  -32.00   35.80
  -2  -5  -7   16.30   10.40
  -2  -5  -7   22.90   15.10
   2  -5   7   22.40    6.60
   2   6  -8   13.60    4.80
   2   6  -8    9.30    6.10
   2   6  -8   13.30    6.90
   2   6  -8    5.30   14.50
  -2   6   8   10.90    9.80
   2  -6  -8   11.20    9.90
   2  -6  -8   11.00   11.80
   2  -6  -8   20.50   24.30
  -2  -6   8   17.80    5.30
   2  -6  -8   13.90    6.10
  -2  -6   8    8.70    5.90
   2  -6  -8   20.20   30.40
  -2   6   7   22.40    9.00
   2   6  -7   22.60    6.20
   2   6  -7   26.30    7.60
   2   6  -7   42.10    9.80
   2   6  -7   25.20   11.20
  -2   6   7   27.80    5.30
  -2  -6   7   36.70    8.20
  -2  -6   7   37.50    6.00
   2  -6  -7   27.10    7.10
   2  -6  -7   21.80   26.40
   2  -6  -7   11.20    9.60
   2   6  -6    9.90    4.00
  -2   6   6   15.50   10.70
  -2   6   6    6.10    2.30
   2   6  -6    6.20    3.40
   2   6  -6    9.00    3.90
  -2   6   6    6.40    3.10
  -2   6   6   13.90    6.00
   2  -6  -6    9.20    8.50
   2  -6  -6    8.80    4.30
  -2  -6   6    0.80    3.20
   2  -6  -6   11.10   18.10
  -2  -6   6    8.40    3.80
   2   6  -5  468.75   26.10
  -2   6   5  566.24   54.59
  -2   6   5  510.05   20.80
  -2   6   5  492.15   42.60
   2  -6  -5  543.65   26.90
  -2  -6   5  511.05   25.90
   2  -6  -5  493.35   19.50
   2  -6  -5  437.16   47.20
   2  -6  -5  518.45   43.10
  -2   6   4  119.99   26.70
  -2   6   4   94.99   10.10
  -2   6   4   91.59    7.30
  -2   6   4   88.29   19.50
  -2   6   4   88.39    5.30
   2   6  -4   96.99   10.10
   2  -6  -4   82.09    8.90
  -2  -6   4   88.59    8.90
   2  -6  -4   60.29   17.30
   2  -6  -4   89.59    6.30
   2  -6  -4  109.79   23.00
  -2   6   3 1340.77   46.60
  -2   6   3 1230.28   48.10
  -2   6   3 1032.60   76.19
   2   6  -3 1320.97   51.19
  -2  -6   3 1224.58   51.39
  -2  -6   3 1204.58   59.59
   2  -6  -3 1257.67   43.20
  -2  -6   3 1291.37   46.40
   2  -6  -3 1295.07   64.69
   2  -6  -3 1318.97   69.09
   2  -6  -3 1290.27   48.50
   2   6  -2  674.93   31.30
  -2   6   2  669.73   28.10
  -2   6   2  631.44   27.60
  -2   6   2  587.74   41.60
  -2   6   2  587.14   37.60
  -2  -6   2  628.94   25.90
   2  -6  -2  676.73   42.20
   2  -6  -2  636.44   27.40
   2  -6  -2  603.74   31.80
  -2  -6   2  617.54   30.20
   2  -6  -2  627.54   37.40
  -2  -6   2  668.93   26.10
   2  -6  -2  637.54   24.50
  -2   6   1  125.99   17.30
   2   6  -1   98.79   10.20
  -2   6   1  105.99    9.50
  -2   6   1  118.49   18.50
   2  -6  -1  100.49   11.80
  -2  -6   1  109.29    9.20
  -2  -6   1   92.29    7.60
   2  -6  -1  107.29    7.50
  -2  -6   1  105.49    6.90
  -2  -6   1   83.89    8.40
   2  -6  -1  107.79   13.50
  -2  -6   1  114.29   10.20
   2  -6  -1  123.79   18.10
  -2   6   0  610.14   32.10
  -2   6   0  630.04   30.00
   2   6   0  601.34   30.30
  -2   6   0  588.64   30.50
   2  -6   0  638.84   39.80
  -2  -6   0  695.03   44.20
  -2  -6   0  653.43   28.40
   2  -6   0  624.14   24.90
  -2  -6   0  629.74   21.40
  -2  -6   0  609.04   25.60
   2  -6   0  628.14   31.00
  -2  -6   0  637.94   31.60
  -2  -6   0  623.14   30.90
  -2  -6   0  659.23   34.40
   2  -6   0  590.64   29.00
   2   6   1   14.10    3.20
  -2   6  -1    5.60    2.80
  -2   6  -1   13.80    4.40
  -2   6  -1    7.80    5.70
   2  -6   1   10.10    3.90
  -2  -6  -1    4.20    9.30
  -2  -6  -1    5.10    2.90
   2  -6   1   12.60    4.80
  -2  -6  -1   13.10    6.20
   2  -6   1   11.10    6.80
   2  -6   1    9.40    2.40
  -2  -6  -1   17.40    9.30
  -2  -6  -1   10.90    2.60
  -2  -6  -1   17.50    7.40
  -2  -6  -1    4.50    2.30
   2  -6   1   23.40   11.90
  -2   6  -2  482.95   23.80
  -2   6  -2  476.35   27.70
   2   6   2  490.75   21.50
  -2   6  -2  477.65   24.50
  -2  -6  -2  510.35   42.90
  -2  -6  -2  474.25   21.20
   2  -6   2  421.76   21.70
   2  -6   2  561.94   30.50
  -2  -6  -2  490.35   24.50
  -2  -6  -2  526.65   37.30
  -2  -6  -2  499.75   39.30
   2  -6   2  488.55   17.90
  -2   6  -3   -1.00    0.90
  -2   6  -3    2.70    2.80
  -2   6  -3   -0.20    1.30
   2   6   3   -1.10    2.20
  -2   6  -3   -1.50    8.00
  -2  -6  -3    1.10    1.50
  -2  -6  -3    1.60    3.50
  -2  -6  -3    5.70   12.40
  -2  -6  -3    3.80    2.30
  -2  -6  -3    2.20    4.50
   2  -6   3   -2.40    3.50
  -2  -6  -3    7.90   15.30
  -2   6  -4  255.07   20.70
   2   6   4  190.08   13.10
  -2   6  -4  223.88   25.00
  -2   6  -4  258.37   20.90
  -2   6  -4  235.58   21.80
  -2  -6  -4  205.58   33.30
  -2  -6  -4  209.08   32.70
  -2  -6  -4  243.98   14.20
   2  -6   4  223.78   13.40
  -2  -6  -4  230.28   16.40
  -2  -6  -4  275.47   42.30
  -2   6  -5   27.50   13.50
  -2   6  -5   23.50    9.20
  -2   6  -5   16.20    7.20
  -2   6  -5   29.50   17.60
  -2   6  -5   20.30    7.10
  -2  -6  -5   22.00    6.00
  -2  -6  -5   12.10    8.30
   2  -6   5   22.10    6.30
  -2  -6  -5   20.80   11.40
  -2  -6  -5   25.50   27.20
  -2  -6  -5   10.20   18.80
  -2   6  -6   31.30    8.90
  -2   6  -6   10.90   30.70
  -2   6  -6   38.20   11.50
   2   6   6   33.30    7.30
  -2   6  -6   38.40   17.00
  -2  -6  -6   40.20    8.10
   2  -6   6   45.50    8.00
  -2  -6  -6    7.00   35.30
  -2  -6  -6   34.10   15.00
  -2  -6  -6   24.30   28.40
  -2  -6  -6   34.30   15.80
   2   7  -7   24.40    6.50
  -2   7   7   32.50    6.00
  -2   7   7   27.90   11.00
  -2  -7   7   36.10    8.70
   2  -7  -7   45.20    9.60
   2  -7  -7   -9.20   26.10
   2  -7  -7   33.40   29.60
   2  -7  -7   32.00   16.70
   2  -7  -7   20.60   12.10
  -2  -7   7   31.40    6.10
  -2   7   6   67.39   12.50
   2   7  -6   77.69   11.50
  -2   7   6   70.39    6.40
   2  -7  -6   73.59   20.60
   2  -7  -6   65.59   10.80
  -2  -7   6   72.69    9.20
   2  -7  -6   34.70   20.30
  -2   7   5   54.19    5.90
  -2   7   5   56.49   10.20
  -2   7   5   48.30    4.80
   2   7  -5   51.09    9.10
   2  -7  -5   45.50    9.20
   2  -7  -5   93.69   29.00
   2  -7  -5   48.10   16.20
  -2  -7   5   48.10    8.10
   2  -7  -5   49.99    4.10
   2   7  -4   30.40    7.20
  -2   7   4   44.40    6.60
  -2   7   4   28.90   11.60
   2  -7  -4   34.40    4.00
   2  -7  -4   40.30    7.20
  -2  -7   4   31.30    5.70
   2  -7  -4   76.29   21.60
  -2  -7   4   42.20    7.40
   2  -7  -4   54.99   16.40
  -2   7   3  380.76   31.80
  -2   7   3  365.46   21.50
   2   7  -3  383.66   23.20
  -2  -7   3  404.26   20.50
   2  -7  -3  367.26   30.70
   2  -7  -3  400.46   16.50
  -2  -7   3  379.16   19.60
   2  -7  -3  323.67   35.00
   2  -7  -3  404.86   21.50
  -2  -7   3  393.76   19.30
  -2   7   2   78.69    8.70
   2   7  -2   57.79    9.50
  -2   7   2   71.89   14.80
  -2  -7   2   90.89   16.60
  -2  -7   2   72.89    7.90
   2  -7  -2   85.69    8.50
   2  -7  -2   69.99    6.10
  -2  -7   2   80.69    7.10
   2  -7  -2   86.79   15.50
   2  -7  -2   86.79   18.10
  -2  -7   2   80.09    7.00
   2   7  -1  292.77   20.00
  -2   7   1  285.37   21.20
  -2   7   1  309.07   18.80
   2  -7  -1  277.67   20.60
  -2  -7   1  287.17   17.20
   2  -7  -1  277.37   14.30
   2  -7  -1  305.37   16.30
   2  -7  -1  319.17   25.80
  -2  -7   1  310.97   13.90
  -2  -7   1  258.37   17.70
  -2  -7   1  276.67   14.70
   2   7   0   19.50    5.60
  -2   7   0   18.70    5.50
  -2   7   0   25.00    6.00
   2  -7   0   26.40    6.20
  -2  -7   0   16.30    9.30
   2  -7   0   21.20    4.30
  -2  -7   0   39.80    7.40
  -2  -7   0   14.40    5.10
  -2  -7   0   24.40    4.20
  -2  -7   0   29.90    6.50
  -2  -7   0   18.20    4.50
  -2  -7   0   19.80    2.20
   2  -7   0   22.30    9.20
  -2  -7   0   21.30    8.90
   2  -7   0   30.80   11.20
   2  -7   1  166.58    8.00
   2  -7   1  167.98   15.60
  -2  -7  -1  163.08   25.10
  -2  -7  -1  171.18   17.30
   2  -7   1  169.58   17.30
   2  -7   1  147.39    9.40
  -2  -7  -1  193.38   26.20
  -2  -7  -1  168.08   13.00
  -2  -7  -1  153.78   10.20
  -2  -7  -1  167.98    9.80
  -2  -7  -1  152.08   16.50
   2   7   2    3.00    2.50
  -2   7  -2   -2.20    2.90
  -2  -7  -2   14.80   15.70
   2  -7   2    5.00    6.30
  -2  -7  -2    0.80    2.50
  -2  -7  -2   -2.10    1.70
  -2  -7  -2    1.90   12.00
   2  -7   2    1.80    1.60
  -2  -7  -2   -0.10    1.20
  -2  -7  -2    2.00    2.90
  -2   7  -3  208.58   19.00
  -2  -7  -3  219.98   25.90
   2  -7   3  197.38   16.40
  -2  -7  -3  225.28   26.10
  -2  -7  -3  198.18   12.70
  -2  -7  -3  184.38   15.00
  -2  -7  -3  319.47   44.30
  -2   7  -4    0.10    1.50
  -2   7  -4    1.30    1.90
  -2   7  -4   -3.60    3.30
  -2  -7  -4    0.80    3.40
  -2  -7  -4   -0.20    2.50
  -2  -7  -4   -0.50    1.80
  -2  -7  -4    0.20    2.40
  -2  -7  -4    5.50   17.10
  -2   7  -5   51.09   10.20
   2   7   5   56.59    8.20
  -2   7  -5   53.19   10.10
  -2   7  -5   51.69   10.70
  -2  -7  -5   68.09   21.00
   2  -7   5   72.89    9.10
  -2  -7  -5   42.40   31.80
  -2  -7  -5   55.19   28.80
  -2  -7  -5   60.79    9.60
  -2  -7  -5   47.20   18.40
  -2   7  -6   59.79   21.20
  -2   7  -6   59.69   17.40
  -2  -7  -6   59.19   42.70
  -2  -7  -6   61.49   37.40
  -2  -7  -6   57.59   11.00
   2   8  -6   33.50    7.90
  -2   8   6   25.80   13.20
  -2   8   6   22.50    4.80
   2  -8  -6    6.20   22.60
   2  -8  -6  -10.40   33.00
   2  -8  -6   14.50    9.50
  -2  -8   6   14.00    4.50
  -2  -8   6   13.50    6.20
   2   8  -5  230.38   18.50
   2  -8  -5  270.27   49.50
   2  -8  -5  260.57   38.30
  -2  -8   5  247.48   18.00
  -2  -8   5  234.48   15.60
   2  -8  -5  261.37   19.20
  -2  -8   5  250.97   16.20
  -2   8   4  158.98   11.50
   2   8  -4  142.49   14.00
  -2  -8   4  157.58   12.20
  -2  -8   4  165.58   12.10
  -2  -8   4  140.49   12.60
   2  -8  -4  144.69    6.90
   2  -8  -4  199.38   31.90
   2  -8  -4  144.99   16.00
   2   8  -3  192.28   16.30
  -2   8   3  179.38   13.50
   2  -8  -3  182.28   26.50
   2  -8  -3  146.29   42.30
   2  -8  -3  170.98    9.60
  -2  -8   3  183.48   13.10
  -2  -8   3  194.58   13.90
   2  -8  -3  186.88   14.40
  -2  -8   3  197.58   12.70
   2   8  -2   50.29    9.70
  -2   8   2   74.89    9.30
  -2  -8   2   79.39   10.40
  -2  -8   2   69.49    7.20
   2  -8  -2   81.89   15.60
   2  -8  -2   68.19   17.10
  -2  -8   2   65.29    6.90
   2  -8  -2   71.89    6.50
   2  -8  -2   50.69    7.80
   2   8  -1  120.09   13.30
  -2   8   1  150.28   13.50
   2  -8  -1  151.68   10.30
   2  -8  -1  165.48   12.00
  -2  -8   1  140.89    8.90
   2  -8  -1  152.58   20.20
  -2  -8   1  144.99   10.30
   2  -8  -1  143.79   13.60
  -2  -8   1  160.08   12.90
  -2   8   0   26.10    7.10
  -2  -8   0   30.70    5.30
   2  -8   0   25.90    9.80
   2  -8   0   23.10    4.80
  -2  -8   0   25.00    9.50
  -2  -8   0   21.60    8.20
  -2  -8   0   28.10    6.20
  -2   8  -1    9.20    5.00
   2  -8   1   10.20    3.20
  -2  -8  -1   15.90    6.30
  -2  -8  -1   16.70   12.40
   2  -8   1    8.30    2.00
  -2  -8  -1   12.20    6.00
  -2  -8  -1   18.50    5.50
  -2  -8  -1   12.90    3.50
  -2  -8  -1  -20.20   12.30
  -2   8  -2  256.37   21.50
   2  -8   2  256.47   12.50
  -2  -8  -2  270.37   25.90
  -2  -8  -2  331.97   42.10
  -2  -8  -2  236.88   32.90
  -2  -8  -2  278.97   18.80
   2  -8   2  263.67   12.90
  -2  -8  -2  221.78   37.10
  -2  -8  -2  279.97   15.20
   2   8   3    9.30    4.70
  -2   8  -3   10.60    5.60
  -2  -8  -3    7.30    4.70
   2  -8   3    9.30    3.60
  -2  -8  -3   18.00   19.10
   2  -8   3    4.40    1.70
  -2  -8  -3    8.70    3.80
  -2  -8  -3  -27.00   19.40
  -2  -8  -3    4.40    5.60
  -2  -8  -3    9.10    7.70
  -2   8  -4   74.99   14.80
  -2  -8  -4  129.59   28.00
  -2  -8  -4   81.19   20.10
   2  -8   4   91.99    9.40
  -2  -8  -4   88.09    8.80
  -2  -8  -4   91.69   13.10
  -2  -8  -4   84.39   33.90
  -2  -8  -4   99.29   31.10
  -2   9   4    4.40    5.40
   2   9  -4    0.30    4.50
   2  -9  -4    4.30   23.00
   2  -9  -4    3.30   22.10
   2  -9  -4    4.00    5.20
  -2  -9   4    2.60    3.90
  -2  -9   4    3.00    3.30
   2  -9  -4    2.60    4.70
   2  -9  -4    4.90    5.00
  -2  -9   4    7.70    5.10
   2   9  -3   10.70    5.20
  -2   9   3   19.80    5.70
   2  -9  -3    9.00    2.70
  -2  -9   3    7.80    4.50
  -2  -9   3   10.10    3.90
   2  -9  -3   11.80    7.10
   2  -9  -3   -0.40   17.80
  -2  -9   3   24.30    5.80
   2  -9  -3   14.80    7.40
   2  -9  -3   22.40   18.90
   2  -9  -3   11.80    5.00
  -2   9   2   12.60    5.00
   2   9  -2    2.90    4.40
  -2  -9   2   11.10    3.50
   2  -9  -2    4.50    7.10
   2  -9  -2    7.40   14.70
   2  -9  -2   12.40    3.40
  -2  -9   2   12.20    3.60
   2  -9  -2    9.60    5.20
   2  -9  -2    1.00   14.40
  -2  -9   2    7.70    4.10
   2  -9  -2    8.50    4.50
  -2   9   1  194.98   17.00
   2  -9  -1  209.28   14.70
   2  -9  -1  180.98   12.30
  -2  -9   1  194.48   15.40
   2  -9  -1  201.48   22.30
   2  -9  -1  200.38   23.10
  -2  -9   1  187.38   10.40
  -2  -9   1  203.48   12.80
  -2   9   0    0.00    3.40
  -2  -9   0    3.30    3.80
   2  -9   0   -2.50    3.00
  -2  -9   0    2.70    2.60
  -2   9  -1  143.99   16.20
   2  -9   1  160.58   11.70
  -2  -9  -1  179.38   13.70
  -2  -9  -1  180.88   23.40
  -2  -9  -1  178.28   15.30
  -2  -9  -1  191.98   12.20
  -2   9  -2   18.30    7.60
   2  -9   2   18.40    3.70
  -2  -9  -2   11.90    6.80
  -2  -9  -2   29.00    9.80
  -2  -9  -2   28.20    7.20
  -2  -9  -2   26.30    5.10
   2  -9   2   15.00    3.90
  -2  -9  -2   14.00   21.00
  -2  -9  -2   34.60   26.00
  -2  -9  -3   -1.60    5.20
  -3   0  10  158.68   15.30
   3   0 -10  176.28   35.90
  -3   0  10  168.28   15.70
   3   0 -10  114.29   38.70
   3   0 -10  100.79   29.70
   3   0  -9    0.40    4.00
  -3   0   9    0.60    3.40
  -3   0   9    4.30    4.70
  -3   0   9   -0.70    1.90
  -3   0   9   32.20   25.20
   3   0  -9   -8.00   17.70
  -3   0   8 1944.71   70.89
  -3   0   8 1961.00  103.39
   3   0  -8 1651.13  124.39
  -3   0   8 1905.31   68.49
  -3   0   8 1810.72  112.89
   3   0  -8 2044.30  102.29
  -3   0   7   -5.40    8.80
  -3   0   7    0.70    2.60
  -3   0   7    3.30   14.60
  -3   0   7   -0.50    2.00
  -3   0   7    0.20    2.90
   3   0  -7   -0.50    2.20
   3   0  -7    3.20   10.80
   3   0  -6 3321.97  140.09
  -3   0   6 3052.29  109.59
  -3   0   6 3220.28  106.59
   3   0  -6 3196.58  106.69
  -3   0   6 3152.98  141.79
  -3   0   6 3262.27  107.99
  -3   0   6 3497.15  137.69
   3   0  -6 3286.37  133.19
  -3   0   5    7.60    7.30
   3   0  -5    0.40    1.60
   3   0  -5   -0.50    1.30
  -3   0   5    0.40    1.40
   3   0  -5    3.80    7.00
  -3   0   5   -0.20    1.40
  -3   0   5    0.40    1.40
  -3   0   4  155.48   17.40
  -3   0   4  158.68    9.50
   3   0  -4  146.19    9.30
   3   0  -4  159.88   17.60
   3   0  -4  170.28   20.20
  -3   0   4  156.78    9.70
   3   0  -3    3.20    5.20
   3   0  -3   -1.60    0.90
  -3   0   3    1.90    3.20
  -3   0   3    1.50    1.20
  -3   0   3    0.90    1.00
  -3   0   2 2880.01   99.29
  -3   0   2 3165.78  100.69
  -3   0   2 3266.27  116.99
   3   0  -2 3389.76  117.09
   3   0  -2 3242.98  100.89
  -3   0   1   -4.80    3.20
  -3   0   1    0.50    0.60
   3   0  -1    0.10    0.50
  -3   0   1    0.30    0.60
  -3   0   1   -0.40    0.80
   3   0  -1   -2.20    3.30
   3   0  -1   -0.90    0.60
   3   0  -1    0.20    0.70
   3   0  -1    2.90    2.60
   3   0   0 6333.17  193.28
   3   0   0 6312.87  211.68
  -3   0   0 6199.48  210.88
   3   0   1    1.60    1.90
  -3   0  -1    2.40    1.30
   3   0   1   -1.90    3.10
  -3   0  -1    0.80    3.30
  -3   0  -1    0.80    1.80
   3   0   1   -0.40    0.70
  -3   0  -1    0.80    0.80
   3   0   1   -0.40    0.60
  -3   0  -1    0.00    0.80
  -3   0  -2   -3.60    6.10
  -3   0  -2    0.80    0.90
  -3   0  -2   -0.90    0.50
   3   0   2    0.40    1.00
  -3   0  -2    0.00    0.80
   3   0   2    1.60    2.60
  -3   0  -2   -1.20    0.60
   3   0   2    0.40    6.00
  -3   0  -2   -0.50    0.90
   3   0   3   -0.10    1.10
  -3   0  -3   -0.50    0.80
  -3   0  -3    0.00    1.20
  -3   0  -3   -0.80    1.10
  -3   0  -3    0.10    1.60
   3   0   3   -1.20    1.00
   3   0   3   -1.60    8.10
  -3   0  -3    1.40    1.30
  -3   0  -3   -1.30    7.20
   3   0   4  169.38   10.90
  -3   0  -4  168.78    9.30
   3   0   4  167.38   28.30
  -3   0  -4  198.48   31.60
  -3   0  -4  165.58   11.80
  -3   0  -4  169.88    9.30
   3   0   5   -0.30    2.10
  -3   0  -5    0.70    2.20
  -3   0  -5  -16.20   11.20
  -3   0  -5   -1.60    1.30
  -3   0  -5   -0.40    2.90
  -3   0  -5    6.80   14.70
  -3   0  -5   -2.10    1.40
  -3   0  -5    0.20    3.00
  -3   0  -6  367.46   39.00
  -3   0  -6  355.16   42.10
  -3   0  -6  380.36   17.90
   3   0   6  307.17   21.90
  -3   0  -6  375.96   17.70
  -3   0  -6  381.66   21.90
  -3   0  -6  360.96   39.10
  -3   0  -7    0.20    2.10
  -3   0  -7    7.10   30.20
  -3   0  -7   -0.90    1.50
  -3   0  -7    2.20    3.00
  -3   0  -7  -28.60   17.70
   3   0   7    4.50    4.40
  -3   0  -7   -0.30    3.40
   3   0   8  256.57   18.70
  -3   0  -8  165.88   33.30
  -3   0  -8  255.67   15.50
  -3   0  -8  263.97   47.80
  -3   0  -8  246.98   53.99
   3   0   8  219.88   19.00
  -3   0  -8  273.17   19.40
  -3   1  10   36.00    7.90
   3   1 -10   10.40    9.40
   3   1 -10   10.20   34.00
   3   1 -10   12.70   23.50
   3   1 -10   33.30   14.50
  -3   1  10   35.40    8.80
  -3  -1  10   22.90    6.60
   3  -1 -10   26.90   15.80
   3  -1 -10   35.10    8.20
   3  -1 -10  -11.20   33.20
  -3  -1  10   30.60    7.20
   3   1  -9    4.70   20.40
  -3   1   9    2.20    3.60
  -3   1   9  -23.00   28.90
   3   1  -9   -0.70    2.70
  -3  -1   9    2.60    4.20
   3  -1  -9    3.90   23.70
   3  -1  -9    0.80    4.10
  -3  -1   9    3.20    5.90
   3  -1  -9    7.70    4.50
  -3   1   8   12.60    9.70
  -3   1   8   19.90    5.50
  -3   1   8   17.50    4.90
  -3   1   8   26.70   20.30
   3   1  -8   15.00   18.10
  -3  -1   8   -6.40   20.20
  -3  -1   8   16.20    4.50
   3  -1  -8   14.00    9.80
   3  -1  -8    2.80   16.60
   3  -1  -8   10.00    4.10
  -3  -1   8    9.20    4.10
   3   1  -7  518.15   46.10
  -3   1   7  419.86   23.10
   3   1  -7  466.05   38.80
  -3   1   7  545.65   53.39
  -3   1   7  441.36   24.70
  -3   1   7  460.65   22.90
  -3  -1   7  505.05   49.90
   3  -1  -7  456.45   22.00
  -3  -1   7  438.66   23.40
  -3  -1   7  371.66   36.30
   3  -1  -7  486.45   23.70
   3  -1  -7  471.95   46.60
  -3  -1   7  459.75   21.90
   3  -1  -7  381.06   37.50
   3   1  -6  405.86   20.20
   3   1  -6  447.56   39.10
  -3   1   6  419.56   36.90
  -3   1   6  403.06   20.30
  -3   1   6  424.06   20.50
   3   1  -6  369.16   39.10
  -3   1   6  472.95   43.80
  -3  -1   6  414.86   24.00
  -3  -1   6  430.26   20.10
   3  -1  -6  419.46   21.10
  -3  -1   6  399.16   38.40
  -3  -1   6  428.66   21.40
   3  -1  -6  498.25   44.10
  -3  -1   6  406.46   34.70
   3  -1  -6  405.06   35.20
   3  -1  -6  408.26   19.70
   3   1  -5    6.70    2.20
   3   1  -5   21.70   10.90
  -3   1   5    7.70    2.40
   3   1  -5   15.90    7.50
  -3   1   5    4.00    4.70
  -3   1   5    5.70    7.30
  -3   1   5    7.30    2.70
   3  -1  -5   29.00   14.20
   3  -1  -5    4.50    2.20
   3  -1  -5    0.80    2.60
  -3  -1   5    8.20    2.40
  -3  -1   5    7.20    6.00
   3  -1  -5    5.70    2.40
  -3  -1   5    0.80    3.20
  -3  -1   5    5.60    2.30
  -3  -1   5    8.10    5.40
   3   1  -4   12.70    6.00
   3   1  -4    3.30    1.80
   3   1  -4    9.60    7.60
  -3   1   4    3.00    1.50
  -3   1   4    5.10    6.00
  -3   1   4    1.80    1.90
  -3   1   4    4.40    4.40
  -3  -1   4    2.40    1.80
   3  -1  -4    3.10    1.90
   3  -1  -4   -2.80    5.00
   3  -1  -4    4.90    1.80
  -3  -1   4    2.50    1.50
  -3  -1   4    2.50    5.40
   3  -1  -4    3.90    3.70
  -3  -1   4    1.40    1.70
  -3   1   3  715.33   26.80
   3   1  -3  709.63   27.30
   3   1  -3  730.53   28.10
  -3   1   3  687.43   42.60
  -3   1   3  770.92   40.80
  -3   1   3  730.43   27.40
   3   1  -3  753.82   38.00
   3  -1  -3  715.03   42.10
   3  -1  -3  707.53   27.60
  -3  -1   3  725.73   27.50
   3  -1  -3  813.32   48.10
  -3  -1   3  704.63   40.10
  -3   1   2  611.74   20.70
  -3   1   2  574.64   22.20
  -3   1   2  569.84   22.30
  -3   1   2  606.54   33.50
   3   1  -2  607.44   23.30
   3   1  -2  643.74   32.50
   3   1  -2  577.74   22.40
  -3  -1   2  555.84   22.00
  -3  -1   2  631.74   32.10
   3  -1  -2  597.24   22.50
   3  -1  -2  583.44   33.10
   3  -1  -2  649.14   35.80
  -3  -1   2  569.04   32.50
  -3  -1   2  609.54   22.10
  -3   1   1    8.50    1.40
  -3   1   1   10.00    1.90
   3   1  -1   13.40    5.70
   3   1  -1   10.00    2.10
   3   1  -1    5.10    2.80
   3   1  -1    9.60    1.90
  -3   1   1    7.90    3.60
   3   1  -1   10.40    2.40
  -3   1   1   13.90    6.10
   3  -1  -1    8.80    2.00
  -3  -1   1   13.10    6.30
  -3  -1   1    8.80    1.80
   3  -1  -1    9.10    4.40
  -3  -1   1    6.10    3.00
   3  -1  -1   10.10    1.60
   3  -1  -1    7.80    4.40
  -3  -1   1   14.40    2.50
   3   1   0  160.28    8.00
   3   1   0  190.38   17.80
   3   1   0  176.18   16.30
  -3   1   0  163.38    7.60
  -3   1   0  159.58   15.20
  -3   1   0  181.98   17.00
   3   1   0  180.48    9.10
   3   1   0  182.68    8.70
   3  -1   0  152.68   16.70
  -3  -1   0  165.78    8.70
  -3  -1   0  155.28   15.30
   3  -1   0  150.58   14.90
  -3  -1   0  173.88    8.50
   3  -1   0  159.68    7.50
  -3  -1   0  160.98   16.20
  -3   1  -1    3.20    3.80
   3   1   1    4.30    3.70
  -3   1  -1    7.10    1.70
  -3   1  -1    8.10    2.40
   3   1   1    7.30    2.10
  -3   1  -1    4.60    3.10
   3   1   1    1.90    4.90
   3   1   1   13.30    2.60
  -3  -1  -1    7.70    2.10
   3  -1   1    3.60    3.40
   3  -1   1    6.70    3.40
  -3  -1  -1    6.30    2.10
   3  -1   1    9.20    2.10
  -3  -1  -1    1.20    3.30
  -3  -1  -1    9.30    5.30
   3  -1   1    8.40    1.20
   3   1   2   34.00   12.00
  -3   1  -2   42.40    4.90
  -3   1  -2   33.60    8.90
   3   1   2   25.90    8.40
  -3   1  -2   42.20    3.00
  -3   1  -2   20.80    8.80
  -3   1  -2   47.60    4.30
   3  -1   2   47.40    4.30
  -3  -1  -2   35.90    4.40
  -3  -1  -2   42.40    4.30
  -3  -1  -2   41.00    4.30
  -3  -1  -2   62.59   15.00
  -3  -1  -2   45.50    4.20
  -3  -1  -2   49.00   12.80
   3   1   3    9.90    2.30
  -3   1  -3   27.90    5.20
  -3   1  -3   16.80    2.30
   3   1   3   10.10    6.50
  -3   1  -3   12.30    5.90
  -3   1  -3   13.40    8.40
   3   1   3   14.70    7.20
  -3  -1  -3   16.30    3.00
  -3  -1  -3   23.50    4.10
   3  -1   3   12.00    9.40
  -3  -1  -3   15.90    3.40
   3  -1   3   13.30    4.20
   3  -1   3   19.30    3.80
   3  -1   3   21.60    8.50
  -3  -1  -3   14.90    6.40
  -3  -1  -3    5.90    5.80
  -3  -1  -3   17.90    3.70
  -3   1  -4    9.90   10.30
  -3   1  -4    5.60    6.20
   3   1   4    2.80    2.10
  -3   1  -4    4.40    1.50
  -3   1  -4    6.00    1.40
  -3   1  -4    6.90    2.70
   3  -1   4    6.60    6.20
  -3  -1  -4    4.50    1.90
  -3  -1  -4    5.60    3.30
   3  -1   4    6.90    2.50
  -3  -1  -4    5.10   10.30
  -3  -1  -4   11.50    8.00
   3  -1   4    8.40    9.90
  -3  -1  -4    6.00    2.40
  -3   1  -5  117.89   26.20
  -3   1  -5  118.49   11.50
  -3   1  -5   69.09   16.00
  -3   1  -5  105.99    6.90
  -3   1  -5  115.49    6.20
  -3  -1  -5   91.99   22.70
  -3  -1  -5  120.09    9.70
  -3  -1  -5  140.29   28.20
   3  -1   5  116.49    9.60
  -3  -1  -5  112.39    8.60
  -3  -1  -5  111.29   24.80
  -3  -1  -5  104.69   10.10
  -3  -1  -5  165.78   37.90
   3  -1   5  108.49   13.30
  -3   1  -6   38.90   15.90
  -3   1  -6    9.40   18.90
  -3   1  -6   83.29   23.50
  -3   1  -6   13.80   17.40
  -3   1  -6   30.90    7.80
  -3   1  -6   39.30    4.70
  -3  -1  -6   20.00   19.00
  -3  -1  -6   44.70    6.50
   3  -1   6   42.60    7.10
  -3  -1  -6   22.80    8.00
  -3  -1  -6   28.60   15.50
  -3  -1  -6   43.90   17.70
  -3  -1  -6   35.70   15.70
  -3  -1  -6   38.30    6.80
  -3   1  -7  100.79   26.80
  -3   1  -7  115.19   28.50
  -3   1  -7   91.99    8.10
  -3   1  -7   55.19   26.90
  -3   1  -7   98.19    8.60
  -3   1  -7   78.59   35.90
   3   1   7   93.79   10.10
   3   1   7  102.09   11.00
  -3   1  -7   95.99   11.50
  -3  -1  -7   90.59   26.20
  -3  -1  -7   64.89   26.00
   3  -1   7   89.29   10.80
  -3  -1  -7   69.09   30.70
  -3  -1  -7   87.89    9.50
  -3  -1  -7  110.49    9.90
  -3  -1  -7   55.89   29.30
  -3   1  -8    1.50    4.50
  -3   1  -8   -2.50    3.00
  -3   1  -8    1.70   41.50
  -3   1  -8   -1.60    3.50
   3   1   8    7.50    8.40
   3   1   8   -3.70    4.30
  -3   1  -8   50.89   33.50
  -3   1  -8    5.80    2.70
  -3   1  -8    6.70    4.50
   3  -1   8   15.20    5.40
  -3  -1  -8    4.90   21.70
   3  -1   8   -6.30    6.30
  -3  -1  -8    9.40    4.30
  -3  -1  -8    8.50    9.60
  -3  -1  -8   -6.50   40.90
  -3  -1  -8   -2.20    3.80
   3   2 -10  118.89   29.20
  -3   2  10  160.18   18.00
   3   2 -10  129.09   27.40
   3   2 -10  185.98   15.60
   3   2 -10  136.59   32.40
  -3   2  10  155.38   14.50
  -3   2  10  140.99   16.60
   3  -2 -10  139.29   44.40
   3  -2 -10  156.98   15.50
  -3  -2  10  187.28   17.70
  -3   2   9    0.70    5.10
  -3   2   9    0.40   31.50
   3   2  -9   -1.50    1.90
   3   2  -9    0.40    2.80
   3   2  -9   -8.40   16.20
  -3   2   9   -1.60    1.80
  -3   2   9    2.90    3.40
   3  -2  -9   -1.40    6.50
  -3  -2   9  -12.00    4.30
   3  -2  -9    4.20    6.00
   3  -2  -9   -0.40   21.60
  -3  -2   9    2.70    3.80
  -3   2   8  117.59   26.70
   3   2  -8  158.18   30.20
   3   2  -8  163.18   13.20
   3   2  -8  111.59   29.20
  -3   2   8  174.18   43.00
  -3   2   8  152.48   12.30
  -3   2   8  153.38   13.10
   3  -2  -8  165.48   37.10
   3  -2  -8  166.18   13.70
  -3  -2   8  176.38   14.80
   3  -2  -8  197.38   36.80
  -3  -2   8  230.58   44.00
  -3  -2   8  148.39   12.10
   3   2  -7    9.50    7.50
  -3   2   7   26.10   13.00
   3   2  -7   -2.80   12.70
  -3   2   7   23.00    7.40
  -3   2   7   14.70    3.90
   3   2  -7   10.80    3.80
  -3   2   7    6.50   16.60
  -3   2   7   17.10    4.40
   3  -2  -7   19.40    9.40
   3  -2  -7    9.30    3.30
   3  -2  -7    3.70   11.10
   3  -2  -7   16.90    4.70
  -3  -2   7   17.90    4.30
  -3  -2   7   14.50    8.40
  -3  -2   7   15.20    4.70
  -3  -2   7    4.60   13.20
  -3   2   6   12.80    7.50
   3   2  -6   11.00   10.00
  -3   2   6   10.50    3.60
   3   2  -6   10.70    3.50
   3   2  -6    5.30    4.10
  -3   2   6    9.60    3.00
  -3   2   6   10.40   10.30
  -3  -2   6   13.90   10.90
  -3  -2   6    5.10    2.50
  -3  -2   6   13.00    6.20
   3  -2  -6    9.20   13.80
   3  -2  -6    4.00    5.50
   3  -2  -6    7.90    3.00
  -3  -2   6    3.40    6.80
   3  -2  -6    9.60    3.50
  -3   2   5  425.36   18.90
  -3   2   5  453.65   36.30
   3   2  -5  447.56   20.90
   3   2  -5  387.76   19.30
  -3   2   5  406.56   19.60
  -3   2   5  355.56   37.60
   3   2  -5  444.66   31.30
   3   2  -5  436.36   33.60
  -3  -2   5  438.76   20.80
  -3  -2   5  360.46   22.20
  -3  -2   5  403.06   34.20
   3  -2  -5  436.86   20.60
  -3  -2   5  417.26   19.30
   3  -2  -5  453.15   35.30
   3  -2  -5  379.16   36.70
   3  -2  -5  431.96   19.20
   3   2  -4  507.85   22.60
  -3   2   4  452.65   37.90
  -3   2   4  505.85   21.80
   3   2  -4  528.55   21.90
  -3   2   4  510.15   20.80
  -3   2   4  535.25   36.90
   3   2  -4  507.75   31.10
   3   2  -4  551.24   33.90
  -3  -2   4  495.05   22.10
  -3  -2   4  503.75   34.80
   3  -2  -4  520.25   21.40
   3  -2  -4  478.05   21.90
   3  -2  -4  519.05   39.10
  -3  -2   4  535.05   32.30
  -3  -2   4  504.15   24.50
   3   2  -3 1534.45   62.69
  -3   2   3 1567.34   52.19
  -3   2   3 1608.34   69.39
   3   2  -3 1524.35   63.59
  -3   2   3 1415.16   50.89
   3   2  -3 1499.35   53.19
  -3   2   3 1594.04   73.69
   3  -2  -3 1540.65   52.49
  -3  -2   3 1473.05   52.09
   3  -2  -3 1431.96   67.19
  -3  -2   3 1604.94   66.39
   3  -2  -3 1551.34   71.49
  -3  -2   3 1562.94   62.99
   3  -2  -3 1482.95   51.49
  -3   2   2  481.55   19.10
  -3   2   2  434.06   29.10
  -3   2   2  523.15   33.30
   3   2  -2  455.65   27.20
   3   2  -2  493.85   20.90
  -3   2   2  516.55   16.60
   3   2  -2  506.65   19.40
  -3   2   2  497.35   19.30
   3  -2  -2  418.86   28.60
   3  -2  -2  491.55   19.60
  -3  -2   2  470.85   19.10
   3  -2  -2  502.25   19.40
  -3  -2   2  491.75   20.60
  -3  -2   2  494.85   27.00
  -3  -2   2  444.06   27.50
   3  -2  -2  468.65   31.30
   3   2  -1 5927.91  179.98
  -3   2   1 5872.41  195.18
  -3   2   1 5710.13  174.38
   3   2  -1 5886.41  177.78
  -3   2   1 5766.22  176.58
   3   2  -1 5765.92  176.88
   3   2  -1 5425.26  190.48
  -3  -2   1 5710.43  179.18
  -3  -2   1 5327.77  189.98
   3  -2  -1 5945.60  174.58
   3  -2  -1 5813.42  177.78
   3  -2  -1 5654.73  176.88
   3  -2  -1 5706.73  194.38
  -3  -2   1 5519.35  176.48
   3   2   0  324.07   14.10
  -3   2   0  335.37   12.50
  -3   2   0  323.67   24.10
   3   2   0  328.57   15.80
   3   2   0  331.77   13.00
  -3   2   0  354.06   16.20
  -3   2   0  319.07   12.30
   3   2   0  362.96   24.40
   3  -2   0  322.17   23.90
  -3  -2   0  346.97   14.40
  -3  -2   0  359.46   23.90
   3  -2   0  304.07   22.50
   3  -2   0  311.57   12.20
  -3  -2   0  305.17   15.00
  -3  -2   0  315.37   23.70
   3   2   1 3663.33  113.09
   3   2   1 3615.14  133.89
  -3   2  -1 3361.66  129.69
   3   2   1 3576.44  110.59
   3   2   1 3553.04  114.59
  -3   2  -1 3395.76  115.59
  -3   2  -1 3538.35  108.89
  -3  -2  -1 3657.13  134.59
  -3  -2  -1 3546.75  114.19
   3  -2   1 3758.42  132.99
   3  -2   1 3637.34  108.49
   3  -2   1 3538.05  111.09
  -3  -2  -1 3380.86  112.79
   3   2   2   29.30    9.50
   3   2   2   15.30    6.50
  -3   2  -2   33.30    9.90
  -3   2  -2   28.60    5.20
   3   2   2   27.50    3.90
  -3  -2  -2   38.80   11.90
  -3  -2  -2   46.70   14.70
  -3  -2  -2   35.00    4.00
  -3  -2  -2   34.80    4.90
   3  -2   2   20.60    7.60
   3  -2   2   25.70    3.80
  -3  -2  -2   27.80    2.80
  -3  -2  -2   44.70    6.50
   3  -2   2   42.20    6.80
   3  -2   2   46.60   13.60
   3   2   3 1400.06   48.00
   3   2   3 1393.66   74.49
  -3   2  -3 1365.46   67.69
  -3   2  -3 1369.86   69.19
  -3   2  -3 1407.16   52.29
   3   2   3 1372.56   71.29
  -3  -2  -3 1269.07   48.90
  -3  -2  -3 1316.37   49.00
   3  -2   3 1463.85   69.59
  -3  -2  -3 1367.76   48.40
  -3  -2  -3 1392.06   45.50
   3  -2   3 1223.78   67.89
   3  -2   3 1160.38   53.19
   3  -2   3 1355.26   47.10
  -3  -2  -3 1321.87   70.69
  -3  -2  -3 1393.06   73.99
   3   2   4    6.70    2.60
  -3   2  -4   -2.50    7.60
  -3   2  -4    3.80    2.40
  -3   2  -4    4.50    1.20
  -3   2  -4    2.70    4.10
  -3  -2  -4    4.90    5.10
   3  -2   4    8.70    2.90
  -3  -2  -4    0.60    3.40
  -3  -2  -4    4.90    2.50
   3  -2   4   11.70    4.90
  -3  -2  -4    6.30    2.40
   3  -2   4    8.90    9.30
  -3  -2  -4    1.60    1.80
  -3  -2  -4   -2.10    8.40
  -3  -2  -4   18.80    4.90
   3  -2   4    0.70    2.90
  -3   2  -5  940.01   43.60
  -3   2  -5  983.40   32.10
  -3   2  -5  800.92   56.79
  -3   2  -5  811.02   65.99
  -3   2  -5 1036.40   65.49
  -3   2  -5  990.90   63.29
  -3  -2  -5  989.80   66.69
  -3  -2  -5  943.81   75.89
  -3  -2  -5 1032.30   36.30
  -3  -2  -5 1060.89   67.69
  -3  -2  -5 1104.49   71.79
  -3  -2  -5  927.41   37.80
   3  -2   5  956.50   38.30
  -3   2  -6    9.50   23.30
  -3   2  -6   -0.90    1.30
   3   2   6   -0.20    3.60
  -3   2  -6  -11.50   14.50
  -3   2  -6   -2.00    2.10
  -3   2  -6    0.10    3.70
   3   2   6    1.50    2.50
   3  -2   6    3.60    3.40
  -3  -2  -6   -1.10    3.30
  -3  -2  -6   33.80   11.30
  -3  -2  -6   -1.30    3.10
  -3  -2  -6    0.60    2.50
  -3  -2  -6    9.40   20.70
  -3  -2  -6    8.90   24.60
  -3   2  -7  181.08   35.60
   3   2   7  186.38   13.20
  -3   2  -7  209.38   44.60
  -3   2  -7  168.68   16.60
  -3   2  -7  157.38   38.20
   3   2   7  175.68   15.40
  -3  -2  -7  155.28   43.90
  -3  -2  -7  157.28   34.80
  -3  -2  -7  177.98   36.30
  -3  -2  -7  169.88   40.50
  -3  -2  -7  152.08   12.60
   3  -2   7  155.48   14.50
  -3   2  -8   21.30   17.20
  -3   2  -8   79.19   29.10
  -3   2  -8   32.10    8.20
   3   2   8   52.49    8.60
  -3   2  -8   28.50   40.10
   3   2   8   31.50    9.20
  -3  -2  -8   46.60    9.70
  -3  -2  -8   21.70   15.40
   3  -2   8   43.50   10.40
  -3  -2  -8   40.20   18.80
  -3  -2  -8   51.09   50.09
  -3  -2  -8   30.20   35.60
   3  -2   8   41.80    8.80
  -3   3  10    7.10    8.10
   3   3 -10    4.00   21.70
  -3   3  10   15.30    8.90
   3   3 -10   17.90    5.60
  -3   3  10   25.20   10.40
   3   3 -10   28.90   34.30
   3   3 -10   12.20    7.90
  -3  -3  10   18.00    6.60
   3  -3 -10    1.90   43.10
   3  -3 -10   12.50   10.50
   3  -3 -10    5.30    5.50
  -3  -3  10   13.10    6.70
   3   3  -9  129.49   12.40
   3   3  -9  132.19   28.80
  -3   3   9  114.29   13.40
  -3   3   9  181.48   39.00
  -3   3   9  123.49   11.50
   3   3  -9  148.49   33.10
   3   3  -9   88.59   20.50
  -3   3   9  127.89   14.90
   3   3  -9  102.89   27.20
  -3  -3   9  122.99   12.40
   3  -3  -9  133.09   13.70
   3  -3  -9  129.19   39.10
  -3  -3   9  137.59   14.90
   3  -3  -9   88.59   25.70
   3   3  -8   -5.50   15.40
  -3   3   8    0.30    2.50
  -3   3   8  -15.70   13.00
   3   3  -8    1.50    2.60
  -3   3   8   -6.90   16.60
   3   3  -8    0.60    2.90
  -3   3   8    3.40    3.30
  -3   3   8    5.00    2.70
  -3  -3   8    4.20    3.50
   3  -3  -8    8.60   26.00
   3  -3  -8   -1.50    2.10
  -3  -3   8   -1.70    3.60
   3  -3  -8    2.80    2.90
   3   3  -7    8.40    6.90
  -3   3   7    3.20    2.30
   3   3  -7    9.60   13.60
  -3   3   7    1.10    4.40
  -3   3   7    2.40    2.50
  -3   3   7    7.50    6.70
  -3   3   7    4.50    3.50
  -3   3   7    8.70   16.50
   3   3  -7    1.30    2.50
  -3  -3   7   10.00    3.90
   3  -3  -7    2.90    2.70
   3  -3  -7   -1.80   15.70
  -3  -3   7    1.80   14.70
   3  -3  -7    1.90    3.00
   3  -3  -7    6.50    5.90
   3   3  -6   -0.70    1.70
  -3   3   6    1.40    3.30
  -3   3   6    2.40   10.90
   3   3  -6    3.20    3.30
  -3   3   6    0.90    2.80
   3   3  -6    7.50   10.10
  -3   3   6    2.50    1.80
  -3   3   6    1.60    1.80
   3  -3  -6    5.70    2.80
  -3  -3   6    0.20    1.50
   3  -3  -6    0.50    2.20
  -3  -3   6   -1.20    2.00
   3  -3  -6    1.30   10.20
  -3  -3   6   11.10   10.10
   3  -3  -6    0.10    3.80
  -3  -3   6   -3.10    2.10
  -3   3   5  305.07   35.40
  -3   3   5  254.97   28.00
  -3   3   5  293.37   14.80
  -3   3   5  314.87   16.50
   3   3  -5  317.07   17.40
   3   3  -5  276.77   26.50
   3   3  -5  303.07   24.00
  -3  -3   5  300.57   16.90
   3  -3  -5  276.77   32.50
   3  -3  -5  288.67   14.90
  -3  -3   5  299.97   20.60
  -3  -3   5  325.57   29.20
   3  -3  -5  330.97   17.40
   3  -3  -5  345.67   31.40
  -3  -3   5  306.87   15.80
  -3  -3   5  287.47   24.30
  -3   3   4    1.80    1.80
  -3   3   4   -0.40    1.00
   3   3  -4    0.90    2.30
  -3   3   4    0.10    1.70
   3   3  -4    0.30    1.60
   3   3  -4    0.10    5.20
  -3   3   4   -3.80    6.50
   3   3  -4    0.10    1.70
   3  -3  -4    0.70    2.90
  -3  -3   4    3.20    6.10
   3  -3  -4   -1.30    1.10
  -3  -3   4    3.50    2.30
   3  -3  -4    1.40    7.60
   3  -3  -4    1.60    1.30
  -3   3   3  211.18   24.40
   3   3  -3  224.68   13.00
  -3   3   3  203.98   11.40
   3   3  -3  196.78   15.70
  -3   3   3  215.08   10.70
   3   3  -3  203.08   16.80
   3   3  -3  211.48   11.20
  -3   3   3  228.28   21.50
  -3  -3   3  209.48   18.50
  -3  -3   3  211.88   12.70
  -3  -3   3  203.78   15.90
   3  -3  -3  215.98   11.90
  -3  -3   3  201.18   13.40
   3  -3  -3  213.98   11.00
   3  -3  -3  229.58   21.40
  -3  -3   3  191.18   11.20
   3  -3  -3  222.98   23.90
   3   3  -2  486.25   26.20
   3   3  -2  502.55   26.90
   3   3  -2  480.95   21.80
  -3   3   2  445.66   18.90
   3   3  -2  460.25   19.00
  -3   3   2  462.85   32.90
  -3  -3   2  473.75   27.30
  -3  -3   2  464.55   19.60
  -3  -3   2  469.05   25.50
   3  -3  -2  483.35   19.20
  -3  -3   2  482.25   21.30
   3  -3  -2  431.36   29.50
  -3  -3   2  475.05   19.20
   3  -3  -2  475.95   19.60
  -3  -3   2  489.75   21.90
   3  -3  -2  479.55   32.60
  -3   3   1  624.64   25.60
  -3   3   1  643.34   34.90
  -3   3   1  614.34   22.40
   3   3  -1  661.03   33.60
  -3   3   1  577.04   35.50
   3   3  -1  628.94   32.40
   3   3  -1  652.93   26.70
   3   3  -1  614.04   22.40
  -3  -3   1  610.34   23.80
  -3  -3   1  646.44   33.70
   3  -3  -1  604.04   36.00
  -3  -3   1  561.04   30.70
  -3  -3   1  622.24   22.30
   3  -3  -1  638.04   35.00
   3  -3  -1  606.94   22.90
  -3  -3   1  582.24   25.50
   3  -3  -1  590.94   24.90
   3   3   0 1441.96   54.09
   3   3   0 1414.76   64.19
   3   3   0 1495.65   48.40
  -3   3   0 1498.55   63.39
  -3   3   0 1492.05   48.00
   3   3   0 1527.45   64.19
   3   3   0 1522.15   50.89
  -3   3   0 1562.24   65.29
  -3   3   0 1455.95   53.49
  -3  -3   0 1503.95   50.89
   3  -3   0 1520.55   47.40
   3  -3   0 1545.95   64.59
  -3  -3   0 1605.24   64.99
  -3  -3   0 1448.26   64.79
  -3  -3   0 1491.05   48.10
  -3  -3   0 1431.46   53.19
   3  -3   0 1515.75   48.50
   3  -3   0 1498.35   65.29
  -3   3  -1  121.49   15.50
   3   3   1  111.09    8.80
  -3   3  -1   94.99    8.40
   3   3   1   74.99   13.20
   3   3   1  105.39    7.30
  -3   3  -1  102.29    4.20
   3   3   1  110.29    5.40
  -3   3  -1  105.19   16.10
   3  -3   1  125.99   17.70
  -3  -3  -1  115.59   19.00
  -3  -3  -1   88.19   16.20
  -3  -3  -1   95.39    6.90
   3  -3   1  105.39    5.50
  -3  -3  -1   98.99    7.90
   3  -3   1  110.19    6.00
  -3  -3  -1  101.09    8.80
   3  -3   1  120.59   15.50
  -3   3  -2    3.00    6.20
   3   3   2   10.70    8.80
  -3   3  -2    5.80    2.80
   3   3   2    1.70    1.40
   3   3   2    7.40    1.50
  -3   3  -2    2.50    3.60
   3   3   2    7.00    4.90
   3  -3   2    4.00    6.00
  -3  -3  -2    6.40    2.30
  -3  -3  -2    9.30    8.40
  -3  -3  -2    4.90    2.00
   3  -3   2    3.90    1.70
   3  -3   2   13.20    4.60
  -3  -3  -2    5.70    3.70
   3  -3   2    6.00    4.60
  -3  -3  -2    5.70    5.00
   3   3   3   28.60    4.40
  -3   3  -3   21.90    7.60
  -3   3  -3   19.80   10.40
  -3   3  -3   33.10    7.00
   3  -3   3   32.50   12.40
   3  -3   3   29.70    9.80
  -3  -3  -3   29.90    6.20
   3  -3   3   15.10    5.20
   3  -3   3   35.10    5.10
  -3  -3  -3   27.90   10.90
  -3  -3  -3   38.80    5.80
  -3  -3  -3   18.80    4.00
  -3  -3  -3   15.40   11.50
   3   3   4   -0.10    3.10
  -3   3  -4    2.10    2.50
  -3   3  -4   -4.60    6.90
  -3   3  -4    1.30    2.80
  -3  -3  -4    0.70    1.80
  -3  -3  -4   -2.80    6.80
  -3  -3  -4   -0.10    1.80
  -3  -3  -4   -0.60    1.70
   3  -3   4   -2.20    8.70
   3  -3   4    1.30    2.00
  -3  -3  -4    7.60    8.10
  -3  -3  -4  -14.90   11.10
  -3  -3  -4    3.60    5.00
   3  -3   4    0.20    2.10
  -3   3  -5  196.08   37.70
  -3   3  -5  151.78   15.00
  -3   3  -5  183.48   29.90
  -3   3  -5  243.08   34.80
   3   3   5  182.78   10.40
  -3   3  -5  217.38   33.60
  -3  -3  -5  127.39   31.20
  -3  -3  -5  182.78   12.80
  -3  -3  -5  107.49   21.80
  -3  -3  -5  203.48   35.20
   3  -3   5  169.28   12.10
  -3  -3  -5  234.48   42.80
  -3  -3  -5  167.98   19.10
  -3   3  -6   28.80   20.40
  -3   3  -6   36.50   13.70
  -3   3  -6   43.50    9.40
  -3   3  -6   34.90   11.90
  -3   3  -6   17.80   14.70
   3   3   6   36.10    9.00
   3  -3   6   60.79    8.70
  -3  -3  -6   60.09   22.70
  -3  -3  -6   39.70   16.20
  -3  -3  -6   54.59   18.70
  -3  -3  -6   52.09    8.10
  -3  -3  -6   47.30   29.40
   3   3   7  117.29   13.50
  -3   3  -7  135.39   15.50
  -3   3  -7   59.69   26.30
  -3   3  -7   60.49   29.40
   3   3   7  139.79   11.10
  -3   3  -7  136.29   30.60
  -3   3  -7  137.09   37.40
   3  -3   7  153.38   13.40
  -3  -3  -7   87.79   34.10
  -3  -3  -7  123.09   49.10
  -3  -3  -7  167.18   38.20
  -3  -3  -7  118.59   11.90
  -3   4   9    1.40    3.40
  -3   4   9   -5.30    5.00
   3   4  -9   27.50   24.10
   3   4  -9   -0.20    3.20
   3   4  -9   -0.90    1.80
  -3   4   9   15.20    8.60
   3   4  -9    0.50    3.80
  -3   4   9   -0.80    2.40
   3   4  -9   -7.30   17.20
  -3  -4   9   -3.40    4.20
   3  -4  -9   -1.30    3.70
   3  -4  -9    6.30   22.30
   3  -4  -9   -7.70    3.90
  -3  -4   9    7.80    5.00
   3   4  -8  100.79   34.10
   3   4  -8  110.49   26.40
  -3   4   8  113.69   10.80
  -3   4   8  136.69   31.90
   3   4  -8  120.59   11.70
   3   4  -8  117.89   22.60
   3   4  -8  124.79   23.80
  -3   4   8  124.39   10.30
  -3   4   8  133.69   13.00
  -3   4   8  119.99   38.00
  -3  -4   8  124.69   10.90
   3  -4  -8   91.99   24.00
   3  -4  -8  216.58   44.80
  -3  -4   8  119.09   13.20
   3  -4  -8  125.89   12.70
   3   4  -7    4.00    3.00
  -3   4   7    4.70    6.10
   3   4  -7   -5.50   12.80
   3   4  -7    2.50    3.80
  -3   4   7    3.40    2.60
  -3   4   7   16.70   19.00
  -3   4   7    4.80    2.20
  -3   4   7    0.20    4.40
  -3  -4   7    9.60    3.40
   3  -4  -7    5.90    4.20
   3  -4  -7   13.80    9.90
   3  -4  -7   -0.80   14.90
  -3  -4   7    6.90    3.60
   3  -4  -7    1.70    2.90
  -3   4   6  312.27   34.50
  -3   4   6  335.37   16.60
   3   4  -6  338.97   19.70
   3   4  -6  325.77   30.20
  -3   4   6  342.87   15.70
   3   4  -6  378.56   28.10
  -3  -4   6  313.67   17.30
   3  -4  -6  331.87   17.00
   3  -4  -6  356.86   20.30
  -3  -4   6  374.66   35.40
  -3  -4   6  349.57   20.10
   3  -4  -6  362.76   42.40
   3  -4  -6  368.96   36.20
  -3   4   5  115.89    6.90
   3   4  -5  123.39   17.80
  -3   4   5   81.29   17.80
  -3   4   5  108.39    7.70
   3   4  -5  121.29   17.10
   3   4  -5   94.69    9.40
  -3   4   5  112.29    9.80
  -3   4   5  101.69   23.40
  -3  -4   5  161.68   24.80
   3  -4  -5  108.19    9.70
  -3  -4   5  117.79    9.90
   3  -4  -5  107.29    8.20
   3  -4  -5  126.19   24.70
  -3  -4   5  143.59   20.00
   3  -4  -5  119.49   28.00
   3   4  -4 1232.08   48.70
   3   4  -4 1324.17   53.59
   3   4  -4 1261.47   53.19
  -3   4   4 1261.67   44.10
  -3   4   4 1244.48   72.69
  -3   4   4 1271.67   46.80
  -3   4   4 1274.47   41.20
  -3   4   4 1181.38   65.69
   3  -4  -4 1334.57   71.89
   3  -4  -4 1237.08   47.20
   3  -4  -4 1271.37   67.09
  -3  -4   4 1321.37   54.89
  -3  -4   4 1254.47   47.10
   3  -4  -4 1227.38   44.80
  -3  -4   4 1275.17   52.49
  -3  -4   4 1331.67   58.89
  -3   4   3 1731.43   83.39
  -3   4   3 1716.93   59.19
   3   4  -3 1715.53   64.19
   3   4  -3 1728.03   62.19
  -3  -4   3 1711.23   59.29
   3  -4  -3 1727.73   77.79
   3  -4  -3 1705.83   58.09
   3  -4  -3 1676.53   80.69
  -3  -4   3 1800.72   68.89
  -3  -4   3 1694.33   63.59
  -3  -4   3 1618.24   58.69
  -3  -4   3 1733.53   65.99
  -3  -4   3 1724.03   62.09
   3   4  -2  449.56   24.20
  -3   4   2  381.76   28.30
   3   4  -2  446.66   23.90
  -3   4   2  452.45   20.40
  -3   4   2  438.76   33.90
   3   4  -2  450.35   22.10
  -3   4   2  421.06   18.30
  -3  -4   2  404.66   21.30
  -3  -4   2  419.66   18.90
  -3  -4   2  424.16   25.20
   3  -4  -2  505.75   31.80
   3  -4  -2  409.56   31.40
   3  -4  -2  427.06   18.90
  -3  -4   2  425.56   23.10
   3  -4  -2  449.36   18.50
  -3  -4   2  433.36   21.70
  -3  -4   2  435.26   18.30
  -3   4   1  125.49   14.40
   3   4  -1  153.98   13.70
   3   4  -1  159.28    8.00
   3   4  -1  158.38   11.80
  -3   4   1  145.29    8.20
  -3   4   1  131.19   17.50
  -3   4   1  155.98   10.80
   3   4  -1  161.18   14.90
   3  -4  -1  167.48    9.50
  -3  -4   1  159.38   11.50
   3  -4  -1  140.99   17.20
  -3  -4   1  161.68   10.70
  -3  -4   1  145.19   13.20
   3  -4  -1  162.58    8.90
  -3  -4   1  154.38   15.30
  -3  -4   1  164.48    9.60
   3  -4  -1  172.98   16.60
   3   4   0    6.40    2.40
  -3   4   0    4.00    6.10
   3   4   0    3.80    1.40
  -3   4   0    3.10    1.40
   3   4   0    0.30    5.10
   3   4   0    7.30    4.40
  -3   4   0    5.90    3.70
   3   4   0    3.70    1.10
  -3   4   0    4.60    2.00
   3  -4   0    7.30    6.30
  -3  -4   0    3.50    2.00
  -3  -4   0    4.20    1.10
   3  -4   0    4.70    3.60
   3  -4   0    3.40    2.30
   3  -4   0    5.90    1.50
   3  -4   0    5.40    1.00
  -3  -4   0    8.10    6.10
  -3  -4   0   11.30    4.90
  -3  -4   0    2.50    1.40
   3   4   1  223.28   33.70
   3   4   1  115.59    8.40
  -3   4  -1  139.59   11.10
  -3   4  -1  150.78   17.40
   3   4   1  139.99   11.10
   3   4   1  135.39    5.50
  -3   4  -1  132.49   14.30
   3   4   1  148.49   19.30
   3  -4   1  131.49    7.80
  -3  -4  -1  148.09   19.50
  -3  -4  -1  119.29    9.90
   3  -4   1  128.69   16.40
   3  -4   1  134.69   14.80
  -3  -4  -1  126.39   11.70
  -3  -4  -1  136.99   10.10
  -3  -4  -1  141.59    7.40
   3  -4   1  135.59    6.90
  -3  -4  -1  132.89   19.50
  -3   4  -2  179.18   19.80
  -3   4  -2  158.38   23.10
  -3   4  -2  153.98   12.90
   3   4   2  170.38   10.40
  -3  -4  -2  137.19   23.50
  -3  -4  -2  182.58   12.00
   3  -4   2  187.88   18.70
  -3  -4  -2  158.88   10.20
  -3  -4  -2  198.48   22.30
  -3  -4  -2  146.99   14.40
   3  -4   2  156.18   20.10
   3  -4   2  167.18    7.50
   3  -4   2  167.78    9.10
  -3   4  -3 1446.46   58.59
   3   4   3 1442.26   45.70
  -3   4  -3 1361.46   69.39
   3   4   3 1491.75   45.90
   3   4   3 1386.46   51.89
  -3   4  -3 1468.25   79.19
   3  -4   3 1541.45   73.89
   3  -4   3 1452.85   50.59
  -3  -4  -3 1430.16   52.19
  -3  -4  -3 1455.75   77.89
  -3  -4  -3 1434.56   85.09
  -3  -4  -3 1421.36   76.99
   3  -4   3 1504.75   70.69
  -3  -4  -3 1479.05   54.29
  -3  -4  -3 1415.76   79.49
  -3   4  -4  199.68   17.20
   3   4   4  221.78    9.50
  -3   4  -4  219.38   30.70
   3   4   4  230.68    9.90
   3   4   4  218.08   13.80
   3  -4   4  237.48   13.30
  -3  -4  -4  216.28   34.60
  -3  -4  -4  232.58   14.90
   3  -4   4  233.58   30.10
  -3  -4  -4  183.88   30.30
  -3  -4  -4  207.68   13.50
  -3  -4  -4  150.58   29.10
  -3   4  -5  273.57   38.30
  -3   4  -5  279.37   30.30
   3   4   5  242.68   11.40
  -3   4  -5  222.18   19.50
  -3   4  -5  221.38   58.19
  -3   4  -5  261.47   28.60
  -3  -4  -5  296.57   44.40
  -3  -4  -5  243.88   44.90
  -3  -4  -5  236.38   38.60
  -3  -4  -5  225.08   14.90
  -3  -4  -5  292.17   52.09
   3  -4   5  245.08   15.10
  -3  -4  -5  218.58   15.50
  -3   4  -6   70.89   20.40
   3   4   6  112.89   11.50
  -3   4  -6   85.49   20.50
  -3   4  -6  122.79   14.70
   3   4   6  138.69    8.70
  -3   4  -6   71.09   21.00
   3  -4   6  115.59   15.60
  -3  -4  -6  117.09   11.60
  -3  -4  -6   92.89   27.10
  -3  -4  -6  115.59   28.60
  -3  -4  -6  156.68   47.20
   3   4   7    1.40    6.50
  -3   4  -7   25.20   35.10
  -3   4  -7   -8.20   21.20
   3   4   7   -4.00    2.80
  -3   4  -7    1.20    5.20
  -3   4  -7    2.50    6.90
  -3   4  -7   -1.20    3.90
  -3  -4  -7  -14.80   43.00
  -3  -4  -7    2.90    4.30
   3  -4   7   -7.20    6.20
  -3  -4  -7    0.60   27.30
  -3  -4  -7    1.60    5.10
  -3  -4  -7    3.80    7.10
   3   5  -9    1.60    4.40
  -3   5   9    9.90    4.20
  -3   5   9   11.40    6.30
   3   5  -9  -10.40   25.20
   3   5  -9    9.60   20.00
  -3   5   9    1.10   16.80
   3   5  -9    2.80    4.40
  -3  -5   9   -3.50    5.60
   3  -5  -9   41.40   42.60
   3  -5  -9    7.80    9.60
   3  -5  -9    8.80    5.30
  -3  -5   9    5.10    5.60
   3   5  -8    4.70    3.60
  -3   5   8    1.60    7.30
  -3   5   8   -1.40    2.60
   3   5  -8   -7.40   14.30
   3   5  -8    7.50   18.30
   3   5  -8    0.30    2.20
  -3   5   8    1.60    2.90
  -3   5   8    9.50    4.10
  -3   5   8   -2.30   29.70
   3   5  -8    1.30    4.70
  -3  -5   8    5.90    4.20
   3  -5  -8    7.40   29.90
   3  -5  -8    2.20    4.20
  -3  -5   8   -0.90    4.20
   3  -5  -8   -2.30    2.80
   3   5  -7    1.50   13.90
   3   5  -7   10.70    5.90
  -3   5   7    4.20    2.90
  -3   5   7    8.70    5.60
   3   5  -7    6.70   10.80
   3   5  -7   11.20    6.10
  -3   5   7   25.70   21.00
   3   5  -7    4.10    3.50
  -3   5   7    5.10    6.10
  -3   5   7    3.50    2.60
   3  -5  -7    4.50    3.50
   3  -5  -7   11.70   10.00
   3  -5  -7  -13.20   18.60
   3  -5  -7    9.90    6.50
  -3  -5   7    5.30    3.60
  -3  -5   7    3.80    3.60
  -3   5   6   30.20   21.90
   3   5  -6    4.90    7.50
  -3   5   6   19.80    3.60
   3   5  -6   16.40    4.70
  -3   5   6   23.00   10.90
   3   5  -6   19.90    7.10
   3   5  -6   15.10   11.30
   3  -5  -6   17.40    8.80
  -3  -5   6   14.10    4.60
  -3  -5   6   19.20    5.10
   3  -5  -6   -4.50   10.20
   3  -5  -6   11.20    4.10
   3  -5  -6   11.00    3.30
   3   5  -5    0.70    1.90
   3   5  -5   -2.60    6.00
  -3   5   5   -1.70    1.10
   3   5  -5    2.20    2.70
  -3   5   5    0.90    1.30
   3   5  -5    3.30    5.80
  -3   5   5    5.70   13.90
  -3   5   5    1.00    2.90
  -3  -5   5   10.50    9.90
   3  -5  -5    7.30   11.80
   3  -5  -5   -0.50    2.30
   3  -5  -5    2.00    2.10
  -3  -5   5   -1.70    2.10
   3  -5  -5    2.00    2.60
   3   5  -4  515.95   25.50
  -3   5   4  515.25   24.40
   3   5  -4  514.55   26.50
  -3   5   4  576.04   23.90
  -3   5   4  581.64   47.50
   3   5  -4  538.35   24.10
   3  -5  -4  509.75   63.79
  -3  -5   4  564.34   27.10
  -3  -5   4  454.05   26.40
   3  -5  -4  482.05   38.50
   3  -5  -4  573.94   25.80
  -3  -5   4  544.35   24.90
   3  -5  -4  536.95   22.50
  -3  -5   4  543.55   31.20
  -3   5   3   60.99   14.70
   3   5  -3   28.30    6.10
  -3   5   3   28.80    5.10
  -3   5   3   49.90   24.20
   3   5  -3   47.80    7.10
  -3   5   3   35.80    5.70
  -3  -5   3   38.90    9.20
   3  -5  -3   67.89   15.80
   3  -5  -3   22.20   10.70
  -3  -5   3   46.20    6.60
   3  -5  -3   37.60    5.10
  -3  -5   3   39.50    6.60
   3  -5  -3   33.00    5.70
  -3  -5   3   34.60    5.40
  -3   5   2  673.73   44.00
  -3   5   2  599.34   38.40
   3   5  -2  643.34   28.70
   3   5  -2  657.23   30.90
  -3   5   2  637.24   26.30
  -3  -5   2  669.33   25.70
  -3  -5   2  660.83   26.60
   3  -5  -2  637.54   39.00
   3  -5  -2  691.13   27.00
  -3  -5   2  685.33   32.20
  -3  -5   2  645.84   28.80
  -3  -5   2  610.54   30.00
  -3  -5   2  610.74   29.80
   3  -5  -2  661.13   25.70
   3  -5  -2  618.64   41.00
  -3   5   1  146.59   19.30
  -3   5   1  143.89   11.00
  -3   5   1  148.99    8.90
   3   5  -1  134.89   12.50
  -3   5   1  156.78   16.00
   3   5  -1  162.58   12.50
  -3  -5   1  131.69   12.30
   3  -5  -1  135.99    9.00
   3  -5  -1  139.19   11.10
   3  -5  -1  130.69    8.70
   3  -5  -1  141.49   15.40
  -3  -5   1  147.19   11.00
  -3  -5   1  139.79    9.30
   3  -5  -1  159.08   18.70
  -3  -5   1  152.58    7.90
  -3  -5   1  137.79   13.30
  -3  -5   1  163.88   15.70
  -3   5   0  162.78   18.70
  -3   5   0  177.08   12.90
   3   5   0  190.18   11.00
  -3   5   0  173.18    9.20
  -3   5   0  151.58   15.50
   3   5   0  172.48   13.60
   3  -5   0  159.48   15.90
   3  -5   0  170.38    9.10
   3  -5   0  197.48   19.70
  -3  -5   0  180.48    7.40
  -3  -5   0  180.18   10.70
  -3  -5   0  184.78   12.50
  -3  -5   0  179.88   10.80
   3  -5   0  165.88   11.20
  -3  -5   0  161.68   16.10
  -3   5  -1    8.40    4.40
  -3   5  -1    8.10    6.90
  -3   5  -1    4.40    3.00
   3   5   1    6.80    2.60
   3   5   1    4.30    2.50
  -3  -5  -1    1.30    2.10
  -3  -5  -1    7.20    4.60
  -3  -5  -1    5.60    8.00
   3  -5   1    1.90    2.90
   3  -5   1    4.60    1.40
  -3  -5  -1    2.60    3.30
  -3  -5  -1    4.10    2.10
   3  -5   1    7.30    7.20
   3  -5   1    3.50    1.30
  -3  -5  -1   -5.60    7.20
  -3  -5  -1    3.00    1.80
   3  -5   1    5.80    4.10
   3   5   2  854.81   33.10
  -3   5  -2  845.32   39.30
  -3   5  -2  856.71   44.20
  -3   5  -2  784.22   44.20
   3  -5   2  820.72   30.00
  -3  -5  -2  822.72   35.40
  -3  -5  -2  864.91   52.49
   3  -5   2  833.42   30.30
   3  -5   2  867.81   45.30
  -3  -5  -2  807.52   32.70
  -3  -5  -2  941.31   56.59
  -3  -5  -2  849.22   52.19
   3  -5   2  817.22   47.20
  -3  -5  -2  795.62   57.79
  -3   5  -3   11.80    4.80
  -3   5  -3   22.40    8.00
  -3  -5  -3   10.70    3.90
   3  -5   3   21.80    8.40
  -3  -5  -3   18.10   18.70
  -3  -5  -3    0.80   12.20
   3  -5   3   14.90    3.50
  -3  -5  -3   18.50    4.10
   3  -5   3    6.70   11.00
  -3  -5  -3   20.90   10.20
  -3  -5  -3   15.30    8.30
  -3   5  -4  257.47   33.80
  -3   5  -4  246.88   20.40
  -3   5  -4  240.28   24.20
  -3  -5  -4  250.27   16.80
  -3  -5  -4  258.87   15.60
   3  -5   4  327.17   34.60
   3  -5   4  240.28   14.20
  -3  -5  -4  260.67   48.50
  -3  -5  -4  221.38   33.70
  -3   5  -5   14.00   14.20
  -3   5  -5   16.40    6.30
   3   5   5   14.30    4.70
  -3   5  -5   10.80    7.00
  -3   5  -5   36.20   12.70
  -3   5  -5   20.30   19.40
  -3  -5  -5   24.20   13.00
  -3  -5  -5   16.10    4.80
  -3  -5  -5   12.80    3.80
  -3  -5  -5   49.99   38.70
  -3  -5  -5   10.10   23.50
   3  -5   5   13.30    4.50
  -3  -5  -5   17.30   10.40
  -3   5  -6   10.00   17.10
   3   5   6   -2.20    5.70
  -3   5  -6   28.70   25.50
  -3   5  -6    2.30    4.30
  -3   5  -6    1.80    4.10
   3   5   6   -0.30    1.40
  -3   5  -6    0.80    3.90
  -3  -5  -6   -1.40    2.90
  -3  -5  -6   11.20   26.60
  -3  -5  -6   25.70   31.00
  -3  -5  -6    6.30    4.10
   3  -5   6   -1.50    4.50
  -3  -5  -6   -1.50    2.30
  -3   6   8  181.38   21.20
  -3   6   8  222.98   12.50
   3   6  -8  220.28   17.40
   3   6  -8  221.08   21.70
  -3   6   8  220.58   14.10
  -3   6   8  219.58   12.10
   3   6  -8  212.88   26.80
   3   6  -8  194.08   20.40
   3  -6  -8  124.29   34.50
  -3  -6   8  230.68   20.00
   3  -6  -8  231.88   19.40
   3  -6  -8  179.18   36.40
  -3  -6   8  180.08   15.10
  -3   6   7    2.40    4.40
   3   6  -7    3.20    3.20
  -3   6   7    1.30    2.60
  -3   6   7   -1.70    2.70
   3   6  -7   -0.30    3.50
  -3   6   7   -1.20    6.90
  -3   6   7   39.50   35.20
   3   6  -7    4.70    4.30
  -3  -6   7    4.40    4.00
  -3  -6   7    7.60    4.60
   3  -6  -7    2.90    4.00
   3  -6  -7   24.30   20.10
   3  -6  -7   15.10    9.70
  -3   6   6  261.47   48.50
  -3   6   6  188.68   15.40
  -3   6   6  167.18    9.30
  -3   6   6  176.88   33.20
   3   6  -6  165.28   13.20
   3   6  -6  176.78   13.70
   3   6  -6  184.08   15.20
  -3   6   6  182.88   11.30
   3  -6  -6  175.38   36.60
   3  -6  -6  171.18   11.10
  -3  -6   6  177.78   14.60
   3  -6  -6  177.98   33.90
   3  -6  -6  177.98   15.00
   3   6  -5   89.59   10.40
  -3   6   5   84.79    5.30
  -3   6   5   94.39    8.10
  -3   6   5  100.59   25.90
  -3   6   5   74.19   18.20
   3  -6  -5   99.49   21.70
   3  -6  -5   92.49    7.70
  -3  -6   5  108.69   10.50
   3  -6  -5   91.89   10.00
  -3   6   4  329.57   39.20
  -3   6   4  331.27   18.60
  -3   6   4  278.57   29.60
   3   6  -4  286.87   19.60
   3  -6  -4  292.57   35.50
  -3  -6   4  302.27   17.70
   3  -6  -4  325.97   18.70
   3  -6  -4  318.47   30.70
  -3  -6   4  309.27   17.10
   3  -6  -4  312.17   15.40
   3   6  -3  257.27   18.20
  -3   6   3  297.57   29.60
  -3   6   3  284.57   16.10
  -3   6   3  284.47   16.10
   3  -6  -3  257.07   13.60
   3  -6  -3  339.77   33.40
  -3  -6   3  285.27   15.50
   3  -6  -3  256.57   15.70
  -3  -6   3  293.67   15.60
   3  -6  -3  235.18   24.30
  -3  -6   3  228.18   19.20
  -3   6   2  322.57   26.80
   3   6  -2  316.27   20.50
  -3   6   2  361.56   17.70
  -3   6   2  350.36   19.00
   3  -6  -2  336.27   17.40
   3  -6  -2  355.76   31.20
  -3  -6   2  288.17   19.80
   3  -6  -2  350.66   27.50
  -3  -6   2  327.57   16.90
  -3  -6   2  349.57   16.20
   3  -6  -2  306.87   20.80
  -3  -6   2  373.06   19.40
   3  -6  -2  338.97   16.20
  -3   6   1   65.69   12.90
  -3   6   1   48.80    5.70
  -3   6   1   58.99    7.40
   3   6  -1   55.29    9.10
  -3   6   1   79.29   16.90
  -3  -6   1   49.70    7.50
  -3  -6   1   54.49    7.70
   3  -6  -1   60.69   14.10
  -3  -6   1   55.99    5.90
   3  -6  -1   61.49    6.00
   3  -6  -1   55.49    7.00
   3  -6  -1   59.59   12.40
   3  -6  -1   71.79    9.00
  -3  -6   1   57.69   11.20
  -3  -6   1   54.29    9.00
  -3  -6   1   54.49    4.70
  -3  -6   1   82.79   11.70
  -3   6   0   23.30    7.00
  -3   6   0    5.70    9.60
   3   6   0   19.00    5.40
  -3   6   0   16.00    5.30
  -3  -6   0    9.80    8.40
  -3  -6   0   20.50   11.00
  -3  -6   0   18.60    1.80
   3  -6   0   19.10    9.50
  -3  -6   0   14.70    3.50
  -3  -6   0   28.60    5.40
  -3  -6   0   17.70    4.50
  -3  -6   0   20.40    6.90
   3  -6   0   30.40    8.30
   3  -6   0   14.30    3.00
   3  -6   0   18.20    6.30
  -3  -6   0   19.50    7.20
  -3   6  -1  268.97   20.80
  -3   6  -1  294.97   20.00
   3   6   1  293.27   19.40
   3   6   1  284.47   15.50
  -3   6  -1  259.77   23.20
   3  -6   1  275.37   21.50
   3  -6   1  299.27   11.70
  -3  -6  -1  284.47   15.30
   3  -6   1  249.68   15.70
  -3  -6  -1  295.87   17.80
  -3  -6  -1  281.77   12.30
  -3  -6  -1  258.67   24.60
  -3  -6  -1  289.77   28.40
  -3  -6  -1  323.87   34.10
   3  -6   1  295.17   25.30
  -3   6  -2   96.69   15.40
  -3   6  -2   87.39   11.00
   3   6   2  100.39    8.70
  -3  -6  -2  116.29   28.10
  -3  -6  -2  103.39   24.60
  -3  -6  -2   99.39   10.00
   3  -6   2   86.79    8.70
   3  -6   2  115.19   18.90
  -3  -6  -2   98.39    8.30
   3  -6   2  109.59   16.40
  -3  -6  -2   90.29   23.80
  -3  -6  -2  117.89   23.30
   3  -6   2   86.49    6.40
   3   6   3  419.96   21.10
  -3   6  -3  436.56   29.50
  -3   6  -3  424.96   28.00
  -3   6  -3  429.86   31.70
   3  -6   3  462.85   37.20
  -3  -6  -3  429.56   51.09
  -3  -6  -3  423.66   21.20
  -3  -6  -3  441.76   39.80
  -3  -6  -3  401.16   43.50
   3  -6   3  447.46   19.50
  -3  -6  -3  437.76   39.20
  -3  -6  -3  426.56   23.70
   3  -6   3  449.95   18.10
  -3   6  -4  100.19   16.20
  -3   6  -4  109.89   29.00
  -3   6  -4  122.39   21.80
  -3   6  -4   66.29   14.20
  -3   6  -4  123.89   24.00
  -3  -6  -4   85.79    8.70
   3  -6   4   91.39   11.10
  -3  -6  -4   87.99   23.00
  -3  -6  -4   65.39   18.90
  -3  -6  -4  106.39   33.40
  -3  -6  -4   58.59   25.10
  -3   6  -5   12.20    7.20
   3   6   5    2.50    4.90
  -3   6  -5   13.20   15.80
  -3   6  -5    4.60    4.00
  -3   6  -5   -6.40   20.70
  -3   6  -5    2.00    3.70
  -3  -6  -5   11.70    4.70
   3  -6   5    7.80    4.40
  -3  -6  -5    1.90    4.10
  -3  -6  -5   23.10   19.80
  -3  -6  -5    1.70    5.00
  -3  -6  -5   12.20    4.10
   3   6   6   31.30    7.80
  -3   6  -6   58.89   22.80
  -3   6  -6   59.79   35.80
  -3   6  -6   53.29   15.60
  -3   6  -6   38.10   11.00
  -3   6  -6   47.30   15.30
  -3  -6  -6   30.10   27.20
  -3  -6  -6   44.50   43.60
  -3  -6  -6   33.70    8.00
  -3  -6  -6   27.70   20.50
   3  -6   6   15.90    6.50
  -3   7   7  212.38   40.00
   3   7  -7  199.68   17.30
  -3   7   7  190.78   21.00
  -3   7   7  193.58   11.20
  -3  -7   7  176.38   15.00
  -3  -7   7  217.58   18.70
   3  -7  -7  224.38   18.80
   3  -7  -7  189.48   37.20
   3  -7  -7  196.08   45.70
   3   7  -6   22.50    6.40
  -3   7   6   14.20    2.90
  -3   7   6   19.80    4.60
  -3   7   6   11.90    7.50
  -3   7   6   11.60    8.20
   3  -7  -6   11.50   23.60
   3  -7  -6   11.40    5.00
   3  -7  -6   13.40    3.60
   3  -7  -6    6.20    7.30
  -3  -7   6   17.10    6.30
  -3   7   5  127.39   14.20
  -3   7   5  100.09   22.10
   3   7  -5  155.88   14.70
  -3   7   5  209.98   51.79
  -3   7   5  169.08   11.80
   3  -7  -5  127.09   24.00
  -3  -7   5  157.68   13.30
   3  -7  -5  153.18   13.70
  -3  -7   5  142.29   11.70
   3  -7  -5  179.78   34.40
   3  -7  -5  148.89    9.80
   3   7  -4   17.80    5.80
  -3   7   4   29.90   19.90
  -3   7   4   28.60    5.80
  -3   7   4   17.30    8.40
   3  -7  -4   17.70    4.10
   3  -7  -4   20.10    9.10
  -3  -7   4   25.40    5.40
  -3  -7   4   21.00    5.60
   3  -7  -4   15.70    5.00
   3  -7  -4   40.20   18.90
  -3   7   3  256.27   17.10
  -3   7   3  294.57   17.50
   3   7  -3  284.17   20.10
  -3   7   3  274.17   27.70
   3  -7  -3  260.57   26.30
   3  -7  -3  276.47   14.50
  -3  -7   3  278.97   15.90
   3  -7  -3  285.47   33.30
   3  -7  -3  300.77   17.70
  -3  -7   3  299.77   16.40
  -3   7   2   29.50   10.00
  -3   7   2   -2.80   11.10
   3   7  -2   22.00    6.30
  -3   7   2   20.70    5.40
  -3   7   2   15.20    4.20
   3  -7  -2   21.80    8.40
  -3  -7   2   14.00    3.40
   3  -7  -2   17.40    4.30
  -3  -7   2   16.60    4.10
   3  -7  -2   21.90   11.60
   3  -7  -2   24.30    4.60
  -3  -7   2   19.00    5.20
  -3  -7   2   37.30   10.30
   3   7  -1   68.89   10.90
  -3   7   1   79.49    9.60
  -3   7   1   86.69   15.70
  -3  -7   1  100.29   15.20
  -3  -7   1   86.39    7.70
   3  -7  -1  115.09   19.70
  -3  -7   1  112.19   13.90
  -3  -7   1   93.69   11.50
   3  -7  -1   89.49   15.70
   3  -7  -1   72.39    7.80
   3  -7  -1   73.89    7.40
  -3  -7   1   58.19    8.80
  -3  -7   1   91.39    6.00
  -3   7   0  434.16   26.50
  -3   7   0  437.96   28.30
   3   7   0  517.55   28.50
   3  -7   0  526.55   34.10
  -3  -7   0  520.15   26.10
   3  -7   0  496.95   21.20
  -3  -7   0  446.26   31.20
  -3  -7   0  563.14   38.50
  -3  -7   0  441.06   21.70
  -3  -7   0  490.95   32.80
   3  -7   0  463.95   38.20
  -3  -7   0  496.85   22.40
  -3   7  -1   -8.80    8.10
  -3   7  -1    3.00    3.00
  -3   7  -1    0.90    2.50
  -3  -7  -1    1.90    3.10
  -3  -7  -1    4.10    2.60
   3  -7   1    4.90    6.60
   3  -7   1    6.90    9.50
  -3  -7  -1    0.20    1.70
  -3  -7  -1    6.50    3.30
   3  -7   1    1.60    1.80
  -3  -7  -1    6.00   11.20
   3  -7   1    0.60    1.90
  -3  -7  -1   -1.60   13.30
  -3  -7  -1   -0.30    1.70
  -3   7  -2    8.40    4.30
  -3   7  -2    7.90    9.10
  -3   7  -2   11.30    4.60
   3   7   2    8.40    3.90
  -3  -7  -2   21.40   10.20
  -3  -7  -2   13.70   16.50
  -3  -7  -2   12.40    6.90
   3  -7   2   14.00    2.90
   3  -7   2   17.70    6.30
  -3  -7  -2   -2.70   13.60
   3  -7   2   15.00    5.40
  -3  -7  -2   11.90    3.60
   3  -7   2   18.20   11.10
  -3  -7  -2    8.10    4.40
  -3   7  -3   47.50   10.30
  -3   7  -3   41.00    9.40
  -3   7  -3   42.40   15.80
  -3   7  -3   47.50   12.30
  -3   7  -3   47.10   10.20
  -3  -7  -3   46.60    7.30
  -3  -7  -3   38.10   20.40
   3  -7   3   43.30    6.00
  -3  -7  -3   48.30   14.70
  -3  -7  -3   67.79   19.20
  -3  -7  -3   12.90   38.60
  -3  -7  -3   45.10    8.40
  -3   7  -4   33.50    9.30
  -3   7  -4   22.70   13.50
  -3   7  -4   12.90    6.00
   3   7   4   20.40    5.80
  -3   7  -4   29.90    8.80
   3  -7   4   19.50    4.90
  -3  -7  -4   27.20    7.40
  -3  -7  -4   28.00    6.00
  -3  -7  -4   27.40   28.10
  -3  -7  -4   24.80   12.20
  -3  -7  -4   16.50   21.30
   3   7   5   29.30    7.70
  -3   7  -5   -5.10   15.60
  -3   7  -5   21.80    8.80
  -3   7  -5   23.60    8.70
  -3   7  -5   27.20    8.30
  -3   7  -5    9.20   24.90
  -3  -7  -5   44.60   29.20
  -3  -7  -5  -33.50   35.50
  -3  -7  -5   22.70    7.20
  -3  -7  -5   18.50    4.50
   3  -7   5   14.40    5.60
  -3  -7  -5   29.80   15.70
   3   8  -6   10.20    5.10
  -3   8   6    2.00    3.90
  -3   8   6  -11.10    9.90
  -3  -8   6    9.00    5.10
   3  -8  -6    8.70    5.30
  -3  -8   6    8.40    4.30
   3  -8  -6  -15.30   31.20
  -3   8   5   26.10   11.70
  -3   8   5   36.70   10.20
   3   8  -5   35.00    8.30
   3  -8  -5   25.50    6.70
  -3  -8   5   35.50    7.50
  -3  -8   5   25.20    8.50
   3  -8  -5   37.50   26.80
   3  -8  -5   27.40   12.10
  -3   8   4   92.19    9.90
  -3   8   4   69.69   11.40
  -3   8   4   98.39   20.70
   3   8  -4   95.39   13.70
   3  -8  -4  108.99   27.00
   3  -8  -4  123.49   23.90
   3  -8  -4   75.89   12.20
  -3  -8   4  102.09   10.70
  -3  -8   4  100.99   10.60
   3  -8  -4   98.79    8.00
  -3  -8   4   97.89    9.50
  -3   8   3   31.70    7.70
  -3   8   3   58.69    9.80
  -3   8   3   82.39   25.40
   3   8  -3   52.89   10.70
  -3   8   3   54.09   14.00
   3  -8  -3   56.39    6.70
   3  -8  -3   67.39   21.30
   3  -8  -3   47.60    8.10
  -3  -8   3   58.59    8.10
  -3  -8   3   61.29    8.20
   3  -8  -3   62.99   16.60
  -3  -8   3   37.30    7.00
   3   8  -2    1.90    3.10
  -3   8   2   -6.80   14.50
  -3   8   2   -2.20    2.90
   3  -8  -2   -2.00   12.80
  -3  -8   2   -2.20    2.00
   3  -8  -2    0.60    2.00
  -3  -8   2    1.30    2.30
   3  -8  -2    0.90    3.10
   3  -8  -2   -3.30    2.40
  -3  -8   2   -0.90    2.80
  -3   8   1  448.06   29.60
   3   8  -1  524.25   29.90
  -3   8   1  477.25   27.50
   3  -8  -1  439.56   35.10
  -3  -8   1  466.05   25.80
   3  -8  -1  484.05   23.00
  -3  -8   1  490.35   22.80
   3  -8  -1  459.85   29.70
  -3  -8   1  481.45   18.30
   3  -8  -1  426.76   21.80
  -3   8   0   22.60    6.10
  -3   8   0   14.10    5.00
   3  -8   0   20.70    6.50
   3  -8   0   11.50   11.20
  -3  -8   0   15.10    5.70
  -3  -8   0   16.30    5.50
  -3  -8   0   17.60    4.00
  -3  -8   0   13.10    4.80
  -3  -8   0    9.00   13.00
   3  -8   0   21.80    4.40
  -3   8  -1  384.26   26.20
  -3  -8  -1  348.27   28.00
  -3  -8  -1  357.16   18.90
  -3  -8  -1  370.26   42.30
   3  -8   1  364.36   16.50
  -3  -8  -1  319.27   33.10
  -3  -8  -1  372.46   28.40
   3  -8   1  327.57   26.80
  -3  -8  -1  351.36   22.20
  -3   8  -2    8.70    4.90
  -3  -8  -2    5.80    5.50
  -3  -8  -2   23.10   22.50
  -3  -8  -2    6.10    3.60
   3  -8   2    8.50    2.50
  -3  -8  -2   20.60   13.00
  -3  -8  -2    5.00   17.50
  -3  -8  -2   12.00    5.00
   3  -8   2    8.60    2.00
  -3   8  -3   18.60    7.10
   3   8   3   16.90    6.10
   3  -8   3   40.90    5.40
  -3  -8  -3   55.49   16.30
  -3  -8  -3   39.90   13.50
  -3  -8  -3   35.30    6.30
  -3  -8  -3   23.90   23.80
  -3  -8  -3   32.90    7.80
  -3  -8  -3   25.90   27.20
   3   8   4   -4.70    6.40
  -3   8  -4   -0.60    4.20
  -3  -8  -4   -1.60   33.90
  -3  -8  -4    8.70    7.90
  -3  -8  -4  -20.50   26.00
  -3  -8  -4    0.80    4.90
   3  -8   4   10.10    4.50
   3   9  -4   64.39   11.60
  -3   9   4   65.69   10.00
  -3  -9   4   47.30    8.60
  -3  -9   4   57.49    9.40
  -3  -9   4   43.80   10.10
   3  -9  -4   55.49   15.50
   3  -9  -4   46.50   27.20
   3  -9  -4   52.49    9.00
  -3   9   3   13.50    5.60
   3   9  -3    7.90    5.80
  -3  -9   3   28.60    6.10
   3  -9  -3   13.60    4.90
   3  -9  -3   -0.80   19.50
  -3  -9   3   20.60    5.80
  -3  -9   3   18.80    5.00
   3  -9  -3   28.00   10.50
   3  -9  -3   25.50    6.90
  -3   9   2  166.98   16.00
   3   9  -2  173.98   17.30
   3  -9  -2  193.58   13.40
   3  -9  -2  203.58   15.10
   3  -9  -2  177.48   29.00
  -3  -9   2  232.28   15.90
   3  -9  -2  167.58   18.30
  -3  -9   2  210.38   16.30
  -3  -9   2  190.28   13.50
  -3   9   1   31.90    7.80
  -3  -9   1   49.90    9.50
   3  -9  -1   31.90    6.40
  -3  -9   1   40.70    3.80
   3  -9  -1   50.99   11.80
   3  -9  -1   30.00    6.30
   3  -9  -1   54.49   16.50
  -3  -9   1   39.50    6.70
  -3   9   0  139.99   15.60
   3  -9   0  142.49   11.20
  -3  -9   0  149.59   14.10
  -3  -9   0  143.39   11.30
  -3  -9   0  152.78   18.30
   3  -9   0  147.29   13.40
   3  -9   0  152.98   18.60
  -3   9  -1   12.30    6.10
  -3  -9  -1    7.90    5.30
  -3  -9  -1   12.50   14.90
  -3  -9  -1    2.50    3.40
  -3  -9  -1    3.80    3.10
  -3  -9  -1   -7.90   18.60
  -3   9  -2   62.29   13.70
   3  -9   2   52.29    4.50
  -3  -9  -2   58.19   10.60
  -3  -9  -2   76.39   17.50
  -3  -9  -2   66.59    9.10
  -3  -9  -2   27.50   10.50
  -3  -9  -2   31.20   25.40
  -4   0  10    8.70    4.60
  -4   0  10    9.10    6.60
   4   0 -10  -12.40   26.50
   4   0 -10   15.40   10.60
  -4   0  10   30.10   40.70
  -4   0  10    5.70    8.20
   4   0  -9   10.50   22.30
  -4   0   9   25.10   16.20
  -4   0   8   55.99    8.60
   4   0  -8   38.60   14.70
  -4   0   8   48.10   16.30
   4   0  -8   60.89   31.00
  -4   0   8   38.60    7.30
  -4   0   8   26.10   17.80
  -4   0   7    1.70    2.80
  -4   0   7   -0.20    2.10
  -4   0   7    0.20    2.60
   4   0  -7    6.80   10.80
   4   0  -7   -0.30    2.70
  -4   0   7    7.60    8.80
   4   0  -7   -1.30    2.60
  -4   0   6    2.60    2.00
  -4   0   6    2.30    3.40
   4   0  -6   -2.00    2.20
   4   0  -6    2.70    7.90
   4   0  -6    0.50    2.40
  -4   0   5    1.20    3.40
   4   0  -5    6.30    7.30
   4   0  -5   -1.10    1.60
  -4   0   5    0.30    9.50
   4   0  -5    2.10    2.60
  -4   0   5   -1.00    1.60
   4   0  -4   15.70    7.20
  -4   0   4    2.20    1.50
   4   0  -4    4.80    2.00
  -4   0   4    6.50    2.60
  -4   0   4    3.20    3.10
   4   0  -4    0.80    7.20
  -4   0   4    0.80    4.70
  -4   0   3   -3.40    5.90
  -4   0   3   -0.20    1.00
   4   0  -3   -1.10    1.10
  -4   0   3   -1.30    1.10
   4   0  -3    0.60    2.00
   4   0  -3   -1.10    4.10
  -4   0   3    0.80    2.00
  -4   0   2  352.16   25.70
   4   0  -2  349.17   15.70
   4   0  -2  317.87   26.00
  -4   0   2  350.06   15.30
   4   0  -2  324.07   24.90
  -4   0   2  337.17   27.20
  -4   0   2  336.47   14.10
  -4   0   1   -0.80    0.60
   4   0  -1    0.10    1.00
   4   0  -1    2.80    3.60
  -4   0   1   -0.80    4.30
  -4   0   1   -0.80    0.90
   4   0  -1   -0.40    0.70
   4   0  -1    0.40    0.80
   4   0  -1   -0.10    1.50
   4   0   0 2285.37   96.59
  -4   0   0 2470.85   97.89
  -4   0   0 2518.75   99.59
  -4   0   0 2385.26   77.19
   4   0   0 2261.87   76.89
   4   0   0 2507.65   77.19
   4   0   0 2347.77   77.79
  -4   0  -1   -0.50    4.10
   4   0   1   -5.70    4.70
  -4   0  -1   -0.10    2.20
  -4   0  -1   -0.50    1.10
  -4   0  -1   -0.40    0.80
  -4   0  -1    1.10    1.00
   4   0   1    0.20    1.40
   4   0   1   -1.40    0.80
   4   0   1    0.40    0.90
   4   0   2  865.71   51.29
   4   0   2  844.52   53.19
  -4   0  -2  741.93   33.10
  -4   0  -2  778.52   31.90
  -4   0  -2  798.52   29.40
  -4   0  -2  927.71   52.69
   4   0   2  782.92   30.40
  -4   0  -2  892.81   53.79
  -4   0  -3    0.40    2.60
   4   0   3    1.00    1.50
  -4   0  -3    0.20    1.40
   4   0   3   10.20    9.20
  -4   0  -3    1.10    1.10
  -4   0  -3    0.50    1.50
   4   0   3    3.20    3.90
  -4   0  -3   -2.30    1.40
  -4   0  -3   -4.60    6.70
   4   0   4  590.44   47.20
  -4   0  -4  604.74   22.40
   4   0   4  614.14   26.60
  -4   0  -4  587.84   47.00
   4   0   4  538.05   48.70
  -4   0  -4  610.44   23.80
  -4   0  -4  514.65   47.00
  -4   0  -4  627.84   28.20
   4   0   5   -3.00    2.60
  -4   0  -5    2.30    2.50
  -4   0  -5    4.40   15.40
  -4   0  -5   -1.50    1.10
  -4   0  -5    1.80    1.70
  -4   0  -5   -2.00    2.60
   4   0   6  223.58   15.90
  -4   0  -6  239.08   17.30
  -4   0  -6  151.28   32.10
  -4   0  -6  250.57   13.60
  -4   0  -6  244.78   12.60
  -4   0  -6  226.38   40.60
  -4   0  -6  167.88   34.30
  -4   0  -6  204.88   35.40
  -4   0  -7    5.40    9.60
  -4   0  -7  -34.20   36.90
  -4   0  -7    0.50    2.70
  -4   0  -7   -1.30    3.40
  -4   0  -7    2.90    3.40
  -4   0  -7   15.90   19.60
   4   0   7    4.80    5.40
  -4   1  10   65.19   21.60
  -4   1  10   98.79   11.90
   4   1 -10   43.10   32.40
   4   1 -10  126.99   29.50
  -4   1  10   73.89   41.10
  -4   1  10   81.59   12.00
  -4  -1  10  117.49   13.00
   4  -1 -10  118.79   31.20
  -4  -1  10   66.59   19.70
   4  -1 -10   56.69   32.80
  -4  -1  10   80.19   42.70
  -4  -1  10  103.29   13.00
   4   1  -9   -3.50   21.40
  -4   1   9  -14.60   22.10
   4   1  -9    1.30    4.40
  -4   1   9   -1.40    4.90
  -4   1   9    0.70    3.20
  -4  -1   9   -3.60   19.30
  -4  -1   9    4.50    4.60
   4  -1  -9    3.10    6.10
   4  -1  -9   -5.30   21.50
  -4  -1   9    8.20    4.20
  -4  -1   9   -1.60    2.10
  -4   1   8  231.08   15.60
  -4   1   8  246.48   41.40
  -4   1   8  190.98   14.60
   4   1  -8  239.18   40.80
   4  -1  -8  204.78   15.60
  -4  -1   8  195.78   14.30
  -4  -1   8  227.68   44.00
   4  -1  -8  204.88   14.50
   4  -1  -8  262.47   41.90
  -4  -1   8  228.98   16.30
   4  -1  -8  189.78   37.00
   4   1  -7   91.99   18.90
  -4   1   7   77.09    8.50
   4   1  -7   74.49    8.70
  -4   1   7   93.99   29.30
  -4   1   7   61.19   18.00
   4   1  -7   90.09   24.90
  -4   1   7   95.89    9.40
   4  -1  -7   75.99    8.90
   4  -1  -7   72.89   17.40
  -4  -1   7   73.89   17.40
  -4  -1   7   71.09    8.50
   4  -1  -7   92.29   26.10
  -4  -1   7   81.39   24.20
   4   1  -6  679.43   45.40
  -4   1   6  630.04   27.60
  -4   1   6  633.14   27.90
   4   1  -6  630.04   27.90
   4   1  -6  585.64   46.20
  -4   1   6  602.44   51.79
  -4   1   6  658.43   47.80
   4  -1  -6  620.84   28.60
  -4  -1   6  631.64   27.50
  -4  -1   6  633.84   28.60
  -4  -1   6  640.24   44.90
   4  -1  -6  664.63   47.70
   4  -1  -6  632.64   27.50
   4  -1  -6  658.63   51.49
  -4   1   5   81.09   19.10
   4   1  -5   46.40   10.90
   4   1  -5   63.09   16.00
  -4   1   5   42.40   13.90
  -4   1   5   70.79    6.70
   4   1  -5   69.89    7.10
  -4   1   5   71.69    6.90
   4  -1  -5   95.19   19.50
  -4  -1   5  110.19   21.10
   4  -1  -5   64.49    6.90
  -4  -1   5   57.29   15.10
  -4  -1   5   56.79    6.20
  -4  -1   5   64.99    6.70
   4  -1  -5   59.49    6.40
   4  -1  -5   48.20   15.50
  -4   1   4  122.09    8.60
   4   1  -4  133.79   20.50
  -4   1   4  141.19   23.80
   4   1  -4  114.39    8.30
  -4   1   4  106.89    7.80
  -4   1   4   89.39   16.20
  -4  -1   4   81.79   13.70
  -4  -1   4  113.49    8.40
  -4  -1   4  113.09   20.30
   4  -1  -4  130.99   20.80
  -4  -1   4  101.29    8.10
   4  -1  -4  148.19   24.70
   4  -1  -4  102.39    7.90
   4   1  -3    2.40    1.70
   4   1  -3    3.40    3.10
  -4   1   3    4.70    6.20
   4   1  -3   -0.30    5.70
  -4   1   3    6.80    2.20
   4   1  -3    1.90    1.50
  -4   1   3    2.80    3.00
  -4   1   3    3.50    1.70
  -4   1   3    4.90    1.40
   4  -1  -3    7.80    2.40
   4  -1  -3    0.80    6.90
   4  -1  -3    2.30    3.40
  -4  -1   3    2.80    1.50
  -4  -1   3    1.10    2.10
  -4  -1   3    9.00    7.60
  -4  -1   3    1.20    1.20
   4   1  -2    3.50    5.20
  -4   1   2    1.10    0.70
   4   1  -2    2.20    1.40
  -4   1   2    2.20    1.30
   4   1  -2    0.70    2.10
  -4   1   2    1.50    1.10
  -4   1   2    0.80    2.40
  -4   1   2   -1.20    4.50
  -4  -1   2    0.80    1.80
  -4  -1   2   -0.20    0.50
   4  -1  -2    1.10    2.40
  -4  -1   2    2.00    1.10
   4  -1  -2    8.30    5.50
  -4  -1   2    0.90    5.20
   4  -1  -2   -0.90    1.00
  -4   1   1 1947.11   63.49
  -4   1   1 1788.82   82.09
   4   1  -1 1981.80   65.09
  -4   1   1 2119.09   84.09
   4   1  -1 1873.91   81.79
   4   1  -1 1876.41   65.99
   4   1  -1 2132.99   83.19
  -4  -1   1 1989.90   65.79
  -4  -1   1 1928.31   64.79
  -4  -1   1 2093.69   82.59
  -4  -1   1 2103.49   84.19
   4  -1  -1 1980.90   65.99
   4  -1  -1 2069.09   83.99
   4  -1  -1 1994.10   63.59
   4  -1  -1 1982.10   84.59
  -4  -1   1 1977.30   64.99
   4   1   0  246.58   11.50
   4   1   0  223.08   11.50
  -4   1   0  251.77   10.90
  -4   1   0  260.87   23.70
   4   1   0  230.08   12.00
  -4   1   0  245.48   21.90
   4   1   0  186.78   21.00
   4   1   0  247.38   22.50
  -4  -1   0  235.98   23.00
  -4  -1   0  260.37   22.70
   4  -1   0  230.98   23.30
  -4  -1   0  238.28   11.50
  -4  -1   0  232.38   11.60
   4  -1   0  229.48   10.60
   4  -1   0  210.68   20.80
   4  -1   0  233.88   10.20
   4   1   1  588.44   23.60
  -4   1  -1  626.34   26.30
  -4   1  -1  694.13   42.60
  -4   1  -1  688.13   41.60
   4   1   1  642.44   43.00
   4   1   1  670.23   41.70
  -4   1  -1  648.04   24.10
   4   1   1  604.34   24.50
   4   1   1  630.54   24.70
  -4  -1  -1  620.04   24.20
   4  -1   1  651.83   21.60
  -4  -1  -1  650.93   45.00
  -4  -1  -1  612.54   24.50
   4  -1   1  600.74   23.60
  -4  -1  -1  590.04   39.60
   4  -1   1  570.74   39.00
   4  -1   1  618.34   41.60
   4   1   2    5.10    3.90
  -4   1  -2    7.50    2.20
  -4   1  -2    9.40    3.20
   4   1   2    9.90    2.80
  -4   1  -2    0.00    7.80
   4   1   2    2.30    7.00
  -4   1  -2    9.20    6.40
  -4   1  -2   10.10    1.90
   4   1   2    9.10    2.40
  -4  -1  -2   12.00    3.00
  -4  -1  -2    6.00    2.10
   4  -1   2    6.90    2.00
  -4  -1  -2   15.00    7.30
   4  -1   2    7.00    6.10
  -4  -1  -2    6.90    2.10
  -4  -1  -2    9.80    6.50
   4  -1   2    3.80    3.80
  -4  -1  -2   11.30    2.90
  -4   1  -3   61.39    7.00
  -4   1  -3   34.70   10.60
  -4   1  -3   57.39    4.30
  -4   1  -3   45.10   13.10
   4   1   3   66.49    6.30
   4   1   3   57.69   16.70
   4   1   3  112.79   24.60
  -4  -1  -3   74.19    6.90
  -4  -1  -3   57.39    6.10
  -4  -1  -3   65.39    6.10
  -4  -1  -3   68.19   16.90
  -4  -1  -3   49.80    5.30
   4  -1   3   76.69    6.60
   4  -1   3   63.69   16.40
  -4  -1  -3   78.89   19.10
   4  -1   3   46.40   15.10
   4   1   4  309.87   33.50
  -4   1  -4  305.87   32.00
   4   1   4  296.07   38.50
  -4   1  -4  279.37   17.80
  -4   1  -4  273.07   34.30
  -4   1  -4  279.17   12.30
   4  -1   4  295.67   32.80
   4  -1   4  285.97   16.20
  -4  -1  -4  262.97   34.70
  -4  -1  -4  313.67   16.60
   4  -1   4  261.07   34.70
  -4  -1  -4  265.27   30.90
  -4  -1  -4  273.97   15.60
  -4  -1  -4  265.47   14.70
  -4  -1  -4  274.07   14.50
  -4   1  -5   96.99   23.10
  -4   1  -5   79.39   21.30
  -4   1  -5   98.89    6.60
  -4   1  -5   94.39   10.40
  -4  -1  -5   98.89    8.20
   4  -1   5  129.59   29.70
  -4  -1  -5   89.39    9.90
  -4  -1  -5   86.49   22.10
  -4  -1  -5  100.39   42.10
   4  -1   5   71.39    8.40
  -4   1  -6  203.18   32.70
  -4   1  -6  199.88   33.80
  -4   1  -6  301.37   21.00
   4   1   6  288.97   18.30
  -4   1  -6  271.27   13.40
  -4   1  -6  314.57   47.20
  -4   1  -6  301.87   53.49
  -4  -1  -6  274.87   48.90
  -4  -1  -6  299.07   16.30
  -4  -1  -6  293.17   18.10
  -4  -1  -6  342.47   48.80
  -4  -1  -6  230.68   40.10
   4  -1   6  237.38   16.90
  -4   1  -7   58.19    6.40
  -4   1  -7  -27.30   33.70
  -4   1  -7   44.10    9.60
  -4   1  -7   58.39   18.80
  -4   1  -7   76.39   41.70
   4   1   7   65.99    9.50
   4   1   7   84.79   11.90
  -4   1  -7   72.39   23.80
  -4  -1  -7   62.39   21.80
  -4  -1  -7   62.29    9.50
  -4  -1  -7   49.90   21.80
  -4  -1  -7   35.70   16.50
   4  -1   7   48.50    9.30
  -4  -1  -7   62.49   40.00
  -4  -1  -7   65.49    8.50
  -4   2  10   -0.80    2.90
   4   2 -10   14.40   13.70
  -4   2  10    5.90    7.10
  -4   2  10   32.30   48.70
   4   2 -10    2.10    4.00
  -4   2  10    3.20    4.80
  -4   2  10   13.40    8.40
   4  -2 -10    1.50    4.70
   4  -2 -10   22.50   35.40
  -4  -2  10    4.40    5.00
  -4  -2  10   -3.70    6.80
  -4   2   9  341.67   53.69
  -4   2   9  350.66   63.39
   4   2  -9  334.67   36.90
  -4   2   9  256.17   19.10
   4   2  -9  270.17   19.30
  -4   2   9  281.07   18.60
  -4  -2   9  271.77   50.99
   4  -2  -9  288.67   44.60
   4  -2  -9  278.47   20.00
  -4  -2   9  291.57   20.60
  -4  -2   9  277.87   18.40
   4  -2  -9  435.26   68.09
  -4  -2   9  304.37   46.50
   4   2  -8   19.00   10.80
   4   2  -8   11.50    4.60
  -4   2   8   14.20   21.60
  -4   2   8    3.60    5.20
   4   2  -8   -1.90   18.00
  -4   2   8    6.70    4.40
  -4   2   8   16.80    4.60
  -4  -2   8   25.00   19.70
   4  -2  -8    5.20    7.50
   4  -2  -8   -5.30   15.80
  -4  -2   8    7.80    4.20
   4  -2  -8    7.90    4.60
   4  -2  -8   17.60    5.20
  -4  -2   8   13.80    4.40
  -4   2   7  983.60   74.49
   4   2  -7  985.10   64.09
  -4   2   7  969.80   39.60
  -4   2   7  983.60   38.70
  -4   2   7  894.71   64.09
   4   2  -7  998.10   59.79
   4   2  -7  928.81   40.40
  -4  -2   7  919.21   59.39
   4  -2  -7  895.01   62.89
  -4  -2   7  827.92   63.39
  -4  -2   7 1006.10   41.30
  -4  -2   7  926.41   41.40
   4  -2  -7  940.51   38.70
   4  -2  -7  965.80   40.60
   4  -2  -7  856.91   67.99
  -4   2   6   63.09    6.70
   4   2  -6   51.69   13.20
  -4   2   6   74.59   21.90
  -4   2   6   59.99    7.30
   4   2  -6  100.49   22.00
   4   2  -6   50.19    7.30
   4   2  -6   53.89    8.20
  -4   2   6   83.39   20.10
  -4  -2   6   72.19    7.80
   4  -2  -6   63.99    6.90
  -4  -2   6   57.79    7.70
   4  -2  -6   83.39    8.40
  -4  -2   6   30.20   13.80
   4  -2  -6   79.29   21.80
   4  -2  -6   97.39   22.40
  -4  -2   6   82.99   18.80
   4   2  -5  684.63   29.20
  -4   2   5  622.74   27.20
  -4   2   5  617.34   49.80
   4   2  -5  645.04   27.40
   4   2  -5  658.73   42.70
   4   2  -5  594.44   41.40
  -4   2   5  626.64   26.30
  -4   2   5  700.23   47.10
  -4  -2   5  634.14   27.70
  -4  -2   5  652.13   45.50
   4  -2  -5  614.64   48.00
   4  -2  -5  634.64   27.90
   4  -2  -5  625.94   26.80
  -4  -2   5  568.64   29.90
  -4  -2   5  635.44   40.80
   4  -2  -5  603.44   43.80
  -4  -2   5  642.84   27.20
   4   2  -4   78.39   14.20
  -4   2   4   81.99    7.00
  -4   2   4   49.70   14.10
  -4   2   4   74.59   16.20
   4   2  -4   76.29    7.40
   4   2  -4   73.49   14.80
  -4   2   4   82.79    6.60
   4   2  -4   62.39    6.20
  -4  -2   4   81.69   16.00
  -4  -2   4   57.39   12.90
   4  -2  -4   68.79    6.50
   4  -2  -4  119.29   21.30
   4  -2  -4   56.59   15.10
  -4  -2   4   75.09    7.70
  -4   2   3  603.64   42.20
   4   2  -3  623.84   25.50
   4   2  -3  652.83   27.20
  -4   2   3  627.44   41.30
   4   2  -3  649.93   36.50
  -4   2   3  652.63   25.60
  -4   2   3  642.74   22.40
  -4   2   3  623.64   25.10
   4   2  -3  607.94   36.80
  -4  -2   3  664.53   39.40
  -4  -2   3  638.64   25.20
   4  -2  -3  655.13   40.50
   4  -2  -3  635.84   25.50
  -4  -2   3  629.64   25.30
  -4  -2   3  665.73   37.00
   4  -2  -3  638.64   42.50
   4  -2  -3  617.74   25.70
  -4   2   2  154.38    6.90
  -4   2   2  155.38    8.90
   4   2  -2  151.48   10.10
   4   2  -2  146.79    9.00
   4   2  -2  150.18   15.60
  -4   2   2  188.08   21.00
   4   2  -2  139.59   16.20
   4  -2  -2  141.99   16.70
  -4  -2   2  162.98   10.50
   4  -2  -2  149.99    9.10
   4  -2  -2  145.29   22.50
  -4  -2   2  145.29   15.40
  -4  -2   2  147.49    8.60
  -4  -2   2  159.98    9.10
  -4   2   1 1342.67   64.09
   4   2  -1 1357.46   45.70
   4   2  -1 1329.67   48.20
  -4   2   1 1356.96   43.40
  -4   2   1 1352.16   62.59
   4   2  -1 1410.06   62.29
   4   2  -1 1314.17   46.20
  -4   2   1 1304.77   44.90
  -4  -2   1 1373.46   60.99
   4  -2  -1 1391.76   43.50
   4  -2  -1 1243.18   61.79
  -4  -2   1 1211.58   60.49
   4  -2  -1 1249.38   62.99
  -4  -2   1 1383.06   45.30
  -4  -2   1 1362.46   46.30
   4  -2  -1 1383.86   46.80
  -4  -2   1 1319.37   47.60
  -4   2   0 1006.60   39.20
   4   2   0 1044.80   38.90
  -4   2   0 1019.20   34.40
   4   2   0 1034.60   35.40
  -4   2   0  995.80   34.40
   4   2   0 1067.79   37.00
   4   2   0  998.30   54.09
   4   2   0 1032.60   53.39
  -4   2   0 1030.40   54.09
  -4   2   0 1073.09   52.99
  -4  -2   0 1019.10   53.89
   4  -2   0  976.30   53.19
  -4  -2   0  919.31   51.09
  -4  -2   0 1030.00   36.80
   4  -2   0 1014.50   34.50
   4  -2   0 1036.20   52.99
   4   2   1    3.60    3.80
   4   2   1    6.60    7.50
  -4   2  -1    2.80    1.40
  -4   2  -1    5.90    1.40
   4   2   1    4.70    1.90
  -4   2  -1    5.70    4.80
  -4   2  -1   10.30    8.40
   4   2   1    6.60    2.50
   4   2   1    6.30    1.90
   4  -2   1    4.50    3.50
   4  -2   1    4.60    0.90
   4  -2   1   17.20    9.30
  -4  -2  -1    2.30    2.90
  -4  -2  -1    6.40    6.40
  -4  -2  -1    7.60    3.70
   4  -2   1    3.90    1.40
   4   2   2  330.07   32.60
   4   2   2  338.07   16.10
   4   2   2  328.57   16.20
  -4   2  -2  297.57   29.30
  -4   2  -2  303.27   11.20
  -4   2  -2  341.37   18.40
   4   2   2  305.17   29.30
  -4   2  -2  298.17   27.50
  -4  -2  -2  299.97   15.50
  -4  -2  -2  331.17   30.60
   4  -2   2  331.87   31.40
  -4  -2  -2  309.87   46.70
   4  -2   2  279.07   27.10
  -4  -2  -2  282.67   15.70
   4  -2   2  299.67   14.50
  -4  -2  -2  325.37   14.20
   4   2   3  105.49   25.40
  -4   2  -3   55.29   13.20
   4   2   3   84.49   18.00
  -4   2  -3   83.29    8.90
  -4   2  -3   82.19    3.80
  -4   2  -3   76.89   20.50
   4   2   3   76.99    7.40
  -4  -2  -3   68.79   16.80
  -4  -2  -3   85.59    7.60
   4  -2   3   66.29   17.80
  -4  -2  -3   73.19    8.60
   4  -2   3   87.79    7.20
  -4  -2  -3   80.39    7.40
  -4  -2  -3  110.39   24.10
   4  -2   3   92.49   20.10
  -4  -2  -3   68.69    5.90
  -4   2  -4  222.78   36.00
  -4   2  -4  201.88   15.40
  -4   2  -4  185.28    7.40
  -4  -2  -4  201.88   11.70
  -4  -2  -4  191.88   12.90
  -4  -2  -4  187.78   12.20
  -4  -2  -4  185.08   14.30
  -4  -2  -4  218.18   38.90
   4  -2   4  235.58   35.70
   4  -2   4  192.98   15.80
   4  -2   4  141.49   24.90
  -4  -2  -4  172.38   38.00
  -4   2  -5   79.99   21.70
  -4   2  -5  105.49   11.80
   4   2   5   97.49    9.40
  -4   2  -5  105.79   23.90
  -4   2  -5   98.89    5.00
  -4  -2  -5  102.69   13.10
  -4  -2  -5  137.29   31.10
  -4  -2  -5   99.39    9.00
  -4  -2  -5  146.69   35.00
   4  -2   5  152.88   33.00
   4  -2   5   94.99    9.30
  -4  -2  -5  107.39   27.60
  -4  -2  -5  128.09   34.60
  -4  -2  -5  112.19    8.80
  -4   2  -6   46.90   10.20
  -4   2  -6   67.09   21.30
   4   2   6   68.59   10.40
  -4   2  -6   50.09   18.00
  -4   2  -6   30.80   17.10
  -4   2  -6    1.90   22.00
  -4  -2  -6   63.09   21.30
   4  -2   6   40.30    6.60
  -4  -2  -6   52.89    7.50
  -4  -2  -6   23.40   37.10
  -4  -2  -6   54.79    6.60
  -4  -2  -6    2.40   30.00
  -4  -2  -6   61.39   21.70
  -4   2  -7  140.89   32.50
  -4   2  -7  168.98   41.40
  -4   2  -7  156.28   16.30
   4   2   7  136.89   15.90
  -4   2  -7   96.79   24.90
   4   2   7  161.98   13.10
  -4   2  -7  138.09   43.50
  -4  -2  -7  193.08   46.40
  -4  -2  -7  144.49   35.00
  -4  -2  -7  161.88   13.20
  -4  -2  -7  165.08   37.80
   4  -2   7  127.59   15.00
  -4  -2  -7  143.09   51.99
   4   3 -10    2.00    4.70
  -4   3  10   -0.20    4.50
  -4   3  10   21.50   10.00
  -4   3  10   45.80   55.89
   4   3 -10   12.10    5.00
   4   3 -10   57.69   35.10
  -4   3  10    5.40    7.10
   4   3 -10  -26.70   21.60
  -4  -3  10    2.30    6.10
   4  -3 -10    6.30   34.50
   4  -3 -10    5.40    5.20
   4  -3 -10   17.90   15.60
  -4  -3  10    3.50    7.40
   4   3  -9   -1.00    2.90
  -4   3   9   -1.40    3.30
  -4   3   9   -2.00    2.60
   4   3  -9    3.30    5.20
  -4   3   9   -1.70    6.50
  -4   3   9    8.30    4.40
  -4   3   9  -33.80   37.10
   4   3  -9   -6.50   21.20
  -4  -3   9    6.00    4.90
  -4  -3   9   -8.80   26.20
   4  -3  -9   -1.50    3.80
   4  -3  -9    2.70    6.90
   4  -3  -9    5.90   26.00
  -4  -3   9    0.80    4.20
  -4  -3   9   -0.60    1.70
  -4   3   8   36.40   26.40
  -4   3   8   54.99    9.20
  -4   3   8   51.09   18.20
   4   3  -8   30.90    7.50
  -4   3   8   62.89    8.10
   4   3  -8   73.69   24.60
   4   3  -8   47.10   15.10
  -4   3   8   49.20    7.30
   4  -3  -8   40.40   16.30
  -4  -3   8   44.30    8.20
  -4  -3   8   34.50    6.90
   4  -3  -8   52.39    8.50
   4  -3  -8   62.59   29.50
   4  -3  -8   40.60    7.70
  -4  -3   8   15.50   17.50
  -4  -3   8   48.00   15.40
   4   3  -7  141.69   12.50
   4   3  -7  163.98   28.60
  -4   3   7  121.89   26.60
  -4   3   7  130.09   35.90
  -4   3   7  152.18   11.10
   4   3  -7  134.29   23.70
   4  -3  -7  145.19   12.80
   4  -3  -7  184.58   39.90
   4  -3  -7  179.08   32.90
  -4  -3   7  209.48   35.60
   4  -3  -7  127.19   11.20
  -4  -3   7  143.19   12.80
  -4  -3   7  177.58   40.30
  -4   3   6  148.39   28.70
   4   3  -6  130.29   11.20
   4   3  -6  106.39   19.00
  -4   3   6  112.59    9.20
   4   3  -6  127.29   21.80
   4  -3  -6  115.69   10.60
  -4  -3   6  138.89   26.30
   4  -3  -6   77.89   19.30
  -4  -3   6  115.69    9.80
  -4  -3   6  153.98   24.60
   4  -3  -6  160.18   29.70
   4  -3  -6  115.89    9.50
  -4  -3   6  127.39   11.00
   4   3  -5  311.87   16.70
  -4   3   5  308.07   15.60
   4   3  -5  325.37   18.30
  -4   3   5  317.77   17.10
   4   3  -5  315.47   28.20
  -4   3   5  290.77   30.00
   4   3  -5  307.87   25.30
  -4   3   5  290.27   35.90
  -4  -3   5  322.47   31.00
   4  -3  -5  267.47   32.50
  -4  -3   5  256.07   20.60
  -4  -3   5  312.67   17.30
  -4  -3   5  309.77   25.90
   4  -3  -5  298.87   30.10
   4  -3  -5  292.47   16.10
   4  -3  -5  320.87   17.60
  -4   3   4  151.88   25.90
   4   3  -4  138.09    9.90
  -4   3   4  194.38   29.30
   4   3  -4  153.58   18.00
  -4   3   4  146.39   10.10
   4   3  -4  148.79   11.30
  -4   3   4  136.09    9.00
   4   3  -4  140.19   15.50
   4  -3  -4  141.29    9.70
   4  -3  -4  125.49   20.50
  -4  -3   4  147.99   19.20
  -4  -3   4  131.69    9.80
  -4  -3   4  128.99   14.80
   4  -3  -4  119.49   20.40
   4  -3  -4  162.88   10.80
   4   3  -3  893.11   33.50
  -4   3   3  879.31   33.50
   4   3  -3  946.01   45.30
   4   3  -3  904.51   36.20
  -4   3   3  853.51   53.49
  -4   3   3  873.11   28.80
   4   3  -3  867.71   44.90
  -4   3   3  816.62   48.60
  -4  -3   3  848.62   33.30
  -4  -3   3  890.61   44.30
   4  -3  -3  890.91   33.50
   4  -3  -3  905.41   34.30
  -4  -3   3  872.11   33.70
   4  -3  -3  917.11   53.89
   4  -3  -3  945.01   51.59
  -4  -3   3  883.61   46.80
  -4   3   2   14.80    6.30
   4   3  -2   -3.30    4.40
   4   3  -2    9.20    2.40
  -4   3   2    3.50    6.90
   4   3  -2   12.20    5.50
  -4   3   2    6.00    2.40
  -4  -3   2    9.40    2.30
  -4  -3   2    6.00    6.10
  -4  -3   2   21.00    4.50
   4  -3  -2    9.80    5.50
  -4  -3   2   12.00    5.20
   4  -3  -2    8.80    2.50
  -4  -3   2    5.80    2.00
   4  -3  -2    5.70    2.20
   4  -3  -2    3.30    6.60
  -4   3   1  810.02   26.20
   4   3  -1  784.32   29.10
   4   3  -1  782.12   43.80
   4   3  -1  830.82   43.70
  -4   3   1  797.12   28.60
  -4   3   1  725.23   45.00
   4   3  -1  828.02   30.70
  -4   3   1  734.73   32.80
   4   3  -1  839.12   33.60
  -4  -3   1  808.12   28.70
  -4  -3   1  811.42   30.60
  -4  -3   1  808.12   42.60
  -4  -3   1  801.42   44.10
   4  -3  -1  787.52   30.60
   4  -3  -1  821.72   26.40
   4  -3  -1  841.22   45.90
  -4  -3   1  797.82   32.60
   4  -3  -1  773.32   45.90
  -4   3   0    6.30    2.90
  -4   3   0   -3.40    5.30
   4   3   0    8.00    4.80
  -4   3   0    5.60    1.50
   4   3   0    4.80    2.00
   4   3   0    6.70    2.70
   4   3   0   16.80    7.30
   4  -3   0   11.00    7.80
  -4  -3   0    0.80    5.40
  -4  -3   0    1.50    3.20
   4  -3   0    7.30    1.50
   4  -3   0   10.20    6.00
  -4  -3   0   10.10    5.50
  -4  -3   0    5.70    2.10
  -4   3  -1  949.21   38.10
  -4   3  -1  838.52   48.40
   4   3   1  887.61   53.69
   4   3   1  837.32   33.90
  -4   3  -1  899.01   28.80
   4   3   1  908.11   51.79
   4   3   1  914.51   31.20
  -4   3  -1  958.20   52.19
   4  -3   1  913.41   29.40
   4  -3   1  903.21   50.39
   4  -3   1  940.51   31.80
   4  -3   1  790.82   49.90
  -4  -3  -1  874.11   36.20
  -4  -3  -1  942.91   55.29
  -4  -3  -1  917.81   34.40
  -4  -3  -1  855.91   51.29
   4   3   2  138.09   25.80
  -4   3  -2   87.99    9.30
   4   3   2   85.99    7.50
   4   3   2   92.59    8.40
   4   3   2   89.29    5.80
  -4   3  -2   77.79   16.70
   4   3   2   64.79   16.30
  -4  -3  -2   94.99   21.30
   4  -3   2   63.49   14.00
  -4  -3  -2  102.79   22.70
   4  -3   2   81.49    6.20
   4  -3   2   71.69   17.60
  -4  -3  -2  109.49   11.70
  -4  -3  -2   87.89    5.60
  -4  -3  -2   88.59    7.50
  -4  -3  -2   86.29    8.00
  -4   3  -3  684.53   33.10
  -4   3  -3  656.73   46.30
   4   3   3  751.92   55.89
   4   3   3  669.93   28.80
  -4   3  -3  629.44   46.40
   4   3   3  638.44   48.40
   4   3   3  674.33   25.00
  -4  -3  -3  640.84   28.80
   4  -3   3  722.83   47.50
  -4  -3  -3  667.83   28.60
   4  -3   3  690.03   49.99
  -4  -3  -3  677.93   24.30
  -4  -3  -3  705.63   54.79
   4  -3   3  641.24   26.80
  -4  -3  -3  626.34   30.70
  -4  -3  -3  635.84   48.80
  -4   3  -4    0.40    1.80
  -4   3  -4   -3.80   11.10
  -4  -3  -4   14.80   17.20
   4  -3   4    0.10    2.60
  -4  -3  -4  -10.80    8.70
  -4  -3  -4    7.40    6.30
   4  -3   4   -1.20    1.20
   4  -3   4    4.50   13.70
  -4  -3  -4    1.90    4.70
  -4  -3  -4   -3.00    1.80
  -4  -3  -4    1.90    2.10
  -4   3  -5   98.39   12.30
  -4   3  -5   94.89   26.30
   4   3   5  100.29   10.30
  -4  -3  -5   78.29   28.80
   4  -3   5  105.79   10.00
  -4  -3  -5  128.89   30.50
  -4  -3  -5  112.19   10.30
  -4  -3  -5   92.29   30.90
   4  -3   5  101.29   29.00
  -4  -3  -5   99.59   23.10
  -4  -3  -5  113.39   10.40
  -4   3  -6   12.80   17.00
  -4   3  -6    2.10    3.90
   4   3   6   -3.70    5.20
   4   3   6    3.40    2.60
  -4   3  -6    0.20    3.00
   4  -3   6    3.50    4.30
  -4  -3  -6   -0.70    3.00
  -4  -3  -6   14.10   30.80
  -4  -3  -6    2.90   27.00
  -4  -3  -6   -1.30    2.80
  -4   3  -7   28.50    8.40
  -4   3  -7    2.20   23.60
  -4   3  -7   44.10   17.60
   4   3   7   41.60    7.10
   4   3   7   33.00    9.70
  -4  -3  -7   23.90    6.40
   4  -3   7   26.10    8.80
  -4  -3  -7   41.00   19.70
  -4  -3  -7   57.99   75.99
  -4  -3  -7   16.50   13.50
  -4  -3  -7   60.69   52.69
   4   4  -9  203.78   16.90
   4   4  -9  201.28   37.70
  -4   4   9  204.28   55.39
  -4   4   9  226.58   15.40
   4   4  -9  155.98   28.90
  -4   4   9  189.28   18.80
   4   4  -9  157.28   32.50
  -4   4   9  130.79   33.00
   4  -4  -9  195.78   17.60
  -4  -4   9  208.38   18.50
  -4  -4   9  196.88   15.90
   4  -4  -9  147.29   42.20
   4  -4  -9  205.88   39.00
  -4   4   8    1.50    2.50
  -4   4   8    5.20    5.30
  -4   4   8    8.10    9.60
   4   4  -8    0.50    3.10
  -4   4   8  -36.40   27.30
   4   4  -8    7.80   17.90
  -4   4   8    7.10    4.30
   4   4  -8    5.90    3.50
  -4  -4   8    7.40    4.70
   4  -4  -8    4.90    4.40
  -4  -4   8   -6.40   19.00
   4  -4  -8    2.00    6.60
   4  -4  -8   15.70   27.10
   4  -4  -8    3.00    3.80
  -4  -4   8    2.20    3.70
  -4  -4   8    1.80    3.20
  -4   4   7    3.80    3.70
   4   4  -7    3.80    4.10
  -4   4   7    6.40    7.60
   4   4  -7    2.60    2.70
  -4   4   7   -0.60    2.30
  -4   4   7   -8.80   12.00
   4   4  -7    4.30   13.80
  -4   4   7    1.70    2.10
  -4  -4   7   -4.40   14.10
  -4  -4   7    5.00    3.40
  -4  -4   7   -0.30    1.20
  -4  -4   7    7.60    3.70
   4  -4  -7    1.40    3.60
   4  -4  -7    1.00    3.10
   4  -4  -7    1.50   18.90
   4  -4  -7    4.60    3.50
  -4   4   6   68.49    6.90
   4   4  -6   89.69   17.40
  -4   4   6   35.00   17.70
  -4   4   6   91.79   22.80
   4   4  -6   64.79   14.00
   4   4  -6   87.39    9.50
  -4   4   6   64.29    5.80
   4  -4  -6   74.69   21.10
  -4  -4   6   68.99    9.50
  -4  -4   6   59.99   17.10
   4  -4  -6   57.59    8.70
   4  -4  -6   61.99   16.50
  -4  -4   6   72.49    8.40
   4  -4  -6   64.79    7.30
  -4   4   5   31.30    5.00
  -4   4   5   45.60   19.90
   4   4  -5   37.70   11.00
  -4   4   5   18.50    6.10
   4   4  -5   37.00    6.90
  -4   4   5   39.30    3.60
  -4   4   5   42.10   14.30
   4   4  -5   27.90    8.20
  -4  -4   5   44.00   13.90
  -4  -4   5   23.40    5.10
  -4  -4   5   24.50    9.20
   4  -4  -5   31.60    5.20
   4  -4  -5   27.00   13.50
   4  -4  -5   23.50    9.20
   4  -4  -5   28.60    5.40
   4   4  -4  854.61   34.20
  -4   4   4  847.02   58.69
  -4   4   4  866.51   54.09
  -4   4   4  889.21   34.90
   4   4  -4  886.51   37.90
   4   4  -4  860.31   44.10
  -4   4   4  873.81   28.70
   4   4  -4  838.12   42.90
  -4  -4   4  892.11   34.90
   4  -4  -4  872.21   35.60
   4  -4  -4  888.21   53.79
  -4  -4   4  895.41   44.20
   4  -4  -4  886.11   34.10
   4  -4  -4  775.22   54.99
  -4  -4   4  886.41   48.00
  -4  -4   4  915.91   35.50
   4   4  -3  772.32   39.80
   4   4  -3  778.42   39.30
   4   4  -3  770.12   30.10
  -4   4   3  760.02   49.80
  -4   4   3  804.62   53.19
  -4   4   3  773.82   30.50
   4   4  -3  771.52   34.00
  -4  -4   3  795.62   30.80
  -4  -4   3  753.62   39.10
   4  -4  -3  793.62   31.50
  -4  -4   3  788.12   31.10
  -4  -4   3  742.13   33.80
   4  -4  -3  765.82   30.20
   4  -4  -3  766.82   47.20
   4  -4  -3  779.32   50.29
   4   4  -2 1538.65   58.39
   4   4  -2 1544.85   65.79
   4   4  -2 1531.05   66.29
  -4   4   2 1602.04   57.09
  -4   4   2 1672.43   77.79
  -4   4   2 1573.34   53.29
  -4   4   2 1414.96   70.69
  -4  -4   2 1571.94   65.39
  -4  -4   2 1438.46   57.09
   4  -4  -2 1635.24   76.09
   4  -4  -2 1543.85   54.19
  -4  -4   2 1532.55   67.29
   4  -4  -2 1568.64   54.09
  -4  -4   2 1607.84   54.89
   4  -4  -2 1636.74   73.79
  -4  -4   2 1525.65   52.89
   4   4  -1   12.00    2.50
  -4   4   1    9.90    3.00
   4   4  -1   15.30    4.50
  -4   4   1   13.00    2.50
   4   4  -1   10.90    6.90
  -4   4   1   12.50    5.50
   4   4  -1   14.50    6.20
  -4   4   1   21.20   10.30
   4  -4  -1   13.40    3.80
   4  -4  -1   13.90    6.50
  -4  -4   1   15.70    2.70
  -4  -4   1   17.20    7.00
  -4  -4   1    9.30    5.20
   4  -4  -1    9.80    2.60
  -4  -4   1   12.90    2.90
  -4  -4   1    9.90    7.30
   4  -4  -1   18.90    8.80
   4   4   0  996.00   37.70
  -4   4   0  970.70   51.39
   4   4   0 1019.60   34.20
  -4   4   0 1063.39   55.19
   4   4   0 1049.99   53.19
   4   4   0 1017.70   41.50
  -4   4   0  977.50   33.60
  -4   4   0 1034.50   41.80
   4   4   0  996.00   54.19
  -4  -4   0  922.41   40.40
  -4  -4   0 1029.90   54.69
   4  -4   0  979.00   35.70
   4  -4   0 1001.70   32.80
   4  -4   0  989.70   54.29
  -4  -4   0  934.21   51.59
  -4  -4   0 1021.10   37.60
   4  -4   0  994.30   52.29
  -4   4  -1   72.19   20.40
   4   4   1   54.99    4.00
   4   4   1   56.39   13.80
   4   4   1   32.80   11.00
   4   4   1   59.19    6.10
  -4   4  -1   62.59    7.70
  -4   4  -1   50.09   11.90
  -4   4  -1   61.59    3.10
   4   4   1   60.99    7.60
  -4  -4  -1   58.29   10.20
   4  -4   1   86.39   17.30
  -4  -4  -1   41.50   12.60
  -4  -4  -1   68.69   16.30
   4  -4   1   57.69    4.60
   4  -4   1   58.89   15.20
  -4  -4  -1   54.59    5.80
  -4  -4  -1   55.59    5.30
  -4  -4  -1   38.50    6.10
   4   4   2 1016.60   32.60
  -4   4  -2  935.71   54.79
  -4   4  -2  957.00   42.70
   4   4   2  988.90   59.09
   4   4   2  852.61   65.59
   4   4   2  988.90   38.10
  -4   4  -2 1027.80   55.19
   4  -4   2  982.40   57.59
  -4  -4  -2  956.70   61.59
   4  -4   2 1031.60   35.40
  -4  -4  -2  954.60   37.80
   4  -4   2 1032.10   56.29
  -4  -4  -2  865.81   44.60
  -4  -4  -2  950.90   59.09
  -4  -4  -2 1005.70   40.00
  -4   4  -3    7.70   11.20
   4   4   3   17.10    2.70
  -4   4  -3   11.70    6.70
  -4   4  -3   14.80    4.70
   4   4   3   21.20    4.80
   4  -4   3   16.00    3.70
  -4  -4  -3   12.00    3.60
   4  -4   3   15.60    8.00
   4  -4   3   33.30   12.60
  -4  -4  -3   12.90    3.90
  -4  -4  -3   10.40    6.50
  -4  -4  -3    4.70   14.20
  -4   4  -4  462.45   38.80
  -4   4  -4  447.66   28.30
   4   4   4  465.15   18.30
   4   4   4  459.85   18.40
  -4   4  -4  457.65   41.10
  -4  -4  -4  480.95   46.60
  -4  -4  -4  419.86   54.59
   4  -4   4  520.85   41.60
   4  -4   4  487.85   22.50
  -4  -4  -4  497.45   24.80
  -4  -4  -4  475.95   23.90
   4  -4   4  500.85   46.60
  -4  -4  -4  462.15   45.50
  -4  -4  -4  509.35   52.29
  -4   4  -5    1.90    2.80
   4   4   5    2.20    2.00
   4   4   5    1.80    4.50
  -4   4  -5  -11.90   14.30
  -4   4  -5   -1.10    1.30
  -4  -4  -5   -9.50   23.60
  -4  -4  -5   -0.40    2.00
  -4  -4  -5   -1.10    2.20
   4  -4   5   -4.70    4.10
  -4  -4  -5   -2.40    2.20
  -4  -4  -5    0.70    2.90
  -4  -4  -5  -12.90   19.70
  -4   4  -6  153.48   38.80
  -4   4  -6   74.19   23.30
   4   4   6  130.29   14.00
  -4   4  -6  119.19   26.30
  -4   4  -6  113.69   27.30
  -4  -4  -6  126.29   43.10
  -4  -4  -6   87.89   24.50
   4  -4   6  120.79   12.70
  -4  -4  -6  211.68   55.59
  -4  -4  -6  108.89   11.70
  -4  -4  -6  120.79   30.20
  -4   5   9   18.40   14.70
  -4   5   9   13.70   47.80
   4   5  -9   -7.00   19.00
  -4   5   9    7.20    5.80
  -4   5   9    1.20    3.60
   4   5  -9   -0.80    1.90
  -4   5   9    3.20    6.40
   4   5  -9   12.40   23.70
   4   5  -9   -0.60    3.90
  -4  -5   9   -4.70    4.80
   4  -5  -9    5.40    8.00
   4  -5  -9  -12.50   43.30
   4  -5  -9    3.40    4.80
  -4  -5   9    8.20    6.60
  -4   5   8   79.19   23.70
  -4   5   8  101.09    9.70
   4   5  -8   90.29   22.20
   4   5  -8  173.18   30.20
  -4   5   8  153.58   84.19
  -4   5   8   95.39   18.00
   4   5  -8  127.09   13.20
  -4   5   8  141.39   10.80
   4  -5  -8  265.67   74.59
   4  -5  -8  129.99   11.40
   4  -5  -8  163.68   36.00
   4  -5  -8  123.29   13.30
  -4  -5   8  122.19   12.60
  -4  -5   8  149.09   14.70
  -4   5   7   64.69    7.10
   4   5  -7   65.89   18.30
   4   5  -7   88.39   22.30
   4   5  -7   71.49   11.30
  -4   5   7   48.10   25.30
  -4   5   7   56.69    6.10
  -4   5   7   44.90    8.40
  -4   5   7   48.90   17.30
  -4  -5   7   57.69   15.10
  -4  -5   7   72.19    9.90
   4  -5  -7   63.79   28.40
  -4  -5   7   53.29   21.30
   4  -5  -7   82.59   23.30
   4  -5  -7   51.89    7.70
  -4  -5   7   78.69   11.60
  -4   5   6  179.48   34.10
   4   5  -6  159.58   14.00
   4   5  -6  195.88   22.30
  -4   5   6  160.38   10.40
  -4   5   6  148.79   10.10
  -4   5   6   88.39   24.30
   4   5  -6  179.38   28.90
   4  -5  -6  143.29   11.00
   4  -5  -6  131.29   12.80
   4  -5  -6  117.69   24.90
  -4  -5   6  155.48   17.50
  -4  -5   6  139.59   24.50
  -4  -5   6  145.19   12.80
  -4   5   5    2.60    1.20
  -4   5   5    0.90    3.20
   4   5  -5    0.50    7.90
  -4   5   5    4.80   11.70
   4   5  -5    4.50    3.00
   4   5  -5    0.60    2.50
  -4   5   5    9.60    8.00
  -4  -5   5    0.10    1.90
   4  -5  -5    0.10   10.40
   4  -5  -5    1.10    2.40
   4  -5  -5    0.30    4.50
   4  -5  -5   -4.20    2.10
  -4  -5   5    2.90    2.50
  -4  -5   5    6.30   10.00
   4   5  -4  832.82   39.40
  -4   5   4  820.02   59.09
  -4   5   4  804.32   33.60
   4   5  -4  799.92   37.10
   4   5  -4  824.02   39.10
  -4  -5   4  841.92   40.30
   4  -5  -4  832.72   34.80
   4  -5  -4  852.61   58.19
  -4  -5   4  813.72   33.90
   4  -5  -4  794.82   32.30
   4  -5  -4  800.32   52.09
  -4  -5   4  817.72   33.80
  -4  -5   4  825.02   44.50
   4   5  -3    0.90    1.70
   4   5  -3    4.80    5.90
  -4   5   3    2.10    3.90
  -4   5   3   -3.10    1.90
   4   5  -3   -0.10    1.90
  -4   5   3   -0.40    1.50
  -4   5   3  -13.40    9.10
  -4  -5   3   -0.90    6.20
   4  -5  -3    1.10    2.00
  -4  -5   3   -1.50    1.70
   4  -5  -3   -2.00    1.50
  -4  -5   3   -0.10    6.10
   4  -5  -3   11.50    9.40
  -4  -5   3   -0.20    1.50
   4  -5  -3    6.10    2.80
  -4  -5   3   -0.10    1.20
   4   5  -2   28.80    8.10
  -4   5   2   43.10   15.00
  -4   5   2   46.30    5.10
  -4   5   2   51.09    8.20
  -4   5   2   47.90   12.90
   4   5  -2   31.80    6.80
   4   5  -2   36.90    9.70
  -4  -5   2   39.40    4.50
  -4  -5   2   28.60    4.60
   4  -5  -2   37.40    5.80
   4  -5  -2   43.80   12.30
  -4  -5   2   49.90    8.70
   4  -5  -2   51.89    5.70
  -4  -5   2   50.79   10.60
  -4  -5   2   58.09   12.40
   4   5  -1  355.16   26.50
  -4   5   1  327.67   15.20
  -4   5   1  317.97   26.70
  -4   5   1  295.07   29.00
  -4   5   1  339.77   19.80
   4   5  -1  307.77   23.80
   4   5  -1  338.47   20.60
   4  -5  -1  346.67   15.80
   4  -5  -1  329.77   17.80
  -4  -5   1  345.67   26.90
   4  -5  -1  347.37   34.30
   4  -5  -1  349.87   17.30
  -4  -5   1  341.17   18.50
  -4  -5   1  328.27   24.20
  -4  -5   1  356.36   17.30
  -4  -5   1  339.07   14.30
  -4   5   0  158.98   22.50
   4   5   0  133.39   12.00
  -4   5   0  126.79    7.30
  -4   5   0  127.49   11.50
   4   5   0  142.59   21.30
   4   5   0  144.39   22.70
  -4   5   0  118.09   19.80
   4   5   0  127.29    9.70
   4   5   0  129.69    6.50
   4  -5   0   99.79   17.80
  -4  -5   0  140.09   20.60
   4  -5   0  122.09    7.40
  -4  -5   0  116.89    9.10
  -4  -5   0  128.09   21.80
  -4  -5   0  131.59    9.80
   4  -5   0  142.19   21.50
   4   5   1  212.98   16.00
  -4   5  -1  228.68   21.60
  -4   5  -1  223.58   16.50
   4   5   1  220.98   13.20
  -4  -5  -1  257.77   29.20
  -4  -5  -1  215.18   13.10
   4  -5   1  219.58    9.90
  -4  -5  -1  224.18   15.10
   4  -5   1  220.98   22.00
  -4  -5  -1  185.68   10.60
  -4  -5  -1  217.68   23.60
   4  -5   1  198.68   11.20
   4  -5   1  227.98   25.40
  -4   5  -2   11.50    4.30
   4   5   2    9.50    3.10
  -4   5  -2   16.20    7.10
  -4  -5  -2   14.50   12.10
   4  -5   2   14.00    6.60
  -4  -5  -2    7.70   10.10
   4  -5   2   15.20    2.30
   4  -5   2   15.80    3.30
   4  -5   2   14.60   10.20
  -4  -5  -2    7.40    6.10
  -4  -5  -2    6.50    2.80
  -4  -5  -2   10.90    3.50
  -4   5  -3    9.80    6.00
  -4   5  -3   -0.20    2.10
  -4  -5  -3   16.50   16.70
  -4  -5  -3   18.70   10.60
  -4  -5  -3    9.00    3.40
  -4  -5  -3    3.50   14.50
   4  -5   3    6.00    2.60
   4  -5   3    1.90   11.10
  -4  -5  -3    5.40    2.90
   4  -5   3    4.70    5.30
  -4  -5  -3    6.00    5.80
   4   5   4   21.70    5.20
  -4   5  -4   10.80    5.00
  -4   5  -4   12.70   14.00
  -4   5  -4   39.40   12.50
  -4  -5  -4    9.90    4.40
  -4  -5  -4   25.80   25.30
  -4  -5  -4   26.20   13.00
   4  -5   4   33.10   18.70
  -4  -5  -4   14.70   11.00
   4  -5   4   19.30    4.40
  -4  -5  -4   16.90   18.20
  -4  -5  -4   24.30    5.50
   4  -5   4    5.90    6.20
  -4   5  -5   45.70   28.00
  -4   5  -5   13.20   16.60
   4   5   5   11.30    5.40
  -4   5  -5   25.30    9.90
  -4   5  -5   20.90   10.60
  -4  -5  -5    8.20   32.20
  -4  -5  -5   11.10    9.20
  -4  -5  -5   21.30   13.20
  -4  -5  -5   20.40    5.60
   4  -5   5   17.70    4.90
  -4  -5  -5   17.40   21.90
  -4  -5  -5   21.00    5.80
  -4   5  -6   29.30   33.70
  -4   5  -6   20.40    7.00
  -4   5  -6   36.50   14.90
  -4   5  -6   19.20   23.50
  -4   5  -6   25.70   11.90
   4   5   6   19.30    7.60
   4   5   6   24.30    3.00
   4   5   6   29.90    3.30
   4  -5   6   21.60    7.70
  -4  -5  -6   28.50    7.40
  -4  -5  -6   18.30   12.00
  -4  -5  -6   28.50   16.30
  -4  -5  -6   -7.10   25.00
  -4  -5  -6   14.30   39.20
  -4   6   8   -1.20   35.50
   4   6  -8   17.20    7.40
  -4   6   8    9.80    9.60
  -4   6   8    0.50    9.80
   4   6  -8   11.70   14.50
  -4   6   8    2.50    4.10
   4   6  -8   22.10    8.70
   4   6  -8   12.00    5.60
   4  -6  -8   16.30    6.20
  -4  -6   8    6.30    5.90
  -4  -6   8   18.00    6.30
   4  -6  -8   10.10   29.10
   4  -6  -8   -1.10    4.30
   4  -6  -8    7.80    5.20
  -4   6   7  103.59   37.30
   4   6  -7   72.69   13.10
   4   6  -7   86.99   15.10
  -4   6   7   -9.10   43.60
  -4   6   7   61.69    5.90
   4   6  -7   61.19   10.60
  -4   6   7   68.09   11.40
   4   6  -7   55.89   13.20
   4  -6  -7   48.90   16.90
   4  -6  -7   64.89   10.40
   4  -6  -7   68.19    9.00
  -4  -6   7   40.10    8.50
   4  -6  -7   51.39   25.50
  -4  -6   7   58.19    9.00
   4   6  -6    3.50    3.50
   4   6  -6    6.40    7.20
   4   6  -6    4.40    9.70
  -4   6   6    9.30    2.30
   4   6  -6    8.20    4.40
  -4   6   6    4.30    2.90
  -4   6   6   18.60   19.70
  -4   6   6   11.10    5.60
  -4   6   6    9.70    8.70
   4  -6  -6    9.50    4.50
  -4  -6   6   14.20    4.50
   4  -6  -6   14.80   23.20
   4  -6  -6   10.50    4.00
   4  -6  -6    2.60    4.50
   4   6  -5  600.04   28.30
  -4   6   5  584.64   27.20
   4   6  -5  601.04   31.70
  -4   6   5  573.14   55.19
  -4  -6   5  629.84   29.50
   4  -6  -5  601.84   47.70
   4  -6  -5  707.23   58.79
   4  -6  -5  560.84   25.80
   4  -6  -5  551.54   28.90
  -4  -6   5  584.64   27.90
  -4  -6   5  613.64   38.10
  -4   6   4  270.67   16.70
  -4   6   4  235.28   27.60
  -4   6   4  266.07   41.60
  -4   6   4  259.17   16.10
   4   6  -4  250.37   18.80
   4   6  -4  260.77   15.00
   4  -6  -4  270.17   17.00
   4  -6  -4  242.48   27.50
  -4  -6   4  264.87   16.00
   4  -6  -4  291.77   41.50
  -4  -6   4  269.37   16.30
  -4  -6   4  298.37   22.90
   4  -6  -4  256.37   14.70
  -4  -6   4  244.88   15.50
   4   6  -3  470.25   23.70
  -4   6   3  501.15   38.40
  -4   6   3  475.45   24.50
  -4   6   3  485.55   23.30
   4   6  -3  443.96   26.90
  -4   6   3  504.05   44.10
   4  -6  -3  494.55   22.30
  -4  -6   3  503.35   29.50
  -4  -6   3  479.15   23.10
  -4  -6   3  503.75   22.70
   4  -6  -3  501.45   23.90
   4  -6  -3  529.25   42.80
  -4  -6   3  495.65   24.50
  -4   6   2  385.66   19.90
  -4   6   2  452.15   23.90
   4   6  -2  440.56   25.70
   4   6  -2  465.05   25.60
  -4   6   2  481.85   35.10
   4  -6  -2  419.86   35.90
   4  -6  -2  466.35   21.40
   4  -6  -2  417.06   24.60
   4  -6  -2  481.95   34.90
  -4  -6   2  429.46   25.00
   4  -6  -2  441.06   20.80
  -4  -6   2  467.95   25.60
  -4  -6   2  437.86   21.40
  -4  -6   2  453.25   19.30
  -4  -6   2  440.66   29.00
   4   6  -1   -2.50    1.90
  -4   6   1   -0.50    1.00
  -4   6   1    1.10    2.10
   4  -6  -1    1.10    9.20
   4  -6  -1    1.40    6.10
  -4  -6   1    0.40    1.20
  -4  -6   1   -0.40    1.40
  -4  -6   1    2.20    5.00
   4  -6  -1   -0.30    2.50
  -4  -6   1    1.90    1.60
  -4  -6   1    5.40    8.60
   4  -6  -1   -1.50    1.60
   4  -6  -1    0.00    2.20
  -4   6   0  209.08   20.80
   4   6   0  215.48   17.00
  -4  -6   0  204.38   15.10
  -4  -6   0  208.28   12.90
  -4  -6   0  233.08   25.90
   4  -6   0  195.28   20.40
   4  -6   0  222.58   25.40
   4  -6   0  200.68   14.50
   4  -6   0  222.88   11.20
  -4  -6   0  220.28   13.30
  -4   6  -1   -2.10   10.30
  -4   6  -1   -2.90    1.90
  -4   6  -1    1.70    3.50
   4   6   1   -0.10    2.70
   4   6   1    6.20    3.40
   4  -6   1   -5.50    9.30
   4  -6   1    2.80    3.90
  -4  -6  -1    2.40    2.20
  -4  -6  -1    3.40    4.80
  -4  -6  -1   15.20   10.90
   4  -6   1    2.30    4.10
  -4  -6  -1    0.70    1.70
   4  -6   1    2.60    1.30
  -4   6  -2  181.58   17.10
  -4   6  -2  191.48   25.40
  -4   6  -2  214.08   21.20
  -4  -6  -2  202.68   41.80
   4  -6   2  198.18   10.50
  -4  -6  -2  205.08   32.20
  -4  -6  -2  211.68   15.70
   4  -6   2  204.38   10.90
  -4  -6  -2  240.48   35.50
  -4  -6  -2  201.38   32.60
  -4  -6  -2  212.98   13.70
   4  -6   2  218.38   27.90
   4  -6   2  203.38   21.60
   4   6   3   -1.40    3.30
  -4   6  -3    1.80    3.50
  -4   6  -3   19.10   14.30
  -4   6  -3    0.90    2.40
  -4  -6  -3    5.90    6.00
   4  -6   3   10.10    7.00
  -4  -6  -3   13.10    9.90
   4  -6   3   -0.60   13.40
  -4  -6  -3   14.30   24.10
  -4  -6  -3    0.50    2.60
   4  -6   3   11.50    3.50
  -4  -6  -3    5.70    3.00
  -4  -6  -3   -1.90   14.00
  -4   6  -4  162.98   28.80
   4   6   4  140.29   12.80
  -4   6  -4  138.39   22.50
   4  -6   4  128.09   10.80
  -4  -6  -4  185.68   36.00
  -4  -6  -4  152.28   12.80
  -4  -6  -4  146.89   35.80
  -4  -6  -4  101.09   25.30
   4  -6   4  150.58   30.70
  -4  -6  -4  135.09   13.10
  -4  -6  -4  100.99   60.29
  -4   6  -5  109.39   18.70
  -4   6  -5   79.49   19.50
  -4   6  -5   81.79   20.10
  -4   6  -5   52.09   22.70
  -4   6  -5   82.19   30.30
   4   6   5   87.79   12.10
   4  -6   5   88.79   10.70
  -4  -6  -5   53.79   34.70
  -4  -6  -5   65.99   25.50
  -4  -6  -5   72.59   10.30
  -4  -6  -5   75.99   25.00
  -4  -6  -5   83.39   12.40
  -4  -6  -5   60.09   34.20
  -4   7   7    3.50   10.50
   4   7  -7   -6.10    3.80
  -4   7   7  -19.40   28.60
  -4   7   7   -0.60    2.80
  -4   7   7    0.30    3.00
  -4  -7   7    6.20    6.50
   4  -7  -7   -0.50    4.30
  -4  -7   7    6.10    4.80
   4  -7  -7  -35.10   27.10
   4  -7  -7    6.10    5.10
   4  -7  -7   -0.50    4.20
   4   7  -6  288.67   21.50
  -4   7   6  215.08   20.60
  -4   7   6  192.48   42.50
  -4   7   6  264.87   16.20
   4  -7  -6  290.47   49.10
  -4  -7   6  249.08   17.40
   4  -7  -6  299.07   44.60
   4  -7  -6  248.78   15.00
   4  -7  -6  280.77   20.10
  -4  -7   6  274.07   19.10
   4   7  -5   39.80    8.90
  -4   7   5   21.40   20.60
  -4   7   5   30.70    6.50
  -4   7   5   40.80   16.00
  -4   7   5   35.60    8.30
   4  -7  -5   26.50   22.20
   4  -7  -5   21.00    4.80
   4  -7  -5   33.50   13.00
  -4  -7   5   32.20    6.60
   4  -7  -5   37.80    8.20
  -4  -7   5   19.80    5.70
  -4   7   4   10.30    3.80
   4   7  -4    9.70    4.50
  -4   7   4    5.80    5.00
  -4   7   4    9.70    7.90
  -4   7   4   21.80   18.40
   4  -7  -4    5.60    3.40
  -4  -7   4    1.30    2.90
   4  -7  -4   -0.30   15.50
   4  -7  -4    6.70    3.50
  -4  -7   4   13.90    4.10
   4   7  -3  166.08   15.60
  -4   7   3  175.58   13.90
  -4   7   3  173.88   13.60
  -4   7   3  191.28   27.70
   4  -7  -3  211.98   31.20
   4  -7  -3  180.28   12.10
   4  -7  -3  186.18   31.70
  -4  -7   3  185.08   12.10
   4  -7  -3  189.58   13.60
  -4  -7   3  161.28   12.10
   4   7  -2   -0.50    2.70
  -4   7   2   -1.90    2.20
  -4   7   2    0.50    3.20
  -4   7   2   -1.20    1.10
  -4   7   2    4.40   13.10
   4  -7  -2   -3.70    2.10
  -4  -7   2   -0.30    1.00
  -4  -7   2    2.10    1.80
  -4  -7   2   -6.10    7.20
   4  -7  -2  -11.10   11.20
   4  -7  -2    0.60    2.90
  -4  -7   2    1.90    1.80
   4  -7  -2    3.10    3.80
  -4  -7   2  -10.50   10.10
   4   7  -1   53.89   10.60
  -4   7   1   44.50    8.90
  -4   7   1   69.19   18.80
  -4   7   1   67.59   15.10
  -4  -7   1   46.80    7.40
  -4  -7   1   43.20    8.00
  -4  -7   1   47.00   10.30
  -4  -7   1   56.09   10.70
  -4  -7   1   58.29   14.50
  -4  -7   1   62.49    4.70
  -4  -7   1   58.69    9.90
   4  -7  -1   67.29   18.30
   4  -7  -1   48.70    7.60
   4  -7  -1   48.00    6.50
   4  -7  -1   35.60   10.70
   4   7   0   14.70    5.10
  -4   7   0   18.40    5.90
  -4   7   0   15.10    6.70
  -4   7   0   23.00   13.70
   4  -7   0   18.60    7.80
   4  -7   0   15.10    3.40
   4  -7   0   -1.40   11.40
  -4  -7   0   14.30    6.70
  -4  -7   0   25.50    5.30
  -4  -7   0   10.40    3.40
  -4  -7   0   16.80    7.40
  -4  -7   0   10.40    4.70
  -4  -7   0   21.30   13.40
  -4  -7   0    9.60   15.90
   4  -7   0   18.70    9.00
  -4   7  -1   40.70    9.70
  -4   7  -1   73.09   21.70
  -4   7  -1   55.49   16.30
   4  -7   1   41.40   10.70
  -4  -7  -1   34.60    5.80
  -4  -7  -1   39.10    7.90
   4  -7   1   51.89   16.50
  -4  -7  -1   25.80   19.90
  -4  -7  -1   52.89   14.40
  -4  -7  -1   67.29   19.10
   4  -7   1   61.09   19.50
  -4  -7  -1   53.69   14.20
  -4   7  -2    6.00    4.40
  -4   7  -2    3.10    4.00
  -4   7  -2    0.30   14.10
   4   7   2   -0.60    4.00
  -4  -7  -2    2.90    3.30
   4  -7   2    3.10    2.20
  -4  -7  -2    9.70    3.20
  -4  -7  -2    3.30    5.50
  -4  -7  -2   22.90   17.00
   4  -7   2    2.90    3.70
  -4  -7  -2    7.40    6.20
   4  -7   2    9.90   21.30
  -4  -7  -2    1.50   34.60
   4   7   3  120.89   12.00
  -4   7  -3  147.59   23.30
  -4   7  -3  143.59   21.30
  -4  -7  -3  115.99   10.90
   4  -7   3  108.19   24.80
  -4  -7  -3  158.48   35.90
  -4  -7  -3  114.59   25.20
  -4  -7  -3  142.09   13.80
   4  -7   3  141.49    9.70
  -4  -7  -3  151.98   30.90
  -4  -7  -3   97.89   34.10
  -4   7  -4   -0.40    4.10
   4   7   4   18.20    7.50
  -4   7  -4    0.30    2.70
  -4   7  -4    4.10    4.40
  -4   7  -4   -6.90   22.70
  -4   7  -4  -16.50   16.40
  -4  -7  -4   -0.20    3.00
  -4  -7  -4    4.70   21.90
  -4  -7  -4    0.80    4.90
   4  -7   4    5.30    4.20
  -4  -7  -4   11.70   30.90
  -4  -7  -4    4.40    4.50
  -4  -7  -4    5.30    4.10
  -4   8   6   62.99   38.60
  -4   8   6    4.70   11.70
   4   8  -6   28.80    7.80
  -4   8   6   38.70    7.30
   4  -8  -6   56.39   35.80
  -4  -8   6   36.50    7.20
  -4  -8   6   25.20    7.60
   4  -8  -6   23.50    8.30
   4   8  -5  173.38   20.20
  -4   8   5  293.87   50.29
  -4   8   5  181.98   33.80
  -4   8   5  205.98   15.10
  -4   8   5  223.58   19.50
  -4  -8   5  213.38   16.00
   4  -8  -5  214.08   39.20
   4  -8  -5  190.48   13.60
  -4  -8   5  196.48   15.10
   4  -8  -5  222.88   36.80
   4  -8  -5  226.58   18.10
   4   8  -4    9.60    5.20
  -4   8   4   18.50    7.20
  -4   8   4   -4.40   23.80
  -4   8   4   16.90    5.50
  -4   8   4   18.10    9.60
   4  -8  -4   16.50    9.90
  -4  -8   4   16.90    4.60
  -4  -8   4   13.70    5.30
   4  -8  -4    8.20   21.20
   4  -8  -4   21.40    5.00
   4  -8  -4   14.10    4.90
  -4   8   3   73.09    9.30
  -4   8   3   71.19   17.90
  -4   8   3   41.20   23.60
   4   8  -3   69.49   12.90
   4  -8  -3   77.59   18.30
  -4  -8   3   49.40    8.70
  -4  -8   3   74.29    8.00
  -4  -8   3   64.19    8.70
   4  -8  -3   59.99    9.10
   4  -8  -3   52.39    7.70
   4  -8  -3   37.90   18.80
  -4   8   2   67.09   10.50
  -4   8   2   76.99   17.30
  -4   8   2   60.49   22.10
   4   8  -2   65.99   11.60
   4  -8  -2   80.39    9.60
  -4  -8   2   82.69    8.40
   4  -8  -2   82.59   21.80
  -4  -8   2   63.89    9.80
   4  -8  -2   81.39    9.00
  -4  -8   2   75.09    6.90
  -4   8   1   61.09   10.90
  -4   8   1   47.00   12.30
   4   8  -1   77.19   13.30
  -4   8   1   63.89   18.90
   4  -8  -1   63.99    8.90
  -4  -8   1   62.39   17.10
  -4  -8   1   58.19    6.70
  -4  -8   1   74.29   15.30
   4  -8  -1   65.79   19.30
   4  -8  -1   68.69    7.70
  -4  -8   1   60.09    4.30
  -4  -8   1   43.30    8.20
   4  -8  -1   72.39   15.10
  -4  -8   1   60.69    8.80
  -4  -8   1   55.29   10.60
  -4   8   0  197.48   25.60
  -4   8   0  182.88   18.10
  -4   8   0  171.48   16.90
  -4  -8   0  169.48   18.00
  -4  -8   0  158.38   14.50
  -4  -8   0  219.78   33.80
   4  -8   0  152.58   25.30
  -4  -8   0  177.98   17.50
   4  -8   0  160.78   14.10
   4  -8   0  163.08   17.50
   4  -8   0  209.28   16.30
  -4  -8   0  165.68   12.40
  -4  -8   0  152.68   23.40
  -4   8  -1    2.70    3.80
  -4   8  -1   -0.50    1.90
  -4   8  -1    1.00   12.10
  -4  -8  -1    0.70    2.80
  -4  -8  -1   15.80   16.40
  -4  -8  -1    0.00    2.30
   4  -8   1    2.00    2.80
  -4  -8  -1    6.80   20.10
  -4  -8  -1    8.10    4.50
   4  -8   1   -0.20   13.60
  -4  -8  -1    9.60    3.90
  -4   8  -2  249.38   22.50
   4   8   2  236.98   17.10
  -4   8  -2  222.18   19.00
  -4  -8  -2  189.28   34.50
  -4  -8  -2  228.98   18.70
  -4  -8  -2  230.18   15.60
   4  -8   2  258.87   32.50
  -4  -8  -2  230.48   33.30
  -4  -8  -2  244.98   44.30
  -4  -8  -2  234.58   34.10
  -4   8  -3   36.70    9.30
   4   8   3    5.10    7.60
  -4   8  -3   25.30    7.60
  -4   8  -3   18.90    7.30
  -4  -8  -3   22.00   15.10
  -4  -8  -3   13.60   24.80
   4  -8   3   27.30    4.80
  -4  -8  -3   27.70    7.80
  -4  -8  -3   20.40   10.90
  -4  -8  -3   10.50    4.70
  -4  -8  -3   50.39   33.30
  -4   9   3    4.90    5.70
  -4   9   3    6.20    4.90
   4   9  -3   10.30    4.80
  -4  -9   3    3.80    3.70
   4  -9  -3    9.00   22.40
  -4  -9   3    6.00    4.70
   4  -9  -3    5.80    5.80
  -4  -9   3   12.20    4.40
   4  -9  -3    4.90    5.60
   4   9  -2   36.40    9.00
  -4   9   2   58.99   10.80
  -4   9   2   60.79   14.60
  -4  -9   2   39.20    8.60
   4  -9  -2   54.49   14.90
   4  -9  -2   52.29    8.50
   4  -9  -2   49.10    8.80
  -4  -9   2   56.89    6.20
   4  -9  -2   93.69   25.60
  -4  -9   2   65.79   12.80
   4   9  -1  113.09   17.00
  -4   9   1   86.39   13.60
  -4   9   1  100.19   17.90
   4  -9  -1   88.89   22.60
   4  -9  -1   93.69    9.80
  -4  -9   1   78.69   11.20
  -4  -9   1   90.09    9.50
   4  -9  -1   71.49   10.20
  -4   9   0   12.60    6.10
  -4   9   0   14.10    4.80
  -4  -9   0   21.40    6.30
  -4  -9   0   23.90   19.00
   4  -9   0    0.50   16.20
  -4  -9   0   14.50   15.10
   4  -9   0   16.60    4.50
   4  -9   0    4.60    7.40
  -4  -9   0   11.10    5.80
   4  -9   0   20.60    6.70
  -4  -9   0   13.30    4.70
  -5   0  10   86.79   42.90
   5   0 -10  106.69   26.70
  -5   0  10  131.89   32.70
  -5   0  10  142.69   15.80
   5   0 -10  177.58   46.10
  -5   0  10  134.19   14.20
  -5   0   9    4.90   27.00
   5   0  -9   21.80   23.30
  -5   0   8  633.24   30.60
  -5   0   8  653.03   31.50
   5   0  -8  649.14   31.20
  -5   0   8  554.74   58.59
   5   0  -8  760.52   63.99
  -5   0   8  634.44   53.69
   5   0  -8  704.13   54.59
  -5   0   7   -1.20    1.20
   5   0  -7    4.10    5.50
  -5   0   7    9.80   15.50
   5   0  -7   -6.20   12.40
  -5   0   7    0.20    2.60
  -5   0   7    3.70    3.20
   5   0  -7   -3.80    3.20
  -5   0   6  971.20   39.30
  -5   0   6  896.41   65.19
   5   0  -6  980.20   39.60
  -5   0   6  883.61   68.29
   5   0  -6 1052.39   61.79
  -5   0   6 1019.20   39.80
   5   0  -6 1030.20   65.69
  -5   0   5   -1.70    8.60
  -5   0   5   -0.50    2.00
  -5   0   5   -0.10    1.40
  -5   0   5   -0.20    1.60
   5   0  -5    0.50    2.10
   5   0  -5    3.70    5.00
   5   0  -5    6.00   10.40
  -5   0   4  268.57   26.10
  -5   0   4  261.07   14.30
  -5   0   4  268.87   13.20
   5   0  -4  270.17   29.00
  -5   0   4  220.38   39.30
  -5   0   4  263.37   14.60
   5   0  -4  264.87   14.80
   5   0  -4  285.47   26.70
   5   0  -3   -0.50    1.90
   5   0  -3   -0.50    1.40
   5   0  -3    1.80    7.50
  -5   0   3    0.20    0.80
  -5   0   3    1.30    1.30
  -5   0   3   -0.50    1.80
   5   0  -2 1870.51   62.89
   5   0  -2 1815.52   82.59
   5   0  -2 1784.42   83.59
  -5   0   2 1756.02   61.99
  -5   0   2 1902.01   85.29
  -5   0   2 1847.02   60.89
   5   0  -2 1872.61   62.79
   5   0  -1    0.40    0.80
   5   0  -1   -1.20    1.40
   5   0  -1   -1.30    1.20
  -5   0   1   -2.30    7.10
  -5   0   1    0.20    0.70
   5   0  -1   -0.30    1.00
  -5   0   1    2.00    2.80
   5   0   0  252.47   12.20
   5   0   0  225.78   11.90
  -5   0   0  234.58   12.10
   5   0   0  250.07   12.90
  -5   0   0  209.98   22.90
  -5   0   0  211.48   24.90
   5   0   0  229.88   25.70
   5   0   0  245.68   24.90
  -5   0  -1    1.40    1.20
   5   0   1    1.00    1.30
   5   0   1   -0.20    1.50
  -5   0  -1   -1.40    0.90
  -5   0  -1   -9.60    8.30
  -5   0  -1    0.10    1.20
   5   0   1    1.60    1.10
   5   0   1    3.80    9.00
  -5   0  -2  391.56   18.50
  -5   0  -2  364.56   15.30
   5   0   2  416.36   39.30
   5   0   2  386.06   35.10
  -5   0  -2  375.66   17.00
  -5   0  -2  376.86   34.30
   5   0   2  380.96   18.20
  -5   0  -2  404.26   22.90
  -5   0  -2  380.86   36.60
  -5   0  -3    0.00    1.20
   5   0   3   -1.70    2.10
  -5   0  -3    1.50    8.80
  -5   0  -3   -0.20    1.20
  -5   0  -3   -1.10    1.30
  -5   0  -3    0.40    1.90
   5   0   3   -1.50    1.00
   5   0   3  -13.20   12.10
  -5   0  -3   -0.80    1.70
  -5   0  -4  200.98   11.00
  -5   0  -4  175.78   33.80
  -5   0  -4  178.18    9.10
  -5   0  -4  203.78   14.60
   5   0   4  225.28   39.10
   5   0   4  131.09   26.40
  -5   0  -4  182.58   31.60
   5   0   4  188.28   12.90
  -5   0  -5    0.10    3.10
  -5   0  -5   -7.40   18.00
   5   0   5    0.80    3.40
  -5   0  -5    3.10    2.80
  -5   0  -5   -1.80    1.80
   5   0   5  -11.90   22.10
  -5   0  -6  198.58   38.40
  -5   0  -6  230.18   13.20
  -5   0  -6  175.88   15.90
   5   0   6  202.28   16.60
  -5   0  -6  156.38   32.70
  -5   0  -6  239.48   46.90
  -5   0  -6  109.19   35.70
  -5   0  -6  220.98    9.80
  -5   0  -7    5.10   24.70
  -5   0  -7   -7.80   47.50
   5   1 -10    2.70   31.40
  -5   1  10   15.10    5.90
  -5   1  10   39.80   41.70
  -5   1  10    7.20    8.60
   5   1 -10    2.40    7.20
  -5   1  10   -2.80    8.10
  -5  -1  10    0.00   40.10
  -5  -1  10    9.60    5.30
  -5  -1  10    5.10    5.40
   5  -1 -10   16.70   12.70
   5  -1 -10   13.10   29.10
   5   1  -9   32.70   15.40
   5   1  -9   14.40   19.90
  -5   1   9   -1.00   28.20
  -5   1   9   19.10    5.40
  -5   1   9   23.80    6.70
   5  -1  -9   22.30    7.00
   5  -1  -9   14.00   28.80
  -5  -1   9   16.50    6.90
  -5  -1   9   18.60    6.00
  -5  -1   9   57.69   20.60
   5  -1  -9   17.70   11.20
   5   1  -8   -2.40   18.10
   5   1  -8    5.20    5.10
  -5   1   8   -4.30   19.40
  -5   1   8    4.00    3.00
   5   1  -8    5.00    4.00
  -5   1   8    3.60    4.40
  -5   1   8    3.10    5.60
  -5  -1   8    5.60    4.30
   5  -1  -8   -1.60    4.10
   5  -1  -8   -0.40   19.10
  -5  -1   8   -3.70    2.60
  -5  -1   8   -3.90   17.50
   5  -1  -8    0.30    3.10
   5   1  -7  594.64   51.79
  -5   1   7  544.05   54.79
   5   1  -7  621.04   47.00
  -5   1   7  652.13   51.39
  -5   1   7  575.14   28.10
  -5   1   7  603.24   28.20
   5  -1  -7  563.34   55.59
   5  -1  -7  603.44   54.49
  -5  -1   7  638.54   29.60
  -5  -1   7  613.64   47.80
  -5  -1   7  652.03   56.09
  -5  -1   7  624.44   28.60
   5  -1  -7  567.54   28.10
   5   1  -6   12.20    7.10
  -5   1   6   28.30    5.20
  -5   1   6   24.90    7.60
   5   1  -6   25.40   11.10
  -5   1   6   15.50   13.00
  -5   1   6   29.00   12.30
   5   1  -6   20.40   11.10
  -5  -1   6    7.50   13.60
   5  -1  -6   18.30    8.80
  -5  -1   6   16.50    7.70
  -5  -1   6   23.50    4.70
  -5  -1   6   19.20    4.80
   5  -1  -6   27.70   14.90
   5  -1  -6   19.20    4.40
   5   1  -5   23.70    5.00
   5   1  -5   27.90    9.80
  -5   1   5   43.50    6.60
  -5   1   5   28.10    5.10
   5   1  -5   30.40   13.40
  -5   1   5   22.50    9.80
   5   1  -5   23.80    4.90
  -5  -1   5   12.30    8.50
   5  -1  -5   22.30   12.20
   5  -1  -5   30.20   11.10
   5  -1  -5   32.20    5.70
  -5  -1   5   42.70    6.60
  -5  -1   5   27.10    4.80
  -5   1   4  127.09    9.50
  -5   1   4  124.49    9.10
  -5   1   4   85.49   16.30
  -5   1   4  134.09    8.00
   5   1  -4  138.99   10.50
  -5   1   4  136.19   24.20
   5   1  -4  185.88   26.70
   5   1  -4  147.19   10.40
  -5  -1   4  162.08   25.50
  -5  -1   4  140.09    9.70
   5  -1  -4  177.58   28.20
  -5  -1   4  118.49   20.00
   5  -1  -4  107.49   19.30
  -5  -1   4  128.59    8.90
  -5   1   3  180.68   12.40
  -5   1   3  187.08   20.90
  -5   1   3  178.08    9.20
   5   1  -3  183.08   11.80
  -5   1   3  185.58   11.00
  -5   1   3  203.58   25.00
   5   1  -3  177.38   21.70
   5   1  -3  168.78   19.10
   5   1  -3  174.88   11.10
  -5  -1   3  151.18   18.00
   5  -1  -3  179.08   23.30
   5  -1  -3  184.68   20.90
  -5  -1   3  177.48   10.30
  -5  -1   3  188.88   10.90
  -5  -1   3  154.98   20.70
   5  -1  -3  182.18   11.20
   5   1  -2  175.28   11.30
   5   1  -2  194.78   22.10
  -5   1   2  208.78   24.40
   5   1  -2  189.08   11.00
  -5   1   2  178.78   10.60
  -5   1   2  190.28    9.40
   5   1  -2  177.58   19.70
   5  -1  -2  195.98   11.40
  -5  -1   2  184.38   19.80
  -5  -1   2  185.58   10.60
   5  -1  -2  203.18   21.50
   5  -1  -2  216.58   24.00
  -5  -1   2  190.98   10.50
  -5  -1   2  194.58   23.40
   5   1  -1  209.38   11.40
   5   1  -1  186.48   20.70
   5   1  -1  167.98   21.40
  -5   1   1  187.08   20.80
  -5   1   1  228.88   25.40
   5   1  -1  224.08   12.30
   5   1  -1  207.08   11.20
  -5   1   1  200.08   10.00
  -5  -1   1  212.08   21.70
   5  -1  -1  172.58   20.40
   5  -1  -1  220.38   24.30
   5  -1  -1  207.98   10.20
   5  -1  -1  213.48   10.90
  -5  -1   1  216.88   24.00
  -5  -1   1  208.28   11.20
   5  -1  -1  199.58   11.60
   5   1   0 1040.10   58.69
   5   1   0  969.70   35.00
   5   1   0  899.81   34.40
   5   1   0  958.40   35.60
  -5   1   0  984.30   54.39
  -5   1   0  941.11   33.70
  -5   1   0  988.10   56.29
   5   1   0  992.40   55.49
  -5  -1   0  902.91   34.50
  -5  -1   0  865.01   52.49
   5  -1   0  948.41   33.00
   5  -1   0  936.21   33.70
   5  -1   0  939.71   55.09
   5  -1   0  947.01   35.60
  -5  -1   0  929.31   55.99
   5  -1   0  806.82   53.39
  -5   1  -1   18.50    9.60
   5   1   1   49.10   15.40
  -5   1  -1   27.20    4.00
   5   1   1   38.00    5.60
   5   1   1   38.40    5.30
   5   1   1   35.30    5.40
  -5   1  -1   32.60    6.20
  -5   1  -1   56.09   15.40
   5   1   1   23.40   11.80
   5  -1   1   40.50    3.40
   5  -1   1   56.19   17.10
  -5  -1  -1   13.20    9.00
  -5  -1  -1   39.90    5.30
   5  -1   1   16.20    6.90
  -5  -1  -1   22.70    3.80
  -5  -1  -1   49.90   14.90
   5  -1   1   28.90    4.30
   5   1   2   14.80   11.80
  -5   1  -2   17.80    2.90
  -5   1  -2   20.50    3.90
  -5   1  -2   12.50   13.10
   5   1   2   16.60    4.10
   5   1   2   21.30    3.90
  -5   1  -2   18.10    8.90
  -5   1  -2   23.40    5.50
   5   1   2   34.60   13.20
  -5  -1  -2   18.90    4.00
  -5  -1  -2   48.30   15.50
   5  -1   2   18.30    3.70
  -5  -1  -2   17.90    3.90
  -5  -1  -2   16.80    4.00
   5  -1   2   18.20    9.40
   5  -1   2   17.30   13.40
  -5  -1  -2   25.80    4.40
  -5  -1  -2   10.80   12.00
  -5   1  -3   52.39   13.80
  -5   1  -3   44.30    7.40
  -5   1  -3   41.60   15.60
   5   1   3  111.89   27.50
   5   1   3   67.89   19.80
   5   1   3   38.00    6.20
  -5   1  -3   49.90    4.40
  -5  -1  -3   47.90    6.30
   5  -1   3   56.19    7.80
  -5  -1  -3   61.19    6.50
   5  -1   3   46.30   15.00
  -5  -1  -3   58.99    6.00
  -5  -1  -3   39.30    5.90
   5  -1   3   62.99   22.50
  -5  -1  -3   56.19   16.80
  -5  -1  -3   36.80   17.20
  -5   1  -4   14.30    2.70
  -5   1  -4   15.40    8.90
   5   1   4    1.90   18.10
  -5   1  -4   10.40    4.10
  -5   1  -4   12.70   14.60
   5   1   4   13.60    4.50
   5   1   4   11.00    9.10
  -5  -1  -4   20.90    4.70
  -5  -1  -4    8.10    3.50
   5  -1   4   10.20   16.50
  -5  -1  -4   25.40   17.90
  -5  -1  -4   10.30    3.10
   5  -1   4   19.10    4.70
   5  -1   4    8.20    6.40
  -5  -1  -4   13.30    9.80
  -5   1  -5   62.79   22.00
  -5   1  -5   44.90    8.40
   5   1   5   36.30    7.60
  -5   1  -5   46.00    4.90
  -5   1  -5   15.80    9.80
  -5  -1  -5   43.00   24.20
   5  -1   5   48.60   26.00
  -5  -1  -5   42.20    6.50
  -5  -1  -5   45.00    7.50
  -5  -1  -5   41.90    7.60
  -5  -1  -5   45.70   16.30
  -5   1  -6   73.29   40.50
  -5   1  -6   46.20    9.50
  -5   1  -6   42.20   22.60
  -5   1  -6   53.69   20.60
  -5   1  -6   56.49    5.50
  -5   1  -6   41.80   16.50
   5  -1   6   47.80    9.40
  -5  -1  -6   36.80   27.20
  -5  -1  -6   49.90   30.00
  -5  -1  -6   46.90   20.50
  -5  -1  -6   59.49    9.60
  -5  -1  -6   53.79    7.70
  -5  -1  -6   55.09   21.90
   5   2 -10  113.19   13.40
  -5   2  10  181.58  102.79
  -5   2  10  107.49   15.30
  -5   2  10  109.09   12.90
   5   2 -10  113.89   26.50
  -5   2  10   84.09   24.40
  -5  -2  10  113.09   13.60
  -5  -2  10   82.19   22.30
   5  -2 -10   87.79   47.00
  -5  -2  10   53.49   28.60
  -5  -2  10  123.89   15.30
   5  -2 -10   87.69   29.90
   5   2  -9   16.50    9.00
  -5   2   9   17.30    5.00
  -5   2   9   32.70   14.90
  -5   2   9    0.30   32.20
  -5   2   9    3.90    6.50
   5   2  -9   10.50    4.80
  -5  -2   9   17.50    5.80
   5  -2  -9   38.70   23.10
  -5  -2   9   12.80    7.40
   5  -2  -9   26.80    7.10
  -5  -2   9    1.40   23.70
   5  -2  -9    4.80    8.00
  -5  -2   9    6.30    7.70
   5   2  -8    2.70    4.50
   5   2  -8   -1.00    2.80
  -5   2   8    5.20    3.00
  -5   2   8   12.80    5.80
  -5   2   8    9.80   22.90
   5  -2  -8   -0.50    4.20
  -5  -2   8    2.00   19.70
  -5  -2   8    8.80    4.20
  -5  -2   8   -0.60    2.90
   5  -2  -8    6.40    3.60
  -5  -2   8    0.30    2.70
   5  -2  -8   10.70   18.90
   5  -2  -8    7.10    7.20
  -5   2   7    0.00    2.20
   5   2  -7    7.10    6.70
  -5   2   7   -0.90    2.10
   5   2  -7    2.40    3.20
  -5   2   7   -2.10   16.70
   5   2  -7    1.20   17.60
   5  -2  -7    6.30   17.40
  -5  -2   7   -4.30   14.20
  -5  -2   7    1.80    2.90
   5  -2  -7    4.60    3.20
   5  -2  -7    6.10    3.20
  -5  -2   7    0.20    2.90
   5  -2  -7   -0.20    3.60
  -5   2   6  122.79   24.20
   5   2  -6  123.19   23.10
  -5   2   6  104.79    9.10
   5   2  -6  102.89    9.80
   5   2  -6   88.79    9.70
   5   2  -6   72.89   20.40
  -5   2   6   62.39   21.10
   5  -2  -6   94.79    9.40
  -5  -2   6  107.29    9.90
   5  -2  -6  112.19   10.20
   5  -2  -6  113.39   24.10
   5  -2  -6  102.79   24.80
  -5  -2   6   68.99   15.40
  -5  -2   6   96.39    9.40
  -5   2   5  393.56   35.10
  -5   2   5  414.16   41.00
  -5   2   5  373.86   18.50
   5   2  -5  400.76   31.90
   5   2  -5  376.06   34.00
   5   2  -5  359.46   20.30
  -5   2   5  362.36   19.00
   5   2  -5  367.56   19.10
  -5  -2   5  364.36   30.60
   5  -2  -5  352.36   18.80
  -5  -2   5  371.96   34.90
   5  -2  -5  410.56   40.00
   5  -2  -5  369.76   19.80
   5  -2  -5  347.87   32.80
  -5  -2   5  354.56   19.00
  -5   2   4  544.15   24.80
   5   2  -4  588.14   26.90
   5   2  -4  593.84   38.70
   5   2  -4  585.64   25.40
  -5   2   4  594.34   21.90
  -5   2   4  621.24   47.70
  -5   2   4  515.35   39.60
  -5   2   4  571.44   24.60
   5  -2  -4  533.45   40.40
  -5  -2   4  595.54   25.20
  -5  -2   4  641.64   40.30
   5  -2  -4  607.14   45.60
   5  -2  -4  542.65   25.00
  -5  -2   4  578.64   24.60
  -5  -2   4  576.04   41.90
  -5   2   3  860.21   54.49
  -5   2   3  858.51   29.80
   5   2  -3  891.11   48.80
  -5   2   3  834.52   33.00
  -5   2   3  879.91   33.50
   5   2  -3  871.81   35.40
   5   2  -3  842.92   33.50
  -5   2   3  875.11   51.79
   5  -2  -3  816.12   52.59
  -5  -2   3  860.01   33.00
  -5  -2   3  869.71   33.10
  -5  -2   3  899.61   48.50
   5  -2  -3  852.61   33.60
   5  -2  -3  847.52   52.09
  -5  -2   3  891.01   51.29
  -5   2   2  190.88    8.90
  -5   2   2  278.77   39.90
   5   2  -2  181.78   11.00
  -5   2   2  177.58   10.50
  -5   2   2  220.48   30.10
   5   2  -2  195.68   20.30
   5   2  -2  180.68   18.30
   5   2  -2  194.38   23.50
  -5  -2   2  192.08   10.80
   5  -2  -2  189.98   23.50
   5  -2  -2  188.98   11.40
   5  -2  -2  204.48   21.90
  -5  -2   2  208.98   22.70
  -5  -2   2  213.28   20.90
   5   2  -1 1645.84   59.29
  -5   2   1 1545.95   76.09
  -5   2   1 1555.74   78.49
   5   2  -1 1610.04   76.79
   5   2  -1 1781.12   80.19
   5   2  -1 1475.65   56.59
   5   2  -1 1666.33   56.59
  -5   2   1 1674.63   55.89
  -5   2   1 1740.23   54.49
  -5  -2   1 1759.42   77.59
   5  -2  -1 1648.34   54.39
  -5  -2   1 1637.34   58.59
   5  -2  -1 1721.03   58.19
  -5  -2   1 1759.62   79.59
   5  -2  -1 1609.84   79.49
   5  -2  -1 1709.73   79.29
  -5  -2   1 1734.53   56.49
  -5   2   0  334.17   31.90
   5   2   0  344.37   16.80
   5   2   0  361.36   18.50
  -5   2   0  351.16   19.10
   5   2   0  362.56   31.00
   5   2   0  339.27   32.10
   5   2   0  352.66   16.00
  -5   2   0  344.87   14.80
  -5   2   0  333.27   14.80
  -5   2   0  349.47   29.90
  -5  -2   0  351.76   30.30
   5  -2   0  364.76   33.20
  -5  -2   0  379.96   33.20
   5  -2   0  364.16   14.40
  -5  -2   0  340.77   17.50
   5  -2   0  383.66   31.70
  -5  -2   0  374.26   17.10
   5   2   1 1695.13   56.79
  -5   2  -1 1701.53   83.69
  -5   2  -1 1670.63   62.09
   5   2   1 1703.93   59.89
  -5   2  -1 1651.23   54.39
  -5   2  -1 1802.02   83.39
   5   2   1 1702.63   58.59
   5   2   1 1680.53   85.29
  -5   2  -1 1656.03   56.59
   5   2   1 1538.55   81.19
  -5  -2  -1 1702.33   82.99
  -5  -2  -1 1584.34   58.69
  -5  -2  -1 1750.12   89.59
   5  -2   1 1676.03   52.49
   5  -2   1 1576.84   83.09
   5  -2   1 1773.12   83.79
  -5  -2  -1 1634.44   58.39
   5  -2   1 1667.63   56.49
   5   2   2  118.49   21.50
  -5   2  -2  159.58   27.40
  -5   2  -2  180.98   13.50
  -5   2  -2  158.98   26.40
   5   2   2  175.58   10.30
   5   2   2  188.58   11.80
   5   2   2  186.28   31.60
  -5   2  -2  175.88    7.90
   5   2   2  158.78   11.40
   5  -2   2  181.08   30.30
  -5  -2  -2  137.09   24.30
  -5  -2  -2  164.78   11.80
  -5  -2  -2  171.88   10.40
   5  -2   2  182.98   10.60
  -5  -2  -2  187.28   12.00
  -5  -2  -2  117.89   23.80
  -5  -2  -2  167.08   11.30
  -5   2  -3  747.63   35.50
  -5   2  -3  840.12   58.29
   5   2   3  764.92   60.89
  -5   2  -3  756.82   25.60
  -5   2  -3  797.32   54.49
   5  -2   3  749.33   31.10
  -5  -2  -3  780.12   30.50
  -5  -2  -3  785.82   61.19
   5  -2   3  807.12   87.49
  -5  -2  -3  714.63   31.80
  -5  -2  -3  702.93   54.69
   5  -2   3  816.52   55.39
  -5  -2  -3  784.02   32.00
  -5  -2  -3  797.72   33.00
   5   2   4   41.50   16.00
   5   2   4   43.30   24.00
  -5   2  -4   28.40    7.10
  -5   2  -4   13.10   12.40
  -5   2  -4   34.90   13.70
  -5   2  -4   28.40    2.50
   5  -2   4   32.40    6.00
  -5  -2  -4    2.70   13.60
   5  -2   4   32.50   19.60
  -5  -2  -4   40.20    6.30
  -5  -2  -4   27.20    5.30
  -5  -2  -4   38.10    6.90
   5  -2   4   40.00   15.80
  -5  -2  -4   31.80   14.70
   5   2   5  341.27   20.20
  -5   2  -5  310.47   36.60
  -5   2  -5  332.37   23.50
  -5   2  -5  298.87   43.50
  -5  -2  -5  365.06   18.90
  -5  -2  -5  240.48   58.59
  -5  -2  -5  377.46   42.60
   5  -2   5  410.76   57.89
  -5  -2  -5  329.57   18.70
  -5  -2  -5  295.27   46.20
  -5   2  -6    6.90    9.10
  -5   2  -6   17.50    7.00
  -5   2  -6   -3.90   26.40
  -5   2  -6   14.90   10.80
  -5   2  -6    9.10   24.60
   5   2   6   13.20    6.40
  -5  -2  -6  -25.00   38.20
  -5  -2  -6   15.50    4.70
   5  -2   6   10.40    5.90
  -5  -2  -6    5.80   31.10
  -5  -2  -6   17.80    5.90
  -5  -2  -6   38.20   18.70
  -5  -2  -6   11.60   10.00
  -5   3  10    8.90    4.90
   5   3 -10   -0.60   30.50
   5   3 -10    0.30    4.20
  -5   3  10    2.60    7.20
  -5   3  10   35.20   36.90
   5   3 -10   -1.30    3.60
  -5   3  10  -16.50   15.50
  -5  -3  10   -4.60    8.00
  -5  -3  10    7.00    7.20
  -5  -3  10    5.80    5.00
   5  -3 -10    8.80    6.10
  -5  -3  10    7.90   39.00
   5  -3 -10   -3.10    3.90
   5  -3 -10  -34.70   35.80
   5   3  -9  130.29   24.70
  -5   3   9  141.39   18.00
   5   3  -9  240.68   43.10
  -5   3   9  175.68   39.70
   5   3  -9  160.28   15.00
  -5   3   9  181.88   14.00
  -5   3   9  138.09   42.50
   5  -3  -9  164.08   15.80
   5  -3  -9  127.49   34.40
   5  -3  -9  196.68   37.30
  -5  -3   9  167.18   15.50
  -5  -3   9  199.08   35.70
  -5  -3   9  169.08   15.70
  -5  -3   9  142.19   33.30
  -5   3   8   -6.00   17.10
  -5   3   8    9.90    5.50
   5   3  -8   -2.80    2.40
  -5   3   8    8.40    3.60
   5   3  -8    2.90    4.80
   5   3  -8    4.50   15.90
  -5  -3   8    1.50    5.40
  -5  -3   8   -6.60    4.00
  -5  -3   8   16.30   16.80
   5  -3  -8   -2.10    2.10
   5  -3  -8   -5.50   22.10
   5  -3  -8   -1.50    3.30
  -5  -3   8   -7.10    3.10
   5  -3  -8  -10.20    4.30
  -5   3   7  120.19   28.60
   5   3  -7  190.58   28.90
   5   3  -7  191.98   15.00
  -5   3   7  184.58   12.70
   5   3  -7  154.68   27.20
  -5   3   7  234.58   40.90
   5  -3  -7  213.18   37.20
  -5  -3   7  196.48   35.30
   5  -3  -7  155.08   12.70
   5  -3  -7  163.18   13.90
  -5  -3   7  129.79   12.30
   5  -3  -7  247.48   45.30
  -5  -3   7  155.68   13.50
   5   3  -6  115.49   11.50
   5   3  -6  139.19   23.30
  -5   3   6  175.68   31.90
   5   3  -6  137.49   11.70
  -5   3   6  117.29   24.80
  -5   3   6  134.99   10.50
   5   3  -6  145.99   22.50
  -5   3   6  143.39   11.90
   5  -3  -6  140.99   11.30
   5  -3  -6  142.09   11.90
  -5  -3   6  164.88   26.80
   5  -3  -6  172.38   32.90
  -5  -3   6  123.99   11.40
  -5  -3   6  160.98   12.60
  -5  -3   6  148.19   26.90
   5  -3  -6  122.39   23.80
   5   3  -5  638.74   28.20
  -5   3   5  726.23   50.39
  -5   3   5  637.64   27.10
   5   3  -5  609.14   42.50
   5   3  -5  666.03   41.80
   5   3  -5  648.14   30.40
  -5   3   5  607.94   53.39
  -5   3   5  620.44   28.00
   5  -3  -5  590.64   50.79
   5  -3  -5  630.44   28.80
   5  -3  -5  622.24   27.80
  -5  -3   5  630.54   28.40
   5  -3  -5  571.14   44.80
  -5  -3   5  645.54   46.50
  -5  -3   5  590.04   40.00
   5   3  -4  283.67   24.40
   5   3  -4  267.27   15.10
  -5   3   4  266.87   14.60
   5   3  -4  299.37   17.70
  -5   3   4  265.97   15.20
  -5   3   4  259.77   27.20
  -5   3   4  281.07   40.50
   5   3  -4  291.97   27.00
  -5   3   4  268.27   11.40
   5  -3  -4  282.17   15.90
  -5  -3   4  292.17   25.20
   5  -3  -4  268.27   31.50
  -5  -3   4  255.17   14.90
   5  -3  -4  263.57   15.00
   5  -3  -4  248.68   27.00
  -5  -3   4  268.17   15.00
  -5  -3   4  277.27   27.50
  -5   3   3  363.96   17.60
   5   3  -3  387.26   28.90
   5   3  -3  366.56   29.40
  -5   3   3  334.57   30.60
  -5   3   3  384.66   13.80
   5   3  -3  351.56   19.90
  -5   3   3  332.17   33.90
   5   3  -3  335.47   17.40
   5  -3  -3  335.17   33.10
  -5  -3   3  371.36   17.80
  -5  -3   3  370.26   31.00
  -5  -3   3  411.76   29.30
  -5  -3   3  385.96   18.20
   5  -3  -3  381.66   18.30
   5  -3  -3  399.86   32.90
  -5   3   2   87.59   17.20
  -5   3   2   97.89    7.20
   5   3  -2  102.59    7.80
   5   3  -2   91.79    8.90
  -5   3   2   87.49   19.40
  -5   3   2   93.39    5.00
   5   3  -2   83.99   15.70
  -5  -3   2   90.99    6.90
  -5  -3   2   98.59   11.30
  -5  -3   2  101.09    7.90
   5  -3  -2   87.39   18.10
  -5  -3   2  105.99   17.80
   5  -3  -2  110.09   21.80
   5  -3  -2   93.29    7.90
  -5  -3   2  150.08   22.30
  -5   3   1    4.10    2.30
   5   3  -1    2.30    2.10
  -5   3   1    3.60    4.20
   5   3  -1    4.80    6.40
   5   3  -1    2.10    1.90
   5   3  -1    3.70    2.00
   5   3  -1   11.90    9.40
  -5   3   1    3.60    1.70
  -5   3   1    3.50    1.20
  -5   3   1   12.30    9.30
   5  -3  -1    4.10    1.30
   5  -3  -1    6.30    2.40
  -5  -3   1    2.20    1.60
   5  -3  -1    6.10    9.20
   5  -3  -1    4.20    4.50
  -5  -3   1    0.80    2.00
  -5  -3   1    5.20    7.00
  -5  -3   1    1.90    1.40
  -5  -3   1   -1.90    4.30
   5   3   0   81.29   19.90
   5   3   0   95.59    7.80
  -5   3   0  101.39    6.10
   5   3   0   97.09    6.90
  -5   3   0   92.99   18.00
   5   3   0  107.29    9.70
   5   3   0   96.29   24.90
  -5   3   0  102.99    9.60
  -5   3   0  134.29   24.40
  -5   3   0   99.69    6.00
  -5  -3   0   95.79    7.80
  -5  -3   0   85.19    9.90
   5  -3   0  116.09   22.40
   5  -3   0   88.19   16.70
  -5  -3   0   84.89   16.40
   5  -3   0   95.39    6.00
  -5  -3   0   99.59   19.90
   5   3   1   71.89    5.80
   5   3   1   71.79   17.90
  -5   3  -1   71.89    4.20
  -5   3  -1   73.89   17.20
   5   3   1   78.49    8.10
   5   3   1   79.19    7.20
   5   3   1   78.69   19.10
  -5   3  -1   79.29   19.70
  -5   3  -1   64.49    8.00
   5  -3   1   65.59    3.50
  -5  -3  -1  102.89   23.50
  -5  -3  -1   72.59    9.80
   5  -3   1   72.69    5.60
  -5  -3  -1   60.69    6.50
   5  -3   1   65.99   16.30
  -5  -3  -1   56.19   14.90
   5  -3   1  100.39   20.60
   5   3   2   -1.70    1.50
   5   3   2    2.60    2.20
  -5   3  -2   -0.50    1.50
   5   3   2    2.90    2.40
   5   3   2    1.70    3.00
  -5   3  -2   -9.50    8.70
   5   3   2    4.80    9.40
  -5   3  -2   -1.40    1.50
  -5  -3  -2   -1.00    1.30
   5  -3   2   -0.50    1.50
  -5  -3  -2    2.00    1.80
  -5  -3  -2    0.20    1.70
   5  -3   2    3.20    1.80
  -5  -3  -2    4.90    8.60
   5  -3   2   -7.00    9.70
  -5  -3  -2    0.50    2.30
  -5  -3  -2   -5.60    6.00
   5   3   3    7.90   16.30
  -5   3  -3    6.30    6.50
   5   3   3    5.90    6.40
   5   3   3    6.30    2.70
  -5   3  -3    7.40   15.10
  -5   3  -3   16.60    6.00
  -5  -3  -3    5.00    6.40
  -5  -3  -3   12.00   18.00
  -5  -3  -3    4.70    3.20
  -5  -3  -3    8.60    2.40
   5  -3   3    1.80   14.10
   5  -3   3    4.00    2.60
  -5  -3  -3   10.30    8.30
   5  -3   3    4.40    4.90
  -5  -3  -3    6.00    3.00
  -5   3  -4    6.20    4.20
   5   3   4    9.60    3.60
  -5   3  -4   18.60   16.70
  -5   3  -4   23.80   11.00
   5   3   4   11.70    5.00
  -5  -3  -4   11.90    4.00
  -5  -3  -4    4.40    3.10
  -5  -3  -4   18.90    3.80
   5  -3   4    8.00    5.70
  -5  -3  -4   -2.70   16.30
   5  -3   4   17.80    4.60
   5  -3   4   -1.00   12.20
  -5  -3  -4    0.50   11.50
  -5   3  -5   39.10   20.20
   5   3   5   48.10    8.00
  -5   3  -5   34.20    8.00
  -5   3  -5   34.20   12.50
   5  -3   5   56.49   28.40
  -5  -3  -5   15.40   17.50
  -5  -3  -5   40.70    7.30
  -5  -3  -5   54.49   37.60
  -5  -3  -5   40.30   16.00
  -5  -3  -5   46.40    7.80
  -5   3  -6   46.60   32.80
  -5   3  -6   30.00   20.10
  -5   3  -6   38.60   16.10
   5   3   6   33.30    6.10
   5   3   6   38.70    8.60
  -5   3  -6   25.30   22.60
  -5  -3  -6   11.30   10.10
  -5  -3  -6   35.20    9.10
  -5  -3  -6   66.99   38.70
  -5  -3  -6   12.50    9.30
   5  -3   6   28.50    7.90
  -5  -3  -6   43.30   46.70
   5   4  -9   11.70    5.70
  -5   4   9   -1.00   36.30
  -5   4   9   12.30    4.80
  -5   4   9   21.20    9.20
   5   4  -9    4.00    5.10
   5   4  -9   22.70   24.40
  -5   4   9    1.80    5.90
   5  -4  -9    3.90    8.30
  -5  -4   9   14.00    5.90
   5  -4  -9   15.30   25.00
  -5  -4   9   28.50   26.20
   5  -4  -9    0.60    4.80
  -5  -4   9    8.60    7.40
  -5  -4   9   16.20    6.80
  -5   4   8  233.48   18.40
  -5   4   8  261.77   16.30
  -5   4   8  261.47   45.60
   5   4  -8  264.97   28.90
  -5   4   8  186.28   46.40
  -5   4   8  248.28   14.40
   5   4  -8  270.67   37.70
   5   4  -8  271.27   19.80
   5  -4  -8  266.87   19.70
  -5  -4   8  272.17   19.80
  -5  -4   8  177.88   28.50
  -5  -4   8  226.68   17.10
   5  -4  -8  165.18   36.00
   5  -4  -8  232.88   17.10
  -5  -4   8  250.77   44.50
   5  -4  -8  346.07   51.09
  -5   4   7   10.90   23.00
   5   4  -7   12.40    4.80
  -5   4   7   10.80    3.50
   5   4  -7    3.80    4.50
   5   4  -7    3.10   14.20
  -5   4   7   11.20    9.30
  -5   4   7   14.10    3.80
  -5  -4   7    6.30    4.10
  -5  -4   7    6.00   15.40
   5  -4  -7    2.20   18.80
  -5  -4   7   16.50    5.30
   5  -4  -7    4.80    4.10
   5  -4  -7    5.50    3.50
  -5  -4   7    8.70    6.80
   5  -4  -7   10.90    9.80
  -5   4   6  595.84   26.80
   5   4  -6  639.44   41.50
   5   4  -6  608.24   31.00
   5   4  -6  616.94   43.80
  -5   4   6  520.45   47.00
  -5   4   6  615.14   23.30
  -5   4   6  612.44   57.69
  -5  -4   6  595.64   29.40
   5  -4  -6  577.04   48.30
   5  -4  -6  637.04   30.30
   5  -4  -6  594.34   27.90
   5  -4  -6  647.64   58.79
  -5   4   5  278.27   16.70
  -5   4   5  303.87   40.60
   5   4  -5  277.77   24.50
  -5   4   5  287.37   15.70
   5   4  -5  305.77   28.20
   5   4  -5  269.37   18.20
   5   4  -5  298.27   19.20
  -5   4   5  291.37   31.70
   5  -4  -5  291.27   17.60
  -5  -4   5  284.07   17.10
  -5  -4   5  322.47   17.40
   5  -4  -5  242.38   28.60
   5  -4  -5  222.08   33.80
   5  -4  -5  285.87   16.70
  -5   4   4  884.51   55.99
  -5   4   4  941.41   67.19
   5   4  -4  786.52   46.40
   5   4  -4  885.01   39.00
   5   4  -4  876.91   34.90
  -5   4   4  832.22   34.80
   5   4  -4  929.21   48.30
   5  -4  -4  896.41   56.29
  -5  -4   4  855.11   50.89
   5  -4  -4  940.81   60.69
  -5  -4   4  888.31   35.60
   5  -4  -4  846.72   35.90
   5  -4  -4  861.61   34.90
  -5  -4   4  870.71   35.20
  -5   4   3  634.14   26.30
   5   4  -3  629.64   30.20
  -5   4   3  668.23   49.90
  -5   4   3  670.03   44.70
   5   4  -3  623.44   39.10
   5   4  -3  588.14   26.00
   5   4  -3  629.14   38.00
  -5  -4   3  641.44   41.40
  -5  -4   3  663.23   38.40
   5  -4  -3  628.54   27.00
   5  -4  -3  636.84   46.80
   5  -4  -3  660.63   27.30
  -5  -4   3  605.44   26.80
  -5  -4   3  565.34   28.20
   5  -4  -3  543.55   41.60
  -5   4   2  223.18   28.50
   5   4  -2  239.08   16.20
   5   4  -2  220.58   24.00
   5   4  -2  264.57   23.30
  -5   4   2  225.48   15.20
   5   4  -2  237.38   12.70
  -5   4   2  233.48   12.40
  -5  -4   2  222.18   21.30
  -5  -4   2  242.98   14.00
   5  -4  -2  215.08   13.30
   5  -4  -2  253.37   25.30
  -5  -4   2  242.18   12.40
  -5  -4   2  213.48   17.10
  -5  -4   2  250.17   25.00
   5  -4  -2  250.37   28.20
   5  -4  -2  248.78   13.40
   5   4  -1   23.30   10.30
  -5   4   1   34.40    3.90
   5   4  -1   27.80    9.40
   5   4  -1   34.10    6.70
   5   4  -1   38.20    7.20
  -5   4   1   27.10    6.20
   5   4  -1   24.30    4.50
  -5   4   1   20.20    8.00
  -5   4   1   24.20   14.20
   5  -4  -1   22.50   11.60
  -5  -4   1   31.70    5.40
   5  -4  -1   27.60    2.50
  -5  -4   1   29.70   12.60
  -5  -4   1   39.90   11.50
  -5  -4   1   25.70    8.30
  -5  -4   1   34.60    3.90
   5  -4  -1   30.40    5.30
   5  -4  -1   22.30    8.50
   5   4   0   80.19    7.60
  -5   4   0   64.79   14.20
  -5   4   0   73.79    8.70
   5   4   0   67.99   14.80
   5   4   0   80.79    6.10
   5   4   0   81.59    8.90
   5   4   0   88.29   19.60
  -5   4   0   74.69    5.10
  -5   4   0  103.19   21.40
   5  -4   0   95.69   19.00
   5  -4   0   82.79    5.10
   5  -4   0  110.09   23.70
  -5  -4   0   62.69   15.20
  -5  -4   0   94.79   18.90
  -5  -4   0   82.69    7.50
  -5  -4   0   65.89   10.40
  -5   4  -1  359.36   34.00
   5   4   1  353.26   20.40
  -5   4  -1  312.57   11.10
  -5   4  -1  282.17   27.80
   5   4   1  280.57   16.60
   5   4   1  316.27   14.00
  -5   4  -1  329.77   20.50
   5   4   1  315.77   30.90
   5  -4   1  318.47   12.40
   5  -4   1  287.67   28.60
   5  -4   1  367.86   35.20
  -5  -4  -1  352.36   19.30
  -5  -4  -1  359.26   35.70
  -5  -4  -1  265.97   28.50
   5  -4   1  305.57   14.00
   5   4   2   40.00   14.70
   5   4   2   55.89    9.30
   5   4   2   54.09    4.90
  -5   4  -2   67.89   18.80
  -5   4  -2   52.99   14.20
   5   4   2   65.69   18.70
  -5  -4  -2   87.69   21.10
  -5  -4  -2   58.39    4.70
   5  -4   2   65.79   16.30
   5  -4   2   47.10   15.80
  -5  -4  -2   46.00    7.30
   5  -4   2   51.19    5.50
  -5  -4  -2   54.29   17.40
  -5  -4  -2   46.00    6.80
  -5   4  -3  612.64   49.80
   5   4   3  644.74   24.20
  -5   4  -3  665.63   35.20
  -5   4  -3  573.64   45.40
   5  -4   3  637.64   27.10
  -5  -4  -3  672.33   30.00
  -5  -4  -3  731.93   75.49
  -5  -4  -3  651.43   30.60
   5  -4   3  578.84   46.10
   5  -4   3  687.83   54.49
   5   4   4    0.90    2.40
  -5   4  -4    0.30    2.70
  -5   4  -4   18.20   10.00
   5   4   4    2.90    3.60
  -5   4  -4   10.90   14.30
  -5  -4  -4    7.00    3.40
   5  -4   4    6.90    3.80
  -5  -4  -4    4.60    6.40
  -5  -4  -4   18.70   16.20
  -5  -4  -4    0.10    2.50
   5  -4   4   11.20   19.90
   5   4   5    7.50    3.00
  -5   4  -5    2.70   17.50
   5   4   5    2.10    5.50
  -5   4  -5   10.90    7.50
   5   4   5   13.70    3.90
  -5   4  -5   16.30    6.70
  -5  -4  -5    9.90    4.40
   5  -4   5   40.80   26.80
  -5  -4  -5   11.20   10.20
  -5  -4  -5    5.50   20.00
  -5  -4  -5    9.90    9.00
  -5  -4  -5   36.20   38.00
   5  -4   5   16.90    5.20
  -5  -4  -5    9.30    4.40
  -5   4  -6   58.39   13.70
   5   4   6   50.49    6.80
   5   4   6   23.80    8.80
   5   4   6   42.00    6.80
  -5   4  -6   47.70   23.10
  -5   4  -6   56.69   36.30
  -5   4  -6   46.70   17.80
  -5  -4  -6   36.00   17.50
  -5  -4  -6  -17.10   59.09
  -5  -4  -6   49.80    8.40
  -5  -4  -6   15.60   12.50
  -5  -4  -6   77.29   42.80
   5   5  -9    2.00   20.40
  -5   5   9    7.50    4.00
   5   5  -9   20.90   26.70
   5   5  -9   -2.00    2.50
   5   5  -9   -0.10    4.10
  -5   5   9  -50.09   37.90
  -5   5   9    6.00   13.10
  -5   5   9   -2.60    3.50
  -5  -5   9    3.30    5.40
   5  -5  -9    1.10    6.40
   5  -5  -9   -1.40    4.80
  -5  -5   9   -2.90    8.00
   5  -5  -9    6.40    7.00
  -5   5   8    8.70    4.00
   5   5  -8    1.40    3.80
  -5   5   8    3.30    7.10
  -5   5   8   17.10   11.90
   5   5  -8    5.60   19.50
  -5   5   8   28.10   27.90
  -5   5   8    2.90    3.50
   5  -5  -8    1.90    4.30
   5  -5  -8   -4.20    5.40
  -5  -5   8    8.40    4.90
   5  -5  -8    0.60   32.70
  -5  -5   8   -2.40    7.30
  -5  -5   8   31.50   23.90
   5  -5  -8   -0.80    3.50
  -5   5   7   42.80   22.10
  -5   5   7   39.40    5.30
   5   5  -7   40.00    9.20
   5   5  -7   44.70   12.60
  -5   5   7   34.50   15.10
  -5   5   7   50.89    7.30
  -5   5   7   32.10    7.50
   5   5  -7   78.19   20.70
   5  -5  -7   40.50    8.30
   5  -5  -7   48.50    7.80
   5  -5  -7   36.00   14.90
  -5  -5   7   23.60   17.80
  -5  -5   7   38.60    8.40
  -5  -5   7   84.59   18.30
   5  -5  -7   39.10   26.90
  -5  -5   7   37.70    7.60
   5   5  -6  116.19   19.60
   5   5  -6   96.79   11.40
  -5   5   6  118.19   30.30
  -5   5   6   65.79   18.50
  -5   5   6   88.69   11.40
  -5   5   6  102.09    6.00
   5   5  -6  104.29   19.30
   5  -5  -6   63.89   20.20
  -5  -5   6  110.09   19.90
  -5  -5   6  103.69   10.80
   5  -5  -6   88.19   10.20
   5  -5  -6   77.99   20.10
  -5  -5   6  116.79   25.30
   5  -5  -6   96.79   16.70
   5   5  -5   18.70    7.10
   5   5  -5   24.10   10.80
  -5   5   5   27.90   12.40
  -5   5   5   26.10   16.60
   5   5  -5   16.60    5.00
   5  -5  -5   18.20   17.60
  -5  -5   5   16.10    7.10
  -5  -5   5   18.50    4.80
   5  -5  -5   23.50    5.70
   5  -5  -5   20.80    9.00
  -5  -5   5   12.20    4.70
  -5  -5   5   11.30   11.80
   5  -5  -5   10.70    3.90
  -5   5   4  418.66   44.80
   5   5  -4  502.95   33.10
  -5   5   4  447.26   39.20
   5   5  -4  478.35   31.00
   5   5  -4  460.85   26.30
   5  -5  -4  454.65   39.40
  -5  -5   4  486.35   23.50
   5  -5  -4  498.55   24.20
  -5  -5   4  473.05   22.90
  -5  -5   4  466.65   35.60
  -5  -5   4  448.56   30.00
   5  -5  -4  464.95   43.40
   5  -5  -4  460.05   22.40
  -5   5   3    3.40    2.30
  -5   5   3    5.40   12.30
   5   5  -3    1.00    2.30
  -5   5   3    2.10    3.80
  -5   5   3    3.90    2.50
   5   5  -3    3.40    2.50
   5   5  -3    3.40    3.00
   5   5  -3   13.10    8.30
  -5  -5   3    3.10    2.00
  -5  -5   3    5.50    4.50
   5  -5  -3   -6.70   10.50
   5  -5  -3    4.20    2.40
  -5  -5   3    4.90    9.30
  -5  -5   3   -0.20    8.10
  -5  -5   3    0.20    1.40
   5  -5  -3    1.50    2.50
   5  -5  -3   -0.20    2.10
  -5   5   2  331.37   16.30
   5   5  -2  357.46   27.10
   5   5  -2  382.36   29.60
   5   5  -2  333.97   16.00
  -5   5   2  338.27   30.50
   5   5  -2  286.87   20.50
  -5   5   2  349.77   20.30
  -5   5   2  326.47   34.70
   5  -5  -2  324.97   17.70
   5  -5  -2  383.26   35.40
  -5  -5   2  381.16   31.30
   5  -5  -2  300.57   29.00
  -5  -5   2  341.67   16.00
  -5  -5   2  358.86   18.30
  -5   5   1   87.89    6.70
   5   5  -1   98.09   18.40
  -5   5   1   63.59   14.50
   5   5  -1  102.39   10.80
  -5   5   1  102.79   22.20
   5   5  -1   91.69    6.80
   5   5  -1   80.79   18.30
  -5   5   1   98.39   10.20
   5  -5  -1   77.99   17.40
   5  -5  -1  136.89   24.20
  -5  -5   1   84.19    8.00
  -5  -5   1   87.29    6.30
  -5  -5   1   61.79    8.90
  -5  -5   1  107.69   20.70
   5  -5  -1   84.09    8.80
  -5   5   0   59.69    4.70
   5   5   0   59.39    4.90
   5   5   0   68.39    9.00
  -5   5   0   44.40    8.80
   5   5   0   53.19    9.30
  -5   5   0   64.69   15.40
  -5   5   0   87.39   20.20
   5   5   0   83.39   19.00
   5   5   0   65.19   17.50
  -5  -5   0   61.49    6.80
  -5  -5   0   63.69    8.50
   5  -5   0   65.59    4.10
   5  -5   0   66.49   21.20
   5  -5   0   66.19   19.30
   5  -5   0   61.39    6.90
  -5  -5   0   58.79   17.10
   5   5   1  149.49    7.50
  -5   5  -1  143.89   13.70
   5   5   1  148.29   25.20
   5   5   1  165.28   28.20
   5   5   1  159.18   14.00
  -5   5  -1  158.68   29.80
  -5  -5  -1  146.09    9.80
   5  -5   1  155.68   26.70
  -5  -5  -1  131.69   23.80
   5  -5   1  167.38   10.30
  -5  -5  -1  168.88   13.30
   5  -5   1  155.78   27.20
  -5  -5  -1  149.49   11.30
   5  -5   1  139.69    8.20
  -5   5  -2  363.36   24.10
   5   5   2  359.46   12.90
  -5   5  -2  275.27   28.80
   5  -5   2  346.47   38.00
   5  -5   2  339.57   15.80
   5  -5   2  303.87   30.50
  -5  -5  -2  332.47   18.80
  -5  -5  -2  326.97   20.40
  -5  -5  -2  381.76   42.00
  -5   5  -3   17.60   16.80
   5   5   3   17.60    2.10
  -5   5  -3    7.00    5.50
  -5   5  -3   17.80    6.00
   5  -5   3   13.50   15.10
  -5  -5  -3   31.20   14.70
   5  -5   3   15.70    4.00
  -5  -5  -3    6.10   16.30
  -5  -5  -3    7.60    7.70
  -5  -5  -3   17.00    5.10
   5  -5   3   14.80    7.50
  -5  -5  -3    8.60    3.80
  -5   5  -4  135.59   25.70
   5   5   4  227.48   16.20
   5   5   4  203.78    8.30
   5   5   4  201.98    8.30
  -5   5  -4  228.68   22.70
  -5   5  -4  140.89   29.80
   5  -5   4  216.28   36.90
  -5  -5  -4  195.88   15.20
  -5  -5  -4  124.99   26.10
  -5  -5  -4  212.78   54.49
  -5  -5  -4  198.28   35.90
  -5  -5  -4  222.58   16.50
   5  -5   4  194.88   13.30
   5  -5   4  138.39   26.20
  -5  -5  -4  247.88   50.09
  -5   5  -5   -0.20    3.30
   5   5   5    1.80    2.10
  -5   5  -5    2.00    3.50
  -5   5  -5    2.00   22.00
   5   5   5    2.80    2.00
   5   5   5    5.00    6.40
  -5  -5  -5   -7.00   32.90
  -5  -5  -5    1.50    2.90
  -5  -5  -5    1.90    4.20
   5  -5   5    4.00    5.10
  -5  -5  -5    0.10    4.30
  -5  -5  -5    9.90   33.70
  -5  -5  -5   -1.00    3.30
  -5   6   8  205.78   11.70
   5   6  -8  237.18   19.40
  -5   6   8  185.08   21.50
  -5   6   8  167.18   39.30
   5   6  -8  158.08   25.00
  -5   6   8  168.38   55.29
   5   6  -8  191.28   21.20
   5  -6  -8  269.57   57.39
  -5  -6   8  183.98   18.10
  -5  -6   8  215.18   18.90
   5  -6  -8  301.97   74.89
   5  -6  -8  228.48   19.70
   5  -6  -8  226.88   16.80
  -5   6   7  -13.90    6.80
   5   6  -7    3.20    3.40
  -5   6   7   -0.10    2.00
   5   6  -7   -1.40    1.30
   5   6  -7  -18.50   15.70
  -5   6   7   -0.80    2.50
  -5   6   7   16.80   27.00
   5   6  -7   -5.60   11.90
  -5  -6   7   -1.10    1.50
  -5  -6   7    1.70    6.30
   5  -6  -7    6.60    4.10
   5  -6  -7  -18.20   27.10
  -5  -6   7  -22.60   17.90
   5  -6  -7    1.90    5.10
   5  -6  -7   -8.80    4.30
  -5  -6   7    2.20    3.70
   5   6  -6  163.88   16.30
   5   6  -6  161.38   19.70
  -5   6   6  111.99   25.20
  -5   6   6  149.79   38.40
  -5   6   6  156.68   14.70
   5   6  -6  147.59   14.70
   5  -6  -6  184.78   27.30
  -5  -6   6  155.88   16.80
   5  -6  -6  161.78   33.40
  -5  -6   6  156.48   13.60
   5  -6  -6  123.19   30.90
  -5  -6   6  133.99   24.10
  -5  -6   6  153.38   16.70
   5   6  -5    9.20    9.20
   5   6  -5    0.70    3.10
  -5   6   5   -3.20    2.00
  -5   6   5   -0.80   16.40
   5   6  -5   -0.80    0.90
  -5   6   5   -2.40    4.30
  -5  -6   5   -8.20   10.70
  -5  -6   5   -0.60    2.10
  -5  -6   5   -0.60    1.30
   5  -6  -5   -0.10    2.60
   5  -6  -5   -9.80    3.60
   5  -6  -5  -11.40   15.00
   5  -6  -5   -1.50    1.70
  -5  -6   5    1.90    2.90
  -5   6   4  225.28   15.70
   5   6  -4  243.68   18.80
  -5   6   4  215.08   15.10
   5   6  -4  251.37   21.00
  -5   6   4  179.58   29.40
  -5   6   4  220.38   33.90
   5  -6  -4  213.88   14.30
   5  -6  -4  259.97   29.30
  -5  -6   4  240.88   14.90
  -5  -6   4  239.68   19.10
   5  -6  -4  229.38   36.40
   5  -6  -4  215.18   15.30
  -5  -6   4  195.28   23.90
  -5  -6   4  224.68   14.90
   5   6  -3   98.99   15.60
  -5   6   3  103.59   20.80
  -5   6   3   82.79    8.80
  -5   6   3   92.89   10.00
  -5   6   3  129.19   28.30
   5   6  -3   87.49   13.20
   5   6  -3  105.29   15.50
  -5  -6   3  108.79    8.70
   5  -6  -3   96.19    9.30
  -5  -6   3  111.59   19.30
   5  -6  -3  104.39   10.00
   5  -6  -3  151.28   27.40
  -5  -6   3  110.89   21.00
   5  -6  -3   98.39   24.10
  -5  -6   3  109.39    9.60
   5   6  -2  117.69   12.70
  -5   6   2  110.39    9.10
   5   6  -2  132.99   15.30
   5   6  -2  127.09   20.50
  -5   6   2  111.19   11.40
  -5  -6   2  140.19   22.40
   5  -6  -2  114.79   20.70
  -5  -6   2   97.39   14.90
   5  -6  -2  125.79    9.70
   5  -6  -2  110.59   14.00
  -5  -6   2  107.19    9.50
  -5  -6   2  115.79    8.20
   5  -6  -2  127.59   26.00
   5  -6  -2  121.49   10.40
  -5  -6   2  127.19   20.20
  -5   6   1   77.59   18.30
   5   6  -1   60.99   10.60
  -5   6   1   74.09    6.80
  -5   6   1   83.69   10.10
   5   6  -1   80.29   16.50
   5   6  -1   67.39   16.40
   5  -6  -1   85.89   12.00
   5  -6  -1   72.79   16.00
  -5  -6   1   82.39    5.90
  -5  -6   1   85.59   11.40
   5  -6  -1   68.99   18.20
   5  -6  -1   87.69    7.40
  -5  -6   1   82.89   18.90
  -5  -6   1   78.69    8.10
   5  -6  -1   95.09    9.40
  -5   6   0   -1.40    2.00
   5   6   0   -2.40    2.40
  -5   6   0   -2.20    1.60
  -5   6   0   -0.80    1.30
   5  -6   0   -0.40    1.90
  -5  -6   0    1.10    3.00
  -5  -6   0    0.80    1.90
   5  -6   0    6.00   12.40
   5  -6   0   -2.50    5.20
  -5  -6   0    7.60    5.60
  -5  -6   0   -5.20   11.10
  -5   6  -1  115.39   20.30
  -5   6  -1  150.28   14.80
   5   6   1  126.19   13.30
   5  -6   1  123.29    9.50
   5  -6   1  151.08   26.10
  -5  -6  -1  155.48   30.20
  -5  -6  -1  129.69   12.40
  -5  -6  -1  154.38   11.70
   5  -6   1  134.09    7.30
   5  -6   1  123.39   24.80
  -5  -6  -1  183.98   30.30
  -5   6  -2    2.80    3.00
  -5   6  -2   -9.50   14.60
   5   6   2   -0.50    3.70
  -5   6  -2    0.40    2.90
  -5  -6  -2   -0.20    2.70
   5  -6   2    0.30    2.60
   5  -6   2   -0.20    2.20
  -5  -6  -2   -0.20    2.70
  -5  -6  -2   -1.70    2.50
  -5  -6  -2    1.50    3.60
   5  -6   2   -3.40   15.70
  -5  -6  -2   -1.70   13.00
   5   6   3  242.48   17.10
  -5   6  -3  190.28   30.10
   5  -6   3  215.78   12.90
   5  -6   3  245.28   27.80
   5  -6   3  185.28   33.50
  -5  -6  -3  221.58   17.60
  -5  -6  -3  233.98   16.40
  -5  -6  -3  239.58   38.30
  -5  -6  -3  218.08   40.30
  -5  -6  -3  273.07   42.10
  -5  -6  -3  134.59   40.00
   5   6   4    6.70    9.70
  -5   6  -4   -0.60    2.30
  -5   6  -4   -2.90    3.20
  -5   6  -4    7.60   19.30
  -5  -6  -4   -0.70    3.60
  -5  -6  -4    5.70    7.70
  -5  -6  -4   -0.60    4.10
   5  -6   4   -2.30    4.10
   5  -6   4    0.50   21.10
  -5  -6  -4  -22.00   20.70
  -5  -6  -4  -42.20   30.40
  -5  -6  -4   -0.40    3.00
   5   7  -7   69.29   12.60
  -5   7   7   44.90    7.90
  -5   7   7   45.60   12.70
  -5   7   7   37.50   38.10
   5  -7  -7   86.99   42.30
   5  -7  -7   42.70    9.20
   5  -7  -7   51.79    8.70
  -5  -7   7   50.49    8.70
  -5  -7   7   70.09   11.50
  -5   7   6   -0.40    2.50
   5   7  -6    3.60    6.60
  -5   7   6  -19.20   27.00
  -5   7   6   -1.50    2.90
  -5   7   6   -9.20    7.70
  -5  -7   6    4.10    3.90
   5  -7  -6    0.30    3.80
   5  -7  -6   -2.20    5.10
   5  -7  -6   -1.10    3.40
  -5  -7   6   -2.20    2.90
   5  -7  -6    6.50   22.70
  -5   7   5   43.20   22.60
  -5   7   5   42.60    7.80
  -5   7   5   74.69   22.10
  -5   7   5   28.90    8.10
   5   7  -5   53.69   11.20
  -5  -7   5   55.59    9.00
  -5  -7   5   57.69   15.20
   5  -7  -5   21.20   20.50
  -5  -7   5   65.69    9.60
   5  -7  -5   60.19    8.70
   5  -7  -5   42.80    8.90
   5  -7  -5   51.29   16.30
   5   7  -4    5.90    4.50
  -5   7   4    3.90    3.70
  -5   7   4   -1.20    4.60
  -5   7   4   -0.10   18.60
  -5   7   4    6.80    9.60
   5  -7  -4   22.70   23.50
   5  -7  -4    4.90    6.20
   5  -7  -4    6.70    4.00
  -5  -7   4   -1.60    3.20
  -5  -7   4    0.70   10.40
   5  -7  -4    8.20    4.80
  -5  -7   4    2.70    3.00
   5   7  -3  115.29   13.20
  -5   7   3  107.99   10.60
  -5   7   3  104.59   11.50
  -5   7   3   70.59   17.20
  -5   7   3  114.99   29.20
   5  -7  -3   88.89   25.70
  -5  -7   3  142.89   23.90
  -5  -7   3  117.29    9.40
   5  -7  -3  121.49   24.30
   5  -7  -3  116.79   11.00
  -5  -7   3  138.29   11.20
  -5  -7   3  113.79   10.90
   5  -7  -3  111.19   10.70
  -5   7   2   27.90   10.90
  -5   7   2   30.20    7.50
  -5   7   2   17.40    4.70
  -5   7   2   17.50   17.30
   5   7  -2   31.70    8.70
   5  -7  -2   47.70   18.50
  -5  -7   2   36.50    5.00
  -5  -7   2   14.00   12.50
   5  -7  -2   35.60    6.30
  -5  -7   2   27.80    7.70
  -5  -7   2   28.80    5.70
   5  -7  -2   25.70   10.00
   5  -7  -2   32.10    6.10
   5   7  -1    1.50    3.60
  -5   7   1    3.80   16.40
  -5   7   1    3.40    3.20
  -5   7   1    2.00    3.30
  -5   7   1    0.50    3.00
   5  -7  -1    9.70    4.20
   5  -7  -1    2.30    3.90
  -5  -7   1   11.30    4.00
   5  -7  -1    5.90    2.70
  -5  -7   1    5.20    1.90
   5  -7  -1   12.30   13.70
  -5  -7   1    4.40    2.90
  -5  -7   1   20.40   14.20
  -5  -7   1    6.20    4.70
  -5   7   0   72.59   15.60
  -5   7   0   98.29   12.30
   5   7   0   70.79   11.90
  -5  -7   0   66.69   16.20
  -5  -7   0   89.89   10.90
   5  -7   0   63.69   22.70
  -5  -7   0   93.59    9.20
  -5  -7   0  103.49   24.20
   5  -7   0   97.79   11.10
   5  -7   0   98.29   18.90
  -5  -7   0   82.89   17.90
  -5   7  -1   37.70   11.40
   5   7   1   38.70    9.20
   5   7   1   75.29   11.60
  -5   7  -1   45.00   19.20
  -5   7  -1   52.59   11.10
   5  -7   1   47.80   12.90
  -5  -7  -1   44.30   13.40
  -5  -7  -1   44.50    7.30
   5  -7   1   23.00   17.80
  -5  -7  -1   52.59    9.60
  -5  -7  -1   40.70   13.60
  -5  -7  -1   41.60   20.80
  -5  -7  -1   70.79   28.30
  -5   7  -2    2.30   17.70
  -5   7  -2   16.20    6.70
   5   7   2   14.40    6.50
  -5  -7  -2   11.80    9.50
  -5  -7  -2    7.20    6.10
  -5  -7  -2    0.30    3.70
   5  -7   2   17.50    9.70
  -5  -7  -2    5.40   21.30
  -5  -7  -2    6.10   26.10
   5  -7   2   10.90    3.00
   5  -7   2   -3.90   16.90
  -5  -7  -2   16.50    4.60
  -5   7  -3   16.20    8.00
  -5   7  -3    5.70    5.80
   5   7   3   15.90    7.10
  -5   7  -3   43.90   21.60
   5  -7   3   25.40   10.10
  -5  -7  -3   18.90   10.30
   5  -7   3   27.40   22.00
  -5  -7  -3   20.40   27.50
  -5  -7  -3   21.00   10.80
  -5  -7  -3    5.00   31.70
  -5  -7  -3   19.30    7.10
   5  -7   3   25.00    5.20
  -5  -7  -3   24.70    5.60
  -5   8   5   -4.00   30.50
  -5   8   5    4.50    3.50
  -5   8   5   -2.30    8.80
  -5   8   5    6.80    7.60
   5   8  -5    1.40    4.30
  -5  -8   5   10.10    4.10
  -5  -8   5    4.80    4.20
   5  -8  -5    9.10    5.40
   5  -8  -5    2.10    5.30
   5  -8  -5    3.20    5.70
   5  -8  -5  -14.80   26.70
  -5   8   4  166.08   36.40
  -5   8   4  118.19   12.10
   5   8  -4   99.09   15.20
  -5   8   4  122.89   14.60
  -5   8   4  101.09   21.90
  -5  -8   4  119.89   11.00
   5  -8  -4   95.69   28.80
   5  -8  -4   90.19   20.00
  -5  -8   4  123.79   11.40
   5  -8  -4  107.39   12.00
   5  -8  -4  124.49   13.00
   5   8  -3   31.30    8.10
  -5   8   3   51.99    9.50
  -5   8   3   45.30   22.90
  -5   8   3   38.90   12.80
  -5  -8   3   41.60    6.20
  -5  -8   3   32.60    6.00
   5  -8  -3   48.60   14.50
   5  -8  -3   44.50    8.10
   5  -8  -3   41.50   21.90
   5  -8  -3   43.00    7.40
  -5   8   2   57.09    8.70
  -5   8   2   55.39   10.00
  -5   8   2   26.40   23.70
   5   8  -2   63.69   12.10
  -5   8   2   69.69   18.10
   5  -8  -2   67.99    8.80
  -5  -8   2   43.90    8.90
   5  -8  -2   46.60    8.60
  -5  -8   2   47.60   14.30
   5  -8  -2   66.39   16.70
  -5  -8   2   49.50    5.90
  -5  -8   2   49.80   19.00
  -5  -8   2   50.19   11.60
   5  -8  -2   27.90   18.80
  -5   8   1  289.17   22.00
  -5   8   1  248.28   25.90
   5   8  -1  281.87   22.90
  -5   8   1  312.27   39.90
  -5  -8   1  261.87   22.60
  -5  -8   1  314.57   40.10
  -5  -8   1  244.18   19.70
   5  -8  -1  275.97   18.30
  -5  -8   1  269.77   21.50
  -5  -8   1  239.78   19.20
   5  -8  -1  255.47   15.10
   5  -8  -1  230.18   34.10
  -5  -8   1  260.47   35.10
   5  -8  -1  241.98   25.60
  -5   8   0   18.80    7.90
  -5   8   0   20.60   11.30
  -5   8   0   16.90   19.90
   5   8   0   24.20    7.70
  -5  -8   0   22.30    6.60
   5  -8   0   35.50   12.40
  -5  -8   0   38.60   11.10
  -5  -8   0   20.70    9.20
  -5  -8   0   28.60    6.70
  -5  -8   0   29.50   25.00
   5  -8   0   23.30    9.50
   5  -8   0    8.80   18.40
  -5  -8   0   23.40   17.20
  -5   8  -1  153.78   17.30
  -5   8  -1  146.09   21.80
  -5   8  -1  188.78   28.50
  -5  -8  -1  188.78   41.50
  -5  -8  -1  158.98   31.90
  -5  -8  -1  150.78   12.90
  -5  -8  -1  144.49   24.30
   5  -8   1  167.88   19.80
   5  -8   1  180.18   30.60
  -5  -8  -1  156.58   15.70
  -5  -8  -1  148.99   27.50
  -5   8  -2    4.60   18.70
   5   8   2   -1.20    8.20
  -5   8  -2    7.80    5.30
  -5  -8  -2   -2.20    4.10
   5  -8   2    3.90    4.90
  -5  -8  -2   13.00    5.60
   5  -8   2  -17.30   20.80
  -5  -8  -2  -20.10   23.70
  -5  -8  -2   -9.20   33.20
  -5  -8  -2   10.50    9.30
  -5  -8  -2   17.90    6.50
  -6   0  10   64.29   10.60
  -6   0  10   59.79   11.20
   6   0 -10   58.09   21.70
  -6   0  10   37.60   25.40
  -6   0  10   64.39   22.00
   6   0 -10   43.00   37.90
   6   0  -9    1.80    6.50
  -6   0   9   -1.70    3.20
   6   0  -9    9.40   23.70
  -6   0   9   13.10   28.10
  -6   0   9   -1.70    2.40
   6   0  -9   -0.90    3.70
  -6   0   9   -0.60    5.70
   6   0  -8  152.18   30.90
  -6   0   8  164.88   13.80
  -6   0   8  162.48   14.70
  -6   0   8  282.67   53.49
   6   0  -8  150.38   28.70
   6   0  -8  177.78   15.20
  -6   0   8  241.28   45.80
  -6   0   7    3.10    4.20
   6   0  -7  -15.10   13.00
  -6   0   7   -5.90    3.50
   6   0  -7    1.60    3.70
  -6   0   7   -2.10    2.00
  -6   0   7   -3.70   13.00
   6   0  -7   -3.20    3.40
  -6   0   6   11.80   14.30
  -6   0   6    0.90    3.60
  -6   0   6    8.40    3.30
   6   0  -6    9.00    7.50
   6   0  -6    3.40   20.30
   6   0  -6    3.60    3.30
  -6   0   5   -1.50    1.20
   6   0  -5    3.30    2.50
  -6   0   5   -1.60    1.10
  -6   0   5   -1.00    2.40
   6   0  -5    1.50   10.70
   6   0  -5   -0.50    2.50
  -6   0   5   -2.30    1.50
  -6   0   5    2.80    9.90
  -6   0   4  160.78   10.00
  -6   0   4  194.48   30.70
   6   0  -4  140.59   24.20
  -6   0   4  155.98   11.30
  -6   0   4  119.19   21.40
  -6   0   4  173.68   11.30
   6   0  -4  193.08   35.70
  -6   0   3    0.50    1.30
  -6   0   3    0.50    1.10
   6   0  -3    0.50    1.30
  -6   0   3   -8.30    8.30
   6   0  -3   -0.50    1.50
   6   0  -3    1.60    1.80
   6   0  -3    8.30    9.90
  -6   0   3    1.40    3.20
   6   0  -2  667.43   28.50
  -6   0   2  739.13   47.40
   6   0  -2  686.53   28.60
  -6   0   2  704.93   27.20
   6   0  -2  720.03   49.30
  -6   0   2  644.54   47.00
   6   0  -2  710.63   27.40
   6   0  -2  675.13   46.40
   6   0  -1   -0.60    1.90
   6   0  -1   -0.60    1.20
  -6   0   1    2.50    8.90
   6   0  -1   -5.70    6.80
   6   0  -1    1.80    1.90
  -6   0   1   -1.10    1.80
   6   0  -1    2.70    1.30
  -6   0   1   -0.80    0.90
   6   0   0 2056.99   68.29
  -6   0   0 1890.41   96.19
  -6   0   0 2042.00   96.19
   6   0   0 1973.60   68.99
   6   0   0 2103.09  100.69
   6   0   0 1981.90   96.29
  -6   0   0 1980.40   67.99
   6   0   0 2021.00   67.79
  -6   0  -1   -2.20   10.70
   6   0   1    2.40   10.70
   6   0   1    4.20    4.10
  -6   0  -1    0.80    1.80
  -6   0  -1    0.30    3.20
   6   0   1    1.80    1.50
   6   0   1   -0.90    1.80
  -6   0  -1    1.40    1.60
   6   0   1    4.80    2.40
  -6   0  -2  727.63   29.70
   6   0   2  828.82   57.79
  -6   0  -2  748.73   31.60
  -6   0  -2  708.63   54.19
  -6   0  -2  746.53   58.19
   6   0   2  843.52   62.09
   6   0   2  726.83   31.30
  -6   0  -2  796.92   33.80
   6   0   3    1.20    4.40
  -6   0  -3    1.40    4.10
   6   0   3    3.80    3.10
  -6   0  -3   -0.10    1.90
  -6   0  -3   -1.30    1.60
   6   0   3    2.60   12.50
  -6   0  -3   -4.10   15.80
  -6   0  -3   -1.10    1.70
  -6   0  -4  244.68   42.40
   6   0   4  201.08   37.40
  -6   0  -4  248.08   13.20
   6   0   4  252.37   44.10
  -6   0  -4  165.78   31.60
  -6   0  -4  232.68   16.80
   6   0   5    1.80    4.30
  -6   0  -5   -4.00   25.50
  -6   0  -5    0.60    3.10
   6   0   5   13.10   32.20
  -6   0  -5    5.00    2.60
  -6   0  -5   -1.70    2.10
  -6   0  -6  186.38   41.00
  -6   0  -6  218.48   18.30
  -6   0  -6  121.19   28.20
  -6   0  -6  283.77   69.99
  -6   0  -6  258.37   61.09
  -6   0  -6  224.98   13.50
   6   0   6  177.28   18.60
  -6   1  10   -7.70    8.70
   6   1 -10   -0.70    3.00
  -6   1  10  -10.00   31.00
  -6   1  10    0.60    4.40
   6   1 -10   13.70    5.50
   6   1 -10    7.10   30.60
  -6   1  10    4.70    4.80
   6  -1 -10   17.40   12.60
   6  -1 -10   36.60   33.20
   6  -1 -10   -4.10    8.50
  -6  -1  10    5.00    6.90
  -6  -1  10   17.60    8.30
  -6  -1  10   10.00    6.20
  -6  -1  10    5.90   34.20
  -6   1   9    2.40    3.90
  -6   1   9    9.20    6.80
  -6   1   9    3.80   16.10
   6   1  -9    0.40    4.50
   6   1  -9   14.60   22.10
   6   1  -9   12.30    6.50
  -6  -1   9   27.60    6.90
   6  -1  -9   13.10   27.20
  -6  -1   9    8.40    4.90
  -6  -1   9    6.50    8.10
  -6  -1   9    2.60   16.80
   6  -1  -9    2.60    6.70
   6  -1  -9   -1.10    6.30
   6   1  -8  127.79   23.90
  -6   1   8  147.89   12.90
   6   1  -8  128.49   33.30
  -6   1   8  205.08   42.80
  -6   1   8  148.29   30.90
   6  -1  -8  159.68   36.20
  -6  -1   8  162.38   35.40
   6  -1  -8  166.58   34.50
  -6  -1   8  167.08   14.00
  -6  -1   8  163.38   14.40
   6  -1  -8  154.88   14.10
  -6   1   7   -9.70   13.00
  -6   1   7   10.40    9.00
   6   1  -7   -8.20   11.60
  -6   1   7    3.30    2.70
   6   1  -7    6.40    6.60
   6   1  -7    1.10    3.10
   6  -1  -7   12.20   16.70
   6  -1  -7    5.30    7.20
  -6  -1   7    2.90    2.10
  -6  -1   7    7.40   18.10
  -6  -1   7   10.00    3.50
   6  -1  -7    0.20    3.80
  -6   1   6  253.77   30.40
  -6   1   6  288.97   17.00
  -6   1   6  189.58   32.80
   6   1  -6  291.47   18.70
   6   1  -6  257.97   29.00
   6   1  -6  274.47   34.50
  -6  -1   6  350.46   39.90
   6  -1  -6  294.77   37.70
  -6  -1   6  228.68   27.50
  -6  -1   6  307.17   17.70
   6  -1  -6  289.97   17.70
  -6  -1   6  289.17   17.70
   6  -1  -6  264.37   30.30
   6   1  -5   24.60    5.50
   6   1  -5   32.70    6.20
  -6   1   5   31.80    5.50
   6   1  -5   37.10   11.30
  -6   1   5   32.70    5.90
  -6   1   5   35.40   12.40
   6   1  -5   38.60   16.40
  -6   1   5   42.60    4.70
  -6   1   5   25.40   11.30
  -6  -1   5   37.60   16.40
  -6  -1   5   49.50   13.70
  -6  -1   5   39.10    5.70
  -6  -1   5   34.10    6.00
  -6  -1   5   33.20    6.50
   6  -1  -5   37.80   12.50
   6  -1  -5   52.29   18.20
   6  -1  -5   33.40    6.00
   6   1  -4    4.50    2.60
   6   1  -4   16.70   11.50
   6   1  -4    7.80    6.20
  -6   1   4    6.00    2.10
  -6   1   4    9.90    2.90
  -6   1   4    2.20    2.20
   6   1  -4   10.40    3.40
  -6   1   4    9.30   10.70
  -6   1   4    3.30    5.30
   6  -1  -4    8.90    7.10
   6  -1  -4    8.10    3.00
   6  -1  -4    8.20   10.70
  -6  -1   4    7.50    2.40
  -6  -1   4   11.30   10.10
  -6  -1   4   10.50    3.10
  -6  -1   4    7.70    7.20
  -6   1   3   93.79    8.20
   6   1  -3   70.29   15.80
  -6   1   3   68.49   16.70
  -6   1   3   48.90   12.40
  -6   1   3   73.09    7.10
   6   1  -3   85.59    8.30
   6   1  -3   91.09    8.10
  -6   1   3   89.79    6.40
   6   1  -3   72.29   15.30
   6  -1  -3  102.99   23.50
  -6  -1   3   77.49   17.60
  -6  -1   3   93.59    7.80
  -6  -1   3   90.19    7.10
  -6  -1   3   87.49   18.70
   6  -1  -3   77.79   17.00
   6  -1  -3   95.39    8.50
  -6   1   2   48.50   14.20
   6   1  -2   40.90   12.70
  -6   1   2   38.80    4.20
  -6   1   2   36.60   15.10
   6   1  -2   33.30   13.10
   6   1  -2   55.89    5.40
   6   1  -2   33.80    5.20
   6   1  -2   44.10    6.80
  -6   1   2   42.10    5.90
   6  -1  -2   38.80    4.10
   6  -1  -2   45.20   16.10
  -6  -1   2   28.70    8.90
  -6  -1   2   45.80   13.10
   6  -1  -2   31.00    4.90
  -6  -1   2   40.70    4.70
   6  -1  -2   59.89   16.60
  -6  -1   2   40.30    5.60
   6  -1  -2   36.70    6.00
  -6   1   1  613.74   23.80
  -6   1   1  615.94   46.10
   6   1  -1  594.14   25.30
  -6   1   1  543.45   41.60
   6   1  -1  580.64   43.00
   6   1  -1  619.14   46.60
   6   1  -1  588.64   25.00
   6   1  -1  577.84   25.90
   6  -1  -1  582.54   43.00
   6  -1  -1  582.94   23.60
  -6  -1   1  565.14   24.50
  -6  -1   1  564.04   43.70
   6  -1  -1  622.04   24.40
   6  -1  -1  706.43   48.60
  -6  -1   1  588.24   42.40
   6  -1  -1  613.64   26.10
  -6   1   0    4.80    4.50
   6   1   0   16.40    4.00
  -6   1   0   15.80    3.40
   6   1   0    9.40    2.40
   6   1   0   14.70    8.40
  -6   1   0   10.50   11.30
   6   1   0   15.80    3.90
   6   1   0    9.20   10.30
   6  -1   0   21.40   10.70
   6  -1   0   17.50    9.40
  -6  -1   0   20.50    8.40
   6  -1   0   10.90    2.70
  -6  -1   0   11.80   12.00
  -6  -1   0   12.70    3.50
   6  -1   0   12.50    3.80
   6  -1   0   16.30    3.60
  -6   1  -1   92.89    9.10
  -6   1  -1   96.49   23.20
   6   1   1   92.29    7.60
   6   1   1   83.19    7.60
   6   1   1   82.39    7.60
   6   1   1   72.39   20.20
  -6   1  -1   49.30   13.60
  -6   1  -1   73.39    6.80
  -6  -1  -1   90.59    7.80
   6  -1   1   92.69   22.00
  -6  -1  -1   78.89   20.30
  -6  -1  -1   79.59    7.70
  -6  -1  -1   80.89   17.80
   6  -1   1   85.59    5.90
   6  -1   1   92.39    7.50
   6   1   2  293.07   38.10
   6   1   2  243.48   13.40
  -6   1  -2  256.67   39.00
   6   1   2  256.07   15.10
  -6   1  -2  271.77   14.80
  -6   1  -2  244.48   16.70
  -6   1  -2  252.87   12.60
   6   1   2  174.68   30.30
   6   1   2  263.97   14.90
  -6  -1  -2  243.58   14.40
  -6  -1  -2  267.57   31.10
  -6  -1  -2  238.58   14.70
   6  -1   2  307.77   44.30
  -6  -1  -2  234.18   13.50
  -6  -1  -2  243.68   15.00
   6  -1   2  238.98   16.10
  -6  -1  -2  259.07   39.80
  -6   1  -3    4.30    2.80
  -6   1  -3    7.10   10.80
  -6   1  -3   -0.70    2.30
  -6   1  -3    2.10    1.60
   6   1   3   -1.30    2.60
  -6   1  -3    2.30    1.90
   6   1   3    6.30   15.90
   6   1   3    4.30    6.30
   6  -1   3   -0.10   15.20
  -6  -1  -3    4.50    2.20
   6  -1   3    2.50    4.50
  -6  -1  -3   -1.90    3.90
  -6  -1  -3   -2.20    1.90
  -6  -1  -3    3.00    2.10
   6  -1   3    0.60    2.80
  -6  -1  -3    7.60   11.80
   6   1   4  158.08   39.20
   6   1   4  193.18   38.60
  -6   1  -4  193.38   10.10
  -6   1  -4  194.28   15.90
  -6   1  -4  114.79   25.90
   6   1   4  197.48   14.70
   6  -1   4  183.98   13.20
  -6  -1  -4  182.48   12.20
  -6  -1  -4  199.18   13.30
  -6  -1  -4  192.38   14.10
   6  -1   4  199.68   41.10
  -6  -1  -4  161.58   13.40
  -6  -1  -4  206.98   40.40
   6  -1   4  128.79   28.90
  -6   1  -5   74.29    6.00
  -6   1  -5   77.09   25.10
  -6   1  -5   49.00    9.50
   6   1   5   52.29    8.30
  -6   1  -5   48.10   26.90
  -6  -1  -5   68.69   29.00
  -6  -1  -5   60.59    9.90
  -6  -1  -5   68.49    7.80
  -6  -1  -5   41.40   15.40
   6  -1   5   52.79   29.30
   6  -1   5   39.10    7.40
  -6   1  -6   16.10    3.70
  -6   1  -6  -21.00   30.60
  -6   1  -6    4.10    8.40
   6   1   6    5.40   15.90
  -6   1  -6    5.90   10.60
  -6   1  -6   18.20    7.10
  -6  -1  -6   16.30   47.40
  -6  -1  -6    4.40    8.80
  -6  -1  -6   19.20    5.20
  -6  -1  -6   26.20   16.30
  -6  -1  -6   17.00    6.10
   6  -1   6    9.90    6.80
  -6  -1  -6   14.30   38.90
  -6   2  10   54.69   20.50
   6   2 -10   40.30   16.80
  -6   2  10   22.30   34.90
  -6   2  10   28.50   11.60
   6   2 -10   53.09   10.90
  -6   2  10   41.20    8.60
   6  -2 -10   49.60   10.50
   6  -2 -10   61.49   21.40
  -6  -2  10   61.49   11.10
  -6  -2  10   50.69   10.60
  -6  -2  10   11.20   25.20
  -6  -2  10   27.40   14.30
   6  -2 -10  110.79   73.89
   6   2  -9  285.07   44.20
  -6   2   9  229.98   18.60
   6   2  -9  249.78   19.80
  -6   2   9  173.28   58.69
  -6   2   9  236.08   40.80
  -6   2   9  265.77   18.20
  -6  -2   9  264.07   19.20
   6  -2  -9  256.57   52.59
  -6  -2   9  254.67   19.10
   6  -2  -9  229.98   18.90
   6  -2  -9  234.68   39.90
  -6  -2   9  182.58   32.00
  -6  -2   9  203.18   43.40
  -6   2   8   21.40   12.70
  -6   2   8   54.79    9.50
   6   2  -8   62.99   18.30
   6   2  -8   30.60    7.20
  -6   2   8   66.19   30.10
   6   2  -8   40.70    9.00
  -6   2   8   29.80    6.40
   6  -2  -8   58.99   28.50
   6  -2  -8   43.30   16.30
  -6  -2   8   55.19   19.70
  -6  -2   8   42.10    8.20
  -6  -2   8   46.80    7.30
  -6  -2   8   28.70   21.50
   6  -2  -8   32.70    6.90
  -6   2   7  829.02   35.60
  -6   2   7  915.21   74.39
   6   2  -7  807.32   38.50
   6   2  -7  879.11   57.69
  -6  -2   7  831.92   36.70
  -6  -2   7  782.62   62.99
   6  -2  -7  734.83   57.89
   6  -2  -7  719.03   65.09
  -6  -2   7  850.81   37.20
   6  -2  -7  796.22   36.00
  -6   2   6   -2.40    3.10
   6   2  -6    1.80    4.60
   6   2  -6    0.10    2.20
   6   2  -6   -6.20    3.20
  -6   2   6    0.40    1.90
  -6   2   6    0.60    2.90
  -6   2   6   -1.70   12.30
   6  -2  -6   -7.90   13.70
  -6  -2   6    9.00   13.10
  -6  -2   6    0.50    3.40
   6  -2  -6   -1.00    1.50
  -6  -2   6    0.20    2.20
  -6  -2   6   -1.20    1.40
   6  -2  -6    5.50    3.30
  -6   2   5 1105.99   42.50
   6   2  -5 1163.08   63.59
   6   2  -5 1083.29   45.20
  -6   2   5 1034.90   43.60
  -6   2   5 1169.18   74.49
   6   2  -5 1066.69   43.50
  -6   2   5 1116.59   38.90
  -6   2   5 1071.69   65.79
  -6  -2   5  993.90   59.89
  -6  -2   5 1036.20   66.29
  -6  -2   5 1084.19   42.80
   6  -2  -5 1109.59   43.70
   6  -2  -5 1011.10   68.19
   6  -2  -5 1081.59   66.39
  -6  -2   5 1119.79   42.10
  -6   2   4   79.69    8.10
  -6   2   4  113.49   26.20
   6   2  -4   89.49    9.30
   6   2  -4   88.69    8.40
  -6   2   4   88.19    8.00
   6   2  -4   93.49   21.00
   6   2  -4  108.59   20.50
  -6   2   4  114.69   24.10
  -6   2   4   90.19    6.20
   6  -2  -4   55.29   15.20
   6  -2  -4   81.69    8.50
  -6  -2   4   98.79    8.50
  -6  -2   4   94.29    8.00
   6  -2  -4   65.39   14.80
  -6  -2   4   53.29   16.20
  -6  -2   4  105.49   20.90
   6   2  -3  919.31   37.60
   6   2  -3  854.81   35.10
  -6   2   3  894.61   59.09
   6   2  -3  871.61   53.29
  -6   2   3  864.91   31.20
  -6   2   3  955.30   56.79
  -6   2   3  845.82   34.50
   6   2  -3  794.32   52.29
   6  -2  -3  877.11   35.60
   6  -2  -3  959.70   60.29
   6  -2  -3  866.21   55.19
  -6  -2   3  872.21   34.40
  -6  -2   3  904.61   52.69
  -6  -2   3  953.30   57.49
  -6  -2   3  914.81   34.80
  -6   2   2   23.20    9.60
   6   2  -2    9.20    7.10
   6   2  -2   30.50   11.50
   6   2  -2   16.90    4.00
  -6   2   2   15.60    3.90
   6   2  -2   16.60    4.10
  -6   2   2   19.80    3.20
  -6   2   2   15.40   10.80
   6  -2  -2    5.70    9.30
  -6  -2   2   23.90    4.60
   6  -2  -2   35.50   13.00
   6  -2  -2   19.90    4.40
  -6  -2   2   25.00   10.30
  -6  -2   2   12.30    3.00
  -6  -2   2   26.30   11.80
  -6   2   1  794.52   28.90
  -6   2   1  825.82   52.09
   6   2  -1  756.02   30.90
   6   2  -1  827.62   52.29
  -6   2   1  684.03   51.39
  -6   2   1  792.72   30.10
   6   2  -1  807.92   31.80
   6   2  -1  843.92   33.90
   6   2  -1  687.63   50.09
  -6  -2   1  720.53   32.50
   6  -2  -1  809.62   32.60
  -6  -2   1  790.92   31.50
   6  -2  -1  790.42   54.29
  -6  -2   1  866.61   55.69
   6  -2  -1  796.42   29.00
  -6  -2   1  788.62   52.39
   6   2   0   15.40   12.00
  -6   2   0   10.80    2.70
  -6   2   0   11.60    8.10
   6   2   0    8.50    2.70
   6   2   0    8.60    3.40
  -6   2   0    8.70    3.20
   6   2   0   17.00    3.80
  -6   2   0   11.80    2.90
   6   2   0    5.40    5.40
  -6   2   0   10.90   11.70
   6  -2   0   12.10    3.00
  -6  -2   0   10.60    3.10
  -6  -2   0    9.20    5.50
   6  -2   0   13.80    2.70
  -6  -2   0   -0.50   11.60
   6  -2   0    4.80    7.50
   6  -2   0    7.30    5.70
  -6  -2   0   25.20   10.80
   6  -2   0   16.50    4.50
  -6   2  -1  124.39   25.10
  -6   2  -1  111.89    7.30
  -6   2  -1  125.89    8.70
   6   2   1   77.29   17.70
   6   2   1  124.49    9.10
   6   2   1  115.69    9.70
   6   2   1  133.29   34.00
  -6   2  -1  117.99   11.20
   6   2   1  138.99   10.50
  -6   2  -1  118.19   24.00
  -6  -2  -1  144.59   27.70
  -6  -2  -1  181.18   31.20
   6  -2   1  120.99    5.90
  -6  -2  -1  129.19    9.80
   6  -2   1   83.19   19.50
   6  -2   1   77.69   16.40
   6  -2   1  129.49    8.70
  -6  -2  -1  132.29   10.90
   6   2   2  232.38   13.90
  -6   2  -2  276.37   31.30
  -6   2  -2  266.27   14.60
  -6   2  -2  344.57   46.90
   6   2   2  282.97   32.50
  -6   2  -2  262.47   11.60
   6   2   2  265.97   15.40
   6   2   2  297.47   38.40
  -6   2  -2  243.68   17.50
  -6  -2  -2  272.67   15.00
  -6  -2  -2  263.87   15.80
  -6  -2  -2  244.88   15.40
   6  -2   2  325.67   57.59
  -6  -2  -2  298.37   37.80
  -6  -2  -2  236.68   18.10
  -6  -2  -2  270.47   38.60
   6  -2   2  259.47   14.50
   6  -2   2  335.27   51.39
   6   2   3   -0.90    3.10
   6   2   3    1.70   12.00
  -6   2  -3    2.70   12.90
   6   2   3    7.50    7.80
   6   2   3    2.90    2.90
  -6   2  -3    1.10    3.60
  -6   2  -3    5.50    3.30
  -6   2  -3    2.90    1.30
  -6  -2  -3    3.90    2.20
  -6  -2  -3    6.10    4.70
  -6  -2  -3   15.50   17.70
  -6  -2  -3   -0.20    6.60
   6  -2   3    0.70   13.50
   6  -2   3    2.40    2.70
  -6  -2  -3    0.00    3.00
  -6  -2  -3    0.30    2.40
   6  -2   3    0.10    1.90
  -6   2  -4   11.50    1.90
  -6   2  -4    2.40    4.90
  -6   2  -4   21.00    6.10
   6   2   4   19.00   22.40
   6   2   4   11.60    4.90
   6   2   4    9.60    7.70
  -6   2  -4   12.90   12.50
  -6  -2  -4    3.60   13.20
  -6  -2  -4   17.60    4.60
   6  -2   4   15.30    3.90
  -6  -2  -4   13.10   10.90
  -6  -2  -4   11.90    4.60
   6  -2   4   32.20   25.40
   6  -2   4   25.20   13.50
  -6  -2  -4   13.50    4.30
   6   2   5   23.20    7.70
  -6   2  -5   21.70    7.10
  -6   2  -5   -4.20   20.90
  -6   2  -5   39.30   16.70
  -6  -2  -5   22.60   13.10
   6  -2   5   11.90    9.70
  -6  -2  -5   16.60    5.70
   6  -2   5   25.30    6.30
   6  -2   5   31.00   32.60
  -6  -2  -5   28.00   29.00
  -6  -2  -5   22.80    5.30
  -6   3   9   17.40    7.70
  -6   3   9    6.80    3.80
   6   3  -9   12.70   22.10
  -6   3   9  -30.40   38.10
  -6   3   9    3.50    5.20
   6  -3  -9   39.60   35.60
  -6  -3   9   10.20    9.90
  -6  -3   9    3.20    6.80
   6  -3  -9   19.60   12.50
  -6  -3   9    5.30   25.20
  -6  -3   9    0.00    4.10
   6  -3  -9    7.90    7.00
   6   3  -8  111.19   24.70
  -6   3   8   93.09   12.30
   6   3  -8   92.89   11.40
  -6   3   8   94.89    9.90
  -6   3   8   97.79   27.30
   6   3  -8   71.79   23.80
  -6   3   8   84.39   36.80
  -6  -3   8   65.29   10.60
  -6  -3   8   53.19   15.40
   6  -3  -8   75.79   11.60
  -6  -3   8   75.99   27.00
   6  -3  -8  113.39   29.90
   6  -3  -8   75.69   10.30
   6  -3  -8  140.29   41.60
   6   3  -7   27.30    7.20
   6   3  -7   33.20   16.20
  -6   3   7   20.30    5.10
  -6   3   7   27.70    6.70
   6   3  -7   22.80    6.20
  -6   3   7   13.30   16.50
  -6   3   7   30.20   14.90
   6   3  -7   18.00    8.90
  -6  -3   7   43.10   19.90
   6  -3  -7   25.00   12.50
  -6  -3   7   22.70    5.90
   6  -3  -7   20.00    5.80
  -6  -3   7   19.40    6.10
   6  -3  -7   26.20    5.90
   6  -3  -7   29.00   19.10
  -6  -3   7   23.30   10.50
   6   3  -6   87.59   20.50
   6   3  -6   95.29   18.80
   6   3  -6  106.89   11.20
  -6   3   6  103.29    9.40
  -6   3   6   82.29   22.00
  -6   3   6  124.89   28.60
   6  -3  -6   67.29   20.00
  -6  -3   6   99.39   11.10
  -6  -3   6  100.39    9.90
   6  -3  -6   96.49   23.00
  -6  -3   6   71.49   19.00
   6  -3  -6   97.59    9.70
   6   3  -5   86.89   18.70
   6   3  -5   76.49    9.40
  -6   3   5   51.39   20.70
  -6   3   5   86.19    6.00
  -6   3   5  133.49   26.50
   6   3  -5   91.19    9.60
   6   3  -5  102.99   22.40
  -6   3   5   88.29    9.10
  -6   3   5   76.29    8.00
  -6  -3   5   82.59    8.20
  -6  -3   5   70.49   19.00
  -6  -3   5   97.39   20.20
   6  -3  -5  102.49   25.60
   6  -3  -5   84.39   21.50
  -6  -3   5   91.09    8.90
   6   3  -4   18.20    8.50
  -6   3   4   11.30    2.30
  -6   3   4    9.90   11.20
  -6   3   4   11.00    6.90
   6   3  -4   15.30   11.00
  -6   3   4    9.50    3.40
   6   3  -4   12.90    4.30
   6   3  -4   10.20    4.00
  -6  -3   4   10.40    3.40
   6  -3  -4    8.00    3.50
  -6  -3   4   10.20    5.70
  -6  -3   4   11.30   10.90
   6  -3  -4    1.70    8.90
  -6  -3   4    6.50    2.30
   6  -3  -4   10.50    8.50
   6   3  -3  552.44   39.10
  -6   3   3  537.65   24.10
  -6   3   3  572.24   20.30
  -6   3   3  498.55   44.80
   6   3  -3  544.85   24.80
   6   3  -3  569.14   28.00
   6   3  -3  624.84   42.70
  -6   3   3  504.75   41.10
   6  -3  -3  554.84   25.30
   6  -3  -3  539.65   42.20
   6  -3  -3  570.14   46.60
  -6  -3   3  571.24   25.00
  -6  -3   3  490.25   40.70
  -6  -3   3  534.85   23.90
  -6  -3   3  581.94   39.60
  -6   3   2   39.80    3.40
   6   3  -2   34.20    6.70
   6   3  -2   18.40   10.20
  -6   3   2   50.59   16.40
   6   3  -2   29.70    9.40
  -6   3   2   49.90   14.60
  -6   3   2   27.70    4.90
   6   3  -2   39.10    6.20
  -6  -3   2   21.00   12.20
  -6  -3   2   27.20    5.80
   6  -3  -2   22.90   10.50
  -6  -3   2   38.40    8.10
  -6  -3   2   42.30    6.20
  -6  -3   2   34.10   11.10
   6  -3  -2   32.20   11.10
   6  -3  -2   35.80    6.20
  -6   3   1  298.97   33.60
   6   3  -1  287.07   32.20
  -6   3   1  302.17   18.60
   6   3  -1  258.97   14.70
  -6   3   1  296.47   12.80
  -6   3   1  292.97   14.00
   6   3  -1  289.27   18.10
   6   3  -1  324.37   30.40
  -6   3   1  279.37   28.70
   6   3  -1  285.27   16.40
  -6  -3   1  269.97   27.50
  -6  -3   1  267.17   31.50
   6  -3  -1  298.07   33.50
   6  -3  -1  287.77   16.40
   6  -3  -1  296.77   13.00
  -6  -3   1  271.27   20.60
  -6  -3   1  323.97   16.50
   6  -3  -1  302.37   30.10
   6   3   0  171.88   29.30
  -6   3   0  151.68   12.80
  -6   3   0  142.29    8.50
   6   3   0  155.18    9.90
   6   3   0  152.58   12.50
  -6   3   0   95.79   18.70
  -6   3   0  143.39    8.20
  -6   3   0  111.89   24.70
   6   3   0  123.89   23.20
   6  -3   0  149.09    8.10
   6  -3   0  159.58   26.00
  -6  -3   0  187.08   30.50
  -6  -3   0  157.88   10.90
   6  -3   0  121.19   22.70
  -6  -3   0  150.78   26.40
  -6  -3   0  148.59   13.80
   6  -3   0  147.39    8.60
  -6   3  -1  109.19   11.60
  -6   3  -1  105.69   21.80
   6   3   1  190.18   32.70
   6   3   1  167.68   12.60
  -6   3  -1  135.09    7.10
   6   3   1   95.89   21.60
   6   3   1  138.79    9.40
  -6   3  -1  175.48   30.60
  -6  -3  -1  142.99   29.10
  -6  -3  -1  140.79   27.20
   6  -3   1  138.49   27.60
  -6  -3  -1  140.99   17.30
   6  -3   1  135.99    9.00
  -6  -3  -1  147.59   10.90
   6   3   2   13.60    4.10
   6   3   2   19.90   15.60
  -6   3  -2   28.10   14.70
   6   3   2    8.60    3.00
   6   3   2   15.40    9.90
  -6   3  -2   19.40   10.60
  -6   3  -2    7.10    3.30
  -6  -3  -2   11.60    9.40
   6  -3   2   13.00    3.60
   6  -3   2    6.70    5.70
  -6  -3  -2    9.20    3.60
  -6  -3  -2   17.80    3.80
  -6  -3  -2   15.50    4.30
  -6  -3  -2    6.00   14.50
   6  -3   2   23.40   17.70
  -6  -3  -2   -2.50    8.80
   6   3   3  117.19   24.30
  -6   3  -3  188.18   16.50
   6   3   3  200.48   18.50
  -6   3  -3  207.88   36.60
   6   3   3  133.19   24.60
   6   3   3  184.88   11.80
  -6   3  -3  190.98   32.90
  -6  -3  -3  178.38   38.50
   6  -3   3  229.38   40.80
   6  -3   3  115.49   23.20
  -6  -3  -3  205.48   14.30
   6  -3   3  182.08   12.50
  -6  -3  -3  185.08   13.80
  -6  -3  -3  133.39   26.60
  -6  -3  -3  193.58   11.50
   6   3   4    0.40    4.50
  -6   3  -4  -11.90   16.60
  -6   3  -4    4.70    3.70
  -6   3  -4    0.60    3.20
   6   3   4    2.50    3.50
   6  -3   4   -1.20    1.60
  -6  -3  -4   -1.50    2.60
  -6  -3  -4    0.70    2.80
  -6  -3  -4  -16.90   19.80
  -6  -3  -4   -1.10    2.80
   6  -3   4    5.20    3.80
   6  -3   4    8.30   21.80
  -6   3  -5   64.89   30.60
   6   3   5   36.50    8.60
  -6   3  -5   41.90   15.60
  -6   3  -5   76.49   21.40
   6   3   5   59.29    8.30
  -6  -3  -5   71.79   27.20
  -6  -3  -5   46.80   20.00
   6  -3   5  118.99   41.10
  -6  -3  -5   47.00    8.30
   6  -3   5   27.80   12.00
   6  -3   5   66.99   10.10
  -6  -3  -5   88.99   29.30
   6   4  -9  137.59   27.00
  -6   4   9  123.79   51.69
  -6   4   9  102.09   26.50
  -6   4   9  153.08   13.40
   6   4  -9  130.69   34.80
  -6   4   9  117.89   15.10
   6   4  -9  145.69   15.60
   6  -4  -9  108.89   14.70
   6  -4  -9  147.09   36.00
  -6  -4   9  170.58   45.90
  -6  -4   9  167.98   16.60
   6  -4  -9  164.68   16.80
  -6  -4   9  181.38   33.80
   6  -4  -9  147.69   42.40
  -6  -4   9  141.29   16.40
  -6   4   8   -2.60    3.20
  -6   4   8   -6.50   18.30
   6   4  -8  -11.00   19.00
   6   4  -8    5.80    4.30
  -6   4   8    7.30    3.70
  -6   4   8    1.30    7.00
  -6   4   8   -2.00    6.20
   6   4  -8    1.70    4.40
  -6  -4   8    3.40    5.40
   6  -4  -8    1.90    3.70
   6  -4  -8   -1.30    2.70
   6  -4  -8   -6.50   23.80
  -6  -4   8   -5.30    5.80
  -6  -4   8   -6.10    3.50
   6  -4  -8    0.90    5.30
   6   4  -7   29.70   15.50
  -6   4   7   14.70    4.30
  -6   4   7   17.30    5.90
   6   4  -7    3.30    3.60
  -6   4   7    3.00    5.50
   6   4  -7   14.70    8.50
  -6   4   7   -6.40   17.00
  -6  -4   7    1.90    4.50
  -6  -4   7    4.90    3.90
  -6  -4   7    7.50    5.70
   6  -4  -7  -17.20   23.20
   6  -4  -7   13.40    4.90
  -6  -4   7   -6.00   17.00
   6  -4  -7    4.10    5.70
   6  -4  -7    0.20    5.10
  -6   4   6   38.20    6.80
   6   4  -6   16.30    6.60
   6   4  -6   50.89   14.30
   6   4  -6   37.40   15.60
   6   4  -6   35.60    7.70
  -6   4   6   60.29   19.60
  -6   4   6   39.20    4.00
  -6   4   6    7.40   20.00
   6  -4  -6   21.80   23.50
   6  -4  -6   31.20    6.70
   6  -4  -6   27.00    6.30
   6  -4  -6   27.60   11.40
  -6  -4   6   48.40    8.00
  -6  -4   6   48.20   19.70
  -6  -4   6   48.10    8.30
   6   4  -5  530.15   26.00
  -6   4   5  635.94   49.30
  -6   4   5  563.84   54.49
   6   4  -5  507.95   28.80
   6   4  -5  596.24   42.90
  -6   4   5  545.05   19.80
   6   4  -5  504.35   38.20
  -6   4   5  522.85   25.70
  -6  -4   5  514.45   25.70
   6  -4  -5  596.74   28.00
  -6  -4   5  541.85   26.10
   6  -4  -5  614.04   53.59
   6  -4  -5  539.35   26.40
  -6  -4   5  529.35   44.00
   6  -4  -5  493.25   44.30
   6   4  -4  169.28   12.50
   6   4  -4  173.48   20.40
   6   4  -4  195.38   28.50
  -6   4   4  191.58   36.70
  -6   4   4  185.38   12.60
  -6   4   4  214.88   33.40
   6   4  -4  194.68   15.40
   6  -4  -4  177.18   14.80
  -6  -4   4  138.89   24.10
   6  -4  -4  163.98   27.50
   6  -4  -4  233.78   47.40
  -6  -4   4  188.58   12.50
   6   4  -3 1008.20   58.59
   6   4  -3 1026.50   57.19
   6   4  -3  997.10   44.40
  -6   4   3 1138.59   70.39
  -6   4   3  954.50   61.39
   6   4  -3 1037.70   40.00
  -6   4   3 1081.69   39.90
  -6  -4   3 1034.60   39.50
  -6  -4   3 1088.39   61.29
  -6  -4   3 1024.90   40.90
   6  -4  -3 1033.70   62.99
  -6  -4   3 1024.00   56.19
  -6   4   2  195.38    8.00
  -6   4   2  180.48   31.00
   6   4  -2  174.48   11.60
   6   4  -2  185.58   21.80
  -6   4   2  192.18   11.50
  -6   4   2  207.28   15.10
   6   4  -2  221.38   15.90
  -6   4   2  149.79   24.60
   6   4  -2  217.28   26.60
   6  -4  -2  131.79   22.70
  -6  -4   2  216.78   30.70
   6  -4  -2  216.38   34.90
  -6  -4   2  196.88   12.80
  -6  -4   2  154.28   12.00
   6  -4  -2  209.78   14.00
  -6   4   1   -5.90   12.20
   6   4  -1    3.40    2.50
  -6   4   1    4.30    2.70
  -6   4   1    8.60    2.80
  -6   4   1    9.90    6.80
   6   4  -1   11.40    6.60
   6   4  -1   14.10    4.90
   6   4  -1    5.20    2.70
   6   4  -1   14.20   11.30
  -6  -4   1   17.10    8.30
   6  -4  -1   22.50   10.20
   6  -4  -1    6.10    9.80
   6  -4  -1   12.50    3.70
  -6  -4   1    1.10   11.30
  -6  -4   1   14.00    3.90
   6  -4  -1    7.80    2.00
   6   4   0  233.78   26.90
  -6   4   0  255.27   11.20
  -6   4   0  221.48   31.40
   6   4   0  240.18   13.00
  -6   4   0  251.57   18.10
   6   4   0  233.38   16.80
   6  -4   0  269.57   29.20
  -6  -4   0  249.58   15.00
   6  -4   0  315.87   36.70
  -6  -4   0  273.17   29.10
   6  -4   0  256.27   16.10
   6  -4   0  208.98   15.20
   6   4   1   -9.60   12.00
  -6   4  -1    2.50    2.50
   6   4   1    6.50    2.60
  -6   4  -1    5.60   13.70
   6   4   1    5.10    4.90
   6   4   1    6.70    3.70
   6   4   1    2.20    2.80
  -6   4  -1    4.90    1.20
   6  -4   1    6.20    2.40
  -6  -4  -1    7.30    3.00
  -6  -4  -1   13.70   14.60
  -6  -4  -1    6.20    2.70
   6  -4   1   22.50   13.40
   6   4   2  530.45   22.80
   6   4   2  566.84   27.50
  -6   4  -2  578.64   51.59
   6   4   2  582.24   29.20
  -6   4  -2  580.44   32.10
   6   4   2  539.65   47.90
  -6   4  -2  534.75   44.50
   6   4   2  513.25   51.19
   6  -4   2  563.04   52.09
  -6  -4  -2  562.04   28.50
  -6  -4  -2  609.84   55.39
   6  -4   2  581.84   24.30
   6  -4   2  573.94   47.10
  -6  -4  -2  579.74   27.60
  -6  -4  -2  588.94   23.10
  -6   4  -3   63.09   19.00
  -6   4  -3   70.29   24.80
   6   4   3   53.29   24.10
   6   4   3   53.29   28.70
   6   4   3   61.79    6.60
  -6   4  -3   62.39   12.20
   6  -4   3   74.29    7.40
  -6  -4  -3   68.59    9.90
  -6  -4  -3   64.29   25.00
   6  -4   3   56.59   18.10
  -6  -4  -3   65.39   11.30
   6  -4   3   89.29   29.90
  -6  -4  -3   58.29   19.70
  -6   4  -4  293.97   45.30
   6   4   4  336.27   16.40
   6   4   4  306.37   25.20
  -6   4  -4  374.96   48.30
   6  -4   4  319.37   19.10
  -6  -4  -4  353.16   21.30
   6  -4   4  293.57   48.10
  -6  -4  -4  347.67   21.20
  -6  -4  -4  250.07   40.00
  -6  -4  -4  340.17   53.79
   6  -4   4  247.08   39.30
  -6   4  -5   -2.50    3.70
   6   4   5    1.10    9.30
   6   4   5   -0.20    4.30
  -6   4  -5   -3.90   23.70
  -6  -4  -5   -1.10    3.50
   6  -4   5    8.10   31.50
  -6  -4  -5   -2.60    3.60
  -6  -4  -5    5.80    3.90
  -6  -4  -5    4.20    4.40
  -6  -4  -5  -21.80   60.29
  -6  -4  -5    0.40   32.90
  -6   5   8  162.68   13.00
   6   5  -8  134.19   28.90
  -6   5   8  108.09   27.60
  -6   5   8  167.28   10.70
   6   5  -8  169.68   16.70
  -6   5   8  125.29   16.00
  -6   5   8   96.19   36.40
   6   5  -8  163.58   27.00
  -6  -5   8  146.49   16.80
  -6  -5   8  175.08   30.30
   6  -5  -8  152.38   15.90
  -6  -5   8  198.98   40.00
   6  -5  -8  204.68   40.40
   6  -5  -8  180.58   17.00
  -6  -5   8  190.88   16.90
   6  -5  -8  144.59   37.50
   6   5  -7   -0.90    1.50
   6   5  -7    4.20   16.20
  -6   5   7    0.90   25.30
  -6   5   7   -1.90    2.30
  -6   5   7    2.00    3.00
  -6   5   7   -0.30    4.20
  -6   5   7   -6.30    5.80
  -6  -5   7  -13.50   16.80
  -6  -5   7   -0.50    2.50
   6  -5  -7   -4.60    5.10
   6  -5  -7    3.50    3.80
  -6  -5   7    3.40    5.60
   6  -5  -7   13.50   23.20
   6  -5  -7    3.20    5.00
  -6  -5   7   -0.70    1.40
  -6  -5   7   -1.40    5.40
   6   5  -6   93.49   20.80
   6   5  -6   99.99   12.10
   6   5  -6  108.79   19.60
  -6   5   6   72.49   27.70
  -6   5   6  102.19   23.50
   6  -5  -6   93.69   25.40
   6  -5  -6  101.99   11.10
  -6  -5   6   99.39   10.70
  -6  -5   6  100.09   18.60
   6  -5  -6  130.69   32.60
  -6  -5   6  133.29   28.00
  -6  -5   6  103.59   11.00
   6  -5  -6  109.89   11.50
  -6   5   5   23.40   19.50
   6   5  -5   15.80    7.30
  -6   5   5   30.10   13.40
   6   5  -5   12.60    4.80
   6   5  -5   13.90    5.30
   6   5  -5    9.40   11.20
  -6  -5   5   16.20    4.40
   6  -5  -5   23.00    5.70
  -6  -5   5   22.60   14.90
   6  -5  -5   27.60   11.10
   6  -5  -5   24.00   19.00
   6  -5  -5   21.60    5.50
  -6  -5   5   20.40    4.90
   6   5  -4  365.76   19.60
  -6   5   4  406.86   47.50
   6   5  -4  418.86   34.40
  -6   5   4  401.96   37.80
   6   5  -4  366.96   23.80
  -6   5   4  382.46   20.00
   6   5  -4  312.97   34.50
   6  -5  -4  408.56   43.80
  -6  -5   4  336.17   33.30
  -6  -5   4  390.46   19.90
  -6  -5   4  348.37   20.10
   6  -5  -4  386.56   21.00
   6  -5  -4  389.06   20.90
   6  -5  -4  367.76   36.80
   6   5  -3    1.10    3.00
   6   5  -3    1.60   11.00
   6   5  -3    4.30    2.90
  -6   5   3    5.50    3.50
   6   5  -3    6.60    3.50
  -6   5   3   37.90   18.80
  -6   5   3    5.80    3.50
   6  -5  -3    7.50    6.20
  -6  -5   3   12.20   12.90
   6  -5  -3   10.30    4.10
  -6  -5   3    9.80    3.50
   6  -5  -3    3.00   13.30
  -6  -5   3    5.30    2.80
   6   5  -2   83.49    7.60
   6   5  -2   59.79   13.60
  -6   5   2   64.39   21.30
  -6   5   2   68.19    6.90
   6   5  -2   85.39   20.70
   6   5  -2   48.60    9.50
  -6   5   2   55.79   16.60
  -6   5   2   78.89    9.30
  -6  -5   2   69.99    7.60
   6  -5  -2  112.19   26.70
  -6  -5   2   60.19   17.60
   6  -5  -2   38.40   13.50
   6  -5  -2   70.59    9.50
   6   5  -1   50.39    5.60
  -6   5   1   27.40   10.40
  -6   5   1   38.10    4.90
   6   5  -1   45.30    8.40
  -6   5   1   28.80    6.20
   6   5  -1   24.10    9.10
  -6   5   1   40.30   17.60
   6  -5  -1   44.60   13.40
  -6  -5   1   31.50   15.60
  -6  -5   1   31.20    5.60
   6  -5  -1   72.29   21.00
  -6  -5   1   15.40    8.10
   6  -5  -1   47.10    7.90
   6   5   0    1.10    3.70
  -6   5   0    5.00    5.10
  -6   5   0   -1.00   12.80
  -6   5   0    2.50    2.60
   6   5   0   -1.20    3.00
  -6   5   0    3.80    1.80
   6   5   0    5.00    3.90
   6   5   0   -3.70   12.50
  -6  -5   0    3.30   13.00
  -6  -5   0    1.00    5.30
   6  -5   0   21.30   15.80
  -6  -5   0   -0.80    1.40
   6  -5   0    8.70    4.40
   6  -5   0    4.70    5.90
  -6  -5   0    2.90    2.40
   6  -5   0    4.10    3.80
   6  -5   0    6.60    1.70
  -6   5  -1   11.90    5.20
   6   5   1    8.60    2.90
  -6   5  -1   17.70   16.40
   6   5   1   17.70   18.00
   6   5   1   20.20    6.00
   6   5   1   13.10    9.10
  -6   5  -1   10.00    7.50
   6   5   1    6.90    3.50
  -6  -5  -1   10.30    4.90
  -6  -5  -1   10.50    4.00
  -6  -5  -1   19.10   13.30
   6  -5   1   16.20    3.40
   6  -5   1   10.80    2.20
   6  -5   1   19.70   14.70
  -6  -5  -1    1.20    3.20
  -6  -5  -1   14.80    4.70
   6  -5   1   10.00    7.90
   6   5   2    5.80    5.00
   6   5   2    8.20    8.00
   6   5   2    5.10    2.40
  -6   5  -2    7.90    3.80
  -6   5  -2    6.40    7.20
  -6   5  -2   11.30   17.20
  -6  -5  -2   -0.60    2.90
   6  -5   2    6.70    3.20
  -6  -5  -2    5.60    6.80
  -6  -5  -2    8.70   15.70
   6  -5   2   -0.40    2.40
   6  -5   2    3.40   17.30
  -6  -5  -2    3.50    2.90
  -6   5  -3    8.80    6.70
  -6   5  -3   45.50   22.10
   6   5   3    3.90    6.40
  -6   5  -3    4.40    5.70
   6   5   3   14.30    3.20
  -6  -5  -3    7.90    8.20
   6  -5   3   19.40   11.60
   6  -5   3   -4.10   18.90
  -6  -5  -3    0.80   22.90
  -6  -5  -3   16.40    4.80
  -6  -5  -3    7.20    4.70
   6  -5   3   14.10    4.40
   6   5   4   19.10    3.10
  -6   5  -4   51.69   27.90
  -6   5  -4   21.00    7.80
   6   5   4   14.50    3.50
   6   5   4    9.70    6.80
  -6   5  -4    4.50    8.10
  -6  -5  -4   12.90    4.80
  -6  -5  -4   24.60    7.20
   6  -5   4   20.10   24.50
  -6  -5  -4   24.30   13.60
  -6  -5  -4   44.30   36.10
  -6  -5  -4   20.50   13.50
   6  -5   4   10.00    7.70
   6  -5   4   19.90    6.30
  -6  -5  -4    6.10   39.20
   6   6  -7   27.40    7.80
  -6   6   7  -31.60   29.10
  -6   6   7   13.50    8.80
   6   6  -7   13.30    6.50
   6   6  -7   50.79   18.20
  -6   6   7   11.90    8.80
   6  -6  -7   14.10    7.00
  -6  -6   7   26.00    6.90
  -6  -6   7   31.90    7.40
  -6  -6   7   21.60    8.90
   6  -6  -7   14.80   32.30
   6  -6  -7    6.70    5.60
  -6  -6   7   31.80   21.40
   6  -6  -7   31.60   16.90
  -6   6   6   -4.00   24.40
  -6   6   6   35.90   15.60
   6   6  -6   48.50   12.10
  -6   6   6   33.90    7.80
   6   6  -6   54.59   10.90
   6   6  -6   40.30   17.10
   6  -6  -6   26.20    8.00
  -6  -6   6   42.20    8.50
   6  -6  -6   43.60    8.10
   6  -6  -6   44.40   27.80
   6  -6  -6   47.30   17.60
  -6  -6   6   40.10    7.70
  -6  -6   6   35.90   18.50
  -6  -6   6   39.40   11.40
  -6   6   5   85.69   26.20
   6   6  -5  108.89   20.80
  -6   6   5   99.49   11.30
   6   6  -5  111.19   18.30
  -6   6   5   99.79   10.80
  -6   6   5  120.09   26.80
   6   6  -5  109.19   13.30
   6  -6  -5   96.49   22.70
  -6  -6   5  130.89   19.80
  -6  -6   5   88.49   20.80
   6  -6  -5  110.99   11.60
  -6  -6   5   71.99   15.50
   6  -6  -5   82.09   29.10
  -6  -6   5  105.79   10.30
   6  -6  -5  112.39   11.60
  -6   6   4   51.29   23.90
  -6   6   4   31.40   12.50
   6   6  -4   36.60    8.40
   6   6  -4   35.00   14.70
  -6   6   4   36.00    7.10
   6   6  -4   34.50   10.40
   6  -6  -4   33.30   13.30
  -6  -6   4   46.80    7.50
   6  -6  -4   31.70   17.20
  -6  -6   4   51.29    8.20
  -6  -6   4   60.19   17.70
   6  -6  -4   46.20    8.50
  -6  -6   4   37.20   10.20
   6  -6  -4   51.09    8.20
  -6   6   3   85.69   15.70
  -6   6   3  110.39   26.80
  -6   6   3   99.39   11.00
   6   6  -3   95.69   14.80
   6   6  -3   95.79   19.20
   6   6  -3  113.59   20.00
  -6   6   3   64.09   16.90
  -6  -6   3   97.39   21.00
   6  -6  -3   99.29   10.70
   6  -6  -3  102.69    9.80
  -6  -6   3   97.59    9.60
   6  -6  -3   88.29   22.20
  -6  -6   3  105.69    8.70
   6  -6  -3   54.59   15.00
  -6  -6   3  105.59   18.80
  -6   6   2   42.10   18.40
   6   6  -2   37.90   16.70
   6   6  -2   36.70    5.60
   6   6  -2   47.20   12.50
  -6   6   2   34.60   13.00
  -6   6   2   33.80    5.50
   6   6  -2   39.30    8.80
  -6   6   2   34.80    7.70
   6  -6  -2   40.50    7.10
   6  -6  -2   42.70   14.90
   6  -6  -2   43.00   18.80
  -6  -6   2   40.30   12.10
  -6  -6   2   24.50   11.60
  -6  -6   2   41.30    7.10
  -6  -6   2   51.39   17.20
   6   6  -1   -2.90    2.60
  -6   6   1   -0.20    2.60
   6   6  -1    0.50   12.90
   6   6  -1    1.20    3.30
  -6   6   1    4.80    2.40
  -6   6   1  -10.90   15.00
   6   6  -1   -4.70    2.20
  -6   6   1    1.40    2.60
  -6  -6   1   -0.60    2.10
   6  -6  -1    3.40    7.60
  -6  -6   1   -0.30    1.70
   6  -6  -1    9.50   17.20
   6  -6  -1    6.50    4.60
   6  -6  -1    0.00    2.00
  -6  -6   1   -3.00    8.40
  -6  -6   1    4.10   13.00
  -6   6   0  144.19    8.00
  -6   6   0  129.19   27.00
  -6   6   0  155.68   15.10
   6   6   0  120.69   27.10
   6   6   0  162.18   15.40
   6   6   0  148.29   25.80
   6   6   0  138.89    7.80
  -6   6   0   97.29   19.70
  -6  -6   0  138.29   13.00
   6  -6   0  108.79   24.50
  -6  -6   0  133.49   11.50
  -6  -6   0  202.48   32.40
   6  -6   0  138.79   22.60
   6  -6   0  120.39   22.70
   6  -6   0  131.19   11.70
  -6  -6   0  177.28   33.30
  -6   6  -1    0.80    3.20
  -6   6  -1   -1.50    2.80
   6   6   1    2.80    3.50
   6   6   1    0.30    5.00
  -6   6  -1   -6.80   17.20
   6  -6   1   -1.00    1.50
   6  -6   1   -5.20   21.10
  -6  -6  -1   -0.10    2.70
  -6  -6  -1   -7.50   17.20
  -6  -6  -1    1.90    3.10
  -6  -6  -1    7.00    4.10
   6  -6   1   -5.50    2.80
   6   6   2  249.68   18.30
  -6   6  -2  270.97   22.60
  -6   6  -2  256.47   29.00
  -6   6  -2  282.07   39.60
   6  -6   2  262.77   30.20
  -6  -6  -2  250.17   17.30
   6  -6   2  242.38   13.20
  -6  -6  -2  256.57   19.10
  -6  -6  -2  247.58   39.80
   6  -6   2  249.28   39.80
  -6  -6  -2  303.87   46.00
  -6   6  -3   22.00    8.70
  -6   6  -3   13.40   21.50
   6   6   3   18.30    7.20
  -6   6  -3   20.00    9.00
  -6  -6  -3   34.90   16.40
  -6  -6  -3   19.90    5.90
  -6  -6  -3   46.90   18.80
  -6  -6  -3    7.00   36.00
   6  -6   3   29.40    5.60
  -6  -6  -3   22.70    6.70
  -6  -6  -3   11.20   22.20
   6  -6   3   27.50   12.30
   6  -6   3    2.50   22.30
   6   7  -6   47.40   11.50
  -6   7   6    8.00   25.80
   6   7  -6   43.90   10.60
  -6   7   6   57.69    9.90
   6  -7  -6   46.10    9.20
  -6  -7   6   41.20   19.10
   6  -7  -6   54.59    9.70
  -6  -7   6   42.20    9.60
   6  -7  -6   14.70   24.50
   6  -7  -6   48.70   19.40
  -6  -7   6   50.19    8.00
  -6   7   5   60.09   18.50
  -6   7   5   60.59   10.20
  -6   7   5   14.40   24.80
   6   7  -5   84.79   14.80
  -6   7   5   67.69   11.80
   6   7  -5   76.19   12.20
   6  -7  -5   47.90   25.90
  -6  -7   5   82.69   19.60
   6  -7  -5   55.39   17.40
  -6  -7   5   56.39    9.00
   6  -7  -5   50.99    8.80
  -6  -7   5   91.49    9.70
   6  -7  -5   65.29   15.90
   6   7  -4   44.20   12.40
  -6   7   4   34.20   13.50
   6   7  -4   65.29   11.60
  -6   7   4   14.50   25.30
  -6   7   4   66.59    9.60
  -6   7   4   52.29    9.60
   6  -7  -4   56.19    8.50
   6  -7  -4   64.69   26.90
  -6  -7   4   57.09   11.80
   6  -7  -4   51.59    9.00
  -6  -7   4   47.50    8.20
   6  -7  -4   61.29   24.80
  -6  -7   4   47.70    7.70
   6   7  -3   92.69   16.40
   6   7  -3  105.09   16.70
  -6   7   3   99.39   22.60
  -6   7   3  111.59   10.70
  -6   7   3   76.09   12.20
  -6   7   3   76.09   27.70
  -6  -7   3   86.19    9.50
   6  -7  -3   97.59   27.90
   6  -7  -3   77.19   10.40
   6  -7  -3   75.29   19.80
  -6  -7   3   91.09   21.40
  -6  -7   3   78.39    8.00
  -6  -7   3   99.39   16.50
   6  -7  -3   90.99    9.80
  -6   7   2    2.40    3.90
  -6   7   2    6.00    6.00
  -6   7   2   29.30   20.30
   6   7  -2    8.60    4.70
  -6   7   2    0.80    2.70
   6   7  -2    2.70    4.10
   6  -7  -2   28.50   20.10
  -6  -7   2    5.70    2.30
  -6  -7   2    8.10    4.60
   6  -7  -2   -0.40    2.50
  -6  -7   2    2.80   14.00
  -6  -7   2    4.00    3.90
   6  -7  -2    5.20    5.20
  -6   7   1   89.69    8.80
  -6   7   1  101.79   21.30
  -6   7   1  107.69   13.10
   6   7  -1  138.69   16.70
  -6   7   1  133.89   29.30
  -6  -7   1  112.19   26.40
  -6  -7   1  106.19   20.00
   6  -7  -1   92.09   11.50
   6  -7  -1   77.89   24.90
  -6  -7   1  111.19   10.90
   6  -7  -1  111.59   22.90
  -6  -7   1   73.79   11.30
  -6   7   0   91.59   19.70
   6   7   0   69.79   16.70
  -6   7   0   95.39   24.70
   6  -7   0  101.29   13.10
  -6  -7   0  117.49   12.90
   6  -7   0   61.99   22.40
  -6  -7   0  116.59   21.80
   6  -7   0  107.69   23.20
  -6  -7   0  129.99   28.30
  -6  -7   0  113.19   11.10
  -6   7  -1  212.18   31.70
  -6   7  -1  197.88   33.90
   6   7   1  244.58   20.30
  -6   7  -1  235.18   21.00
   6   7   1  209.88   17.90
   6  -7   1  238.78   38.30
  -6  -7  -1  201.88   15.40
   6  -7   1  230.08   27.20
  -6  -7  -1  217.38   36.10
  -6  -7  -1  209.58   17.90
  -6  -7  -1  215.48   33.00
  -6  -7  -1  175.08   31.70
   6   7   2    1.90    8.00
  -6   7  -2    3.20    5.00
  -6   7  -2   -0.30    4.10
  -6   7  -2   -6.30   22.10
  -6  -7  -2   -0.60    2.90
  -6  -7  -2   -3.10    4.10
  -6  -7  -2    2.60   22.90
  -6  -7  -2    1.50    6.40
   6  -7   2    4.70    3.00
   6  -7   2   -1.70    3.80
  -6  -7  -2  -12.30   30.50
  -6  -7  -2   -1.70    3.20
   6  -7   2    6.10   22.80
   6   8  -4   20.90    7.80
  -6   8   4   42.80   22.10
  -6   8   4   18.20   28.70
  -6   8   4   33.20    8.80
  -6   8   4   12.80    5.40
   6  -8  -4   15.40   14.40
   6  -8  -4   15.90    7.60
  -6  -8   4   17.70   13.50
  -6  -8   4   19.70    5.80
   6  -8  -4    5.40   26.70
  -6  -8   4   19.60    5.10
  -6   8   3    0.50   24.80
  -6   8   3   23.30   11.70
   6   8  -3   27.20    8.20
  -6   8   3   14.40    6.20
  -6  -8   3   27.00   16.10
  -6  -8   3   17.40    4.40
   6  -8  -3   10.10    8.40
   6  -8  -3   -2.10    7.80
   6  -8  -3   19.10   24.40
  -6  -8   3   13.60    4.30
   6  -8  -3   11.90    5.30
  -6   8   2  123.89   12.50
  -6   8   2  118.79   23.60
  -6   8   2  135.89   31.90
   6   8  -2  161.68   17.30
  -6  -8   2  135.99   14.90
   6  -8  -2  134.09   11.90
  -6  -8   2  139.19   23.80
  -6  -8   2  132.79    8.70
   6  -8  -2  129.89   32.00
  -6  -8   2  164.88   25.60
   6  -8  -2  107.69   13.00
  -6  -8   2  127.59   14.90
  -6  -8   2  143.49   12.50
   6  -8  -2  117.19   23.20
  -6   8   1   83.49   15.00
   6   8  -1   63.39   12.90
  -6   8   1   63.09   24.00
  -6   8   1   51.99   28.70
  -6  -8   1   59.99   14.90
  -6  -8   1   46.70    7.50
   6  -8  -1   43.50    9.70
  -6  -8   1   51.59   10.00
   6  -8  -1   65.79   18.60
   6  -8  -1   50.19   26.10
  -6  -8   1   50.39   14.30
  -6  -8   1   70.89   24.30
  -6   8   0   53.99   15.80
   6   8   0   54.69   11.70
  -6   8   0   62.89   12.80
  -6   8   0   54.09   25.60
   6  -8   0   46.50   25.70
  -6  -8   0   40.60   30.40
  -6  -8   0   63.49   16.80
  -6  -8   0   42.00    9.10
  -6  -8   0   52.49    9.20
  -6  -8   0   67.09   25.30
  -6  -8   0   62.39   17.70
   6  -8   0   40.60   13.90
  -7   0  10   52.09   28.80
   7   0 -10   43.30   11.20
   7   0 -10   19.30   32.40
  -7   0  10   20.20    9.90
  -7   0  10   24.00   13.00
  -7   0  10   31.40    8.20
   7   0 -10   21.90   13.00
   7   0  -9    3.20    7.00
  -7   0   9   -1.10    2.50
  -7   0   9    6.10    7.00
   7   0  -9   -2.00    2.50
   7   0  -9   -9.60   26.00
  -7   0   9    2.60    3.40
  -7   0   9   -7.50   30.80
  -7   0   8  363.56   30.50
   7   0  -8  306.67   47.80
   7   0  -8  289.17   20.70
  -7   0   8  306.77   20.80
  -7   0   8  348.37   53.39
   7   0  -8  279.17   42.50
  -7   0   7    0.20    4.30
   7   0  -7  -11.10   13.20
  -7   0   7   -0.40   19.00
  -7   0   7    0.90    2.60
   7   0  -7   -3.10    4.30
   7   0  -7   -0.90    2.60
  -7   0   6  860.01   36.90
  -7   0   6  934.11   69.59
   7   0  -6  919.91   65.79
  -7   0   6  864.51   34.80
   7   0  -6  763.12   57.39
  -7   0   6  821.52   58.79
  -7   0   5   -0.80    1.50
  -7   0   5    4.90   12.60
   7   0  -5    2.00    3.40
   7   0  -5    5.70    9.80
   7   0  -5   -3.40    2.00
  -7   0   5    2.10    1.90
  -7   0   5   -1.10    2.90
  -7   0   5   -0.10    4.30
  -7   0   4  199.08   14.10
   7   0  -4  197.38   16.20
   7   0  -4  210.68   31.90
   7   0  -4  222.08   15.00
  -7   0   4  190.68   31.40
  -7   0   4  233.98   14.10
  -7   0   4  278.97   38.80
   7   0  -4  259.77   37.70
  -7   0   4  205.28   12.20
   7   0  -3    1.30    1.80
   7   0  -3    4.30    4.00
   7   0  -3    3.90    2.50
  -7   0   3   -6.50   12.80
  -7   0   3   -0.40    1.50
  -7   0   3    0.20    1.30
   7   0  -3   18.10   14.10
  -7   0   2  132.59   27.10
   7   0  -2  105.89    9.60
   7   0  -2  100.99    8.80
  -7   0   2   85.99    7.30
   7   0  -2   76.59   19.60
  -7   0   2   67.09   16.00
   7   0  -2  100.09    8.00
   7   0  -2  100.39   21.90
   7   0  -1   -0.70    1.50
  -7   0   1    1.00    4.00
   7   0  -1    0.40    2.30
   7   0  -1   -0.90    2.20
   7   0  -1   -0.30    1.70
  -7   0   1   -2.70   13.40
   7   0  -1   -4.50    9.70
  -7   0   1   -0.60    1.40
  -7   0   0   34.70    5.20
  -7   0   0   49.20   15.30
   7   0   0   40.10    7.40
   7   0   0   26.90   13.90
   7   0   0   45.20    5.40
   7   0   0   54.89    7.30
  -7   0   0   30.90   16.20
   7   0   0   22.50   10.20
   7   0   1   -5.10    2.60
  -7   0  -1   -2.40   16.00
   7   0   1   -0.90   15.50
  -7   0  -1    2.40    2.40
   7   0   1    1.00    1.70
   7   0   1   -1.30    2.10
  -7   0  -1    1.20    1.80
   7   0   1    0.20    3.00
  -7   0  -1   -1.40    2.70
  -7   0  -2   13.00   14.30
  -7   0  -2    5.90    2.60
  -7   0  -2    5.10    2.50
   7   0   2    8.40    7.50
  -7   0  -2    0.00    2.10
   7   0   2   11.50   13.60
   7   0   2    9.50    4.00
   7   0   3    6.60    3.90
  -7   0  -3    1.20    2.60
  -7   0  -3    0.40    2.30
  -7   0  -3   -0.50    2.00
   7   0   3   -0.50    2.40
   7   0   3   -6.60   21.00
  -7   0  -3  -10.00   22.40
  -7   0  -3   -0.40    2.00
  -7   0  -4   -6.00   18.90
   7   0   4   25.20   22.50
   7   0   4   -2.60    4.90
   7   0   4   10.60   11.90
  -7   0  -4    9.00    4.20
  -7   0  -4   -2.70    2.60
  -7   0  -4    2.60    2.70
   7   0   5  -10.20    7.40
  -7   0  -5    9.50    4.90
  -7   0  -5   -1.20    2.60
  -7   0  -5   -3.60   33.90
   7   0   5   -0.30   32.60
  -7   0  -5   -5.00    2.90
  -7   1  10  -18.40   43.10
  -7   1  10    1.80    4.70
  -7   1  10   -2.60   11.70
  -7   1  10   -2.20    3.00
   7   1 -10  -12.80   32.10
   7   1 -10   -2.30    4.70
   7   1 -10    4.40    4.20
   7   1 -10  -36.50   16.50
   7  -1 -10   -0.40    4.00
   7  -1 -10   -1.00   10.30
   7  -1 -10  -32.40   40.90
  -7  -1  10   10.80    9.50
  -7  -1  10   -0.60    4.70
  -7  -1  10    2.00    5.50
  -7  -1  10  -52.89   40.20
  -7   1   9   74.69   10.70
   7   1  -9   71.79   28.20
  -7   1   9   17.60   18.00
   7   1  -9   74.69   24.10
   7   1  -9   67.89   11.40
  -7  -1   9   45.10   36.80
  -7  -1   9   68.29   10.70
  -7  -1   9   54.09   10.40
  -7  -1   9   47.00   16.80
   7  -1  -9   64.89   12.00
   7  -1  -9   66.59   26.40
   7  -1  -9   55.69   26.00
  -7   1   8    8.60    5.60
  -7   1   8    0.60    4.00
   7   1  -8    4.40    3.90
  -7   1   8   11.20   17.10
   7   1  -8    3.30    5.70
   7   1  -8   -9.80   15.80
  -7   1   8    4.70    3.80
  -7  -1   8    9.80    5.80
   7  -1  -8   36.80   26.10
   7  -1  -8   13.10    9.40
  -7  -1   8  -16.80   17.90
   7  -1  -8   -2.00    5.30
  -7  -1   8   -0.20    2.70
  -7  -1   8    7.70    3.70
   7   1  -7  518.15   45.30
   7   1  -7  422.06   48.20
  -7   1   7  416.46   43.30
  -7   1   7  515.55   56.89
  -7   1   7  452.05   24.00
   7   1  -7  476.95   27.10
   7  -1  -7  409.36   24.50
   7  -1  -7  377.56   48.30
  -7  -1   7  438.56   24.00
  -7  -1   7  435.06   24.80
   7  -1  -7  413.16   42.50
  -7   1   6    5.00    2.40
  -7   1   6   -0.20    2.60
  -7   1   6   14.20   14.00
   7   1  -6   20.20   13.60
   7   1  -6    6.30    7.20
  -7   1   6    7.20    3.20
   7   1  -6    9.30    4.30
   7  -1  -6    0.90    3.20
   7  -1  -6    9.60    4.40
  -7  -1   6   13.10   16.60
   7  -1  -6    1.40   15.90
  -7  -1   6    5.30    2.70
  -7  -1   6    7.50    3.40
   7   1  -5   18.40    8.50
  -7   1   5   22.60    5.10
  -7   1   5   38.10   19.50
  -7   1   5   24.10    5.60
  -7   1   5   29.20   12.60
  -7   1   5   23.00    4.20
   7   1  -5   50.49   21.50
   7   1  -5   19.70    5.30
   7   1  -5   26.60    6.10
  -7  -1   5   23.00    4.80
  -7  -1   5   17.50    8.20
  -7  -1   5   21.80    4.60
   7  -1  -5   18.30    9.00
  -7  -1   5   16.40   15.10
   7  -1  -5   17.70   17.60
  -7   1   4  434.06   18.90
   7   1  -4  426.96   23.00
  -7   1   4  475.35   46.00
  -7   1   4  394.66   21.20
   7   1  -4  337.77   37.40
  -7   1   4  461.75   40.10
  -7   1   4  426.06   21.50
   7   1  -4  444.56   38.40
  -7  -1   4  352.96   56.99
   7  -1  -4  469.95   45.00
  -7  -1   4  448.56   21.60
  -7  -1   4  404.76   36.50
   7  -1  -4  415.46   38.30
  -7  -1   4  411.56   20.10
  -7   1   3   15.60   13.50
   7   1  -3    1.70    4.50
  -7   1   3   -0.30    1.10
   7   1  -3   -1.50   10.50
   7   1  -3    5.10    2.80
  -7   1   3    2.80    2.70
  -7   1   3    2.10    5.20
   7   1  -3   -1.20    1.40
  -7  -1   3    4.10    2.20
   7  -1  -3   10.70   13.80
   7  -1  -3    2.50    2.10
  -7  -1   3    1.80    3.60
  -7  -1   3   -0.20    1.30
  -7  -1   3    8.80   11.70
   7   1  -2  891.81   35.70
  -7   1   2  898.01   58.19
  -7   1   2  854.61   61.09
  -7   1   2  856.11   32.60
  -7   1   2  844.42   34.50
   7   1  -2  845.52   34.20
   7   1  -2  851.21   56.69
   7   1  -2  904.41   36.60
  -7  -1   2  913.01   61.19
  -7  -1   2  840.32   62.69
   7  -1  -2  750.52   40.10
   7  -1  -2  887.61   33.20
   7  -1  -2  948.21   60.29
   7  -1  -2  942.11   62.59
  -7  -1   2  845.92   34.00
  -7   1   1  269.57   34.30
  -7   1   1  272.37   39.20
   7   1  -1  227.48   14.40
   7   1  -1  246.98   14.30
  -7   1   1  238.28   13.10
   7   1  -1  239.08   14.90
   7   1  -1  261.57   29.80
   7  -1  -1  235.68   13.40
   7  -1  -1  275.57   34.80
   7  -1  -1  278.27   31.10
  -7  -1   1  260.07   14.30
   7  -1  -1  243.48   17.90
  -7  -1   1  246.88   36.30
   7  -1  -1  234.28   13.20
  -7   1   0  224.58   12.80
   7   1   0  217.68   13.50
   7   1   0  214.68   14.70
   7   1   0  146.29   25.80
   7   1   0  247.08   39.70
  -7   1   0  212.68   33.50
  -7   1   0  224.08   35.40
   7   1   0  214.78   13.50
   7  -1   0  235.98   38.20
   7  -1   0  209.08   14.10
   7  -1   0  206.88   11.70
   7  -1   0  267.37   35.00
  -7  -1   0  290.27   42.00
  -7  -1   0  232.58   49.60
   7  -1   0  199.08   12.20
  -7  -1   0  202.48   13.10
   7   1   1   -2.80    2.20
   7   1   1    2.10    2.20
   7   1   1  -12.10   15.40
  -7   1  -1   -1.70    1.40
  -7   1  -1    4.20   13.40
  -7   1  -1   -2.20    1.80
  -7   1  -1    1.70    1.70
   7   1   1    4.10    3.10
  -7  -1  -1   -0.20    1.90
  -7  -1  -1   21.40   12.50
   7  -1   1   -4.20   12.00
   7  -1   1   -1.80    1.50
  -7  -1  -1   -2.30    1.90
   7  -1   1    2.60    1.80
  -7  -1  -1    0.80    4.30
   7  -1   1   -1.00    2.40
  -7   1  -2   80.49    9.50
   7   1   2   61.49    6.50
  -7   1  -2   73.39    6.60
  -7   1  -2   55.49    7.50
   7   1   2   63.59   21.20
   7   1   2   53.99    8.00
   7   1   2   62.89    8.50
  -7   1  -2   20.70   15.80
  -7   1  -2   99.79   25.90
   7   1   2   38.00   19.80
  -7  -1  -2   58.69   27.00
  -7  -1  -2   76.49    8.00
   7  -1   2   94.89   25.80
   7  -1   2   68.99   23.90
  -7  -1  -2   79.19   23.70
   7  -1   2   64.99    7.30
  -7  -1  -2   47.60    7.00
  -7  -1  -2   59.79    7.60
  -7   1  -3   49.20    5.40
  -7   1  -3   39.90    6.80
  -7   1  -3   48.30   26.80
  -7   1  -3   47.00    8.50
   7   1   3   45.20   27.00
   7   1   3   33.50    7.10
   7   1   3   49.99   20.40
  -7   1  -3   44.40   16.30
  -7  -1  -3   21.10   11.30
  -7  -1  -3   45.70    7.10
   7  -1   3   45.50    7.50
  -7  -1  -3   40.30    8.50
   7  -1   3   27.30   26.80
  -7  -1  -3   47.60    8.50
  -7  -1  -3   47.90   24.10
   7  -1   3   24.10   11.00
  -7   1  -4  194.98   16.70
  -7   1  -4  140.99   30.50
   7   1   4  119.39   28.30
  -7   1  -4  180.48   10.20
   7   1   4  187.88   15.70
  -7  -1  -4  141.39   31.30
  -7  -1  -4  176.68   14.60
   7  -1   4  147.39   14.30
  -7  -1  -4  165.98   12.20
  -7  -1  -4  192.28   14.70
   7  -1   4  179.28   44.90
  -7  -1  -4  168.78   37.40
  -7   1  -5   25.70   31.20
  -7   1  -5    8.20    5.70
  -7   1  -5   12.50    3.50
   7   1   5  -17.30   27.80
  -7   1  -5    6.60    8.90
   7   1   5   17.90    8.50
  -7  -1  -5    1.20   35.90
   7  -1   5    1.60    8.00
  -7  -1  -5   14.40    4.80
  -7  -1  -5    5.10    8.80
  -7  -1  -5    5.00    4.70
   7  -1   5    4.10    7.80
   7  -1   5   20.50   36.90
   7   2  -9   38.70   10.00
  -7   2   9    4.20   23.60
   7   2  -9   57.09   20.10
   7   2  -9   81.19   31.70
  -7   2   9   36.60    7.60
  -7   2   9   44.90   10.30
   7   2  -9   40.60    9.20
  -7  -2   9   49.50   18.70
   7  -2  -9   50.89   21.00
  -7  -2   9   52.59   31.70
  -7  -2   9   34.30    9.00
   7  -2  -9   53.39   10.60
   7  -2  -9  -13.60   27.20
  -7  -2   9   32.30    7.60
   7   2  -8   22.00   11.90
   7   2  -8   11.80    5.10
  -7   2   8   18.90   13.90
  -7   2   8   27.30   32.30
   7   2  -8   21.20   20.40
   7   2  -8   17.10    7.20
  -7   2   8   10.40    6.50
  -7   2   8   17.00    5.10
  -7  -2   8   14.60   21.70
   7  -2  -8   30.50   29.20
  -7  -2   8   17.80    5.40
  -7  -2   8   19.90   12.00
  -7  -2   8   10.20    6.50
   7  -2  -8   12.40    9.50
   7  -2  -8    5.50    6.10
  -7   2   7   -0.70    2.60
   7   2  -7   -1.50    3.20
   7   2  -7    3.90    3.70
  -7   2   7   -1.00    2.00
   7   2  -7    1.60    4.70
   7   2  -7   -5.40   14.10
  -7   2   7   -2.10    4.70
  -7   2   7    5.30   23.40
  -7  -2   7   -0.60    1.20
   7  -2  -7   -4.50   16.30
   7  -2  -7    6.20    5.40
  -7  -2   7   -4.00    4.60
  -7  -2   7    3.00    2.70
  -7  -2   7   -8.40   17.20
   7  -2  -7    3.10    8.20
  -7   2   6   12.20   16.50
  -7   2   6   -2.80    4.10
   7   2  -6    3.70    4.30
  -7   2   6   -1.30    1.90
  -7   2   6    3.70    2.50
   7   2  -6    0.60    2.90
   7   2  -6    1.80    4.60
   7   2  -6   13.90   15.70
  -7   2   6    0.60    1.80
  -7  -2   6    3.50    2.90
   7  -2  -6   -1.70    3.60
  -7  -2   6    6.10    4.20
  -7  -2   6    0.50    1.50
   7  -2  -6   11.50   17.50
  -7  -2   6    7.30   12.10
   7  -2  -6    1.30    4.00
   7   2  -5   50.59    8.50
  -7   2   5   40.40   18.00
  -7   2   5   45.20    4.90
  -7   2   5   37.20    6.30
   7   2  -5   64.99   18.90
  -7   2   5   35.00   12.80
  -7   2   5   54.09    7.90
   7   2  -5   40.40   16.40
   7   2  -5   47.90    8.60
  -7  -2   5   60.99    8.80
  -7  -2   5   37.10   18.00
   7  -2  -5   49.00    8.20
  -7  -2   5   20.30    8.50
   7  -2  -5   38.10   14.10
   7  -2  -5   35.40   15.70
  -7  -2   5   55.29    7.70
   7   2  -4  257.47   17.50
  -7   2   4  274.67   16.20
  -7   2   4  257.97   30.30
  -7   2   4  260.07   12.70
   7   2  -4  227.08   30.10
   7   2  -4  299.47   30.50
  -7   2   4  275.97   36.80
  -7   2   4  256.17   15.80
  -7  -2   4  253.77   15.10
   7  -2  -4  251.97   36.80
  -7  -2   4  240.78   27.20
  -7  -2   4  189.28   29.50
  -7  -2   4  277.47   15.90
   7  -2  -4  288.67   36.40
   7  -2  -4  266.87   16.60
  -7   2   3   75.49    7.80
   7   2  -3   76.69    8.60
   7   2  -3   82.09    9.00
  -7   2   3   31.00   17.30
  -7   2   3   76.89    6.10
   7   2  -3  101.49   24.40
  -7   2   3   81.29   18.90
   7   2  -3   82.29   19.30
  -7  -2   3   84.89    7.90
  -7  -2   3   90.59   19.80
  -7  -2   3   75.49   19.40
   7  -2  -3   79.09   20.00
  -7  -2   3   74.79    7.30
   7  -2  -3  112.49   27.80
   7  -2  -3   87.09   11.40
  -7   2   2   73.49    6.00
   7   2  -2   70.89    7.90
   7   2  -2   87.99   21.30
  -7   2   2   74.49    7.40
  -7   2   2  104.39   24.50
   7   2  -2   69.19    8.10
   7   2  -2   77.99    7.70
  -7   2   2   59.19   16.60
   7  -2  -2   84.19   21.30
  -7  -2   2  113.49   23.80
  -7  -2   2   78.49    7.50
  -7  -2   2   94.59   22.80
   7  -2  -2   84.59   21.80
  -7   2   1  454.85   44.30
  -7   2   1  446.06   20.50
   7   2  -1  471.65   44.60
   7   2  -1  455.75   23.70
   7   2  -1  437.46   21.80
  -7   2   1  471.05   19.80
   7   2  -1  431.16   21.50
  -7   2   1  438.06   39.50
   7   2  -1  510.55   42.40
   7  -2  -1  459.85   41.00
   7  -2  -1  516.75   46.90
   7  -2  -1  467.35   20.00
   7  -2  -1  467.35   20.30
  -7  -2   1  437.16   38.80
  -7  -2   1  428.06   21.40
  -7  -2   1  358.86   42.70
  -7   2   0  162.78   27.10
  -7   2   0  179.98   44.90
   7   2   0  236.78   14.60
  -7   2   0  227.68   12.50
  -7   2   0  212.98   12.40
   7   2   0  225.98   14.00
   7   2   0  234.78   15.70
   7   2   0  262.57   30.90
   7   2   0  204.08   43.50
   7  -2   0  222.28   33.30
  -7  -2   0  274.07   40.30
   7  -2   0  234.38   11.70
  -7  -2   0  219.98   34.90
  -7  -2   0  237.28   14.60
   7  -2   0  272.07   36.40
  -7  -2   0  226.18   16.60
   7  -2   0  236.08   13.00
  -7   2  -1  516.25   45.40
   7   2   1  566.14   26.70
   7   2   1  530.65   24.50
  -7   2  -1  580.54   22.90
  -7   2  -1  555.74   24.20
  -7   2  -1  579.84   29.90
   7   2   1  529.85   25.90
   7   2   1  520.35   51.79
  -7   2  -1  474.55   48.80
   7   2   1  562.14   48.90
  -7  -2  -1  565.24   26.20
   7  -2   1  558.54   52.79
   7  -2   1  456.35   44.20
   7  -2   1  567.54   19.20
  -7  -2  -1  497.35   26.30
   7  -2   1  543.55   24.10
  -7  -2  -1  534.15   51.59
  -7  -2  -1  466.85   45.00
  -7   2  -2    6.50   14.20
  -7   2  -2   19.40    3.40
   7   2   2   14.40    4.30
   7   2   2   20.50   11.60
  -7   2  -2   13.30    4.10
  -7   2  -2    3.60    4.60
   7   2   2   29.60   19.60
   7   2   2   14.40    4.50
  -7   2  -2   10.70    4.20
  -7   2  -2   13.90    2.80
  -7  -2  -2   13.90    4.30
  -7  -2  -2   15.90    4.60
  -7  -2  -2   12.10    3.80
  -7  -2  -2   15.90    8.40
   7  -2   2   21.00   12.70
  -7  -2  -2   10.60   10.30
  -7  -2  -2   11.70   17.30
   7  -2   2    5.60    3.20
   7  -2   2   18.30   22.00
  -7   2  -3  166.08   35.50
  -7   2  -3  194.08   16.80
   7   2   3  154.88   14.40
  -7   2  -3  186.08    8.90
   7   2   3  150.88   32.60
  -7   2  -3  219.58   38.80
   7   2   3  218.98   14.30
   7   2   3  191.18   41.00
  -7  -2  -3  196.98   13.60
  -7  -2  -3  196.28   40.90
   7  -2   3  185.68   13.80
  -7  -2  -3  130.09   28.00
   7  -2   3  226.18   43.70
   7  -2   3  198.48   37.80
  -7  -2  -3  190.88   14.70
  -7  -2  -3  190.88   13.80
  -7   2  -4   20.20   51.09
   7   2   4    0.60    6.50
  -7   2  -4   10.70    5.10
   7   2   4   11.30   31.00
   7   2   4   11.90    9.10
  -7   2  -4    8.70    9.50
  -7  -2  -4   26.40   31.80
  -7  -2  -4    1.60    2.90
   7  -2   4   14.10    6.20
  -7  -2  -4    8.60    4.10
   7  -2   4   34.00   30.70
   7  -2   4   17.60   13.50
  -7  -2  -4    7.10    3.70
   7   3  -9  255.47   44.30
  -7   3   9  281.67   19.50
   7   3  -9  282.47   22.30
  -7   3   9  283.37   22.60
   7   3  -9  331.77   47.70
  -7   3   9  330.47   57.89
  -7   3   9  224.68   53.89
   7  -3  -9  278.87   22.60
  -7  -3   9  300.57   21.80
  -7  -3   9  264.27   43.30
  -7  -3   9  244.58   46.60
   7  -3  -9  214.68   43.90
   7  -3  -9  251.37   45.10
  -7   3   8    3.30   30.60
   7   3  -8   -1.20    1.80
  -7   3   8   -1.90    2.60
  -7   3   8   -2.80    6.40
   7   3  -8    1.80    6.80
   7   3  -8    0.10    2.70
   7   3  -8   -1.00   20.20
  -7  -3   8   -3.80    6.00
   7  -3  -8   -1.60    2.20
  -7  -3   8    2.10    3.30
  -7  -3   8   -0.70    2.00
   7  -3  -8    3.80   25.80
  -7  -3   8  -13.10   21.50
   7  -3  -8   -3.30    6.10
  -7   3   7  266.47   18.80
   7   3  -7  248.68   40.50
   7   3  -7  224.58   18.30
   7   3  -7  292.47   21.00
  -7   3   7  251.77   17.00
   7   3  -7  178.78   29.30
  -7   3   7  269.37   14.20
  -7   3   7  281.97   45.10
  -7  -3   7  270.37   17.60
  -7  -3   7  272.77   46.60
   7  -3  -7  411.16   57.09
  -7  -3   7  276.27   18.50
  -7  -3   7  197.28   31.20
   7  -3  -7  366.06   74.19
   7  -3  -7  282.47   19.50
  -7  -3   7  279.67   20.10
   7   3  -6    8.30   15.20
  -7   3   6    0.10   16.90
   7   3  -6   -1.10    3.90
  -7   3   6    9.90    9.30
  -7   3   6    4.70    2.80
  -7   3   6   -1.70    3.90
   7   3  -6    5.80    3.90
   7  -3  -6   -6.00   17.50
  -7  -3   6    0.60   11.60
  -7  -3   6    9.30    6.60
   7  -3  -6   -0.70    2.00
  -7  -3   6    0.60    2.30
   7  -3  -6    2.70    4.20
  -7  -3   6    1.00    2.50
   7   3  -5  418.86   24.60
  -7   3   5  353.86   70.29
  -7   3   5  403.76   16.80
  -7   3   5  368.66   37.90
  -7   3   5  353.86   23.30
   7   3  -5  373.36   38.80
  -7   3   5  417.06   21.60
   7   3  -5  378.16   23.70
   7   3  -5  351.06   34.10
   7  -3  -5  358.06   38.00
  -7  -3   5  393.16   21.10
  -7  -3   5  402.56   21.30
   7  -3  -5  418.96   46.30
  -7  -3   5  390.06   42.00
   7  -3  -5  418.66   22.60
  -7   3   4   11.70    2.50
   7   3  -4    8.60    6.10
   7   3  -4   13.10    5.00
   7   3  -4    8.60    4.10
  -7   3   4   23.30   27.80
   7   3  -4    2.60   10.50
  -7   3   4    5.30    5.80
   7  -3  -4    5.70    6.60
   7  -3  -4   -0.20   12.80
   7  -3  -4   -2.20    3.10
  -7  -3   4    5.00   11.30
  -7  -3   4    8.70    3.10
  -7  -3   4    7.70    5.30
  -7  -3   4    5.60    2.50
  -7   3   3  369.86   19.20
  -7   3   3  379.96   36.60
   7   3  -3  369.96   34.30
   7   3  -3  369.36   20.10
  -7   3   3  412.16   16.20
   7   3  -3  386.46   22.90
  -7  -3   3  393.66   19.60
   7  -3  -3  374.26   20.80
  -7  -3   3  387.76   34.40
  -7  -3   3  391.06   20.10
  -7  -3   3  377.46   39.80
   7  -3  -3  352.96   41.50
   7  -3  -3  363.56   36.70
   7   3  -2   -1.90    2.60
   7   3  -2   -3.20    1.90
   7   3  -2   -0.20    2.20
  -7   3   2   12.30   14.50
  -7   3   2    0.90    3.50
  -7   3   2    1.30    2.30
   7   3  -2    2.80    9.00
  -7   3   2    1.30    1.30
  -7  -3   2   -9.00   13.30
   7  -3  -2    7.70   12.20
  -7  -3   2    5.70    2.80
  -7  -3   2    3.50    2.10
   7  -3  -2    0.60    3.00
  -7  -3   2   -0.30    2.00
   7  -3  -2   -0.80    1.00
  -7   3   1  107.79   24.60
  -7   3   1   92.29    7.60
   7   3  -1   93.39   22.40
  -7   3   1  109.19    7.20
   7   3  -1  102.39   10.80
   7   3  -1  103.99    9.30
  -7   3   1  106.69   22.30
   7   3  -1  129.19   26.80
  -7   3   1  101.39   11.00
  -7  -3   1  115.59    9.70
   7  -3  -1  105.39    7.40
   7  -3  -1  108.59   23.40
  -7  -3   1   70.89   19.40
  -7  -3   1  130.29   26.30
   7  -3  -1  137.99   28.50
   7   3   0   85.59    9.60
  -7   3   0   87.09   21.60
   7   3   0   96.29    8.60
  -7   3   0   77.69    6.80
   7   3   0  103.99   26.20
   7   3   0   74.19   22.20
  -7   3   0   61.59   18.70
  -7   3   0   81.59    6.80
   7  -3   0   84.69   22.40
   7  -3   0   85.49    7.00
  -7  -3   0  112.79   25.50
  -7  -3   0   53.69   14.60
  -7  -3   0   87.29    8.70
   7  -3   0   84.59   25.10
   7  -3   0   91.29    6.30
   7   3   1    3.00    5.40
   7   3   1    6.10    3.00
  -7   3  -1    8.30   15.20
  -7   3  -1    0.20    4.00
   7   3   1   -5.30   13.40
  -7   3  -1    2.30    2.40
  -7   3  -1    3.20    1.80
   7   3   1   -2.80    2.40
   7  -3   1    3.50    5.10
  -7  -3  -1   -0.20   14.10
   7  -3   1    5.70   17.10
  -7  -3  -1    2.50    4.50
  -7  -3  -1    2.70    2.50
   7  -3   1    6.10    2.40
   7  -3   1    6.70    4.00
   7   3   2   10.00    9.30
  -7   3  -2    1.20    3.40
   7   3   2    3.70    3.90
  -7   3  -2    4.40    3.40
   7   3   2    4.00    3.40
   7   3   2    9.90    3.80
  -7   3  -2    6.90    1.50
  -7   3  -2    6.90    1.50
  -7   3  -2   -2.70   16.70
   7   3   2   12.30   20.40
  -7  -3  -2    4.70   18.20
   7  -3   2    0.50    3.00
  -7  -3  -2    7.40    3.20
   7  -3   2   -0.50    3.20
  -7  -3  -2    5.90    3.40
  -7  -3  -2    9.90    3.90
   7  -3   2   -5.40   15.50
  -7   3  -3   15.00    5.80
   7   3   3   10.90    4.40
  -7   3  -3    9.10    8.80
  -7   3  -3   32.20   17.60
   7   3   3   17.00    6.50
   7   3   3    2.20    5.80
   7   3   3  -22.60   23.50
   7  -3   3   -4.50   18.90
  -7  -3  -3   16.70   24.80
  -7  -3  -3   10.00    4.30
  -7  -3  -3   10.20    4.20
  -7  -3  -3   16.30    5.80
   7  -3   3   18.70    5.80
   7  -3   3    8.00    8.40
   7   3   4    9.30   25.80
   7   3   4    8.10    5.70
  -7   3  -4   31.20   21.70
   7   3   4    3.10    5.30
  -7   3  -4   -2.80    3.50
  -7  -3  -4    2.50    3.70
  -7  -3  -4    1.70    3.50
  -7  -3  -4   -1.90    2.50
   7  -3   4    3.90    5.80
   7  -3   4   14.90   28.60
  -7  -3  -4   -4.00   29.40
   7  -3   4    0.10    3.60
   7   4  -9   41.10   15.00
  -7   4   9   12.50   27.70
  -7   4   9   54.09   23.80
   7   4  -9   46.50    9.90
  -7   4   9   42.60    8.00
   7   4  -9   62.09   32.50
  -7  -4   9   39.00   14.30
  -7  -4   9   36.50   11.40
  -7  -4   9   23.50   43.50
   7  -4  -9   25.40   41.80
   7  -4  -9   52.49   21.90
  -7  -4   9   37.20    9.30
   7  -4  -9   30.50   10.50
  -7   4   8  155.48   17.30
   7   4  -8  136.89   15.30
   7   4  -8  147.19   32.60
  -7   4   8   85.09   34.20
  -7   4   8  174.28   14.50
  -7  -4   8  165.48   15.20
  -7  -4   8   91.89   27.20
   7  -4  -8  145.19   47.40
   7  -4  -8  108.69   27.80
  -7  -4   8  130.09   16.70
  -7  -4   8  154.58   13.70
  -7   4   7   22.10   19.40
  -7   4   7   11.80    3.40
  -7   4   7   24.80    7.70
  -7   4   7   11.80    4.30
   7   4  -7    8.70    4.70
   7   4  -7   12.30   18.60
  -7   4   7   31.50   15.90
   7   4  -7   17.30    8.80
   7   4  -7   24.40    7.10
  -7  -4   7   23.00    6.30
   7  -4  -7    8.50    6.50
  -7  -4   7   16.70   18.70
   7  -4  -7   14.60    9.20
  -7  -4   7   13.00    8.20
   7  -4  -7   25.30   24.90
  -7  -4   7   29.40    8.30
   7   4  -6  260.97   29.00
   7   4  -6  287.27   20.90
   7   4  -6  266.27   34.20
   7   4  -6  266.67   18.80
  -7   4   6  229.28   37.90
  -7   4   6  404.66   59.09
  -7   4   6  278.87   12.50
  -7   4   6  270.87   18.70
  -7  -4   6  196.58   31.90
  -7  -4   6  298.67   18.30
   7  -4  -6  331.57   48.50
   7  -4  -6  257.77   18.60
  -7  -4   6  254.87   28.30
  -7  -4   6  262.27   17.90
  -7   4   5   25.80    3.30
  -7   4   5   59.19   26.40
   7   4  -5   22.50   10.20
  -7   4   5   18.40   10.90
   7   4  -5   24.70    6.90
   7  -4  -5   22.00    5.90
   7  -4  -5   18.10    9.00
  -7  -4   5   16.00    7.90
   7  -4  -5   37.30   21.70
  -7  -4   5   16.20    4.60
  -7  -4   5   15.10   15.60
  -7  -4   5   25.30    5.60
  -7   4   4  585.04   26.80
   7   4  -4  506.75   40.70
  -7   4   4  629.84   56.69
   7   4  -4  568.84   27.00
   7   4  -4  514.75   44.20
  -7   4   4  568.54   20.20
  -7   4   4  587.24   48.00
   7   4  -4  587.64   31.30
   7  -4  -4  491.45   53.09
  -7  -4   4  551.04   26.90
   7  -4  -4  575.64   28.00
   7  -4  -4  584.44   54.19
  -7  -4   4  544.05   47.10
  -7  -4   4  579.64   26.50
  -7   4   3   -1.30    2.50
  -7   4   3   -5.20    2.50
   7   4  -3    0.90    2.80
  -7   4   3   -7.10   14.80
   7   4  -3    6.90   11.80
  -7   4   3   -0.40    1.10
   7   4  -3   -1.20    2.90
   7   4  -3   -1.20    1.60
  -7  -4   3   -0.10    2.80
   7  -4  -3  -10.80   17.00
  -7  -4   3   -3.60   12.90
   7  -4  -3   -1.30    3.50
   7  -4  -3    0.60    3.20
  -7  -4   3    1.60    1.90
  -7  -4   3    0.50    2.20
   7   4  -2  453.25   26.00
   7   4  -2  415.06   37.20
  -7   4   2  410.86   38.50
   7   4  -2  417.26   21.00
  -7   4   2  405.46   16.20
  -7   4   2  446.36   46.70
  -7   4   2  438.56   25.40
  -7   4   2  418.66   19.70
   7   4  -2  434.96   41.20
   7  -4  -2  422.36   22.70
  -7  -4   2  407.36   19.90
  -7  -4   2  442.86   43.20
  -7  -4   2  444.86   22.40
   7  -4  -2  390.16   42.80
   7  -4  -2  447.16   40.80
   7   4  -1   -0.40    2.60
  -7   4   1   -0.10    2.30
  -7   4   1    7.40   15.40
  -7   4   1    3.70    2.90
   7   4  -1    9.50    7.30
  -7   4   1    0.60    3.20
   7   4  -1    4.20    3.10
   7   4  -1   -0.60   14.80
   7  -4  -1   -1.90   11.30
   7  -4  -1    2.30    1.90
   7  -4  -1    6.00    4.00
  -7  -4   1    3.90    2.20
  -7  -4   1   11.10   13.30
   7  -4  -1    2.00    4.50
  -7  -4   1    1.00    3.40
   7   4   0  167.78   14.50
   7   4   0  158.68   33.00
  -7   4   0  171.08   15.40
   7   4   0  103.09   22.00
  -7   4   0  154.68    8.70
  -7   4   0  165.18   33.30
   7   4   0  172.38   11.30
  -7   4   0  111.09   22.60
   7  -4   0  157.48    9.50
   7  -4   0  173.08   30.10
   7  -4   0  175.08   14.10
  -7  -4   0  152.78   12.10
   7  -4   0  135.59   29.00
   7  -4   0  156.78    8.70
  -7  -4   0  196.88   36.20
  -7   4  -1  107.69   29.40
  -7   4  -1  127.69    5.80
   7   4   1  137.79   13.10
  -7   4  -1  106.09   12.50
   7   4   1  120.49   11.90
   7   4   1  132.09   10.00
   7   4   1   97.69   24.50
  -7  -4  -1  126.29   12.00
   7  -4   1   77.09   18.80
  -7  -4  -1  146.99   30.80
   7  -4   1  129.69   31.10
  -7  -4  -1  104.59   10.60
   7  -4   1  130.99    9.60
   7   4   2    9.20    4.00
   7   4   2    9.70   15.00
  -7   4  -2   22.60   23.50
  -7   4  -2    2.10    5.40
   7   4   2    6.10    6.10
  -7   4  -2    1.70    3.90
   7  -4   2   12.50    9.50
  -7  -4  -2    8.90   23.70
   7  -4   2   18.30   18.40
   7  -4   2    3.50    3.60
  -7  -4  -2   11.70    3.30
  -7  -4  -2    8.90    3.70
  -7  -4  -2    1.50    3.60
   7   4   3   52.29    7.20
  -7   4  -3   63.89   12.60
   7   4   3   53.29   20.40
  -7   4  -3   52.49   19.10
   7   4   3   29.70   33.80
  -7   4  -3   44.00   27.90
   7   4   3   44.50    7.80
   7  -4   3   32.40   12.50
   7  -4   3   46.10    8.30
  -7  -4  -3   66.09    6.50
   7  -4   3   34.40   24.80
  -7  -4  -3   44.90    8.40
  -7  -4  -3   53.69   20.70
  -7  -4  -3   47.30    8.20
  -7  -4  -3   74.19   32.80
   7   4   4   16.20    6.20
  -7   4  -4   16.00    6.80
  -7   4  -4   40.30   29.50
   7  -4   4   14.90    6.20
  -7  -4  -4   28.00    7.10
  -7  -4  -4   27.80    7.00
  -7  -4  -4    8.60   36.60
  -7  -4  -4   33.50   16.70
   7  -4   4   15.80   29.70
  -7   5   8    2.70    3.90
  -7   5   8    2.90    2.90
   7   5  -8   -0.40    3.00
  -7   5   8  -27.80   31.70
   7   5  -8   14.40   24.40
   7   5  -8   -2.90    4.40
  -7   5   8    3.50    6.30
  -7   5   8  -10.40    9.00
  -7   5   8   -0.40    4.00
  -7  -5   8   14.70   24.30
  -7  -5   8    6.80   10.70
  -7  -5   8   -4.00    3.50
   7  -5  -8    4.50    4.80
  -7  -5   8    3.70    5.00
   7  -5  -8    7.10    7.80
   7  -5  -8    1.00    5.30
  -7  -5   8   -0.90    2.10
   7  -5  -8   -0.80   39.10
  -7   5   7   72.29   23.50
  -7   5   7   60.19    4.90
  -7   5   7    7.10   33.20
   7   5  -7  102.69   26.10
   7   5  -7   35.30   20.00
   7   5  -7   41.30    9.90
  -7   5   7   68.99    5.80
  -7  -5   7   63.79   10.10
   7  -5  -7   51.89    9.60
   7  -5  -7   57.19   10.10
  -7  -5   7   59.09    9.50
   7  -5  -7   57.89   22.60
   7  -5  -7   31.60   27.30
  -7  -5   7   36.00   24.80
  -7   5   6   25.00   13.50
  -7   5   6   16.40    6.90
   7   5  -6    4.90    4.20
   7   5  -6   19.90    8.50
  -7   5   6   35.60   30.40
   7   5  -6    5.50   15.80
  -7  -5   6   16.50    8.10
  -7  -5   6   11.10    4.60
  -7  -5   6   10.50   17.80
  -7  -5   6    9.70    4.70
   7  -5  -6   22.80   20.00
   7  -5  -6   20.90    6.30
   7  -5  -6   27.50   13.40
   7   5  -5    6.70    6.50
  -7   5   5   -7.90    4.10
  -7   5   5  -29.80   19.00
   7   5  -5    0.70    5.50
  -7   5   5   -0.90    2.40
   7   5  -5    6.30   13.40
   7   5  -5   -4.00    2.60
   7  -5  -5   -1.10    4.90
  -7  -5   5   -0.20    1.60
  -7  -5   5    2.40    2.90
   7  -5  -5    3.10    5.30
   7  -5  -5  -15.40   17.00
  -7  -5   5    1.50   14.60
  -7   5   4   63.89   25.90
  -7   5   4   60.79    8.40
   7   5  -4   48.80    8.10
   7   5  -4   79.39   22.00
   7   5  -4   54.69   10.40
   7   5  -4   43.80   13.60
  -7   5   4   46.80   14.30
   7  -5  -4   78.09   19.90
  -7  -5   4   46.20   18.00
  -7  -5   4   70.59    7.80
   7  -5  -4   49.20    8.40
  -7  -5   4   79.89   18.90
   7  -5  -4   97.49   30.50
  -7  -5   4   55.39    8.60
  -7   5   3   17.70    6.00
   7   5  -3   38.70   13.40
  -7   5   3   23.10    4.70
  -7   5   3   33.00   13.60
  -7   5   3    6.70   17.10
   7   5  -3   19.60    5.90
   7   5  -3   11.00    4.70
   7   5  -3   16.40   14.40
  -7  -5   3   26.20    5.20
   7  -5  -3   14.70    5.00
   7  -5  -3   29.40   13.40
   7  -5  -3    6.70   15.70
  -7  -5   3   42.10   19.00
  -7  -5   3   16.20    8.10
  -7  -5   3   18.20    4.10
  -7   5   2   94.79    8.50
   7   5  -2  115.99   25.70
   7   5  -2  106.29    9.60
   7   5  -2  108.49   12.60
   7   5  -2  127.19   25.40
  -7   5   2  106.49   12.10
  -7   5   2   88.59   25.70
  -7  -5   2  139.99   27.70
  -7  -5   2  119.09    9.10
  -7  -5   2  152.08   27.40
  -7  -5   2  105.59   10.20
   7  -5  -2   81.49   19.90
   7  -5  -2  120.19   11.40
   7  -5  -2  138.49   31.30
  -7   5   1  113.49   12.80
   7   5  -1  127.29   26.80
  -7   5   1  123.89    8.40
   7   5  -1  131.29    9.80
   7   5  -1  127.49   13.50
  -7   5   1  125.39   26.10
   7   5  -1  210.48   34.80
  -7   5   1   87.69   19.50
   7  -5  -1  108.39   25.40
   7  -5  -1  110.39   12.90
  -7  -5   1  113.79   22.90
  -7  -5   1  107.89   10.40
  -7  -5   1  142.89   29.00
   7  -5  -1  102.19   27.20
   7   5   0  139.59   14.30
   7   5   0  135.19   13.30
  -7   5   0  169.48   34.40
  -7   5   0  144.09   27.20
  -7   5   0  145.59    7.80
  -7   5   0  142.59   14.70
   7   5   0  120.79   24.10
   7   5   0  132.09    9.80
   7   5   0  129.99   31.00
   7  -5   0  150.58    8.50
   7  -5   0   73.99   23.00
   7  -5   0  136.59   13.90
   7  -5   0  106.29   22.30
  -7  -5   0  149.09   32.40
  -7  -5   0  154.78   14.10
  -7  -5   0  133.99   28.20
   7  -5   0  121.29    9.60
   7   5   1   23.00    6.50
   7   5   1   18.00    4.30
   7   5   1   19.20    6.90
   7   5   1   -1.60   18.10
  -7   5  -1   10.90    7.80
   7   5   1   17.70    9.70
  -7   5  -1   11.50   21.00
  -7   5  -1   26.20    6.90
  -7  -5  -1   12.70   10.20
  -7  -5  -1    8.80   21.80
   7  -5   1   22.90    4.40
   7  -5   1   13.10   19.00
  -7  -5  -1   30.90    6.90
   7  -5   1   20.00   10.10
  -7  -5  -1   18.00    5.50
  -7   5  -2  305.07   23.80
  -7   5  -2  238.88   36.80
   7   5   2  347.77   50.69
   7   5   2  291.67   14.50
   7   5   2  359.16   53.69
  -7   5  -2  219.28   36.50
   7  -5   2  193.18   36.60
   7  -5   2  191.98   32.60
  -7  -5  -2  364.36   52.09
  -7  -5  -2  295.97   20.40
  -7  -5  -2  286.77   45.30
  -7  -5  -2  281.07   19.00
  -7   5  -3   -6.70    3.50
  -7   5  -3   -1.20    2.80
  -7   5  -3  -13.50   22.70
   7   5   3    2.70    3.70
   7   5   3    4.90    7.70
   7  -5   3   -0.90    3.40
   7  -5   3   -1.40   26.40
   7  -5   3    0.60    4.60
  -7  -5  -3    5.40    4.50
  -7  -5  -3    9.50   25.50
  -7  -5  -3    2.70    3.80
   7   6  -7   -1.30    2.30
  -7   6   7    0.60    6.50
   7   6  -7   -3.80    3.70
  -7   6   7    8.40   38.00
   7   6  -7    6.20   19.30
  -7   6   7   17.80    9.00
  -7  -6   7   19.00   24.10
   7  -6  -7    0.00    7.50
  -7  -6   7    3.90    4.30
  -7  -6   7    1.70    3.00
  -7  -6   7   -1.00    3.30
   7  -6  -7   39.60   37.70
   7  -6  -7    5.90    4.90
  -7   6   6   51.99   10.00
   7   6  -6   67.69   12.40
   7   6  -6   85.39   25.90
  -7   6   6   47.80   27.70
   7   6  -6   61.69   15.50
  -7   6   6   91.39   26.40
  -7  -6   6   59.79   15.40
   7  -6  -6   93.39   38.90
   7  -6  -6   72.69   11.10
   7  -6  -6   80.09   23.80
  -7  -6   6  107.09   19.10
   7  -6  -6   61.09   10.10
  -7  -6   6   67.09   10.60
  -7  -6   6   92.19   26.20
   7   6  -5   29.20   10.70
  -7   6   5   21.10   13.50
   7   6  -5   12.30    6.10
  -7   6   5    0.30   23.50
   7   6  -5   12.80   15.80
  -7   6   5    6.80    7.40
  -7   6   5   15.70    5.40
  -7  -6   5    5.10    4.00
  -7  -6   5   15.90   17.50
   7  -6  -5    4.70    6.20
   7  -6  -5   17.30    5.60
  -7  -6   5   30.80   10.40
   7  -6  -5   28.80   37.50
   7  -6  -5    1.40    9.30
  -7  -6   5   21.10    6.10
   7   6  -4  162.18   13.60
   7   6  -4  187.28   28.10
   7   6  -4  182.48   17.70
  -7   6   4  110.99   39.10
  -7   6   4  185.98   16.10
   7   6  -4  177.38   28.30
  -7  -6   4  165.18   29.70
  -7  -6   4  153.78   23.00
   7  -6  -4  172.88   33.70
  -7  -6   4  184.68   13.00
  -7  -6   4  173.68   13.90
   7  -6  -4  156.58   15.10
   7  -6  -4  180.68   34.60
   7   6  -3  223.38   19.40
   7   6  -3  237.18   33.20
  -7   6   3  155.48   54.29
   7   6  -3  172.08   13.10
   7   6  -3  189.08   28.60
  -7   6   3  236.98   38.20
  -7   6   3  196.08   13.30
  -7   6   3  204.78   17.10
  -7  -6   3  207.58   23.50
   7  -6  -3  244.18   42.10
   7  -6  -3  236.38   38.70
  -7  -6   3  176.58   14.00
  -7  -6   3  185.58   12.60
  -7  -6   3  197.38   32.40
  -7   6   2  126.39   13.40
  -7   6   2  119.69   26.50
   7   6  -2  155.78   30.00
   7   6  -2  111.89   23.60
   7   6  -2  117.39   13.60
  -7   6   2   61.69   28.60
   7   6  -2  121.89    9.80
  -7   6   2  127.89    9.80
   7  -6  -2   89.79   25.90
  -7  -6   2  101.69   10.60
  -7  -6   2  121.29    9.20
  -7  -6   2  125.49   24.00
   7  -6  -2  101.39   12.20
   7  -6  -2   70.69   18.10
  -7  -6   2   96.69   23.60
  -7   6   1  141.69   33.10
   7   6  -1   85.69   22.50
   7   6  -1  107.49   23.50
  -7   6   1  117.29   13.50
  -7   6   1  132.79    9.20
   7   6  -1  109.29    9.30
   7   6  -1  151.68   15.60
  -7   6   1   83.39   19.90
  -7  -6   1  120.49   37.90
   7  -6  -1  140.49   14.60
  -7  -6   1  150.28   12.40
   7  -6  -1  173.38   32.90
   7  -6  -1  133.89   31.00
  -7  -6   1  138.39   26.80
  -7   6   0   12.80   22.60
   7   6   0   11.90    8.80
   7   6   0   19.00   17.50
   7   6   0   28.10    7.70
  -7   6   0   16.20    6.60
  -7   6   0   24.80    3.50
   7   6   0   23.20    6.40
  -7   6   0   35.60   20.30
   7  -6   0   19.20    7.50
  -7  -6   0   18.60   17.50
  -7  -6   0   21.80    7.10
  -7  -6   0   28.20   12.60
   7  -6   0   11.60    7.40
   7  -6   0   14.90   22.30
  -7  -6   0   23.40    5.50
   7   6   1  161.78    8.80
   7   6   1  207.28   20.30
   7   6   1  115.69   16.10
  -7   6  -1  174.28   17.80
  -7   6  -1  132.49   26.50
  -7   6  -1  129.39   31.20
  -7  -6  -1  159.78   15.40
   7  -6   1  212.38   36.50
   7  -6   1  141.39   17.10
  -7  -6  -1  150.58   13.30
   7  -6   1  150.48   36.00
   7  -6   1  165.98    9.70
  -7  -6  -1  115.09   29.50
  -7   6  -2    2.10    5.30
  -7   6  -2   10.10    4.70
   7   6   2  -10.50    7.00
  -7   6  -2  -10.10   25.00
  -7  -6  -2    0.40    4.30
  -7  -6  -2   12.30    6.10
   7  -6   2    0.90    3.50
  -7  -6  -2    5.20    3.80
  -7  -6  -2   12.50   30.00
   7  -6   2   -1.40   22.60
   7  -6   2   -1.00    2.70
  -7   7   5  101.39   27.70
   7   7  -5   51.39   12.20
   7   7  -5   50.69   11.50
  -7   7   5   96.29   35.70
  -7   7   5   72.89   11.30
  -7   7   5   75.09   11.30
   7  -7  -5  102.99   34.10
   7  -7  -5   67.59   10.70
   7  -7  -5   27.50   25.90
  -7  -7   5   83.79    9.90
   7  -7  -5   76.09   11.50
  -7  -7   5   92.19   24.00
  -7  -7   5   70.29   14.60
  -7  -7   5   77.79   11.50
  -7   7   4  -15.50   26.80
   7   7  -4    2.60    4.60
  -7   7   4   -2.10    3.20
  -7   7   4   -0.20    6.30
  -7   7   4    1.00    4.10
   7   7  -4   -0.50    1.60
   7  -7  -4   -0.90   26.60
  -7  -7   4  -12.10   17.30
  -7  -7   4    2.80    3.50
  -7  -7   4    3.10    3.80
   7  -7  -4    3.00    6.70
  -7  -7   4   -2.00    3.10
   7  -7  -4   -0.40    3.50
  -7   7   3   81.29   15.50
   7   7  -3   52.79   20.10
   7   7  -3   78.39   16.60
  -7   7   3  124.29   34.10
  -7   7   3   54.59   23.90
   7   7  -3   78.29   13.40
  -7  -7   3   65.09   21.50
  -7  -7   3   89.09   10.20
   7  -7  -3   62.69   17.90
   7  -7  -3   35.80   25.30
   7  -7  -3   68.49   10.50
  -7  -7   3   73.39    8.20
  -7  -7   3   79.09   16.00
  -7   7   2   25.50    7.80
  -7   7   2   18.70    6.00
  -7   7   2   26.40   12.10
  -7   7   2   23.30   25.20
   7   7  -2   28.10    8.00
   7   7  -2   27.00   19.20
   7   7  -2   23.10   10.10
  -7  -7   2   16.50   19.60
   7  -7  -2   24.30    8.50
   7  -7  -2   50.29   25.60
   7  -7  -2   33.40   13.00
  -7  -7   2   26.00   10.50
  -7  -7   2   27.40    6.20
  -7   7   1   -0.50    3.50
  -7   7   1    1.80    3.90
   7   7  -1    5.90    3.90
   7   7  -1   -0.70    2.00
  -7   7   1    6.80    6.90
  -7   7   1   13.30   23.70
  -7  -7   1    6.40    5.90
  -7  -7   1   -5.10    3.00
  -7  -7   1   -5.60    3.80
   7  -7  -1   -0.70    2.60
   7  -7  -1   -7.40   24.20
   7  -7  -1   -7.00    7.50
  -7  -7   1  -19.20   21.00
  -7   7   0   32.30    8.80
   7   7   0   35.20    9.80
  -7   7   0   23.70   11.40
  -7   7   0   25.10   25.90
  -7  -7   0   29.70   12.00
   7  -7   0   47.10   27.10
  -7  -7   0   16.80   24.30
  -7  -7   0   25.10    7.10
   7  -7   0   23.70   11.60
  -7  -7   0   38.40    8.20
   7  -7   0   27.20    9.40
  -8   0   9   -3.20    3.70
  -8   0   9   -0.40    2.40
  -8   0   9   14.30   23.40
   8   0  -9  -16.90    9.20
   8   0  -9    5.50   33.70
  -8   0   9  -20.00    9.10
   8   0  -9    0.10    4.40
  -8   0   8   -0.40    3.20
  -8   0   8    1.60    2.70
   8   0  -8   -3.80    6.30
  -8   0   8  -10.30    6.10
  -8   0   8    3.80    7.00
   8   0  -8    0.90   25.90
  -8   0   8   -5.50   21.80
  -8   0   7    3.60    2.40
   8   0  -7   -3.40    5.60
   8   0  -7  -20.70   19.30
   8   0  -7   -1.60    1.90
  -8   0   7    7.30   20.60
   8   0  -7   -0.30    2.50
  -8   0   7   -1.40    4.80
  -8   0   7   -4.10    2.60
   8   0  -6   69.99   23.80
  -8   0   6   96.59   30.20
  -8   0   6   93.69   10.90
   8   0  -6   69.59   19.70
  -8   0   6  102.39    8.90
  -8   0   6   90.79   21.40
  -8   0   6   77.89    9.50
   8   0  -6  107.39   11.60
   8   0  -5    2.10    4.70
  -8   0   5   -2.20    2.20
   8   0  -5   -2.20    1.30
   8   0  -5    5.00   12.10
   8   0  -5    0.70    2.50
  -8   0   5   -1.70    1.50
  -8   0   5    2.40    4.20
  -8   0   5   -0.10    4.60
  -8   0   5   -6.70   16.10
  -8   0   4  156.58   10.70
  -8   0   4  115.19   12.30
   8   0  -4   98.59   19.80
  -8   0   4  153.68   28.50
  -8   0   4  168.38   12.50
   8   0  -4  152.98   12.80
  -8   0   4  186.48   34.60
   8   0  -4  203.38   34.80
  -8   0   3   28.20   16.40
   8   0  -3   18.00   14.20
   8   0  -2  331.87   40.90
  -8   0   2  399.56   19.20
  -8   0   2  309.07   48.40
   8   0  -2  385.36   20.60
   8   0  -2  367.56   23.40
[truncated: 69,126 more chars]
