# Supplementary material for: The New Paradigm of Ligand Substitution-Driven Enhancement of Anisotropy from SO4 Units in Short-Wavelength Region
Source: ACS Cent Sci. 2024 Nov 27;10(12):2312–20. doi: 10.1021/acscentsci.4c01401 (PMC11673188; doi:10.1021/acscentsci.4c01401)
Supplement: Supplementary file 1 — oc4c01401_si_001.zip [file oc4c01401_si_001.zip › CN4H7SO3NH2.cif]

data_6666
_audit_creation_date               2023-10-13
_audit_creation_method
;
Olex2 1.3
(compiled 2020.11.12 svn.r5f609507 for OlexSys, GUI svn.r6408)
;
_shelx_SHELXL_version_number       '2018/3'
_audit_contact_author_address      ?
_audit_contact_author_email        ?
_audit_contact_author_name         ''
_audit_contact_author_phone        ?
_publ_contact_author_id_orcid      ?
_publ_section_references
;
Dolomanov, O.V., Bourhis, L.J., Gildea, R.J, Howard, J.A.K. & Puschmann, H.
 (2009), J. Appl. Cryst. 42, 339-341.

Sheldrick, G.M. (2015). Acta Cryst. A71, 3-8.

Sheldrick, G.M. (2015). Acta Cryst. C71, 3-8.
;
_chemical_name_common              ?
_chemical_name_systematic          ?
_chemical_formula_moiety           'H2 N O3 S, C H7 N4'
_chemical_formula_sum              'C H9 N5 O3 S'
_chemical_formula_weight           171.19
_chemical_absolute_configuration   ?
_chemical_melting_point            ?
loop_
  _atom_type_symbol
  _atom_type_description
  _atom_type_scat_dispersion_real
  _atom_type_scat_dispersion_imag
  _atom_type_scat_source
 'C' 'C' 0.0033 0.0016 'International Tables Vol C Tables 4.2.6.8 and 6.1.1.4'
 'H' 'H' 0.0000 0.0000 'International Tables Vol C Tables 4.2.6.8 and 6.1.1.4'
 'N' 'N' 0.0061 0.0033 'International Tables Vol C Tables 4.2.6.8 and 6.1.1.4'
 'O' 'O' 0.0106 0.0060 'International Tables Vol C Tables 4.2.6.8 and 6.1.1.4'
 'S' 'S' 0.1246 0.1234 'International Tables Vol C Tables 4.2.6.8 and 6.1.1.4'

_shelx_space_group_comment
;
The symmetry employed for this shelxl refinement is uniquely defined
by the following loop, which should always be used as a source of
symmetry information in preference to the above space-group names.
They are only intended as comments.
;
_space_group_crystal_system        'orthorhombic'
_space_group_IT_number             29
_space_group_name_H-M_alt          'P c a 21'
_space_group_name_Hall             'P 2c -2ac'
loop_
  _space_group_symop_operation_xyz
 'x, y, z'
 '-x, -y, z+1/2'
 'x+1/2, -y, z'
 '-x+1/2, y, z+1/2'

_cell_length_a                     13.4926(12)
_cell_length_b                     7.5386(8)
_cell_length_c                     6.8623(8)
_cell_angle_alpha                  90
_cell_angle_beta                   90
_cell_angle_gamma                  90
_cell_volume                       698.00(13)
_cell_formula_units_Z              4
_cell_measurement_reflns_used      2472
_cell_measurement_temperature      296.0
_cell_measurement_theta_max        27.230
_cell_measurement_theta_min        2.702
_shelx_estimated_absorpt_T_max     ?
_shelx_estimated_absorpt_T_min     ?
_exptl_absorpt_coefficient_mu      0.427
_exptl_absorpt_correction_T_max    0.7456
_exptl_absorpt_correction_T_min    0.5979
_exptl_absorpt_correction_type     multi-scan
_exptl_absorpt_process_details
;
SADABS-2016/2 (Bruker,2016/2) was used for absorption correction.
wR2(int) was 0.1305 before and 0.0761 after correction.
The Ratio of minimum to maximum transmission is 0.8019.
The \l/2 correction factor is Not present.
;
_exptl_absorpt_special_details     ?
_exptl_crystal_colour              'clear light colourless'
_exptl_crystal_colour_lustre       clear
_exptl_crystal_colour_modifier     light
_exptl_crystal_colour_primary      colourless
_exptl_crystal_density_diffrn      1.629
_exptl_crystal_density_meas        ?
_exptl_crystal_density_method      ?
_exptl_crystal_description         block
_exptl_crystal_F_000               360
_exptl_crystal_size_max            0.214
_exptl_crystal_size_mid            0.185
_exptl_crystal_size_min            0.117
_exptl_transmission_factor_max     ?
_exptl_transmission_factor_min     ?
_diffrn_reflns_av_R_equivalents    0.0914
_diffrn_reflns_av_unetI/netI       0.0524
_diffrn_reflns_Laue_measured_fraction_full  1.000
_diffrn_reflns_Laue_measured_fraction_max  1.000
_diffrn_reflns_limit_h_max         17
_diffrn_reflns_limit_h_min         -16
_diffrn_reflns_limit_k_max         9
_diffrn_reflns_limit_k_min         -9
_diffrn_reflns_limit_l_max         8
_diffrn_reflns_limit_l_min         -8
_diffrn_reflns_number              9985
_diffrn_reflns_point_group_measured_fraction_full  0.997
_diffrn_reflns_point_group_measured_fraction_max  0.996
_diffrn_reflns_theta_full          25.242
_diffrn_reflns_theta_max           27.422
_diffrn_reflns_theta_min           2.702
_diffrn_ambient_temperature        296.0
_diffrn_detector_area_resol_mean   ?
_diffrn_measured_fraction_theta_full  1.000
_diffrn_measured_fraction_theta_max  1.000
_diffrn_measurement_device_type    'Bruker APEX-II CCD'
_diffrn_measurement_method         '\f and \w scans'
_diffrn_radiation_type             MoK\a
_diffrn_radiation_wavelength       0.71073
_diffrn_source                     ?
_diffrn_source_current             1.4
_diffrn_source_power               0.07
_diffrn_source_voltage             50.0
_diffrn_standards_number           0
_reflns_Friedel_coverage           0.834
_reflns_Friedel_fraction_full      0.993
_reflns_Friedel_fraction_max       0.992
_reflns_number_gt                  1284
_reflns_number_total               1592
_reflns_special_details
;
 Reflections were merged by SHELXL according to the crystal
 class for the calculation of statistics and refinement.
 
 _reflns_Friedel_fraction is defined as the number of unique
 Friedel pairs measured divided by the number that would be
 possible theoretically, ignoring centric projections and
 systematic absences.
;
_reflns_threshold_expression       'I > 2\s(I)'
_computing_cell_refinement         'SAINT V8.40B (?, 2016)'
_computing_data_collection         ?
_computing_data_reduction          'SAINT V8.40B (?, 2016)'
_computing_molecular_graphics      'Olex2 1.3 (Dolomanov et al., 2009)'
_computing_publication_material    'Olex2 1.3 (Dolomanov et al., 2009)'
_computing_structure_refinement    'SHELXL 2018/3 (Sheldrick, 2015)'
_computing_structure_solution      'SHELXT 2018/2 (Sheldrick, 2018)'
_refine_diff_density_max           0.227
_refine_diff_density_min           -0.254
_refine_diff_density_rms           0.052
_refine_ls_abs_structure_details
;
 Flack x determined using 478 quotients [(I+)-(I-)]/[(I+)+(I-)]
 (Parsons, Flack and Wagner, Acta Cryst. B69 (2013) 249-259).
;
_refine_ls_abs_structure_Flack     0.06(9)
_refine_ls_extinction_coef         0.018(4)
_refine_ls_extinction_expression  
 'Fc^*^=kFc[1+0.001xFc^2^\l^3^/sin(2\q)]^-1/4^'
_refine_ls_extinction_method       'SHELXL-2018/3 (Sheldrick 2018)'
_refine_ls_goodness_of_fit_ref     1.105
_refine_ls_hydrogen_treatment      mixed
_refine_ls_matrix_type             full
_refine_ls_number_parameters       104
_refine_ls_number_reflns           1592
_refine_ls_number_restraints       1
_refine_ls_R_factor_all            0.0529
_refine_ls_R_factor_gt             0.0387
_refine_ls_restrained_S_all        1.105
_refine_ls_shift/su_max            0.000
_refine_ls_shift/su_mean           0.000
_refine_ls_structure_factor_coef   Fsqd
_refine_ls_weighting_details      
 'w=1/[\s^2^(Fo^2^)+(0.0071P)^2^+0.3859P] where P=(Fo^2^+2Fc^2^)/3'
_refine_ls_weighting_scheme        calc
_refine_ls_wR_factor_gt            0.0764
_refine_ls_wR_factor_ref           0.0878
_refine_special_details            ?
_olex2_refinement_description
;
1. Fixed Uiso
 At 1.2 times of:
  All N(H) groups, All N(H,H) groups
2.a Rotating group:
 N4(H4)
2.b Aromatic/amide H refined with riding coordinates:
 N3(H5)
2.c X=CH2 refined with riding coordinates:
 N1(H7,H6), N2(H1,H2)
;
_atom_sites_solution_hydrogens     mixed
_atom_sites_solution_primary       dual
_atom_sites_solution_secondary     ?
loop_
  _atom_site_label
  _atom_site_type_symbol
  _atom_site_fract_x
  _atom_site_fract_y
  _atom_site_fract_z
  _atom_site_U_iso_or_equiv
  _atom_site_adp_type
  _atom_site_occupancy
  _atom_site_site_symmetry_order
  _atom_site_calc_flag
  _atom_site_refinement_flags_posn
  _atom_site_refinement_flags_adp
  _atom_site_refinement_flags_occupancy
  _atom_site_disorder_assembly
  _atom_site_disorder_group
 S1 S 0.86712(6) 0.08370(12) 0.48517(18) 0.0352(3) Uani 1 1 d . . . . .
 O1 O 0.9031(2) 0.2566(4) 0.5430(6) 0.0535(10) Uani 1 1 d . . . . .
 O2 O 0.7615(2) 0.0859(4) 0.4465(5) 0.0502(10) Uani 1 1 d . . . . .
 O3 O 0.9243(3) 0.0077(5) 0.3312(7) 0.0590(10) Uani 1 1 d . . . . .
 N3 N 0.6546(3) 0.4012(4) 0.5276(7) 0.0505(13) Uani 1 1 d . . . . .
 H5 H 0.694828 0.313824 0.512253 0.061 Uiso 1 1 calc R U . . .
 N1 N 0.7851(3) 0.5852(5) 0.5707(6) 0.0496(11) Uani 1 1 d . . . . .
 H7 H 0.824591 0.496390 0.557430 0.059 Uiso 1 1 calc R U . . .
 H6 H 0.808722 0.689478 0.591343 0.059 Uiso 1 1 calc R U . . .
 C1 C 0.6892(3) 0.5616(5) 0.5593(7) 0.0396(10) Uani 1 1 d . . . . .
 N2 N 0.6266(3) 0.6953(5) 0.5784(7) 0.0500(10) Uani 1 1 d . . . . .
 H1 H 0.648651 0.800719 0.598849 0.060 Uiso 1 1 calc R U . . .
 H2 H 0.563842 0.676883 0.570487 0.060 Uiso 1 1 calc R U . . .
 N5 N 0.8767(3) -0.0542(5) 0.6670(7) 0.0427(10) Uani 1 1 d . . . . .
 H9 H 0.933(4) -0.051(7) 0.702(9) 0.051 Uiso 1 1 d . U . . .
 N4 N 0.5521(3) 0.3725(6) 0.5189(11) 0.0680(17) Uani 1 1 d . . . . .
 H4 H 0.533759 0.311023 0.618332 0.082 Uiso 1 1 d R U . . .
 H8 H 0.829(5) -0.012(7) 0.763(9) 0.07(2) Uiso 1 1 d . . . . .
 H3 H 0.551(8) 0.324(14) 0.401(17) 0.17(5) Uiso 1 1 d . . . . .

loop_
  _atom_site_aniso_label
  _atom_site_aniso_U_11
  _atom_site_aniso_U_22
  _atom_site_aniso_U_33
  _atom_site_aniso_U_23
  _atom_site_aniso_U_13
  _atom_site_aniso_U_12
 S1 0.0249(4) 0.0383(5) 0.0425(5) -0.0052(6) 0.0015(5) 0.0003(3)
 O1 0.0436(18) 0.0326(13) 0.084(3) -0.0031(17) -0.0075(17) -0.0032(13)
 O2 0.0302(15) 0.0615(17) 0.059(3) -0.0102(17) -0.0090(15) 0.0045(14)
 O3 0.050(2) 0.072(2) 0.055(2) -0.013(2) 0.0190(19) 0.0039(17)
 N3 0.040(2) 0.0342(16) 0.077(4) -0.002(2) 0.001(2) 0.0015(15)
 N1 0.043(2) 0.0377(18) 0.068(3) -0.0013(19) -0.003(2) 0.0041(15)
 C1 0.044(3) 0.037(2) 0.039(2) 0.0028(19) -0.0001(19) 0.0034(18)
 N2 0.048(2) 0.0359(17) 0.067(3) -0.0036(19) -0.002(2) 0.0069(17)
 N5 0.034(2) 0.040(2) 0.054(3) -0.0017(18) -0.0022(19) 0.0030(17)
 N4 0.044(3) 0.058(3) 0.101(5) 0.012(3) -0.008(3) -0.0082(18)

_geom_special_details
;
 All esds (except the esd in the dihedral angle between two l.s. planes)
 are estimated using the full covariance matrix.  The cell esds are taken
 into account individually in the estimation of esds in distances, angles
 and torsion angles; correlations between esds in cell parameters are only
 used when they are defined by crystal symmetry.  An approximate (isotropic)
 treatment of cell esds is used for estimating esds involving l.s. planes.
;
loop_
  _geom_bond_atom_site_label_1
  _geom_bond_atom_site_label_2
  _geom_bond_distance
  _geom_bond_site_symmetry_2
  _geom_bond_publ_flag
 S1 O1 1.446(3) . ?
 S1 O2 1.450(3) . ?
 S1 O3 1.428(4) . ?
 S1 N5 1.629(4) . ?
 N3 H5 0.8600 . ?
 N3 C1 1.315(5) . ?
 N3 N4 1.400(6) . ?
 N1 H7 0.8600 . ?
 N1 H6 0.8600 . ?
 N1 C1 1.309(5) . ?
 C1 N2 1.322(5) . ?
 N2 H1 0.8600 . ?
 N2 H2 0.8600 . ?
 N5 H9 0.80(5) . ?
 N5 H8 0.98(6) . ?
 N4 H4 0.8616 . ?
 N4 H3 0.89(11) . ?

loop_
  _geom_angle_atom_site_label_1
  _geom_angle_atom_site_label_2
  _geom_angle_atom_site_label_3
  _geom_angle
  _geom_angle_site_symmetry_1
  _geom_angle_site_symmetry_3
  _geom_angle_publ_flag
 O1 S1 O2 111.70(17) . . ?
 O1 S1 N5 109.8(2) . . ?
 O2 S1 N5 103.0(2) . . ?
 O3 S1 O1 112.5(2) . . ?
 O3 S1 O2 113.6(2) . . ?
 O3 S1 N5 105.5(2) . . ?
 C1 N3 H5 120.0 . . ?
 C1 N3 N4 120.0(4) . . ?
 N4 N3 H5 120.0 . . ?
 H7 N1 H6 120.0 . . ?
 C1 N1 H7 120.0 . . ?
 C1 N1 H6 120.0 . . ?
 N3 C1 N2 119.4(4) . . ?
 N1 C1 N3 119.1(4) . . ?
 N1 C1 N2 121.5(4) . . ?
 C1 N2 H1 120.0 . . ?
 C1 N2 H2 120.0 . . ?
 H1 N2 H2 120.0 . . ?
 S1 N5 H9 106(4) . . ?
 S1 N5 H8 105(3) . . ?
 H9 N5 H8 115(6) . . ?
 N3 N4 H4 109.5 . . ?
 N3 N4 H3 97(7) . . ?
 H4 N4 H3 119.8 . . ?

loop_
  _geom_torsion_atom_site_label_1
  _geom_torsion_atom_site_label_2
  _geom_torsion_atom_site_label_3
  _geom_torsion_atom_site_label_4
  _geom_torsion
  _geom_torsion_site_symmetry_1
  _geom_torsion_site_symmetry_2
  _geom_torsion_site_symmetry_3
  _geom_torsion_site_symmetry_4
  _geom_torsion_publ_flag
 N4 N3 C1 N1 178.7(5) . . . . ?
 N4 N3 C1 N2 -1.5(8) . . . . ?

_shelx_res_file
;
TITL 6666_a.res in Pca2(1)
    6666.res
    created by SHELXL-2018/3 at 18:15:24 on 13-Oct-2023
REM Old TITL 6666 in Pca2(1)
REM SHELXT solution in Pca2(1): R1 0.124, Rweak 0.005, Alpha 0.001
REM <I/s> 0.183 for 92 systematic absences, Orientation as input
REM Flack x = 0.130 ( 0.083 ) from 475 Parsons' quotients
REM Formula found by SHELXT: C5 O4 S
CELL 0.71073 13.4926 7.5386 6.8623 90 90 90
ZERR 4 0.0012 0.0008 0.0008 0 0 0
LATT -1
SYMM -X,-Y,0.5+Z
SYMM 0.5+X,-Y,+Z
SYMM 0.5-X,+Y,0.5+Z
SFAC C H N O S
UNIT 4 36 20 12 4

L.S. 20
PLAN  20
TEMP 22.85
CONF
list 4
MORE -1
BOND $H
fmap 2 53
acta
REM <olex2.extras>
REM <HklSrc "%.\\6666.hkl">
REM </olex2.extras>

WGHT    0.007100    0.385900
EXTI    0.018305
FVAR       0.76669
S1    5    0.867116    0.083700    0.485170    11.00000    0.02489    0.03825 =
         0.04248   -0.00519    0.00152    0.00029
O1    4    0.903104    0.256592    0.543009    11.00000    0.04359    0.03263 =
         0.08422   -0.00310   -0.00755   -0.00324
O2    4    0.761457    0.085924    0.446496    11.00000    0.03024    0.06149 =
         0.05901   -0.01017   -0.00899    0.00448
O3    4    0.924317    0.007744    0.331213    11.00000    0.05003    0.07230 =
         0.05479   -0.01275    0.01905    0.00388
N3    3    0.654575    0.401164    0.527613    11.00000    0.04018    0.03415 =
         0.07721   -0.00222    0.00133    0.00146
AFIX  43
H5    2    0.694828    0.313824    0.512253    11.00000   -1.20000
AFIX   0
N1    3    0.785140    0.585180    0.570658    11.00000    0.04302    0.03770 =
         0.06798   -0.00127   -0.00328    0.00409
AFIX  93
H7    2    0.824591    0.496390    0.557430    11.00000   -1.20000
H6    2    0.808722    0.689478    0.591343    11.00000   -1.20000
AFIX   0
C1    1    0.689222    0.561580    0.559309    11.00000    0.04357    0.03672 =
         0.03853    0.00280   -0.00013    0.00340
N2    3    0.626615    0.695298    0.578443    11.00000    0.04764    0.03585 =
         0.06662   -0.00363   -0.00217    0.00690
AFIX  93
H1    2    0.648651    0.800719    0.598849    11.00000   -1.20000
H2    2    0.563842    0.676883    0.570487    11.00000   -1.20000
AFIX   0

N5    3    0.876694   -0.054167    0.666985    11.00000    0.03418    0.04007 =
         0.05384   -0.00166   -0.00224    0.00298
H9    2    0.933380   -0.050506    0.701875    11.00000   -1.20000
N4    3    0.552149    0.372501    0.518861    11.00000    0.04443    0.05835 =
         0.10110    0.01247   -0.00818   -0.00818
AFIX   7
H4    2    0.533759    0.311023    0.618332    11.00000   -1.20000
AFIX   0

H8    2    0.828717   -0.011619    0.763418    11.00000    0.07479
H3    2    0.551171    0.324354    0.401247    11.00000    0.17313
HKLF 4


REM  6666_a.res in Pca2(1)
REM wR2 = 0.0878, GooF = S = 1.105, Restrained GooF = 1.105 for all data
REM R1 = 0.0387 for 1284 Fo > 4sig(Fo) and 0.0529 for all 1592 data
REM 104 parameters refined using 1 restraints

END

WGHT      0.0071      0.3859

REM Highest difference peak  0.227,  deepest hole -0.254,  1-sigma level  0.052
Q1    1   0.8807 -0.0950  0.5116  11.00000  0.05    0.23
Q2    1   0.8666  0.0673  0.6581  11.00000  0.05    0.22
Q3    1   0.8798  0.0799  0.3005  11.00000  0.05    0.22
Q4    1   0.8610 -0.1399  0.5549  11.00000  0.05    0.21
Q5    1   0.8780  0.0252  0.9931  11.00000  0.05    0.21
Q6    1   0.8605 -0.1330  0.4004  11.00000  0.05    0.20
Q7    1   0.9056  0.3168  0.5596  11.00000  0.05    0.20
Q8    1   0.6677  0.3613  0.4957  11.00000  0.05    0.17
Q9    1   0.8655  0.7556  0.4906  11.00000  0.05    0.16
Q10   1   0.6750  0.4816  0.5710  11.00000  0.05    0.16
Q11   1   0.6443  0.6439  0.4817  11.00000  0.05    0.16
Q12   1   0.9411  0.2039  0.4921  11.00000  0.05    0.16
Q13   1   0.6778  0.4432  0.3621  11.00000  0.05    0.16
Q14   1   0.9465 -0.0492  0.4982  11.00000  0.05    0.15
Q15   1   0.8192  0.0817  0.4796  11.00000  0.05    0.15
Q16   1   0.6636  0.3786  0.6385  11.00000  0.05    0.15
Q17   1   0.4796  0.4785  0.4922  11.00000  0.05    0.15
Q18   1   0.8983  0.2664  0.4194  11.00000  0.05    0.15
Q19   1   0.8960 -0.0745  0.8916  11.00000  0.05    0.15
Q20   1   0.7420  0.0668  0.6537  11.00000  0.05    0.15
;
_shelx_res_checksum                41336
_shelx_hkl_file
;
   0   0   1    0.90    0.60
   0   0   1   -0.30    1.40
   0   0  -1    0.40    0.60
   0   0   2 9999.00  447.86
   0   0   3   -0.80    1.30
   0   0  -3    0.50    1.10
   0   0   3    0.90    1.10
   0   0   3   -2.40    1.30
   0   0   4  827.92   67.69
   0   0   4  928.51   65.49
   0   0   4  848.12   43.20
   0   0  -4  931.11   46.30
   0   0  -5    4.70    2.50
   0   0   5   -0.10    3.00
   0   0   5    0.10    1.40
   0   0   5   -2.60    2.60
   0   0  -6  146.79   12.10
   0   0   6  164.28   38.20
   0   0   6  127.89   11.50
   0   0   6  112.69   33.40
   0   0   7    0.60    1.80
   0   0   7    2.00    7.40
   0   0   7   -1.40    2.50
   0   0  -7    3.80    3.30
   0   0   8    2.40    6.10
   0   0  -8   28.20    7.00
   0   0   8   15.30    5.80
   0   1   0  895.21   42.00
   0  -1   0  845.42   41.70
   0   1  -1   -0.10    0.60
   0  -1   1   -0.70    0.70
   0  -1  -1   -0.30    1.20
   0   1   1    2.70    2.40
   0   1  -1   -0.30    0.90
   0  -1   1   -0.30    0.50
   0   1   2 2332.37  122.79
   0  -1   2 2405.16  118.69
   0  -1  -2 2368.76  123.49
   0  -1  -3   -0.10    1.00
   0  -1   3    1.10    2.10
   0   1  -3    2.70    1.10
   0  -1   3    4.50    1.80
   0  -1  -3    5.40    5.50
   0   1   3   -0.10    0.90
   0   1   3   -0.20    2.20
   0   1  -4  947.91   49.10
   0   1   4  966.50   73.59
   0   1   4  954.10   47.20
   0  -1   4 1038.70   69.59
   0  -1   4  975.50   47.40
   0  -1   5    0.70    1.80
   0   1   5    2.10    2.00
   0  -1   5   -2.10    1.90
   0  -1   5   -0.80    1.50
   0   1   5   -1.20    2.40
   0  -1  -5    1.80    1.90
   0   1  -5   -0.10    1.30
   0  -1   6  490.55   28.40
   0   1   6  461.55   27.70
   0   1   6  496.35   58.09
   0   1   6  473.65   52.79
   0  -1   6  446.96   50.29
   0  -1  -6  493.35   28.60
   0  -1   7   -0.10    1.90
   0  -1  -7   -2.00    1.70
   0  -1   7   -1.60    3.90
   0   1   7    1.30    7.00
   0   1   7   -1.70    2.90
   0  -1   7   -0.80    2.70
   0   1  -7   -1.80    1.20
   0  -1   8   36.70    8.40
   0   1  -8   44.00    9.00
   0   1   8   17.50   14.90
   0  -1  -8   48.70    9.40
   0  -1   8   35.30   24.40
   0   1   8   22.30   21.30
   0   2   0 2160.38  100.79
   0  -2   0 2086.99  100.19
   0   2  -1   -0.10    0.30
   0   2  -1   -0.30    1.30
   0  -2   1   -1.30    0.50
   0   2  -1    0.30    0.60
   0  -2  -1    0.40    0.50
   0  -2   1   -0.40    0.30
   0   2   1   -0.80    1.20
   0  -2   1    0.20    0.90
   0   2   1    0.00    0.40
   0  -2  -1   -1.50    1.20
   0  -2   2  284.27   24.20
   0  -2  -2  281.07   14.10
   0  -2   2  278.97   14.90
   0   2  -2  288.37   14.70
   0   2  -2  235.18   23.20
   0   2   2  262.27   26.50
   0  -2  -2  260.27   27.30
   0  -2  -3   -0.50    1.20
   0  -2   3    1.00    1.20
   0  -2  -3   -1.30    2.30
   0  -2   3    1.50    2.40
   0   2  -3   -0.60    0.80
   0   2  -3    0.60    2.70
   0   2   3    0.70    3.70
   0  -2   4   67.99    6.80
   0   2   4   72.19   21.90
   0  -2  -4   62.39   21.60
   0   2  -4   51.69   16.40
   0   2  -4   73.59    6.60
   0  -2   4   62.29   16.60
   0  -2  -4   81.49    7.40
   0  -2  -5    0.50    3.90
   0   2   5   -0.50    3.00
   0  -2  -5    2.30    2.20
   0  -2   5    0.00    1.70
   0   2  -5   -1.30    1.00
   0  -2   5    6.50    6.90
   0   2  -6  129.59   10.80
   0   2   6  103.19   34.00
   0  -2  -6  129.99   11.80
   0  -2   6   86.49   25.50
   0  -2   6  147.09   40.90
   0  -2  -7    2.90    3.00
   0   2   7    0.60    9.10
   0  -2   7   -0.50    3.00
   0   2   7    0.00    5.10
   0   2  -7    0.80    2.20
   0  -2   7    1.90   10.10
   0  -2  -8    2.10    2.80
   0   2  -8    4.20    3.20
   0  -2   8    3.50   10.30
   0   2   8   -2.50    6.40
   0   2   8    8.00   14.90
   0   3   0 2275.17  112.79
   0  -3   0 2148.78  113.99
   0  -3   1    0.20    0.60
   0  -3  -1    0.00    0.50
   0   3  -1    0.40    0.60
   0  -3   1   -0.40    0.70
   0  -3  -1    0.20    1.80
   0   3  -1   -0.50    0.60
   0   3  -1    0.50    2.00
   0  -3  -1   -0.20    0.40
   0   3   1    0.60    2.10
   0  -3   1   -2.00    0.80
   0   3  -2   38.90   11.40
   0  -3   2   36.80    5.80
   0   3  -2   27.80    4.20
   0  -3   2   29.40    8.80
   0   3  -2   35.70    3.10
   0   3   2   53.69   15.90
   0  -3  -2   33.80    3.10
   0  -3  -2   21.80    9.60
   0   3  -3    0.30    0.60
   0  -3   3   -0.90    1.30
   0   3  -3    0.20    1.40
   0   3   3   -1.30    3.10
   0  -3  -3   -1.40    1.60
   0  -3   3    1.00    1.10
   0   3   4   67.59   21.00
   0   3  -4   78.59    7.00
   0  -3  -4   64.99   21.70
   0  -3   4   91.19   22.90
   0  -3  -4   77.99    6.40
   0  -3  -4   77.69    7.80
   0   3  -4   64.79   19.30
   0  -3   4   89.99    8.10
   0   3  -5   -0.70    1.90
   0  -3  -5    2.90    2.60
   0  -3   5   -0.90    1.20
   0   3  -5    0.50    1.40
   0  -3   5    2.20    5.20
   0  -3  -5   -0.40    0.70
   0   3   5   -0.10    3.40
   0  -3  -5   -1.80    2.10
   0   3   6   11.10   12.10
   0  -3  -6   15.90   12.80
   0  -3   6    9.80    8.70
   0  -3  -6   18.40    4.30
   0   3  -6   29.50    6.10
   0  -3  -6   33.10    7.00
   0  -3  -7    0.40    1.30
   0  -3  -7    0.20    3.10
   0   3   7   -2.60    3.80
   0  -3   7   -1.80    2.00
   0   3  -7    1.40    2.60
   0  -3   7    0.40    4.20
   0  -3  -8    0.50    2.90
   0  -3   8    0.20    3.50
   0   3   8   -1.40    4.80
   0  -3  -8   -0.40    1.20
   0   3  -8    1.70    2.80
   0   3   8    8.30   18.20
   0  -3   8   -2.00    7.50
   0  -3   8    3.80    8.60
   0  -4   0  132.89    8.70
   0   4   0  125.19   21.30
   0  -4   0  124.89    7.90
   0  -4   0  158.98   26.80
   0   4   0  127.89    7.70
   0   4  -1   -0.10    1.30
   0  -4  -1   -0.70    0.40
   0   4   1    0.10    0.60
   0   4  -1    0.00    0.70
   0  -4  -1    0.20    0.70
   0  -4   1    0.00    0.60
   0   4  -1   -0.30    0.60
   0  -4  -1    2.20    3.70
   0  -4   1    0.00    0.80
   0   4   1   -0.60    1.40
   0  -4   1   -0.80    1.00
   0   4   2  492.15   45.90
   0  -4   2  519.25   27.30
   0   4  -2  512.85   27.80
   0   4  -2  548.95   42.90
   0  -4   2  554.04   42.40
   0  -4  -2  568.04   50.49
   0  -4  -2  544.25   26.20
   0   4  -2  516.05   25.80
   0   4  -3   -0.10    0.80
   0  -4  -3   -2.30    2.20
   0  -4   3    0.40    1.30
   0  -4  -3    0.20    0.80
   0   4   3   -1.20    2.00
   0   4  -3   -0.20    1.40
   0   4  -3   -0.10    1.80
   0  -4   3   -1.70    1.00
   0  -4   4  261.57   30.70
   0   4  -4  217.08   13.10
   0  -4  -4  215.78   46.80
   0   4   4  323.57   52.49
   0  -4  -4  225.08   13.60
   0  -4   4  224.08   15.50
   0  -4  -4  219.68   15.80
   0   4  -4  233.18   41.10
   0   4  -5   -1.50    1.70
   0   4   5    0.30    3.10
   0  -4  -5    1.00    4.70
   0  -4  -5   -1.70    1.00
   0   4  -5    0.80    1.10
   0   4  -5   -0.20    1.70
   0  -4   5   -1.00    1.70
   0  -4   6    7.60    3.70
   0   4  -6   24.00   14.20
   0   4  -6   27.30    6.00
   0  -4  -6    6.80    4.00
   0  -4  -6    5.00    2.50
   0   4   6    9.70   10.40
   0  -4   6   35.00   17.60
   0  -4  -6    2.50    6.60
   0   4  -7    1.00    2.40
   0  -4  -7    0.10    1.20
   0  -4   7   -1.10    3.00
   0   4   7   -0.20    4.70
   0  -4   7   -0.90    2.40
   0  -4  -7    1.40    2.90
   0  -4  -7   -1.20    5.50
   0  -4   8    2.50   10.30
   0  -4  -8    5.20    4.10
   0   4  -8    2.20    3.10
   0  -4   8   -0.70    5.00
   0  -4  -8    1.70    2.70
   0   5   0   87.79    6.60
   0   5   0   61.09   16.00
   0  -5   0   96.29    7.80
   0  -5   0  102.09   24.30
   0  -5   0  102.39    7.70
   0   5   0   82.49    6.20
   0  -5  -1   -0.80    0.50
   0  -5   1    0.30    0.90
   0  -5  -1   -1.50    2.40
   0  -5  -1    0.20    0.80
   0  -5   1   -0.50    0.60
   0  -5   1   -1.20    1.30
   0   5  -1   -0.50    0.70
   0   5   1    0.00    0.70
   0   5   1    1.70    5.40
   0   5  -1    4.60    5.10
   0   5  -1   -1.00    0.40
   0  -5  -2  211.58   12.80
   0  -5  -2  227.78   41.90
   0   5  -2  221.98   12.50
   0  -5   2  223.08   14.40
   0   5  -2  246.68   28.60
   0  -5   2  233.08   41.60
   0  -5  -2  209.28   13.20
   0   5  -2  220.48   13.50
   0   5   2  238.38   29.60
   0  -5   3   -0.80    1.50
   0  -5  -3   -0.80    0.70
   0   5  -3   -0.90    0.70
   0  -5  -3   -0.80    2.90
   0   5  -3    0.50    3.10
   0   5   3   -1.60    2.00
   0  -5   3   -0.20    3.20
   0  -5  -3    1.00    1.10
   0   5  -3    2.20    1.60
   0  -5  -4  243.28   14.90
   0  -5  -4  251.77   15.40
   0  -5  -4  199.28   46.70
   0   5   4  251.97   46.00
   0   5  -4  253.87   16.00
   0   5  -4  262.67   14.70
   0   5  -4  205.28   38.10
   0  -5   4  237.18   39.30
   0   5  -5   -0.30    0.80
   0  -5  -5    0.20    1.20
   0   5  -5    2.10    5.80
   0   5  -5    1.10    1.70
   0  -5  -5   -1.30    3.10
   0  -5  -5    0.20    1.90
   0  -5   5   -1.00    1.80
   0   5   5   -1.90    2.60
   0  -5   5   -0.60    1.20
   0   5  -6   68.79   26.50
   0  -5  -6   94.29   17.70
   0  -5   6   50.19    9.50
   0  -5  -6   38.80   26.50
   0   5   6   40.80   27.80
   0  -5   6   53.99   18.90
   0   5  -6   61.69    6.20
   0  -5  -6   62.79    6.80
   0   5  -6   63.49    9.80
   0   5  -7    0.00    1.90
   0  -5  -7    1.30    3.10
   0   5   7   -0.30    5.10
   0  -5   7   -1.30    3.60
   0  -5  -7    0.40    1.60
   0   5  -7   -0.50    1.00
   0  -5   7   -0.10    3.00
   0  -5  -7   -0.30    5.90
   0  -6   0  979.70   48.50
   0  -6   0 1018.10   76.89
   0   6   0  983.20   69.99
   0   6   0  976.10   46.50
   0   6   0  980.60   47.10
   0  -6   0  993.40   47.30
   0   6   1   -1.10    1.90
   0  -6   1   -0.10    1.50
   0  -6   1    0.20    1.10
   0   6  -1    2.00    1.60
   0  -6   1    2.00    4.20
   0  -6  -1    0.50    1.30
   0   6   1    0.30    1.10
   0   6  -1   -0.70    2.10
   0  -6  -1    0.00    1.10
   0  -6  -1   -2.20    2.50
   0   6  -1   -1.60    0.50
   0   6   2  761.32   62.09
   0   6  -2  762.02   60.79
   0   6  -2  727.13   35.70
   0  -6  -2  731.13   36.40
   0  -6  -2  731.13   69.09
   0   6  -2  708.63   36.80
   0  -6  -2  736.73   37.40
   0  -6   2  821.02   63.49
   0   6  -3   -0.60    1.20
   0   6   3    5.00    7.60
   0   6  -3   -0.10    1.00
   0  -6  -3   -0.70    0.80
   0   6  -3   -1.00    1.70
   0  -6  -3    0.30    4.20
   0  -6   3   -1.00    1.70
   0  -6  -4  184.58   12.50
   0   6  -4  153.58   34.70
   0   6  -4  197.98   12.10
   0  -6   4  201.48   36.40
   0   6   4   90.49   26.40
   0  -6  -4  159.78   41.40
   0   6  -4  202.78   13.60
   0   6  -5   -0.50    0.80
   0   6  -5    2.60    2.50
   0  -6  -5    0.80    2.30
   0   6  -5   -0.60    3.00
   0  -6   5    0.50    2.40
   0   6   5   -2.40    3.00
   0  -6  -5    0.70    1.50
   0  -6  -5   -0.10    1.00
   0  -6   5   -2.10    2.70
   0  -6  -5   -1.30    4.70
   0  -6  -6   21.60    6.60
   0   6  -6    6.90   13.00
   0  -6   6   13.30   13.60
   0  -6  -6    7.20   13.60
   0  -6  -6   15.70    4.00
   0  -6  -6    9.40    3.60
   0   6   6    7.70   10.40
   0   6  -6   19.20    5.30
   0   6   7    3.40   10.00
   0  -6  -7    9.00   17.40
   0   6  -7   -1.50    6.00
   0  -6  -7    0.90    2.40
   0  -6   7    2.00    7.10
   0  -6  -7   -0.10    2.70
   0   6  -7    1.40    2.30
   0   6  -7   -0.30    1.10
   0  -6   7   -1.80    3.80
   0  -6  -7   -0.40    1.20
   0  -7   0   23.30    4.30
   0  -7   0   42.20   19.60
   0   7   0   31.30    4.70
   0   7   0   16.40   10.80
   0  -7  -1   -1.10    2.80
   0   7  -1   -1.10    2.30
   0   7   1   -1.00    0.60
   0   7  -1   -0.50    0.70
   0  -7   1   -1.80    2.20
   0  -7  -1    1.60    1.40
   0   7   1   -1.80    2.10
   0  -7   1   -0.30    0.80
   0   7  -1   -0.90    1.10
   0   7  -2   71.09    6.10
   0   7   2   43.90   18.00
   0  -7   2   50.69   18.90
   0  -7  -2   37.00   18.00
   0   7  -2   72.49    6.80
   0   7  -2   57.39   20.10
   0  -7  -3   -1.30    0.60
   0  -7  -3   -1.20    0.90
   0   7  -3    0.20    3.10
   0  -7   3   -0.90    1.40
   0   7  -3    0.50    1.60
   0   7   3   -0.30    3.90
   0   7  -3   -0.90    0.80
   0  -7   3   -1.40    2.40
   0  -7  -3    4.20    8.00
   0  -7   4  185.38   16.10
   0  -7  -4  207.08   13.90
   0   7   4  205.58   45.70
   0   7  -4  184.58   41.50
   0  -7   4  192.38   39.40
   0  -7  -4  106.29   37.10
   0  -7  -4  199.28   14.40
   0  -7  -5   -1.30    2.30
   0  -7  -5    0.10    1.60
   0  -7  -5   -0.70    5.40
   0  -7  -5   -0.10    1.30
   0   7  -5    0.10    2.10
   0  -7   5    1.90    5.80
   0   7  -5   -1.70    3.30
   0   7  -5    0.00    1.20
   0   7   5    0.10    6.00
   0  -7   6   75.09   27.20
   0  -7  -6   57.39    9.60
   0   7  -6   79.59    7.30
   0  -7  -6   72.19   12.70
   0   7  -6   70.79   29.90
   0   7   6   98.49   36.70
   0   7  -6   64.49    9.80
   0  -7  -6   21.20   19.30
   0   8   0   34.80   16.30
   0  -8   0   25.70   18.70
   0   8   0   49.99    5.30
   0  -8   0   36.70    5.80
   0  -8   0   43.50    8.30
   0  -8   1   -1.20    1.30
   0   8  -1   -0.40    0.90
   0  -8  -1   -1.30    3.50
   0  -8  -1    0.10    1.60
   0   8   1    1.70    1.80
   0  -8  -1    3.40    2.70
   0   8  -1   -0.70    3.00
   0   8   1   -0.10    4.40
   0  -8   1   -1.20    3.40
   0   8  -1    0.40    1.20
   0  -8   1   -0.60    1.00
   0  -8   2   34.60   18.70
   0  -8  -2   29.80    5.50
   0   8  -2   34.60    5.30
   0  -8  -2   21.10    5.90
   0   8  -2   33.20    7.30
   0   8   2   27.40   16.50
   0   8  -2   48.60   19.60
   0  -8  -2   10.10   13.70
   0  -8   2   31.20    7.50
   0   8  -3   -0.30    1.00
   0  -8  -3   -0.50    1.70
   0  -8  -3    0.70    1.90
   0   8   3    0.00    7.10
   0  -8   3   -1.10    2.20
   0   8  -3   -1.10    0.90
   0   8  -3   -1.70    3.00
   0  -8   3    1.60    8.10
   0  -8  -3   -1.90    4.90
   0  -8  -4    0.50    1.70
   0  -8   4    4.60    4.40
   0  -8   4   -0.20    5.60
   0  -8  -4   10.40   14.10
   0   8  -4    4.20    2.20
   0   8  -4   -1.10    3.50
   0   8   4    2.50    7.60
   0   8  -4   11.00    3.90
   0  -8  -4    2.70    3.00
   0  -8  -5    0.00    3.80
   0   8  -5   12.30   17.60
   0   8   5    1.30    6.80
   0   8  -5    0.00    1.90
   0   8  -5    0.50    1.60
   0  -8   5   -1.30    8.50
   0  -8   5   -2.00    3.80
   0  -8  -5    9.00   16.30
   0   9   0   11.30    3.40
   0  -9   0    2.60    3.70
   0  -9   0    4.20    2.40
   0   9   0    6.00   10.50
   0  -9   0   16.20   16.60
   0  -9   1   -1.00    2.20
   0  -9   1   -0.60    5.70
   0   9  -1   -0.30    4.00
   0   9   1    0.20    1.30
   0  -9   1   -0.40    1.00
   0  -9  -1   -0.30    5.90
   0  -9  -1    0.10    2.10
   0  -9  -1   -0.50    1.30
   0   9  -1    0.70    1.50
   0   9   1   -1.20    3.80
   0  -9  -2   10.50    5.30
   0   9  -2   13.10    3.30
   0   9  -2    9.20    3.20
   0  -9  -2   11.00    3.90
   0  -9   2    7.40   10.40
   0   9   2    3.00   10.90
   0  -9  -2   25.80   22.30
   0   9  -2   19.00   14.50
   0  -9   2    5.20    4.40
   0   9  -3   -0.40    4.90
   0  -9  -3   -1.40    2.20
   0  -9   3   -0.70    5.30
   0   9   3   -1.40    4.20
   0   9  -3   -0.70    1.00
   0   9  -3    0.00    1.30
   0  -9  -3    4.80    9.50
   0  -9  -3    0.20    1.60
   1   0  -1   -0.10    0.50
  -1   0  -1    0.00    0.50
   1   0   1    0.00    0.50
  -1   0   1    0.20    1.00
  -1   0   1   -0.40    0.50
  -1   0  -1   -1.20    0.70
  -1   0   2   -0.40    0.80
   1   0  -2   -0.70    0.90
   1   0   2    1.90    1.30
  -1   0   2    1.30    2.40
  -1   0  -2   -0.10    0.90
   1   0   2    2.40    5.80
  -1   0   2   -1.00    1.80
   1   0   3    1.00    3.40
   1   0  -3   -1.40    0.70
  -1   0   3   -1.00    0.70
  -1   0  -3    0.00    0.90
  -1   0   3   -2.40    2.00
  -1   0   3    0.50    1.40
   1   0   3   -0.10    0.90
   1   0   4    0.10    1.10
  -1   0   4   -1.90    1.00
   1   0   4   -2.20    1.70
   1   0  -4    0.10    1.40
  -1   0   4   -1.00    2.60
   1   0   4   -1.30    0.90
  -1   0   4   -0.80    0.70
  -1   0   5    0.20    2.00
   1   0  -5    0.00    1.50
   1   0   5    1.10    1.80
   1   0   5    0.30    2.80
  -1   0   5   -1.40    2.20
  -1   0  -5   -0.80    1.10
  -1   0   5   -0.70    4.20
   1   0   5   -0.90    3.50
   1   0   6   -1.80    2.80
  -1   0   6   -1.70    1.00
   1   0  -6    0.10    1.60
  -1   0  -6   -1.40    1.30
   1   0   6   -1.10    1.10
   1   0   6   -2.30    2.00
  -1   0   6    1.20    4.60
  -1   0   6   -2.70    2.90
  -1   0  -7    0.50    1.90
   1   0   7   -1.70    4.20
  -1   0   7   -0.90    1.40
   1   0   7   -0.50    1.70
  -1   0   7    2.70    6.10
  -1   0   7    9.80   11.80
   1   0   7   -1.50    2.50
   1   0  -7    0.10    1.80
  -1   0   8   -1.00    2.20
   1   0  -8    0.70    2.10
  -1   0   8   -1.90    4.90
   1   0   8   -0.60    2.40
   1   0   8   -4.20    5.80
   1   0   8   -0.30    4.00
  -1   0  -8   -1.10    2.00
  -1   0   8   -0.70    4.80
  -1  -1   0  417.56   24.40
   1   1   0  423.86   24.30
   1  -1   0  430.06   23.40
  -1  -1   1  413.56   19.30
   1  -1  -1  376.36   27.00
  -1   1  -1  397.56   18.80
  -1  -1   1  402.56   25.50
  -1   1   1  392.06   27.30
  -1  -1  -1  419.26   28.10
   1  -1   1  395.26   18.90
   1   1  -1  428.06   19.30
   1  -1  -2 1141.69   67.39
  -1   1  -2 1060.49   61.69
   1   1   2 1238.48   75.09
  -1  -1   2 1115.59   50.89
  -1  -1  -2 1113.69   50.99
   1  -1   2 1089.99   61.79
  -1   1   2 1062.49   65.99
   1  -1   2 1061.19   50.59
   1   1  -2 1120.29   63.29
   1   1   3  174.78   10.60
   1   1   3  157.58   27.40
   1  -1  -3  153.08   10.50
  -1   1  -3  154.48   10.00
   1  -1  -3  155.28   28.70
  -1  -1   3  187.38   21.60
  -1  -1   3  161.38   10.50
   1  -1   3  163.28   20.10
  -1  -1  -3  157.48   27.20
   1   1  -3  158.58   10.30
  -1  -1  -3  167.88   10.70
  -1   1   3  175.68   31.60
   1   1  -3  169.88   20.70
  -1   1   3  171.48   10.50
   1  -1   3  170.48   10.50
  -1  -1   4  362.76   36.40
  -1   1  -4  359.66   21.60
  -1  -1   4  355.36   20.30
   1  -1  -4  358.06   24.30
   1   1   4  334.37   39.00
  -1  -1  -4  361.86   20.80
   1  -1   4  384.16   36.80
  -1   1   4  340.47   39.10
   1  -1   4  375.16   41.00
  -1   1   4  347.57   20.10
   1   1  -4  353.86   21.50
   1  -1   4  360.76   20.30
  -1  -1  -4  345.77   39.50
  -1  -1   5    4.60    2.70
  -1  -1   5    1.10    4.50
   1   1   5    2.80    2.50
  -1   1  -5    2.80    2.20
   1   1   5   -2.30    1.90
   1  -1  -5    7.70    3.10
  -1  -1   5   -1.00    4.30
   1  -1   5    2.90    2.30
   1  -1   5   -0.30    2.90
  -1   1   5   -0.20    1.30
   1  -1   5   -0.20    1.90
  -1   1   5    2.00    5.00
  -1  -1  -5    0.90    2.30
   1   1  -5   -0.30    1.50
   1  -1  -6   85.59   11.00
   1   1   6   36.80   18.70
   1   1   6   39.50   30.40
  -1  -1   6   54.89    9.00
  -1  -1   6   38.00   18.00
  -1  -1   6   46.60   23.50
   1   1   6   61.49    9.30
  -1   1  -6   58.59    8.70
   1   1  -6   70.39    9.70
  -1   1   6   49.40   19.70
   1  -1   6   50.39   26.30
   1  -1   6   39.50   18.50
  -1  -1  -6   68.69    9.80
  -1   1   6   69.59   10.20
   1  -1   6   59.19   10.20
  -1   1   6   24.80   18.00
  -1  -1   7   -1.10    3.00
   1  -1  -7    6.80    4.10
   1   1   7   14.00   13.80
  -1  -1   7    6.30    3.50
   1   1   7   -0.70    2.80
  -1  -1   7    6.50   11.00
  -1   1  -7    9.90    4.10
   1  -1   7    3.90    3.40
  -1   1   7   -1.40    4.40
   1  -1   7   -2.70    4.20
  -1  -1  -7    6.60    4.00
   1   1  -7   10.70    4.10
   1  -1   7    9.90   10.50
  -1   1   7   -2.40    2.50
  -1  -1   8    5.50    4.10
  -1  -1   8   12.60   16.50
   1  -1  -8   14.50    5.70
  -1   1  -8    4.80    3.60
  -1   1   8   -0.60    3.50
   1   1  -8   14.40    5.30
  -1  -1  -8    5.30    3.90
   1  -1   8    7.40   10.70
   1  -1   8    1.70    3.60
  -1   1   8   19.10   18.10
  -1   2   0 1919.31   87.49
  -1  -2   0 1785.12   87.89
   1   2   0 1769.92   88.19
   1  -2   0 1844.72   86.99
   1  -2  -1 1199.18   69.29
   1   2   1 1266.27   69.29
  -1  -2   1 1218.38   66.09
  -1   2   1 1289.57   68.89
  -1  -2  -1 1233.78   70.59
   1   2  -1 1260.77   66.69
   1  -2   1 1250.17   64.89
  -1   2  -2  973.70   45.30
  -1   2  -2  961.00   57.99
   1   2   2  927.81   63.09
  -1  -2   2 1005.20   46.10
  -1  -2   2  969.80   58.29
   1  -2  -2  999.60   64.09
   1  -2   2 1011.80   45.80
   1   2  -2 1019.40   60.09
  -1   2   2  996.40   62.79
   1  -2   2  964.70   57.09
   1   2  -2  986.30   45.70
  -1  -2  -2  931.21   63.29
   1  -2  -3  618.94   52.09
   1   2   3  626.64   51.09
  -1  -2   3  713.13   48.80
  -1   2  -3  641.04   31.10
  -1   2  -3  574.94   45.40
  -1  -2   3  675.13   32.30
   1  -2  -3  626.04   32.10
  -1  -2  -3  567.34   50.69
  -1  -2  -3  630.54   32.20
  -1  -2  -3  638.24   30.50
   1  -2   3  630.54   31.70
   1   2  -3  643.94   31.50
   1  -2   3  689.43   47.40
  -1   2   3  613.94   50.79
   1   2  -3  586.54   46.60
   1  -2  -4   61.79    6.40
   1  -2  -4   19.50   13.80
  -1  -2   4   55.19    7.60
   1   2   4   38.40   16.20
  -1   2  -4   46.30   15.30
  -1   2  -4   51.79    5.20
  -1  -2   4   63.49   17.90
   1  -2   4   56.49    5.90
  -1  -2  -4   46.80   18.80
   1  -2   4   42.60   14.00
  -1   2   4   59.39   20.00
   1   2  -4   48.60    6.60
   1   2  -4   90.69   23.40
  -1  -2  -4   57.79    6.10
  -1  -2   5  174.18   35.90
   1  -2  -5  108.69   31.10
   1  -2  -5  146.19   11.60
  -1   2  -5  148.79   10.70
   1   2   5  160.38   39.10
  -1  -2   5  130.79   11.10
   1  -2   5  128.39   10.90
   1  -2   5  149.19   32.30
  -1  -2  -5   99.79   29.00
  -1   2   5  121.89   31.80
   1   2  -5  130.29   10.50
  -1  -2   6    9.00    9.50
   1  -2  -6   53.09    8.60
  -1   2  -6   47.20    7.30
   1   2   6   64.39   30.50
  -1   2   6   48.30   24.60
   1  -2   6   34.70   16.80
   1   2  -6   48.30    7.70
  -1  -2  -6   36.00    7.20
   1  -2   6    7.40   11.60
   1   2   7   21.20   17.80
   1  -2  -7   31.90    7.60
  -1  -2   7    3.30    8.20
  -1   2  -7   50.79    8.60
  -1  -2   7   40.60   18.60
  -1  -2   7   30.30   11.80
   1  -2   7   29.80    7.30
   1   2  -7   30.50    6.90
   1  -2   7   29.10   17.30
  -1  -2  -7   38.20    8.10
  -1   2   7   27.90   27.10
   1  -2   7   49.10   28.80
  -1   2   7   20.90   15.10
   1  -2  -8   26.80    7.50
  -1  -2   8   28.20   19.60
  -1  -2   8   12.30   24.30
   1   2   8   20.60   19.70
  -1   2  -8   25.70    6.40
  -1  -2   8   16.10   10.60
  -1  -2  -8   26.50    5.60
   1   2  -8   20.90    5.90
  -1   2   8   39.80   24.10
   1  -2   8   15.10   13.60
  -1   2   8    8.90   10.90
   1  -2   8   24.30    7.80
  -1  -2  -8   39.90    8.90
   1  -2   8   31.40   23.20
  -1   3   0  336.67   25.60
   1  -3   0  297.07   15.30
  -1   3   0  294.37   14.60
   1  -3   0  325.57   26.70
  -1  -3   0  296.97   15.20
   1   3   0  291.77   15.00
  -1  -3   0  313.87   27.10
   1   3   0  289.87   15.40
   1  -3   0  292.07   14.80
   1   3   0  356.96   27.10
  -1  -3   0  297.67   15.70
  -1  -3   1  427.76   20.90
   1   3   1  421.26   20.70
   1  -3  -1  420.26   20.40
   1   3   1  439.56   34.70
  -1  -3   1  430.96   21.70
  -1   3  -1  423.36   20.20
  -1  -3   1  454.15   33.10
  -1   3  -1  420.06   31.00
   1  -3  -1  420.36   20.60
   1  -3  -1  417.76   35.30
  -1   3  -1  446.46   21.00
  -1  -3  -1  434.16   20.80
   1   3  -1  447.06   32.80
   1  -3   1  428.46   31.50
  -1   3   1  406.26   20.60
  -1  -3  -1  402.66   36.80
  -1  -3  -1  418.26   21.00
   1  -3   1  418.56   21.30
   1   3  -1  426.56   21.40
   1   3  -1  433.26   20.80
  -1   3   1  433.36   33.70
  -1   3  -2 1132.79   67.99
   1   3   2 1167.38   72.99
  -1  -3   2 1205.18   78.69
   1  -3  -2 1124.99   74.89
   1   3  -2 1170.98   69.99
  -1  -3  -2 1115.29   75.39
   1  -3   2 1131.79   54.69
  -1   3   2 1127.79   72.09
   1   3  -2 1078.49   52.89
   1  -3   2 1197.28   67.69
  -1   3  -3  195.48   12.90
  -1   3  -3  219.88   11.90
  -1   3  -3  235.58   26.20
  -1  -3   3  268.77   27.20
   1  -3  -3  215.58   44.80
  -1  -3   3  215.58   13.80
   1   3   3  237.18   38.20
  -1   3   3  277.87   43.10
  -1  -3  -3  208.98   13.30
   1   3  -3  208.98   12.30
   1   3  -3  240.88   17.90
   1  -3   3  215.28   24.10
  -1  -3  -3  220.18   38.00
   1   3  -3  170.08   28.70
   1  -3   3  238.98   13.90
   1   3   4  442.96   46.80
   1  -3  -4  493.25   51.09
  -1   3  -4  471.05   43.80
   1  -3  -4  441.46   25.70
   1  -3  -4  476.25   23.90
  -1  -3   4  423.46   25.40
  -1   3  -4  436.06   24.20
  -1  -3   4  523.65   44.70
  -1  -3  -4  477.35   26.20
   1  -3   4  493.35   42.90
   1  -3   4  446.56   25.40
   1   3  -4  458.95   24.70
  -1  -3  -4  467.75   23.70
  -1   3   4  428.96   46.40
   1   3  -4  419.16   42.50
  -1  -3  -4  432.96   48.70
   1  -3  -5   99.89    9.40
   1  -3  -5   51.49   20.90
  -1   3  -5   57.09   20.70
   1   3   5   74.99   26.40
  -1  -3   5   47.00   15.60
  -1   3  -5   91.49    7.90
   1   3  -5   66.49   21.10
  -1   3   5   52.39   20.90
  -1  -3  -5   83.59    8.80
   1   3  -5   99.89    8.40
  -1  -3  -5   91.69    7.30
   1  -3   5   66.49   20.30
  -1  -3  -5   69.89   25.00
  -1   3  -6  157.38   11.90
   1  -3  -6  192.88   14.60
  -1  -3   6  163.18   36.30
  -1  -3   6  123.59   12.50
   1  -3  -6  231.58   55.59
  -1  -3  -6  122.29   10.20
  -1  -3  -6  155.98   13.40
   1  -3   6  129.59   32.90
   1   3  -6  157.08   12.20
  -1   3   6  109.99   33.50
  -1  -3   7   40.30   20.30
  -1   3  -7   65.29   11.70
   1  -3  -7   62.99   13.50
   1   3   7   21.80   16.30
  -1  -3   7   29.50    7.80
  -1  -3   7   16.80   14.90
  -1  -3  -7   50.69    9.60
  -1   3   7   51.09   31.00
   1  -3   7   69.69   36.30
   1   3  -7   50.39    8.60
   1  -3   7   26.50   16.60
   1  -3   7   23.70    7.00
  -1  -3  -7   58.99    8.10
  -1   3  -8   28.40    7.40
  -1  -3   8   26.10    8.30
  -1  -3   8   27.90   15.80
  -1  -3   8   17.90   22.50
   1   3   8   19.10   28.30
   1  -3  -8   36.50    6.80
   1  -3  -8   41.70    9.50
   1   3  -8   43.90    9.10
   1  -3   8   32.40   24.60
  -1  -3  -8   43.50    7.70
  -1   3   8   40.90   27.70
  -1  -3  -8   34.80    8.50
   1  -3   8   21.90    7.70
   1  -3   8   26.80   16.30
  -1   3   8   18.30   18.70
  -1  -4   0  474.95   24.70
  -1  -4   0  475.95   41.90
  -1   4   0  483.05   23.60
   1  -4   0  511.65   24.50
   1  -4   0  506.55   40.50
  -1  -4   0  494.25   24.10
  -1   4   0  482.05   23.20
   1   4   0  505.45   24.30
   1   4   0  392.46   24.80
   1   4   0  442.16   74.19
   1  -4   0  510.75   23.60
  -1   4   0  519.85   38.20
  -1  -4   1  386.56   19.00
  -1   4  -1  385.96   31.80
   1   4   1  360.66   33.30
  -1   4  -1  338.67   17.90
   1  -4  -1  370.76   18.40
  -1   4  -1  342.67   18.70
  -1  -4   1  366.06   19.80
   1  -4  -1  383.86   19.00
   1  -4  -1  373.26   36.20
  -1  -4   1  377.96   39.70
   1   4   1  370.26   18.70
  -1  -4  -1  333.97   35.10
  -1  -4  -1  391.26   18.90
   1   4  -1  353.06   19.20
   1  -4   1  374.26   18.40
   1  -4   1  366.86   32.20
   1  -4   1  359.06   19.50
  -1   4   1  321.47   31.40
  -1  -4  -1  369.36   19.30
  -1   4  -2  513.95   43.10
  -1  -4   2  599.04   45.60
   1   4   2  599.84   48.70
   1  -4  -2  607.54   28.80
   1   4   2  593.34   29.20
  -1  -4   2  581.44   30.20
   1  -4  -2  622.94   28.90
   1  -4  -2  664.93   54.39
  -1   4  -2  543.45   27.90
  -1   4   2  606.84   48.60
   1   4  -2  589.84   28.70
  -1  -4  -2  634.04   53.99
   1  -4   2  559.54   29.70
   1   4  -2  627.94   47.20
   1   4  -2  573.34   29.60
  -1  -4  -2  602.24   28.80
   1  -4   2  630.54   45.30
   1  -4  -3  243.28   13.70
   1  -4  -3  251.97   47.50
  -1   4  -3  188.58   31.90
   1   4   3  270.57   32.60
  -1   4  -3  237.08   14.20
  -1  -4   3  236.28   15.30
  -1  -4   3  223.08   26.90
   1  -4   3  257.57   27.90
   1   4  -3  222.28   14.40
   1   4  -3  232.18   13.40
  -1   4   3  171.68   33.40
   1  -4   3  268.97   15.50
  -1  -4  -3  256.47   46.50
   1   4  -3  239.78   29.00
  -1  -4  -3  239.78   13.60
  -1   4  -4   78.49   21.50
   1  -4  -4  123.49   34.20
  -1   4  -4  126.69    8.50
  -1  -4   4   98.29   22.40
   1   4   4  101.39   26.40
   1  -4  -4  128.49   11.00
  -1   4  -4  139.39    9.90
   1  -4  -4  129.89    9.10
  -1  -4   4  146.89   11.30
  -1  -4  -4  137.89   11.40
   1   4  -4  113.79    9.50
  -1  -4  -4  130.09   32.10
   1  -4   4  132.09   27.80
  -1  -4  -4  135.79    9.10
   1   4  -4  124.79    8.90
   1   4  -4  147.19   32.70
   1  -4   4  138.59   10.90
  -1   4   4   74.09   24.30
  -1  -4   5   14.30    9.00
  -1   4  -5   28.20    4.60
  -1   4  -5   22.90    5.00
   1  -4  -5   27.10   17.50
   1  -4  -5   15.60    4.80
   1   4   5    4.70    8.20
  -1   4  -5   14.40   11.50
   1   4  -5   39.00   18.00
  -1  -4  -5   26.00    6.00
   1  -4   5   25.80   13.20
   1   4  -5   20.80    4.10
  -1  -4  -5   21.70   17.90
   1   4  -5   21.80    5.10
  -1   4   5    9.00    9.80
   1  -4  -6   19.30    6.00
   1   4   6    3.80    8.70
  -1  -4   6   16.60   11.10
  -1   4  -6   13.10    4.20
   1  -4  -6   24.30   20.10
  -1  -4   6   10.00    4.50
   1  -4   6    6.20    7.20
  -1  -4  -6   11.80    3.40
   1   4  -6   15.00    4.40
   1   4  -6   32.60   16.60
  -1  -4  -6    6.80   11.30
  -1   4   6   39.80   22.90
  -1  -4  -6   10.50    4.90
   1  -4  -7   12.00   15.40
  -1   4  -7   21.90    5.70
  -1  -4   7   25.80    7.70
  -1  -4   7   26.20   15.90
   1  -4  -7   24.80    7.10
   1   4   7   27.20   19.50
   1  -4  -7   19.60    4.80
   1  -4   7    4.90    7.60
  -1  -4  -7    0.90    9.90
   1   4  -7   21.80    5.80
  -1  -4  -7   25.80    5.40
   1  -4   7   13.20    5.90
  -1  -4  -7   17.30    6.00
   1  -4  -8    7.40    4.90
  -1  -4   8    8.30   13.30
  -1   4  -8    5.90    3.90
   1   4   8   -0.80    6.30
   1  -4  -8    8.10    4.00
  -1  -4   8   16.20   13.40
  -1  -4   8    9.30    7.00
   1  -4   8   22.10   23.00
  -1  -4  -8    3.70    4.00
   1  -4   8   -1.30    4.40
  -1   4   8   14.70   18.30
   1   4  -8   13.70    5.00
   1  -5   0    5.80    2.30
  -1  -5   0   12.00    2.70
  -1  -5   0   11.10    3.20
   1  -5   0    2.40    4.50
  -1   5   0    8.00    1.80
   1  -5   0   11.10    2.30
   1   5   0   10.70    2.60
  -1  -5   0    8.00    7.50
  -1   5   0    9.50    6.60
   1   5   0    4.90    6.10
  -1   5   0    9.10    2.30
   1   5   0    8.70    2.20
   1  -5  -1  240.58   12.80
   1   5   1  224.18   12.90
  -1  -5   1  209.68   13.90
  -1   5  -1  229.78   12.30
  -1  -5   1  215.38   13.00
  -1  -5   1  249.38   37.70
  -1   5  -1  212.78   12.80
   1  -5  -1  226.08   13.40
   1  -5  -1  220.38   38.90
  -1   5  -1  208.78   24.90
   1   5   1  236.08   27.80
   1  -5   1  260.67   29.00
   1  -5   1  235.88   12.80
  -1   5   1  219.28   26.50
  -1   5   1  214.38   12.70
   1   5  -1  209.68   13.30
  -1  -5  -1  204.48   35.50
  -1  -5  -1  228.98   13.10
  -1  -5  -1  221.38   13.60
   1   5  -1  223.38   12.70
   1  -5   1  196.68   13.50
   1   5  -1  205.58   32.90
   1  -5  -2  138.49   33.30
   1   5   2   99.49   22.50
  -1   5  -2  121.89    8.60
  -1   5  -2  102.99   22.10
  -1  -5   2   98.69   21.00
   1  -5  -2  117.29    8.40
   1   5   2  127.49    8.70
  -1   5  -2  116.39    7.70
  -1  -5   2  121.79    9.70
   1  -5  -2  122.79    8.10
   1   5  -2  122.19    8.20
   1  -5   2  111.59    9.20
   1   5  -2  120.29    9.00
  -1  -5  -2  113.59   29.70
  -1  -5  -2  125.79    8.90
  -1   5   2   82.79   20.70
   1  -5   2  119.79   24.30
  -1  -5  -2  115.89    8.20
   1   5  -2  106.79   24.10
  -1   5  -3  112.49   25.00
   1  -5  -3  160.58   10.90
   1  -5  -3  177.28   10.90
  -1  -5   3  204.78   35.40
   1   5   3  191.38   35.40
  -1   5  -3  164.68   10.20
   1  -5  -3  171.98   40.70
  -1   5  -3  167.48   11.40
   1   5  -3  129.29   28.00
   1  -5   3  218.68   33.50
  -1  -5  -3  161.38   40.10
  -1  -5  -3  164.38   11.20
   1   5  -3  170.68   10.80
  -1  -5  -3  171.28   10.90
   1   5  -3  182.28   12.00
  -1   5   3  174.78   35.70
   1  -5   3  165.08   12.30
  -1   5  -4   49.20   18.50
   1  -5  -4   47.30    5.10
   1  -5  -4   27.20   14.20
  -1   5  -4   50.19    4.70
  -1  -5   4   44.50    8.00
   1   5   4   29.60   14.10
  -1   5  -4   63.39    6.10
  -1  -5   4   62.69   21.50
  -1  -5  -4   44.60    6.20
  -1   5   4   51.39   21.40
  -1  -5  -4   24.00   15.20
   1   5  -4   53.49   19.80
   1  -5   4   45.70   17.50
   1   5  -4   44.40    7.00
   1   5  -4   50.39    5.10
  -1   5  -5   25.50    5.20
  -1   5  -5   23.30   13.50
   1  -5  -5   11.00   18.50
   1  -5  -5   31.00    5.20
  -1  -5   5   35.80   15.70
   1  -5  -5   27.70    6.70
  -1   5  -5   31.50    4.60
   1   5  -5   33.00    6.00
  -1   5   5   36.60   18.80
  -1  -5  -5   38.30    7.80
  -1  -5  -5   24.00    4.90
  -1  -5  -5   34.50   19.90
   1   5  -5   42.10   17.90
   1   5  -5   30.00    4.90
   1  -5   5   39.20   16.30
   1  -5  -6   23.60   18.00
  -1  -5   6   68.19   25.70
   1   5   6    7.00   11.70
  -1   5  -6   23.20    4.20
  -1   5  -6   18.90   14.20
  -1  -5   6   17.30    6.00
   1  -5  -6   19.70    4.40
   1  -5   6    8.40    4.70
   1   5  -6   21.30    5.40
  -1   5   6    9.10   10.20
   1  -5   6    9.90    8.80
  -1  -5  -6   16.10    3.90
  -1  -5  -6   27.00    7.20
   1   5  -6   37.70   21.00
   1   5  -6   18.50    3.90
  -1  -5  -6    4.80   10.30
   1  -5  -7    0.30    1.40
  -1  -5   7    1.30    3.50
   1  -5  -7    0.40    2.40
  -1  -5   7    2.20    6.40
   1  -5  -7    2.60    8.40
  -1   5  -7    0.70    1.90
  -1   5  -7   -0.50    1.00
   1   5   7   -1.80    4.70
  -1   5   7   -0.30    6.10
  -1  -5  -7    1.00    1.70
   1  -5   7   -1.90    4.00
  -1  -5  -7    2.40    9.10
  -1  -5  -7    0.60    3.10
   1   5  -7    0.70    1.40
   1   5  -7    2.00    2.80
   1  -5   7   -0.10    3.00
   1   6   0   18.80    3.50
  -1   6   0   28.20   11.80
   1   6   0   34.70   13.50
   1  -6   0   23.20   12.00
   1  -6   0   21.70    3.90
   1  -6   0   23.90    4.80
  -1  -6   0   27.40    5.70
  -1  -6   0   17.60    3.30
   1   6   0   16.40    3.60
  -1   6   0   23.20    3.70
  -1  -6   0   20.10   12.40
   1  -6  -1  134.59   11.00
  -1   6  -1  137.39    9.40
  -1   6  -1  168.78   32.70
   1   6   1  118.39   24.90
  -1  -6   1  142.99   32.10
   1  -6  -1  129.39    9.20
  -1  -6   1  151.28   10.00
  -1   6  -1  138.89    8.80
   1   6   1  138.19    9.50
   1  -6  -1  109.29   27.80
  -1  -6   1  128.79   10.70
  -1  -6  -1  140.19    9.70
   1   6  -1  138.29    9.30
  -1   6   1  136.19    9.30
   1   6  -1  124.29    9.60
   1  -6   1  113.79   23.60
  -1  -6  -1  112.29   28.80
   1  -6   1  145.19    9.50
   1   6  -1  100.89   23.10
   1  -6   1  135.39   10.90
  -1   6   1  100.29   22.80
  -1  -6  -1  150.48   10.70
  -1  -6   2   38.00    6.80
   1  -6  -2   48.00    4.80
   1   6   2   45.40    5.00
  -1   6  -2   31.30   12.90
  -1   6  -2   41.50    4.20
   1   6   2   36.30   14.50
   1  -6  -2   29.60   17.30
  -1  -6   2   48.30   17.40
  -1   6  -2   45.00    6.20
   1   6  -2   41.60   15.80
   1   6  -2   44.40    4.80
   1   6  -2   36.30    5.80
   1  -6   2   40.60   15.40
  -1  -6  -2   41.50    4.70
  -1  -6  -2   54.59    7.80
  -1   6   2   54.29   19.00
  -1  -6  -2   12.40   11.10
   1  -6  -3   24.10    4.10
   1   6   3    2.90    5.30
   1  -6  -3    5.90   10.30
  -1   6  -3    8.70    9.10
  -1   6  -3   15.70    3.80
  -1  -6   3   33.50   14.60
  -1   6   3   11.80   10.70
  -1  -6  -3   15.80    3.50
  -1  -6  -3    8.00   10.70
   1   6  -3   16.30    3.90
   1   6  -3   25.50    4.30
   1   6  -3   10.90    9.10
   1  -6   3   35.20   15.70
  -1   6  -4   35.80   17.30
   1  -6  -4   22.40   15.70
  -1  -6   4   49.90   17.90
   1   6   4   43.30   18.20
   1  -6  -4   54.99    5.60
  -1   6  -4   46.70    4.80
  -1   6  -4   41.00    6.50
  -1   6   4   50.99   19.80
  -1  -6  -4   41.40   22.10
  -1  -6  -4   44.40    5.20
   1   6  -4   49.30   19.90
   1  -6   4   48.40   18.10
   1   6  -4   52.29    5.30
   1   6  -4   47.40    7.60
  -1   6  -5   -0.60    1.40
   1  -6  -5    2.30    1.80
   1  -6  -5    2.30    3.40
  -1   6  -5    2.80    6.70
  -1   6  -5    1.80    1.50
  -1  -6   5    4.40    8.00
   1  -6  -5    2.40    7.60
   1   6   5   -1.80    3.70
  -1  -6   5   -0.90    1.80
   1  -6  -5    2.50    2.20
  -1  -6  -5    0.50    1.20
  -1  -6  -5   -0.20    1.30
  -1   6   5   -0.90    3.30
   1  -6   5    2.40    3.00
  -1  -6  -5   -2.60    4.80
  -1  -6  -5   -2.10    1.00
   1   6  -5    3.50    6.40
   1  -6   5    1.60    5.90
   1   6  -5   -0.50    1.00
   1  -6  -6    1.70    9.60
  -1  -6   6   -1.30    4.20
  -1   6  -6    5.70    3.10
  -1   6  -6    2.40    1.80
   1  -6  -6    2.00    3.20
   1  -6  -6    4.90    2.40
  -1   6  -6   -0.90    3.70
   1  -6  -6    4.10    3.40
   1   6   6   -0.30    5.40
   1   6  -6   -0.50    3.70
  -1  -6  -6    2.40    8.30
   1   6  -6    7.90    2.70
   1  -6   6    3.90    6.80
  -1   6   6    6.20   10.40
  -1  -6  -6    4.00    2.40
  -1  -6  -6   -0.50    2.20
  -1  -6  -6    4.10    2.90
   1   6  -6    4.40    2.70
   1  -6  -7   -0.60    2.80
  -1   6  -7    3.10    2.80
  -1  -6   7    2.50    5.80
  -1  -6  -7    1.30    2.40
   1  -6   7    2.00    4.60
  -1  -6  -7   -3.20    1.50
   1   6  -7    1.90    3.00
  -1  -7   0  210.88   13.70
  -1  -7   0  208.08   42.30
   1   7   0  185.78   33.80
  -1   7   0  206.08   12.70
   1  -7   0  203.58   13.20
   1   7   0  207.58   12.90
   1   7   1    7.50    2.40
   1  -7  -1    7.30    2.50
  -1   7  -1   11.10    2.60
   1  -7  -1    3.70    7.50
   1   7   1   20.50   11.90
  -1  -7   1    7.30    2.60
  -1  -7   1    7.60    7.70
  -1   7  -1    5.80    7.40
  -1  -7   1    4.50    3.80
  -1   7  -1    6.30    2.30
   1   7  -1    9.00    9.90
  -1   7   1    8.20    2.50
  -1   7   1    4.10    6.70
  -1  -7  -1   -1.30    3.90
   1   7  -1    7.80    2.40
   1  -7   1    8.30    2.70
   1  -7   1   -0.40    3.00
  -1  -7  -1    4.50    2.20
   1   7  -1    6.20    2.40
   1   7   2  109.29   30.10
  -1   7  -2   89.59   30.20
  -1  -7   2   77.69   21.60
   1  -7  -2   96.99   32.50
   1   7   2   88.19    7.90
  -1   7  -2   98.79    7.90
  -1   7  -2   97.49    7.10
   1  -7  -2  102.19    8.20
  -1  -7  -2   73.89   24.70
  -1  -7  -2   82.19    7.70
   1   7  -2   61.19   20.00
   1  -7   2   60.59   29.10
   1   7  -2   91.89    7.40
   1   7  -2   85.89    8.00
  -1   7   2   78.49   24.30
   1  -7  -3   10.30    4.10
   1  -7  -3   16.00    3.80
  -1  -7   3    7.70    8.20
  -1   7  -3   19.10    3.60
   1  -7  -3    0.00    3.80
  -1   7  -3    4.60    6.00
  -1   7  -3   12.30    3.60
  -1  -7   3    3.30    3.10
   1   7   3   11.50   11.00
  -1  -7  -3   18.40   16.60
   1   7  -3   10.70   10.10
  -1  -7  -3   10.30    3.70
  -1  -7  -3   15.80    3.60
   1   7  -3   19.80    4.10
   1  -7   3    3.90    7.00
  -1   7   3    5.20    7.80
   1   7  -3   16.10    4.00
   1  -7  -4   24.40    5.20
  -1   7  -4   21.90    5.50
  -1   7  -4    5.30    9.20
  -1  -7   4   12.60    5.40
   1  -7  -4   14.20    4.00
   1   7   4    6.30    9.10
   1  -7  -4   20.80   19.40
  -1  -7   4   34.00   16.90
  -1   7  -4   22.30    4.00
  -1  -7  -4    8.80   12.90
  -1   7   4   21.30   14.10
   1   7  -4   15.10    3.70
  -1  -7  -4   15.80    3.90
   1  -7   4    5.60    8.80
   1   7  -4   13.90    4.10
   1   7  -4   10.00   11.50
   1  -7   4   17.20    5.50
  -1  -7  -4   11.60    4.00
  -1   7  -5   26.60   16.50
   1  -7  -5   19.20    6.40
   1  -7  -5   11.20    3.40
  -1   7  -5   18.60    4.00
  -1  -7   5   16.30   14.70
  -1   7  -5   10.60    3.80
   1   7   5   12.10   14.00
   1  -7  -5   10.40   15.10
   1  -7   5   10.90   11.70
  -1  -7  -5   -2.00    5.80
  -1  -7  -5    9.90    5.00
   1   7  -5    7.60   11.30
  -1  -7  -5   15.90    4.90
  -1  -7  -5   13.10    4.00
  -1   7   5   17.20   15.30
   1   7  -5   14.00    4.70
   1   7  -5   18.60    4.20
  -1   7  -6   -2.10    4.90
  -1   7  -6    3.70    2.20
  -1   7  -6    1.70    2.30
   1  -7  -6    2.00    2.80
   1  -7  -6   -2.30    8.30
  -1  -7   6    7.10   10.10
   1   7   6   -2.70    5.80
   1  -7  -6   -3.80    1.60
   1  -7   6   -1.50    4.90
  -1  -7  -6    3.20    9.70
   1   7  -6    1.60    7.00
  -1  -7  -6    0.00    2.50
   1   7  -6    4.60    3.40
  -1  -7  -6    3.20    3.00
   1   7  -6    0.70    1.40
  -1   7   6   24.20   18.00
  -1  -7  -6    0.70    2.30
  -1  -8   0   71.69    7.30
  -1  -8   0   53.99    9.10
   1  -8   0   64.89    9.70
  -1  -8   0   45.30   21.50
   1  -8   0   63.89   25.30
  -1   8   0   76.99    6.70
  -1   8   0   49.50   19.00
   1   8   0   68.49   21.20
  -1  -8   1   43.80    7.10
   1  -8  -1   34.50    5.80
  -1  -8   1   37.10    7.80
   1   8   1   39.80    6.20
  -1   8  -1   29.50   14.70
  -1   8  -1   35.70    5.10
   1  -8  -1   26.90    6.10
   1   8   1   36.30   17.60
   1  -8  -1    9.60   11.40
  -1  -8   1   25.70   15.10
  -1   8   1   18.70   12.40
  -1  -8  -1   47.20    7.20
   1  -8   1   37.70   17.60
   1   8  -1   44.50    6.10
  -1  -8  -1   24.80    6.00
   1   8  -1   47.00   19.70
   1  -8   1   48.20    7.10
   1   8  -1   34.10    7.20
  -1  -8  -1   15.80   11.30
  -1   8   1   46.30    6.50
   1  -8   1   28.40    6.80
  -1   8  -2   37.30    4.30
  -1   8  -2   39.10   18.60
  -1  -8   2   21.60    6.40
   1  -8  -2   16.20   16.30
   1  -8  -2   28.40    5.10
  -1  -8   2   20.60   13.80
   1  -8  -2   27.90    6.10
   1   8   2   61.09   23.60
  -1   8  -2   36.20    6.70
   1  -8   2   42.40    8.40
  -1  -8  -2   27.10    5.20
   1   8  -2   43.00    7.30
   1   8  -2   36.60    6.20
  -1  -8  -2   23.20    5.90
   1  -8   2   12.90   12.80
  -1   8   2   46.40   21.40
  -1  -8  -2   17.30   14.10
   1   8  -2   12.90   12.20
  -1  -8   3   11.10   12.50
   1  -8  -3   17.70    5.00
  -1   8  -3   25.60    4.30
  -1  -8   3   21.20    6.50
  -1   8  -3   17.10    4.20
  -1   8  -3   23.90   16.00
   1   8   3    2.10    7.50
   1  -8  -3   15.90   17.40
   1  -8  -3   24.00    4.90
   1   8  -3   17.80   14.00
   1  -8   3    2.80    6.00
  -1  -8  -3   18.50   16.20
   1  -8   3   16.30    5.50
  -1  -8  -3   10.90    4.10
   1   8  -3   21.70    5.10
  -1   8   3   11.00   12.30
  -1  -8  -3   25.70    6.80
   1   8  -3   20.20    4.10
   1  -8  -4   10.10    4.70
  -1  -8   4   17.10   13.70
  -1  -8   4    4.30    4.20
   1  -8  -4   10.30    3.70
  -1   8  -4   16.30    4.30
  -1   8  -4   15.20    3.40
  -1   8  -4   19.50   15.30
   1  -8  -4    6.50   11.40
   1   8   4   10.70    9.00
  -1  -8  -4    4.70    3.30
   1   8  -4   13.50    3.70
   1  -8   4    4.20    7.60
   1   8  -4   18.80    4.80
  -1  -8  -4   11.80    3.70
   1   8  -4    4.90    7.30
  -1   8   4    6.70   10.90
   1  -8   4    6.20    4.40
  -1  -8  -4   -1.60    6.80
  -1  -8   5   -1.40    5.30
   1  -8  -5    2.40    4.10
   1   8   5   15.10   12.70
  -1   8  -5   17.30    4.00
   1  -8  -5    5.40   16.10
  -1   8  -5   12.70    4.20
  -1  -8   5    4.50    6.50
  -1  -8  -5   11.40    4.10
   1   8  -5   13.50    3.70
  -1  -8  -5    2.90   14.00
  -1  -8  -5    4.00    3.50
   1  -8   5    0.60    4.00
   1   8  -5   11.90    4.50
   1   8  -5   23.20   16.10
  -1   8   5    2.60    7.80
  -1  -9   0    0.70    1.90
  -1  -9   0    2.50    3.80
  -1   9   0    8.60    3.10
  -1   9   0   -2.60    3.70
   1   9   0    4.50    2.50
   1  -9   0    1.40    7.60
   1  -9   0    2.50    2.40
   1   9   0    8.00    9.10
   1  -9   0    3.40    3.50
  -1  -9   0   -3.10    4.70
  -1  -9   1   11.40    5.10
  -1  -9   1   14.00   13.20
  -1   9  -1   26.80    4.90
   1  -9  -1   11.30    4.90
   1   9   1   25.70   16.30
   1  -9  -1   17.70    4.70
  -1   9  -1   26.10   16.50
   1  -9  -1    9.30   10.80
  -1  -9   1   21.70    5.50
   1   9   1   19.70    4.70
   1   9  -1   27.50   17.50
   1  -9   1   21.00   17.90
  -1  -9  -1   12.80   15.20
   1   9  -1   22.20    4.70
  -1   9   1   22.70   14.20
  -1  -9  -1   14.10    6.50
   1  -9   1   18.80    6.00
   1  -9   1   21.10    5.00
  -1  -9  -1   18.50    6.40
  -1   9  -2   29.30    5.30
   1   9   2   23.10   17.10
  -1   9  -2   18.10   15.30
  -1  -9   2   24.10    7.60
   1  -9  -2   15.70    6.10
  -1   9  -2   32.70    5.40
  -1  -9   2   11.50   14.20
   1  -9  -2    0.70    7.10
   1  -9  -2   22.00    5.40
   1  -9   2   15.80   14.30
   1   9  -2   17.80   13.60
  -1  -9  -2   20.10   20.10
  -1  -9  -2   27.20    7.20
   1  -9   2    8.50    5.00
   1   9  -2   32.10    5.90
  -1  -9  -2   27.70    5.70
   1   9  -2   38.30    5.90
  -1   9   2   48.70   24.10
  -1   9  -3   17.60   20.50
  -1  -9   3   -0.20    6.80
   1   9   3    3.20    9.60
  -1   9  -3   16.50    3.70
   1  -9  -3   13.20    9.20
  -1   9  -3   11.80    3.50
  -1  -9   3    6.80    9.90
   1  -9  -3   -2.10    6.60
   1  -9  -3   14.70    4.40
   1  -9   3    6.10   14.00
  -1   9   3    7.10   11.40
  -1  -9  -3    9.80    3.80
  -1  -9  -3   14.30   20.40
   1   9  -3   20.90   16.90
   1   9  -3   15.90    4.10
  -1  -9  -3   13.10    6.20
   1   9  -3   19.10    4.90
  -2   0   0  761.42   33.90
   2   0   0  731.43   34.10
   2   0   1 1039.30   52.69
   2   0  -1 1015.30   52.09
  -2   0  -1  965.90   52.19
   2   0  -2  823.22   36.70
  -2   0  -2  705.43   36.00
   2   0   2  740.63   36.20
  -2   0   2  809.92   48.80
   2   0   2  823.72   50.79
  -2   0   2  815.02   36.60
  -2   0  -2  771.52   49.70
  -2   0   3  356.86   35.30
  -2   0  -3  354.76   18.70
   2   0   3  330.57   18.60
   2   0   3  346.87   34.30
  -2   0   3  313.07   30.90
   2   0  -3  362.56   19.20
  -2   0   3  381.86   19.20
  -2   0   4   42.90   14.80
  -2   0   4   28.30   12.80
   2   0  -4   39.40    5.90
   2   0   4   20.90   10.80
   2   0   4   34.20    5.30
  -2   0   4   36.60    5.50
   2   0   4   22.90   10.70
   2   0   5  448.26   51.19
  -2   0   5  556.24   51.49
   2   0   5  307.57   56.29
  -2   0   5  491.35   53.59
  -2   0  -5  543.35   28.00
  -2   0   5  527.25   28.00
   2   0   5  482.15   27.50
  -2   0  -6   61.59    9.40
   2   0   6   68.09   28.30
  -2   0   6   51.99   21.70
   2   0   6   77.59   25.70
   2   0  -6   51.19    8.60
  -2   0   6   63.69   23.40
   2   0  -7  122.19   12.00
   2   0   7  119.69   38.00
   2   0   7  114.19   31.80
  -2   0  -7  145.79   12.30
   2   0   7  114.09   15.20
  -2   0   7   90.99   35.00
  -2   0   7  103.59   30.90
   2   0   8   14.00   17.60
   2   0   8    4.40    8.80
  -2   0   8    2.90    7.60
  -2   0   8   15.70   19.20
   2   0  -8    2.30    3.20
   2   0   8    5.90    5.10
  -2   0   8    1.10    3.30
  -2   0  -8    1.80    2.90
  -2  -1   0  117.39    6.20
   2  -1   0  115.89    8.70
   2   1   0  110.49    9.90
   2   1   0  120.49    6.20
  -2   1   0  108.59    8.10
  -2  -1   0  116.29    6.20
  -2  -1   0  122.49   10.60
  -2  -1   1 5112.79  236.68
   2  -1  -1 4964.70  234.48
  -2   1  -1 4747.82  233.98
   2   1   1 5887.01  235.38
   2  -1   1 5134.79  234.28
   2   1  -1 5284.17  237.58
  -2   1   1 5437.86  234.68
   2   1   2  311.77   27.30
  -2  -1   2  303.87   25.20
   2  -1  -2  310.67   15.80
  -2  -1   2  297.77   15.70
  -2   1  -2  301.57   14.90
   2  -1  -2  300.27   27.70
   2   1  -2  311.97   15.70
  -2  -1  -2  243.08   25.40
  -2   1   2  270.87   26.30
  -2  -1  -2  298.67   15.60
   2  -1   2  270.57   22.90
  -2  -1  -2  298.77   14.50
   2   1  -2  307.17   25.60
   2  -1   2  291.17   15.20
   2   1   3  119.79   24.90
   2   1   3  162.38   11.10
  -2  -1   3  132.29   22.50
   2  -1  -3  158.38   10.30
  -2   1  -3  143.89    9.40
  -2  -1   3  161.08   10.30
   2  -1   3  156.98    9.90
  -2  -1  -3  154.18   10.10
   2   1  -3  164.38   26.50
  -2  -1  -3  100.49   22.00
   2  -1   3  127.89   21.60
   2   1  -3  162.98   10.20
  -2   1   3  188.28   31.80
  -2   1   3  169.78   10.20
   2   1   4  426.86   44.00
   2   1   4  411.96   22.90
  -2  -1   4  412.46   39.80
   2  -1  -4  419.66   23.60
  -2   1  -4  365.56   23.60
  -2  -1   4  434.06   23.30
  -2  -1  -4  451.15   23.50
  -2  -1  -4  388.26   42.60
   2  -1   4  453.25   45.30
   2  -1   4  445.36   40.10
  -2   1   4  413.66   43.80
   2  -1   4  406.16   22.80
   2   1  -4  417.46   24.30
  -2   1   4  423.96   23.00
   2  -1  -5  376.86   21.70
  -2  -1   5  291.27   50.89
  -2  -1   5  332.57   39.00
  -2  -1   5  374.36   21.50
   2   1   5  311.67   20.30
   2   1   5  353.06   43.80
  -2   1  -5  358.36   20.50
  -2   1   5  371.36   41.50
  -2   1   5  353.16   44.10
   2  -1   5  325.67   53.79
  -2   1   5  339.37   20.70
   2  -1   5  322.07   37.70
   2   1  -5  349.27   20.90
  -2  -1  -5  339.17   20.90
   2  -1   5  348.87   20.90
   2   1   6   30.70   19.60
  -2  -1   6   44.10    7.90
  -2   1  -6   37.90    7.00
   2  -1  -6   40.00    7.80
   2   1   6   28.90   16.00
  -2  -1   6    9.00    9.90
  -2  -1   6   38.00   16.40
  -2  -1  -6   41.10    7.50
  -2   1   6   19.80   13.60
   2   1  -6   48.80    7.90
  -2   1   6   16.60   14.60
   2  -1   6   52.59   20.50
   2  -1   6   33.70   19.70
   2   1   7   57.79   26.50
  -2   1  -7   66.29    9.80
  -2  -1   7   47.00    9.60
  -2  -1   7   49.10   26.00
  -2  -1   7   81.09   28.70
   2  -1  -7   67.09   11.00
   2   1   7   47.80   21.70
   2  -1   7   59.49   22.50
   2   1  -7   49.50    8.40
   2  -1   7   32.80   23.50
  -2  -1  -7   55.39    9.40
  -2   1   7   55.29   25.80
  -2   1   7   73.69   27.60
  -2  -1   8   -1.30    6.30
   2   1   8   -1.00    4.10
   2  -1  -8    0.70    2.70
  -2  -1   8   -0.60    2.60
  -2  -1   8   -3.40    4.00
   2   1   8    4.30   11.60
  -2   1  -8    4.00    3.60
  -2   1   8   -2.00    5.80
  -2  -1  -8    3.60    3.30
   2  -1   8   -0.80    4.10
  -2   1   8    2.80    8.30
   2  -1   8   -1.40    5.90
   2   1  -8    0.10    2.30
  -2   2   0  454.65   28.20
   2   2   0  470.45   30.90
   2  -2   0  457.75   29.40
  -2  -2   0  484.45   32.10
  -2  -2   0  462.15   22.20
   2   2   0  456.25   22.10
   2  -2  -1  378.46   29.70
  -2   2  -1  358.96   25.50
   2   2   1  414.96   31.00
  -2  -2   1  392.36   19.80
  -2   2  -1  400.66   18.90
   2   2  -1  401.76   19.80
  -2  -2  -1  404.16   31.70
   2  -2   1  424.36   26.40
   2  -2   1  406.96   19.20
   2   2  -1  432.96   30.10
   2  -2  -2  587.94   45.60
  -2   2  -2  643.34   29.50
   2   2   2  664.23   46.30
   2  -2   2  584.74   29.70
  -2   2   2  653.53   46.10
  -2  -2  -2  638.54   47.60
   2   2  -2  620.24   43.30
   2  -2   2  627.04   40.30
   2   2  -2  625.54   30.20
   2  -2  -3  192.88   11.70
  -2   2  -3  129.59   22.50
  -2  -2   3  178.78   28.30
  -2   2  -3  165.08   10.10
  -2  -2   3  178.98   11.70
   2   2   3  231.18   37.70
   2  -2  -3  107.39   23.70
   2  -2   3  159.18   19.70
   2   2  -3  176.38   11.00
  -2  -2  -3  153.68   29.20
  -2   2   3  140.49   26.30
   2   2  -3  209.78   24.10
   2  -2   3  161.78   10.70
  -2  -2  -3  175.18    9.90
  -2  -2   4   27.20   11.50
   2   2   4   31.70   15.60
   2  -2  -4   29.00   13.90
  -2  -2   4   47.60    7.00
   2  -2  -4   38.80    6.50
  -2   2  -4   37.50    5.40
   2  -2   4   37.70   14.10
   2   2  -4   26.80   13.40
  -2   2   4   19.50   11.40
  -2  -2  -4   33.20   15.10
  -2  -2  -4   33.50    3.60
   2  -2   4   30.90    5.60
   2   2  -4   31.90    5.50
  -2  -2  -4   39.60    6.00
   2   2   5  119.89   33.60
  -2   2  -5   79.69    7.70
  -2  -2   5   99.49   25.40
  -2  -2   5  108.49    9.60
   2  -2  -5   95.29    9.00
  -2   2   5   43.60   18.50
  -2  -2  -5   86.59    8.90
  -2  -2  -5   94.49    7.30
   2  -2   5   70.39   20.10
   2   2  -5   98.39    8.70
   2  -2   5   90.09   28.80
   2  -2   5   85.69    8.50
  -2  -2  -5   94.69   29.00
   2  -2  -6    4.90    3.40
   2   2   6    1.30    6.10
  -2  -2   6    5.10    8.20
  -2   2  -6   15.50    4.30
  -2  -2   6   14.10   12.20
  -2  -2   6   10.50    5.00
   2  -2   6    4.60    6.10
   2  -2   6   12.20   12.50
   2   2  -6   12.10    3.80
  -2   2   6    5.60    7.60
  -2  -2  -6    8.20    3.90
  -2  -2  -6   17.00    3.50
   2   2   7   58.19   28.90
  -2   2  -7   33.70    6.80
  -2  -2   7   36.10    8.40
  -2  -2   7   48.40   28.00
  -2  -2   7   21.50   18.70
   2  -2  -7   45.10    8.80
   2  -2   7   14.50   11.90
  -2  -2  -7   55.09    7.70
  -2  -2  -7   37.10    9.00
   2  -2   7   26.50    7.20
  -2   2   7   54.69   26.50
  -2   2   7   48.10   21.30
   2   2  -7   54.89    9.40
  -2  -2   8    0.10    2.90
  -2   2  -8    1.30    2.60
  -2  -2   8    1.10    5.60
   2   2   8   -2.00    6.50
   2   2   8   -1.10   10.20
   2  -2  -8    0.60    2.80
  -2   2   8    6.20   13.40
  -2  -2  -8   -0.20    2.30
   2  -2   8   10.20   15.20
   2  -2   8   -1.70    2.50
  -2  -2  -8    1.00    1.70
   2   2  -8    3.80    3.50
  -2   2   8   -0.60    4.00
   2  -2   8    2.40    9.80
   2  -3   0  350.76   27.60
   2  -3   0  300.77   15.70
  -2  -3   0  305.07   27.60
  -2   3   0  308.27   15.10
   2   3   0  313.97   15.80
   2   3   0  337.87   27.40
  -2  -3   0  310.17   16.00
   2  -3   0  316.27   15.10
   2   3   0  317.67   16.30
  -2  -3   0  305.47   16.40
  -2   3  -1   71.69    4.40
   2   3   1   88.29   18.10
   2  -3  -1   90.19   18.80
  -2  -3   1   72.39    5.40
   2  -3  -1   71.59    4.70
  -2   3  -1   75.39    5.00
  -2  -3   1   98.89   19.30
   2   3   1   69.49    5.10
  -2  -3   1   86.69    6.10
   2   3  -1   61.49   12.70
  -2  -3  -1   87.69   19.90
   2   3  -1   73.39    5.60
   2   3  -1   69.19    5.10
   2  -3   1   73.69    4.50
  -2  -3  -1   79.49    5.50
   2  -3   1   68.79    5.20
   2  -3   1   92.89   15.60
  -2  -3  -1   72.89    5.20
  -2  -3   2   31.50   11.10
   2   3   2   21.00    3.20
   2   3   2   15.30    7.70
  -2   3  -2   15.90    1.80
  -2   3  -2   16.80    2.80
   2  -3  -2   17.60    9.80
   2  -3  -2   20.60    3.00
   2   3  -2   18.80    3.60
   2   3  -2   15.40    2.70
  -2  -3  -2   18.70    2.90
   2  -3   2   15.10    7.00
   2   3  -2   14.50    7.10
  -2   3   2   25.40   10.60
  -2  -3  -2   19.80   10.40
   2  -3   2   22.90    4.20
  -2  -3  -2   19.80    3.20
  -2  -3   3  214.78   13.60
   2   3   3  266.67   41.60
  -2   3  -3  205.98   11.20
  -2   3  -3  197.28   12.10
  -2   3  -3  226.98   25.30
   2  -3  -3  218.88   40.10
   2  -3   3  218.08   23.90
  -2  -3  -3  202.38   11.70
   2  -3   3  199.68   12.80
   2   3  -3  224.58   13.40
  -2  -3  -3  242.38   41.30
  -2   3   3  178.68   32.00
   2   3  -3  212.28   12.30
   2   3  -3  151.18   27.20
  -2  -3   4   17.70    4.40
   2  -3  -4   20.50    4.80
   2   3   4   11.00    9.40
  -2   3  -4   23.60   11.50
  -2   3  -4   15.70    3.60
   2  -3  -4   15.90   12.00
  -2  -3   4   25.80   11.80
   2  -3   4   30.20   12.80
   2  -3   4   18.50    4.30
  -2   3   4   14.80   11.00
   2   3  -4   16.20    3.70
   2   3  -4    0.60    4.80
  -2  -3  -4   23.00    5.10
  -2  -3  -4   18.50    3.40
  -2  -3  -4   11.20   10.70
   2  -3  -5    0.20    3.40
  -2   3  -5   16.90    3.90
   2  -3  -5   11.10    4.20
   2   3   5   20.80   15.40
  -2  -3   5   12.50    8.20
  -2  -3   5   10.70    4.50
   2   3  -5   12.70    8.70
   2  -3   5    6.60    3.90
  -2   3   5    3.10    7.10
  -2  -3  -5   14.10    4.20
   2   3  -5   22.00    4.90
  -2  -3  -5   13.60    3.20
  -2  -3  -5   -0.90    3.80
   2  -3   5   15.20    9.80
  -2  -3   6   -0.80    2.50
   2   3   6    2.10    5.60
   2  -3  -6    2.80    2.90
  -2  -3   6    8.40    4.30
  -2   3  -6    2.40    2.30
   2  -3   6    1.50    4.70
  -2  -3  -6    5.40    2.40
  -2  -3  -6    8.30    3.50
  -2   3   6    3.70    8.80
   2   3  -6   -0.20    1.70
  -2  -3  -6    6.80    9.90
  -2  -3   7    1.40    6.40
   2   3   7    6.90   10.50
  -2  -3   7    5.80    8.00
   2  -3  -7    7.00    5.40
  -2  -3   7   -0.80    2.20
  -2  -3  -7    0.00    1.40
   2  -3   7    0.30    3.90
   2   3  -7   -2.20    2.00
  -2  -3  -7    2.30    2.70
  -2   3   7    5.00   10.00
   2  -3   7    0.60    2.90
  -2  -3   8    0.80    6.40
   2   3   8   -1.60    6.10
  -2  -3   8   -2.80    6.80
   2  -3  -8    1.70    3.00
  -2   3  -8    1.40    2.50
  -2  -3   8   -0.60    3.10
  -2   3   8    3.80   10.30
   2  -3   8    1.40    9.30
  -2  -3  -8    0.40    2.70
  -2  -3  -8   -0.90    1.70
   2  -3   8    1.10    3.90
   2   3  -8    0.50    3.00
   2  -3   8    2.10    6.40
  -2  -4   0  217.88   25.50
   2  -4   0  222.08   11.80
   2  -4   0  227.38   25.00
  -2  -4   0  239.88   13.50
  -2  -4   0  215.68   12.60
   2  -4   0  224.98   12.60
   2   4   0  223.98   12.80
  -2   4   0  219.18   11.70
   2   4   0  221.18   12.40
   2   4   0  224.18   24.10
   2  -4  -1   87.39   21.80
  -2  -4   1   84.79    6.80
  -2  -4   1   81.69    6.10
  -2   4  -1   77.89    5.60
   2   4   1   82.39    5.90
   2  -4  -1   81.09    5.40
  -2  -4   1  107.19   22.10
   2   4   1   87.39    6.30
   2   4   1  105.29   22.90
   2  -4  -1   77.39    5.70
  -2   4  -1   77.29    5.10
   2  -4   1   79.69    5.30
   2  -4   1   78.49    6.20
  -2  -4  -1   67.59    6.00
   2  -4   1   92.29   18.20
   2   4  -1   81.49    6.40
  -2  -4  -1   80.09    6.00
  -2   4   1   87.29   18.80
  -2  -4  -1   64.69   17.30
   2   4  -1   68.49   15.80
   2   4  -1   79.49    5.80
   2   4   2   30.00    4.20
  -2  -4   2   41.90   13.90
   2  -4  -2   20.40   11.10
   2  -4  -2   28.90    3.00
  -2   4  -2   27.90    4.00
  -2   4  -2   37.70   13.00
  -2   4  -2   24.00    2.50
  -2  -4   2   31.70    5.30
   2   4   2   33.80   14.30
  -2  -4  -2   20.90   11.30
   2   4  -2   29.00   10.80
  -2  -4  -2   38.70    5.20
  -2  -4  -2   27.60    3.20
   2   4  -2   23.10    4.20
   2   4  -2   22.70    4.00
  -2   4   2   29.90   12.00
   2  -4   2   20.90    4.00
   2  -4   2   30.70   11.60
  -2  -4   3   81.19   19.90
   2  -4  -3   96.29    7.30
  -2   4  -3  109.79    7.90
  -2   4  -3  122.19    7.00
  -2  -4   3  110.99    9.20
   2  -4  -3   88.29   24.10
   2   4   3   83.59   23.50
  -2   4  -3   83.89   20.00
   2   4  -3   94.49    7.30
  -2   4   3   76.69   20.90
   2   4  -3  104.79   24.10
  -2  -4  -3  109.59    7.50
  -2  -4  -3  132.89   33.20
  -2  -4  -3  107.19    7.70
   2  -4   3   87.19   19.40
   2  -4   3  105.69    8.50
  -2   4  -4    4.40    1.60
  -2   4  -4    4.10    2.00
   2   4   4    9.00   10.40
  -2  -4   4    5.70    6.80
   2  -4  -4    3.10    1.60
   2  -4  -4   -2.00    2.10
  -2  -4   4    1.10    2.20
   2  -4  -4    3.80    2.80
  -2   4  -4    1.50    3.80
   2   4  -4    5.30    7.10
  -2   4   4   -2.00    2.50
  -2  -4  -4    2.40    6.50
   2   4  -4    3.60    2.30
   2  -4   4    2.40    5.70
  -2  -4  -4    6.40    3.10
  -2  -4  -4    3.60    1.70
   2   4  -4    3.20    1.60
   2  -4   4    5.30    2.70
  -2  -4  -4    3.40    1.70
   2  -4  -5   92.89   32.60
   2  -4  -5   74.49    7.40
  -2   4  -5   87.99    7.60
   2  -4  -5   93.09   12.10
   2   4   5   44.40   20.50
  -2   4  -5  108.99   30.30
  -2  -4   5   93.79   24.90
  -2   4  -5   70.39    6.00
   2  -4   5   59.79   18.80
   2   4  -5   99.49   28.80
  -2   4   5   84.29   28.70
  -2  -4  -5   85.39   11.60
   2   4  -5   74.59    7.70
   2   4  -5   73.39    6.90
  -2  -4  -5   47.90   21.00
  -2  -4   6    3.80    8.00
   2  -4  -6    0.30    2.20
   2  -4  -6   -0.90    4.50
  -2  -4   6    1.00    2.20
  -2   4  -6    0.60    1.80
   2  -4  -6   -0.20    0.50
   2   4   6    1.60    7.70
  -2  -4  -6   -0.90    0.70
   2   4  -6   -1.40    2.30
   2  -4   6    3.90    6.20
  -2   4   6   -2.10    3.10
  -2  -4  -6   -1.40    1.20
  -2  -4  -6   -2.30    3.60
   2   4  -6    1.90    2.70
  -2  -4   7   15.50    6.10
  -2   4  -7   13.10    4.50
   2  -4  -7   10.60    3.60
   2  -4  -7    6.80    4.10
  -2  -4   7   12.20   11.50
   2   4   7    9.80   13.00
   2  -4   7    1.90    5.80
  -2  -4  -7    4.60   11.90
   2  -4   7   10.80    5.00
  -2  -4  -7   15.50    5.90
   2   4  -7   11.70    4.40
  -2  -4  -7   14.40    4.10
  -2   4   7   13.60   17.90
  -2  -4   8   -4.30    8.60
   2  -4  -8    3.80    3.90
   2   4   8   -4.80    7.00
   2  -4  -8   -0.30    1.40
  -2  -4   8   -2.70    3.70
  -2   4  -8   -2.00    1.40
  -2  -4   8   -1.50    4.90
  -2   4   8    6.60   13.00
   2   4  -8    0.20    2.60
   2  -4   8    1.20    4.40
   2  -4   8    0.80   11.90
  -2  -4  -8   -1.80    2.00
   2  -5   0    8.20    6.20
   2  -5   0   23.50    4.30
  -2  -5   0   26.70    5.00
   2   5   0   16.10    8.70
  -2  -5   0   26.50   11.30
   2   5   0   19.40    3.40
   2   5   0   22.00    3.90
   2  -5   0   27.10    2.90
  -2   5   0   20.40    3.10
  -2  -5   0   27.00    4.50
  -2   5   0   38.70   12.90
  -2   5  -1  313.67   30.80
   2   5   1  332.87   33.90
   2   5   1  314.17   16.80
  -2  -5   1  310.07   17.20
  -2  -5   1  330.47   34.60
  -2  -5   1  311.27   18.30
  -2   5  -1  283.17   17.00
   2  -5  -1  315.17   17.20
   2  -5  -1  323.47   36.60
  -2   5  -1  293.47   16.30
  -2  -5  -1  301.87   17.70
   2   5  -1  299.47   16.70
   2  -5   1  329.97   33.40
   2   5  -1  321.47   17.60
  -2   5   1  327.17   32.60
  -2  -5  -1  315.67   17.10
   2   5  -1  300.37   32.00
   2  -5   1  294.37   17.50
  -2  -5  -1  318.77   37.30
  -2  -5   2   64.39   17.20
  -2   5  -2   98.99   22.80
   2  -5  -2   81.99    6.50
   2   5   2  104.29    7.50
   2  -5  -2   56.19   19.70
   2  -5  -2   95.39    7.10
  -2   5  -2   98.79    7.10
   2   5   2  124.19   27.80
  -2  -5   2   99.59    8.50
   2   5  -2  116.29   25.50
  -2  -5  -2   97.19    7.70
  -2  -5  -2   92.19   26.60
   2   5  -2   91.59    7.10
   2   5  -2   91.89    7.80
  -2   5   2  134.29   29.40
   2  -5   2   95.19    8.00
  -2  -5  -2   89.99    7.10
   2  -5   2   87.79   19.60
  -2   5  -3  390.96   20.00
  -2  -5   3  479.85   43.50
  -2  -5   3  399.56   23.50
  -2   5  -3  386.76   39.80
   2  -5  -3  395.96   21.50
   2   5   3  376.16   42.20
   2  -5  -3  410.16   48.40
  -2   5  -3  393.96   21.40
   2  -5  -3  421.26   21.20
   2   5  -3  376.86   22.30
  -2  -5  -3  402.06   21.40
   2   5  -3  373.46   21.10
   2  -5   3  456.75   40.70
   2  -5   3  407.06   22.90
  -2   5   3  394.76   42.70
  -2  -5  -3  295.67   51.39
   2   5  -3  335.37   39.00
  -2  -5  -3  400.76   21.80
   2   5   4   37.40   17.40
  -2  -5   4   36.70    7.40
   2  -5  -4   15.70   12.90
   2  -5  -4   32.10    4.80
  -2   5  -4   33.80   14.30
  -2  -5   4   35.90   14.50
  -2   5  -4   33.00    3.60
   2  -5   4   40.50   15.50
  -2   5   4   15.20   11.20
   2   5  -4   36.80    6.60
  -2  -5  -4   35.90    5.60
   2   5  -4   33.00   15.40
   2  -5   4   23.80    5.40
   2   5  -4   35.00    5.30
  -2  -5  -4   10.00    9.70
  -2   5  -5  152.98   11.20
   2  -5  -5  121.49   34.20
  -2  -5   5  129.49   31.20
   2  -5  -5  163.58   11.20
  -2   5  -5  144.59    9.50
   2   5   5  102.89   38.30
  -2   5  -5   97.89   27.40
   2  -5  -5  141.29   12.90
   2   5  -5  134.89   34.60
   2  -5   5   96.49   24.00
  -2   5   5   85.89   27.10
  -2  -5  -5   75.99   31.20
   2   5  -5  148.59   11.80
   2   5  -5  141.79   10.40
  -2  -5  -5  157.08   13.70
   2  -5  -6    2.80    3.90
  -2  -5   6    9.90    4.80
  -2   5  -6   12.70    4.90
   2   5   6   -2.60    3.80
   2  -5  -6   12.60    3.50
  -2   5  -6   26.40   16.10
  -2   5  -6   14.60    3.20
  -2  -5   6   11.20    9.70
   2  -5  -6    9.10   12.00
  -2   5   6   -1.30    6.00
   2  -5   6    7.00    8.60
   2  -5   6   11.40    4.50
   2   5  -6    7.20    9.30
  -2  -5  -6   31.50    8.10
   2   5  -6   12.40    3.50
  -2  -5  -6    4.60    9.40
  -2  -5  -6   15.50    4.00
   2   5  -6   13.70    4.40
  -2  -5   7   34.70   18.60
   2  -5  -7   23.80   17.90
  -2   5  -7   24.70    5.90
   2  -5  -7   32.60    6.40
  -2  -5   7   11.80    5.80
  -2   5  -7   30.70    5.20
   2  -5  -7   22.20    7.10
  -2   5   7   11.30   11.10
   2   5  -7   45.50   23.20
  -2  -5  -7   13.80   15.00
  -2  -5  -7   37.20    9.00
   2   5  -7   43.80    8.20
   2   5  -7   30.40    5.90
  -2  -5  -7   20.40    5.30
   2  -5   7   12.80    6.20
  -2  -5  -7   26.10    5.60
   2  -6   0  194.88   11.30
   2  -6   0  173.18   12.10
   2   6   0  188.78   11.80
  -2  -6   0  179.68   11.80
   2  -6   0  115.79   27.90
   2   6   0  174.48   33.20
  -2   6   0  170.28   10.70
  -2  -6   0  137.39   27.80
  -2   6   0  216.88   35.30
   2   6   0  169.98   11.10
  -2  -6   0  184.08   12.90
  -2   6  -1  347.37   18.70
  -2   6  -1  330.27   35.30
   2   6   1  354.06   38.10
   2   6   1  384.76   19.50
  -2   6  -1  345.47   18.00
  -2  -6   1  357.46   21.30
   2  -6  -1  383.06   44.00
   2  -6  -1  343.17   18.80
  -2  -6   1  350.46   19.80
   2  -6   1  355.96   18.80
  -2  -6  -1  333.17   19.40
   2  -6   1  349.47   38.80
   2   6  -1  333.27   19.80
  -2   6   1  364.96   37.50
  -2  -6  -1  373.26   44.50
  -2  -6  -1  310.57   20.00
   2   6  -1  350.16   37.70
   2   6  -1  363.06   19.20
   2  -6   1  330.37   22.30
  -2   6  -2   27.60   13.10
  -2  -6   2   27.40   12.50
   2   6   2   32.00   13.60
   2  -6  -2   40.70   20.90
   2  -6  -2   48.00    4.70
   2   6   2   48.00    5.10
  -2  -6   2   39.20    7.10
  -2   6  -2   44.10    4.70
   2   6  -2   47.50    4.90
   2   6  -2   42.20    6.50
  -2   6   2   69.09   22.30
   2  -6   2   49.40    7.50
   2  -6   2   45.70   16.50
  -2  -6  -2   39.70    7.30
  -2  -6  -2   56.19   22.10
  -2  -6  -2   46.40    5.10
   2   6  -2   35.40   15.10
   2  -6  -3  176.28   11.20
  -2   6  -3  115.79   27.30
  -2  -6   3  140.79   29.70
   2   6   3  171.38   37.00
   2  -6  -3  126.19   36.30
  -2   6  -3  164.98   10.10
  -2   6  -3  156.58   11.00
   2   6  -3  200.38   39.30
  -2  -6  -3  154.28   12.70
   2   6  -3  174.08   12.40
   2  -6   3  159.18   31.30
  -2  -6  -3  172.78   16.00
   2  -6   3  161.38   12.80
  -2  -6  -3  197.28   47.10
  -2   6   3  165.78   43.10
   2   6  -3  178.88   11.40
  -2  -6   4    0.30    2.20
   2  -6  -4   -0.80    4.60
   2  -6  -4    0.00    0.90
  -2   6  -4    2.10    2.00
  -2   6  -4   12.50   10.10
  -2   6  -4    2.30    1.50
   2  -6  -4    3.80    1.70
   2   6   4   -1.50    2.60
  -2  -6   4   -1.30    2.50
  -2  -6  -4    0.00    1.50
  -2   6   4   -1.60    2.80
  -2  -6  -4    4.10    7.90
   2   6  -4    4.30    7.50
   2   6  -4    3.20    2.10
   2  -6   4    3.60    3.10
   2  -6   4   -0.40    2.50
   2   6  -4    4.80    1.90
  -2  -6   5   52.59   20.50
  -2   6  -5   81.49    7.70
   2  -6  -5   69.79    7.10
  -2   6  -5   46.20   20.40
   2  -6  -5   60.39    8.60
   2  -6  -5   52.39   24.70
   2   6   5   35.40   18.30
  -2  -6   5   56.19   10.30
  -2   6  -5   74.99    6.30
   2  -6  -5   72.09   11.50
  -2   6   5   51.79   22.90
  -2  -6  -5   76.89   16.00
   2  -6   5   68.19   10.90
   2   6  -5   43.30   22.50
  -2  -6  -5   77.89   31.70
  -2  -6  -5   72.59    7.30
   2   6  -5   82.59    8.60
   2   6  -5   79.09    7.50
   2  -6   5   79.09   23.40
   2  -6  -6   -0.20    1.90
  -2   6  -6   -0.90    3.80
  -2  -6   6   -2.00    6.70
  -2   6  -6    1.10    1.40
   2  -6  -6    0.90    7.90
   2  -6  -6   -0.90    0.90
   2   6   6    0.20    6.10
  -2   6  -6   -0.30    1.60
  -2  -6  -6   -3.90    5.10
  -2  -6  -6    0.80    2.00
  -2  -6  -6   -0.60    2.10
   2  -6   6    2.80    4.00
  -2   6   6    0.10    4.40
   2  -6   6    4.50    6.50
  -2  -6  -6   -0.50    0.90
   2   6  -6    0.70    1.40
   2   6  -6   -1.60    5.60
   2   6  -6    0.20    2.10
  -2  -7   0    1.10    1.40
   2  -7   0    4.70    2.00
  -2  -7   0    0.40    5.30
   2   7   0    3.80    2.00
  -2   7   0   -1.40    1.80
   2  -7   0    5.80    2.50
   2   7   0   -1.50    2.00
   2  -7   0    2.70    6.20
   2   7   0    4.60    2.00
  -2   7   0    1.20    1.30
   2  -7  -1   91.79   28.30
  -2   7  -1  154.98    9.90
   2   7   1  164.88   34.20
  -2   7  -1  160.08   34.00
   2   7   1  162.58   11.10
  -2  -7   1  157.88   36.40
  -2  -7   1  153.68   11.50
   2  -7  -1  153.68   10.60
   2  -7   1  168.78   10.90
   2   7  -1  167.18   11.60
  -2  -7  -1  123.09   30.40
   2   7  -1  238.78   42.80
  -2  -7  -1  154.08   16.00
  -2   7   1  171.48   34.60
   2  -7   1  142.49   11.90
   2   7  -1  157.38   10.70
   2  -7   1  136.49   30.90
  -2   7  -2   33.20    3.70
   2  -7  -2   31.90    5.10
   2   7   2   33.50   15.20
  -2  -7   2   25.80   12.90
   2   7   2   33.50    5.70
   2  -7  -2   19.50   16.30
  -2   7  -2   31.80   15.10
  -2   7  -2   32.80    5.20
   2   7  -2   25.40   13.30
   2  -7   2   17.60   13.50
   2   7  -2   34.80    6.00
  -2  -7  -2   40.40    6.10
   2  -7   2   31.80    6.80
  -2   7   2   32.20   16.90
  -2  -7  -2   28.00   14.90
   2   7  -2   33.60    5.50
  -2   7  -3   96.49   29.10
   2  -7  -3   49.50   22.90
  -2  -7   3   60.09   10.40
  -2   7  -3   70.29    5.70
   2  -7  -3   65.49    6.50
  -2   7  -3   68.39    6.50
   2   7   3   60.69   23.90
  -2  -7   3   60.69   18.80
   2   7  -3   72.39    6.60
   2   7  -3   71.69    7.50
  -2  -7  -3   62.39    6.70
   2   7  -3   58.79   20.80
   2  -7   3   43.80   16.90
  -2  -7  -3   47.20    8.00
  -2  -7  -3   45.30   21.60
  -2   7   3   44.00   19.00
  -2  -7   4   16.70   11.70
  -2  -7   4   16.80    5.80
   2  -7  -4   18.50    4.20
  -2   7  -4   23.40   16.60
   2  -7  -4   11.20    3.90
  -2   7  -4   17.60    3.50
   2  -7  -4    7.70   14.10
   2   7   4    9.50   11.30
  -2   7  -4   17.30    4.40
   2   7  -4    5.80   10.00
   2   7  -4   15.90    4.50
   2  -7   4    7.30    8.80
  -2   7   4   21.00   15.10
  -2  -7  -4   26.00   18.00
  -2  -7  -4   17.40    4.80
   2  -7   4   25.90    6.80
  -2  -7  -4   12.70    3.70
  -2   7  -5   42.30    4.50
   2  -7  -5   29.50    5.80
  -2  -7   5   32.60   18.10
  -2   7  -5   42.90    7.00
   2  -7  -5   27.80    7.60
   2   7   5   26.30   16.00
   2  -7  -5   12.40   15.90
   2  -7  -5   32.80    8.00
   2   7  -5   29.90    6.50
   2  -7   5   13.80   15.90
  -2   7   5   15.30   15.80
   2  -7   5    8.30    5.70
   2   7  -5   35.50   21.50
  -2  -7  -5   24.50    5.30
   2   7  -5   31.10    5.60
  -2  -7  -5   15.10   14.50
  -2  -7  -5   29.30    6.60
  -2  -7  -5   28.10    8.00
  -2  -7   6    8.50   11.10
   2  -7  -6    4.90    4.20
  -2  -7   6   -0.70    4.50
   2  -7  -6   -1.50    6.80
  -2   7  -6    4.10    3.10
  -2   7  -6   13.30    3.40
  -2   7   6    7.80   16.40
  -2  -7  -6   13.10    5.50
   2   7  -6   12.90    4.70
   2   7  -6   23.70   19.00
  -2  -7  -6    0.00    7.70
   2   7  -6    8.00    2.90
   2  -7   6    4.50    5.80
  -2  -7  -6    5.30    4.60
  -2  -7  -6    7.10    3.60
   2  -8   0   12.60   11.00
  -2  -8   0   19.80   12.80
  -2  -8   0   24.00    6.40
  -2   8   0   65.29   24.50
  -2  -8   0   54.39    8.20
   2   8   0   45.90   19.80
   2  -8   0   39.00    6.00
   2  -8   0   46.50    8.70
   2   8   0   40.50    6.10
  -2   8   0   43.70    4.90
   2   8   1    4.20    2.10
   2   8   1   -1.30    2.50
   2  -8  -1    0.40    1.30
  -2   8  -1    1.10    3.40
  -2  -8   1    1.10    2.60
   2  -8  -1    1.10    2.50
   2  -8  -1   -0.70   10.00
  -2   8  -1    2.40    1.70
  -2  -8   1    0.30    1.20
  -2  -8   1    0.50    6.50
   2   8  -1   -1.70    3.90
  -2   8   1    0.50    6.70
  -2  -8  -1   -0.80    3.80
  -2  -8  -1    0.20    1.90
   2  -8   1    3.30    3.00
   2   8  -1    1.60    1.70
   2  -8   1   12.70   12.40
   2   8  -1    2.40    2.30
  -2  -8  -1    0.20    1.30
   2  -8   1    1.10    1.70
   2  -8  -2   18.50    5.30
   2  -8  -2    1.10    6.80
  -2   8  -2   16.50    3.90
  -2  -8   2   16.00   13.20
  -2  -8   2   19.50    5.60
   2   8   2   21.00    4.70
   2   8   2   19.30   14.70
   2  -8  -2   16.90    4.00
  -2   8  -2   23.90    4.00
  -2   8  -2    8.90    9.40
  -2   8   2    3.80    8.60
   2   8  -2   23.10    4.50
  -2  -8  -2   11.10   13.70
   2  -8   2   24.50   17.20
  -2  -8  -2   15.10    4.10
   2   8  -2   24.80   15.70
  -2  -8  -2   14.30    4.70
   2  -8   2    8.70    4.40
   2   8  -2   21.40    5.10
  -2   8  -3   27.70    5.00
   2   8   3   10.10    9.50
   2  -8  -3   15.60   16.60
  -2   8  -3   31.30    4.60
  -2  -8   3   -0.70    3.90
   2  -8  -3   17.10    4.20
  -2  -8   3   13.00    5.50
  -2   8  -3   13.80   11.00
   2  -8  -3   20.00    5.60
   2  -8   3   20.70   13.90
   2   8  -3   27.90   16.00
  -2  -8  -3    4.40    9.20
  -2   8   3   18.40   14.20
   2   8  -3   17.10    4.60
  -2  -8  -3   14.80    4.40
   2   8  -3   25.40    4.90
  -2  -8  -3   10.40    4.40
   2  -8   3   15.70    5.60
   2  -8  -4    6.20    3.30
   2  -8  -4   -2.20    6.10
   2   8   4    5.20    9.20
   2  -8  -4    5.40    2.80
  -2   8  -4    6.10    2.90
  -2  -8   4    4.10    4.20
  -2   8  -4    4.60    8.90
  -2   8  -4   10.70    3.00
  -2  -8   4    6.80   11.40
  -2  -8  -4    4.30    2.70
  -2  -8  -4   -2.70    5.60
  -2  -8  -4    1.50    3.00
   2   8  -4    5.20    9.40
   2  -8   4   -0.10    8.30
   2  -8   4    3.30    4.20
  -2   8   4    6.80   10.70
   2   8  -4    6.80    2.80
   2   8  -4    5.80    3.10
  -2   8  -5   45.60    5.20
   2  -8  -5   26.80    7.10
  -2   8  -5   26.60    5.80
  -2  -8   5   21.50   10.10
  -2  -8  -5   36.70    8.10
   2   8  -5   43.90    6.90
  -2  -8  -5   31.00    6.70
   2  -8   5    9.90    6.10
  -2  -8  -5   58.99   11.40
   2   8  -5   44.30    8.00
   2  -9   0   -0.80    1.90
   2  -9   0    3.30    8.90
  -2  -9   0    2.00    3.20
  -2   9   0   -0.90    3.70
   2  -9   0    0.50    1.70
   2   9   0   -0.80    0.60
  -2   9   0   -0.70    0.60
  -2  -9   0   -2.80    5.20
   2   9   0    9.30   10.40
   2   9   1    3.40    6.50
  -2  -9   1    3.20    3.60
   2  -9  -1    6.00    4.30
  -2   9  -1    2.80    2.00
   2  -9  -1    9.30    3.50
  -2  -9   1    6.10    3.60
   2  -9  -1   -2.80    6.00
   2   9   1    6.60    2.80
  -2  -9   1   -1.70    5.10
  -2   9   1    9.80   11.40
  -2  -9  -1    6.60    3.00
   2  -9   1    2.80    2.30
   2   9  -1    6.50    7.90
  -2  -9  -1    4.70    3.70
   2   9  -1   13.60    3.80
   2   9  -1    6.80    2.70
  -2  -9  -1   -4.30    7.80
   2  -9   1    2.60    3.30
  -2  -9   2   -2.70    5.60
   2  -9  -2    0.80    9.70
   2  -9  -2    2.20    3.20
  -2   9  -2    7.10   21.00
  -2  -9   2   -2.30    2.60
   2   9   2   -2.20    3.90
   2   9  -2    2.40    2.00
   2   9  -2    5.20   13.30
   2  -9   2   -2.70   11.20
   2   9  -2   -0.90    0.80
  -2  -9  -2    0.70    1.90
  -2   9   2   -1.70    4.20
   2  -9   2    0.70    3.30
  -2  -9  -2    1.50    3.00
  -2  -9  -2    0.80    8.30
  -2   9  -3    1.10    1.70
  -2   9  -3    0.20    1.50
  -2  -9   3   -0.60    5.30
  -2  -9   3   -0.70    7.00
   2   9   3    3.70    9.10
   2  -9  -3   -0.20    1.50
   2  -9  -3    0.40   13.60
   2   9  -3    3.00    2.40
   2   9  -3    2.60    2.60
  -2  -9  -3    2.60    3.40
   2   9  -3    5.10   11.70
  -2  -9  -3    2.60    9.80
  -2  -9  -3    2.40    2.30
   3   0   0   -0.10    0.30
  -3   0  -1    0.60    0.40
  -3   0  -1   -0.40    1.50
  -3   0   1    0.00    1.40
   3   0   1    0.20    0.30
  -3   0   1    0.80    0.70
   3   0   1    0.10    0.60
   3   0  -1    1.20    1.90
   3   0   1    0.60    1.60
   3   0  -1    0.10    0.70
  -3   0   2    0.40    0.90
   3   0   2   -0.10    0.70
   3   0   2   -1.00    1.30
  -3   0   2   -0.10    2.40
  -3   0  -2    0.40    0.50
  -3   0  -2   -1.30    0.70
  -3   0  -2    0.10    0.70
   3   0   3    1.20    1.40
  -3   0   3    2.50    3.60
   3   0   3   -1.10    1.10
  -3   0   3    0.00    1.00
  -3   0  -3    0.10    0.90
   3   0  -3    0.20    1.10
  -3   0   3   -0.90    0.90
  -3   0   4    0.20    2.60
   3   0   4    4.20    1.90
   3   0  -4    0.00    1.00
   3   0   4   -1.90    1.50
  -3   0   4   -0.50    1.00
  -3   0  -4   -4.40    1.50
  -3   0   4   -1.50    1.70
  -3   0  -5   -0.10    1.50
   3   0  -5   -2.40    0.90
   3   0   5    0.70    1.70
   3   0   5   -1.20    1.60
  -3   0   5   -1.10    1.80
  -3   0   5    7.00   10.40
  -3   0   5    0.70    1.80
   3   0   6   -1.70    1.80
  -3   0   6   -2.30    2.80
  -3   0   6   -0.10    1.60
  -3   0  -6    0.30    1.90
   3   0  -6   -2.00    1.20
   3   0   6   -1.70    4.80
  -3   0   7   -3.30    3.90
   3   0   7   -1.30    1.70
  -3   0  -7    1.70    2.50
  -3   0   7   -1.70    2.70
   3   0   7   -1.50    2.60
   3   0  -7    2.20    2.20
  -3   0   7   -0.60    1.70
  -3   0   8   -0.10    2.70
  -3   0  -8    0.00    1.80
   3   0   8   -2.30    4.00
  -3   0   8   -2.40    6.00
  -3   0   8   -1.50    4.10
   3   0   8    3.30   12.00
   3   0  -8   -0.20    2.60
  -3  -1   0  758.42   42.30
   3   1   0  785.12   42.40
  -3  -1   1  621.14   28.70
   3   1   1  633.24   37.70
  -3  -1   1  637.04   36.50
   3  -1  -1  571.84   37.00
   3   1  -1  597.34   36.70
   3  -1   1  608.54   32.50
  -3  -1  -1  590.44   38.20
   3   1  -1  633.84   28.70
   3  -1  -2  597.84   43.30
  -3  -1   2  585.54   28.40
   3  -1  -2  590.54   28.30
   3   1   2  557.34   40.90
  -3   1  -2  534.65   27.00
  -3  -1   2  614.04   40.30
   3   1  -2  603.14   40.60
   3   1  -2  608.24   28.40
   3  -1   2  580.24   27.70
  -3  -1  -2  578.14   28.20
   3  -1   2  617.04   37.70
  -3  -1  -2  574.74   42.40
  -3   1  -3  147.89    8.90
  -3  -1   3  150.38    9.80
  -3  -1   3  108.09   19.70
   3   1   3  150.28   28.10
  -3  -1  -3  129.89    9.20
   3  -1   3  159.38   29.10
   3  -1   3  115.29   20.20
  -3  -1  -3  147.09    8.30
   3  -1   3  137.89   11.60
  -3  -1  -3  164.78   30.10
   3   1  -3  160.98   26.90
  -3   1   3  138.19   27.10
   3  -1  -4  261.87   15.90
   3   1   4  271.67   45.70
  -3  -1   4  259.37   15.60
   3   1   4  238.38   15.00
  -3  -1   4  314.87   33.10
  -3  -1  -4  242.98   13.50
  -3  -1  -4  234.38   15.10
  -3   1   4  215.88   39.20
   3  -1   4  291.47   34.90
   3  -1   4  230.48   14.80
   3   1  -4  229.48   15.90
  -3   1   4  252.07   15.20
   3  -1   4  173.48   28.90
  -3  -1  -4  278.67   44.20
  -3  -1   5    8.50    3.40
   3  -1  -5    7.70    3.30
  -3  -1   5   22.20   14.50
  -3  -1   5    3.20    4.90
   3   1   5    1.70    1.90
  -3   1  -5    8.50    2.90
   3   1   5   10.00   11.30
  -3   1   5    6.70    7.20
  -3  -1  -5    8.40    3.00
  -3   1   5    9.50    9.50
   3   1  -5    8.20    3.30
   3  -1   5    7.80    3.20
   3  -1   5    6.60    8.60
  -3   1   5    8.50    3.30
   3  -1   5    8.00    7.50
  -3  -1   6    6.80   10.30
   3  -1  -6   25.90    6.20
  -3   1  -6   24.80    5.40
  -3  -1   6   14.20   14.10
   3   1   6   12.10   11.80
  -3  -1   6   17.40    5.10
  -3   1   6   34.10   18.10
   3  -1   6   22.60   17.90
  -3  -1  -6   27.20    5.80
   3   1  -6   18.70    4.90
  -3   1   6   23.70   14.50
   3  -1   6   36.50   17.40
   3   1   7   21.30   16.60
  -3  -1   7    4.30    9.10
  -3  -1   7   -0.50    1.60
  -3   1  -7   18.30    5.30
   3  -1  -7   12.20    4.70
  -3  -1   7   -2.60    2.60
   3  -1   7    4.90    3.60
  -3  -1  -7    3.10    2.80
  -3  -1  -7    7.60    2.80
   3  -1   7   16.30   14.40
   3   1  -7   14.40    5.20
  -3   1   7   -1.70    4.60
  -3   1   7   12.00   12.00
   3   1   8   -1.00    3.90
   3  -1  -8    1.80    3.10
  -3   1  -8    1.10    2.90
  -3  -1   8    0.80    5.10
   3   1   8   -0.20    8.20
  -3  -1   8   -2.50    6.80
  -3  -1   8    1.10    3.20
  -3   1   8   -2.20    3.90
  -3  -1  -8    1.80    1.80
   3  -1   8   -1.40    3.90
   3  -1   8   -2.90    5.50
   3   1  -8   -2.30    1.50
  -3  -1  -8    1.00    2.70
  -3   1   8   -2.10    5.20
   3  -1   8    0.80    2.90
  -3  -2   0  729.23   43.70
   3   2   0  709.43   32.50
   3   2   0  685.33   42.00
   3  -2   0  689.43   39.70
  -3   2   0  663.83   37.80
  -3  -2   0  694.93   32.50
  -3  -2   1  660.43   39.60
   3  -2  -1  580.44   39.40
  -3  -2   1  593.44   28.80
  -3   2  -1  583.14   34.80
   3   2   1  664.73   41.50
   3  -2   1  595.74   27.80
   3   2  -1  634.14   39.60
   3  -2   1  620.04   34.80
  -3  -2  -1  598.64   42.10
   3   2  -1  573.24   28.60
  -3  -2  -1  597.14   28.30
  -3   2   1  575.54   38.10
  -3  -2   2   91.19    7.00
  -3   2  -2   83.49   15.70
   3   2   2   92.19    6.10
  -3  -2   2  108.19   18.40
  -3   2  -2   98.09    5.90
   3   2   2  129.79   23.80
   3  -2  -2  104.59   20.50
  -3  -2  -2   94.99    6.00
   3  -2   2   99.49    6.40
   3   2  -2   95.29    6.90
   3   2  -2   75.99   15.00
  -3  -2  -2   96.69    6.10
   3  -2   2  122.19   13.50
  -3  -2  -2   92.79   20.70
   3  -2  -3  506.55   45.40
   3  -2  -3  484.75   25.30
  -3  -2   3  423.76   27.00
  -3   2  -3  433.36   57.79
  -3  -2   3  512.75   40.80
   3   2   3  514.75   44.10
  -3  -2  -3  506.95   45.90
   3  -2   3  466.45   37.10
  -3  -2  -3  496.35   25.60
   3   2  -3  417.26   38.90
   3  -2   3  472.65   24.70
  -3   2   3  487.25   43.60
   3   2  -3  519.25   25.30
  -3  -2  -3  493.85   23.60
  -3  -2   4   41.80   15.70
  -3  -2   4   31.60    5.70
  -3   2  -4   23.70    4.10
   3  -2  -4   15.90   10.40
   3   2   4   23.20   13.80
   3  -2   4   27.70   10.60
   3   2  -4   29.90    5.20
  -3  -2  -4   15.20   11.70
  -3   2   4   34.30   16.10
  -3  -2  -4   26.70    3.20
   3  -2   4   25.60    4.70
  -3  -2  -4   30.60    5.40
   3   2  -4   20.00   10.90
  -3  -2   5  120.09   10.40
  -3  -2   5  141.89   32.80
  -3   2  -5  103.79    8.60
   3   2   5   63.39   26.00
   3  -2  -5  111.59   10.10
  -3   2   5   91.29   25.90
   3  -2   5   95.09   27.90
  -3  -2  -5  111.39    8.10
  -3  -2  -5  183.88   42.60
   3  -2   5  140.49   29.60
   3   2  -5  126.79   10.10
   3  -2   5  106.19    9.70
  -3  -2  -5  117.39   10.10
  -3   2  -6   42.00    6.80
  -3  -2   6   38.20    7.80
  -3  -2   6   19.50   12.10
   3  -2  -6   40.00    7.80
   3   2   6   12.70   12.90
   3   2  -6   36.70    6.80
  -3  -2  -6   34.70    5.20
   3  -2   6   36.10   15.60
  -3  -2  -6   55.99    9.30
  -3   2   6   32.90   17.10
   3  -2   6   17.00   12.70
  -3   2   6   32.80   17.60
  -3  -2   7   26.80   15.80
  -3  -2   7   50.79    9.70
  -3  -2   7   76.79   31.10
  -3   2  -7   52.39    8.20
   3  -2  -7   43.40    8.90
   3  -2   7   40.10    8.80
   3   2  -7   58.49   15.50
   3  -2   7   64.49   24.10
  -3   2   7   34.10   17.90
  -3  -2  -7   48.00    5.60
  -3   2   7   27.40   20.40
  -3  -2   8    2.90    9.60
   3   2   8   29.50   20.80
  -3  -2   8   11.20    5.80
  -3   2  -8   23.50    6.70
  -3  -2   8   14.80   10.80
   3   2   8   37.70   24.90
   3  -2  -8   26.70    7.80
  -3  -2  -8   25.20    5.70
   3  -2   8   16.80   14.40
  -3   2   8   72.89   34.40
   3   2  -8   28.00    7.00
   3  -2   8   19.00    6.50
  -3  -2  -8   21.40    6.50
  -3   2   8    2.30    6.30
   3  -3   0   58.59   12.40
   3   3   0   67.19    5.00
   3   3   0   65.69    5.10
  -3  -3   0   65.89    5.00
  -3  -3   0   75.19   16.50
   3  -3   0   61.09    4.00
  -3   3   0   81.99   14.40
   3   3   0  113.09   19.80
   3  -3   0   63.89    4.40
  -3  -3   0   70.19    5.40
  -3  -3   1  207.58   21.80
  -3   3  -1  225.88   11.10
   3   3   1  213.68   11.90
   3  -3  -1  215.28   23.20
   3   3   1  174.58   21.00
  -3  -3   1  219.18   12.70
  -3  -3   1  230.28   12.40
   3   3   1  218.68   11.80
  -3   3  -1  208.18   19.10
  -3  -3  -1  225.88   12.30
   3  -3   1  240.88   20.60
   3  -3   1  204.38   11.60
  -3   3   1  224.38   21.90
   3   3  -1  220.98   22.30
   3  -3   1  205.58   10.60
  -3  -3  -1  231.38   25.50
   3   3  -1  218.18   12.50
   3   3  -1  219.78   12.10
   3  -3  -2  163.38   29.60
  -3  -3   2  188.78   21.40
  -3   3  -2  165.38    9.60
  -3   3  -2  173.18   19.20
   3   3   2  127.69   23.70
   3   3   2  180.08   10.30
  -3  -3  -2  161.38   10.00
   3   3  -2  186.08   21.90
  -3  -3  -2  152.18   27.10
   3  -3   2  183.08   11.50
   3   3  -2  174.18   10.30
  -3  -3  -2  185.48   10.40
   3  -3   2  204.28   19.70
   3   3  -2  163.78   10.70
  -3  -3   3  420.76   22.60
   3   3   3  448.96   41.70
  -3  -3   3  433.46   37.70
  -3   3  -3  400.86   20.50
   3  -3  -3  369.46   40.40
  -3   3  -3  188.58   58.99
  -3   3  -3  383.36   19.20
   3   3  -3  406.66   21.10
   3  -3   3  389.76   21.40
  -3  -3  -3  398.76   20.40
  -3  -3  -3  353.56   40.70
  -3   3   3  412.66   40.40
   3   3  -3  431.26   22.10
   3  -3   3  458.35   35.70
   3   3  -3  369.96   37.10
  -3  -3  -3  391.16   20.40
  -3   3  -4  128.89   29.50
   3  -3  -4  150.98   11.50
  -3  -3   4  171.18   12.10
   3   3   4  154.88   34.10
  -3   3  -4  146.89    9.90
  -3  -3   4  169.08   31.10
   3  -3  -4  184.48   41.80
  -3  -3  -4  136.99   11.30
   3  -3   4  156.28   11.20
   3   3  -4  138.99   10.60
  -3  -3  -4  153.28    9.60
  -3  -3  -4   98.69   27.60
   3   3  -4  127.09   26.90
   3  -3   4  125.99   28.40
  -3   3   4  109.09   28.40
   3  -3  -5  106.19   34.50
  -3   3  -5  107.39    8.70
   3   3   5  127.39   44.00
   3  -3  -5  119.29   10.60
  -3  -3   5  131.79   31.40
  -3  -3   5  111.69   10.50
  -3  -3  -5  101.39   43.90
  -3   3   5   98.49   28.40
   3   3  -5  105.09    9.40
  -3  -3  -5  109.59    8.30
   3   3  -5  117.69   29.50
   3  -3   5   99.09    9.60
   3  -3   5  132.39   29.70
  -3  -3  -5  108.09   10.20
  -3  -3   6    5.90    8.40
  -3   3  -6   15.10    3.80
   3   3   6   12.50   13.00
   3  -3  -6   10.90    4.50
  -3  -3  -6    8.40    2.90
  -3  -3  -6   16.70    5.30
   3   3  -6    9.10    3.80
  -3  -3  -6    6.70   10.40
  -3   3   6   15.40   11.60
   3  -3   6    4.50    5.40
   3  -3   6    7.70    4.20
  -3  -3   7   47.20   22.50
  -3  -3   7   44.30    9.70
  -3  -3  -7   43.00    8.70
   3   3  -7   45.50    8.30
  -3   3   7   49.99   26.40
   3  -3   7   41.10    9.10
   3  -3   7   16.50   15.90
   3  -3   7   26.30   15.10
  -3  -3  -7   33.00    5.80
   3   3   8    4.70   13.60
  -3  -3   8   20.80   17.40
   3  -3  -8   19.30    7.10
  -3   3  -8    5.70    4.10
  -3  -3   8    5.10    5.00
   3  -3   8    3.60    9.40
  -3  -3  -8   15.30    4.30
   3  -3   8    9.30   11.20
  -3   3   8   28.10   24.00
  -3   3   8   12.00   15.00
   3  -3   8    8.60    5.80
   3   3  -8   19.00    5.90
  -3  -3  -8   24.80    7.40
   3  -4   0  180.98    9.60
  -3  -4   0  181.98   10.80
   3   4   0  158.98   10.60
  -3  -4   0  190.98   30.90
  -3   4   0  166.78   19.00
   3   4   0  174.88   10.40
  -3   4   0  163.78    9.40
   3   4   0  143.39   23.60
   3  -4   0  174.98   21.50
  -3  -4   0  177.28   11.20
   3  -4   0  186.58   10.40
  -3   4  -1  423.46   21.50
   3   4   1  443.76   22.40
  -3  -4   1  459.25   23.40
   3   4   1  494.75   40.00
   3  -4  -1  435.66   21.60
   3  -4  -1  439.46   40.00
  -3  -4   1  431.86   23.60
   3   4   1  472.55   22.80
  -3  -4   1  468.75   39.20
  -3   4  -1  434.76   34.20
  -3   4  -1  442.16   21.00
   3  -4  -1  461.45   22.10
   3   4  -1  434.26   37.30
  -3  -4  -1  438.46   24.30
   3  -4   1  437.56   35.60
   3   4  -1  463.15   23.50
  -3  -4  -1  484.85   43.40
   3  -4   1  410.96   22.50
   3   4  -1  457.95   22.60
  -3  -4  -1  428.76   23.10
   3  -4   1  462.75   21.50
  -3  -4   2  184.68   29.80
   3   4   2  136.19    9.10
  -3   4  -2  142.59    7.80
  -3  -4   2  146.09   10.40
   3  -4  -2  188.88   36.40
   3  -4  -2  139.39    8.60
   3   4   2  190.78   34.00
  -3   4  -2  131.69    8.40
  -3   4  -2  144.59   24.80
  -3  -4  -2  137.29    9.30
   3   4  -2  164.68   28.50
   3   4  -2  151.18    9.40
  -3  -4  -2  127.59   29.10
  -3  -4  -2  138.19    9.10
  -3   4   2  175.68   30.70
   3  -4   2  128.49    9.30
   3   4  -2  135.49    9.80
   3  -4   2  151.08   18.80
  -3   4  -3  292.27   16.60
  -3  -4   3  316.97   33.30
   3  -4  -3  292.27   16.60
   3   4   3  310.77   35.70
  -3   4  -3  319.17   15.60
   3  -4  -3  276.07   45.20
  -3  -4   3  308.27   18.90
   3  -4   3  313.77   30.70
   3  -4   3  298.67   17.80
  -3  -4  -3  322.77   17.30
   3   4  -3  321.57   17.30
  -3   4   3  294.67   34.80
  -3  -4  -3  314.97   16.90
  -3  -4  -3  300.67   50.79
   3   4  -3  260.57   32.20
   3  -4  -4   46.30   19.20
  -3  -4   4   86.19    8.60
  -3   4  -4   80.79    6.40
   3  -4  -4   87.39    8.60
  -3   4  -4   67.19   20.10
  -3   4  -4   92.69    7.20
   3   4   4   75.59   24.50
  -3  -4   4  109.79   25.90
   3  -4  -4   74.39    6.70
  -3  -4  -4   99.59    9.30
  -3  -4  -4   69.79   25.30
  -3  -4  -4   80.39    6.70
   3   4  -4   76.79    7.60
   3  -4   4   83.39    8.00
   3   4  -4   80.89    7.00
  -3   4   4   92.39   28.40
   3   4  -4   68.39   22.10
  -3  -4  -4   76.69    6.70
   3  -4   4   96.69   22.30
   3  -4  -5   36.90   19.50
   3  -4  -5   40.30    7.50
  -3   4  -5   27.80   14.00
   3   4   5   56.49   22.80
  -3   4  -5   42.50    4.10
  -3   4  -5   32.60    5.40
  -3  -4   5   44.70    9.60
  -3  -4   5   39.70   17.00
   3  -4   5   24.80   12.00
  -3  -4  -5   49.10   24.30
  -3  -4  -5   40.80    7.70
   3   4  -5   33.20    6.30
   3  -4   5   39.60    7.30
   3   4  -5   42.00    6.30
  -3   4   5   24.10   14.60
   3   4  -5   18.50   11.90
   3  -4  -6   38.90    8.30
  -3   4  -6   52.29    7.60
   3  -4  -6   38.70    6.30
  -3  -4   6   35.40    8.00
   3   4   6   23.70   16.10
  -3   4   6   18.90   16.40
   3  -4   6   36.20   10.50
   3  -4   6   33.60   15.40
  -3  -4  -6   44.50    9.20
  -3  -4  -6   57.59    5.90
   3   4  -6   51.29    8.40
  -3  -4  -6   26.90   18.60
  -3  -4   7   27.90    8.10
   3  -4  -7   31.20    6.10
  -3   4  -7   31.10    6.20
  -3  -4   7   42.90   20.30
   3  -4  -7   30.00    8.00
   3   4   7   -1.40   10.40
   3  -4   7    7.80   14.20
  -3  -4  -7   20.20   17.10
  -3  -4  -7   33.90    5.90
   3  -4   7    8.30   11.50
  -3   4   7    3.60    8.30
   3   4  -7   32.80    7.00
  -3  -4  -7   30.50    7.60
   3  -4   7   36.90   13.20
  -3  -5   0   87.99   22.80
   3  -5   0   74.49    5.30
   3   5   0   92.59   21.20
  -3  -5   0   72.99    6.20
   3  -5   0   74.49    6.20
   3  -5   0  106.39   24.80
   3   5   0   59.69    5.90
  -3  -5   0   71.89    6.80
   3   5   0   70.19    5.90
  -3   5  -1   53.99   23.10
  -3  -5   1   82.09   21.50
   3  -5  -1   75.19    5.80
  -3  -5   1   57.49    6.20
   3  -5  -1   46.70   15.80
  -3   5  -1   64.59    4.50
  -3  -5   1   67.79    6.00
   3   5   1   56.19    5.40
   3  -5  -1   59.39    4.90
   3   5   1   46.80   15.60
  -3   5  -1   73.59    5.20
   3   5   1   62.99    5.50
   3   5  -1   65.49    5.60
   3  -5   1   45.10   14.30
  -3  -5  -1   47.50   16.90
   3  -5   1   64.99    4.90
   3   5  -1   48.60   15.40
   3   5  -1   64.29    6.00
   3  -5   1   57.49    5.70
  -3  -5  -1   63.79    6.20
  -3  -5   2  139.19   29.90
   3  -5  -2   85.69    6.40
   3  -5  -2   93.59   26.10
  -3   5  -2   90.29    6.60
   3   5   2   91.19    7.30
   3  -5  -2   96.49    7.00
   3   5   2   88.79   21.80
  -3   5  -2   91.19    5.90
  -3  -5   2   96.29    8.50
   3   5  -2   94.99    7.90
   3  -5   2   92.59    7.80
  -3  -5  -2   84.89   26.30
   3   5  -2   86.19    7.10
  -3  -5  -2   85.19    7.40
  -3   5   2   96.29   24.10
   3   5  -2   72.99   19.00
  -3  -5  -2   87.69    7.10
   3  -5   2   91.69   19.60
  -3  -5   3  154.68   32.40
  -3  -5   3  104.29    9.40
   3  -5  -3   58.79   21.40
   3   5   3   58.69   18.10
   3  -5  -3   90.79    7.00
  -3   5  -3   88.29    7.00
  -3   5  -3   98.39    6.30
  -3  -5  -3   89.79    7.70
  -3  -5  -3   48.90   21.00
   3   5  -3   96.79   25.70
   3  -5   3   88.49    8.20
  -3   5   3  101.29   27.20
   3  -5   3  114.99   25.50
   3   5  -3  100.89    8.60
  -3  -5   4  145.69   33.20
  -3   5  -4   84.09    7.00
  -3   5  -4   79.59    5.80
   3   5   4   57.29   20.40
   3  -5  -4   67.19   26.80
   3  -5  -4   87.09    7.20
  -3   5  -4   77.99   22.70
  -3  -5   4   83.79   11.10
  -3  -5  -4   63.59   23.10
  -3  -5  -4   72.29   10.20
  -3   5   4  103.69   28.80
   3  -5   4   81.59    8.40
   3   5  -4   94.59   28.10
   3   5  -4   88.89    8.20
   3   5  -4   65.39    6.60
   3  -5   4  111.69   26.40
   3   5   5   -0.70    3.40
  -3   5  -5   10.00    2.40
   3  -5  -5    5.30   10.00
  -3   5  -5    7.50    9.30
   3  -5  -5   11.00    3.20
  -3   5  -5   10.70    3.40
   3  -5  -5   12.50    4.30
  -3  -5   5   18.90   14.50
  -3  -5  -5   11.90    4.70
   3  -5   5    0.20    2.70
  -3  -5  -5    7.70    2.70
  -3  -5  -5   -0.50    6.70
   3   5  -5    7.60    8.60
   3   5  -5    9.10    2.70
  -3   5   5   -0.40    6.00
   3  -5  -6   -0.30    2.00
   3  -5  -6    0.20    1.10
  -3   5  -6    2.30    6.10
   3   5   6    8.60   11.70
  -3  -5   6   10.00    9.70
   3  -5  -6   -1.10    4.80
  -3   5  -6    0.60    1.60
  -3   5  -6    2.50    1.50
  -3  -5   6    1.10    2.90
   3  -5   6    6.70    8.50
  -3  -5  -6    1.30    2.10
   3   5  -6   -0.80    1.80
  -3  -5  -6    0.40    1.40
  -3  -5  -6    2.00    2.80
   3   5  -6    1.60    1.60
   3   5  -6   -3.00    3.30
   3  -5   6   -1.20    2.10
  -3  -5  -6   -1.90    4.60
  -3   5   6   -0.40    4.90
   3  -5  -7    0.00    7.00
   3  -5  -7   -0.60    1.20
  -3  -5   7   -1.60    3.60
  -3  -5   7    0.80    3.40
  -3   5  -7    3.00    2.60
   3  -5  -7   -0.10    2.70
   3   5   7   -1.10    9.60
  -3   5  -7    1.90    1.60
   3   5  -7   -0.60    1.30
  -3  -5  -7    0.70    1.40
  -3  -5  -7   -2.10    6.20
  -3  -5  -7   -2.30    1.60
   3   5  -7    3.70    2.90
  -3  -5  -7    2.40    2.70
  -3   5   7   -3.10    5.10
   3  -5   7    0.10    3.40
   3   5  -7    5.40   11.20
  -3   6   0    5.90    1.70
  -3  -6   0   -1.20    2.60
  -3  -6   0    4.50    2.80
  -3  -6   0    1.90    1.60
   3  -6   0    2.50    1.40
   3   6   0    2.20    4.90
   3  -6   0    6.00    2.50
   3  -6   0    1.60    5.00
   3   6   0    4.00    2.00
   3   6   0    5.80    2.30
  -3  -6   1   46.90   15.70
  -3  -6   1   61.29    8.70
   3   6   1   56.29   17.60
   3  -6  -1   45.10   17.20
   3  -6  -1   67.09    5.60
  -3  -6   1   61.69    6.20
   3   6   1   66.79    5.90
  -3   6  -1   60.49    4.90
  -3   6   1   72.09   20.40
   3   6  -1   60.89   19.20
   3   6  -1   66.39    6.00
   3  -6   1   64.09    5.30
   3   6  -1   62.69    6.40
   3  -6   1   70.69   20.60
  -3  -6  -1   38.10   16.00
  -3  -6  -1   64.29    6.20
  -3  -6  -1   65.69    9.00
   3  -6  -2   12.10    2.90
  -3  -6   2   10.20    3.60
   3   6   2    6.90    5.90
   3  -6  -2   11.50    3.30
  -3   6  -2   13.60    2.50
   3  -6  -2    7.30   10.40
   3   6   2   11.70    3.00
  -3  -6   2   18.00   10.80
  -3   6  -2   13.60    2.80
   3  -6   2    7.50    7.00
  -3   6   2    9.60    9.10
   3   6  -2   16.50    3.80
   3   6  -2   14.20    3.70
   3  -6   2    8.40    3.20
  -3  -6  -2   12.60    3.00
  -3  -6  -2    6.20    8.60
  -3   6  -3    8.50   10.10
   3  -6  -3    5.40    8.40
  -3   6  -3   15.90    3.40
   3   6   3   10.40    8.90
  -3   6  -3   13.20    2.50
  -3  -6   3   13.30   11.00
   3  -6  -3   12.00    2.80
   3   6  -3   12.50    2.90
   3   6  -3   14.20    3.80
   3  -6   3   25.00   12.90
   3   6  -3    8.40    9.00
   3  -6   3    4.40    3.10
  -3   6   3    4.20    6.60
  -3  -6  -3   10.80    3.60
   3  -6  -4   13.20    3.30
  -3   6  -4   20.10    3.30
   3   6   4    9.60   12.00
   3  -6  -4   22.90   17.70
  -3  -6   4   18.80   12.30
  -3   6  -4   13.70    3.60
  -3   6  -4    3.10    6.30
  -3  -6  -4    3.20    8.00
   3   6  -4   36.90   18.90
   3  -6   4   25.00   13.00
   3   6  -4   15.80    4.50
  -3   6   4   33.40   23.40
  -3  -6  -4   11.90    3.90
   3  -6   4    8.80    4.00
   3   6  -4   13.00    3.60
  -3   6  -5    0.60    4.70
   3  -6  -5   -0.80    0.90
  -3  -6   5   -1.50    1.80
   3  -6  -5   -0.80    4.00
  -3   6  -5    2.30    2.20
  -3   6  -5    0.80    1.20
   3  -6  -5    1.80    2.60
   3   6   5    3.20    7.20
  -3  -6  -5    1.30    2.00
   3   6  -5    1.30    9.80
   3   6  -5    2.60    2.60
   3  -6   5   -0.80    3.30
   3  -6   5    0.00    2.30
  -3  -6  -5   -0.20    5.70
   3   6  -5    1.80    1.70
  -3   6   5   -0.90    3.90
  -3  -6  -5    0.40    1.40
  -3  -6  -5    4.30    4.10
   3  -6  -6    4.90    8.40
   3  -6  -6    0.00    1.30
  -3  -6   6   -0.70    4.40
  -3   6  -6    1.80    1.60
  -3   6  -6   -1.10    3.50
   3  -6  -6    0.10    2.20
  -3   6  -6    1.50    2.00
  -3  -6   6   -1.20    4.50
   3   6  -6   -0.60    0.90
   3   6  -6    0.50    2.40
   3  -6   6   -0.50    4.10
   3   6  -6    2.20    7.20
  -3  -6  -6    1.30    8.50
  -3  -6  -6    2.50    2.80
  -3  -6  -6    2.20    2.20
  -3   6   6   -1.60    4.70
   3  -6   6    0.40    2.80
  -3  -6  -6   -0.50    1.60
   3  -7   0  130.59    9.40
   3  -7   0  125.49   30.30
  -3  -7   0  112.69   29.40
  -3   7   0  139.39    9.30
   3  -7   0  132.89   10.90
   3   7   0  144.09   10.50
  -3   7   0  106.29   24.90
   3   7   0  121.09   28.20
   3   7   0  139.09    9.90
   3  -7  -1    4.20    1.90
  -3   7  -1    3.00    5.50
  -3  -7   1    6.30   10.00
   3  -7  -1   -0.40    4.70
   3   7   1   -0.80    3.10
  -3   7  -1    6.60    2.00
  -3  -7   1    5.80    3.70
   3   7   1    0.70    1.30
   3  -7  -1    0.70    2.00
   3  -7   1    4.30    1.90
   3   7  -1    7.00    7.60
  -3  -7  -1    6.50    2.80
  -3  -7  -1   -1.60    3.20
   3  -7   1   -0.20    1.60
   3  -7   1   10.60   10.70
   3   7  -1    5.70    2.20
  -3   7   1    4.50    5.80
   3   7  -1    7.40    2.80
  -3   7  -2   95.49    6.70
   3  -7  -2   97.09    7.70
   3   7   2  104.99   10.90
   3  -7  -2   93.09    8.50
  -3  -7   2   56.89   21.00
   3   7   2   79.89   23.60
  -3   7  -2   90.99    7.20
   3  -7  -2   92.79   32.90
  -3   7  -2   80.99   22.70
   3   7  -2   75.59   22.90
   3  -7   2   68.99   21.40
  -3  -7  -2   97.19    8.40
   3  -7   2   77.79   10.80
   3   7  -2   92.09    7.80
  -3  -7  -2  102.19   32.50
   3   7  -2   83.29    8.30
  -3   7   2  137.19   33.50
   3  -7  -3    5.20   11.10
  -3   7  -3   28.10    4.80
  -3   7  -3    8.20    8.10
  -3  -7   3   43.30   17.60
   3  -7  -3   27.30    4.80
   3   7   3   21.70   15.50
  -3  -7   3   25.30    7.10
  -3   7  -3   29.10    3.30
   3  -7  -3   20.50    4.90
   3  -7   3   43.50   17.10
   3   7  -3   36.40    5.80
   3   7  -3   23.00   14.10
  -3   7   3   15.70   12.00
   3   7  -3   26.70    5.80
  -3  -7  -3    3.80    6.90
  -3  -7  -3   21.10    5.30
  -3  -7  -3   25.50    5.10
   3  -7  -4   21.70   16.90
   3  -7  -4    6.70    2.80
  -3   7  -4    1.80    4.80
  -3  -7   4    7.60   10.90
   3  -7  -4    6.60    3.00
   3   7   4   -2.10    3.80
  -3   7  -4   13.80    2.90
  -3   7  -4   10.70    3.10
  -3  -7   4    5.90    3.80
  -3  -7  -4    7.20    3.20
  -3   7   4   18.00   12.50
   3   7  -4    8.80    3.40
   3  -7   4    4.70    3.80
   3   7  -4    4.60   10.20
   3  -7   4    2.00    6.40
   3   7  -4    9.30    3.00
  -3  -7  -4    8.80    3.30
  -3  -7  -4    4.00   10.40
   3  -7  -5   16.50   16.30
   3   7   5   17.00   16.50
  -3   7  -5   38.90   21.30
  -3   7  -5   29.40    5.60
   3  -7  -5   33.50    6.80
  -3   7  -5   31.60    4.60
   3  -7  -5   25.60    5.20
   3  -7  -5   40.20    9.30
   3   7  -5   29.40    6.50
  -3  -7  -5   25.20    5.70
   3  -7   5   18.50   13.20
  -3  -7  -5   32.90    8.30
  -3  -7  -5    7.50   14.20
   3   7  -5   27.40    5.30
  -3  -7  -5   25.00    6.40
  -3   7   5   18.50   14.00
   3   7  -5   35.80   19.90
   3  -7   5   15.30    5.60
   3  -7  -6    2.90    3.60
   3  -7  -6   -0.30    2.30
  -3   7  -6    2.50    2.00
  -3   7  -6    1.60    2.20
   3  -7  -6    0.70    2.20
  -3  -7   6    1.20    6.10
  -3  -7   6    2.60    6.90
   3   7  -6    0.30    1.60
  -3  -7  -6    1.90    2.20
   3   7  -6   -0.10    2.10
  -3  -7  -6   -2.80    1.90
  -3  -7  -6    2.30    2.90
  -3  -7  -6   -3.80    8.00
   3  -7   6    1.50    4.70
  -3  -8   0    1.80    4.30
  -3   8   0    0.90    5.10
   3   8   0    1.00    1.20
   3  -8   0    0.50    1.90
   3  -8   0    1.60    5.90
  -3  -8   0    2.60    2.80
   3   8   0    1.80    6.70
  -3  -8   0   -0.80    0.80
   3   8   0    0.50    1.20
   3  -8   0    0.00    0.90
  -3   8  -1   93.09    7.20
  -3  -8   1   77.79   27.10
   3  -8  -1   60.19   24.10
  -3   8  -1   94.79   28.20
  -3  -8   1   86.99    8.80
   3   8   1   94.09    8.30
  -3  -8   1   74.29   11.60
   3  -8  -1   66.19   10.00
   3   8   1  102.69   35.70
   3  -8   1   82.89   27.20
   3   8  -1   95.19    8.60
   3   8  -1  101.79    8.30
   3  -8   1   72.49   10.60
  -3   8   1  116.49   30.20
   3   8  -1  120.19   32.10
  -3  -8  -1   70.19   10.90
   3  -8   1   97.39    8.00
  -3  -8  -1   93.09    8.80
   3  -8  -2    6.00   12.20
  -3   8  -2    5.10    9.60
   3  -8  -2    0.30    1.50
  -3  -8   2   -0.70    1.90
   3  -8  -2    3.20    2.30
  -3   8  -2    2.90    1.60
   3   8   2    2.70    2.00
  -3  -8   2   10.30   12.80
   3   8   2    0.70    5.70
   3  -8   2    0.40    5.80
  -3   8   2    3.50    7.60
   3  -8   2    1.20    3.80
  -3  -8  -2    0.30    1.50
  -3  -8  -2    0.30    2.00
   3   8  -2    4.60    2.20
   3   8  -2    2.00    1.90
  -3  -8  -2   -0.10    9.50
   3   8  -2    4.30    9.20
   3  -8  -3   69.59   37.60
   3  -8  -3   43.80    9.40
  -3   8  -3   53.29    4.70
  -3  -8   3   29.20    8.40
  -3  -8   3    8.00   10.40
   3  -8  -3   36.80    6.20
  -3   8  -3   87.19   29.70
   3   8   3   30.00   18.00
   3  -8   3   35.10   16.30
   3   8  -3   44.00    6.60
  -3  -8  -3   34.70   25.20
   3  -8   3   31.10    7.20
  -3   8   3   41.00   25.60
   3   8  -3   30.10   19.50
   3   8  -3   39.80    7.30
  -3  -8  -3   40.30    6.90
  -3  -8  -3   35.20    7.90
   3  -8  -4    7.50   13.50
   3  -8  -4   14.60    4.90
  -3  -8   4   10.20   11.20
  -3   8  -4    8.20   10.80
   3  -8  -4    9.10    3.20
   3   8   4    3.30    7.30
  -3   8  -4   21.10    4.30
  -3  -8   4    3.60    4.00
  -3   8  -4   19.60    3.60
  -3  -8  -4   -0.90    6.50
   3   8  -4    4.70   11.40
  -3  -8  -4    8.50    3.70
   3  -8   4    2.80    4.00
   3   8  -4    5.10    3.20
   3   8  -4   12.00    3.60
   3  -8   4   14.00   13.80
  -3   8   4   -1.80    4.10
   3  -9   0    2.90    7.80
  -3   9   0    2.30    7.70
  -3  -9   0    1.70    3.40
   3  -9   0   -1.10    1.90
   3  -9   0    0.10    1.30
   3   9   0    1.80    1.70
  -3  -9   0   -2.00    4.90
   3   9   0   -1.90    3.90
  -3  -9   0    2.30    2.20
   3   9   1   22.90    5.10
   3  -9  -1   16.00    5.30
  -3   9  -1   20.30    4.20
  -3   9  -1   32.60   17.80
  -3  -9   1    8.10    9.30
   3  -9  -1    2.80    7.90
   3  -9  -1   11.70    3.60
  -3  -9   1   16.40    4.90
   3   9   1    9.10   11.30
  -3  -9   1    6.20    4.50
  -3  -9  -1   -2.00    5.50
   3   9  -1   28.80    5.60
   3  -9   1   18.30    6.20
  -3   9   1   52.49   22.60
  -3  -9  -1    7.70    4.60
   3  -9   1    4.90    9.60
   3  -9   1   16.90    4.20
  -3  -9  -1   20.50    5.10
   3   9  -1   32.90    6.30
   3   9  -1   11.20   10.90
   3  -9  -2   -0.30    7.10
  -3   9  -2    6.70   10.80
   3   9   2    2.90    2.40
   3  -9  -2    0.30    1.60
  -3   9  -2    3.00    1.90
   3   9   2    6.40    9.20
  -3  -9   2    2.30    3.80
  -3  -9   2    0.00    7.50
   3  -9  -2   -0.40    2.10
   3   9  -2    1.10    2.00
   3  -9   2   -0.70    2.70
   3   9  -2    4.20    2.20
  -3  -9  -2   -0.50    2.40
  -3  -9  -2   -2.30    6.30
   3  -9   2   -1.40    5.80
  -3   9   2   -0.90    5.30
   3   9  -2    7.30   10.80
  -3  -9  -2    2.60    2.50
   3  -9  -3   12.90    4.00
  -3  -9   3   14.70   14.60
  -3   9  -3   18.20    3.90
   3  -9  -3    4.80    4.10
   3   9   3   30.50   21.10
  -3  -9   3    4.00    5.50
   3   9  -3   16.20    4.30
   3   9  -3   20.10    5.20
  -3  -9  -3    5.40    3.40
  -3  -9  -3    6.70   10.90
  -3  -9  -3    7.10    4.80
   3   9  -3   10.50   13.30
   3  -9   3    6.70    5.80
   4   0   0 4477.05  216.98
  -4   0   0 5337.27  216.48
   4   0   1  111.19    5.40
  -4   0  -1  100.79   10.40
   4   0   1  104.39    9.90
   4   0  -1   99.09    6.00
  -4   0   1  108.59   10.70
  -4   0  -1  104.79    5.50
  -4   0   1  102.39    5.70
   4   0  -1   99.99   10.60
  -4   0  -2  915.91   44.50
  -4   0   2 1020.60   58.69
  -4   0  -2  944.11   58.49
   4   0   2 1052.19   59.59
   4   0  -2 1002.60   45.70
   4   0   2  993.30   45.10
   4   0   3  195.78   24.70
  -4   0  -3  208.58   12.10
  -4   0  -3  220.68   11.00
  -4   0   3  197.78   33.40
  -4   0   3  212.58   24.30
  -4   0   3  215.08   12.70
   4   0  -3  218.08   13.00
   4   0   3  195.68   14.50
  -4   0   4  304.57   33.20
  -4   0   4  219.18   38.50
   4   0   4  254.67   15.90
   4   0   4  309.97   35.90
  -4   0  -4  246.78   16.60
   4   0  -4  286.17   16.90
  -4   0   4  271.27   16.20
  -4   0   5  115.19    9.80
   4   0   5  113.09   30.60
  -4   0   5   93.99   27.00
   4   0   5   92.69    9.10
   4   0   5  136.99   29.70
   4   0  -5  120.49   10.30
  -4   0  -5  126.59    9.60
  -4   0   5  170.28   36.40
  -4   0   6  179.78   45.00
  -4   0  -6  214.58   14.80
  -4   0   6  197.38   15.10
  -4   0   6  184.68   40.60
   4   0   6  197.68   47.70
   4   0   6  242.58   44.40
   4   0  -6  203.98   15.60
  -4   0  -7    6.00    3.50
   4   0   7    4.50    3.50
   4   0   7    6.30    9.10
  -4   0   7    1.90    7.70
   4   0  -7   -1.30    1.70
  -4   0   7    1.20    7.00
  -4   0   7    4.50    3.80
   4   0   7   -1.60    4.60
  -4   0  -8   25.80    5.30
   4   0   8   -0.10    6.70
  -4   0   8    6.80    9.40
  -4   0   8   14.60   17.10
   4   0  -8   27.00    7.10
  -4   0  -8   16.40    5.20
  -4   0   8   17.60    7.40
   4   0   8    3.50    3.80
   4   0   8   27.10   19.30
  -4  -1   0 1026.20   46.80
  -4  -1   0 1076.39   54.99
   4   1   0 1034.00   53.89
   4   1   1   93.79   11.20
  -4  -1   1   91.49   10.60
   4   1   1   93.69    5.30
   4   1   1   91.49    5.40
  -4  -1  -1   96.69    5.50
  -4  -1  -1   95.99    5.40
   4   1  -1   89.59    5.90
   4   1  -1   65.59   11.90
  -4  -1  -1  113.09   17.40
   4   1  -1   99.79    6.00
  -4   1   1   88.59   10.80
  -4  -1   2  125.49   20.10
   4   1   2   85.59    5.40
  -4   1  -2   84.69    4.90
   4   1   2   96.89   18.00
  -4  -1   2   93.09    6.40
   4  -1  -2   86.89    6.10
  -4  -1  -2   94.19   18.40
   4  -1   2   99.79    5.80
   4  -1   2   84.39   16.20
   4   1  -2   81.39   15.70
  -4  -1  -2   87.39    6.00
   4  -1   2   82.59   13.50
  -4  -1  -2   78.69    5.20
  -4  -1  -2   79.99    5.10
  -4   1   2  109.49   19.30
   4   1  -2   82.59    6.20
  -4  -1   3  290.87   29.00
  -4   1  -3  260.97   14.60
   4  -1  -3  311.57   16.50
   4   1   3  303.07   31.20
  -4  -1   3  279.47   16.20
  -4   1   3  328.07   33.30
  -4  -1  -3  269.17   15.70
   4  -1   3  295.67   17.70
   4  -1   3  281.97   26.60
   4   1  -3  248.58   27.50
  -4  -1  -3  284.57   14.50
   4   1  -3  287.07   16.20
  -4  -1  -3  280.47   31.20
   4  -1   3  281.27   30.20
  -4  -1   4   80.39   19.60
   4   1   4   77.79    7.10
   4   1   4   67.79   20.40
   4  -1  -4   86.49    7.80
  -4  -1   4   84.79    7.50
   4  -1   4   88.89   20.80
  -4  -1  -4   75.69    7.00
  -4  -1  -4   71.19   21.70
  -4  -1  -4   83.39    6.00
   4   1  -4   86.39    7.90
   4  -1   4   82.79    7.20
  -4   1   4  134.09   31.80
  -4   1   4  109.39   25.70
   4  -1   4   80.09   22.70
  -4  -1   5   16.30    4.90
  -4  -1   5   16.00   11.10
   4   1   5   12.20    3.80
   4   1   5   11.10   10.50
  -4   1  -5   21.00    4.30
   4  -1  -5   27.80    5.80
  -4  -1   5   11.30   11.80
  -4   1   5    4.00    6.60
   4   1  -5   16.30    4.10
  -4  -1  -5   17.60    3.30
   4  -1   5   17.40    4.30
  -4  -1  -5   19.50    4.80
   4  -1   5   12.10    8.20
   4  -1   5   12.00   10.80
  -4   1  -6  157.18   11.90
   4  -1  -6  174.98   13.80
   4   1   6  263.57   54.99
  -4  -1   6  101.49   30.60
  -4  -1   6  114.29   34.70
   4  -1   6  151.88   33.00
  -4   1   6  167.18   37.70
   4  -1   6  149.29   12.80
   4  -1   6  151.78   41.20
   4   1  -6  170.08   13.60
  -4  -1  -6  148.99   10.50
  -4   1   6  137.99   38.80
  -4  -1  -6  180.98   13.30
  -4   1  -7    0.30    2.30
  -4  -1   7   -1.00    4.50
  -4  -1   7    2.80    8.00
   4   1   7    4.40    9.70
   4   1   7    0.50    5.10
   4  -1  -7    6.50    3.80
  -4  -1   7   -1.20    3.40
  -4   1   7   -1.80    3.90
  -4  -1  -7    0.70    1.90
  -4  -1  -7    2.00    1.80
   4   1  -7    0.90    2.70
   4  -1   7   -1.70    2.80
  -4   1   7    5.80    8.10
   4  -1   7    3.00    3.30
  -4  -1   8    8.70    5.00
  -4  -1   8   -0.70    6.60
   4   1   8   28.00   17.90
   4  -1  -8   18.30    6.00
  -4   1  -8   21.50    6.00
   4   1   8   19.80   19.20
  -4  -1   8   25.40   18.70
  -4  -1  -8   15.60    5.50
   4  -1   8    7.70   10.80
   4  -1   8   14.50    6.10
   4   1  -8   17.00    6.00
  -4  -1  -8   22.00    4.60
   4  -1   8    5.20   11.30
  -4  -2   0   -0.30    0.60
   4   2   0    0.10    1.10
   4  -2   0    0.80    2.00
  -4  -2   0    0.00    1.30
   4   2   0    0.00    0.50
   4   2   0    0.10    0.60
  -4  -2   0    0.20    0.70
  -4   2   0    0.30    1.30
  -4  -2   1  127.99    8.40
  -4   2  -1  143.89   12.60
  -4  -2   1  170.58   16.80
   4   2   1  136.19    7.90
   4  -2  -1  120.99   14.90
   4   2   1  132.89   15.90
   4   2  -1  129.99   15.30
  -4  -2  -1  142.19    8.20
  -4  -2  -1  141.89    8.10
  -4  -2  -1  165.08   25.50
   4  -2   1  137.69   12.00
   4   2  -1  137.99    8.30
  -4   2   1  140.39   14.80
   4   2  -1  151.08    8.70
   4  -2   1  141.99    7.40
  -4  -2   2  176.08   19.30
  -4   2  -2  158.98   16.70
   4   2   2  157.68    9.30
  -4  -2   2  151.38   10.10
   4  -2  -2  186.68   29.40
   4   2   2  169.58   20.50
  -4  -2  -2  191.98   23.40
  -4   2   2  149.39   25.70
  -4  -2  -2  164.58    9.30
   4   2  -2  162.08   19.60
   4   2  -2  167.08   10.20
   4  -2   2  163.78    9.30
   4  -2   2  160.08   15.80
  -4  -2  -2  164.88    9.30
  -4   2  -3  172.28    9.80
  -4  -2   3  179.38   22.40
   4  -2  -3  149.79   29.40
   4   2   3  240.38   37.70
   4  -2  -3  168.98   11.30
   4  -2   3  147.29   18.50
   4   2  -3  189.88   30.70
  -4  -2  -3  142.79   30.40
  -4  -2  -3  176.98   11.50
  -4   2   3  132.29   38.50
  -4  -2  -3  175.28   10.00
   4  -2   3  166.88   10.70
   4   2  -3  170.98   11.20
  -4  -2  -3  179.98   10.00
   4   2   4  192.58   37.90
  -4   2  -4  121.79    8.30
  -4  -2   4  137.99   28.00
   4  -2  -4  175.68   20.90
  -4  -2   4  118.69    9.80
  -4  -2  -4  127.39    9.80
  -4  -2  -4   91.99   25.50
   4   2  -4  118.09    9.50
   4   2  -4   83.69   21.50
   4  -2   4  120.69   23.00
   4  -2   4  127.29    9.50
  -4  -2  -4  120.39    8.00
  -4   2   4   93.79   24.70
  -4  -2   5   24.30   12.00
   4   2   5   12.80   12.80
   4  -2  -5   24.90    5.50
  -4  -2   5   20.50    5.10
  -4   2  -5   18.90    4.00
  -4   2   5   42.00   20.10
  -4  -2  -5   13.70   11.60
  -4  -2  -5   22.90    4.20
  -4  -2  -5   18.50    4.80
   4  -2   5    3.20    8.00
   4  -2   5    8.70    7.70
   4   2  -5   19.70    5.10
   4  -2   5   16.70    5.20
  -4   2  -6  118.99    9.70
   4   2   6  133.79   38.40
  -4  -2   6  103.99   10.80
  -4  -2   6  199.58   42.80
   4  -2  -6  128.99   11.80
  -4  -2  -6  117.59    8.90
   4   2  -6  136.99   11.40
  -4  -2  -6   84.79   30.90
   4  -2   6   85.89   24.80
  -4  -2  -6  125.49   11.20
  -4   2   6   85.59   26.80
  -4   2   6  112.29   32.90
   4  -2   6   95.89   10.30
  -4  -2   7    2.30    3.20
   4  -2  -7   -0.80    1.50
  -4  -2   7   -0.60    6.00
  -4  -2   7   -0.60    3.80
  -4   2  -7   -1.60    1.20
   4   2   7    0.10    6.50
  -4  -2  -7    1.70    1.50
   4   2  -7   -2.20    3.20
   4  -2   7    5.80    9.00
  -4   2   7   -2.50    2.80
  -4   2   7   -1.80    4.30
   4  -2   7   -0.40    3.10
   4  -2   7    0.70    2.90
  -4   2  -8   11.70    4.90
   4   2   8    4.30    8.80
  -4  -2   8    4.10    4.10
   4  -2  -8   20.10    6.90
  -4  -2   8    4.00    8.70
  -4  -2   8    3.40   10.60
   4   2   8   -1.50    5.50
  -4   2   8   -0.80    4.80
   4  -2   8   10.80   14.60
  -4  -2  -8    6.80    4.30
   4   2  -8    3.50    4.30
  -4  -2  -8    6.50    3.10
  -4   2   8   14.40   17.10
   4  -2   8    7.40   13.40
   4  -2   8    3.50    4.10
  -4   3   0  329.87   24.10
  -4  -3   0  316.17   16.70
  -4  -3   0  321.37   17.00
   4  -3   0  312.27   15.50
   4  -3   0  301.07   14.90
   4  -3   0  316.77   26.20
   4   3   0  326.17   28.00
  -4  -3   0  354.66   30.50
   4   3   1  112.39    7.10
  -4   3  -1  108.79   12.60
   4  -3  -1  135.49   23.30
   4  -3  -1  103.69    6.30
  -4  -3   1  104.29    7.40
   4   3   1  101.79    6.90
   4   3   1  131.99   23.00
  -4  -3   1  127.19   22.00
  -4  -3   1  112.39    7.70
   4   3  -1  106.29    7.60
  -4  -3  -1   74.49   17.40
   4  -3   1  126.49   13.80
  -4  -3  -1  113.49    7.30
   4  -3   1  103.09    6.60
  -4   3   1  102.19   17.60
   4   3  -1   90.89   17.10
  -4   3  -2   50.89    3.70
   4   3   2   46.10    4.20
   4   3   2   32.00   11.50
  -4  -3   2   44.00   12.10
  -4   3  -2   39.00   10.90
   4  -3  -2   48.20   15.40
  -4  -3  -2   52.39    4.50
   4   3  -2   59.69   15.00
  -4   3   2   78.49   18.60
   4  -3   2   87.79   16.00
   4   3  -2   57.19    5.20
   4   3  -2   44.90    4.40
   4  -3   2   54.09    4.70
  -4  -3  -2   43.00   15.00
  -4  -3  -2   46.50    4.30
  -4   3  -3   81.19   18.70
  -4  -3   3   84.99   18.20
   4  -3  -3  112.39   28.00
  -4  -3   3   92.79    8.10
   4   3   3  102.89   24.60
   4   3  -3   93.49    7.20
   4   3  -3   89.19    7.60
  -4  -3  -3   96.09    8.20
  -4   3   3   85.59   28.20
   4  -3   3   89.19   17.30
   4   3  -3   84.69   21.70
  -4  -3  -3   93.89   26.80
  -4  -3  -3   94.99    6.70
   4  -3   3   88.69    7.20
  -4  -3  -3   92.79    6.70
  -4  -3   4   23.30    5.10
   4   3   4    9.90    9.30
  -4   3  -4   19.20    3.50
  -4   3  -4   22.80   11.30
   4  -3  -4   43.10   20.10
  -4  -3   4   42.40   15.90
   4  -3  -4   23.00    5.10
   4   3  -4   31.70   14.60
  -4  -3  -4   17.90    4.70
   4  -3   4   18.80    4.30
   4  -3   4   30.40   11.40
  -4  -3  -4   23.60    3.80
  -4  -3  -4   21.80    3.90
  -4   3   4   12.10   10.10
  -4  -3  -4   10.30   10.30
   4   3  -4   26.50    5.00
   4   3   5   -0.10    4.20
  -4   3  -5    5.50    2.50
   4  -3  -5   12.00   11.00
  -4  -3   5    3.20    4.70
   4  -3  -5    4.30    2.90
   4   3  -5    3.10    6.70
  -4  -3  -5    5.20    1.90
  -4  -3  -5   -1.50    2.90
   4  -3   5    1.20    1.90
   4  -3   5    1.40    4.40
   4   3  -5    4.00    2.70
  -4  -3  -5    8.10    3.40
  -4   3   5   -1.20    2.50
  -4   3  -6    0.40    1.70
   4  -3  -6    1.30    2.80
  -4  -3   6   -2.00    2.10
   4   3   6   -3.40    3.00
  -4   3   6    0.90    5.50
   4   3  -6    2.30    2.50
   4  -3   6   -1.10    2.00
  -4  -3  -6    0.60    6.00
  -4  -3  -6    1.40    1.30
   4  -3   6   -1.90    1.50
  -4  -3  -6   -0.40    1.90
   4  -3   6   -3.40    3.40
   4   3   7    0.70    5.90
   4  -3  -7    0.00    2.80
  -4   3  -7    4.50    3.20
  -4  -3   7   -1.40    3.10
  -4  -3   7    7.30    4.90
  -4  -3  -7    1.60    1.60
  -4  -3  -7    7.90    4.60
  -4   3   7    2.90    8.50
  -4   3   7   -1.70    4.10
   4  -3   7    5.90    8.90
   4  -3   7   -2.40    4.70
   4   3  -7    2.80    2.90
   4  -3   7    2.10    3.20
  -4   3  -8    0.00    2.50
  -4  -3   8    9.80   17.40
   4   3   8    0.90    8.60
  -4  -3   8    5.70    5.30
  -4  -3   8   10.80   13.10
   4  -3  -8    2.40    3.60
  -4  -3  -8    1.80    2.10
  -4  -3  -8    1.80    3.50
   4  -3   8   -0.10    4.30
  -4   3   8   -2.10    4.50
   4   3  -8    1.00    3.00
  -4   3   8   -3.30    5.80
   4  -4   0   45.30    3.40
  -4   4   0   63.19   14.60
   4   4   0   42.40   13.70
   4  -4   0   58.79   15.80
   4   4   0   48.80    4.70
  -4  -4   0   39.20    4.30
   4  -4   0   52.89    4.20
   4   4   0   43.50    4.20
  -4  -4   0   51.19    5.00
  -4  -4   0   44.00   13.80
   4  -4  -1  330.07   33.20
   4   4   1  324.17   16.90
   4   4   1  305.17   31.30
   4  -4  -1  318.77   16.20
  -4  -4   1  344.07   32.80
  -4  -4   1  322.37   17.70
   4   4   1  303.27   17.00
  -4  -4   1  290.97   17.80
  -4   4  -1  332.17   27.70
   4  -4  -1  306.07   15.80
  -4   4   1  325.47   29.60
  -4  -4  -1  339.07   17.40
   4  -4   1  300.07   16.70
   4   4  -1  303.17   19.70
  -4  -4  -1  334.97   17.90
   4   4  -1  352.86   32.50
   4  -4   1  340.67   29.50
   4   4  -1  296.97   16.90
  -4  -4  -1  307.57   34.30
   4   4   2   46.30   14.50
   4  -4  -2   34.80    3.50
  -4   4  -2   41.20    3.40
  -4  -4   2   35.30    5.90
  -4   4  -2   55.39   14.80
   4   4   2   39.10    4.00
   4  -4  -2   31.90   14.40
  -4  -4   2   60.09   18.00
   4   4  -2   43.40    6.20
  -4  -4  -2   35.60    4.00
   4  -4   2   38.60    5.30
   4   4  -2   25.50    4.10
  -4  -4  -2   32.80   14.40
  -4   4   2   47.70   15.80
   4  -4   2   48.40   12.90
   4   4  -2   43.60   15.20
  -4  -4  -2   41.60    4.30
  -4  -4   3   10.30    3.40
   4   4   3   10.20    2.70
   4  -4  -3   10.40    2.50
  -4  -4   3    5.50    5.90
   4  -4  -3    4.50    6.40
  -4   4  -3   22.20   10.70
  -4   4  -3    9.80    2.50
   4   4   3    9.40    8.50
   4   4  -3   10.60    2.80
  -4  -4  -3    8.20    2.40
   4  -4   3   16.40    3.50
   4   4  -3    9.70    3.20
  -4  -4  -3   13.30    2.70
  -4   4   3   11.40    8.70
   4  -4   3   21.90   10.00
   4   4  -3    2.90    5.10
  -4  -4  -3    3.90    7.30
  -4  -4   4   62.19   18.90
  -4  -4   4   78.79   10.20
   4  -4  -4   76.99    8.10
  -4   4  -4   75.29    6.30
  -4   4  -4   79.99   22.20
   4  -4  -4   84.39    6.90
   4  -4  -4   52.99   21.10
   4   4  -4   79.99    7.80
  -4  -4  -4   66.49    6.30
  -4  -4  -4   84.69    6.80
  -4  -4  -4   76.79   10.40
  -4   4   4   58.19   21.40
   4   4  -4   71.49   22.90
   4  -4   4   83.39   10.90
   4  -4   4   73.59   19.20
  -4  -4   5   11.40   10.30
   4   4   5    5.00    8.90
  -4  -4   5   14.00    4.50
  -4   4  -5   15.60    2.70
   4  -4  -5    7.30    3.60
  -4   4  -5   17.30    3.90
   4   4  -5   14.20    3.40
  -4  -4  -5   18.40    5.20
   4   4  -5    6.20    8.60
   4  -4   5    8.20    3.30
  -4  -4  -5   16.50    3.80
   4   4  -5   11.40    4.20
  -4   4   5   19.50   14.10
  -4  -4  -5   13.00   13.20
   4  -4   5    9.50    8.50
   4  -4  -6   32.70    7.70
   4   4   6   23.30   16.40
  -4  -4   6   17.40   12.90
   4  -4  -6   17.10   16.50
  -4   4  -6   23.00    3.80
  -4   4  -6   42.20    6.80
  -4  -4   6   29.10    7.30
   4  -4   6   18.80    5.60
  -4  -4  -6   27.80   21.80
   4  -4   6   41.00   18.10
   4   4  -6   10.80   11.50
   4   4  -6   22.70    5.40
  -4  -4  -6   25.40    4.90
   4   4  -6   28.40    5.70
  -4  -4  -6   35.70    7.70
  -4   4   6    8.80   10.60
   4  -4  -7   -1.30    1.60
  -4  -4   7    4.10    4.30
  -4   4  -7   -0.40    1.50
   4   4   7    0.00    5.20
  -4  -4   7    1.30    5.10
   4  -4   7   -2.60    5.40
  -4   4   7   -1.70    5.00
  -4  -4  -7   -3.90    5.70
  -4  -4  -7    0.90    2.50
   4  -4   7    1.00    5.20
  -4  -4  -7    2.30    2.80
  -4  -4  -7    0.40    1.40
   4   4  -7    1.60    2.70
   4  -5   0  240.38   12.80
   4  -5   0  237.28   13.90
  -4   5   0  249.08   25.90
   4   5   0  265.17   29.80
   4   5   0  221.18   13.70
  -4  -5   0  205.98   35.50
  -4  -5   0  236.08   15.00
  -4  -5   0  241.58   14.50
   4   5   0  241.48   14.40
   4  -5   0  270.27   30.60
   4   5   1   55.09    5.20
   4   5   1   60.99    5.60
   4   5   1   50.29   17.70
  -4  -5   1   67.09    6.70
  -4  -5   1   63.39    6.00
  -4   5  -1   62.29    4.40
  -4   5  -1   78.69   17.80
   4  -5  -1   68.09   20.70
   4  -5  -1   66.09    4.90
  -4  -5   1   47.00   16.30
   4  -5  -1   58.99    5.20
   4   5  -1   72.09    6.40
  -4  -5  -1   52.39    7.50
   4   5  -1   64.19    5.70
   4  -5   1   62.69    4.60
  -4  -5  -1   79.69   24.60
  -4   5   1   58.29   16.90
   4  -5   1   49.30   15.10
   4   5  -1   56.49   16.10
   4  -5   1   49.70    5.30
  -4  -5  -1   59.09    5.70
   4  -5  -2  210.18   12.30
  -4   5  -2  222.28   26.10
   4   5   2  225.98   13.40
  -4   5  -2  210.88   11.90
   4  -5  -2  204.38   12.60
   4   5   2  264.97   31.60
  -4  -5   2  221.88   14.90
   4  -5  -2  223.88   40.10
   4   5  -2  216.68   14.10
  -4  -5  -2  215.78   13.40
   4   5  -2  201.28   36.00
   4   5  -2  221.78   13.40
  -4  -5  -2  172.88   34.90
   4  -5   2  203.88   13.50
   4  -5   2  252.47   27.60
  -4  -5  -2  212.48   13.80
  -4   5  -3   -0.30    2.10
   4  -5  -3   20.50   13.10
  -4  -5   3    1.40    3.70
  -4   5  -3    8.40    2.20
  -4  -5   3    7.00    3.30
   4  -5  -3    3.90    1.70
   4   5   3    7.00    8.10
   4   5   3   11.20    3.10
   4   5  -3    7.60    3.10
   4  -5   3    8.00    6.90
   4  -5   3   10.30    3.40
  -4   5   3    7.30    8.50
  -4  -5  -3    7.80    2.70
  -4  -5  -3    3.60    7.50
   4   5  -3    5.90    2.30
   4   5  -3    2.30    4.20
  -4  -5   4   53.19    9.40
   4   5   4   37.80   16.50
  -4   5  -4   45.10   17.40
   4  -5  -4   48.30    5.30
  -4  -5   4   58.09   21.00
   4  -5  -4   16.10   13.50
  -4   5  -4   52.39    5.10
   4   5  -4   44.80    7.80
  -4   5   4   58.89   22.80
   4   5  -4   49.90    5.40
   4  -5   4   75.69   20.80
   4  -5   4   50.69    7.70
   4   5  -4   42.10   19.10
  -4  -5  -4   85.69   32.80
   4  -5  -5   10.20    3.30
  -4  -5   5   18.40   13.60
   4  -5  -5   10.90    3.90
   4   5   5   -0.70    3.60
  -4   5  -5    6.50    2.50
   4   5  -5    7.40    3.20
   4   5  -5    5.10    3.20
  -4  -5  -5   -0.60    4.60
   4  -5   5    4.50    3.40
  -4  -5  -5   20.10    5.70
   4   5  -5    2.00    3.50
   4  -5   5    4.60    7.30
  -4  -5  -5    9.10    3.10
  -4  -5   6    4.10    6.50
   4  -5  -6   12.10   14.10
   4  -5  -6   11.10    5.10
  -4  -5   6    9.40    4.80
  -4   5  -6   14.30    4.10
  -4   5  -6   13.50    2.90
   4  -5  -6   16.20    5.00
   4   5  -6   24.70   17.70
   4  -5   6    6.90    4.50
  -4  -5  -6   16.40    4.80
  -4   5   6   16.00   15.00
  -4  -5  -6    5.40   10.30
  -4  -5  -6   20.40    5.10
   4   5  -6   12.40    4.40
  -4  -5  -6   12.90    5.20
   4  -5   6   15.40   11.00
   4   5  -6    6.80    2.60
   4  -5  -7    1.60    2.30
  -4  -5   7    4.80    7.70
  -4   5  -7    0.80    1.20
  -4   5  -7    1.60    2.40
  -4  -5   7   -0.30    3.50
   4   5   7    2.20    8.30
   4  -5  -7    2.20    3.70
  -4  -5  -7    7.80   14.10
   4   5  -7   -0.90    6.60
   4   5  -7    4.50    2.60
  -4   5   7   -1.60    7.10
  -4  -5  -7    0.80    1.60
  -4  -5  -7    2.70    3.80
   4  -5   7    4.90    4.90
  -4  -5  -7    0.20    1.90
   4   5  -7    0.80    2.80
   4  -5   7   12.10   12.90
  -4  -6   0  159.28   11.50
  -4  -6   0  143.69   32.20
   4   6   0  161.18   11.40
   4   6   0  165.88   11.00
   4  -6   0  188.18   12.30
   4   6   0  181.68   35.10
  -4  -6   0  161.58   12.30
  -4   6   0  160.88   28.20
   4  -6   0  155.68   31.10
   4  -6   0  151.68   14.50
  -4  -6   1   24.40   13.70
  -4  -6   1   19.00    3.80
   4  -6  -1   22.40    3.50
   4   6   1   18.30    4.00
   4  -6  -1   21.80    4.50
  -4   6  -1   21.40   10.60
   4   6   1   21.50   11.60
  -4   6  -1   23.30    3.20
   4  -6  -1   22.10   13.20
  -4  -6   1   19.70    5.30
   4   6   1   25.00    4.20
   4   6  -1   22.70    4.00
   4  -6   1   21.40    3.40
   4  -6   1   16.90   11.20
   4   6  -1   26.30   12.10
   4   6  -1   16.40    3.80
  -4  -6  -1   18.00    3.80
  -4  -6  -1   33.10   17.00
  -4   6   1    5.60    5.30
  -4  -6  -1   31.60    6.30
   4  -6  -2  143.29   10.20
   4  -6  -2  142.49    9.50
  -4   6  -2  154.08    9.20
  -4  -6   2  165.38   12.60
   4  -6  -2  145.09   36.20
   4   6   2  153.28   10.60
   4   6   2  103.69   26.60
  -4   6  -2  135.89   28.70
  -4  -6   2  103.89   24.30
  -4   6  -2  148.09    9.50
   4   6  -2  162.78   35.40
  -4  -6  -2  154.98   38.90
   4  -6   2  146.89   26.70
   4  -6   2  125.19   10.60
   4   6  -2  148.19   11.10
   4   6  -2  133.29   10.00
  -4   6  -3   22.90    2.60
  -4   6  -3   20.70    3.70
   4  -6  -3   22.50    4.30
   4  -6  -3   22.00    3.90
   4   6   3   28.40   14.70
   4   6   3   27.70    5.00
  -4   6  -3   27.80   14.20
  -4  -6   3   31.60   14.60
   4  -6  -3   35.40   17.60
   4  -6   3   19.30    9.10
   4  -6   3   14.90    4.30
  -4  -6  -3   19.60   14.70
  -4  -6  -3   20.30    4.70
   4   6  -3   19.60    4.40
   4   6  -3   14.30    9.90
   4   6  -3   20.80    4.30
  -4   6   3   39.40   18.60
   4   6   4   89.59   27.20
   4  -6  -4  119.69    9.20
  -4   6  -4  113.69    8.60
  -4  -6   4  165.98   38.80
  -4   6  -4  132.69   33.70
   4  -6  -4  114.19   35.10
   4  -6   4  150.38   30.50
   4   6  -4  131.49   11.00
   4   6  -4  110.79   10.20
   4   6  -4  132.79   37.60
  -4  -6  -4   80.79   29.10
   4  -6   4  117.99   11.00
  -4   6   4   99.39   29.90
  -4   6  -5    5.00    2.60
   4  -6  -5    6.60    2.70
  -4  -6   5    5.70    4.50
   4   6   5    6.40   11.30
  -4  -6   5   10.70    9.80
   4  -6  -5   -2.00    5.40
   4  -6  -5    1.00    2.50
  -4  -6  -5   12.60    4.30
   4  -6   5   11.70    9.20
   4   6  -5    3.70    2.60
  -4   6   5   -2.30    3.30
  -4  -6  -5    2.20    1.90
  -4  -6  -5    2.30    8.70
   4  -6   5    2.50    3.10
   4   6  -5   10.60   10.90
  -4  -6  -5    0.50    2.60
   4   6  -5    3.40    2.20
   4  -6  -6   63.89   11.40
  -4  -6   6   69.79   25.70
  -4   6  -6   42.70   21.00
  -4   6  -6   69.79    6.90
   4  -6  -6   58.49    8.80
  -4  -6   6   49.80   12.60
   4  -6  -6   41.30   27.90
   4   6  -6   58.79   10.10
   4   6  -6   59.49    6.90
   4  -6   6   27.80    8.50
  -4  -6  -6   57.29    9.20
   4  -6   6   48.50   20.40
   4   6  -6   40.10   21.30
  -4  -6  -6   65.79    7.50
  -4  -6  -6   55.89   10.70
  -4   6   6   13.30   13.50
  -4  -6  -6   31.30   19.50
   4   7   0   42.90   16.20
  -4  -7   0   53.09    6.20
   4   7   0   62.79    6.00
  -4  -7   0   27.30   16.00
   4  -7   0   51.39    8.00
  -4   7   0   45.90   17.60
   4  -7   0   59.89    5.50
   4  -7   0   58.49   22.80
   4   7   0   51.49    7.20
   4  -7  -1   62.19    5.70
  -4   7  -1   70.19   20.70
   4   7   1   50.49    9.70
   4  -7  -1   42.60   19.50
  -4  -7   1   47.50   19.90
  -4  -7   1   60.19    8.90
  -4   7  -1   55.69    5.00
   4  -7  -1   68.79    6.90
   4   7   1   68.59   36.70
   4  -7   1   42.50    7.60
   4  -7   1   60.69    5.40
   4   7  -1   56.29    5.80
  -4  -7  -1   54.69   31.90
   4  -7   1   26.20   13.60
   4   7  -1   58.79    8.10
  -4  -7  -1   55.89    6.30
   4   7  -1   53.69   20.70
   4  -7  -2   19.60    3.80
  -4   7  -2   41.00   17.50
   4  -7  -2   31.90   18.70
   4   7   2   24.50    4.80
   4   7   2   44.10   18.10
  -4  -7   2    8.80    9.70
  -4   7  -2   32.60    3.30
   4  -7  -2   27.80    5.70
  -4  -7  -2    8.60    3.80
  -4  -7  -2   23.00   17.40
  -4  -7  -2   27.90    5.00
   4   7  -2   42.10   26.20
   4   7  -2   24.20    5.40
   4   7  -2   23.60    5.40
   4  -7   2   16.30    4.70
   4  -7   2   22.00   12.50
  -4   7   2   21.30   12.40
  -4   7  -3   17.50    2.90
   4   7   3   12.10   10.50
  -4  -7   3   18.90   13.20
  -4   7  -3   15.50    3.20
  -4   7  -3    0.30    3.60
   4   7   3   14.90    4.00
   4  -7  -3    8.40    3.40
   4  -7  -3    3.00    7.00
  -4  -7   3    7.50    4.20
   4  -7  -3   12.90    3.30
   4  -7   3   11.80    8.10
   4  -7   3   11.60    5.00
   4   7  -3   19.00    4.20
  -4  -7  -3    0.00    5.10
   4   7  -3    6.60    7.90
  -4   7   3   11.90   10.70
   4   7  -3    9.50    4.40
  -4  -7  -3    7.00    2.80
  -4  -7  -3    8.20    3.30
  -4  -7   4   24.50    7.20
   4  -7  -4   33.80    6.10
   4  -7  -4   37.60    5.70
   4   7   4   35.50   18.60
  -4   7  -4   41.90    5.90
   4  -7  -4   25.80   15.70
  -4  -7   4   38.10   20.00
  -4  -7  -4   20.70    7.40
  -4  -7  -4    6.50    9.50
   4   7  -4   37.30    6.60
   4  -7   4   28.00   12.70
   4   7  -4   41.00    6.50
   4   7  -4   43.20   21.70
  -4   7   4   19.90   16.50
  -4  -7  -4   28.70    6.30
   4  -7  -5    4.70    3.20
  -4   7  -5    8.40    2.30
   4  -7  -5    8.90   12.90
  -4   7  -5    9.80    3.30
   4  -7  -5    4.80    4.40
   4  -7  -5    7.70    2.90
  -4  -7   5   -2.40    4.30
   4   7  -5   13.60    3.60
   4  -7   5    3.80    4.20
   4  -7   5    2.00    7.50
   4   7  -5    0.80    5.40
   4   7  -5   11.40    4.20
  -4  -7  -5    8.80    3.50
  -4  -7  -5    9.90    4.80
  -4  -7  -5    3.20   11.00
  -4   7   5   -0.80    5.20
  -4  -7  -5    5.00    3.50
   4  -8   0   13.40   12.70
   4   8   0   21.80    4.50
  -4  -8   0   18.20    5.80
  -4  -8   0    3.40    8.00
   4  -8   0   10.60    4.10
   4   8   0   20.60    4.50
  -4  -8   0   26.30    5.90
   4  -8   0   20.50    4.10
   4   8   0   26.90   17.20
   4  -8  -1   15.10   14.20
   4  -8  -1    6.20    2.10
  -4  -8   1    1.50    2.70
   4  -8  -1    4.00    3.10
   4   8   1    2.60    1.90
  -4  -8   1    1.80    2.10
  -4  -8   1   -1.80    4.50
   4   8   1    7.90   10.10
  -4  -8  -1   -0.50    1.00
   4   8  -1    0.90    1.70
   4  -8   1   -1.70    3.70
   4   8  -1   -0.10    4.10
  -4  -8  -1    0.00    5.80
   4  -8   1   -1.00    1.50
   4   8  -1    2.50    1.90
   4  -8   1    4.50    2.20
  -4  -8  -1    3.50    2.70
  -4   8   1    5.40    7.60
   4  -8  -2    7.50    2.90
   4  -8  -2   10.90   13.60
   4  -8  -2    5.90    3.30
  -4  -8   2    2.70    7.60
   4   8   2    0.70    5.80
  -4   8  -2   -0.50    3.30
   4   8   2    8.10    3.10
  -4   8  -2    8.60    2.40
  -4  -8   2    8.20    4.80
   4   8  -2    5.50    2.70
   4  -8   2    7.20    9.70
   4  -8   2    5.60    4.00
   4   8  -2    3.10    7.90
  -4   8   2    8.50   10.80
  -4  -8  -2    0.20    5.30
  -4  -8  -2    2.90    2.50
   4   8  -2    7.30    2.60
  -4  -8   3    1.40    3.00
  -4   8  -3    1.60    1.50
   4   8   3    0.00    5.00
   4  -8  -3   -0.70    1.00
  -4  -8   3   -1.30    3.80
  -4   8  -3    1.30    1.30
   4  -8  -3   -2.80    5.00
  -4  -8  -3   -1.20    1.50
   4   8  -3    0.30    1.40
   4   8  -3   -1.60    1.00
  -4   8   3    2.30    9.40
   4  -8   3   -0.70    4.70
  -4  -8  -3   -0.40    1.20
  -4  -8  -3   -2.00    4.80
   4   8  -3   -1.30    3.00
   4  -8   3    0.50    4.60
   4  -8  -4    5.80    3.10
   4  -8  -4    1.80    8.40
  -4  -8   4    4.60    5.00
  -4   8  -4    5.60    2.40
  -4  -8   4    7.20   10.50
   4  -8  -4    1.00    2.40
  -4   8   4    4.10    8.50
  -4  -8  -4    6.70    7.20
   4   8  -4    1.80    2.00
   4  -8   4    3.70    7.40
  -4  -8  -4    8.00   11.80
   4  -8   4   12.10    5.70
   4   8  -4    8.60   13.00
   4   8  -4    4.90    3.20
  -4  -8  -4    2.70    2.40
  -4  -9   0    6.70    3.50
   4   9   0   -1.60    4.20
  -4  -9   0    8.30    5.90
   4   9   0   10.30    3.20
  -4  -9   0   -0.20    5.50
   4  -9   0    5.50    2.70
   4  -9   0    0.60    8.60
   4  -9   0    7.80    4.70
  -4  -9   1   -1.60    5.40
  -4  -9   1    0.30    1.50
   4   9   1    5.80    7.30
   4  -9  -1    2.50    8.60
   4   9   1    1.50    1.80
   4  -9  -1    2.80    3.60
   4  -9  -1   -0.90    1.10
  -4  -9   1    5.50    4.60
   4  -9   1    0.20    2.70
   4  -9   1    2.90    7.70
  -4  -9  -1   -0.30    5.70
   4   9  -1   -1.20    3.70
  -4  -9  -1    1.80    2.20
   4   9  -1   -1.30    0.80
   4   9  -1   -0.30    1.00
  -4  -9  -1   -0.70    2.30
  -4   9   1   15.10   14.20
  -4  -9   2    2.30    4.00
   4   9   2    4.20    2.70
   4  -9  -2   10.10    5.00
  -4  -9   2   -0.90    8.20
  -4   9  -2    5.80    2.40
   4  -9  -2    5.70    3.20
  -4  -9  -2    3.00    9.30
  -4  -9  -2    7.20    5.00
  -4  -9  -2    9.30    4.40
  -4   9   2   -2.40    6.90
   4   9  -2   10.40    3.40
   4   9  -2    9.60    4.00
   4   9  -2   16.40   17.00
   4  -9   2    6.00    4.90
   4  -9   2    6.40   17.10
   5   0   0    0.90    0.60
   5   0   1    0.30    0.40
   5   0  -1    0.10    1.20
  -5   0  -1    0.20    0.40
  -5   0  -1   -0.40    1.20
  -5   0   1   -0.60    0.70
   5   0  -1   -0.50    0.60
   5   0   1    0.30    1.60
   5   0   2    0.00    1.50
   5   0   2    0.40    0.80
  -5   0  -2   -0.10    0.40
  -5   0  -2   -0.70    1.10
  -5   0   2    0.30    1.40
  -5   0   2   -0.70    0.60
  -5   0   3    0.50    0.70
  -5   0  -3   -0.50    0.60
  -5   0   3   -0.60    1.70
  -5   0  -3    0.10    0.50
   5   0   3    0.50    1.10
   5   0  -3    0.80    1.30
   5   0   3    0.40    2.50
  -5   0  -4    1.40    2.20
  -5   0   4   -2.00    1.10
   5   0   4   -0.30    1.20
   5   0   4   -1.90    3.30
   5   0  -4    0.80    1.50
  -5   0   4   -1.00    1.90
  -5   0  -4   -0.60    0.40
  -5   0  -5    0.30    1.50
  -5   0   5   -1.00    1.20
   5   0   5    0.10    1.40
  -5   0   5    0.10    3.00
  -5   0   5    0.80    4.00
   5   0   5    2.50    5.40
   5   0   5   -2.30    3.00
  -5   0  -5   -0.10    0.70
   5   0  -5   -1.00    1.70
   5   0   6   -1.70    1.90
  -5   0   6   -2.50    3.80
  -5   0   6    1.80    2.10
   5   0   6   -1.30    3.80
  -5   0  -6   -0.50    0.60
  -5   0   6   -1.20    2.30
  -5   0  -6   -1.10    0.90
   5   0   6   -0.60    1.50
   5   0  -6   -0.50    2.10
   5   0   7    0.50    2.10
  -5   0  -7   -0.80    1.80
  -5   0   7   -1.90    3.10
  -5   0  -7   -0.60    1.00
   5   0   7   -0.80    4.00
  -5   0   7   -1.70    4.00
   5   0   7   -0.50    2.90
   5   0  -7    1.60    2.50
  -5   0   8   -0.20    4.60
   5   0   8   -1.90    6.00
   5   0   8   -1.30    4.20
   5   0   8    1.10    3.30
  -5   0  -8    0.00    1.30
  -5   0   8   -0.10    3.10
  -5   0   8    1.20    7.00
  -5   0  -8    3.10    3.30
   5   0  -8   -2.60    1.50
   5   1   0  120.89    7.10
  -5  -1   0  119.19    7.30
  -5  -1   0  138.29   13.10
   5   1   0  134.19   12.30
   5   1   0  126.59    7.00
   5   1   1  954.10   50.79
  -5  -1   1  921.21   49.99
  -5  -1   1  875.61   40.50
  -5  -1  -1  899.11   52.49
  -5  -1  -1  855.01   40.00
   5   1  -1  886.71   40.60
  -5   1   1  852.91   49.10
  -5   1   1  852.81   47.40
   5   1  -1  860.21   50.59
   5   1   2   35.00   10.60
  -5  -1   2   31.70    9.80
  -5  -1   2   29.30    4.10
   5   1   2   29.20    2.70
  -5  -1  -2   34.00    3.30
   5  -1   2   52.79   12.60
   5   1  -2   24.70    9.00
  -5  -1  -2   39.30   12.30
  -5   1   2   19.80    8.80
  -5   1   2   36.10   10.70
  -5  -1  -2   33.80    2.80
   5   1  -2   38.70    3.80
  -5  -1  -2   30.00    2.80
   5  -1   2   38.90    9.60
   5  -1   2   35.30    3.00
   5  -1  -3  332.17   18.00
   5   1   3  284.57   30.90
  -5  -1   3  330.07   31.60
  -5  -1   3  329.27   18.00
  -5  -1  -3  320.27   17.30
   5   1  -3  310.87   17.80
   5  -1   3  303.57   17.10
  -5  -1  -3  276.97   31.90
   5   1  -3  299.57   30.80
  -5   1   3  309.97   31.00
   5  -1   3  342.27   29.10
  -5  -1  -3  328.67   16.10
   5  -1   3  311.77   32.00
  -5  -1  -3  324.47   16.00
  -5   1  -4   58.59    5.60
  -5  -1   4   70.99   20.30
   5  -1  -4   67.29    6.70
   5   1   4   33.10   20.70
  -5  -1   4   65.79    6.60
  -5  -1  -4   61.89    6.00
  -5  -1  -4   54.79   28.60
   5   1  -4   63.59    6.50
  -5  -1  -4   62.49    4.90
  -5   1   4   73.79   20.50
   5  -1   4   58.79   20.20
   5  -1   4   64.49    6.20
   5  -1   4   64.89   17.70
  -5   1   4   60.79   19.50
  -5  -1   5   26.50   15.80
  -5   1  -5   29.60    4.90
   5  -1  -5   32.40    6.10
  -5  -1   5   34.50    6.40
   5   1   5   26.70   15.50
  -5  -1   5   42.70   17.80
  -5  -1  -5   27.40    4.20
   5  -1   5   35.60   16.70
   5   1  -5   23.80    5.30
   5  -1   5   37.70   14.90
  -5   1   5   30.60   14.90
  -5  -1  -5   27.70    5.30
   5  -1   5   22.30    5.00
  -5   1   5   47.20   21.30
  -5  -1   6   30.30   22.80
   5   1   6   20.40   15.70
   5  -1  -6   25.10    6.00
  -5   1  -6   33.80    5.70
  -5  -1   6   31.60   20.40
  -5  -1   6   21.80    5.90
   5  -1   6   27.60    6.30
  -5   1   6   27.50   17.40
  -5   1   6   20.20   14.00
  -5  -1  -6   28.00    4.40
  -5  -1  -6   18.10    4.80
   5  -1   6   10.50    8.50
   5   1  -6   22.20    6.00
   5  -1  -7   -1.60    1.00
   5   1   7    0.70    5.30
  -5  -1   7   -0.90    4.90
  -5  -1   7   -0.60    3.20
  -5   1  -7    0.80    2.10
   5   1   7   -1.00    3.80
  -5  -1   7   -0.90    1.70
  -5   1   7   -2.30    5.20
   5   1  -7   -1.10    1.70
   5  -1   7   -1.00    1.90
  -5   1   7   -1.10    2.90
   5  -1   7    3.60    8.10
  -5  -1  -7   -0.50    1.90
   5  -1   7   -2.00    4.30
  -5  -1  -7   -0.10    0.80
  -5   1  -8   10.60    4.00
   5   1   8    7.70   14.50
   5  -1  -8    5.80    3.70
  -5  -1   8    6.50    4.40
  -5  -1   8    3.30   11.50
  -5  -1   8   14.30   13.10
  -5   1  -8   14.10    3.50
   5   1   8   27.00   18.30
   5  -1   8   14.60   15.50
  -5  -1  -8   10.10    3.40
   5   1  -8   14.20    5.40
  -5   1   8    2.90    7.40
   5  -1   8   11.10    5.80
  -5  -1  -8   13.00    4.80
   5  -1   8    2.80   10.40
  -5   1   8    7.70   16.00
  -5  -2   0   46.20    4.00
  -5  -2   0   69.09   14.90
  -5  -2   0   50.99    4.00
   5  -2   0   55.19    9.50
  -5   2   0   44.20    5.60
   5   2   0   44.20    3.80
   5   2   0   51.69    4.10
   5   2   0   50.39   10.90
   5   2   1   98.99    6.50
  -5  -2   1  116.59   14.20
  -5   2  -1  103.89   10.00
  -5  -2   1  106.49    7.10
   5   2   1   85.79    6.30
   5   2   1  147.19   22.10
   5  -2  -1  116.29   18.50
   5   2  -1  112.79    7.20
   5   2  -1  122.79   19.50
  -5  -2  -1  117.29    6.90
  -5   2   1  108.39   12.60
  -5  -2  -1  114.19   21.30
  -5  -2  -1  110.59    6.90
   5   2  -1  106.09    7.00
   5  -2   1  106.79    9.80
   5  -2  -2  189.68   22.80
   5   2   2  195.28   10.70
   5   2   2  211.88   23.00
  -5  -2   2  176.58   20.10
  -5  -2   2  191.98   11.70
  -5  -2  -2  197.98   10.80
  -5  -2  -2  188.08   10.60
   5   2  -2  167.68   20.90
   5  -2   2  201.18   32.10
  -5  -2  -2  179.18   29.80
  -5  -2  -2  193.58   11.60
   5   2  -2  180.18   11.40
   5   2  -2  188.18   11.30
   5  -2   2  186.58   10.40
  -5   2   2  199.38   22.30
   5  -2  -3  122.39    8.80
  -5  -2   3   94.29   19.30
  -5  -2   3  121.39    9.40
  -5   2  -3  112.79    6.80
   5   2   3  145.09   28.30
  -5  -2  -3  124.69   10.10
   5   2  -3  120.29    8.70
  -5  -2  -3  112.29    7.40
  -5  -2  -3   70.89   20.50
  -5   2   3   71.79   19.80
  -5  -2  -3  125.29    7.60
   5   2  -3   66.09   18.40
   5  -2   3  137.79   16.80
   5  -2   3  111.89    8.00
  -5  -2   4  132.79   10.20
  -5  -2   4   86.59   20.10
   5   2   4   98.99   31.40
   5  -2  -4  127.39   10.60
  -5  -2  -4  117.39    8.00
  -5  -2  -4  119.19    9.50
  -5   2   4  104.49   28.50
   5   2  -4   73.19   20.50
   5  -2   4  129.99   31.10
   5  -2   4  166.98   28.70
  -5  -2  -4  118.09   37.50
   5  -2   4  124.49    9.40
   5   2  -4  140.29   10.20
   5  -2  -5   60.49    8.90
  -5   2  -5   59.59    5.50
  -5  -2   5   56.09    8.80
   5   2   5   48.10   21.00
  -5  -2   5   29.40   14.50
   5  -2   5   62.79   18.80
  -5   2   5   41.20   18.30
   5   2  -5   47.20    7.80
   5  -2   5   61.69   11.30
  -5   2   5   40.20   16.20
   5  -2   5   44.40   19.90
  -5  -2  -5   48.60    4.80
  -5  -2  -5   57.59    8.30
  -5  -2  -5   50.09   21.60
  -5   2  -6   42.20    6.50
   5   2   6   48.40   26.10
  -5  -2   6   38.80    8.10
   5  -2  -6   51.89    8.90
  -5  -2   6   33.70   15.30
  -5   2   6   37.20   17.20
  -5  -2  -6   47.80    8.10
  -5  -2  -6   10.50   12.90
   5  -2   6   52.89    8.60
  -5   2   6   74.49   29.40
  -5  -2  -6   42.40    4.90
   5   2  -6   37.40    7.50
   5  -2   6   31.20   13.40
  -5  -2   7    8.50   14.20
  -5  -2   7    6.60    7.40
   5  -2  -7   19.30    5.90
   5   2   7   21.60   18.30
  -5  -2   7   10.90    4.90
  -5   2  -7   15.10    4.50
  -5   2   7   13.20   13.60
   5  -2   7   18.30   14.20
   5  -2   7    9.50    4.70
   5  -2   7    2.10    7.70
  -5   2   7    3.40    7.40
  -5  -2  -7   19.50    5.80
   5   2  -7   20.20    5.60
  -5  -2  -7   14.40    3.50
   5  -2  -8   34.30    8.80
   5   2   8    4.60   11.90
  -5  -2   8   26.90    8.10
   5   2   8   19.70   14.80
  -5  -2   8   27.90   17.60
  -5   2  -8   35.90    6.70
  -5  -2   8   19.60   22.40
  -5  -2  -8   29.20    7.60
   5  -2   8   35.20   18.70
   5  -2   8   32.20    8.90
  -5   2   8   22.80   17.90
  -5  -2  -8   25.90    5.40
   5   2  -8   20.60    6.70
  -5   2   8   10.50   14.00
  -5  -3   0  260.27   14.10
   5  -3   0  249.38   12.30
  -5  -3   0  262.77   14.00
   5   3   0  235.08   13.40
   5   3   0  221.68   23.30
  -5   3   0  250.77   20.50
  -5  -3   0  242.38   25.60
   5   3   0  234.28   13.60
   5   3   1   90.29   18.80
  -5  -3   1   93.69   18.80
  -5   3  -1  101.69   11.60
  -5  -3   1   89.59    6.80
  -5  -3   1   88.69    6.80
   5  -3  -1   81.99   17.30
   5   3   1   88.69    6.30
   5   3   1   77.69    6.00
   5  -3   1   98.99   15.20
   5   3  -1   96.49   19.60
   5  -3   1   84.29    5.60
  -5  -3  -1   86.69   20.40
  -5  -3  -1   93.19    6.60
   5   3  -1   83.59    6.40
  -5   3   1   93.79   16.50
  -5  -3  -1   95.19    6.60
   5   3   2  409.56   20.60
  -5  -3   2  441.06   23.60
   5  -3  -2  362.16   36.20
   5   3   2  397.96   36.50
  -5  -3  -2  401.26   40.40
   5   3  -2  398.16   21.10
   5  -3   2  459.95   32.10
  -5   3   2  389.86   35.00
  -5  -3  -2  402.36   20.90
   5   3  -2  378.26   21.40
   5  -3   2  394.06   20.40
   5   3   3   61.99    5.40
  -5  -3   3   59.19   15.00
   5  -3  -3   81.09   22.20
   5   3   3   90.89   24.00
   5  -3  -3   55.69    5.90
  -5   3  -3   67.69   16.70
  -5  -3   3   71.99    6.90
  -5   3  -3   67.19    4.60
   5   3  -3   34.50   12.80
   5  -3   3   66.69    5.80
  -5  -3  -3   62.99    5.30
  -5   3   3   59.19   18.80
  -5  -3  -3   65.59    6.60
   5   3  -3   61.29    5.70
  -5  -3  -3   62.29   20.30
   5  -3   3   50.69   13.70
   5   3  -3   63.89    6.20
  -5  -3   4  197.08   33.60
   5  -3  -4  153.28   34.50
  -5  -3   4  180.58   13.30
   5   3   4  224.88   41.40
   5  -3  -4  176.98   12.90
  -5   3  -4  170.58   10.60
   5   3  -4  132.49   30.40
  -5  -3  -4  165.78   10.90
  -5  -3  -4  154.08   34.70
   5  -3   4  173.58   12.30
  -5  -3  -4  175.78   13.00
   5   3  -4  168.58   12.30
  -5   3   4  228.68   43.20
  -5  -3  -4  189.88   11.20
   5  -3   4  205.58   24.50
  -5   3  -5   33.50    5.10
   5  -3  -5   40.30    7.20
  -5  -3   5   37.80    7.10
  -5  -3   5   50.69   19.10
   5   3   5   46.30   20.90
   5  -3   5   33.50   19.50
   5  -3   5   36.20    6.50
  -5   3   5   30.00   15.90
  -5  -3  -5   44.50    6.10
  -5  -3  -5   31.70    6.40
   5  -3   5   37.10   15.40
   5   3  -5   47.10    7.70
  -5  -3  -5   38.30    4.40
   5   3  -5   44.90   17.40
  -5  -3  -5   28.50   18.00
  -5   3  -6   44.10    6.50
  -5  -3   6   39.20   17.70
   5  -3  -6   37.20    7.60
  -5  -3  -6   37.20    7.60
   5  -3   6   31.90   14.60
   5   3  -6   37.40    7.70
  -5   3   6   62.29   27.90
   5  -3   6   35.30    7.30
   5  -3   6   43.00   23.40
  -5  -3  -6   15.40   12.80
   5  -3  -7   34.70   11.00
  -5   3  -7   35.10    6.60
  -5  -3   7   21.00   13.50
  -5  -3   7   34.40    8.00
   5   3   7   12.20   14.60
   5   3  -7   34.60    7.70
  -5  -3  -7   33.00    7.60
   5  -3   7   34.90   24.20
  -5  -3  -7   36.20    5.80
  -5   3   7   21.40   18.30
  -5   3   7   56.39   27.80
   5  -3   7   21.60   13.00
   5  -3   7   32.00    7.80
  -5   3  -8   34.60    7.00
  -5  -3   8   18.00    7.00
   5   3   8   39.60   27.90
  -5  -3   8   15.20   11.70
  -5  -3   8    4.60   14.20
   5  -3  -8   38.50    9.30
  -5   3   8   23.60   22.20
   5   3  -8   42.80    9.10
  -5  -3  -8   28.20    5.50
   5  -3   8    5.00    7.60
  -5   3   8    6.30   10.20
  -5  -3  -8   24.10    7.40
   5  -3   8   13.40   18.20
  -5  -4   0   31.50   13.30
   5   4   0   44.20   14.50
   5  -4   0   33.00    2.70
   5  -4   0   30.40    3.10
  -5  -4   0   37.90    5.60
   5   4   0   26.90    4.50
  -5  -4   0   28.30    4.30
   5  -4   0   36.50   12.50
  -5   4   0   58.89   13.80
   5  -4  -1  121.79   23.40
   5  -4  -1  114.59    7.10
  -5  -4   1  101.99    8.10
  -5  -4   1  130.79   25.60
   5   4   1  106.69    8.20
   5   4   1  114.19   23.30
  -5  -4   1  103.39    8.40
  -5   4  -1  205.08   31.00
   5  -4  -1  107.19    6.60
   5   4   1  113.39    7.80
  -5  -4  -1  107.19    8.20
  -5  -4  -1  128.09   27.20
  -5  -4  -1  116.69    8.20
   5  -4   1  109.19   19.40
   5   4  -1   95.99   19.90
   5  -4   1  116.19    7.50
   5   4  -1  103.09    7.70
  -5   4   1  147.29   24.20
   5  -4  -2   89.19   23.60
  -5  -4   2   76.79    7.20
  -5  -4   2   90.49   21.00
   5  -4  -2   73.89    5.60
   5   4   2   68.79    5.90
  -5   4  -2  119.59   22.40
   5   4   2   90.49   22.50
   5   4  -2   76.19    6.80
  -5  -4  -2   74.79    6.40
   5  -4   2   67.49    5.90
   5   4  -2   70.49    6.20
  -5   4   2   70.09   18.20
  -5  -4  -2   79.59    6.40
   5   4  -2  111.99   25.00
  -5  -4  -2   94.49   26.30
   5  -4   2   84.99   17.50
   5  -4  -3  122.29    8.50
  -5  -4   3  128.49   10.50
  -5  -4   3  149.88   28.90
   5   4   3   98.59   26.70
  -5   4  -3  137.19    8.50
  -5   4  -3   96.49   21.60
   5   4   3  120.29    8.90
   5  -4  -3  124.49   29.70
  -5  -4  -3  125.19    9.00
  -5  -4  -3  116.29   36.90
   5  -4   3  125.89    9.30
  -5   4   3   95.29   23.50
  -5  -4  -3  116.39    8.60
   5  -4   3  126.69   22.10
   5   4  -3  173.58   34.50
  -5   4  -4   68.69   19.70
   5   4   4   88.39   26.60
  -5   4  -4   90.19    6.60
   5  -4  -4   81.09   25.70
   5  -4  -4   85.39    8.60
  -5  -4   4   94.19    9.30
  -5  -4   4   71.89   26.60
   5   4  -4   78.79    7.40
  -5  -4  -4   94.59    7.60
  -5  -4  -4   84.59    7.20
  -5  -4  -4  107.99   33.30
  -5   4   4   49.70   18.20
   5  -4   4   99.19   21.30
  -5  -4  -4   93.59    9.30
   5   4  -4   94.89   31.30
   5   4  -4   90.09    8.40
  -5   4  -5   23.80    4.50
   5  -4  -5   16.70    4.90
  -5  -4   5   14.90    5.20
   5  -4  -5    5.50    9.80
  -5  -4   5   27.30   14.90
   5   4   5    3.70    8.40
   5   4  -5   14.70    4.50
   5  -4   5   13.20    4.40
   5   4  -5   11.50   11.60
  -5   4   5   10.40   10.80
  -5  -4  -5   21.70    6.00
  -5  -4  -5   11.80    3.80
   5  -4   5   25.10   12.00
   5   4  -5   12.10    3.40
  -5  -4  -5   15.90    3.80
  -5   4  -6   31.20    5.60
   5  -4  -6   44.70    8.80
  -5  -4   6   15.50   10.80
  -5   4  -6   30.50    3.50
  -5  -4   6   29.70    7.40
  -5  -4  -6   43.30    6.60
   5  -4   6   28.80    7.10
   5  -4   6   25.40   12.50
   5  -4   6   19.20   18.20
   5   4  -6   13.50   13.40
   5   4  -6   25.00    5.40
  -5  -4  -6   22.80   15.40
  -5   4   6    3.40    7.90
  -5  -4   7   -0.40    3.00
   5  -4  -7    2.90    2.80
  -5  -4   7   27.40   18.40
  -5   4  -7    0.90    2.10
  -5   4  -7    4.50    2.10
   5   4   7    1.50    7.90
   5   4  -7    2.60    3.10
  -5   4   7   -2.50    4.80
  -5  -4  -7    4.20    2.60
   5  -4   7    1.80    8.40
  -5  -4  -7    3.20    3.50
   5   4  -7    2.40    2.20
   5  -4   7    1.50    5.10
  -5  -4  -7   -2.20    5.30
  -5  -4  -7    1.80    1.90
   5  -4   7    1.10    3.30
   5   5   0   18.10    4.00
  -5  -5   0   15.80    4.40
  -5  -5   0   23.50   11.70
   5  -5   0   19.70    3.80
   5   5   0   17.10    3.40
  -5   5   0   19.30    9.00
   5  -5   0    7.10    6.80
   5   5   0   15.60    8.30
   5  -5   0   16.20    2.50
  -5  -5   0   26.40    4.90
   5   5   1   42.70    4.50
   5  -5  -1   39.90    4.10
   5  -5  -1   42.20    3.70
  -5  -5   1   60.29   19.80
   5   5   1   44.70    4.80
  -5  -5   1   36.70    6.30
  -5  -5   1   44.60    5.10
   5  -5  -1   21.50   12.30
  -5   5  -1   61.69   16.20
   5   5   1   37.20   14.10
   5   5  -1   29.60   13.10
  -5   5   1   51.19   15.60
  -5  -5  -1   39.90   16.40
  -5  -5  -1   40.80    6.60
   5  -5   1   61.49   16.80
  -5  -5  -1   37.20    5.40
   5  -5   1   42.00    5.90
   5   5  -1   51.59    5.40
   5   5  -1   41.60    4.60
   5   5   2   88.19   24.10
   5  -5  -2   73.59   22.20
  -5  -5   2   72.99    7.50
   5  -5  -2   70.29    5.90
  -5   5  -2   84.39   20.00
   5  -5  -2   72.19    5.60
   5   5   2   74.49    6.40
  -5  -5  -2   65.59    6.30
  -5  -5  -2   81.79    7.20
  -5   5   2   41.60   14.10
   5  -5   2   75.59   17.10
  -5  -5  -2   63.09   20.20
   5   5  -2   76.69    7.20
   5  -5   2   72.49    6.70
   5   5  -2   72.49    6.50
   5   5  -2   79.29   21.30
   5   5   3   62.99    6.10
  -5   5  -3   53.99    4.60
   5  -5  -3   76.19   26.60
  -5  -5   3   76.49   23.80
  -5  -5   3   54.09    8.60
  -5   5  -3   57.69   17.70
   5   5   3   64.79   19.70
   5  -5  -3   52.39    5.20
   5  -5   3   55.99   16.40
   5   5  -3   57.69    8.20
   5   5  -3   47.80   18.70
  -5  -5  -3   61.19    6.00
   5  -5   3   49.70   10.60
   5   5  -3   65.19    6.20
  -5  -5  -3   62.09   25.10
  -5  -5  -3   56.49    7.80
  -5   5  -4   24.00   12.80
   5   5   4   35.20   15.40
  -5   5  -4   35.00    4.90
   5  -5  -4   24.00   15.60
  -5  -5   4   18.40    5.40
  -5  -5   4   64.49   21.80
   5  -5  -4   32.20    5.00
  -5  -5  -4   21.30   17.70
   5   5  -4   40.50   19.00
   5   5  -4   41.40    7.30
   5  -5   4   29.20    5.90
   5   5  -4   36.90    6.00
  -5  -5  -4   30.60    5.30
  -5  -5  -4   47.50    8.40
  -5  -5  -4   40.80    6.70
   5  -5   4   31.40   12.40
  -5   5   4   30.90   16.40
   5   5   5   13.20   12.50
   5  -5  -5   10.80    3.20
  -5  -5   5    7.30    9.50
  -5   5  -5    1.70    4.70
  -5   5  -5    7.50    2.60
   5  -5  -5    1.00    5.20
   5  -5  -5    8.10    4.10
   5  -5   5    3.20    3.00
  -5  -5  -5   -1.50    4.00
   5   5  -5   10.50    3.40
  -5  -5  -5   15.90    5.00
   5   5  -5   10.30   11.10
  -5  -5  -5   10.30    3.40
   5  -5   5    5.30    5.50
   5   5  -5    5.90    3.30
  -5   5   5    8.70    9.90
  -5  -5   6    2.20    3.50
  -5   5  -6    6.90    2.90
   5  -5  -6    1.70    2.90
   5   5   6   -1.80    8.30
   5  -5  -6    1.40    6.40
  -5  -5   6   -0.10    2.90
  -5  -5  -6    6.10    3.90
   5  -5   6    9.00    9.30
  -5   5   6   -1.20    4.60
  -5  -5  -6    3.10    3.00
  -5  -5  -6    3.80    2.70
   5   5  -6    7.40    3.70
   5   5  -6    2.90    2.40
  -5  -5  -6    1.00   12.00
   5   5  -6    1.60    7.00
   5  -5   6    1.10    2.70
  -5  -5   7   -1.30    4.00
   5  -5  -7   -1.30    1.80
  -5  -5   7    1.70    4.20
   5   5   7   -1.80    5.50
  -5   5  -7    1.50    2.10
   5  -5  -7    3.70    3.20
  -5  -5  -7    3.10    2.70
   5  -5   7    7.00    5.60
   5   5  -7   -0.90    0.80
   5   5  -7   -0.30    4.40
  -5  -5  -7    1.70    2.20
  -5  -5  -7    8.90   17.80
   5  -5   7   -1.80    6.70
  -5   5   7   -1.00    6.00
   5   5  -7    3.80    3.20
  -5  -5  -7   10.80    5.60
  -5  -6   0   -0.40    3.20
   5   6   0    0.70    4.00
  -5  -6   0   -0.40    0.70
   5   6   0   -0.50    0.60
   5  -6   0    0.20    2.60
  -5   6   0   -0.70    1.50
  -5  -6   0   -0.50    1.20
   5  -6   0    1.10    1.10
   5   6   0   -0.60    0.80
  -5  -6   1    4.90    6.80
   5   6   1   23.40    4.60
  -5  -6   1   12.70    3.50
  -5   6  -1   10.20    7.60
   5  -6  -1   13.60    3.40
   5  -6  -1   14.40    2.80
  -5  -6   1   10.70    4.00
   5   6   1   19.10   13.70
   5   6   1   14.60    3.40
   5   6  -1   11.60    3.00
   5   6  -1    8.90    3.20
  -5  -6  -1   13.80    3.90
   5  -6   1   14.90    3.70
   5   6  -1   27.90   14.80
   5  -6   1   14.10    2.60
  -5   6   1   13.90    8.30
  -5  -6  -1    3.60    8.50
   5  -6   1   10.90    8.50
  -5   6  -2    6.70    6.90
   5  -6  -2   11.50   11.80
   5  -6  -2    7.50    2.60
  -5  -6   2    7.80    3.60
   5   6   2    6.10    2.40
   5   6   2    2.50    6.10
   5  -6  -2    8.70    2.40
  -5  -6  -2   -0.30    4.40
   5  -6   2    1.80    2.00
   5   6  -2    9.20    2.90
  -5   6   2    4.80    5.80
   5  -6   2    8.60    7.40
  -5  -6  -2    4.40    2.70
   5   6  -2   10.80    3.40
  -5  -6   3    7.80    7.70
   5   6   3    3.20    6.90
  -5   6  -3    2.90    1.40
  -5   6  -3   -0.80    1.90
   5  -6  -3    4.10    9.00
   5  -6  -3    2.40    1.70
   5   6  -3    5.90    2.30
   5  -6   3    2.10    2.10
  -5  -6  -3    0.50    4.60
   5  -6   3   -1.10    1.90
   5   6  -3   -1.50    2.00
   5   6  -3    1.70    2.30
  -5  -6  -3    0.40    1.30
   5   6   4   11.90   11.40
  -5  -6   4    4.80    7.70
  -5   6  -4    3.20    5.90
   5  -6  -4    9.90   13.40
   5  -6  -4    8.70    2.70
  -5   6  -4   13.50    3.00
  -5  -6  -4   15.10   14.10
   5   6  -4   12.00    3.50
   5   6  -4   12.10    4.10
   5   6  -4   -0.10    3.00
  -5   6   4    9.60   11.20
   5  -6   4   10.90    4.10
   5  -6   4   28.40   13.80
  -5  -6  -4   13.60    3.90
   5  -6  -5   -1.00    5.00
   5  -6  -5    1.00    2.80
  -5  -6   5    4.60    7.20
  -5  -6   5    0.20    3.00
  -5   6  -5    1.40    1.60
   5  -6  -5    2.50    2.00
  -5   6  -5    5.50    6.60
  -5  -6  -5    5.50    3.30
   5   6  -5    3.10    2.20
  -5   6   5    6.50   10.80
   5  -6   5    0.00    2.60
   5   6  -5    1.60    2.40
   5  -6   5   -1.90    2.90
  -5  -6  -5   -0.70    7.10
  -5  -6  -5    4.80    2.60
   5   6  -5   -2.00    3.00
   5  -6  -6    4.70    9.50
   5   6   6   -4.20    5.10
   5  -6  -6    9.10    4.80
  -5   6  -6    8.40    3.40
   5  -6  -6    4.80    2.70
  -5  -6   6    8.30    9.90
  -5  -6   6    2.60    6.40
   5   6  -6    5.30    2.70
   5  -6   6    6.90    7.90
  -5  -6  -6    3.10    2.80
  -5   6   6    1.70    7.30
   5  -6   6   -0.10    2.90
  -5  -6  -6    9.60    5.20
   5   6  -6    4.80    3.50
  -5  -6  -6    3.00    7.10
  -5  -6  -6    3.60    2.90
   5  -7   0   86.99    6.70
  -5  -7   0   83.49    8.10
   5  -7   0   76.09    7.70
   5   7   0   44.30   16.40
   5  -7   0   64.19   21.80
   5   7   0   79.29    7.60
   5   7   0   73.59    8.10
  -5  -7   0   47.90   19.30
  -5   7   0   99.79   25.40
  -5   7  -1   53.19   18.40
   5  -7  -1   67.19    6.90
   5   7   1   39.80   15.30
   5  -7  -1   19.40   15.40
  -5  -7   1   61.89    7.00
  -5  -7   1   46.50   19.50
   5   7   1   59.49    6.10
   5  -7  -1   59.89    5.50
   5  -7   1   44.10    7.80
  -5   7   1   44.40   16.80
   5  -7   1   15.00   11.10
   5   7  -1   45.50   20.40
  -5  -7  -1   29.10   19.20
   5   7  -1   65.89    6.90
  -5  -7  -1   60.99    6.70
   5  -7   1   60.39    5.40
   5   7  -1   62.59    8.70
  -5   7  -2   28.10   15.00
   5  -7  -2   28.40    4.60
  -5  -7   2   20.50   13.10
   5   7   2   23.10    4.90
   5  -7  -2   18.30   12.70
   5  -7  -2   31.70    6.20
   5   7   2   17.50   10.90
  -5  -7  -2   16.90    5.10
  -5   7   2    8.80    9.00
   5  -7   2   21.30   13.50
   5   7  -2   14.30   11.60
  -5  -7  -2   15.50   11.80
   5  -7   2   22.30    5.60
   5   7  -2   22.70    4.50
  -5  -7  -2   37.00    6.20
   5   7  -2   27.60    5.80
   5  -7  -3    0.80    6.80
  -5   7  -3   14.40    2.90
   5   7   3   14.10    3.80
   5  -7  -3   11.20    3.70
  -5   7  -3    7.20    8.40
  -5  -7   3    3.80    3.30
   5  -7  -3    8.60    2.70
   5   7   3   16.90   14.00
   5   7  -3   11.00    5.30
   5  -7   3   15.30   11.90
  -5  -7  -3   16.30    4.60
  -5  -7  -3    2.70    2.40
   5  -7   3    6.30    3.20
   5   7  -3   21.20   15.20
   5   7  -3   15.70    4.00
  -5  -7  -3    5.70    8.70
  -5   7  -4    7.30    2.30
   5  -7  -4   11.50    3.80
  -5  -7   4   10.30   12.20
  -5   7  -4    6.00    9.00
   5  -7  -4   -2.20    4.80
  -5  -7   4    6.00    4.50
   5  -7  -4    8.10    2.80
   5  -7   4    4.00    7.50
  -5  -7  -4   -0.50    5.40
   5   7  -4   11.70    3.50
  -5  -7  -4    8.10    3.30
  -5   7   4   -1.50    3.50
   5   7  -4   19.70   17.00
   5   7  -4   14.60    4.70
   5  -7   4    1.80    3.00
  -5  -7  -4    4.50    3.60
  -5  -7   5    0.00    5.50
   5  -7  -5    1.50    2.70
   5  -7  -5    1.40    1.90
   5  -7  -5    1.10    7.60
   5  -7  -5    6.70    3.50
   5   7   5    7.90    7.80
  -5   7  -5    6.30    2.50
  -5   7  -5   11.30   12.40
  -5  -7  -5   -2.50    6.90
   5  -7   5    1.70    6.10
  -5  -7  -5    4.80    3.60
   5  -7   5    0.30    3.30
   5   7  -5    3.80    2.50
  -5   7   5    3.20    8.30
   5   7  -5    6.10    3.40
  -5  -7  -5    3.10    2.70
  -5  -7  -5    6.70    4.60
  -5  -8   0   15.40    4.70
   5   8   0   20.30   15.70
   5  -8   0   12.00    4.10
  -5  -8   0    0.20    4.80
  -5   8   0    6.50    8.00
   5  -8   0   12.30    3.10
   5  -8   0    3.80    9.90
   5   8   0   16.50    4.00
  -5  -8   0   10.80    5.00
   5   8   0   14.80    4.10
   5   8   1   -1.00    2.90
  -5  -8   1    1.90    2.40
   5  -8  -1    0.90    2.20
   5  -8  -1    1.30    1.70
  -5  -8   1   -2.90    3.50
   5   8   1    1.30    1.50
  -5  -8   1    0.70    1.30
  -5   8  -1   -1.50    3.40
   5  -8  -1   -1.30    4.20
   5   8  -1   -1.50    0.80
   5  -8   1   -2.00    5.30
   5   8  -1   -1.70    2.80
  -5  -8  -1    0.60    1.60
  -5   8   1    2.50    7.60
  -5  -8  -1   -0.80    1.60
   5  -8   1   -0.60    0.80
   5   8  -1   -0.20    1.00
   5  -8   1   -0.90    1.50
  -5  -8  -1   -0.50    5.10
   5  -8  -2   16.00   13.70
  -5  -8   2    5.30   10.40
  -5  -8   2    7.40    4.50
  -5   8  -2   14.60   12.90
   5   8   2   10.10    3.30
   5   8   2    2.60    6.50
   5  -8  -2   11.10    3.20
   5  -8  -2    5.40    3.30
  -5   8   2    5.40   11.20
   5  -8   2    3.20    3.20
   5   8  -2   10.00    3.50
   5   8  -2   13.00    3.60
   5   8  -2    0.20    5.00
  -5  -8  -2    5.30    3.70
   5  -8   2    7.00    8.00
  -5  -8  -2    0.40    5.90
  -5  -8  -2    5.40    3.20
   5   8   3    9.20    3.30
   5  -8  -3    0.60    7.60
   5  -8  -3    8.50    2.80
   5  -8  -3    3.40    2.80
  -5   8  -3   -0.50    3.20
  -5  -8   3    7.00    4.80
  -5  -8   3    1.20    5.90
   5   8  -3   -0.50    4.10
   5   8  -3    6.30    3.10
   5   8  -3   12.90    4.10
  -5  -8  -3    8.50    3.30
  -5  -8  -3   -0.20    5.60
  -5  -8  -3    9.80    4.30
   5  -8   3    4.60    8.10
  -5   8   3    0.40    8.50
  -5  -8   4    7.30    5.20
   5   8   4   12.30   13.60
  -5  -8   4    7.60   10.30
   5  -8  -4    8.00    3.20
  -5   8  -4   11.40   13.80
   5  -8  -4    7.60    4.00
   5   8  -4   14.40    4.80
   5   8  -4   15.60    4.10
  -5  -8  -4    7.80    4.90
   5  -8   4    1.40    3.50
  -5  -8  -4   -1.70    9.40
   5  -9   0   39.40    6.00
  -5  -9   0   23.90   15.80
   5   9   0   48.20    8.00
  -5  -9   0   38.50   13.50
   5  -9   0   22.60    6.80
   5  -9   0   23.00   16.60
  -5   9   0   67.09   24.10
  -5  -9   0   36.70    7.40
   5   9   0   42.60    7.10
   5   9   1   12.20    3.60
  -5  -9   1    1.30    8.70
  -5  -9   1    5.00    3.10
   5  -9  -1   10.80    5.20
  -5   9  -1   10.20   10.50
   5  -9  -1   11.00   23.20
   5  -9  -1    5.10    2.40
  -5  -9   1    6.20    4.70
  -5  -9  -1    2.50    3.80
   5  -9   1    7.50    2.80
   5  -9   1    2.80    3.60
  -5   9   1    8.40   11.00
   5   9  -1   14.70    4.00
   5   9  -1   10.20    3.90
  -5  -9  -1   -3.60    5.90
  -5  -9  -1    5.90    3.20
  -5  -9   2   39.90   24.10
   5  -9  -2   24.20    5.00
  -5  -9   2   13.50    6.40
   5   9   2   33.00    6.50
  -5  -9  -2   18.20    6.30
   5  -9   2   29.50    9.40
   5   9  -2   35.40    6.30
   5   9  -2   34.70    7.00
  -5  -9  -2   22.60   22.90
   6   0   0  345.97   16.70
   6   0  -1  524.05   34.50
  -6   0   1  620.74   34.40
  -6   0  -1  555.14   33.70
   6   0  -1  607.14   27.30
  -6   0   2  211.08   10.80
  -6   0   2  187.08   19.40
   6   0   2  183.68   18.60
   6   0   2  195.58   10.60
  -6   0  -2  175.98   19.20
   6   0   2  184.58    9.80
  -6   0  -2  196.48    9.90
   6   0   3  364.06   34.30
  -6   0   3  381.76   38.40
  -6   0  -3  381.36   18.00
   6   0   3  345.47   19.50
  -6   0   3  381.16   19.80
  -6   0   3  387.36   34.70
   6   0   4   36.00    5.70
   6   0  -4   36.30    6.10
  -6   0   4   41.90    6.20
  -6   0   4   37.50   18.30
  -6   0  -4   31.70    3.00
  -6   0   4   22.90   11.90
   6   0   4   37.00   15.50
  -6   0   5  395.86   48.80
   6   0   5  382.06   46.00
  -6   0   5  431.96   45.60
  -6   0   5  417.66   23.40
  -6   0  -5  351.86   21.30
   6   0   5  428.16   43.60
   6   0  -5  418.36   24.10
  -6   0   6    7.70    3.70
  -6   0  -6    6.60    2.20
  -6   0  -6    2.80    2.40
   6   0  -6    9.60    4.10
   6   0   6    4.90    3.30
   6   0   6    4.20    6.60
   6   0   6   -1.50    3.70
  -6   0   6    1.20    5.10
  -6   0   6   -0.60    2.50
   6   0   7   56.09   27.10
  -6   0   7   48.70   25.20
  -6   0  -7   60.09    8.80
   6   0   7   76.49   26.00
  -6   0   7   78.69   28.50
   6   0   7   53.69    9.70
   6   0  -7   55.89   10.00
  -6   0  -7   64.69    6.00
  -6   0  -8    4.00    2.00
   6   0   8    3.10    7.90
   6   0  -8   12.20    5.20
  -6   0  -8    7.00    4.10
  -6   0   8    0.90    7.10
   6   0   8    3.80   13.40
  -6   0   8    2.50    6.60
  -6  -1   0  730.43   42.90
   6   1   0  664.33   40.90
   6   1   0  774.82   33.80
   6   1   1  687.43   30.80
   6   1   1  659.83   40.30
  -6  -1   1  725.13   41.30
  -6  -1  -1  640.34   42.70
   6   1  -1  651.13   41.70
  -6   1   1  641.84   37.30
   6   1  -1  680.63   31.50
  -6   1   1  620.54   39.10
   6   1   2   58.49    4.20
  -6  -1   2   58.99    4.90
   6  -1  -2   57.79    4.80
  -6  -1   2   92.59   17.00
   6   1   2   72.39   15.70
  -6  -1  -2   68.09   16.70
  -6  -1  -2   57.19    4.00
  -6   1   2   69.99   16.40
   6  -1   2   56.69    4.20
   6  -1   2   75.39   14.60
   6  -1   2   75.79   12.30
  -6   1   2   64.79   14.40
   6   1  -2   55.99    5.00
  -6  -1  -2   62.49    4.40
   6   1  -2   53.79   13.50
   6  -1  -3   94.49    7.60
  -6  -1   3   77.89   17.20
   6   1   3  137.39   27.10
  -6  -1   3  104.89    7.90
   6   1  -3   55.59   15.70
  -6  -1  -3   97.59    6.40
  -6   1   3   72.99   19.60
  -6  -1  -3   95.89    7.00
  -6  -1  -3   82.49   22.00
   6  -1   3  140.79   23.10
   6  -1   3  118.59   23.70
  -6   1   3  157.18   27.50
   6  -1   3  104.09    7.30
   6   1  -3  105.69    8.10
  -6  -1  -3  106.89    6.40
  -6   1  -4   35.80    3.70
  -6  -1   4   35.20    5.70
  -6   1  -4   37.50    3.10
   6   1   4   34.90   14.90
   6  -1  -4   46.50    7.00
   6  -1   4   25.60   12.80
  -6  -1  -4   42.10    3.70
  -6  -1  -4   35.20    5.20
  -6   1   4   40.80   15.80
   6  -1   4   44.00   14.60
  -6  -1  -4   34.40    3.50
   6   1  -4   38.90    6.50
   6  -1   4   34.00    5.40
  -6  -1  -4   38.80   16.30
  -6   1  -5  158.48    9.30
  -6  -1   5  121.59   28.00
   6   1   5  182.98   40.60
  -6   1  -5  150.28   10.30
   6  -1  -5  149.79   12.30
  -6  -1   5  150.78   12.10
  -6  -1   5  196.38   44.10
  -6   1   5  190.98   38.10
  -6  -1  -5  150.78   11.30
  -6   1   5  175.98   42.50
   6  -1   5  208.68   37.30
  -6  -1  -5  161.88    9.90
   6   1  -5  172.38   12.80
   6  -1   5  175.88   38.50
  -6   1  -6    1.70    2.00
  -6  -1   6   -1.10    3.70
  -6   1  -6    2.10    1.30
   6  -1  -6    2.70    2.70
  -6  -1   6   -0.60    1.50
  -6  -1   6   -0.60    2.10
  -6   1   6   -2.40    2.50
  -6  -1  -6    1.10    1.30
   6  -1   6    1.60    2.40
  -6  -1  -6    1.00    2.20
   6   1  -6    2.40    2.20
   6  -1   6   -1.30    3.10
   6  -1   6    3.90    6.80
  -6  -1   7   39.20   10.00
  -6  -1   7   59.09   28.60
  -6   1  -7   38.80    4.30
  -6  -1   7   50.39   22.30
   6   1   7   44.20   25.70
  -6   1  -7   28.90    5.90
   6   1   7   33.00   19.60
   6  -1  -7   42.00    8.20
  -6  -1  -7   35.20    6.90
   6  -1   7   38.50    8.40
   6  -1   7   31.90   15.30
   6  -1   7   37.00   22.40
  -6  -1  -7   37.30    6.00
  -6   1   7   48.30   26.40
   6   1   8   16.80   17.30
  -6  -1   8   12.10    5.80
  -6  -1   8    8.30   10.80
  -6  -1   8   12.00   18.00
   6   1   8   11.30   16.70
   6  -1  -8   20.60    6.60
  -6   1  -8   13.10    4.70
  -6   1   8    4.30   12.30
  -6  -1  -8    6.90    3.80
  -6  -1  -8   11.00    3.20
   6   1  -8   13.00    5.80
   6  -1   8    5.40    4.60
   6  -1   8   25.80   26.00
   6  -1   8   13.90   15.40
  -6   1   8    9.40   10.50
   6   2   0   13.30    7.00
  -6  -2   0    8.00    2.20
   6   2   0   10.80    2.20
  -6  -2   0   11.30    6.10
  -6  -2   0   13.80    2.50
   6   2   0    8.50    2.10
  -6  -2   1  163.28    9.90
   6  -2  -1  172.88   17.60
   6   2   1  140.99   17.20
  -6  -2   1  157.78   17.70
   6   2   1  178.58    9.60
   6   2   1  165.88    9.40
  -6  -2  -1  165.78    9.80
  -6   2   1  184.28   16.50
   6   2  -1  162.88   18.40
   6   2  -1  159.18    9.80
  -6  -2  -1  168.78   20.50
  -6  -2  -1  160.08    9.30
   6   2  -1  157.48    9.90
  -6  -2   2  358.26   31.50
   6   2   2  386.06   19.50
  -6  -2   2  387.16   20.60
   6   2   2  444.06   35.50
   6  -2  -2  395.96   20.10
   6   2  -2  392.46   20.50
   6   2  -2  376.76   20.40
   6  -2   2  411.86   26.50
   6  -2   2  367.96   18.90
   6   2  -2  365.56   33.50
  -6   2   2  371.56   32.70
  -6  -2  -2  394.26   19.70
  -6  -2  -2  395.76   37.20
   6   2   3   17.50    9.90
  -6  -2   3   22.40    4.30
  -6  -2   3   16.80    7.80
   6  -2  -3   13.80    3.30
   6  -2   3   18.10    7.50
   6  -2   3   17.40    9.40
  -6  -2  -3   14.40    2.90
   6   2  -3   19.30    4.00
   6  -2   3   19.60    3.60
  -6  -2  -3   19.10    4.70
  -6  -2  -3   16.40   10.20
  -6   2   3   10.40    7.80
   6   2  -3   16.00    9.30
  -6  -2  -3   21.00    3.50
   6   2   4   85.79   24.80
  -6  -2   4   89.49   24.70
  -6   2  -4   53.19    4.60
   6  -2  -4   59.59    8.00
  -6  -2   4   63.89    8.60
  -6  -2  -4   54.19    4.80
  -6  -2  -4   57.39    4.90
  -6  -2  -4   56.69    6.00
   6  -2   4   54.29    5.80
   6  -2   4   72.69   18.80
   6   2  -4   62.49    6.50
   6   2  -4   47.50   18.30
  -6  -2  -4   20.30   12.10
   6  -2   4   76.39   24.10
  -6  -2   5   40.40    7.60
   6  -2  -5   48.10    7.80
   6   2   5   55.59   21.80
  -6   2  -5   55.99    5.00
  -6  -2   5   43.40   18.50
  -6   2   5   15.00   11.40
   6   2  -5   57.29    8.40
  -6   2   5   33.40   16.70
  -6  -2  -5   41.40    6.90
   6  -2   5   47.70    7.40
  -6  -2  -5   45.80    4.70
   6  -2   5   41.40   20.20
   6  -2   5   54.49   17.80
  -6  -2  -5   68.29   26.50
  -6  -2  -5   56.49    5.10
  -6  -2   6   13.00    4.80
  -6  -2   6   11.20    8.80
  -6   2  -6   17.50    3.90
   6   2   6    1.50    5.90
   6  -2  -6   22.00    5.90
  -6   2   6   10.00   11.30
  -6  -2  -6    1.70    4.80
   6  -2   6   22.40   13.10
  -6  -2  -6   15.00    4.60
  -6   2   6    9.00   10.40
   6  -2   6    8.20    3.60
  -6  -2  -6   13.70    3.70
   6  -2   6   11.60   14.40
   6   2  -6   14.60    4.60
  -6   2  -7    4.60    2.50
  -6  -2   7    1.20    2.60
  -6  -2   7   14.00   12.40
  -6   2  -7    5.90    2.10
  -6  -2   7   11.90   15.60
   6  -2  -7    7.80    4.20
   6   2   7    0.30    6.70
   6  -2   7    1.50    7.40
   6  -2   7   -2.40    4.80
   6   2  -7    4.60    3.80
   6  -2   7   -0.30    2.60
  -6   2   7    2.50    8.80
  -6  -2  -7    4.40    2.30
  -6  -2  -7   -0.40    2.00
  -6   2   7    0.50    6.40
   6   2   8    6.20   14.10
  -6   2  -8   -0.10    1.50
  -6  -2   8    2.70    4.10
   6  -2  -8    0.40    2.70
  -6  -2   8   -1.10    5.10
  -6  -2   8    2.20    9.90
  -6  -2  -8    0.10    2.10
  -6  -2  -8    1.30    2.10
   6   2  -8   -0.60    2.60
   6  -2   8   -2.80    6.90
  -6   2   8    0.60    6.40
  -6   2   8    4.90   11.70
   6  -2   8   -1.10    6.30
  -6  -3   0  112.19    8.10
   6  -3   0  114.79   14.10
  -6  -3   0  110.69   21.30
   6   3   0  154.38   24.80
   6   3   0  125.89    8.20
  -6   3   0  140.39   12.90
  -6  -3   0  122.99    9.30
   6  -3   0  122.69    6.70
   6   3   1    1.70    3.40
  -6  -3   1    7.80    2.30
  -6   3  -1    2.60    2.70
   6   3   1    6.00    1.90
   6   3   1    7.20    2.00
   6  -3  -1    3.00    3.80
  -6  -3   1    9.60    5.90
  -6  -3  -1    3.80    5.40
   6   3  -1    6.70    1.90
   6  -3   1    8.00    1.80
  -6  -3  -1    7.90    2.40
   6   3  -1    5.40    4.60
   6   3  -1    5.20    2.10
  -6   3   1    6.00    4.30
   6  -3   1    5.80    3.70
   6  -3  -2   15.60    9.70
  -6  -3   2   16.30    7.70
   6   3   2    7.60    5.80
  -6  -3   2   19.80    4.00
   6   3   2   16.40    2.90
  -6   3  -2   10.40    5.60
   6   3  -2   19.80    3.90
  -6  -3  -2    6.10    7.20
  -6   3   2   20.70    9.10
   6   3  -2   14.10    3.00
  -6  -3  -2    9.40    2.30
  -6  -3  -2   16.00    3.00
   6  -3   2   17.80    6.40
   6  -3   2   19.00    3.10
   6   3  -2    8.20    5.70
   6  -3  -3   16.60    3.70
   6   3   3    5.20    6.20
  -6  -3   3   17.20    4.10
  -6  -3   3   11.10    7.30
   6  -3  -3    5.30    6.50
   6   3   3   14.50    2.90
  -6   3   3   14.70    8.50
   6  -3   3   17.20    7.70
  -6  -3  -3   13.80    2.80
   6  -3   3   18.60    3.50
   6   3  -3   17.60    3.60
  -6  -3  -3    9.10    2.40
   6   3  -3   15.30    3.70
   6   3  -3   30.80   13.20
  -6  -3  -3   16.50    3.80
  -6  -3  -3   13.50   11.00
  -6  -3   4   18.70    4.90
  -6  -3   4   18.30    9.70
   6  -3  -4   24.50    5.20
   6   3   4   21.00   12.00
   6   3  -4   20.10    4.40
  -6   3   4   19.70   16.40
   6   3  -4   11.80    8.70
   6   3  -4   17.90    4.30
  -6  -3  -4   22.60    3.90
  -6  -3  -4   16.30    4.10
  -6  -3  -4   28.80   16.00
   6  -3   4   26.10    4.90
   6  -3   4   17.80    8.80
  -6  -3  -4   23.20    4.20
  -6   3  -5   23.10    3.90
  -6  -3   5   35.40   16.30
   6   3   5   39.30   18.40
  -6  -3   5   29.20    6.80
   6  -3  -5   23.30    5.70
   6  -3   5   29.90   13.70
  -6  -3  -5    5.90    9.00
  -6   3   5   15.60   12.60
  -6  -3  -5   22.50    4.40
   6   3  -5   22.80    5.60
   6  -3   5   16.70    4.50
  -6  -3  -5   26.10    4.50
   6   3  -5   13.00   10.00
  -6  -3  -5   24.10    5.20
   6  -3  -6    0.20    2.00
  -6   3  -6    7.80    2.70
  -6  -3   6    6.40    9.70
   6   3   6    3.70    7.90
   6  -3   6   -1.60    3.80
  -6   3   6    4.00    8.50
   6   3  -6    2.50    2.90
  -6  -3  -6   -2.00    1.20
  -6  -3  -6    0.40    5.70
  -6   3   6   -1.10    4.00
   6  -3   6    2.40    3.70
   6  -3   6    4.20    6.20
  -6  -3  -6    2.00    1.80
   6  -3  -7    0.50    2.90
  -6  -3   7   16.80   15.80
   6   3   7   -0.70    5.20
  -6   3  -7    4.10    2.70
  -6  -3   7    2.20    3.50
  -6   3   7    0.60    8.00
  -6   3   7    3.20    6.90
   6   3  -7    3.30    3.30
  -6  -3  -7    2.20    2.00
  -6  -3  -7    4.00    3.80
   6  -3   7    5.70    8.90
   6  -3   7    4.30    4.20
   6  -3   7   17.90   16.70
   6  -4   0  147.89   24.10
  -6  -4   0  148.89   29.50
   6   4   0  131.99    9.20
  -6   4   0  153.68   16.60
   6   4   0  135.29   25.80
  -6  -4   0  145.79    9.90
   6  -4   0  146.89    8.50
   6   4   0  122.29   10.50
  -6  -4   0  143.59   10.10
  -6  -4   1   53.49    5.40
  -6  -4   1   28.40   11.10
  -6  -4   1   48.00    6.50
   6  -4  -1   42.10   14.00
  -6   4  -1   49.50   12.00
   6  -4  -1   49.10    3.80
   6   4   1   52.39    4.80
   6   4   1   49.80   15.00
  -6  -4  -1   46.00    4.80
   6   4  -1   50.19    5.20
   6  -4   1   44.50   12.10
  -6  -4  -1   43.10    6.10
  -6   4   1   53.09   13.50
  -6  -4  -1   27.00   11.60
   6   4  -1   49.30    4.90
   6   4  -1   43.60   15.20
   6  -4   1   44.70    4.20
   6   4   2    9.80    2.60
   6  -4  -2   11.00    2.40
  -6   4  -2   18.20    8.30
   6  -4  -2    8.00    8.20
  -6  -4   2   13.80    3.60
  -6  -4   2    6.80    6.00
  -6  -4  -2   11.40    3.00
   6   4  -2   12.30    3.20
   6  -4   2   11.00    6.30
  -6  -4  -2   12.60    2.70
   6  -4   2    9.30    2.50
  -6   4   2    8.50    7.20
   6   4  -2   17.20   10.00
   6   4  -2    8.20    2.90
   6   4   3   54.39    5.50
   6   4   3   67.89   21.80
  -6  -4   3   58.09   21.90
  -6  -4   3   69.59    7.30
   6  -4  -3   59.99   22.40
  -6   4  -3   75.09   18.80
   6   4  -3   55.89    7.90
   6  -4   3   58.69   15.70
   6  -4   3   54.89    5.70
  -6  -4  -3   57.19    5.60
  -6  -4  -3   48.70   21.10
  -6  -4  -3   54.69    5.60
   6   4  -3   56.79    5.70
   6   4  -3   69.89   28.90
  -6   4   3   81.79   23.00
   6   4   4   18.20   11.50
   6  -4  -4   42.00    7.00
   6  -4  -4   24.40   15.90
  -6  -4   4   40.00    7.30
  -6  -4   4   30.80   12.90
  -6  -4  -4   42.40   20.70
   6   4  -4   65.99   22.40
  -6  -4  -4   40.90    4.80
   6   4  -4   40.00    6.60
  -6  -4  -4   43.70    7.20
  -6   4   4   20.70   17.30
   6  -4   4   36.10    7.30
  -6  -4  -4   38.00    6.20
  -6  -4   5   21.20   11.60
   6  -4  -5   42.10    7.80
  -6   4  -5   39.20    4.10
  -6  -4   5   23.30    6.10
   6  -4  -5   15.80   15.00
   6   4   5  106.29   54.79
  -6  -4  -5   23.00   18.90
   6  -4   5   48.90   17.10
   6   4  -5   30.10    6.20
   6   4  -5   31.30    5.40
   6  -4   5   41.80    7.40
  -6   4   5   41.40   18.90
  -6  -4  -5   30.30    6.80
  -6  -4  -5   40.70    6.20
  -6  -4   6    8.50    4.70
  -6   4  -6    8.30    2.80
   6  -4  -6    8.10    4.50
  -6  -4   6   26.00   17.30
   6   4   6    6.50   11.90
   6   4  -6   16.10    5.90
  -6  -4  -6   20.30    5.80
  -6  -4  -6   15.80    4.30
  -6  -4  -6   15.10    3.70
   6  -4   6   10.70    4.50
  -6   4   6   10.90   13.40
   6  -4   6   17.60   15.70
   6  -4   6   15.90   11.40
   6   4  -6   16.30    4.70
   6  -4  -7   24.20    7.10
   6   4   7   14.40   12.10
  -6  -4   7   11.10    6.20
  -6   4  -7   16.40    4.90
   6  -4   7    9.90    5.50
   6   4  -7   21.30    6.40
  -6  -4  -7    4.90    9.70
   6  -4   7   -1.90    7.00
  -6   4   7    1.80    6.20
   6   4  -7   14.10    4.20
  -6  -4  -7   15.50    6.10
  -6   4   7    2.70   10.70
   6  -4   7   13.10   11.80
  -6  -4  -7   22.10    4.90
  -6  -4  -7   11.60    3.90
   6   5   0    0.80    1.20
   6   5   0   -0.20    1.10
  -6  -5   0   -0.90    0.50
  -6   5   0   -1.00    1.10
   6  -5   0   -2.60    2.80
  -6  -5   0   -2.60    3.60
   6  -5   0    0.10    0.70
   6  -5   0   -0.20    0.70
  -6  -5   0   -1.10    0.90
  -6  -5   1  138.59   10.70
   6  -5  -1  147.59    8.60
  -6   5  -1  166.38   20.20
  -6  -5   1   86.19   36.00
   6   5   1  150.38   10.10
  -6  -5   1  149.69   11.20
   6   5   1  148.39   29.60
   6   5   1  152.68   10.00
   6  -5  -1  149.49    9.40
   6   5  -1  130.79   10.30
   6  -5   1  109.09   22.40
   6  -5   1  134.99    9.50
  -6  -5  -1  139.39   10.80
  -6  -5  -1  146.99   10.50
   6   5  -1  148.09   10.20
  -6  -5  -1  115.89   26.60
  -6   5  -2   18.30    9.20
  -6  -5   2   19.50   11.00
   6   5   2    6.80    6.20
   6   5   2   19.10    3.60
  -6  -5   2   15.90    4.40
   6  -5  -2   22.60    3.40
  -6  -5  -2   19.70    3.80
   6   5  -2   14.20    3.90
   6  -5   2   20.10    3.90
   6   5  -2   10.50    8.50
   6  -5   2   18.10    9.30
  -6  -5  -2    9.10    3.40
  -6   5   2   18.60    9.80
  -6  -5  -2   21.30   12.70
   6   5  -2   19.90    4.20
  -6  -5   3   87.09   24.50
   6   5   3   95.69    8.00
   6   5   3   87.29   25.10
   6  -5  -3   93.59   29.10
  -6   5  -3   88.09   22.20
   6  -5  -3   87.49    7.10
  -6  -5   3   98.59    9.60
  -6  -5  -3  101.09    8.50
   6   5  -3   89.79    8.50
  -6   5   3   86.89   23.20
   6  -5   3  117.59   23.80
   6   5  -3   67.99   20.90
  -6  -5  -3  110.99   33.90
  -6  -5   4    0.00    1.80
   6  -5  -4    0.10    0.90
   6  -5  -4    1.70    2.40
   6  -5  -4    5.20    8.80
  -6   5  -4   -0.80    3.70
   6   5   4    1.30    5.50
  -6  -5   4   -0.50    3.60
  -6  -5  -4   -1.20    3.20
  -6  -5  -4    0.00    0.90
   6   5  -4    1.80    1.70
   6   5  -4    0.40    3.90
   6   5  -4    2.80    2.60
  -6  -5  -4    2.30    1.90
   6  -5   4    0.90    1.80
  -6   5   4   -0.50    2.70
  -6  -5  -4    2.30    2.80
  -6   5  -5   61.59    5.60
   6  -5  -5   67.49   10.40
   6  -5  -5   68.39    6.90
   6  -5  -5   19.50   17.10
  -6  -5   5   77.59   23.30
   6   5  -5   59.99    9.40
  -6  -5  -5   76.99    9.90
  -6  -5  -5   59.99   28.50
   6   5  -5   74.19    7.40
   6   5  -5   34.30   17.80
  -6   5   5   36.90   17.60
  -6  -5  -5   69.79   12.50
  -6  -5  -5   69.59    7.10
   6  -5   5  118.19   27.40
   6   5   6    8.40   12.50
  -6  -5   6    4.60    4.10
  -6   5  -6   10.40    3.00
   6  -5  -6    8.30    3.10
   6  -5  -6    7.90    4.40
  -6  -5   6    3.10    7.20
  -6  -5  -6    6.70   11.40
   6   5  -6    8.40    3.00
   6  -5   6   12.20   11.40
   6  -5   6    3.20    3.20
  -6  -5  -6    7.00    4.40
  -6  -5  -6    6.10    2.40
   6   5  -6    8.10    4.70
  -6   5   6    8.70   11.30
   6  -5  -7   29.60    8.40
  -6  -5   7    8.90    6.30
  -6   5  -7   25.80    5.00
   6  -5  -7   30.00    7.70
  -6  -5  -7   22.90    5.60
  -6  -5  -7   31.90    8.60
   6  -5   7    9.80   14.60
   6   5  -7   24.40    7.00
  -6  -5  -7   30.50   25.90
   6   5  -7   25.60    5.80
   6   6   0    9.10    3.20
   6  -6   0    6.60    9.70
   6  -6   0    7.50    2.70
  -6   6   0   17.50    9.60
  -6  -6   0    5.70    2.80
   6   6   0   11.90   10.10
   6  -6   0   11.20    2.30
  -6  -6   0   -0.60    3.60
   6   6   0    8.90    2.70
   6  -6  -1  110.19   29.60
  -6  -6   1  129.89   31.70
   6  -6  -1  154.48   10.70
   6   6   1  164.58   11.20
   6   6   1  170.28   34.90
   6   6   1  164.78   11.00
  -6   6  -1  207.78   25.00
  -6  -6   1  159.38   12.50
   6  -6  -1  157.18    9.70
   6  -6   1  104.59   24.90
  -6   6   1  187.28   33.60
  -6  -6  -1  140.99   11.70
   6   6  -1  147.19   10.90
   6   6  -1  155.08   11.50
   6   6  -1  156.78   33.50
   6  -6   1  159.18   11.20
  -6  -6  -1   89.69   26.00
   6  -6  -2    4.70    1.80
   6  -6  -2    5.80    2.30
   6   6   2   -2.60    1.90
  -6   6  -2    2.70    5.50
   6   6   2    3.50    1.70
   6  -6  -2   -1.70    2.80
  -6  -6   2    4.70    6.90
  -6  -6   2    5.10    3.30
   6  -6   2    1.20    1.90
   6   6  -2   -0.70    2.80
  -6  -6  -2    3.30    2.40
   6  -6   2   -0.40    2.90
  -6  -6  -2    1.60    7.20
  -6   6   2   -1.30    2.00
   6   6  -2    2.20    1.80
   6   6  -2    8.00    3.40
   6   6   3   80.59   25.60
  -6  -6   3   41.00   16.50
   6  -6  -3   61.29    6.20
   6   6   3   60.09    6.40
   6  -6  -3   66.79    5.90
  -6   6  -3   49.99   17.70
   6  -6  -3   62.09   24.80
   6  -6   3   47.70    7.80
  -6  -6  -3   59.09    6.40
   6   6  -3   61.29    8.70
  -6  -6  -3   36.00   17.60
   6   6  -3   46.20   18.40
   6  -6   3   36.70   13.50
  -6  -6  -3   55.19    8.30
  -6   6   3   64.09   21.70
   6   6  -3   67.59    6.90
   6  -6  -4    7.10    2.40
   6  -6  -4    4.70    8.70
  -6  -6   4    5.30    7.80
  -6  -6   4   -1.30    1.70
  -6   6  -4    5.20    1.70
  -6   6  -4    0.70    4.60
   6   6  -4   10.00    4.10
  -6  -6  -4    6.70   10.50
  -6  -6  -4    3.60    2.30
   6   6  -4    9.30   10.00
   6  -6   4    2.40    4.10
   6   6  -4    3.40    2.20
   6  -6  -5   54.09    7.70
  -6  -6   5   26.70   15.00
   6  -6  -5   47.10    9.20
  -6  -6   5   37.40    8.70
   6   6   5   32.10   17.70
  -6   6  -5   47.40    4.60
   6  -6   5   49.50    8.80
  -6  -6  -5   39.90    7.80
  -6   6   5   46.50   21.80
  -6  -6  -5   46.90    9.40
  -6  -6  -5   43.90    7.10
   6  -6   5   33.50   17.20
   6   6  -5   47.90    9.40
   6   6  -5   43.90    6.80
   6   6   6    1.40    9.30
   6  -6  -6    8.60    4.70
   6  -6  -6    5.30    2.60
  -6   6  -6    5.00    2.20
   6  -6  -6   -2.80    6.50
  -6  -6   6   11.40    8.90
  -6  -6  -6    7.10    4.60
   6  -6   6   19.70   19.80
   6   6  -6   13.30    5.20
   6   6  -6    3.80   10.30
  -6  -6  -6    4.30    2.60
   6  -6   6    3.80    4.50
  -6  -6  -6    7.00    4.00
  -6  -6  -6   -0.60    7.10
  -6   6   6   -2.30    5.50
   6   6  -6    9.40    3.60
   6   7   0    1.20    1.70
  -6  -7   0   -0.80    5.20
   6  -7   0    2.10    2.10
   6   7   0    1.00    1.50
  -6  -7   0    0.80    1.70
   6   7   0    1.50    4.10
   6  -7   0    0.80    1.20
   6   7   1  182.38   38.80
  -6   7  -1  119.79   27.10
   6  -7  -1   88.39   27.60
   6   7   1  141.79   10.60
  -6  -7   1  130.19   32.60
   6  -7  -1  147.79    9.70
  -6  -7   1  154.78   12.20
   6  -7  -1  132.49   10.70
   6  -7   1  125.59   11.00
  -6  -7  -1  136.59   11.30
   6  -7   1  141.19    9.00
  -6   7   1  157.88   32.30
   6   7  -1  169.48   39.00
   6   7  -1  132.49   10.40
   6  -7   1  122.09   30.30
   6   7  -1  138.29   11.20
  -6  -7  -1  149.09   36.80
   6   7   2    0.30    3.80
   6  -7  -2    1.90    1.50
   6   7   2    2.20    1.70
  -6  -7   2   -0.40    1.70
  -6  -7   2   -0.10    4.10
  -6   7  -2   -1.00    2.10
   6  -7  -2   -0.60    4.90
   6  -7   2   -0.80    1.60
  -6  -7  -2    2.00    2.00
   6   7  -2    2.90    2.10
  -6   7   2    1.20    3.90
   6  -7   2   -3.80    3.00
  -6  -7  -2    1.60    8.70
   6   7  -2   -0.10    2.20
  -6  -7  -2    2.70    3.30
   6   7  -2   -2.90    2.70
  -6  -7   3   19.20    6.50
   6   7   3   33.20    6.10
   6  -7  -3   23.70   16.80
   6  -7  -3   33.40    4.90
  -6  -7   3   17.00   12.00
   6  -7  -3   33.40    6.20
  -6   7  -3   25.70   14.40
   6   7  -3   20.00   13.00
   6   7  -3   29.90    6.30
   6  -7   3   14.40    4.50
  -6  -7  -3   20.50   17.30
  -6  -7  -3   32.20    5.80
   6  -7   3   22.20   12.90
  -6   7   3   21.80   13.30
   6   7  -3   40.10    6.50
   6  -7  -4   -1.10    5.10
  -6  -7   4    0.70    2.80
   6  -7  -4   -0.30    1.70
  -6  -7   4    0.70    5.80
   6  -7  -4   -0.40    0.90
  -6   7  -4    1.50    5.40
   6  -7   4   -0.80    2.30
   6   7  -4    0.70    1.90
  -6  -7  -4   -0.20    1.30
   6  -7   4    1.70    5.40
   6   7  -4    0.90    1.60
   6   7   5    2.10    7.80
   6  -7  -5   27.70    7.50
   6  -7  -5   20.50    5.30
   6  -7  -5   20.30    4.60
  -6  -7   5   10.30   10.90
  -6   7  -5    4.50   18.70
   6  -7  -5   41.10   42.80
   6  -7   5   11.70    5.80
  -6  -7  -5   40.10    9.20
  -6  -7  -5   21.20    5.60
  -6  -7  -5    6.50   12.90
  -6  -7  -5   23.40    6.50
   6   7  -5   23.90    6.00
   6   7  -5   24.30    5.40
   6   7  -5   -1.30    5.60
  -6   7   5   14.20   16.50
   6  -8   0   14.60    4.70
   6  -8   0   19.20    3.90
  -6  -8   0    8.10    4.20
   6   8   0   13.40    4.00
  -6  -8   0    5.60    8.70
   6   8   0   14.70    4.00
  -6  -8   0   19.50    5.80
   6   8   0   27.40   20.40
   6   8   1    5.80    2.70
   6  -8  -1    2.10    2.30
   6  -8  -1    2.20    1.70
  -6  -8   1    1.60    1.70
   6  -8  -1   -2.70    4.50
  -6  -8   1    8.50   10.40
  -6  -8   1   -0.90    2.30
  -6   8  -1   -1.10    2.90
   6   8  -1    4.90   13.20
   6  -8   1    0.10    2.00
   6  -8   1    8.00   10.20
   6  -8   1    2.60    1.80
  -6  -8  -1    0.80    1.80
   6   8  -1    5.00    2.80
  -6   8   1    1.30    4.90
   6   8  -1    3.50    2.30
  -6  -8  -1   -0.40    1.80
  -6  -8  -1   -0.90    4.90
   6  -8  -2   -2.50    5.10
   6   8   2    5.50    2.90
  -6  -8   2    1.00    3.20
  -6   8  -2    5.70    8.10
   6  -8  -2    7.50    3.70
   6  -8  -2    2.30    1.90
  -6  -8   2    3.60    7.10
   6   8   2   -2.10    3.50
  -6  -8  -2    3.80    2.60
  -6   8   2    4.10    7.80
  -6  -8  -2    5.50   11.30
   6   8  -2   12.80    4.20
   6  -8   2   15.10   12.50
   6   8  -2    6.50    2.90
  -6  -8  -2   -0.30    2.10
   6  -8   2    0.50    2.50
  -6   8  -3    5.40    8.50
   6   8   3    2.90    2.30
  -6  -8   3   -0.60    6.90
   6   8   3    3.70    8.80
   6  -8  -3    4.50    2.50
  -6  -8   3    0.20    3.10
   6  -8  -3    7.00   11.20
   6  -8  -3    2.00    2.60
  -6  -8  -3   -0.40    1.30
   6  -8   3    0.30    6.00
   6  -8   3    4.90    4.50
  -6   8   3   -1.80    3.70
  -6  -8  -3    4.60    3.70
   6   8  -3    3.00    2.90
   6   8  -3    5.70    2.90
  -6  -8   4    4.20    4.80
  -6  -8   4   16.30   18.00
   6   8   4    2.50    7.40
   6  -8  -4    0.70    1.70
  -6  -8  -4   -0.60    8.00
   6   8  -4    7.10    4.20
  -6  -8  -4    4.00    3.20
   6   8  -4   -0.40    5.90
   6   8  -4    3.10    2.40
  -6  -8  -4    0.20    2.60
   6  -8   4    6.10    4.60
   6  -9   0    0.20    1.50
   6   9   0   14.60   20.40
   6   9   0    0.10    1.30
  -6  -9   0   -0.20    1.50
  -6  -9   0    0.60    3.50
   6   9   0   -1.20    1.10
   6  -9   0    0.70    2.70
   6   9   1    0.90    1.70
   6  -9  -1    2.50    3.40
   6   9   1    8.90   12.30
  -6  -9   1    0.00    2.40
  -6  -9   1   -0.80    3.00
   6  -9  -1   -0.30    1.20
   6   9  -1    0.50    1.80
  -6  -9  -1   10.80   16.20
  -6  -9  -1    1.50    3.20
   6  -9   1    1.60    4.20
   6   9  -1    2.80   11.20
   6   9  -1    0.40    1.60
   7   0   0    0.60    0.70
   7   0  -1    0.90    0.90
   7   0  -1   -0.20    0.80
  -7   0   1   -0.50    0.70
  -7   0  -1   -0.20    0.40
   7   0   1    0.00    0.40
   7   0   2    1.10    0.60
   7   0  -2    0.40    0.90
   7   0   2   -1.20    0.60
   7   0   2    1.30    2.90
  -7   0   2   -0.70    0.90
  -7   0  -2    0.20    0.60
  -7   0  -2    0.90    3.20
  -7   0   3   -0.20    1.00
   7   0   3    0.20    1.20
  -7   0  -3    0.90    0.80
   7   0  -3   -0.30    1.30
   7   0   3    1.90    4.00
  -7   0   3   -1.40    1.40
   7   0   4   -2.40    1.60
  -7   0   4   -0.20    2.30
   7   0  -4   -1.20    1.00
  -7   0  -4    0.20    0.70
   7   0   4   -1.10    1.00
  -7   0  -4    1.40    1.30
  -7   0   4    0.70    1.60
  -7   0  -4    0.60    0.90
   7   0   5   -0.10    1.20
   7   0  -5    4.00    2.50
  -7   0   5   -1.30    2.70
  -7   0  -5   -0.70    1.00
   7   0   5   -0.70    2.00
  -7   0   5    1.80    2.20
  -7   0   5    1.60    4.30
   7   0   5    0.50    3.60
  -7   0   6    1.40    2.60
   7   0   6   -1.40    2.70
   7   0  -6   -0.60    1.80
  -7   0   6   -2.10    3.40
  -7   0  -6   -0.30    1.50
   7   0   6    1.20    2.10
  -7   0   6    0.70    3.40
   7   0   6    0.10    5.20
  -7   0  -6    0.80    1.00
   7   0  -7   -0.30    2.40
   7   0   7    3.00   10.30
   7   0   7   -0.60    2.00
  -7   0  -7   -0.10    1.10
  -7   0   7    1.70    6.10
  -7   0  -7   -0.20    1.80
  -7   0   7   -0.20    6.40
   7   0   7   -1.00    3.20
  -7   0   8    1.70    8.60
  -7   0   8   -1.20    4.30
  -7   0  -8   -0.20    1.10
   7   0  -8   -0.60    1.80
  -7   0  -8   -2.40    1.40
   7   0   8   -3.30    6.50
  -7  -1   0   82.89   14.50
   7   1   0   62.79   11.40
   7   1   0   70.29    4.50
   7  -1   0   57.99    4.00
   7   1   0   52.59    4.40
   7   1   1  139.99    8.00
   7   1   1  144.19   14.60
  -7  -1   1  141.49   14.70
   7   1  -1  144.79   16.00
  -7  -1  -1  134.69    8.10
  -7   1   1  130.59   11.80
   7   1  -1  133.29    9.50
  -7  -1  -1  136.69   16.20
   7  -1  -2  105.19    7.10
   7   1   2  101.79    6.30
   7   1   2  144.69   22.50
  -7  -1   2  109.69   18.50
  -7  -1   2   94.39    6.80
  -7  -1  -2   79.89   17.70
  -7  -1  -2  105.89    6.60
  -7   1   2  105.59   17.80
   7   1  -2   96.09   19.10
  -7   1   2  102.99   25.10
   7   1  -2   98.59    7.30
   7   1   3   57.89   16.10
   7  -1  -3   64.59    6.00
  -7  -1   3   71.79    6.00
  -7  -1  -3   51.39    4.20
  -7  -1  -3   55.09    4.50
   7  -1   3   65.59   14.40
   7   1  -3   56.59   24.50
  -7   1   3   52.39   17.40
  -7   1   3   60.19   15.60
   7  -1   3   60.69   17.10
   7   1  -3   66.49    6.20
   7  -1   3   70.69    5.50
  -7  -1  -3   59.39   17.40
  -7  -1   4   19.10    9.60
   7  -1  -4   31.30    5.70
   7   1   4   30.40   13.30
  -7  -1  -4   27.80    4.40
  -7  -1  -4    6.80    7.60
  -7   1   4   27.00   12.20
  -7  -1  -4   28.60    3.10
   7   1  -4   32.90    5.80
  -7  -1  -4   31.00    3.10
  -7   1   4   11.90    8.50
   7  -1   4    6.50    8.10
   7  -1   4   26.80   13.90
   7  -1   4   25.10    4.40
  -7  -1   5    9.90    9.50
   7  -1  -5   11.30    3.90
  -7   1  -5    8.50    1.90
   7   1   5   12.80   11.80
  -7  -1   5    6.50    3.40
  -7  -1   5   14.40   14.20
  -7   1  -5    9.20    2.60
   7  -1   5    5.20    6.80
   7  -1   5    7.20    3.20
  -7  -1  -5   14.30    2.80
  -7   1   5   20.60   13.40
   7   1  -5    6.70    3.50
  -7   1   5   19.70   12.30
  -7  -1  -5    6.90    2.00
  -7  -1  -5   11.00    3.30
  -7  -1   6   -1.30    1.40
  -7   1  -6    1.90    1.30
  -7   1  -6    1.30    1.60
  -7  -1   6    1.70    5.30
  -7  -1   6    2.00    6.10
   7  -1  -6    2.20    2.70
   7   1   6    1.20    5.40
  -7   1   6    0.70    5.90
   7  -1   6   -0.90    2.60
   7   1  -6    0.80    2.50
  -7  -1  -6    4.70    2.40
  -7  -1  -6    0.20    1.00
   7  -1   6    2.90    2.70
  -7   1   6    2.30    8.00
   7  -1   6    7.80    9.80
   7   1   7   44.20   25.80
  -7  -1   7   31.80   25.50
  -7   1  -7   23.60    4.00
   7   1   7   18.90   13.30
   7  -1  -7   34.20    8.30
  -7  -1   7   31.00   18.20
  -7   1  -7   18.30    4.70
   7  -1   7   11.80   13.20
  -7   1   7   23.20   20.90
   7   1  -7   12.20    8.90
  -7   1   7   23.10   16.30
  -7  -1  -7   15.40    4.20
   7  -1   7    9.90   10.90
   7  -1   7    8.30    4.80
  -7  -1  -7   16.60    4.70
  -7   1  -8    1.40    2.00
  -7  -1   8   -0.40    3.40
  -7   1  -8   -0.30    1.10
   7   1   8   -1.60    6.70
  -7  -1   8   -0.10    4.90
  -7  -1   8    1.70    9.20
   7  -1  -8   -2.00    1.60
  -7  -1  -8    0.00    1.20
  -7   1   8   -1.00    7.90
   7  -1   8   -1.40    7.10
  -7   1   8    7.50    9.90
  -7  -1  -8   -1.00    1.70
   7   1  -8   -2.20    1.50
   7   2   0  423.06   33.20
  -7  -2   0  496.15   24.00
  -7  -2   0  497.85   36.80
   7   2   0  465.45   23.30
  -7  -2   0  453.25   22.90
   7   2   0  477.95   23.40
   7   2   1   87.49   17.40
   7   2   1   57.89    4.80
  -7  -2   1   47.40   12.20
   7   2   1   60.59    4.80
  -7  -2   1   65.79    5.20
   7   2  -1   59.59    5.20
   7   2  -1   95.39   18.80
   7   2  -1   64.09    5.30
  -7  -2  -1   69.19    5.30
  -7  -2  -1   82.59   19.10
  -7   2   1   64.59   11.60
  -7  -2  -1   69.39    4.80
   7   2   2  403.56   34.40
   7   2   2  358.96   19.40
   7  -2  -2  390.06   20.10
  -7  -2   2  372.16   20.60
  -7  -2   2  464.35   35.20
   7   2  -2  400.36   20.90
   7  -2   2  398.76   25.20
  -7   2   2  352.16   32.00
  -7  -2  -2  381.16   37.30
  -7  -2  -2  379.46   20.10
   7   2  -2  392.06   35.20
  -7  -2  -2  399.36   19.60
   7   2  -2  386.56   20.70
  -7  -2  -2  398.36   20.00
   7   2   3  229.98   35.70
  -7  -2   3  255.67   29.40
  -7  -2   3  268.37   15.40
   7   2   3  252.57   13.80
   7   2  -3  215.38   35.90
   7  -2   3  222.08   13.60
  -7   2   3  186.08   30.50
   7  -2   3  261.97   23.20
  -7  -2  -3  234.78   13.30
  -7  -2  -3  198.28   36.10
  -7  -2  -3  251.27   14.80
  -7  -2  -3  238.68   14.90
  -7   2   3  248.08   29.60
   7  -2   3  237.58   27.10
   7   2  -3  252.37   15.10
  -7  -2   4   86.99   21.10
   7  -2  -4   95.29    8.50
  -7  -2   4   71.99    7.80
   7   2   4   97.29   25.90
  -7  -2  -4   93.19    6.80
   7  -2   4   95.99    7.90
   7   2  -4   83.59    8.10
   7  -2   4  105.19   21.70
  -7   2   4  114.89   29.00
   7  -2   4   80.69   29.80
  -7   2   4   97.99   25.30
  -7  -2  -4   99.39    8.00
   7   2  -4   70.89   21.30
  -7  -2  -4   92.79    6.90
  -7  -2  -4   81.19   25.70
  -7  -2   5  152.68   31.50
  -7   2  -5  115.79    7.60
  -7  -2   5  113.59   10.30
   7  -2  -5  108.09   10.20
   7   2   5   71.19   42.10
  -7   2   5  110.29   28.90
  -7  -2  -5  113.09    8.10
   7   2  -5  118.89   10.40
   7  -2   5   98.29    9.40
  -7  -2  -5  110.89    9.50
  -7  -2  -5  106.49    7.90
   7  -2   5   86.09   30.70
  -7  -2  -5   82.59   27.60
  -7  -2   6   37.10   18.70
   7  -2  -6   21.90    6.00
   7   2   6   10.00   11.20
  -7  -2   6   11.70    4.70
  -7   2  -6   19.40    3.90
   7  -2   6    3.30    6.00
  -7   2   6    9.60   11.50
  -7  -2  -6   14.00    4.20
  -7  -2  -6   20.10    4.10
   7  -2   6    6.40   10.60
   7  -2   6    9.70    4.20
   7   2  -6   26.90    6.20
  -7   2  -7   40.30    4.30
  -7  -2   7   13.50   14.00
   7   2   7   25.50   20.10
  -7   2  -7   40.70    6.40
  -7  -2   7   18.00   12.40
   7  -2  -7   56.09   15.90
  -7  -2  -7   51.49    7.70
  -7   2   7   30.10   22.20
   7  -2   7   32.90   21.90
  -7   2   7   30.20   18.30
   7  -2   7   30.30    7.90
  -7  -2  -7   46.20    6.60
   7  -2   7   41.00   18.50
  -7  -2  -7   49.80    8.90
   7   2  -7   52.99    9.60
  -7  -3   0   23.10   10.60
   7   3   0   11.80    2.70
   7   3   0   14.60    3.10
  -7  -3   0   19.20    3.60
  -7  -3   0   17.00    3.30
  -7   3   0   20.80    5.70
   7   3   0   19.20    8.90
  -7  -3   1  195.38   12.20
  -7  -3   1  197.28   23.30
   7  -3  -1  202.18   21.70
   7   3   1  205.38   23.30
   7   3   1  203.38   11.70
   7   3   1  196.28   11.60
  -7   3   1  195.38   18.70
  -7  -3  -1  175.78   31.10
  -7  -3  -1  198.78   12.00
  -7  -3  -1  203.78   11.90
   7   3  -1  210.88   24.00
   7   3  -1  188.88   12.20
   7   3  -1  193.88   12.00
   7   3   2  188.28   31.40
  -7  -3   2  179.58   35.60
   7   3   2  133.69    8.80
   7  -3  -2  153.78   29.80
  -7   3  -2  132.89   15.10
  -7  -3   2  129.29    9.80
  -7  -3  -2  107.89   26.10
  -7  -3  -2  137.49    9.20
   7   3  -2  132.39    9.70
  -7   3   2  134.99   23.70
  -7  -3  -2  136.49    9.10
   7   3  -2  196.68   36.70
   7   3  -2  135.79    9.50
   7  -3   2  144.89   14.70
   7  -3   2  135.29    8.20
   7   3   3  280.67   15.30
   7  -3  -3  239.98   40.60
   7  -3  -3  261.87   16.10
  -7  -3   3  241.48   29.10
  -7  -3   3  255.87   16.60
   7   3   3  244.68   39.80
   7   3  -3  258.57   32.30
   7  -3   3  259.87   15.10
  -7   3   3  254.07   30.90
   7   3  -3  254.07   16.20
  -7  -3  -3  257.77   15.10
   7  -3   3  313.37   26.00
   7   3  -3  257.87   15.90
  -7  -3  -3  226.48   42.00
  -7  -3  -3  268.37   15.30
  -7  -3  -3  291.07   16.70
   7   3   4   35.50   16.00
  -7  -3   4   54.69   18.70
   7  -3  -4   47.00    7.50
  -7  -3   4   42.40    7.30
   7  -3   4   34.30    5.90
  -7  -3  -4   48.00    7.10
  -7   3   4   41.40   18.20
   7   3  -4   42.10    6.60
   7  -3   4   58.49   16.10
  -7  -3  -4   44.80    6.20
  -7  -3  -4   39.30    4.50
   7   3  -4   43.40   17.80
  -7  -3  -4   21.40   14.00
   7   3  -4   39.40    6.80
   7  -3  -5   77.49   10.80
  -7  -3   5   79.19   10.90
  -7  -3   5   79.09   23.80
   7  -3   5   70.69    9.40
   7   3  -5   82.19   28.30
  -7  -3  -5   50.09   22.10
  -7  -3  -5   77.19    8.10
   7   3  -5   80.09    8.40
   7  -3   5   63.99   18.90
  -7  -3  -5   73.59    6.70
  -7  -3  -5   70.59    6.60
  -7  -3   6   24.00   15.80
   7  -3  -6   20.00    5.70
  -7   3  -6   17.50    3.80
   7   3   6   18.80   15.50
   7  -3   6    0.50    6.40
  -7  -3  -6   25.70    6.10
  -7  -3  -6   12.50    3.40
   7  -3   6    7.10    7.80
  -7   3   6   11.30   11.90
  -7  -3  -6   17.10   15.70
   7   3  -6   22.10    6.00
  -7   3   6    6.30   10.30
   7  -3   6   20.50    6.90
   7  -3  -7   28.50    7.50
  -7   3  -7   39.40    6.00
  -7  -3   7   62.69   25.80
   7   3   7   46.30   24.90
  -7   3   7   44.70   30.60
  -7  -3  -7   40.60    6.40
  -7  -3  -7   39.80    6.30
  -7  -3  -7   37.10    7.80
  -7   3   7   15.40   13.10
   7  -3   7   33.40   15.20
   7   3  -7   51.79    9.70
   7  -4   0    1.80    4.40
   7   4   0    4.90    5.40
  -7  -4   0    6.10    2.10
  -7   4   0    7.60    4.80
   7   4   0   11.50    2.80
   7  -4   0    9.10    2.00
  -7  -4   0   14.30   10.40
   7   4   1  181.38   11.40
   7   4   1  185.68   12.10
   7   4   1  140.89   25.40
   7  -4  -1  173.68   10.00
   7  -4  -1  220.28   25.50
  -7   4  -1  208.38   19.30
  -7  -4   1  174.58   12.10
  -7  -4   1  167.48   31.20
  -7   4   1  182.28   20.00
   7   4  -1  181.48   12.10
   7   4  -1  235.58   36.80
   7  -4   1  174.08   10.50
   7   4  -1  196.68   12.00
  -7  -4  -1  151.68   32.00
  -7  -4  -1  190.88   12.10
   7  -4   1  185.48   20.40
  -7  -4   2  105.59   22.20
  -7  -4   2  140.89   10.90
   7  -4  -2  173.38   33.40
   7   4   2  151.88    9.90
   7   4   2  163.18   29.80
  -7   4  -2  139.39   17.50
  -7  -4  -2  147.69   10.30
   7   4  -2  150.88   10.90
   7  -4   2  140.69    9.30
  -7   4   2  153.78   26.00
   7   4  -2  141.09   10.20
   7   4  -2   99.19   23.10
  -7  -4  -2  169.38   35.40
  -7  -4  -2  163.28   10.60
   7  -4   2  160.18   18.40
  -7   4  -3  225.98   25.50
  -7  -4   3  240.98   15.90
  -7  -4   3  200.08   34.00
   7  -4  -3  238.18   42.50
   7   4   3  226.58   13.90
   7   4   3  280.07   44.70
   7  -4   3  246.78   24.50
   7   4  -3  219.38   39.30
  -7  -4  -3  207.98   41.00
   7  -4   3  203.48   13.50
  -7  -4  -3  247.08   15.90
   7   4  -3  241.48   15.30
  -7  -4  -3  216.58   13.90
   7   4  -3  206.18   14.10
  -7  -4  -3  232.38   14.20
  -7   4   3  209.78   35.60
   7  -4  -4   52.89   22.10
   7   4   4   58.89   19.90
  -7  -4   4   55.29   18.10
   7  -4  -4   82.39    8.30
  -7  -4   4   88.59    9.20
  -7   4   4   57.09   20.70
  -7  -4  -4   77.89    9.00
   7   4  -4   75.59    7.30
   7  -4   4   76.69    7.70
  -7  -4  -4   85.19    7.30
   7   4  -4   82.49    8.30
   7  -4   4   94.59   20.40
  -7  -4  -4   84.09    8.70
   7   4  -4   90.69   28.70
  -7  -4  -4   49.60   21.90
  -7  -4   5   42.30    8.10
   7  -4  -5   53.19    9.00
  -7  -4   5   60.29   22.00
   7   4  -5   49.00    8.30
   7  -4   5   29.20   17.40
  -7  -4  -5   40.00    7.30
  -7  -4  -5   53.69    7.40
   7  -4   5   56.69   18.60
   7   4  -5   47.50   21.90
   7   4  -5   42.10    7.20
   7  -4   5   38.40    6.70
  -7  -4  -5   28.30   17.80
   7  -4  -6   14.90    5.40
  -7  -4   6   23.50   14.60
  -7  -4   6    7.10    4.60
   7   4   6   15.60   13.60
   7  -4   6    7.80    4.00
   7   4  -6   27.80    6.40
  -7  -4  -6   15.70    5.30
  -7  -4  -6   20.10    4.60
   7   4  -6   20.70    4.70
   7  -4   6   40.20   18.40
   7  -4   6   28.70   22.00
  -7  -4  -6   24.00   20.40
  -7   4   6   22.30   17.00
  -7  -4  -6   21.40    5.10
  -7  -4   7   26.60    8.60
  -7  -4   7    6.40   11.00
   7   4   7    9.10   12.60
  -7   4  -7   19.90    4.30
   7  -4  -7   26.50    7.70
   7   4  -7   27.00    6.30
  -7  -4  -7   15.60    5.90
  -7  -4  -7   19.80    4.90
  -7   4   7   15.70   15.00
   7  -4   7   13.80    6.20
   7   4  -7   13.10    5.60
   7  -4   7   36.30   26.10
  -7  -4  -7   15.40   15.90
  -7   4   7   21.00   20.80
   7  -4   7   17.10   11.10
   7  -5   0  110.39   24.70
   7   5   0  110.59   25.90
  -7  -5   0   77.69   21.20
  -7  -5   0  135.19   10.30
   7   5   0  120.89    9.40
   7  -5   0  124.99    8.40
  -7   5   0  149.79   18.20
  -7  -5   0  132.19   10.50
   7   5   0  121.09    9.20
   7  -5  -1    4.30    1.50
   7  -5  -1    3.50    1.60
   7   5   1    2.30    1.50
   7   5   1    5.60    2.30
  -7  -5   1    0.40    4.20
  -7  -5   1    5.20    3.30
   7  -5  -1   -1.10    2.50
   7   5   1    1.80    5.20
  -7   5  -1   10.80    6.90
  -7   5   1    5.70    5.70
   7   5  -1    3.50    1.70
  -7  -5  -1    5.00    2.50
   7  -5   1    3.20    2.10
  -7  -5  -1    0.20    4.60
   7  -5   1    2.50    5.80
  -7  -5  -1    5.10    2.10
   7   5  -1    7.20    2.70
   7   5  -1    0.40    3.60
   7  -5  -2  126.39    8.60
  -7  -5   2   97.69   24.50
  -7  -5   2  127.49   10.90
   7   5   2  130.19    9.50
  -7   5  -2  153.28   26.80
   7   5   2  139.79   30.70
   7  -5  -2  133.59   31.40
  -7   5   2  169.68   30.20
   7  -5   2  136.69   24.00
   7   5  -2  135.99   10.70
   7  -5   2  140.79    9.70
  -7  -5  -2  139.39   10.30
  -7  -5  -2  130.69   10.30
   7   5  -2  138.89   10.20
   7   5  -2  120.89   29.30
  -7  -5  -2  139.39   35.80
  -7   5  -3   22.30   10.20
   7  -5  -3   35.40   19.20
   7  -5  -3   32.80    4.90
  -7  -5   3   21.50    5.40
   7   5   3   27.00   13.70
  -7  -5   3   29.70   13.70
   7   5   3   31.10    5.30
   7   5  -3   28.90    5.00
   7   5  -3   37.30    7.10
   7  -5   3   21.10    4.60
   7   5  -3   12.70    9.40
  -7  -5  -3   42.40    6.60
  -7  -5  -3   20.30   13.50
  -7   5   3   15.60   11.80
   7  -5   3   23.90   10.40
   7  -5  -4   55.09    8.80
  -7  -5   4   55.59    9.40
  -7  -5   4   73.09   23.90
   7  -5  -4   35.70   18.80
  -7   5  -4   67.59   21.10
  -7  -5  -4   46.80    6.90
  -7   5   4   64.09   22.80
   7  -5   4   52.79    7.80
  -7  -5  -4   34.10   20.40
   7   5  -4   79.39   26.90
  -7  -5  -4   45.40    8.40
  -7  -5  -4   58.79    8.10
   7  -5   4   63.99   19.30
   7   5  -4   52.19    8.20
   7   5  -4   54.89    6.20
   7  -5  -5    4.20    2.40
   7   5   5    8.00   11.00
  -7  -5   5    9.20   12.80
   7  -5  -5    0.60    8.10
   7  -5  -5   -0.70    1.90
  -7  -5   5   -1.90    1.60
   7  -5   5    1.00    2.50
  -7   5   5   -1.10    4.80
  -7  -5  -5    2.20    9.40
  -7  -5  -5    1.30    1.90
  -7  -5  -5    1.90    3.50
   7   5  -5    0.10    1.40
   7  -5   5    2.30    5.30
  -7  -5  -5    1.20    1.60
  -7  -5   6    0.20    5.20
   7   5   6   -0.30    5.10
  -7  -5   6   -1.90    2.40
   7  -5  -6    1.90    3.10
   7  -5  -6    0.10    1.20
  -7  -5  -6    4.10    2.50
   7   5  -6   -1.40    3.90
  -7  -5  -6   -0.30    1.80
  -7   5   6   -2.10    5.20
   7  -5   6    0.70    5.00
  -7  -5  -6   -0.90    6.40
   7  -5   6   -3.20    6.40
   7   5  -6    1.40    1.60
  -7  -5  -6   -2.50    1.80
   7   5  -6   -0.50    2.20
   7  -5   6    1.40    6.10
   7   6   0   16.70   10.80
   7  -6   0   33.10    5.50
   7   6   0   40.60    6.40
  -7  -6   0   38.10   17.30
  -7  -6   0   34.00    6.50
  -7   6   0   50.59   16.60
   7   6   0   44.80    5.10
   7  -6   0   37.40   15.80
   7  -6  -1    1.50    1.70
   7   6   1    1.60    1.40
   7   6   1    4.40    7.10
   7  -6  -1    2.50    1.30
  -7  -6   1    2.30    2.40
   7   6   1    2.80    1.90
  -7  -6   1   -1.70    2.50
  -7   6  -1   -0.90    2.40
   7  -6  -1    9.40   10.30
   7  -6   1   -1.20    3.20
   7   6  -1    2.90    5.90
   7   6  -1   -0.30    1.00
  -7  -6  -1    2.80    2.50
  -7   6   1    0.00    4.20
  -7  -6  -1   -1.00    3.30
   7  -6   1   -0.90    1.10
   7   6  -1    1.40    1.90
   7  -6  -2    9.20    9.00
  -7  -6   2    5.40    3.40
  -7  -6   2   15.20   10.80
   7   6   2   -0.80    2.20
  -7   6  -2    6.60    7.00
   7  -6  -2    9.80    2.70
   7   6   2    6.90    2.50
   7  -6  -2   12.00    2.70
   7  -6   2   11.80    3.80
   7   6  -2   12.20    3.90
  -7  -6  -2    9.10    3.60
   7   6  -2    6.70    7.50
  -7  -6  -2    7.00    9.10
  -7  -6  -2    4.20    2.00
   7  -6   2   17.60   10.70
  -7   6   2    0.10    4.00
   7   6  -2    5.40    3.10
   7  -6  -3    4.10    1.80
   7  -6  -3    9.40   10.00
  -7  -6   3    3.30    5.80
  -7   6  -3    7.00    7.10
   7   6   3    3.30    2.30
   7  -6  -3    3.40    2.20
   7  -6   3    2.90    2.60
  -7   6   3    3.80    5.30
   7   6  -3    7.90    2.70
  -7  -6  -3    5.60    3.20
   7   6  -3    0.00    3.70
   7   6  -3   -0.60    1.60
   7  -6   3    1.10    4.50
  -7  -6  -3   11.80   13.10
  -7  -6  -3    7.10    2.70
  -7  -6   4   -1.50    1.70
  -7   6  -4   -1.50    2.70
   7  -6  -4   -0.50    0.70
   7  -6  -4   -1.60    4.00
  -7  -6   4   -0.70    2.90
  -7   6   4    0.50    5.40
   7  -6   4    2.20    5.10
  -7  -6  -4   -0.20    1.10
  -7  -6  -4   -1.90    4.20
  -7  -6  -4    0.70    2.30
   7   6  -4    0.70    1.60
  -7  -6   5   28.00   18.20
   7  -6  -5   -1.40    1.60
   7  -6  -5    0.40    1.30
   7   6   5   -1.80    4.50
   7  -6  -5   -5.60   10.80
  -7  -6   5   -1.20    2.30
   7   6  -5    1.70    2.60
   7  -6   5   -0.50    2.80
   7   6  -5   -0.10    1.20
  -7  -6  -5   -0.20    5.40
  -7  -6  -5   -0.20    2.60
  -7   6   5    3.50    9.40
  -7  -6  -5   -0.50    1.30
  -7  -6  -5    0.60    1.40
   7  -6   5   -2.70    3.10
  -7  -6   6   -3.00    5.30
   7   6   6   -2.00    5.90
   7  -6  -6   -0.20    1.50
   7  -6  -6    1.30    3.30
  -7  -6   6    7.20   12.30
   7   6  -6    3.10    2.60
   7  -6   6    0.20    3.40
  -7  -6  -6    2.10    2.50
   7   6  -6   -1.40    4.50
   7   6  -6   -0.10    2.30
  -7  -6  -6    2.80    9.10
  -7  -6  -6    4.20    4.50
   7  -7   0   33.20    6.30
  -7  -7   0   29.00    6.50
   7  -7   0   43.90   17.50
   7   7   0   27.60   15.30
  -7  -7   0   13.80   11.40
  -7   7   0   28.30   13.30
   7   7   0   31.80    5.60
   7  -7   0   39.30    4.20
   7   7   0   34.80    6.30
   7   7   1    2.30    1.80
   7  -7  -1    2.50    1.90
   7  -7  -1    7.90    2.30
  -7   7  -1    7.20    8.20
   7   7   1   11.20    3.30
  -7  -7   1    2.20    5.50
  -7  -7   1    6.40    3.00
   7  -7  -1   -2.30    3.60
   7   7  -1    4.70    3.00
   7  -7   1    3.40    2.70
  -7  -7  -1    0.90    7.80
   7  -7   1    8.90   10.30
   7   7  -1    8.80    2.90
  -7  -7  -1   11.10    4.20
   7   7  -1   -0.40    5.40
  -7   7   1   17.30   10.00
  -7   7  -2    2.50    5.10
   7  -7  -2   -0.20    4.80
  -7  -7   2   -1.30    1.50
   7  -7  -2    6.30    2.90
  -7  -7   2    8.10    8.80
   7   7   2    7.30    2.80
   7  -7  -2    5.80    2.10
  -7  -7  -2    1.60    6.80
   7  -7   2   -2.60    3.00
   7   7  -2    5.80    2.40
  -7   7   2   -0.10    2.60
  -7  -7  -2    4.00    2.50
   7  -7   2    9.30    4.50
  -7   7  -3    2.20    6.10
  -7  -7   3   -1.10    1.90
   7  -7  -3    0.30    7.00
   7  -7  -3    1.80    2.00
   7   7   3    4.10    2.10
  -7  -7   3    2.10    6.20
   7  -7  -3    1.50    1.50
  -7  -7  -3   -0.10    1.70
   7   7  -3    6.00    2.70
   7  -7   3    0.00    2.30
  -7  -7  -3   -1.30    7.80
  -7   7   3   11.10    9.30
  -7  -7  -3    0.40    1.30
   7   7  -3    4.60    3.20
   7  -7   3    6.90    7.50
   7  -7  -4    1.40    2.20
  -7  -7   4    2.10    4.90
   7   7   4    4.40    9.50
  -7   7  -4    1.70    5.70
   7  -7  -4    1.80    7.80
   7  -7  -4    1.50    1.70
  -7  -7   4   -0.20    4.50
   7   7  -4   -1.90    6.60
  -7  -7  -4    0.50    2.40
  -7   7   4    0.30    4.70
   7   7  -4    1.60    2.40
  -7  -7  -4    2.20    2.50
   7  -7   4   -0.20    2.60
   7  -7   4    0.90    5.60
  -7  -7  -4   -2.20    5.00
   7   7  -4    1.00    1.70
   7  -7  -5   14.70    6.30
   7   7   5   11.60   12.80
   7  -7  -5    9.20    3.40
  -7  -7   5   12.60   12.40
  -7  -7  -5    1.70    9.20
   7   7  -5   11.00   12.40
   7   7  -5    4.90    3.70
  -7  -7  -5    9.00    4.10
  -7  -7  -5   12.10    5.40
   7  -7   5    6.20    5.20
  -7  -7  -5   14.60    5.10
   7   7  -5    6.40    3.20
  -7  -8   0   23.00    5.80
  -7  -8   0   11.60   13.10
   7   8   0   19.10    4.60
  -7   8   0   31.80   15.40
   7  -8   0   31.10    4.70
   7  -8   0   23.10    6.30
  -7  -8   0   20.70    6.70
   7   8   0   31.30    6.20
   7  -8   0   15.80   14.70
  -7  -8   1   28.60    8.10
  -7  -8   1   33.80    7.60
  -7  -8   1   17.80   16.20
   7  -8  -1   30.70    6.50
   7  -8  -1   36.40    5.20
   7   8   1   35.00    6.10
  -7   8  -1   40.00   17.70
   7  -8  -1   23.30   19.10
   7  -8   1   20.10    5.30
   7  -8   1   21.00   14.20
  -7  -8  -1    5.40   12.40
   7   8  -1   41.00    6.90
  -7  -8  -1   37.20    8.60
   7   8  -1   37.40    6.90
  -7  -8  -1   40.20    7.30
  -7   8   1   37.90   16.00
   7  -8  -2    0.20    7.00
  -7   8  -2    5.60    8.80
   7  -8  -2    9.30    2.90
  -7  -8   2   11.70   12.20
  -7  -8   2   12.00    6.80
   7   8   2   18.90    5.10
   7   8   2   15.10   13.30
  -7   8   2   10.20    9.40
   7   8  -2   -1.60    7.50
  -7  -8  -2    9.30    4.90
  -7  -8  -2   12.00    4.10
   7   8  -2   13.60    4.20
   7  -8   2   25.70   17.00
  -7  -8  -2    3.10    7.60
   7   8  -2   16.20    4.90
   7  -8   2    6.30    4.40
  -7  -8   3   25.60    7.80
   7  -8  -3   13.40    4.80
   7   8   3   31.10   17.50
   7  -8  -3   18.50    4.00
  -7   8  -3   12.70   13.50
   7   8   3   35.70    7.00
   7  -8  -3   53.39   31.40
  -7  -8   3   10.50    9.70
  -7  -8  -3   23.90    7.50
  -7  -8  -3   26.60    7.30
  -7  -8  -3   11.30   13.70
   7   8  -3   30.50    6.60
   7   8  -3   22.20   18.50
   7   8  -3   26.40    5.70
   7  -8   3   14.50    5.90
   7  -8   3   57.59   21.80
   8   0   0  581.94   27.60
   8   0  -1  688.63   33.00
  -8   0   1  658.63   39.00
   8   0   1  704.93   31.80
   8   0   2  335.77   26.00
  -8   0  -2  336.87   16.80
  -8   0   2  347.27   32.10
   8   0  -2  354.86   18.40
  -8   0   3  138.59   24.50
  -8   0   3  141.19   29.80
   8   0   3  130.29    9.20
   8   0   3  127.49   23.50
   8   0  -3  160.58   10.60
  -8   0  -3  141.19    8.10
  -8   0  -4  402.16   19.40
   8   0   4  359.66   21.50
  -8   0   4  377.46   44.20
   8   0   4  376.16   80.39
  -8   0   4  395.26   21.50
  -8   0   4  394.86   39.90
  -8   0   5   44.30   23.20
  -8   0  -5   70.29    5.70
   8   0  -5   74.19   10.00
  -8   0  -5   56.79    4.70
  -8   0   5   64.39    9.00
   8   0   5   78.79   23.00
  -8   0   5   59.39   20.90
   8   0   5   68.49    9.10
  -8   0  -6  132.99    8.20
  -8   0   6  107.99   34.40
   8   0  -6  147.19   12.40
   8   0   6   92.79   10.40
  -8   0  -6  116.19    8.00
  -8   0  -6  102.59    8.60
   8   0   6   67.09   25.10
   8   0   6  123.99   31.20
  -8   0   7   21.30   20.60
  -8   0   7   23.20   16.70
   8   0   7   15.20   12.70
   8   0   7    8.60   11.50
  -8   0  -7   24.80    4.30
  -8   0  -7   21.10    5.00
   8   1   0 1140.79   66.19
   8   1   0 1404.96   57.59
  -8  -1   0 1188.98   68.49
   8   1   1  297.97   22.60
   8   1   1  285.67   14.40
  -8  -1   1  281.97   23.20
   8   1   1  285.87   14.10
   8   1  -1  253.27   23.50
  -8  -1  -1  243.08   23.90
   8   1  -1  271.17   15.00
  -8  -1  -1  274.17   14.70
   8  -1  -2  795.82   38.00
  -8  -1   2  789.42   37.50
  -8  -1  -2  819.02   37.50
   8   1  -2  814.32   38.50
  -8  -1  -2  665.13   62.69
  -8   1   2  806.92   53.99
   8  -1  -3  200.18   13.10
  -8  -1   3  211.68   24.60
   8   1   3  198.78   31.30
  -8  -1   3  229.78   13.00
  -8  -1  -3  213.88   35.00
  -8   1   3  215.68   24.90
  -8   1   3  204.18   34.80
   8  -1   3  210.68   20.90
   8  -1   3  188.08   22.40
   8   1  -3  143.39   26.50
  -8  -1  -3  210.98   11.60
   8  -1   3  201.08   12.10
   8   1   4  268.17   33.20
  -8  -1   4  285.57   17.10
  -8  -1   4  286.87   33.10
   8  -1  -4  267.87   17.30
  -8   1   4  324.47   35.10
   8   1  -4  290.97   17.80
  -8  -1  -4  275.37   15.50
  -8  -1  -4  222.58   39.90
   8  -1   4  252.07   27.80
  -8  -1  -4  284.27   14.70
  -8   1   4  271.77   46.80
   8  -1   4  259.57   16.30
  -8  -1   5    1.50    4.30
  -8  -1   5   14.50    4.30
   8  -1  -5    3.90    3.10
  -8  -1   5    7.10    8.40
   8  -1   5    6.70    3.10
  -8  -1  -5   13.60    2.90
   8   1  -5   13.60    4.00
  -8   1   5    4.50    6.50
  -8  -1  -5   13.30    2.80
   8  -1   5   31.60   13.50
  -8  -1  -5   18.30    3.90
  -8   1  -6   40.30    4.00
  -8  -1   6   40.90   26.70
  -8  -1   6   48.30    8.20
   8   1   6   21.40   15.20
   8  -1  -6   65.39   10.40
  -8   1  -6   50.69    4.90
  -8  -1   6   24.60   19.90
  -8   1   6   50.09   23.10
  -8   1   6   29.60   19.30
  -8  -1  -6   45.70    4.80
  -8  -1  -6   47.60    5.10
   8  -1   6   34.10    7.00
  -8  -1  -6   48.00    7.00
   8  -1   6   65.49   26.60
   8   1  -6   51.39    8.70
   8  -1  -7    7.20    5.10
  -8   1  -7    2.80    2.10
  -8  -1   7    5.30   13.10
  -8  -1   7   -1.10    3.60
  -8   1  -7    5.10    1.90
   8   1   7   -1.20    5.00
   8   1   7    4.10   10.30
   8  -1   7    2.20    5.70
  -8  -1  -7    3.10    1.90
   8  -1   7   -2.00    5.20
   8  -1   7    1.50    3.60
   8   1  -7    8.50    4.10
  -8   1   7   16.30   16.50
  -8  -1  -7   -0.70    1.60
  -8  -1  -7    5.00    2.10
  -8   1   7   11.50   13.40
   8   2   0    7.50    2.00
   8   2   0    8.00    5.30
   8   2   0   12.10    2.60
  -8  -2   0   11.70    2.30
  -8  -2   0   11.40    6.30
  -8  -2   1   34.20   12.20
   8   2   1   40.20   18.30
  -8  -2   1   43.00    4.10
   8   2   1   46.60    4.10
   8   2   1   47.00    4.10
   8   2  -1   49.40    4.60
  -8  -2  -1   48.90    4.40
  -8  -2  -1   41.40    3.60
   8   2  -1   38.40    4.20
   8   2  -1   53.09   15.20
  -8  -2   2   65.39   15.40
   8  -2  -2   50.29    4.50
   8   2   2   49.20   14.00
   8   2   2   40.10    3.90
  -8  -2   2   44.90    4.60
  -8   2   2   38.50   10.70
   8   2  -2   50.99    5.00
  -8  -2  -2   40.70    3.70
  -8  -2  -2   43.10    4.10
  -8   2   2   40.00   11.90
  -8  -2  -2   49.40   16.50
   8   2  -2   45.70    4.80
   8   2  -2   40.50   13.30
  -8  -2  -2   43.10    4.30
   8  -2  -3   63.09    6.10
  -8  -2   3   44.00   13.70
   8   2   3   44.30   14.50
   8   2   3   62.49    5.30
  -8  -2   3   63.69    6.20
  -8   2   3   67.29   17.50
  -8  -2  -3   58.79    5.90
   8  -2   3   50.79   15.10
  -8  -2  -3   53.59   18.60
   8   2  -3   86.49   23.20
   8  -2   3   64.79    5.50
  -8  -2  -3   65.09    5.10
   8  -2   3   52.59   12.00
  -8  -2  -3   63.09    5.30
   8   2  -3   66.39    6.40
   8   2  -3   59.99    6.30
  -8   2   3   85.29   22.70
  -8  -2   4  246.48   16.20
   8  -2  -4  236.68   16.20
   8   2   4  208.58   36.70
  -8  -2   4  262.77   31.80
  -8  -2  -4  250.97   15.30
   8   2  -4  267.97   16.60
   8  -2   4  234.68   25.70
  -8   2   4  333.47   51.89
  -8  -2  -4  269.17   47.30
  -8  -2  -4  249.18   14.40
  -8   2   4  263.77   41.40
  -8  -2  -4  256.57   14.10
   8  -2   4  235.88   15.30
   8   2  -4  257.17   42.60
   8   2   5    1.70    4.80
  -8  -2   5    3.80    4.70
  -8  -2   5    2.20    2.70
   8  -2  -5   -1.40    1.50
  -8  -2  -5    0.80    1.20
  -8   2   5    6.10    7.30
  -8  -2  -5    0.50    1.10
  -8   2   5    0.00    2.80
  -8  -2  -5   -0.10    1.30
  -8  -2  -5    2.30    6.50
   8  -2   5   -1.60    1.10
   8  -2   5    5.80    6.30
   8   2  -5   -1.00    1.40
   8  -2  -6   61.99    9.80
   8   2   6   49.70   22.30
  -8  -2   6   53.29   13.90
  -8  -2  -6   55.39    5.60
   8  -2   6   34.80   14.80
  -8  -2  -6   65.99    8.80
   8   2  -6   63.69    9.80
   8  -2   6   45.40   21.30
  -8   2   6   62.69   24.30
  -8   2   6   25.10   17.50
  -8  -2   7    6.10    8.60
  -8   2  -7    1.80    2.00
   8   2   7    1.40    7.70
  -8  -2   7   -1.00    2.20
  -8  -2   7   23.30   22.20
  -8   2   7   -2.00    4.80
   8   2  -7    2.70    2.90
  -8   2   7    0.70    6.90
  -8  -2  -7    1.30    2.40
  -8  -2  -7    3.30    2.20
  -8  -2  -7    1.90    1.90
   8   3   0   -0.80    0.70
  -8  -3   0   -0.10    1.10
   8   3   0    3.00    3.10
   8   3   0    0.50    1.00
  -8  -3   0    0.00    0.90
  -8  -3   0   -2.00    1.50
   8   3   1   44.40    4.30
   8  -3  -1   43.90   12.30
  -8  -3   1   44.70    6.00
   8   3   1   35.10   12.60
  -8  -3   1   25.20   10.30
   8   3   1   40.70    4.20
  -8  -3  -1   42.60    4.20
   8   3  -1   41.10    5.90
  -8  -3  -1   37.30   14.10
  -8  -3  -1   42.90    4.50
   8   3  -1   43.30   14.00
  -8   3   1   29.40    8.40
  -8  -3   2  101.49   20.40
   8   3   2  140.59   27.20
  -8  -3   2  102.39    8.10
   8   3   2   94.39    7.10
   8  -3   2   95.59    6.30
  -8  -3  -2   92.09    7.40
  -8   3   2   98.69   19.60
   8   3  -2   76.69   19.90
  -8  -3  -2  105.09    7.40
   8   3  -2   82.99    7.90
  -8  -3  -2  102.69   26.20
  -8  -3  -2   98.69    7.80
   8   3   3    6.00    6.10
  -8  -3   3   -1.10    2.10
   8  -3  -3    8.50    3.00
   8   3   3    8.40    2.40
  -8  -3   3    8.50    3.00
  -8  -3  -3    5.10    6.70
   8  -3   3    4.80    4.60
   8  -3   3    4.50    6.00
  -8  -3  -3   11.10    3.30
   8   3  -3    5.10    6.80
  -8  -3  -3   10.00    2.80
   8   3  -3    7.00    3.10
  -8  -3  -3   10.90    2.70
   8  -3   3    6.10    2.30
   8   3  -3    5.70    2.30
  -8   3   3   -1.70    2.40
   8   3   4   -1.50    3.20
   8  -3  -4   -0.50    1.80
  -8  -3   4    0.80    1.90
  -8  -3   4    1.10    3.90
  -8  -3  -4   -1.00    1.30
  -8  -3  -4   -0.40    0.90
   8   3  -4   -1.30    1.80
   8  -3   4   -0.60    1.40
   8   3  -4    0.90    1.30
  -8  -3  -4    1.40    5.30
  -8  -3  -4    3.10    1.90
   8   3  -4    0.60    2.00
   8  -3   4    2.20    2.20
  -8   3   4   -0.40    3.80
  -8  -3   5    9.40    4.60
   8  -3  -5   12.60    4.10
  -8  -3   5   15.80   10.20
  -8  -3  -5    9.10    3.80
   8   3  -5   14.90    4.90
  -8  -3  -5    6.50    2.60
   8  -3   5   10.50    8.00
  -8  -3  -5    3.10    8.40
   8   3  -5   11.50    3.80
  -8   3   5   14.40   12.70
   8  -3   5   -1.70    3.00
  -8   3   5    1.90    7.40
   8  -3   5    8.10    3.60
  -8  -3   6    0.50    4.90
   8  -3  -6    2.90    3.00
   8   3   6    6.80   10.80
  -8  -3  -6    3.90    2.30
   8  -3   6    5.70    3.80
   8  -3   6    2.80    6.10
  -8  -3  -6    2.30    2.80
   8   3  -6    3.20    3.20
   8  -3   6    4.60    6.90
  -8  -3  -6    3.00    2.10
  -8   3   6    2.00    7.70
  -8  -3  -6   -1.20    4.90
   8  -3  -7    2.60    3.20
  -8  -3   7   -1.20    3.90
   8   3   7    1.90   12.40
   8  -3   7    2.40    6.60
   8  -3   7    2.50    4.10
   8  -3   7    0.90    8.20
   8   3  -7   -0.40    2.40
  -8  -3  -7    1.20    1.70
  -8   3   7   -2.10    5.40
  -8   3   7   -0.10    5.00
  -8  -3  -7    1.70    2.70
  -8  -3  -7   -0.80    1.10
  -8  -4   0   66.89    6.40
  -8  -4   0   64.09    6.30
   8   4   0   55.29    5.70
   8   4   0   71.79   19.50
   8  -4   0   63.19   14.80
   8   4   0   62.59    6.00
  -8   4   0   88.59   14.60
  -8  -4   0   48.10   15.70
   8  -4   0   66.59    4.70
   8  -4  -1    0.10    3.60
   8   4   1    6.00    2.20
   8   4   1    7.60    2.20
   8   4   1    0.30    3.00
  -8  -4   1    7.40    3.20
   8  -4  -1    6.80    1.70
  -8   4  -1    6.60    4.40
  -8  -4  -1    4.80    2.40
  -8  -4  -1   10.70    2.70
  -8   4   1    4.50    4.40
  -8  -4  -1    5.30    6.50
   8  -4   1    7.00    5.70
   8   4  -1    8.00    7.00
   8   4  -1    8.70    2.60
   8   4  -1    3.90    2.10
  -8  -4   2   54.39   15.90
   8   4   2   77.39   21.90
   8  -4  -2   84.69   22.60
  -8   4  -2   68.89   14.90
  -8  -4   2   69.19    7.40
   8   4   2   85.79    6.80
  -8   4   2   89.69   18.50
   8  -4   2   78.89    6.20
   8   4  -2   81.19    7.60
  -8  -4  -2   90.99    7.50
   8   4  -2   87.49    7.40
  -8  -4  -2   59.29   20.30
   8   4  -2  121.19   27.80
   8  -4   2   74.39   15.10
   8   4   3    2.00    5.30
  -8  -4   3    0.50    1.70
   8   4   3    4.60    1.80
   8  -4  -3   -0.50    1.40
   8  -4  -3    0.10    4.40
  -8  -4   3   -1.50    1.80
   8  -4   3    1.30    3.00
   8   4  -3    1.60    1.90
  -8  -4  -3    2.30    1.70
  -8  -4  -3   11.90   12.10
   8  -4   3    3.20    1.90
  -8   4   3   -2.70    1.90
  -8  -4  -3    2.80    2.10
  -8  -4  -3    3.00    2.20
   8   4  -3   -0.90    1.80
   8   4  -3    1.10    1.50
  -8  -4   4   25.10    6.20
   8  -4  -4   18.10    5.00
  -8  -4   4   28.30   13.40
   8  -4   4   15.50    4.20
   8   4  -4   18.30    5.30
   8   4  -4   24.00    5.30
  -8   4   4   35.00   15.50
   8   4  -4   54.99   22.00
   8  -4   4   38.60   13.50
  -8  -4  -4   27.40    5.90
  -8  -4  -4   22.90    4.60
  -8  -4  -4   27.40   18.20
   8   4   5    4.40    8.30
  -8  -4   5    4.10    7.30
  -8  -4   5    3.20    3.60
   8  -4  -5   -1.10    1.60
   8   4  -5    8.00    4.10
  -8  -4  -5   11.80   11.20
   8   4  -5    2.40    2.00
   8  -4   5    0.00    3.30
   8  -4   5    2.00    6.40
  -8  -4  -5    6.20    3.30
   8   4  -5    6.60    9.30
  -8  -4  -5    5.50    2.60
  -8  -4  -5    4.10    2.30
   8  -4   5    5.80    3.00
  -8   4   5    2.80    7.60
  -8  -4   6   15.40   11.60
   8   4   6    1.10    6.90
   8  -4  -6   26.30    7.20
   8  -4   6   30.10   20.90
  -8  -4  -6   10.10    4.40
  -8  -4  -6   19.90    4.80
  -8  -4  -6   17.70    4.30
   8   4  -6    8.20    9.90
   8   4  -6   23.10    6.50
   8   4  -6   21.00    5.10
  -8   4   6    9.00   11.60
   8  -4   6   26.90   13.70
   8  -4   6   14.00    5.40
  -8  -4  -6    2.00    8.00
  -8  -4   7   -2.60    4.70
   8  -4  -7   -2.60    1.60
  -8  -4   7    2.20    3.90
   8   4   7   -2.20    6.30
   8   4  -7   -3.00    1.50
  -8   4   7   -1.70    4.80
   8  -4   7    7.20   13.20
   8  -4   7    7.10    5.60
  -8  -4  -7    0.90    2.80
  -8  -4  -7    1.60   10.90
   8   4  -7    3.40    2.60
  -8  -4  -7    2.20    2.60
  -8  -5   0  512.55   28.20
   8   5   0  491.75   27.60
   8  -5   0  538.45   26.10
  -8   5   0  570.94   39.50
   8  -5   0  546.55   45.60
   8   5   0  458.95   45.70
   8   5   0  516.45   27.30
  -8  -5   0  508.35   29.00
  -8  -5   1   57.09   18.30
   8   5   1   92.59    7.70
   8   5   1   91.19   22.20
  -8  -5   1   93.59    8.70
   8  -5  -1   93.89    6.20
   8  -5  -1   79.19   21.70
  -8   5  -1  103.29   19.20
   8  -5  -1   98.49    6.90
   8   5   1  103.39    8.10
   8   5  -1  109.19    8.90
   8   5  -1   84.99    7.70
  -8  -5  -1   92.89   10.20
  -8  -5  -1   97.39   28.30
   8  -5   1  101.49    7.40
  -8  -5  -1   98.29    8.60
   8  -5   1   99.39   20.60
  -8   5   1  105.59   21.00
   8   5  -1   68.89   20.20
  -8   5  -2  207.48   23.80
   8   5   2  214.28   13.40
   8  -5  -2  205.18   12.10
   8  -5  -2  292.87   46.50
  -8  -5   2  215.08   15.10
   8   5   2  138.79   28.80
   8   5  -2  181.08   35.60
   8   5  -2  207.48   14.50
   8  -5   2  211.38   13.10
  -8  -5  -2  230.18   45.90
  -8   5   2  207.08   25.70
  -8  -5  -2  196.18   14.00
   8  -5   2  239.88   26.20
  -8  -5   3   34.30   15.10
   8   5   3   35.20    5.70
  -8  -5   3   40.50    7.70
  -8   5  -3   25.30   11.20
   8  -5  -3   32.60    4.90
   8  -5  -3   52.59   21.90
   8   5  -3   24.20    5.40
  -8  -5  -3   29.40    5.80
  -8   5   3   36.30   14.60
   8   5  -3    5.80    7.00
  -8  -5  -3   16.40   14.10
   8  -5   3   36.00   12.00
   8   5  -3   41.90    7.00
   8  -5   3   37.40    5.90
   8  -5  -4   58.29    8.90
   8  -5  -4   14.70   12.80
  -8  -5   4   51.09   19.40
  -8  -5   4   38.90    7.70
   8  -5  -4   43.10    6.20
   8  -5   4   48.70   16.30
  -8  -5  -4   38.70   32.90
  -8  -5  -4   40.90    7.90
  -8  -5  -4   39.50    6.50
   8  -5   4   37.50    6.60
  -8  -5  -4   43.90    7.20
   8   5  -4   41.50    6.80
   8   5  -4   44.00    8.20
   8  -5  -5   21.80    6.10
   8  -5  -5   16.30    4.20
   8   5   5   11.90   13.10
   8   5  -5   10.80    4.40
   8   5  -5   11.60   12.90
  -8  -5  -5   19.70    5.50
   8  -5   5   14.10   11.40
  -8   5   5    1.00    6.30
  -8  -5  -5   15.40   15.20
   8  -5   5   10.40    4.20
  -8  -5  -5   17.70    4.50
   8   5  -5   14.50    4.30
  -8  -5   6   17.20   12.10
   8  -5  -6   28.00    7.40
  -8  -5   6   10.00    5.90
   8  -5  -6   18.10    4.40
   8   5   6   -1.90    5.40
  -8  -5  -6   20.00    4.80
   8  -5   6   11.30    5.10
  -8   5   6   -2.10    6.40
  -8  -5  -6   21.10    6.80
  -8  -5  -6   15.10   17.70
   8  -5   6   28.00   14.60
   8   5  -6   19.20    4.80
   8   5  -6    2.70    9.20
   8   5  -6   18.00    5.50
   8  -5   6    3.10    9.30
   8  -6   0  171.88   33.40
   8   6   0  189.88   13.70
  -8  -6   0  172.08   13.80
  -8   6   0  196.58   24.00
   8  -6   0  186.98   12.30
  -8  -6   0  140.59   35.20
   8   6   0  215.98   13.80
   8   6   0  156.08   32.60
   8   6   1   32.30    5.60
   8  -6  -1   33.40    5.40
   8   6   1   29.70    5.40
  -8  -6   1   35.30   16.30
  -8  -6   1   26.50    6.40
  -8   6  -1   33.80   13.10
   8  -6  -1   35.80    3.60
   8  -6  -1   20.10   13.40
   8  -6   1   41.80   16.10
  -8  -6  -1   15.50   11.00
  -8  -6  -1   30.20    5.90
  -8   6   1   46.50   15.50
   8   6  -1   25.90    5.40
  -8  -6  -1   35.30    6.70
   8  -6   1   21.80    4.80
   8   6  -1   15.60   12.00
   8   6  -1   32.10    5.70
  -8   6  -2  133.59   26.50
   8   6   2  120.79    9.30
  -8  -6   2   90.59   14.30
   8  -6  -2  113.19    7.80
  -8  -6   2   53.29   18.90
   8  -6  -2  107.59   31.80
   8  -6  -2  109.99    8.40
  -8  -6  -2   51.59   23.50
  -8  -6  -2  117.99   10.30
   8   6  -2  117.09    9.40
   8   6  -2  109.89    9.90
   8  -6   2   96.89    8.80
   8  -6   2   96.79   22.30
  -8  -6  -2  109.29    9.60
  -8   6   2   94.19   22.50
   8  -6  -3   22.60    4.10
  -8   6  -3   28.10   13.80
   8   6   3   25.90    5.20
   8  -6  -3   13.90   12.70
  -8   6   3   16.00   10.60
   8  -6   3   20.40    5.00
   8   6  -3   19.70    5.30
  -8  -6  -3    6.30   11.40
   8  -6   3   26.00   11.50
   8   6  -3   25.30    5.20
  -8  -6  -3   23.20    5.20
   8   6   4   82.59   26.70
  -8   6  -4   45.50   18.30
   8  -6  -4   86.59   12.10
   8  -6  -4   78.49    7.50
   8   6  -4   79.69   11.40
   8   6  -4   91.49    8.70
  -8  -6  -4  116.59   11.70
  -8  -6  -4   57.79   25.30
  -8   6   4   56.79   35.80
   8  -6   4   98.79   23.10
  -8  -6  -4   88.99    9.30
   8   6   5   10.00   12.60
   8  -6  -5   31.20   23.30
  -8  -6   5   17.50   13.70
  -8  -6   5   25.40    7.70
   8  -6  -5   28.40    7.30
  -8  -6  -5    4.80    7.80
   8   6  -5    1.50    7.20
   8  -6   5    7.10    4.40
  -8  -6  -5   13.70    3.90
   8   6  -5   17.80    5.10
  -8  -6  -5   13.90    6.00
   8  -6   5   17.80   11.30
  -8   6   5    3.90    7.40
   8   6  -5   23.20    5.60
  -8  -7   0  117.29   10.70
   8  -7   0   90.09    8.90
   8   7   0  119.79   10.00
   8  -7   0   71.09   23.70
   8   7   0  117.19    9.50
  -8   7   0   98.09   23.50
  -8  -7   0  100.79   31.00
  -8  -7   1   14.10   11.70
   8  -7  -1   17.80   13.30
   8   7   1   37.00    6.40
   8  -7  -1   30.30    4.40
   8   7   1   29.10    5.50
  -8   7  -1   42.20   16.10
   8  -7  -1   29.60    6.50
  -8  -7  -1   18.90   14.80
   8   7  -1   31.60    5.60
  -8   7   1   39.20   14.80
   8   7  -1   30.20    5.90
  -8  -7  -1   33.70    6.70
   8  -7   1   16.10    4.40
   8  -7   1   57.09   21.70
   8   7   2   35.20    6.20
   8  -7  -2   40.90    6.60
  -8  -7   2   11.00   11.10
   8  -7  -2   30.10    4.70
   8   7   2   27.30   14.60
   8  -7  -2   42.40   20.80
  -8   7  -2   34.60   15.50
   8   7  -2   36.70    6.20
   8  -7   2   16.30    9.70
  -8  -7  -2   20.00   18.50
  -8   7   2   35.80   14.60
   8   7  -2   45.70    8.40
  -8  -7   3    0.20    5.70
   8  -7  -3    6.70    2.80
   8   7   3   13.00   11.20
  -8  -7   3    5.60    4.10
   8  -7  -3   20.30   16.80
   8  -7  -3    8.20    2.90
  -8   7  -3    7.20    8.30
   8   7   3    8.90    3.10
   8  -7   3    3.30    6.70
   8   7  -3    5.50   10.40
   8   7  -3   15.20    4.20
  -8  -7  -3   -1.60    6.40
  -8  -7  -3    9.70    3.70
   8   7  -3   12.00    4.20
  -8   7   3   11.60    9.00
   8  -7   3    0.60    2.70
  -8  -7   4    9.50   11.10
  -8   7  -4   12.40   11.00
   8  -7  -4    1.30   12.50
   8   7   4   25.10   16.00
   8  -7  -4   19.90    4.90
  -8  -7   4   23.60    8.00
   8  -7  -4   22.70    4.60
  -8  -7  -4   20.00    6.30
   8   7  -4   20.00    4.90
  -8  -7  -4   16.20    5.50
  -8  -7  -4   22.10    5.50
   8   7  -4   19.20    5.60
  -8   7   4   14.90   12.50
   8   7  -4    1.10    6.50
   8  -7   4   12.70    9.40
  -8  -7  -4    7.30   13.10
   8  -7   4    8.90    7.20
   8   8   0   46.00    7.40
   8  -8   0   22.40    5.40
  -8   8   0   51.99   19.00
   8   8   0   33.90   17.20
  -8  -8   0   35.20   10.20
  -8  -8   0   48.40    9.00
   8   8   0   48.30    8.20
   8  -8   0   27.20   15.40
  -8   8  -1   17.90   12.40
   8  -8  -1   18.70   16.20
   8  -8  -1    7.50    3.80
   8   8   1    3.00    7.60
   8   8   1   18.00    4.60
   8  -8  -1   14.30    3.40
  -8  -8   1    8.10    4.50
  -8  -8   1    2.80    7.40
   8   8  -1   13.60    4.40
  -8  -8  -1    5.20   11.90
   8  -8   1   13.20    4.80
  -8   8   1    7.50    9.90
  -8  -8  -1    7.10    5.20
  -8  -8  -1   13.10    6.40
   8  -8   1    4.40    8.80
   8   8  -1    3.60    7.20
   8   8  -1   25.10    5.60
   8  -8  -2   10.80    3.00
  -8  -8   2   10.40   16.40
   8   8   2   10.90    3.60
   8   8   2    3.10    7.50
  -8  -8   2    5.10    4.30
   8  -8  -2    1.50    7.80
  -8   8  -2    0.60    5.20
   8  -8  -2    3.60    2.80
   8  -8   2    5.60   10.00
   8   8  -2    4.60    3.10
   8   8  -2    0.20    4.70
  -8  -8  -2   19.10   21.70
  -8   8   2    3.70    6.30
  -8  -8  -2    3.20    2.70
  -8  -8  -2    5.80    3.80
   8   8  -2    4.40    2.60
  -8   8  -3    3.80    8.00
   8  -8  -3    0.70    2.30
   8   8   3   10.30   10.80
   8  -8  -3    3.40    1.80
  -8  -8   3    0.30    3.80
  -8  -8   3   -0.50    5.60
   8   8   3    6.10    3.30
   8  -8   3    1.90    3.90
   8   8  -3   12.20   13.00
  -8  -8  -3    5.10    3.80
  -8  -8  -3   10.50    4.40
   8   8  -3    4.30    3.20
   8   8  -3    5.60    3.10
  -8  -8  -3   -1.30    6.40
   9   0   0    0.70    0.80
   9   0  -1   -0.20    0.50
   9   0   1   -0.30    0.50
   9   0  -1    1.30    1.20
  -9   0   2   -0.80    1.10
  -9   0  -2   -0.40    0.60
   9   0  -2    0.40    1.20
   9   0   2    1.20    3.00
   9   0  -3   -1.00    1.30
   9   0   3   -2.70    1.60
  -9   0   3   -0.50    1.20
  -9   0  -4    0.80    0.90
  -9   0   4   -0.80    1.60
   9   0   4   -1.20    1.50
  -9   0   4    0.00    4.70
   9   0  -5    2.00    2.40
   9   0   5    1.10    3.60
  -9   0   5   -2.20    1.90
  -9   0   5   -0.70    3.90
  -9   0   6    0.70    3.90
  -9   0   6    7.10    9.50
  -9   0  -6   -0.90    0.70
   9   0   6   -0.50    4.40
   9   0  -6   -0.60    2.00
   9   0   6   -1.50    2.50
  -9   0   7   -1.40    3.60
  -9   0  -7    0.80    1.80
   9   0   7    1.20    9.00
  -9   0   7   -2.50    5.50
  -9   0  -7   -1.10    0.80
   9   0  -7    2.70    3.40
   9   1   0   84.69    5.60
   9   1   0   80.99    5.90
   9  -1   0   74.69    5.10
  -9  -1   0   90.09   25.30
   9   1   1  239.08   20.60
  -9  -1   1  269.87   23.20
   9   1   1  261.37   14.60
   9   1   1  269.57   13.40
  -9  -1  -1  254.97   14.00
   9   1  -1  211.88   22.10
   9   1  -1  251.87   14.30
  -9  -1  -1  257.87   24.50
   9   1   2  129.19   10.40
   9   1   2  131.09   16.40
   9  -1  -2  121.89    8.60
  -9  -1   2  146.09   23.00
   9   1  -2  142.79    9.30
  -9  -1  -2  115.09   21.60
  -9   1   2  137.89   23.70
   9   1  -2  108.29   21.20
  -9   1   2  128.59   15.30
   9   1  -2  139.69    9.50
  -9  -1  -2  135.99    8.40
  -9  -1   3   94.79   19.70
  -9  -1   3  104.49    7.60
   9   1   3   99.39   22.20
   9  -1  -3  103.59    8.30
  -9  -1  -3   91.09    6.80
   9   1  -3  109.29   24.10
   9  -1   3  120.39   18.70
  -9  -1  -3   97.19   23.80
   9  -1   3  117.09   20.90
  -9   1   3  108.89   25.90
   9   1  -3   95.89    8.20
  -9   1   3  104.19   21.70
   9  -1   3   99.79    7.30
   9  -1  -4   73.29    7.60
  -9  -1   4   77.89    7.10
  -9  -1   4   80.69   20.60
  -9   1   4   72.09   19.70
   9  -1   4   73.89    7.00
   9  -1   4   76.09   18.00
   9   1  -4   80.19    7.90
  -9  -1  -4   68.99    5.80
  -9  -1  -4   79.79   23.50
  -9   1   4   40.80   16.60
   9  -1  -5    4.10    3.10
  -9  -1   5    2.00    4.50
  -9  -1   5    5.70    3.10
   9   1   5    2.20    8.00
  -9  -1  -5    7.20    2.40
   9  -1   5   -0.40    2.50
   9  -1   5    4.20    2.90
  -9   1   5    2.40    7.20
  -9  -1  -5    3.30    2.00
  -9   1   5   14.00    9.80
   9   1  -5    4.90    3.20
   9   1   6   11.40   13.10
   9   1   6   20.60   14.80
  -9  -1   6   15.30    5.40
  -9  -1   6   11.30   14.40
  -9  -1   6   34.90   18.10
   9  -1  -6   18.00    5.80
  -9   1   6   20.10   15.10
   9  -1   6    8.00    9.70
   9   1  -6   22.60    6.10
  -9  -1  -6   21.70    4.50
  -9  -1  -6   22.80    4.10
  -9  -1  -6   18.10    3.60
   9  -1   6    8.50    6.90
   9  -1   6   10.20    9.40
  -9  -1   7    0.30    9.00
  -9   1  -7   -0.20    0.80
   9   1   7    1.00    5.50
  -9  -1   7    3.50    6.50
   9  -1  -7   -0.90    3.40
  -9  -1   7   -2.00    2.20
  -9  -1  -7    1.60    2.20
   9  -1   7   -1.20    5.30
   9  -1   7   -1.20    3.50
  -9  -1  -7    0.30    1.00
   9   1  -7    2.40    3.20
  -9   1   7    0.20    4.50
  -9   1   7   -1.20    5.70
   9   2   0  130.19    8.70
   9   2   0  135.09    8.60
  -9  -2   0  121.59   21.90
   9   2   0  136.39   22.00
   9   2   1   19.70    3.30
  -9  -2   1   17.60    8.00
   9   2   1   16.80    7.30
   9   2   1   15.10    2.90
  -9  -2   1   19.40    3.10
   9   2  -1   19.60    3.70
   9   2  -1   21.30    8.70
  -9  -2  -1   19.80    9.90
  -9  -2  -1   23.20    3.90
   9   2  -1   22.60    4.10
   9   2   2  284.37   15.30
  -9  -2   2  269.27   15.80
   9  -2  -2  294.37   15.80
  -9  -2   2  316.27   29.40
   9   2   2  300.07   28.80
   9   2  -2  281.47   16.50
   9   2  -2  272.17   29.90
  -9  -2  -2  280.37   32.20
  -9   2   2  270.97   24.50
   9   2  -2  308.67   16.80
  -9  -2  -2  284.87   15.80
  -9   2   2  241.88   25.20
  -9  -2   3   32.60    5.30
  -9  -2   3   34.90   13.30
   9   2   3   48.70   15.40
   9  -2  -3   25.50    4.70
   9   2   3   31.20    3.60
  -9  -2  -3   38.00    5.20
  -9  -2  -3    8.50    7.60
   9   2  -3   26.20    4.70
  -9   2   3   34.50   13.80
   9   2  -3   35.70   13.90
  -9   2   3   28.50   11.50
   9  -2   3   33.60    8.90
  -9  -2   4  157.78   30.20
  -9  -2   4  178.88   13.00
   9  -2  -4  183.48   13.40
  -9  -2  -4  176.58   10.80
   9  -2   4  182.28   21.50
  -9  -2  -4  183.68   11.50
   9  -2   4  182.68   32.70
  -9  -2  -4  165.98   37.90
   9  -2   4  176.78   12.20
   9   2  -4  176.48   13.00
  -9   2   4  152.48   31.00
  -9  -2  -4  192.28   11.80
   9   2  -4  135.39   34.20
  -9  -2   5    2.10    2.40
   9  -2  -5    6.60    3.80
  -9  -2   5    9.80    7.90
   9   2   5    6.70    7.90
   9   2  -5    9.90    3.90
  -9   2   5   -1.00    2.20
  -9  -2  -5    8.50    2.40
  -9  -2  -5    4.50    2.50
  -9  -2  -5    7.70   10.40
   9  -2   5    6.30    6.00
  -9  -2  -5    3.50    2.00
   9  -2   5    4.40    2.90
  -9   2   5   -1.70    3.40
   9  -2   5   -1.30    3.10
   9   2   6   63.49   25.40
   9  -2  -6   68.59   11.00
  -9  -2   6   67.29   10.50
  -9  -2   6   87.69   27.30
   9  -2   6   77.39   29.10
  -9   2   6   53.79   22.10
  -9   2   6   59.29   26.30
  -9  -2  -6   80.79    7.90
   9  -2   6   66.19   10.10
   9   2  -6   67.39   10.40
   9  -2   6   72.89   21.60
   9   2   7    2.90    8.10
   9  -2  -7    5.70    3.80
  -9  -2   7   -0.30    2.80
  -9  -2   7    5.70   10.40
  -9  -2   7   -2.00    6.70
  -9   2   7    4.60   11.00
  -9   2   7    5.70   14.50
   9   2  -7    6.30    3.90
  -9  -2  -7    8.20    2.90
  -9  -2  -7    8.10    3.00
  -9  -2  -7    1.20    2.60
   9  -2   7    2.00    8.90
   9  -2   7    1.10    3.60
   9  -2   7   -0.30    3.70
   9   3   0 1113.29   52.49
  -9  -3   0 1111.59   52.09
  -9  -3   0 1100.09   74.49
  -9  -3   0 1140.29   53.49
   9   3   0 1081.29   52.39
   9   3   0 1114.39   70.89
  -9  -3   1   58.99   16.60
   9   3   1   86.59   19.30
   9   3   1   69.89    5.80
  -9  -3   1   58.59    5.70
   9   3   1   66.99    5.70
  -9  -3  -1   67.89    5.50
   9   3  -1   71.79    6.30
  -9  -3  -1   51.19   17.00
   9   3  -1   67.99   18.70
   9   3  -1   52.49    5.70
  -9  -3  -1   65.59    6.00
   9   3   2  796.92   59.89
  -9  -3   2  829.02   42.00
   9   3   2  860.01   40.90
   9  -3  -2  864.91   41.20
  -9  -3   2  954.50   63.39
   9   3  -2  821.62   63.09
   9   3  -2  842.02   42.00
  -9  -3  -2  804.12   67.19
  -9  -3  -2  856.31   41.40
  -9  -3  -2  865.71   40.70
  -9  -3  -2  862.51   41.70
  -9   3   2  839.72   55.49
   9   3   3  144.09   10.00
   9  -3  -3  158.28   11.10
  -9  -3   3  158.38   12.10
   9   3   3  148.69   30.60
  -9  -3   3  143.79   27.90
  -9  -3  -3  152.08   10.00
   9   3  -3  161.08   11.30
   9  -3   3  142.59   15.80
  -9   3   3  135.09   26.80
   9  -3   3  168.58   27.60
  -9   3   3  153.48   28.10
  -9  -3  -3  119.59   30.50
   9  -3   3  143.79    9.80
   9   3  -3  167.48   33.80
   9   3  -3  154.78   11.50
  -9  -3  -3  144.89   10.50
  -9  -3  -3  150.78   10.50
  -9  -3   4  196.68   14.50
   9  -3  -4  195.98   15.60
   9   3   4  109.79   29.20
  -9  -3   4  236.18   39.50
   9  -3   4  183.78   33.90
   9   3  -4  200.98   14.40
  -9   3   4  165.38   35.20
  -9   3   4  242.78   40.20
   9  -3   4  199.78   13.50
   9  -3   4  216.48   23.10
  -9  -3  -4  209.68   44.40
   9   3  -4  203.28   14.40
  -9  -3  -4  191.98   13.40
  -9  -3  -4  201.68   12.50
  -9  -3  -4  203.08   12.90
  -9  -3   5   36.80   25.40
   9  -3  -5   28.20    6.60
   9   3   5   21.50   15.90
  -9  -3   5   39.60    7.50
  -9  -3  -5   40.20    5.90
   9  -3   5   20.90   10.60
  -9   3   5   12.70   10.30
   9   3  -5   21.80    5.80
   9  -3   5   21.10    5.30
   9  -3   5   11.90   11.00
  -9   3   5   25.50   17.10
   9   3  -5   36.30    6.60
  -9  -3  -5   34.90   19.80
  -9  -3  -5   34.50    6.10
  -9  -3   6    5.90    4.20
   9   3   6   21.40   17.70
   9  -3  -6   13.80    5.10
  -9  -3   6   16.30   12.40
  -9   3   6    2.80    7.00
  -9  -3  -6   21.40    4.50
   9  -3   6   13.60   14.10
   9  -3   6   15.50    5.10
  -9  -3  -6   16.80    3.90
   9  -3   6   13.00    9.20
  -9   3   6   10.70   11.90
  -9  -3  -6    9.70    4.00
   9   3  -6   10.80    3.90
  -9  -3  -6    4.40    8.50
   9  -3  -7    9.00    4.90
  -9  -3   7    1.80    5.90
   9   3   7    4.40   11.70
  -9  -3   7    4.60    4.30
   9   3  -7    2.20    3.10
   9  -3   7   17.30   17.10
  -9  -3  -7   12.70    3.70
  -9   3   7   -1.40    4.40
  -9  -3  -7    6.00    4.00
  -9  -4   0   20.60    4.20
  -9  -4   0   18.40    4.50
   9   4   0   23.50   11.10
  -9  -4   0   15.30    9.80
   9   4   0   16.90    4.20
   9   4   0   20.00    4.00
  -9  -4   1   83.69    9.00
   9  -4  -1   83.79   19.50
   9   4   1   51.59   15.70
  -9  -4   1   69.79   20.50
   9   4   1   86.29    7.10
   9  -4  -1   85.29    5.70
   9   4   1   81.19    7.00
  -9  -4  -1   89.69    7.30
  -9  -4  -1   90.39    7.70
  -9   4   1  122.89   18.70
   9   4  -1   83.79   21.80
   9   4  -1   91.99    7.80
   9   4  -1   78.69    7.20
  -9  -4  -1   71.09   21.60
  -9  -4   2  102.09   23.60
   9   4   2  181.78   11.50
  -9  -4   2  193.18   13.00
   9  -4  -2  202.18   35.50
   9   4   2  151.58   29.30
   9   4  -2  171.28   12.10
  -9  -4  -2  182.98   12.20
   9   4  -2  170.08   34.60
   9   4  -2  183.58   12.70
  -9  -4  -2  174.38   11.70
  -9  -4  -2  168.68   36.00
  -9   4   2  131.89   23.10
   9  -4  -3   45.20    7.10
  -9  -4   3   39.60   16.00
  -9  -4   3   65.89    9.20
   9   4   3   59.39    5.90
   9  -4   3   72.79   15.20
  -9  -4  -3   54.39   20.70
   9  -4   3   54.69    5.60
  -9   4   3   62.89   20.10
   9   4  -3   56.39    6.20
  -9  -4  -3   62.59    8.30
  -9  -4  -3   49.99    5.90
   9   4  -3   52.09    7.70
   9   4   4  119.29   36.50
  -9  -4   4  155.78   12.90
  -9  -4   4   78.99   22.30
   9  -4  -4  157.68   12.40
  -9   4   4  107.09   27.10
  -9  -4  -4  137.69   11.10
  -9  -4  -4  148.19   10.70
   9   4  -4  167.38   12.60
   9  -4   4  128.59   29.10
   9   4  -4  148.39   38.10
  -9  -4  -4  134.49   11.60
   9  -4   4  168.38   26.80
  -9  -4   5    1.40    5.20
  -9  -4   5   -1.30    1.90
   9  -4  -5    2.40    3.20
   9   4   5    1.70    4.80
  -9   4   5   -1.20    2.60
  -9  -4  -5    0.90    1.60
   9   4  -5    0.60    1.90
  -9  -4  -5   -2.30    3.90
   9  -4   5    2.80    6.40
  -9   4   5   -0.50    5.90
   9   4  -5   -1.00    3.10
  -9  -4  -5    4.20    2.70
  -9  -4  -5    4.00    2.80
   9   4  -5    2.30    2.00
   9  -4   5    3.30    2.80
   9  -4   5    1.90    5.20
   9   4   6   65.79   28.50
   9  -4  -6   59.89   10.40
  -9  -4   6   36.70   18.00
  -9   4   6   79.19   39.90
  -9   4   6   43.30   21.30
  -9  -4  -6   59.39    8.80
  -9  -4  -6   62.59    9.90
   9   4  -6   59.89    9.90
   9  -4   6   55.49   18.20
   9   4  -6   30.80   17.70
   9   4  -6   76.19    8.40
  -9  -4  -6   53.49    7.90
   9  -4   6   35.90   18.90
   9  -4   6   36.60    8.30
  -9  -5   0   18.10    4.80
   9   5   0   23.90    4.70
   9  -5   0   28.20    4.30
   9   5   0   23.60    5.00
   9   5   0   29.50   14.50
  -9   5   0   27.00    9.30
   9  -5   0   39.00   14.60
  -9  -5   0   30.80   16.20
   9   5   1    9.80    2.70
  -9  -5   1    4.70    2.70
   9  -5  -1   11.50    9.10
  -9   5  -1    8.00    5.30
   9   5   1    5.00    2.10
   9  -5  -1    5.30    1.80
  -9  -5   1    1.80    5.80
   9   5  -1    4.70    6.90
   9  -5   1   17.30    9.20
  -9  -5  -1    6.30    9.50
   9  -5   1    7.50    2.40
   9   5  -1    6.40    3.00
  -9  -5  -1    5.90    2.80
   9   5  -1    7.80    2.60
  -9   5   1    7.30    5.60
   9  -5  -2   57.59   19.90
   9  -5  -2   67.99    5.40
   9   5   2   62.09    6.00
  -9  -5   2   23.00   12.30
  -9   5  -2   77.29   17.60
  -9  -5   2   59.69    9.00
   9  -5   2   69.89   16.00
   9   5  -2   61.19    8.70
  -9  -5  -2   54.39    7.70
   9  -5   2   66.29    6.10
  -9   5   2   68.89   17.50
  -9  -5  -2   28.70   14.80
  -9  -5  -2   53.19    6.20
   9  -5  -3    6.10    8.30
   9  -5  -3   20.40    3.80
   9   5   3   19.00    4.30
  -9  -5   3   16.70    5.20
  -9  -5   3   26.30   14.00
   9   5  -3   16.50    3.90
   9  -5   3   20.60    4.60
  -9  -5  -3   18.70   18.60
  -9  -5  -3   11.10    4.10
   9  -5   3   13.70    8.40
  -9  -5  -3   13.20    3.80
   9   5  -3   25.80   15.70
  -9   5   3   16.90   11.30
  -9  -5  -3    8.20    3.10
   9   5  -3   10.30    3.80
   9   5   4   11.20   10.60
   9  -5  -4   19.20    4.20
  -9  -5   4   19.90    6.20
   9  -5  -4   18.10    5.20
   9   5  -4   18.60    5.30
   9  -5   4   12.60    4.30
   9   5  -4   12.60   12.60
  -9  -5  -4   11.30   12.80
  -9  -5  -4   22.40    5.30
   9   5  -4   21.20    4.80
  -9   5   4   20.10   13.60
  -9  -5  -4   21.90    4.90
   9  -5   4   30.50   12.20
  -9  -5  -4   27.40    6.50
   9  -5  -5    4.60    3.30
  -9  -5   5   -1.30    3.10
  -9  -5   5   -1.20    2.00
   9   5   5   -1.30    4.80
   9   5  -5   -0.70    1.00
   9   5  -5   -0.30    2.20
  -9  -5  -5   -0.70    1.20
   9  -5   5   -1.10    2.10
  -9  -5  -5   -0.90    1.90
  -9  -5  -5   -2.80    4.80
   9   5  -5   -0.30    3.90
  -9   5   5    3.80    7.40
   9  -5   5   -0.20    3.70
   9   5   6   -1.20    5.80
  -9  -5   6   -0.50    3.30
  -9  -5   6   -1.30    4.10
   9  -5  -6   -0.70    2.80
   9   5  -6    3.30    2.20
   9  -5   6   -1.60    4.90
  -9   5   6    1.90    5.90
   9  -5   6    0.90    3.70
   9   5  -6   -1.40    4.80
   9   5  -6    5.10    3.10
  -9  -5  -6    0.90    8.40
   9  -5   6   -1.80    6.30
  -9  -5  -6   -0.80    2.20
  -9  -5  -6    1.30    2.40
  -9  -5  -6    1.90    2.40
   9  -6   0    8.80    8.90
   9   6   0    0.00    1.20
   9   6   0    0.40    4.40
   9  -6   0    2.50    2.10
  -9  -6   0    1.20    7.80
   9   6   0    0.20    1.60
  -9   6   0    0.30    2.90
  -9  -6   0    1.00    1.50
  -9  -6   0    1.80    2.10
   9  -6  -1    1.10    4.90
   9   6   1   -0.70    2.50
   9   6   1    1.20    1.60
  -9  -6   1   -0.40    1.50
  -9  -6   1    1.60    5.00
  -9   6  -1   -0.60    2.20
   9  -6  -1    2.20    1.70
   9   6   1    2.20    1.90
  -9  -6  -1   -0.10    1.70
   9   6  -1    2.90    2.50
   9  -6   1   -0.20    1.50
  -9  -6  -1   -0.50    1.20
  -9  -6  -1   -2.70    3.40
   9   6  -1    1.10    3.20
   9  -6   1    3.80    6.30
   9   6  -1    6.10    2.50
  -9   6   1    5.60    6.40
  -9  -6   2    3.00    7.40
   9  -6  -2    7.80   10.00
   9   6   2    7.10    2.70
   9   6   2    4.10    7.30
   9  -6  -2    5.70    2.00
  -9   6  -2    5.90    7.00
   9  -6  -2    2.10    1.80
   9  -6   2    9.30    7.30
  -9   6   2   13.50    8.80
  -9  -6  -2    4.10   13.50
  -9  -6  -2    4.10    2.90
   9  -6   2    3.00    2.30
   9   6  -2    7.00    2.70
  -9  -6  -2    5.30    2.50
   9   6  -2   -0.80    2.60
   9   6  -2    6.60    3.30
   9   6   3   10.50    3.30
  -9  -6   3    2.10    4.20
   9   6   3    8.10   10.40
  -9   6  -3    7.70    6.90
   9  -6  -3   14.40   13.50
   9  -6  -3    9.50    2.60
  -9  -6   3    4.70    4.20
   9   6  -3   12.20   12.50
   9  -6   3    9.70    7.40
  -9  -6  -3   15.60    4.80
   9   6  -3   14.40    4.70
   9   6  -3   10.80    3.50
   9  -6   3    1.30    2.50
  -9   6   3    0.30    4.50
  -9  -6  -3   10.80    3.50
  -9  -6  -3   -1.30    4.90
   9   6   4    0.10    4.50
  -9  -6   4   -0.40    2.30
   9  -6  -4    1.80    2.10
   9  -6  -4    3.00    3.20
   9  -6  -4    2.60   10.80
  -9  -6   4    9.00   11.40
   9   6  -4   -0.60    2.00
   9   6  -4    4.60    2.80
   9  -6   4    1.90    2.70
  -9  -6  -4    4.20    3.30
  -9  -6  -4   -1.60    4.80
   9  -6   4   -2.90    3.20
  -9  -6  -4    2.20    2.30
  -9  -6  -4    2.00    2.30
  -9   6   4   13.50   11.00
   9   6  -4    3.70    9.10
   9   6   5    1.10    8.90
   9  -6  -5    2.90    3.40
  -9  -6   5    4.90    7.90
   9  -6  -5    1.00    1.70
  -9  -6   5    4.00    4.80
   9   6  -5    0.70    1.90
  -9  -6  -5    3.80    3.50
   9   6  -5    2.10    2.80
  -9   6   5    1.70    7.60
  -9  -6  -5   -1.90    6.00
   9  -6   5   -1.40    3.80
  -9  -6  -5    2.80    2.30
   9   6  -5   -0.30    5.30
   9   7   0   57.39    9.70
   9  -7   0   36.10    6.60
   9   7   0   47.80   19.30
  -9  -7   0   39.80    7.60
   9   7   0   49.90    7.50
  -9   7   0   70.79   19.60
  -9  -7   0   22.90   14.80
   9  -7   0   16.10   14.50
   9  -7  -1   19.50    3.40
   9   7   1   25.00    6.50
   9  -7  -1   16.00    5.50
  -9   7  -1   24.20   11.40
  -9  -7   1   12.70   13.20
   9   7   1    7.00    7.10
   9  -7  -1   21.80   16.00
   9   7   1   26.20    5.30
  -9   7   1   12.40    8.90
  -9  -7  -1    6.50   10.70
   9   7  -1   12.20   11.60
   9   7  -1   26.50    5.50
   9  -7   1    3.50    6.40
  -9  -7  -1   16.70    4.70
   9  -7   1   17.50    5.20
  -9  -7   2    5.50    9.40
   9   7   2   14.70    3.80
   9  -7  -2   12.90    2.90
  -9  -7   2    0.90    3.10
  -9   7  -2   28.20   15.90
   9  -7  -2   12.00   11.30
   9   7   2   16.50   12.40
   9  -7  -2   14.70    4.50
  -9  -7  -2   10.30   13.00
   9  -7   2   18.40    5.00
  -9  -7  -2   16.30    4.80
   9   7  -2   21.80   15.40
   9   7  -2   23.10    5.90
   9   7  -2   14.00    3.80
  -9   7   2   21.80   12.80
   9  -7   2   -2.60    7.00
   9   7   3    3.50    2.40
   9  -7  -3    4.50    2.90
  -9  -7   3    0.30    2.70
   9  -7  -3    3.90   10.50
   9   7   3   13.40   12.80
   9  -7  -3    7.20    2.70
  -9  -7   3   -0.20    5.20
   9  -7   3    2.60    3.00
   9   7  -3    7.70    3.80
   9   7  -3    4.30    2.80
  -9   7   3    2.20    6.00
   9   7  -3    0.00    4.60
  -9  -7  -3   -2.50    5.30
  -9  -7  -3    8.90    3.70
  -9  -7  -3   -0.20    1.90
   9  -7  -4    8.80    3.20
  -9  -7   4    3.90    7.90
   9  -7  -4   10.10    4.00
  -9  -7   4    5.20    4.80
   9  -7  -4    7.90    4.60
   9   7   4    4.40    9.20
   9   7  -4   19.40   15.60
   9   7  -4   11.70    4.00
   9   7  -4    5.10    3.20
  -9  -7  -4   -0.60    6.40
  -9  -7  -4   12.50    5.60
   9  -7   4    7.90    4.90
  -9  -7  -4    6.50    4.10
  -9   8   0   47.10   18.10
   9   8   0    8.80   10.70
   9   8   0   37.30    6.50
  -9  -8   0   20.50    7.50
   9  -8   0   29.10    6.70
   9   8   0   47.50    7.70
  -9  -8   0   32.90    7.30
   9  -8   0   25.50   18.20
  -9  -8   0   31.90   22.20
  -9  -8   1    1.00    6.90
   9   8   1    4.50    2.70
   9   8   1    0.20    5.20
  -9  -8   1    3.70    3.70
   9  -8  -1    4.80    9.90
   9  -8  -1    2.70    1.80
  -9  -8  -1    5.90    5.80
   9   8  -1    3.70    2.50
  -9   8   1    3.90    6.30
   9   8  -1    1.50    2.50
   9   8  -1   -2.90    3.90
  -9  -8  -1   -3.70    5.80
   9  -8   1    2.60    4.00
  -9  -8  -1    0.60    2.10
   9  -8  -2   19.30    5.60
   9   8   2   27.50   15.10
  -9  -8   2    3.90    9.70
  -9  -8   2   10.00    5.80
   9  -8  -2   17.40    3.70
   9  -8  -2    8.90   16.30
   9   8   2   20.70    5.10
  -9   8  -2   19.30   13.80
  -9  -8  -2   10.80    5.50
   9   8  -2   21.00   18.30
   9   8  -2   38.00    7.50
  -9  -8  -2    8.80   12.80
   9  -8   2   16.60    6.10
  -9   8   2   36.10   16.80
   9   8  -2   29.00    5.80
  -9  -8  -2   24.20    6.50
   9  -8   2   20.20   17.30
  10   0   0  169.18    9.90
  10   0   1  627.94   28.80
  10   0  -1  588.54   29.90
 -10   0   2  219.58   21.00
  10   0   2  211.68   11.30
  10   0  -2  217.68   12.90
 -10   0   3  273.57   34.10
  10   0  -3  309.77   17.80
 -10   0   3  295.57   29.30
  10   0   3  275.97   26.80
  10   0   4  140.89   25.50
 -10   0   4  226.78   36.00
 -10   0   4  141.49   38.80
  10   0  -4  136.79   11.50
  10   0   5  127.09   27.70
 -10   0   5  115.79   28.40
 -10   0   5   89.49   29.30
  10   0  -5  132.49   11.60
 -10   0   6   40.70   18.10
 -10   0  -6   41.80    4.40
  10   0   6   36.70   20.50
  10   0   6   32.90   15.40
  10   0  -6   58.29    9.50
 -10   0  -7    7.00    2.50
 -10   0   7   13.50   19.60
  10   0  -7    9.30    4.70
  10   0   7   13.10   13.50
  10   0   7    2.30    9.90
  10   1   0  107.49   17.10
 -10  -1   0  100.19   17.70
  10   1   0  131.79    7.60
  10   1   0  105.19    7.60
  10   1   1  181.48    9.90
  10   1   1  152.98   15.90
 -10  -1   1  173.78   18.80
  10   1   1  172.98   10.20
  10   1  -1  196.48   10.80
  10   1  -1  175.78   11.00
  10   1  -1  164.48   18.80
 -10  -1  -1  142.39   18.20
  10  -1  -2   84.39    6.60
 -10  -1   2  104.59   19.60
  10   1   2   85.29   16.00
  10   1   2   83.39    5.80
 -10  -1  -2   62.89   16.80
 -10   1   2   76.69   14.20
  10   1  -2   88.99    7.20
 -10  -1  -2   76.99    6.00
  10   1  -2   79.39    6.60
  10   1  -2   76.19   18.20
 -10   1   2   84.69   17.60
 -10  -1   3  210.18   31.90
  10  -1  -3  186.68   12.60
  10   1   3  186.28   10.90
  10   1  -3  200.48   13.00
 -10  -1  -3  196.98   33.90
 -10   1   3  199.98   23.10
  10  -1   3  173.38   11.20
 -10   1   3  234.38   38.60
 -10  -1  -3  177.38   11.00
 -10  -1   4   15.70    9.80
  10  -1  -4   29.70    6.30
 -10  -1   4   14.00    3.90
 -10   1   4   16.20    9.50
 -10  -1  -4   17.50    3.30
  10  -1   4   26.50   12.80
  10   1  -4   28.00    5.60
  10  -1   4   18.40    8.50
  10  -1   4   18.50    4.20
 -10   1   4   26.60   14.90
 -10  -1   5  160.18   12.20
  10   1   5  119.89   29.30
 -10  -1   5  158.08   41.30
  10  -1  -5  161.58   13.20
 -10  -1   5  203.78   37.90
 -10  -1  -5  155.08   10.20
 -10   1   5  210.88   47.10
 -10   1   5  145.99   32.30
  10  -1   5  165.48   29.80
  10  -1   5  114.79   29.60
  10  -1   5  130.79   11.60
  10   1  -5  174.68   13.40
  10   1   6    7.40   11.10
 -10  -1   6    0.70    2.10
 -10  -1   6    9.50   13.20
  10  -1  -6    4.50    3.50
  10   1   6    0.10    3.40
 -10  -1   6    0.40    4.50
 -10   1   6    2.20    6.10
  10  -1   6    7.30    8.40
 -10  -1  -6    5.70    2.20
  10  -1   6   -0.40    5.30
 -10   1   6   -1.80    2.90
  10  -1   6    0.50    2.30
  10   1  -6    4.10    3.30
  10   1   7   13.80   13.30
 -10  -1   7   -0.90    7.50
  10  -1  -7   21.20    7.00
  10  -1   7    4.70    9.70
  10  -1   7    9.90    5.30
  10  -1   7   19.90   13.70
 -10   1   7    5.80   20.30
 -10   1   7   12.00   12.30
 -10  -1  -7    4.00    2.10
  10   1  -7   19.20    6.50
 -10  -1  -7   12.10    3.00
  10   2   0   89.19    6.40
 -10  -2   0   66.49   16.70
  10   2   0   60.89   14.90
  10   2   0   73.69    6.10
 -10  -2   1  337.47   31.00
  10   2   1  321.27   17.20
  10   2   1  305.67   27.90
  10   2   1  316.07   16.80
 -10  -2  -1  313.67   32.50
 -10  -2  -1  312.27   17.70
  10   2  -1  319.27   17.50
  10   2  -1  304.97   30.00
 -10  -2   2   90.39   19.20
  10   2   2   75.99    6.00
 -10  -2   2   76.89    6.10
  10  -2  -2   76.09    6.20
 -10   2   2   77.29   15.90
 -10   2   2   73.39   13.90
 -10  -2  -2   54.09   16.90
  10   2  -2   71.39    6.70
  10   2  -2   81.09    7.00
 -10  -2  -2   77.59    6.40
  10   2  -2   89.89   22.20
 -10  -2   3  102.59    7.90
  10  -2  -3   87.69    7.80
  10   2   3   96.09    7.00
 -10  -2   3   77.39   18.30
  10   2  -3   89.29    8.00
 -10   2   3  108.19   24.20
  10   2  -3   63.49   21.80
 -10  -2  -3   82.59   23.50
  10   2  -3   83.29    8.20
 -10  -2  -3   85.59    7.00
 -10   2   3   71.79   17.50
 -10  -2   4   23.80    5.00
  10  -2  -4   35.60    6.70
 -10  -2   4   26.30   12.60
 -10   2   4    9.00   10.80
  10  -2   4   13.80    3.80
 -10   2   4   17.30   11.40
 -10  -2  -4   28.20   16.90
  10   2  -4   29.80    5.70
 -10  -2  -4   26.70    4.60
  10  -2   4   27.20   13.40
  10  -2   4   39.00   11.90
  10   2  -4   25.50    5.40
  10   2  -4   14.80   10.90
  10  -2  -5   25.90    6.20
 -10  -2   5    7.20    8.10
  10   2   5    1.20    6.00
 -10  -2   5   10.60    4.10
 -10  -2  -5   13.00    3.50
  10   2  -5   20.20    5.30
 -10  -2  -5    9.80    2.90
 -10   2   5    6.10   11.70
  10  -2   5    6.00    8.10
 -10   2   5   15.90   12.20
  10  -2   5    6.10    6.30
  10  -2   5   13.70    4.40
 -10  -2  -5   -1.90    4.30
 -10  -2   6    2.10    8.50
 -10  -2   6   -0.20    4.80
  10  -2  -6    4.70    4.00
  10   2   6   -0.70    4.80
 -10  -2   6    6.90    3.80
  10  -2   6    2.30    4.60
 -10   2   6    1.20    5.10
 -10  -2  -6    6.50    3.00
  10  -2   6   -0.10    4.50
 -10  -2  -6    3.80    2.10
 -10   2   6    0.90    6.80
  10   2  -6    3.20    3.30
  10  -2   6    8.60    4.10
  10  -2  -7    0.40    2.40
  10   2   7   -2.00    6.10
 -10  -2   7   -1.30    4.90
  10  -2   7    4.10   11.60
  10  -2   7   -0.30    3.20
  10   2  -7    0.60    2.70
 -10  -2  -7    0.80    1.70
 -10  -2  -7   -1.40    2.00
 -10   2   7   -0.90    4.40
  10   3   0    8.50    2.60
  10   3   0   13.20    3.10
 -10  -3   0    2.00    5.80
 -10  -3   0   16.30    3.20
  10   3   0    9.20    7.00
  10   3   1   30.20    4.70
  10   3   1   30.10    4.80
 -10  -3   1   40.70   14.30
  10   3   1   29.90   12.20
 -10  -3   1   31.00    4.80
 -10  -3  -1   30.80    4.30
  10   3  -1   28.30    4.70
  10   3  -1   33.70    5.50
 -10  -3  -1   27.30   13.60
  10   3  -1   31.50   12.90
 -10  -3  -1   22.40    4.40
  10  -3  -2   14.50    3.30
  10   3   2   24.70    4.10
  10   3   2   12.70   10.30
 -10  -3   2   11.40    3.40
 -10  -3   2   15.70    8.90
  10   3  -2   18.10   11.20
 -10   3   2    5.80    4.70
 -10   3   2   24.80    8.80
  10   3  -2   12.80    4.10
 -10  -3  -2    6.80    8.10
  10   3  -2   14.40    3.50
 -10  -3  -2   18.00    3.80
  10   3   3    0.00    6.30
  10   3   3    6.50    2.40
 -10  -3   3    2.20    2.20
 -10  -3   3    9.40    8.00
  10  -3  -3    7.40    3.00
 -10  -3  -3    2.40    1.80
  10   3  -3    0.70    1.50
 -10  -3  -3    6.50    2.30
 -10   3   3    4.10    5.20
 -10  -3  -3    0.80    5.60
 -10   3   3   12.80    8.70
  10   3  -3    3.10    2.70
 -10  -3  -3    7.70    2.70
  10   3   4    9.20    6.80
  10  -3  -4    4.90    3.60
 -10  -3   4    1.40    1.80
 -10  -3   4   10.80   11.20
 -10  -3  -4    5.30    2.70
 -10  -3  -4   -3.80    3.90
 -10  -3  -4    3.10    2.00
  10   3  -4    2.60    2.80
  10  -3   4   -0.90    4.40
 -10   3   4    3.50    8.10
  10  -3   4    4.50    4.50
  10   3  -4   -0.70    3.40
  10   3  -4    3.10    2.20
 -10  -3  -4    2.10    1.70
 -10   3   4    2.20    5.40
 -10  -3   5    4.40    6.80
  10   3   5    0.70    5.90
 -10  -3   5   15.30    5.20
  10  -3  -5   17.00    5.20
  10   3  -5    6.90    9.40
 -10  -3  -5   16.30    3.70
  10   3  -5    6.90    4.00
 -10  -3  -5   17.50    4.50
 -10  -3  -5    9.90    3.20
 -10   3   5    8.20    9.20
  10   3  -5   10.30    3.40
 -10   3   5    4.20    8.70
  10  -3   5   10.70    4.20
  10  -3   5    6.80    9.70
  10  -3   5   11.80    8.10
 -10  -3  -5    8.60   10.30
  10   3   6   30.20   21.00
  10  -3  -6    1.80    2.80
 -10  -3   6    2.00    7.50
 -10  -3   6   -0.10    2.80
 -10   3   6    2.70    8.40
 -10  -3  -6   -1.60    5.60
  10  -3   6   -2.40    4.90
 -10  -3  -6    2.80    2.60
 -10  -3  -6    3.70    2.70
  10   3  -6    1.90    2.30
 -10   3   6    9.20   15.00
  10  -3   6    3.40    6.90
 -10  -3  -6    1.90    2.00
  10  -3   6    2.90    3.80
  10   3  -6    4.80    3.60
 -10  -4   0   81.69   22.40
 -10  -4   0  158.58   11.00
  10   4   0  181.58   11.60
  10   4   0  155.58   11.00
  10   4   0  238.48   46.40
 -10  -4   0  165.68   12.10
 -10  -4   1  214.28   37.10
 -10  -4   1  144.29   11.10
  10   4   1  154.08   10.70
 -10  -4  -1  171.18   11.90
 -10  -4  -1  121.19   28.80
 -10  -4  -1  156.08   10.70
  10   4  -1  166.08   11.30
  10   4  -1  157.58   11.40
 -10  -4   2   91.89    8.60
 -10  -4   2   72.89   20.80
  10   4   2   96.69    7.80
  10   4  -2  105.59    9.00
  10   4  -2   98.09    8.50
 -10   4   2  111.09   20.20
 -10  -4  -2  101.09   28.90
 -10  -4  -2   94.89    7.90
 -10  -4  -2   92.49    8.50
 -10  -4   3   29.60   13.90
  10   4   3   29.70   16.30
  10   4   3   29.90    5.10
  10  -4  -3   33.00    5.90
 -10  -4   3   22.60    5.40
 -10  -4  -3   24.90    4.90
 -10  -4  -3   32.30    5.80
  10   4  -3   30.70    5.70
  10   4  -3   33.00    6.10
  10  -4   3   24.20    4.50
 -10   4   3   28.30   11.50
 -10  -4   4   43.60   18.20
 -10  -4   4   28.60    6.30
  10   4   4   41.20   18.70
  10  -4  -4   33.10    6.80
  10   4  -4   36.30    6.00
 -10   4   4   43.50   17.40
 -10  -4  -4   43.40    6.90
 -10  -4  -4   36.60    6.90
  10  -4   4   24.00    5.10
  10   4  -4   29.20    6.40
 -10  -4  -4   28.20   17.40
  10   4  -4   47.10   19.50
  10  -4   4   35.20   15.60
 -10   4   4   38.00   15.70
  10  -4  -5   16.40    4.90
  10   4   5    5.90    9.60
 -10  -4   5   16.30   10.90
 -10  -4  -5    9.20    4.00
  10   4  -5    8.40    3.20
 -10  -4  -5   11.50    3.70
 -10   4   5   11.50    9.90
  10   4  -5   10.30    4.50
 -10  -4  -5   11.10    3.40
  10   4  -5    9.00   12.50
  10  -4   5    7.70   10.50
 -10  -4  -5    6.30    8.90
 -10   4   5   19.10   13.80
 -10  -4   6    0.70    2.70
 -10  -4   6    4.00    6.80
  10  -4  -6    8.10    4.70
  10   4   6   -1.70    6.40
 -10  -4  -6    6.70    3.30
 -10  -4  -6    5.20    3.10
  10   4  -6    1.20    1.90
  10   4  -6    1.90    3.40
  10  -4   6    3.70   10.00
  10   4  -6    4.30   10.70
 -10  -4  -6    1.10    2.50
 -10   4   6    0.00   10.70
  10  -4   6    4.10    4.90
 -10   4   6   -1.60    4.00
 -10  -4  -6   -0.30    6.70
 -10  -5   0   27.00   14.40
  10   5   0   20.60    5.20
  10  -5   0   20.10    3.50
  10   5   0   24.40    4.80
 -10  -5   0   12.80    3.90
  10   5   0   15.60    9.60
  10  -5  -1   59.09   25.90
 -10  -5   1   92.59   26.70
  10   5   1   76.99    7.30
  10   5   1   83.79    8.20
 -10  -5   1   82.69    8.30
  10  -5  -1   85.89    6.20
 -10  -5  -1   62.59   24.50
  10   5  -1   83.89    7.90
  10  -5   1   76.09    6.40
 -10  -5  -1   69.69    7.30
  10   5  -1   85.29    8.00
 -10  -5   2    4.10    6.80
  10   5   2    4.00    6.60
 -10  -5   2    6.00    3.40
  10  -5  -2   11.60    2.60
  10   5   2   17.80    4.50
  10  -5  -2   -2.50    4.10
  10   5  -2    0.20    3.30
 -10  -5  -2    8.40   15.50
 -10  -5  -2    7.70    2.90
 -10   5   2    4.80    5.60
  10  -5   2    7.20    2.50
  10   5  -2    4.90    2.80
  10   5  -2   19.10    4.40
 -10  -5  -2   12.80    3.90
  10   5   3   86.19   25.90
  10  -5  -3   76.09    6.60
 -10  -5   3   84.29   11.40
  10   5   3   86.09    7.70
 -10  -5   3   24.80   12.10
 -10   5   3   84.19   21.60
 -10  -5  -3   93.09    9.20
 -10  -5  -3   46.50   23.60
  10   5  -3   68.39    9.90
 -10  -5  -3   68.89    7.50
  10  -5   3   68.49    7.00
  10   5  -3   71.09    7.60
  10   5  -3   47.60   19.00
 -10  -5  -3   73.19    7.50
  10  -5  -4    8.80    2.70
 -10  -5   4    0.20    4.60
  10   5   4    3.40    7.20
  10  -5  -4   13.10    4.80
 -10  -5   4    7.00    4.70
  10  -5   4   14.60   12.00
  10  -5   4   13.80    8.70
  10  -5   4    5.10    3.30
 -10  -5  -4    5.80    3.20
 -10  -5  -4    7.80    3.50
 -10  -5  -4   16.80   18.20
  10   5  -4   11.80    3.70
 -10  -5  -4   10.30    3.40
  10   5  -4   18.60   13.00
 -10   5   4    6.80    7.80
  10   5  -4   12.30    4.30
 -10  -5   5   71.89   24.60
  10   5   5   64.59   28.00
 -10  -5   5   52.19   13.10
  10  -5  -5   65.89   11.00
  10   5  -5   48.10   23.00
  10  -5   5   54.59    9.00
 -10  -5  -5   53.69    8.50
  10  -5   5   57.29   17.90
  10  -5   5   44.60   18.50
 -10  -5  -5   53.09    8.20
 -10   5   5   52.29   21.90
  10   5  -5   58.29    8.70
 -10  -5  -5   59.69    9.50
  10   5  -5   62.79    9.90
 -10  -6   0   18.00    5.20
 -10  -6   0    7.30   10.00
  10  -6   0    0.70    5.80
  10   6   0   20.00    4.70
  10   6   0    1.40    5.40
 -10   6   0   12.40    7.40
  10   6   0   18.10    4.40
 -10  -6   0   16.30    4.70
  10  -6   0   10.90    3.10
  10   6   1  175.08   12.50
  10   6   1  118.59   28.80
 -10  -6   1  181.88   14.20
  10   6   1  192.78   13.00
 -10  -6   1  179.48   38.70
  10  -6  -1  180.88   11.80
 -10  -6  -1  181.78   13.70
  10  -6   1  176.28   12.20
 -10  -6  -1  111.29   30.40
 -10  -6  -1  161.08   13.30
  10   6  -1  191.98   40.70
  10   6  -1  186.28   13.50
  10  -6   1  188.78   31.80
  10  -6  -2   23.80    3.70
  10   6   2   19.00   12.40
 -10  -6   2   18.00    5.50
  10  -6  -2   26.90    4.70
 -10   6  -2   31.00   11.40
  10   6   2   31.90    5.60
 -10  -6   2   12.30   11.80
  10  -6  -2   27.60   16.60
 -10  -6  -2    8.40   12.70
  10  -6   2   19.60    4.70
  10   6  -2   38.90    7.10
  10  -6   2   20.60   10.90
 -10  -6  -2   16.10    4.30
 -10   6   2   16.90    9.10
  10   6  -2   25.30   15.90
 -10  -6  -2   18.30    5.10
  10   6  -2   25.10    5.30
  10   6   3   23.50   12.90
  10  -6  -3    8.50   10.20
  10  -6  -3   27.30    4.60
 -10  -6   3   17.50   11.40
  10   6   3   36.40    6.40
 -10  -6   3   26.50    7.10
  10   6  -3   35.80    6.40
 -10  -6  -3    9.80   11.80
  10  -6   3   27.50   12.00
 -10  -6  -3   31.00    7.00
  10   6  -3   37.40   19.30
 -10  -6  -3   29.20    7.30
 -10   6   3   13.90    9.60
  10  -6   3   20.30    4.90
  10  -6  -4   36.00    7.50
  10   6   4   15.60   13.70
 -10  -6   4   22.50   15.90
  10  -6  -4   27.90    5.00
 -10  -6  -4   31.80    6.60
  10   6  -4   37.60    7.10
  10  -6   4   27.40   12.20
 -10  -6  -4   38.90    8.10
 -10  -6  -4   11.50   15.20
  10   6  -4   32.50    6.90
 -10   6   4   37.10   16.00
  10  -6   4   19.10    5.70
  10   6  -4   63.29   26.50
 -10  -7   0   49.90    9.00
  10  -7   0   41.50   17.80
 -10  -7   0   11.50   11.30
  10   7   0   20.80   12.20
 -10   7   0   76.49   19.00
  10   7   0   57.69    6.60
 -10  -7   0   45.40    9.50
  10   7   0   67.49    9.70
 -10  -7   1   14.00   14.80
  10   7   1   30.60   15.70
  10  -7  -1   41.50    6.90
  10  -7  -1   54.69   25.40
  10   7   1   55.09    8.00
  10   7   1   54.09    8.10
 -10   7  -1   48.40   15.10
 -10  -7  -1   33.50    6.70
 -10   7   1   43.30   16.10
  10  -7   1   40.80    9.20
  10   7  -1   55.99    8.90
  10   7  -1   50.99    7.60
 -10  -7  -1   11.60   14.30
  10  -7   1   30.90   16.60
 -10  -7  -1   43.50    8.80
  10   7  -1   53.59   24.50
  10   7   2   57.29    8.10
 -10  -7   2   10.40   12.80
  10  -7  -2   35.70   29.90
 -10   7  -2   43.70   15.40
  10   7   2   31.80   15.30
  10  -7  -2   27.80    5.40
  10  -7  -2   30.00    4.60
 -10  -7  -2   28.90   21.60
  10  -7   2   26.10    6.00
  10  -7   2   31.40   15.20
 -10  -7  -2   21.50    5.60
  10   7  -2   27.70    6.20
  10   7  -2   16.40   14.80
  10   7  -2   39.20    7.00
  10  -7  -3   10.00    4.30
  10   7   3   14.70   13.90
 -10   7  -3   14.10   10.70
  10   7   3   20.00    4.90
  10  -7  -3   12.40    3.20
 -10  -7   3   10.90    5.80
 -10  -7   3   11.90   11.90
  10  -7  -3    8.40   13.30
 -10   7   3    9.80    8.60
 -10  -7  -3    7.30    3.20
  10  -7   3    9.20    4.60
  10   7  -3   23.30    5.90
  10   7  -3   11.50   11.80
  10   7  -3   12.50    4.00
  10  -7   3    3.70    9.80
 -10  -7  -3    6.90   10.70
  10   8   0    1.70    6.80
  10  -8   0   -1.20    7.10
  10   8   0   -0.40    1.00
 -10  -8   0    0.40    2.30
 -10   8   0    1.20    5.70
 -10  -8   0    0.20    6.90
  10   8   0   -1.30    1.00
  11   0   0    3.00    1.40
  11   0  -1    0.40    1.00
  11   0   1    0.50    0.80
 -11   0   2    1.30    3.00
  11   0  -2   -0.20    0.80
  11   0  -2    0.80    1.60
 -11   0   2    0.50    3.60
  11   0   2    0.50    0.70
  11   0  -3   -2.20    1.00
  11   0   3   -1.00    2.20
 -11   0   3    1.30    3.60
 -11   0   3   -1.40    2.40
  11   0   3    0.10    2.10
  11   0   4    2.60    5.20
  11   0  -4    1.00    1.90
 -11   0   4   -0.60    2.00
 -11   0   4   -1.50    2.90
  11   0   4   -1.20    2.20
 -11   0   5    0.60    4.10
  11   0  -5    0.00    2.30
  11   0   5    0.10    4.10
  11   0   5   -1.80    2.10
 -11   0   5    0.00    5.70
 -11   0   6   -0.80    3.20
 -11   0   6    0.60    6.10
 -11   0  -6   -0.40    0.90
  11   0  -6    0.70    2.50
  11   0   6   -1.10    3.00
  11   1   0   45.90    4.40
 -11  -1   0   35.60   10.40
  11   1   0   52.19    4.30
  11   1   0   42.00   10.70
  11  -1   0   46.70    3.90
 -11  -1   1   32.50    9.90
  11  -1  -1   23.90    3.80
  11   1   1   28.10    2.90
  11   1   1   23.60    3.70
  11   1   1   11.70    5.40
  11   1  -1   18.20    7.50
 -11  -1  -1   16.80    8.20
  11   1  -1   20.60    3.80
  11   1  -1   33.30    4.50
  11   1   2   19.30    7.50
  11  -1  -2   13.90    3.30
  11   1   2   15.50    2.80
 -11  -1   2   11.00    6.50
 -11   1   2    8.60    5.00
 -11  -1  -2    8.20    6.70
  11   1  -2   16.50    3.40
 -11   1   2    4.80    4.40
 -11  -1  -2   12.10    2.70
  11   1  -2   16.30    3.60
  11   1   3   51.99   14.50
 -11  -1   3   52.59   14.80
  11   1   3   45.50    4.30
  11  -1  -3   46.50    6.80
 -11   1   3   47.20   13.10
 -11   1   3   34.20   13.90
  11   1  -3   51.39    5.80
 -11  -1  -3   38.90   14.90
  11   1  -3   46.30    6.90
 -11  -1   4    3.30    5.50
  11   1   4   -0.70    2.20
  11  -1   4    2.30    2.20
  11   1  -4    3.30    2.40
 -11  -1  -4    1.90    1.50
  11  -1   4    3.10    5.70
 -11   1   4   -2.00    2.50
  11  -1   4   -0.60    2.00
 -11   1   4    3.80    5.30
  11   1   5   36.00   16.00
 -11  -1   5   37.00   16.10
  11  -1  -5   26.50    6.40
 -11  -1   5    5.90   10.30
  11  -1   5   27.20   14.90
  11  -1   5   25.70   11.90
  11  -1   5   29.00    6.50
 -11   1   5   20.80   12.30
 -11   1   5   33.20   18.10
 -11  -1  -5   32.10    4.90
  11   1  -5   30.00    6.60
  11   1   6    1.30    6.20
 -11  -1   6    0.70    4.70
 -11  -1   6   -0.90    5.00
  11  -1  -6    2.70    3.40
 -11  -1  -6   -0.80    1.00
  11  -1   6    0.20    3.80
 -11   1   6    5.40    9.40
  11  -1   6   -0.90    4.60
 -11   1   6   -1.70    4.80
  11  -1   6    1.80    2.90
  11   1  -6   -1.20    1.80
  11   2   0   57.69    5.40
 -11  -2   0   56.09   16.20
  11   2   0   66.99    5.60
  11   2   1  459.15   23.90
 -11  -2   1  442.86   39.00
  11   2   1  455.35   23.50
  11   2   1  531.85   51.29
  11   2  -1  482.85   24.90
 -11  -2  -1  453.95   41.50
  11   2   2   85.59    6.50
 -11  -2   2   79.19   18.90
  11   2  -2   80.49    7.30
 -11  -2  -2   83.59    6.90
  11   2  -2   91.39    7.60
 -11  -2  -2   93.09   22.30
  11  -2  -3  248.08   15.90
 -11  -2   3  283.77   30.90
  11   2   3  236.88   14.40
 -11  -2   3  252.17   15.10
 -11   2   3  251.47   26.50
  11   2  -3  263.87   16.50
 -11  -2  -3  185.58   36.30
 -11   2   3  281.57   30.90
 -11  -2  -3  256.47   15.10
  11   2  -3  287.27   16.80
  11  -2  -4   56.99   10.50
 -11  -2   4   36.30   14.20
  11   2   4   31.30   14.60
 -11  -2   4   50.39    7.20
 -11  -2  -4   27.10   16.60
  11   2  -4   60.89    6.90
 -11  -2  -4   47.40    5.20
 -11   2   4   50.49   16.40
  11  -2   4   47.40   12.00
 -11   2   4   41.70   17.10
  11   2  -4   60.39    8.70
  11  -2  -5   50.29    8.40
 -11  -2   5   48.80   19.10
  11   2   5   38.80   18.60
 -11  -2   5   49.99    8.20
  11  -2   5   36.70   15.40
 -11   2   5   54.19   22.30
  11   2  -5   50.09    8.60
  11   2  -5   55.89    9.10
 -11   2   5   34.50   15.30
  11  -2   5   44.00    7.40
 -11  -2  -5   44.50    5.10
 -11  -2  -5   32.60   16.70
  11   2   6    6.10   10.60
 -11  -2   6   10.30   14.50
 -11  -2   6    3.80    7.30
 -11  -2   6    2.20    2.70
  11  -2  -6    5.10    3.70
 -11   2   6    2.90   12.20
  11   2  -6    3.20    3.30
 -11   2   6   -0.70    5.20
 -11  -2  -6   -0.40    0.90
  11  -2   6   -0.80    4.20
  11  -2   6    5.40    3.80
  11   3   0  120.49    8.80
  11   3   0  116.89    8.60
 -11  -3   0   64.59   19.00
  11   3   1  179.38   11.30
  11   3   1  154.78   10.80
 -11  -3   1  137.79   28.20
  11   3  -1  180.88   11.80
 -11  -3  -1  180.18   12.10
 -11  -3  -1  160.98   32.10
  11   3  -1  169.08   11.70
  11   3   2   39.50    5.50
 -11  -3   2   25.80   11.30
 -11  -3   2   40.10    5.90
  11  -3  -2   38.90    5.50
  11   3  -2   27.40    4.80
  11   3  -2   20.70   14.10
 -11  -3  -2   35.40    5.90
  11   3  -2   40.20    6.40
 -11  -3  -2   18.50   11.20
  11  -3  -3  230.68   14.80
 -11  -3   3  218.78   14.60
  11   3   3  221.78   13.90
  11   3   3  199.78   34.10
  11   3  -3  113.69   36.60
 -11   3   3  242.08   28.20
 -11  -3  -3  174.88   37.90
 -11   3   3  232.78   26.30
 -11  -3  -3  227.78   14.40
  11   3  -3  250.07   15.80
 -11  -3   4    3.40    6.70
  11  -3  -4    1.90    2.70
  11   3   4    2.70    6.40
 -11  -3   4    4.80    3.10
  11   3  -4   -0.70    2.90
  11   3  -4    1.60    2.40
 -11   3   4   -1.60    2.20
  11   3  -4    3.30    2.50
 -11   3   4    1.50    5.10
  11  -3   4    0.60    1.80
 -11  -3  -4   -1.20    3.40
  11   3   5   86.29   26.80
  11  -3  -5  100.79   10.50
 -11  -3   5   79.19   25.30
 -11  -3   5   89.69    9.60
  11   3  -5   91.49    9.80
  11   3  -5   60.39   23.00
 -11   3   5   74.79   23.80
 -11   3   5   71.29   25.40
 -11  -3  -5   94.09    8.00
  11  -3   5   77.39   22.70
  11  -3   5   90.49   19.50
 -11  -3  -5   78.89   30.20
  11   3  -5  100.29    9.80
  11   3   6   -1.40    4.90
  11  -3  -6    3.50    3.40
  11  -3   6    0.90    8.00
  11   3  -6   -0.60    1.20
 -11   3   6   -0.20    4.40
 -11  -3  -6    2.00    1.80
  11   3  -6    2.60    3.50
  11  -3   6   -0.30    3.10
 -11  -3  -6    1.80    2.00
 -11  -3  -6   -0.10    8.40
 -11   3   6   32.80   21.00
  11  -3   6    2.90    4.90
 -11  -3  -6    0.80    1.80
  11   4   0    1.20    1.80
  11   4   0    1.70    1.70
 -11  -4   0    0.20    3.40
 -11  -4   0    1.60    1.80
  11   4   0   -1.90    1.80
 -11  -4   1  286.17   16.60
  11   4   1  270.57   16.00
  11   4   1  295.37   16.40
 -11  -4  -1  255.67   15.40
  11   4  -1  251.57   16.40
 -11  -4  -1  151.28   34.40
  11   4  -1  254.37   16.20
  11   4   2   30.70    4.90
  11   4   2   20.10   11.10
 -11  -4   2   19.30    4.90
  11  -4  -2   15.70    3.80
 -11  -4  -2   16.90    4.00
 -11  -4  -2   21.70    4.30
  11   4  -2   32.40   16.90
  11   4  -2   24.80    4.90
  11   4  -2   20.80    4.90
 -11  -4  -2   26.20   15.00
 -11   4   2   24.00    9.30
  11   4   3  143.69   10.90
  11   4   3  157.58   33.40
 -11  -4   3  117.09   10.80
 -11  -4   3  149.79   31.70
  11  -4  -3  139.49   11.00
 -11  -4  -3  149.19   10.80
 -11  -4  -3  126.99    9.60
  11   4  -3  143.29   11.60
  11   4  -3  136.39   34.20
 -11  -4  -3  110.49   31.50
 -11   4   3  154.78   26.80
  11   4  -3  129.59   10.80
  11   4   4    9.60   11.10
 -11  -4   4   11.40   10.30
  11  -4  -4   19.70    5.40
 -11  -4   4   21.30    6.10
 -11  -4  -4   21.10    4.50
 -11   4   4   25.30   13.10
  11   4  -4   27.10    6.00
 -11  -4  -4   24.20    5.10
  11   4  -4   11.80   11.80
  11  -4   4   10.70    3.80
 -11  -4  -4   38.40   21.10
 -11   4   4   17.50   12.20
 -11  -4  -4   25.70    5.30
  11   4  -4   26.10    5.30
  11  -4  -5    8.30    4.00
 -11  -4   5   20.60   13.80
 -11  -4   5    9.20    4.40
 -11   4   5    0.20    5.10
 -11  -4  -5    1.60    9.70
  11  -4   5    4.70   11.40
 -11  -4  -5    9.10    3.50
  11  -4   5   10.30    7.90
  11  -4   5    6.70    4.10
  11   4  -5   18.00    4.90
  11   4  -5    3.90   10.10
 -11  -4  -5   11.80    4.30
 -11   4   5    6.80   11.90
  11   5   0    3.00    2.10
  11   5   0    9.70   10.00
  11   5   0    0.80    1.70
 -11  -5   0    1.90    2.30
 -11  -5   0   -0.30    3.90
 -11  -5   1    6.80   10.10
  11   5   1    8.00    3.00
 -11  -5   1    6.80    3.30
  11   5   1   13.20    3.50
  11   5   1   13.10   10.10
 -11  -5  -1    3.40    7.40
 -11  -5  -1   16.60    4.30
 -11  -5  -1   13.80    4.30
  11   5  -1   12.80    3.70
  11   5  -1    8.50    3.30
  11   5  -1    2.10    6.00
  11   5   2    7.30    2.70
  11  -5  -2    5.40    1.90
 -11  -5   2    5.60    3.40
  11   5   2    5.90    8.40
 -11  -5   2   -1.60    4.10
  11   5  -2    4.30    2.20
  11   5  -2    2.10    2.20
 -11  -5  -2    1.50    1.90
 -11  -5  -2    2.90    2.30
 -11   5   2   11.30    7.60
  11   5  -2    4.10    6.50
 -11  -5  -2    6.20    9.10
 -11  -5   3   37.10    7.40
  11  -5  -3   36.00    7.50
  11   5   3   18.60   11.30
 -11  -5   3   13.40    8.80
  11   5   3   44.10    6.70
  11  -5  -3   41.60    4.60
 -11  -5  -3   33.60    6.40
  11   5  -3   18.90   14.80
 -11  -5  -3   30.80    5.80
 -11  -5  -3    7.60   11.90
 -11  -5  -3   28.10    6.10
  11   5  -3   33.40    6.30
 -11   5   3   46.40   18.50
  11  -5   3   30.90    5.40
  11   5  -3   39.50    7.70
  11  -5  -4    0.70    1.90
 -11  -5   4   -0.30    3.70
  11   5   4    6.30    9.20
 -11  -5   4    3.30    3.40
  11   5  -4    2.90    2.50
  11  -5   4    1.40    3.30
 -11  -5  -4   13.10    4.30
  11   5  -4    1.70    8.70
 -11  -5  -4   -1.60    4.70
 -11  -5  -4    2.90    2.90
 -11  -5  -4   -0.40    1.50
 -11   5   4    6.10    9.00
  11  -5  -5   11.20    4.60
 -11  -5   5    7.00   16.80
  11   5   5    6.60   12.40
 -11  -5  -5   11.10    3.90
  11   5  -5   13.00    4.10
  11   5  -5    2.80    9.90
  11  -5   5    5.70    9.90
  11   5  -5   11.60    4.40
  11  -5   5   16.10    9.80
 -11   5   5   26.30   17.30
  11  -5   5    9.70    4.80
 -11  -5  -5   17.50    4.90
 -11  -5  -5   15.10    5.20
 -11  -5  -5    3.70   10.00
 -11   5   5    1.10    6.40
  11  -6   0   10.00    3.00
 -11  -6   0    8.70    3.70
 -11  -6   0    9.00   12.70
  11   6   0    6.20    3.00
 -11  -6   0    7.00    4.30
  11   6   0   13.10   12.80
  11   6   0    8.60    3.10
  11   6   1    7.00    2.50
 -11  -6   1    4.70    3.30
  11   6   1   11.30   12.70
  11  -6  -1    2.40    1.80
  11   6   1   -0.70    1.00
 -11  -6   1   -1.40    3.90
  11   6  -1    4.60    2.70
 -11  -6  -1    7.00    5.70
  11  -6   1    1.30    2.20
 -11  -6  -1    1.40    2.40
  11   6  -1    2.10    8.10
 -11  -6  -1   -1.30    4.70
  11   6  -1    6.80    3.30
 -11  -6   2    0.70    4.20
  11   6   2    4.40    6.10
  11   6   2    0.80    1.60
  11  -6  -2    5.50    2.40
  11  -6  -2   -1.70    3.80
 -11  -6   2    0.40    2.50
  11  -6  -2    0.50    1.20
  11  -6   2   -0.10    1.90
  11   6  -2   -0.80    3.20
 -11  -6  -2    2.60    2.70
 -11  -6  -2   -0.20    1.30
  11   6  -2    0.10    1.50
 -11   6   2   -1.00    2.50
  11   6  -2    0.60    1.70
 -11  -6  -2   -2.10    4.70
  11   6   3   -2.10    3.50
 -11  -6   3   -0.20    2.80
  11   6   3   -0.10    1.10
 -11  -6   3    1.20    4.30
  11   6  -3   -2.40    3.70
 -11  -6  -3   -0.40    2.00
  11  -6   3   -0.60    2.20
  11   6  -3   -0.50    1.20
 -11  -6  -3    0.00    1.20
  11   6  -3   -0.40    1.70
 -11  -6  -3    5.50   10.10
 -11  -6  -3    3.90    3.50
 -11   6   3   -0.60    3.80
 -11  -6   4   -0.60    3.90
  11   6   4    1.00    5.50
  11  -6  -4   -0.70    0.90
  11  -6  -4    4.70    3.60
 -11  -6   4    0.50    3.60
 -11  -6  -4   -0.80    6.30
 -11  -6  -4    0.50    1.90
 -11   6   4    5.30   11.20
  11   6  -4    2.20    2.40
 -11  -6  -4   -0.20    1.80
  11   6  -4   -1.10    1.10
  11  -6   4   -1.00    4.40
  11  -6   4   -1.80    5.00
 -11  -6  -4    3.60    3.30
  11  -6   4    0.70    3.20
  11  -7   0    4.10    8.00
  11   7   0   -1.70    0.80
 -11   7   0   -0.40    3.00
 -11  -7   0   -2.90    4.90
  11   7   0   -0.20    1.30
  11  -7   0    1.70    2.10
  11   7   0    0.00    4.70
 -11  -7   0   -0.10    2.30
  11  -7  -1    3.90    8.10
  11   7   1    2.40    2.10
  11  -7  -1    0.90    2.20
 -11  -7   1   -1.80    4.70
  11   7   1    4.60   11.30
  11   7   1    1.70    1.90
 -11  -7  -1    4.10    3.00
 -11  -7  -1    1.50    2.50
  11   7  -1   -2.30    4.10
  11  -7   1    0.00    2.40
  11   7  -1    3.20    2.70
  11   7  -1    0.90    1.70
 -11  -7  -1   -1.60    5.90
 -11   7   1    1.80    4.40
 -11  -7   2    0.10    5.30
  11  -7  -2    0.40    1.20
  11   7   2   -1.60    4.60
 -11  -7   2    0.50    3.80
 -11   7  -2    0.70    3.40
  11  -7  -2    2.00    2.20
  11   7   2    2.20    1.90
  11  -7  -2    1.50   10.10
 -11  -7  -2    0.40    2.50
  11  -7   2   -0.20    2.40
 -11   7   2    2.30    4.80
  11   7  -2    5.10    3.40
 -11  -7  -2   -0.10    1.40
  11   7  -2   -0.50    8.10
 -11  -7  -2    1.30   14.80
  11   7  -2   -0.50    0.80
  12   0   0  260.97   14.40
  12   0   1   79.89    6.50
  12   0  -2  179.98   12.00
  12   0  -2  180.48   11.60
 -12   0   2  162.78   28.30
 -12   0   3   54.69   19.70
  12   0  -3   49.30    7.10
 -12   0   4   48.60   16.80
 -12   0   4   37.00   18.00
  12   0   4   27.90   11.10
  12   0  -4   40.70    7.10
  12   0  -5    8.10    4.10
  12   0   5   17.10   11.40
 -12   0   5    0.70    6.80
 -12   0   5   12.20    9.40
  12   0   6   24.80   16.10
  12   0   6   11.50   10.60
 -12   0   6   19.50   13.30
  12   0  -6   16.10    5.70
  12   1   0   37.20   10.30
  12  -1   0   32.10    3.40
  12   1   0   40.00    3.80
  12   1   0   34.80    3.90
  12  -1  -1  159.48   10.00
  12   1   1  144.09    9.50
 -12  -1   1  142.19   22.40
  12   1  -1  167.38   24.80
  12   1  -1  159.78   10.50
  12   1  -1  158.88   10.00
  12   1   2   55.99   12.40
  12   1   2   52.69    4.50
 -12  -1   2   40.10   12.10
  12  -1  -2   48.90    5.20
  12   1  -2   54.39    5.60
  12   1  -2   55.49    5.70
 -12  -1   3   61.39   16.90
  12   1   3   81.89    6.30
  12  -1  -3   76.09    7.70
 -12  -1  -3   87.09    6.70
 -12   1   3   98.59   24.50
  12   1  -3   95.19    8.30
  12   1  -3   96.09    8.40
 -12   1   3   76.39   20.40
  12   1   4   67.19   19.60
 -12  -1   4   62.99   24.30
  12  -1  -4  109.29   15.80
 -12  -1   4   73.09   20.50
  12   1  -4   87.89    8.80
 -12  -1  -4   83.59    6.70
 -12   1   4  100.99   23.70
  12   1  -4   88.39    8.70
 -12   1   4   50.89   20.80
  12   1   5   29.00   15.40
  12  -1  -5   39.40    7.80
 -12  -1   5   61.99   20.80
 -12   1   5   44.40   21.90
  12  -1   5   29.90   12.70
  12  -1   5   19.80   10.10
  12   1  -5   41.10    8.10
 -12  -1  -5   36.20    5.30
 -12   1   5   42.90   17.00
 -12  -1   6   24.20   20.50
 -12  -1   6   29.30   14.20
  12   1   6   48.30   21.90
  12   1   6   13.20   10.90
  12  -1  -6   33.60    8.10
  12   1  -6   37.90    9.20
 -12   1   6   19.60   12.10
 -12   1   6    7.70   11.40
  12  -1   6   47.00   17.50
 -12  -1  -6   37.50    5.70
  12  -1   6   12.20   13.70
  12   2   0   23.00    4.00
  12   2   0   23.50    4.20
 -12  -2   0   21.60   10.40
  12   2   0   17.50    8.50
  12   2   1  117.59    8.40
  12  -2  -1  123.89    8.50
  12   2   1  140.89   23.30
 -12  -2   1  125.29   24.10
  12   2   1  136.89    9.10
 -12  -2  -1   99.79   22.80
  12   2  -1  142.39    9.90
  12   2  -1  141.79    9.60
  12   2   2   50.69   14.80
  12   2   2   48.00    4.60
 -12  -2   2   31.80   12.40
  12  -2  -2   48.60    6.20
  12   2  -2   56.29    7.40
  12   2  -2   51.19    5.70
 -12  -2  -2   27.80   12.70
 -12  -2  -2   41.60    6.20
  12  -2  -3   23.70    5.00
 -12  -2   3    4.80    5.90
  12   2   3   27.30    4.40
  12   2   3   20.20   10.90
  12   2  -3   27.30    5.70
 -12  -2  -3   25.10    4.60
 -12   2   3   27.70   10.30
 -12   2   3   17.50    9.40
  12   2  -3   23.90    5.20
  12   2  -3   23.80   12.30
 -12  -2  -3    8.80    9.70
 -12  -2   4   31.00    5.20
  12   2   4   21.80   11.40
 -12  -2   4   38.90   15.30
 -12  -2  -4   22.00    4.30
  12   2  -4   24.70    5.30
 -12   2   4   34.30   16.50
 -12  -2  -4   12.30   12.20
  12   2  -4   33.70    6.40
  12  -2   4   19.90    4.70
 -12   2   4   13.70    9.00
  12  -2  -5    5.30    3.50
  12   2   5    2.90    6.70
 -12  -2   5    7.50    8.90
 -12  -2  -5    7.60    2.90
 -12   2   5    5.80    8.50
  12  -2   5   -1.80    4.30
  12   2  -5    4.10    3.10
  12  -2   5    6.50    5.90
  12  -2   5    4.00    3.30
 -12   2   5   12.30   12.50
  12   2  -5    0.50    1.70
 -12  -2   6    5.40    7.60
  12   2   6    6.80   11.30
 -12  -2   6    2.50    3.20
  12  -2  -6    6.10    4.30
  12   2  -6    7.00    5.60
  12  -2   6   10.10   10.00
  12  -2   6    4.00    4.00
  12   2  -6   13.60    4.80
 -12   2   6    5.70    9.00
  12  -2   6   10.60    8.50
 -12   2   6   -0.30    5.90
 -12  -3   0    7.30    7.30
  12   3   0   10.20    2.80
  12   3   0    6.20    2.40
  12   3   1    7.80    2.50
  12   3   1   14.60    3.40
  12   3  -1   12.80    4.10
  12   3  -1   12.20    3.30
 -12  -3   2   23.60   11.10
  12   3   2   34.90    5.10
  12  -3  -2   32.60    5.00
  12   3  -2   20.90   11.60
  12   3  -2   28.40    5.30
  12   3  -2   30.80    5.80
 -12  -3  -2   15.70   11.10
 -12  -3  -2   26.30    5.00
  12   3   3    8.20    2.70
  12  -3  -3   11.50    3.60
 -12  -3   3    8.50    6.90
  12   3   3    5.70    7.20
 -12  -3   3   17.30    4.20
  12   3  -3    7.30    3.40
 -12  -3  -3   -1.00    3.50
 -12  -3  -3    9.70    3.00
  12   3  -3   12.30    3.70
  12   3  -3   30.20   16.40
 -12   3   3    2.20    4.30
 -12  -3   4    5.10    7.10
 -12  -3   4   -1.10    1.40
  12  -3  -4   -1.50    1.70
  12   3   4    2.20    4.80
 -12   3   4   -1.00    2.30
 -12   3   4    5.00    6.60
  12   3  -4    2.00    2.70
  12   3  -4   -0.90    2.70
 -12  -3  -4    0.00    5.40
  12   3  -4   -0.10    1.20
  12  -3  -5   -1.00    1.80
 -12  -3   5   -0.90    3.10
  12   3   5   -1.80    4.10
 -12  -3   5   -1.40    1.70
 -12   3   5   -1.20    4.10
  12   3  -5   -0.70    2.50
  12  -3   5   -1.00    2.60
  12  -3   5   -0.10    3.80
 -12  -3  -5    0.30    1.40
 -12   3   5   -3.50    4.00
  12   3  -5    1.00    1.80
 -12  -4   0   62.59    6.00
  12   4   0   76.49    7.00
  12   4   0   70.59    7.00
  12   4   0   54.99   17.60
 -12  -4   0   52.29   19.40
  12   4   1   14.40    3.70
  12   4   1   21.90    4.30
 -12  -4   1   19.30    4.20
  12   4   1   12.10    9.60
 -12  -4   1   14.90   12.10
 -12  -4  -1    9.20    9.80
  12   4  -1   19.20    4.40
  12   4  -1   18.70    4.20
  12   4  -1    1.50    5.10
 -12  -4   2   21.00    4.70
 -12  -4   2    5.90    7.50
  12   4   2   27.30    5.10
  12   4   2   24.60   12.40
  12  -4  -2   25.10    5.00
 -12  -4  -2   20.60   12.50
  12   4  -2   20.10    4.60
  12   4  -2   15.20   11.20
  12   4  -2   30.80    6.40
  12   4   3    9.80   10.00
  12   4   3    6.70    2.60
  12  -4  -3    4.50    2.80
 -12  -4   3    7.50    5.20
 -12  -4   3   -0.90    2.50
 -12   4   3   10.80    8.00
  12   4  -3    6.20    3.80
 -12   4   3    7.30    6.10
 -12  -4  -3    7.80    2.90
  12   4  -3    3.30    6.20
 -12  -4  -3    4.80    8.20
  12   4  -3    6.50    3.30
 -12  -4   4   19.40   12.90
 -12  -4   4   16.30    5.00
  12  -4  -4   11.60    4.30
  12   4   4    9.50    9.90
 -12  -4  -4    3.80    9.50
 -12  -4  -4   18.80    4.80
  12   4  -4    1.90    7.40
  12   4  -4   20.50    5.30
  12   4  -4   16.20    5.30
 -12  -4   5    5.00    3.60
 -12  -4   5    0.20    4.30
  12   4   5    0.30    6.10
  12  -4  -5    4.90    3.90
  12   4  -5    1.00    5.50
 -12   4   5   -0.30    5.70
 -12  -4  -5    0.50    1.60
  12   4  -5    3.60    3.10
 -12  -4  -5   -1.20    7.10
  12   4  -5    4.70    2.90
  12  -4   5    1.20    3.00
 -12  -4  -5    7.40    3.10
 -12   4   5   -0.60    3.50
 -12  -5   0   26.70   14.30
  12   5   0   63.49    6.60
 -12  -5   0   59.99    8.40
  12   5   0   62.89   21.40
  12   5   0   59.29    8.10
  12   5   1   35.20    5.90
  12   5   1   27.70   13.30
 -12  -5   1   17.30   13.40
  12   5   1   41.80    6.50
 -12  -5   1   35.30    8.00
  12   5  -1   23.00   13.00
  12   5  -1   52.69    8.10
 -12  -5  -1   26.10    5.80
 -12  -5  -1   39.80    6.60
 -12  -5  -1   35.80   19.80
  12   5  -1   44.30    6.80
  12   5   2   33.80    5.70
 -12  -5   2   28.20    6.00
 -12  -5   2    3.60    7.60
  12   5   2   28.00   14.60
  12  -5  -2   23.20    3.70
 -12  -5  -2   24.40    5.30
 -12  -5  -2   10.60   12.00
  12   5  -2   44.70   19.60
  12   5  -2   19.90    4.80
  12   5  -2   27.00    5.90
 -12  -5  -2   24.90    4.90
 -12  -5  -2   30.60    6.60
  12  -5  -3   41.10    7.20
  12  -5  -3   33.40    5.20
 -12  -5   3   37.20   17.80
  12   5   3   22.90   13.80
 -12  -5   3   42.00    7.80
  12   5   3   41.60    6.90
 -12   5   3   44.90   15.00
  12   5  -3   36.10    7.00
  12   5  -3   41.80    7.00
 -12  -5  -3   50.39    8.40
 -12  -5  -3   35.60    6.70
  12   5  -3   25.70   15.80
 -12  -5  -3    4.30    9.80
 -12  -5  -3   39.80    6.70
 -12   5   3   52.09   15.90
  12  -5   3   36.50    5.80
  12   5   4   20.60    4.90
  12  -5  -4    8.80    4.40
  12   5   4   28.30   17.10
 -12  -5   4    5.90    3.70
  12   5  -4   27.40    6.90
 -12   5   4   19.90   12.60
  12   5  -4   11.70    4.10
 -12  -5  -4    0.60    6.20
 -12  -5  -4   15.00    4.70
 -12   5   4   16.50   12.80
 -12  -5  -4   12.30    5.90
 -12  -5  -4    9.00    3.50
  12   6   0   59.79    6.70
  12  -6   0   40.80    6.00
  12   6   0   37.20   18.00
  12   6   0   45.10    7.90
 -12  -6   0   24.20   13.40
 -12  -6   0   41.20    7.60
  12   6   1   29.00    5.60
 -12  -6   1    7.00    3.90
 -12  -6   1    5.50    8.30
  12   6   1   12.90   12.80
  12  -6  -1   13.90    3.50
  12   6   1   24.80    5.10
  12   6  -1   32.00    6.60
  12   6  -1   12.50   11.70
 -12  -6  -1   18.10    5.30
 -12  -6  -1    2.90    7.40
 -12  -6  -1   22.70    5.70
  12   6  -1   25.20    5.50
 -12  -6   2    5.10    9.60
 -12  -6   2    5.90    3.90
  12  -6  -2    8.80    3.00
  12   6   2   16.20    4.20
  12  -6   2    9.00    3.50
  12   6  -2   18.20   13.30
 -12  -6  -2   13.20    4.70
  12   6  -2   11.50    3.70
 -12  -6  -2   18.30   15.60
 -12   6   2   20.40    8.90
 -12  -6  -2   10.80    4.20
 -12  -6   3    2.00    7.30
  12   6   3    7.60    9.30
  12  -6  -3   18.70    5.30
  12  -6  -3   14.30    3.40
  12   6   3   26.30    5.70
 -12  -6  -3   17.70    5.40
  12   6  -3   30.70    7.20
 -12  -6  -3    5.60    3.30
  12   6  -3   22.80    5.20
 -12  -6  -3    8.90   12.90
  12   6  -3   22.00   17.30
 -12   6   3   13.50    9.10
  12  -6   3    5.70    4.80
 -12  -6  -3   26.70    6.40
  12   7   0   18.90    4.80
  12  -7   0   12.20    4.30
 -12  -7   0   16.20    9.00
 -12  -7   0   -1.60    5.30
  12   7   0   23.90    5.40
  12   7   0    8.20   10.50
 -12  -7   1    0.50    3.10
  12   7   1    1.70    2.20
  12  -7  -1    5.40    3.10
  12   7   1   12.10    3.80
 -12  -7   1    0.10    5.50
  12   7   1   -1.30    4.60
  12  -7   1    2.00    2.80
  12   7  -1    7.40    8.90
  12   7  -1   11.00    4.00
 -12  -7  -1    2.10    2.80
  12   7  -1    8.20    4.00
 -12  -7  -1    1.20    8.10
  13   0   0    1.20    1.30
  13   0  -1   -0.40    0.70
  13   0   1    0.70    1.10
  13   0  -2    0.40    1.20
  13   0  -2    1.30    1.70
 -13   0   3   -0.70    3.60
  13   0  -3   -1.10    0.70
  13   0  -3    1.10    2.10
 -13   0   3    2.80    9.70
 -13   0   4   -1.10    4.90
 -13   0   4   -1.70    1.90
  13   0  -4   -1.30    1.40
  13   0   5   -0.30    2.80
  13   0  -5   -2.30    1.70
 -13   0   5    2.00    6.70
  13   1   0   -0.10    1.10
  13   1   0    0.30    1.00
  13  -1   0    1.10    1.00
  13   1   1    6.30    1.90
  13  -1  -1    6.00    2.00
  13   1   1    6.30    2.00
 -13  -1   1    6.40    5.80
  13   1  -1    1.80    1.80
  13   1  -1    0.80    2.90
  13   1  -1    6.30    2.40
  13   1   2   33.30    4.50
 -13  -1   2   24.90    9.20
  13  -1  -2   31.90    5.20
  13   1  -2   33.40    5.30
  13   1  -2   34.30    5.70
  13   1   3   15.60    3.00
  13  -1  -3   10.70    3.50
 -13  -1   3    9.20    7.00
  13   1   3    8.20    5.40
  13   1  -3   17.20    4.40
  13   1  -3   15.40    4.10
 -13   1   3    9.40    5.90
 -13  -1  -3   13.60    3.20
  13  -1  -4   42.00    7.40
 -13  -1   4   29.00   13.10
  13   1   4   26.00   11.70
 -13  -1   4   40.40   19.40
  13   1  -4   30.40    5.90
 -13  -1  -4   35.20    4.10
 -13   1   4   34.50   13.30
 -13   1   4   29.40   15.40
  13   1  -4   43.20    7.70
  13  -1  -5    6.70    4.30
 -13  -1   5    3.70    9.30
  13   1   5    8.20    8.90
  13   1   5    1.40    6.50
 -13   1   5    3.10    7.70
 -13   1   5   10.80   10.60
  13   1  -5    1.40    2.90
  13  -1   5   -0.80    2.90
 -13  -1  -5    3.60    2.00
  13   1  -5   10.00    3.90
  13   2   0  101.49    7.60
  13   2   0   82.29   23.00
  13   2   0   97.89    7.90
  13  -2  -1   36.40    3.80
  13   2   1   31.20    4.60
  13   2   1   28.80   10.80
  13   2   1   29.00    4.80
 -13  -2   1   20.30    9.70
 -13  -2  -1   25.40   12.50
  13   2  -1   29.70    5.10
  13   2  -1   14.90    9.50
  13   2  -1   24.70    4.70
  13   2   2  116.99   21.70
  13   2   2   89.19    7.00
 -13  -2   2   56.39   15.70
  13   2  -2   89.29    8.00
 -13  -2  -2   80.29   21.20
  13   2  -2  101.89    8.30
  13   2   3    0.80    1.10
 -13  -2   3    2.10    4.50
  13  -2  -3    2.90    2.40
  13   2   3    2.10    4.20
 -13  -2  -3   -0.20    5.10
 -13   2   3    1.60    3.30
 -13   2   3    0.80    4.90
  13   2  -3    4.90    2.70
  13   2  -3    0.80    2.60
  13   2  -3    2.50    2.10
 -13  -2  -3    1.90    1.60
  13  -2  -4   30.90   10.70
 -13  -2   4   31.30   13.50
  13   2   4   30.10   14.60
  13   2  -4   34.90    6.70
 -13  -2  -4   37.30    5.90
 -13  -2  -4   13.00   12.30
 -13   2   4   22.20   10.40
  13   2  -4   38.00    7.10
  13   2   5    2.50    6.50
  13  -2  -5   -1.70    1.60
 -13  -2   5    1.20    4.50
  13   2  -5    2.60    3.30
 -13   2   5   -0.90    2.70
 -13   2   5    8.20    9.90
  13   2  -5    1.40    2.00
  13   3   0  139.69   10.00
  13   3   0  138.49   10.20
 -13  -3   0  101.29   24.80
  13   3   1   -1.20    1.80
  13   3   1    1.00    1.20
  13   3   1    1.80    1.60
 -13  -3   1    0.70    4.70
  13   3  -1   -0.80    1.90
 -13  -3  -1    1.10    4.60
  13   3  -1    1.50    1.60
  13   3  -1    4.80    2.60
  13   3   2  155.18   10.30
 -13  -3   2   94.29   23.50
  13   3   2  118.09   25.50
  13   3  -2  150.88   11.50
  13   3  -2  118.09   27.50
 -13  -3  -2   82.79   25.40
  13   3  -2  159.08   11.60
 -13  -3   3   13.20    9.10
  13   3   3   30.60    5.20
  13  -3  -3   28.00    5.70
  13   3   3   26.10   12.50
  13   3  -3    9.70    9.00
 -13  -3  -3   17.70   13.00
  13   3  -3   22.80    5.30
  13   3  -3   26.40    5.40
  13  -3  -4   92.79   11.40
 -13  -3   4   66.79    8.70
 -13  -3   4   64.69   21.50
 -13   3   4   51.69   16.30
 -13  -3  -4   51.79   27.10
  13   3  -4   66.79    7.80
  13   3  -4   62.09   23.20
 -13   3   4   66.29   20.40
  13   3  -4   74.79   10.60
 -13  -3   5   10.90    3.90
  13   3   5   14.00   13.70
 -13  -3   5   11.50   10.70
  13  -3  -5    6.00    3.90
 -13  -3  -5    0.10    6.60
  13   3  -5   11.70    3.70
  13   3  -5    9.60    5.30
  13  -3   5    3.60    3.30
 -13  -3  -5   11.00    3.40
 -13   3   5    7.60    9.80
  13   4   0   33.30    5.90
  13   4   0   36.30    5.90
  13   4   0   55.49   18.90
 -13  -4   0   33.90   16.30
  13   4   1   11.50    3.30
  13   4   1    7.70    8.60
  13   4   1   11.20    3.20
 -13  -4   1    5.60    7.10
  13   4  -1   16.60    4.10
  13   4  -1   12.50    3.80
 -13  -4  -1    2.90    6.30
  13   4   2   63.49   20.10
  13   4   2   63.29    6.30
 -13  -4   2   40.50   17.50
 -13  -4   2   61.69    7.80
  13   4  -2   58.49   20.30
  13   4  -2   55.89    8.40
 -13  -4  -2   35.30   17.60
  13   4  -2   48.70    7.40
 -13  -4  -2   63.99    7.20
  13  -4  -3    1.40    2.10
 -13  -4   3   -0.80    2.60
 -13  -4   3    0.00    1.90
  13   4   3   -0.50    1.10
  13   4   3   -1.30    3.10
  13   4  -3    1.10    5.30
 -13  -4  -3    0.00    1.30
 -13  -4  -3   -2.30    3.90
  13   4  -3   -1.00    1.40
  13   4  -3    0.30    1.70
  13   4   4   41.40   18.80
 -13  -4   4   39.50    7.30
  13  -4  -4   31.90    7.00
 -13  -4   4   19.30   12.20
  13   4  -4   31.10    6.30
  13   4  -4   23.00   17.80
  13   4  -4   25.30    6.60
 -13  -4  -4   22.20    5.20
 -13  -4  -4   39.30   23.00
 -13   4   4   14.80   10.50
 -13   4   4   30.20   13.00
 -13  -5   0    0.20    5.10
 -13  -5   0   -0.20    1.40
  13   5   0    1.10    1.70
  13   5   0    8.60    9.20
  13   5   0    1.50    1.70
 -13  -5   1   -1.80    3.50
 -13  -5   1    1.40    2.30
  13   5   1    0.20    1.30
  13   5   1   -1.30    3.00
  13   5   1    1.60    1.90
 -13  -5  -1   -0.70    0.90
  13   5  -1    1.60    5.20
  13   5  -1    1.10    1.90
 -13  -5  -1   -0.30    5.60
  13   5  -1    0.80    1.60
  13  -5  -2    6.20    2.80
  13   5   2   12.00    3.60
 -13  -5   2    2.50    8.00
  13   5  -2    5.80    2.60
 -13  -5  -2    4.20    2.40
  13   5  -2    7.80    3.60
  13   5  -2   13.60   10.70
 -13  -5  -2   10.80    4.70
 -13  -5  -2    5.80   10.70
  13   5   3    2.20    5.40
  13   5   3   15.70    4.20
 -13  -5   3    7.10    4.20
  13  -5  -3    3.30    2.90
 -13  -5   3    1.30    8.30
  13  -5  -3    6.10    2.40
 -13  -5  -3   -0.50    6.70
  13   5  -3    6.90    2.90
  13   5  -3    5.90    3.40
 -13   5   3    9.00    7.20
 -13  -5  -3    4.70    3.00
  13   5  -3    6.50    7.70
 -13  -6   0    1.40    2.40
  13   6   0    1.00    1.80
 -13  -6   0   -2.30    5.00
  13   6   0    2.00    2.00
  13   6   0    1.00    5.00
 -13  -6   1    6.00    3.60
  13   6   1    8.00    3.80
  13   6   1    5.30    7.90
  13   6   1   10.60    3.80
 -13  -6   1    7.90   13.30
 -13  -6  -1    4.70    3.20
  13   6  -1   -0.50    4.90
 -13  -6  -1    0.80    2.00
  13   6  -1    7.20    4.50
 -13  -6  -1    5.80   12.40
  13   6  -1    8.90    3.70
  13   6   2   -0.90    4.30
  13   6   2    4.50    2.70
 -13  -6   2    6.00    4.20
  13  -6  -2    3.10    2.20
 -13  -6   2    1.30    5.50
 -13  -6  -2    0.70    7.80
  13   6  -2    1.20    1.90
 -13  -6  -2   -0.30    1.80
 -13  -6  -2    1.90    2.40
  13   6  -2    4.30    2.70
  13   6  -2    6.80   10.30
 -13  -6  -2    0.80    2.40
  14   0   0   75.59    6.10
  14   0   1   12.20    2.70
  14   0  -1   11.00    3.00
  14   0  -2   31.20    5.10
  14   0  -2   37.50    5.60
 -14   0   3   22.00   12.60
 -14   0   3   14.90    7.40
  14   0  -3   29.20    6.20
  14   0  -3   31.40    5.50
 -14   0   4   39.30   20.90
  14   0  -4    9.00    4.20
  14   0  -4   15.40    4.40
 -14   0   4   20.30   16.80
 -14   0   5   89.89   25.00
  14   0   5   59.39   17.90
 -14   0   5   34.70   19.20
  14   0  -5   56.39    9.50
  14   1   0   35.90    4.20
  14  -1   0   37.60    3.70
  14  -1  -1   97.19    7.40
  14   1   1   85.19    6.50
  14   1   1  102.99    7.50
  14   1  -1   98.39    8.10
  14   1  -1  109.79    7.90
  14  -1  -2   23.00    4.30
 -14  -1   2   21.20    9.90
  14   1   2   24.70    4.00
  14   1  -2   30.30    5.40
  14   1  -2   26.80    5.30
 -14  -1   3   21.00   14.10
  14  -1  -3   31.80    5.90
  14  -1  -3   21.00    4.60
 -14  -1   3   20.10   10.10
 -14   1   3   20.20    8.50
  14   1  -3   19.70    4.60
  14  -1  -4   10.60    4.10
  14   1   4    1.90    5.10
 -14  -1   4    7.50   13.80
 -14  -1   4    2.10    8.90
  14   1   4    7.50    6.40
 -14  -1  -4    7.90    2.60
  14   1  -4    4.60    3.10
 -14   1   4    9.40    9.70
  14   1  -4    6.90    3.10
 -14   1   4    2.30    4.30
 -14  -1   5    7.30   12.30
  14   1   5    9.10    9.00
 -14  -1   5   21.50   11.30
  14   1   5   11.00   16.30
  14  -1  -5   12.70    5.20
  14   1  -5   14.50    4.70
 -14  -1  -5   17.60    3.70
  14   1  -5   14.60    5.40
 -14   1   5   15.20   17.90
 -14   1   5   14.40   10.70
  14   2   0   35.10   12.20
  14   2   0   33.10    5.30
 -14  -2   0   30.50   12.80
  14   2   0   35.90    5.30
  14   2   1   67.69    6.00
 -14  -2   1   47.80   16.00
  14  -2  -1   60.49    5.30
  14   2   1   55.19    5.40
  14   2   1   51.99   14.20
  14   2  -1   61.49    6.30
  14   2  -1   66.69    6.30
  14   2  -1   82.99   19.60
 -14  -2  -1   37.10   14.90
 -14  -2   2    5.70    5.40
  14   2   2   11.50    7.20
  14   2   2   10.40    2.70
  14  -2  -2    9.30    2.80
  14   2  -2    8.10    2.80
  14   2  -2   15.90    5.30
  14   2  -2    5.50    6.60
 -14  -2  -2    4.10    6.10
  14   2   3   14.10    3.40
 -14  -2   3    6.30    5.70
  14   2   3   27.90   12.50
  14  -2  -3   13.00    4.10
 -14  -2  -3    2.90    5.90
 -14  -2  -3   10.60    3.10
  14   2  -3    8.30    4.00
  14   2  -3   12.70    3.90
  14   2   4    3.30    5.60
 -14  -2   4    4.10    7.80
  14  -2  -4    2.10    2.70
 -14   2   4   -1.10    4.00
  14   2  -4    7.20    3.20
 -14  -2  -4    3.80    2.00
  14   2  -4    3.10    3.10
  14  -2  -5    6.40    4.40
 -14  -2   5    5.40    6.50
  14   2   5   12.20   12.00
 -14   2   5   -0.10    3.90
  14   2  -5    1.80    2.10
  14   2  -5    6.10    3.90
 -14   2   5    6.00    9.50
  14   3   0   10.30    8.60
 -14  -3   0   -1.40    4.00
  14   3   0    4.90    2.60
  14   3   1    4.70    2.10
 -14  -3   1    4.50    6.40
  14   3   1    0.60    2.00
  14   3   1    0.80    3.20
  14   3  -1    2.30    4.70
  14   3  -1    1.50    1.70
  14   3  -1    1.40    1.70
 -14  -3  -1    8.50    8.80
 -14  -3   2   -0.40    4.00
  14   3   2    2.90    1.90
  14   3   2    0.10    2.80
  14   3  -2    0.20    3.20
 -14  -3  -2   -0.10    3.80
  14   3  -2    1.70    2.00
  14   3  -2    1.80    2.00
  14  -3  -3    5.00    3.00
  14   3   3    6.70    2.70
 -14  -3   3    5.30    8.20
 -14  -3  -3   -0.80    0.80
  14   3  -3    0.20    1.40
  14   3  -3    1.60    2.10
 -14  -3  -3   -1.60    4.20
  14  -3  -4    5.50    3.90
 -14  -3   4   10.40    9.30
  14   3   4   -0.90    4.50
 -14  -3  -4   -1.10    4.90
  14   3  -4    1.40    2.40
 -14  -3  -4    0.30    1.30
  14   3  -4    3.30    2.50
 -14   3   4   -0.10    4.10
 -14   3   4    4.70    7.00
  14   3  -4    5.80    8.70
  14   4   0   12.70    3.80
  14   4   0   19.20    4.50
 -14  -4   0   10.40   11.50
  14   4   0   13.80   10.70
 -14  -4   1    7.70    8.90
  14   4   1   13.00    9.90
  14   4   1   23.50    4.80
  14   4   1   18.70    4.30
 -14  -4  -1    1.80    6.30
  14   4  -1    9.30    9.60
  14   4  -1   22.00    5.00
  14   4  -1   15.00    4.40
  14   4   2   33.80    5.70
 -14  -4   2   47.30   32.10
 -14  -4  -2   23.10    5.70
  14   4  -2   20.90    5.40
  14   4  -2   27.80    5.70
  14   4   3    8.70    9.80
  14   4   3   18.30    4.40
  14  -4  -3    5.60    3.40
 -14  -4   3    3.60    6.50
  14   4  -3   20.70    5.30
 -14  -4  -3   -0.20    5.20
 -14  -4  -3   17.50    5.20
  14   4  -3    7.50    3.20
  14   4  -3    5.10    8.90
  14   5   0    4.90    7.50
  14   5   0    0.00    1.80
 -14  -5   0   -3.00    4.70
  14   5   0    1.50    1.90
  14   5   1   10.80    3.40
 -14  -5   1    5.30   10.20
  14   5   1    5.60    2.90
  14   5   1   13.40   11.60
 -14  -5  -1   -1.70    5.20
  14   5  -1    6.40    9.10
  14   5  -1    8.80    3.30
  14   5  -1    8.80    3.60
  14   5   2    5.30    2.50
 -14  -5   2    3.60    8.70
  14   5   2    3.60    8.40
  14   5  -2    0.90    4.90
 -14  -5  -2    2.40    2.50
  14   5  -2    0.30    1.90
 -14  -5  -2   20.00   15.60
  14   5  -2    5.10    2.90
  15   0   0    0.00    1.00
  15   0   1    0.20    0.80
  15   0  -1    0.30    1.10
  15   0  -2    0.30    1.10
  15   0  -2   -1.00    1.40
 -15   0   3   -1.10    2.20
  15   0  -3    1.00    1.50
  15   0  -3   -0.50    1.70
 -15   0   3    1.50    4.70
 -15   0   4   -1.70    2.60
  15   0  -4   -1.20    2.00
 -15   0   4   -2.00    4.40
  15   0  -4    0.90    1.90
  15   1   0   -0.30    1.00
  15   1   1   15.30    3.40
  15   1   1   13.10    2.90
  15  -1  -1   11.50    2.90
  15   1  -1   14.60    3.50
  15   1  -1   16.80    3.50
  15   1   2    1.90    1.30
 -15  -1   2    1.40    4.80
  15  -1  -2    0.60    1.20
  15   1  -2    1.00    1.60
 -15  -1   3   12.60    9.20
 -15  -1   3   14.00   11.70
  15  -1  -3   10.30    4.10
  15   1  -3   10.80    3.60
  15   1  -3   14.70    4.00
 -15  -1   4   -3.60   10.20
  15  -1  -4    0.20    2.50
 -15  -1   4   -0.90    2.70
 -15   1   4    1.90    4.50
 -15   1   4   -0.10    4.70
  15   1  -4    0.90    1.70
  15   1  -4    2.60    3.00
  15   2   0   -0.80    2.00
  15   2   0   -0.40    1.10
  15   2   0   -1.00    0.80
  15  -2  -1   31.50    3.70
  15   2   1   44.00    4.80
 -15  -2   1   23.50   11.30
  15   2   1   35.70    5.20
  15   2  -1   32.60    5.50
  15   2  -1   19.20    9.40
  15   2   2    5.90    2.20
  15   2   2    6.30    5.40
 -15  -2   2    5.40    7.00
  15  -2  -2    2.00    1.50
  15   2  -2    1.70    1.90
  15   2  -2    2.90    2.30
  15  -2  -3   40.00    6.60
  15  -2  -3   41.00    6.80
  15   2   3   49.90    5.30
 -15  -2   3   32.50   13.50
  15   2   3   46.10   18.60
  15   2  -3   47.80    7.80
  15   2  -3   37.10    6.80
  15  -2  -4    3.40    3.30
  15   2   4    0.90    5.00
 -15  -2   4    1.90    5.30
 -15   2   4    1.00    4.80
  15   2  -4    1.00    2.50
  15   2  -4    0.40    1.70
  15   3   0    0.10    1.20
  15   3   0    0.60    1.40
 -15  -3   0   -1.50    3.70
  15   3   0    4.20    7.10
  15   3   1   48.90   16.60
  15   3   1   84.09    7.30
  15   3   1   85.89    7.50
  15   3  -1   62.69   23.60
  15   3  -1   90.29    8.10
  15   3  -1   66.49    7.30
 -15  -3  -1   68.29   22.30
  15  -3  -2    5.70    2.40
  15   3   2    1.70    4.80
 -15  -3   2    0.10    4.90
  15   3   2    9.40    2.90
  15   3  -2    4.80    2.40
  15   3  -2    8.70    3.50
  15   3  -2   -0.50    2.80
  15   3   3   68.99    6.90
 -15  -3   3   29.70   13.20
  15   3   3   42.90   15.80
 -15  -3  -3   68.49    7.50
  15   3  -3   60.39   21.20
  15   3  -3   81.99    8.40
  15   3  -3   73.09   11.50
 -15  -3  -3   57.39   22.40
  15   4   0   -0.70    3.30
 -15  -4   0    0.00    5.30
  15   4   0   -0.80    1.10
  15   4   0    0.50    1.50
  15   4   1   25.30   13.10
  15   4   1   34.80    6.20
  15   4   1   29.30    5.20
 -15  -4   1    5.50    9.30
 -15  -4  -1   27.10   16.80
  15   4  -1   29.80    5.90
  15   4  -1   21.50    5.10
  15   4  -1    5.50    7.80
  15   4   2    1.10    5.40
  15   4   2   10.70    3.30
 -15  -4   2    6.80    8.40
  15   4  -2   -0.10    4.60
  15   4  -2    9.90    3.70
  15   4  -2    7.10    3.50
 -15  -4  -2   -1.70    4.60
  15   5   0    3.20    7.20
 -15  -5   0   -3.90    5.10
  15   5   0    2.70    2.30
  15   5   0    4.80    2.40
  16   0   0  103.49    7.80
  16   0  -1   45.10    5.10
  16   0  -2   35.50    6.90
  16   0  -3   19.30    4.60
  16   0  -3   13.00    4.70
  16   1   0   96.99    7.90
  16   1   1   19.10    3.90
  16  -1  -1   21.00    4.10
  16   1  -1   14.70    4.40
  16   1  -1   10.90    3.10
  16   1   2   35.20    4.10
  16  -1  -2   34.30    5.70
  16   1  -2   30.70    5.90
  16   1  -2   42.60    6.50
  16  -1  -3    6.70    3.50
 -16  -1   3    9.40    9.40
  16  -1  -3    2.90    2.30
 -16  -1   3    2.50    5.70
  16   1  -3    2.60    2.60
  16   1  -3    4.70    2.90
  16   2   0   34.60    5.50
  16   2   1   15.00    3.60
  16   2   1   19.00    4.00
  16   2  -1   12.40    3.60
  16   2  -1   17.30    4.40
 -16  -2   2    3.40    5.80
  16  -2  -2   14.50    3.30
  16   2   2   15.50    3.60
  16   2  -2   12.20    3.60
  16   2  -2    8.60    3.20
 -16  -2   3    2.60    5.90
  16   2   3    4.70    2.30
  16  -2  -3    0.70    1.50
  16   2  -3    1.40    2.20
  16   2  -3    1.30    2.40
 -16  -3   0   -2.50    4.10
  16   3   0    0.30    1.30
  16   3   0    2.90    4.70
  16   3   0    1.70    1.80
  16   3   1   -0.20    3.40
  16   3   1    0.80    1.50
  16   3   1    1.50    1.90
 -16  -3   1   -2.10    4.00
  16   3  -1    1.30    1.80
 -16  -3  -1   -1.60    4.10
  16   3  -1    3.10    2.60
  16   3  -1   -1.70    3.40
  16   3   2   -0.80    3.20
 -16  -3   2    1.70    5.50
  16  -3  -2   -0.30    0.90
  16   3   2    0.30    1.40
  16   3  -2   -0.60    3.20
 -16  -3  -2    2.60    6.90
  16   3  -2    0.00    1.60
  16   3  -2   -0.40    1.70
  17   0   0   -0.50    0.70
  17   0  -1   -0.10    0.90
  17   0  -2    0.60    1.60
  17   1   0    2.70    2.20
  17   1   1   -0.20    0.90
  17  -1  -1    0.70    1.30
  17   1  -1   -0.60    1.20
  17   1  -1   -0.80    0.90
  17   2   0  103.89    8.70
  17   2   0   85.99    7.90
  17   2   1    5.30    2.60
  17   2  -1    3.40    2.30
   0   0   0    0.00    0.00

_computing_structure_solution     'SHELXT 2018/2 (Sheldrick, 2018)'
;
_shelx_hkl_checksum                82379
_olex2_submission_special_instructions  'No special instructions were received'
