# Supplementary material for: The New Paradigm of Ligand Substitution-Driven Enhancement of Anisotropy from SO4 Units in Short-Wavelength Region
Source: ACS Cent Sci. 2024 Nov 27;10(12):2312–20. doi: 10.1021/acscentsci.4c01401 (PMC11673188; doi:10.1021/acscentsci.4c01401)
Supplement: Supplementary file 1 — oc4c01401_si_001.zip [file oc4c01401_si_001.zip › CsS2C2O6H7.cif]

data_444
_audit_creation_date               2023-10-13
_audit_creation_method
;
Olex2 1.3
(compiled 2020.11.12 svn.r5f609507 for OlexSys, GUI svn.r6408)
;
_shelx_SHELXL_version_number       '2018/3'
_audit_contact_author_address      ?
_audit_contact_author_email        ?
_audit_contact_author_name         ''
_audit_contact_author_phone        ?
_publ_contact_author_id_orcid      ?
_publ_section_references
;
Dolomanov, O.V., Bourhis, L.J., Gildea, R.J, Howard, J.A.K. & Puschmann, H.
 (2009), J. Appl. Cryst. 42, 339-341.

Sheldrick, G.M. (2015). Acta Cryst. C71, 3-8.
;
_chemical_name_common              ?
_chemical_name_systematic          ?
_chemical_formula_moiety           'C2 H7 Cs O6 S2'
_chemical_formula_sum              'C2 H7 Cs O6 S2'
_chemical_formula_weight           324.11
_chemical_melting_point            ?
loop_
  _atom_type_symbol
  _atom_type_description
  _atom_type_scat_dispersion_real
  _atom_type_scat_dispersion_imag
  _atom_type_scat_source
 'C' 'C' 0.0033 0.0016 'International Tables Vol C Tables 4.2.6.8 and 6.1.1.4'
 'H' 'H' 0.0000 0.0000 'International Tables Vol C Tables 4.2.6.8 and 6.1.1.4'
 'Cs' 'Cs' -0.3680 2.1192
 'International Tables Vol C Tables 4.2.6.8 and 6.1.1.4'
 'O' 'O' 0.0106 0.0060 'International Tables Vol C Tables 4.2.6.8 and 6.1.1.4'
 'S' 'S' 0.1246 0.1234 'International Tables Vol C Tables 4.2.6.8 and 6.1.1.4'

_shelx_space_group_comment
;
The symmetry employed for this shelxl refinement is uniquely defined
by the following loop, which should always be used as a source of
symmetry information in preference to the above space-group names.
They are only intended as comments.
;
_space_group_crystal_system        'monoclinic'
_space_group_IT_number             15
_space_group_name_H-M_alt          'C 1 2/c 1'
_space_group_name_Hall             '-C 2yc'
loop_
  _space_group_symop_operation_xyz
 'x, y, z'
 '-x, y, -z+1/2'
 'x+1/2, y+1/2, z'
 '-x+1/2, y+1/2, -z+1/2'
 '-x, -y, -z'
 'x, -y, z-1/2'
 '-x+1/2, -y+1/2, -z'
 'x+1/2, -y+1/2, z-1/2'

_cell_length_a                     13.4638(5)
_cell_length_b                     9.9042(3)
_cell_length_c                     8.8318(6)
_cell_angle_alpha                  90
_cell_angle_beta                   129.9320(10)
_cell_angle_gamma                  90
_cell_volume                       903.07(8)
_cell_formula_units_Z              4
_cell_measurement_reflns_used      5634
_cell_measurement_temperature      273.15
_cell_measurement_theta_max        27.402
_cell_measurement_theta_min        2.850
_shelx_estimated_absorpt_T_max     ?
_shelx_estimated_absorpt_T_min     ?
_exptl_absorpt_coefficient_mu      4.547
_exptl_absorpt_correction_T_max    0.7456
_exptl_absorpt_correction_T_min    0.6260
_exptl_absorpt_correction_type     multi-scan
_exptl_absorpt_process_details
;
SADABS-2016/2 (Bruker,2016/2) was used for absorption correction.
wR2(int) was 0.1219 before and 0.0695 after correction.
The Ratio of minimum to maximum transmission is 0.8396.
The \l/2 correction factor is Not present.
;
_exptl_absorpt_special_details     ?
_exptl_crystal_colour              'clear light colourless'
_exptl_crystal_colour_lustre       clear
_exptl_crystal_colour_modifier     light
_exptl_crystal_colour_primary      colourless
_exptl_crystal_density_diffrn      2.384
_exptl_crystal_density_meas        ?
_exptl_crystal_density_method      ?
_exptl_crystal_description         block
_exptl_crystal_F_000               616
_exptl_crystal_size_max            0.256
_exptl_crystal_size_mid            0.201
_exptl_crystal_size_min            0.142
_exptl_transmission_factor_max     ?
_exptl_transmission_factor_min     ?
_diffrn_reflns_av_R_equivalents    0.0771
_diffrn_reflns_av_unetI/netI       0.0295
_diffrn_reflns_Laue_measured_fraction_full  0.999
_diffrn_reflns_Laue_measured_fraction_max  0.999
_diffrn_reflns_limit_h_max         17
_diffrn_reflns_limit_h_min         -17
_diffrn_reflns_limit_k_max         12
_diffrn_reflns_limit_k_min         -12
_diffrn_reflns_limit_l_max         11
_diffrn_reflns_limit_l_min         -11
_diffrn_reflns_number              13123
_diffrn_reflns_point_group_measured_fraction_full  0.999
_diffrn_reflns_point_group_measured_fraction_max  0.999
_diffrn_reflns_theta_full          25.242
_diffrn_reflns_theta_max           27.517
_diffrn_reflns_theta_min           2.850
_diffrn_ambient_temperature        273.15
_diffrn_detector_area_resol_mean   ?
_diffrn_measured_fraction_theta_full  0.999
_diffrn_measured_fraction_theta_max  0.999
_diffrn_measurement_device_type    'Bruker APEX-II CCD'
_diffrn_measurement_method         '\f and \w scans'
_diffrn_radiation_type             MoK\a
_diffrn_radiation_wavelength       0.71073
_diffrn_source                     ?
_diffrn_source_current             1.4
_diffrn_source_power               0.07
_diffrn_source_voltage             50.0
_diffrn_standards_number           0
_reflns_Friedel_coverage           0.000
_reflns_Friedel_fraction_full      .
_reflns_Friedel_fraction_max       .
_reflns_number_gt                  953
_reflns_number_total               1036
_reflns_special_details
;
 Reflections were merged by SHELXL according to the crystal
 class for the calculation of statistics and refinement.
 
 _reflns_Friedel_fraction is defined as the number of unique
 Friedel pairs measured divided by the number that would be
 possible theoretically, ignoring centric projections and
 systematic absences.
;
_reflns_threshold_expression       'I > 2\s(I)'
_computing_cell_refinement         'SAINT V8.38A (Bruker, 2018)'
_computing_data_collection         ?
_computing_data_reduction          'SAINT V8.38A (Bruker, 2018)'
_computing_molecular_graphics      'Olex2 1.3 (Dolomanov et al., 2009)'
_computing_publication_material    'Olex2 1.3 (Dolomanov et al., 2009)'
_computing_structure_refinement    'SHELXL 2018/3 (Sheldrick, 2015)'
_computing_structure_solution      'SHELXT 2018/2 (Sheldrick, 2018)'
_refine_diff_density_max           0.466
_refine_diff_density_min           -0.528
_refine_diff_density_rms           0.132
_refine_ls_extinction_coef         0.0053(4)
_refine_ls_extinction_expression  
 'Fc^*^=kFc[1+0.001xFc^2^\l^3^/sin(2\q)]^-1/4^'
_refine_ls_extinction_method       'SHELXL-2018/3 (Sheldrick 2018)'
_refine_ls_goodness_of_fit_ref     1.025
_refine_ls_hydrogen_treatment      mixed
_refine_ls_matrix_type             full
_refine_ls_number_parameters       54
_refine_ls_number_reflns           1036
_refine_ls_number_restraints       0
_refine_ls_R_factor_all            0.0218
_refine_ls_R_factor_gt             0.0192
_refine_ls_restrained_S_all        1.025
_refine_ls_shift/su_max            0.001
_refine_ls_shift/su_mean           0.000
_refine_ls_structure_factor_coef   Fsqd
_refine_ls_weighting_details      
 'w=1/[\s^2^(Fo^2^)+(0.0223P)^2^] where P=(Fo^2^+2Fc^2^)/3'
_refine_ls_weighting_scheme        calc
_refine_ls_wR_factor_gt            0.0433
_refine_ls_wR_factor_ref           0.0440
_refine_special_details            ?
_olex2_refinement_description
;
1. Fixed Uiso
 At 1.5 times of:
  All C(H,H,H) groups
2.a Idealised Me refined as rotating group:
 C1(H1,H2,H3)
;
_atom_sites_solution_hydrogens     mixed
_atom_sites_solution_primary       dual
_atom_sites_solution_secondary     ?
loop_
  _atom_site_label
  _atom_site_type_symbol
  _atom_site_fract_x
  _atom_site_fract_y
  _atom_site_fract_z
  _atom_site_U_iso_or_equiv
  _atom_site_adp_type
  _atom_site_occupancy
  _atom_site_site_symmetry_order
  _atom_site_calc_flag
  _atom_site_refinement_flags_posn
  _atom_site_refinement_flags_adp
  _atom_site_refinement_flags_occupancy
  _atom_site_disorder_assembly
  _atom_site_disorder_group
 Cs1 Cs 0.500000 0.52549(2) 0.750000 0.03661(11) Uani 1 2 d S T P . .
 H4 H 0.250000 0.250000 0.000000 0.18(3) Uiso 1 2 d S . P . .
 S1 S 0.27599(6) 0.21954(6) 0.28289(8) 0.03146(14) Uani 1 1 d . . . . .
 O1 O 0.3115(2) 0.35336(18) 0.3607(3) 0.0547(5) Uani 1 1 d . . . . .
 O2 O 0.14301(17) 0.1859(2) 0.1771(3) 0.0481(5) Uani 1 1 d . . . . .
 O3 O 0.3131(2) 0.1929(2) 0.1575(3) 0.0650(6) Uani 1 1 d . . . . .
 C1 C 0.3729(3) 0.1058(3) 0.4763(4) 0.0439(6) Uani 1 1 d . . . . .
 H1 H 0.462379 0.128939 0.549577 0.066 Uiso 1 1 calc R U . . .
 H2 H 0.357666 0.016152 0.424169 0.066 Uiso 1 1 calc R U . . .
 H3 H 0.352139 0.109650 0.561841 0.066 Uiso 1 1 calc R U . . .

loop_
  _atom_site_aniso_label
  _atom_site_aniso_U_11
  _atom_site_aniso_U_22
  _atom_site_aniso_U_33
  _atom_site_aniso_U_23
  _atom_site_aniso_U_13
  _atom_site_aniso_U_12
 Cs1 0.03718(15) 0.03650(15) 0.03673(15) 0.000 0.02400(12) 0.000
 S1 0.0324(3) 0.0346(3) 0.0302(3) -0.0017(2) 0.0213(3) -0.0019(2)
 O1 0.0568(13) 0.0359(10) 0.0560(12) -0.0053(8) 0.0292(11) -0.0039(8)
 O2 0.0324(10) 0.0550(11) 0.0473(11) 0.0014(9) 0.0212(9) -0.0042(8)
 O3 0.0731(15) 0.0935(16) 0.0551(13) 0.0080(12) 0.0534(13) 0.0137(13)
 C1 0.0395(15) 0.0449(15) 0.0395(14) 0.0050(11) 0.0218(13) 0.0053(11)

_geom_special_details
;
 All esds (except the esd in the dihedral angle between two l.s. planes)
 are estimated using the full covariance matrix.  The cell esds are taken
 into account individually in the estimation of esds in distances, angles
 and torsion angles; correlations between esds in cell parameters are only
 used when they are defined by crystal symmetry.  An approximate (isotropic)
 treatment of cell esds is used for estimating esds involving l.s. planes.
;
loop_
  _geom_bond_atom_site_label_1
  _geom_bond_atom_site_label_2
  _geom_bond_distance
  _geom_bond_site_symmetry_2
  _geom_bond_publ_flag
 Cs1 O1 3.1568(19) 2_656 ?
 Cs1 O1 3.467(2) 5_666 ?
 Cs1 O1 3.1568(19) . ?
 Cs1 O1 3.467(2) 6_566 ?
 Cs1 O2 3.337(2) 3_556 ?
 Cs1 O2 3.1775(19) 7_556 ?
 Cs1 O2 3.1775(19) 8_556 ?
 Cs1 O2 3.337(2) 4 ?
 Cs1 O3 3.484(3) 5_666 ?
 Cs1 O3 3.741(2) 4 ?
 Cs1 O3 3.741(3) 3_556 ?
 Cs1 O3 3.484(2) 6_566 ?
 S1 O1 1.4268(19) . ?
 S1 O2 1.4290(18) . ?
 S1 O3 1.5025(19) . ?
 S1 C1 1.740(2) . ?
 O3 H4 1.208(2) . ?
 C1 H1 0.9600 . ?
 C1 H2 0.9600 . ?
 C1 H3 0.9600 . ?

loop_
  _geom_angle_atom_site_label_1
  _geom_angle_atom_site_label_2
  _geom_angle_atom_site_label_3
  _geom_angle
  _geom_angle_site_symmetry_1
  _geom_angle_site_symmetry_3
  _geom_angle_publ_flag
 O1 Cs1 O1 114.63(7) 2_656 . ?
 O1 Cs1 O1 139.51(6) 5_666 6_566 ?
 O1 Cs1 O1 105.77(6) . 6_566 ?
 O1 Cs1 O1 95.85(5) . 5_666 ?
 O1 Cs1 O1 95.85(5) 2_656 6_566 ?
 O1 Cs1 O1 105.77(6) 2_656 5_666 ?
 O1 Cs1 O2 164.88(5) . 3_556 ?
 O1 Cs1 O2 72.35(5) . 7_556 ?
 O1 Cs1 O2 65.89(5) . 8_556 ?
 O1 Cs1 O2 164.88(5) 2_656 4 ?
 O1 Cs1 O2 63.18(5) 2_656 3_556 ?
 O1 Cs1 O2 63.18(5) . 4 ?
 O1 Cs1 O2 65.89(5) 2_656 7_556 ?
 O1 Cs1 O2 72.35(5) 2_656 8_556 ?
 O1 Cs1 O3 98.75(5) 5_666 4 ?
 O1 Cs1 O3 62.68(4) 5_666 3_556 ?
 O1 Cs1 O3 101.88(5) 6_566 5_666 ?
 O1 Cs1 O3 101.88(5) 5_666 6_566 ?
 O1 Cs1 O3 155.32(5) 2_656 4 ?
 O1 Cs1 O3 64.53(5) 2_656 3_556 ?
 O1 Cs1 O3 40.54(4) 6_566 6_566 ?
 O1 Cs1 O3 62.68(4) 6_566 4 ?
 O1 Cs1 O3 155.32(5) . 3_556 ?
 O1 Cs1 O3 40.54(4) 5_666 5_666 ?
 O1 Cs1 O3 98.75(5) 6_566 3_556 ?
 O1 Cs1 O3 129.97(5) 2_656 6_566 ?
 O1 Cs1 O3 64.53(5) . 4 ?
 O1 Cs1 O3 102.84(5) . 6_566 ?
 O1 Cs1 O3 102.84(5) 2_656 5_666 ?
 O1 Cs1 O3 129.97(5) . 5_666 ?
 O2 Cs1 O1 159.00(5) 7_556 5_666 ?
 O2 Cs1 O1 159.00(5) 8_556 6_566 ?
 O2 Cs1 O1 99.11(5) 4 6_566 ?
 O2 Cs1 O1 61.47(5) 8_556 5_666 ?
 O2 Cs1 O1 60.80(5) 3_556 6_566 ?
 O2 Cs1 O1 99.11(5) 3_556 5_666 ?
 O2 Cs1 O1 60.80(5) 4 5_666 ?
 O2 Cs1 O1 61.47(5) 7_556 6_566 ?
 O2 Cs1 O2 97.57(7) 7_556 8_556 ?
 O2 Cs1 O2 123.14(7) 3_556 4 ?
 O2 Cs1 O2 93.99(5) 8_556 4 ?
 O2 Cs1 O2 93.99(5) 7_556 3_556 ?
 O2 Cs1 O2 123.90(6) 8_556 3_556 ?
 O2 Cs1 O2 123.90(6) 7_556 4 ?
 O2 Cs1 O3 63.12(4) 3_556 5_666 ?
 O2 Cs1 O3 63.12(4) 4 6_566 ?
 O2 Cs1 O3 39.23(4) 4 4 ?
 O2 Cs1 O3 71.93(5) 4 5_666 ?
 O2 Cs1 O3 123.53(5) 8_556 4 ?
 O2 Cs1 O3 123.53(5) 7_556 3_556 ?
 O2 Cs1 O3 97.74(5) 8_556 5_666 ?
 O2 Cs1 O3 91.81(5) 8_556 3_556 ?
 O2 Cs1 O3 91.81(5) 7_556 4 ?
 O2 Cs1 O3 110.65(5) 4 3_556 ?
 O2 Cs1 O3 110.65(5) 3_556 4 ?
 O2 Cs1 O3 97.74(5) 7_556 6_566 ?
 O2 Cs1 O3 156.96(5) 7_556 5_666 ?
 O2 Cs1 O3 156.96(5) 8_556 6_566 ?
 O2 Cs1 O3 71.93(5) 3_556 6_566 ?
 O2 Cs1 O3 39.23(4) 3_556 3_556 ?
 O3 Cs1 O3 73.62(7) 5_666 6_566 ?
 O3 Cs1 O3 38.87(7) 6_566 4 ?
 O3 Cs1 O3 93.96(3) 5_666 4 ?
 O3 Cs1 O3 38.87(7) 5_666 3_556 ?
 O3 Cs1 O3 93.96(3) 6_566 3_556 ?
 O3 Cs1 O3 127.39(7) 3_556 4 ?
 Cs1 S1 Cs1 111.742(13) 5_666 3_444 ?
 O1 S1 Cs1 54.93(9) . 5_666 ?
 O1 S1 Cs1 139.14(9) . 3_444 ?
 O1 S1 O2 115.07(13) . . ?
 O1 S1 O3 110.55(14) . . ?
 O1 S1 C1 108.66(12) . . ?
 O2 S1 Cs1 46.84(8) . 3_444 ?
 O2 S1 Cs1 140.37(8) . 5_666 ?
 O2 S1 O3 110.32(13) . . ?
 O2 S1 C1 109.04(12) . . ?
 O3 S1 Cs1 64.01(10) . 3_444 ?
 O3 S1 Cs1 56.35(10) . 5_666 ?
 O3 S1 C1 102.42(13) . . ?
 C1 S1 Cs1 110.32(9) . 5_666 ?
 C1 S1 Cs1 112.03(9) . 3_444 ?
 Cs1 O1 Cs1 84.15(5) . 5_666 ?
 S1 O1 Cs1 105.39(11) . 5_666 ?
 S1 O1 Cs1 144.38(11) . . ?
 Cs1 O2 Cs1 86.01(5) 7_556 3_444 ?
 S1 O2 Cs1 114.95(10) . 3_444 ?
 S1 O2 Cs1 133.55(11) . 7_556 ?
 Cs1 O3 Cs1 141.13(7) 5_666 3_444 ?
 Cs1 O3 H4 64.80(11) 3_444 . ?
 Cs1 O3 H4 76.33(11) 5_666 . ?
 S1 O3 Cs1 102.61(11) . 5_666 ?
 S1 O3 Cs1 94.83(10) . 3_444 ?
 S1 O3 H4 116.43(16) . . ?
 S1 C1 H1 109.5 . . ?
 S1 C1 H2 109.5 . . ?
 S1 C1 H3 109.5 . . ?
 H1 C1 H2 109.5 . . ?
 H1 C1 H3 109.5 . . ?
 H2 C1 H3 109.5 . . ?

loop_
  _geom_torsion_atom_site_label_1
  _geom_torsion_atom_site_label_2
  _geom_torsion_atom_site_label_3
  _geom_torsion_atom_site_label_4
  _geom_torsion
  _geom_torsion_site_symmetry_1
  _geom_torsion_site_symmetry_2
  _geom_torsion_site_symmetry_3
  _geom_torsion_site_symmetry_4
  _geom_torsion_publ_flag
 Cs1 S1 O1 Cs1 -101.7(2) 5_666 . . . ?
 Cs1 S1 O1 Cs1 175.19(9) 3_444 . . . ?
 Cs1 S1 O1 Cs1 -83.12(13) 3_444 . . 5_666 ?
 Cs1 S1 O2 Cs1 109.66(17) 3_444 . . 7_556 ?
 Cs1 S1 O2 Cs1 70.37(15) 5_666 . . 3_444 ?
 Cs1 S1 O2 Cs1 -179.97(3) 5_666 . . 7_556 ?
 Cs1 S1 O3 Cs1 145.04(10) 3_444 . . 5_666 ?
 Cs1 S1 O3 Cs1 -145.04(10) 5_666 . . 3_444 ?
 O1 S1 O2 Cs1 134.91(11) . . . 3_444 ?
 O1 S1 O2 Cs1 -115.43(15) . . . 7_556 ?
 O1 S1 O3 Cs1 -135.71(10) . . . 3_444 ?
 O1 S1 O3 Cs1 9.33(13) . . . 5_666 ?
 O2 S1 O1 Cs1 123.04(19) . . . . ?
 O2 S1 O1 Cs1 -135.27(10) . . . 5_666 ?
 O2 S1 O3 Cs1 137.74(10) . . . 5_666 ?
 O2 S1 O3 Cs1 -7.30(12) . . . 3_444 ?
 O3 S1 O1 Cs1 -111.2(2) . . . . ?
 O3 S1 O1 Cs1 -9.49(13) . . . 5_666 ?
 O3 S1 O2 Cs1 9.01(14) . . . 3_444 ?
 O3 S1 O2 Cs1 118.67(15) . . . 7_556 ?
 C1 S1 O1 Cs1 102.17(12) . . . 5_666 ?
 C1 S1 O1 Cs1 0.5(2) . . . . ?
 C1 S1 O2 Cs1 6.93(19) . . . 7_556 ?
 C1 S1 O2 Cs1 -102.73(12) . . . 3_444 ?
 C1 S1 O3 Cs1 108.66(11) . . . 3_444 ?
 C1 S1 O3 Cs1 -106.30(11) . . . 5_666 ?

_shelx_res_file
;
TITL 444_a.res in C2/c
    444.res
    created by SHELXL-2018/3 at 18:03:22 on 13-Oct-2023
REM Old TITL 444 in Cc
REM SHELXT solution in C2/c: R1 0.044, Rweak 0.007, Alpha 0.021
REM <I/s> 0.422 for 55 systematic absences, Orientation as input
REM Formula found by SHELXT: C2 O6 S2 Cs
CELL 0.71073 13.4638 9.9042 8.8318 90 129.932 90
ZERR 4 0.0005 0.0003 0.0006 0 0.001 0
LATT 7
SYMM -X,+Y,0.5-Z
SFAC C H Cs O S
UNIT 8 28 4 24 8

L.S. 20
PLAN  20
TEMP 0
CONF
list 4
MORE -1
BOND $H
fmap 2 53
acta
REM <olex2.extras>
REM <HklSrc "%.\\444.hkl">
REM </olex2.extras>

WGHT    0.022300
EXTI    0.005255
FVAR       0.36658
CS1   3    0.500000    0.525486    0.750000    10.50000    0.03718    0.03650 =
         0.03673    0.00000    0.02400    0.00000
H4    2    0.250000    0.250000    0.000000    10.50000    0.17966
S1    5    0.275985    0.219545    0.282889    11.00000    0.03235    0.03455 =
         0.03021   -0.00173    0.02133   -0.00189
O1    4    0.311527    0.353360    0.360732    11.00000    0.05679    0.03591 =
         0.05604   -0.00528    0.02923   -0.00394
O2    4    0.143010    0.185890    0.177090    11.00000    0.03241    0.05499 =
         0.04734    0.00140    0.02119   -0.00418
O3    4    0.313142    0.192879    0.157507    11.00000    0.07313    0.09355 =
         0.05515    0.00805    0.05342    0.01372
C1    1    0.372904    0.105827    0.476294    11.00000    0.03949    0.04493 =
         0.03954    0.00502    0.02175    0.00533
AFIX 137
H1    2    0.462379    0.128939    0.549577    11.00000   -1.50000
H2    2    0.357666    0.016152    0.424169    11.00000   -1.50000
H3    2    0.352139    0.109650    0.561841    11.00000   -1.50000
AFIX   0
HKLF 4


REM  444_a.res in C2/c
REM wR2 = 0.0440, GooF = S = 1.025, Restrained GooF = 1.025 for all data
REM R1 = 0.0192 for 953 Fo > 4sig(Fo) and 0.0218 for all 1036 data
REM 54 parameters refined using 0 restraints

END

WGHT      0.0223      0.0000

REM Highest difference peak  0.466,  deepest hole -0.528,  1-sigma level  0.132
Q1    1   0.3234  0.1647  0.3766  11.00000  0.05    0.47
Q2    1   0.2393  0.1776  0.0855  11.00000  0.05    0.43
Q3    1   0.6010  0.5382  0.9192  11.00000  0.05    0.43
Q4    1   0.4196  0.1370  0.5568  11.00000  0.05    0.34
Q5    1   0.1002  0.1228 -0.0151  11.00000  0.05    0.32
Q6    1   0.3495  0.3008  0.4580  11.00000  0.05    0.31
Q7    1   0.5156  0.0626  0.5389  11.00000  0.05    0.30
Q8    1   0.1037  0.1934 -0.0016  11.00000  0.05    0.30
Q9    1   0.3470  0.1655  0.5585  11.00000  0.05    0.29
Q10   1   0.3656  0.0415  0.5168  11.00000  0.05    0.29
Q11   1   0.3258  0.3567  0.4591  11.00000  0.05    0.28
Q12   1   0.3827  0.4665  0.5168  11.00000  0.05    0.28
Q13   1   0.4447 -0.0214  0.4840  11.00000  0.05    0.27
Q14   1   0.3183  0.2651  0.1781  11.00000  0.05    0.27
Q15   1   0.3801  0.2043  0.4531  11.00000  0.05    0.27
Q16   1   0.4592  0.1917  0.4875  11.00000  0.05    0.27
Q17   1   0.3902  0.0691  0.4466  11.00000  0.05    0.27
Q18   1   0.3560 -0.1377  0.4796  11.00000  0.05    0.26
Q19   1   0.2615  0.3590  0.3936  11.00000  0.05    0.25
Q20   1   0.1415  0.1982 -0.0368  11.00000  0.05    0.25
;
_shelx_res_checksum                79958
_shelx_hkl_file
;
  -2   0   2   13.30    1.90
   2   0  -2   10.10    2.10
   2   0  -2    7.80    2.40
  -2   0   2    6.30    4.00
  -2   0   2    5.10    1.30
   2   0  -2    8.00    4.90
   4   0  -4 4597.24  299.87
  -4   0   4 5110.99  300.37
  -4   0   4 4655.33  298.77
   4   0  -4 5273.17  314.27
   6   0  -6  234.68   22.40
   6   0  -6  222.28   19.00
   6   0  -6  247.28   40.00
  -6   0   6  197.78   18.40
  -6   0   6  224.78   17.30
   8   0  -8 1295.07  120.09
   8   0  -8 1367.06   93.69
  -8   0   8 1391.96   91.09
   8   0  -8 1398.86   98.79
  -8   0   8 1406.06   94.19
   8   0  -8 1834.32  138.09
  10   0 -10  143.39   26.10
  10   0 -10   58.69   16.00
  10   0 -10   88.99   18.30
 -10   0  10  110.69   14.80
 -10   0  10  105.19   16.90
  10   0 -10  126.29   58.99
  10   0 -10  154.38   55.69
   1   1  -1   92.69    6.70
  -1   1   1   92.09    7.00
  -1   1   1   94.59    7.80
   1   1  -1  104.89    7.60
   1   1  -1  104.09    9.20
   1   1  -1   97.09    7.10
   1  -1  -1  102.69    7.10
  -1  -1   1  106.49    6.90
   1  -1  -1  100.29    7.80
  -3   1   3 1294.77   79.69
  -3   1   3 1040.30   84.39
   3   1  -3 1295.87   79.39
  -3   1   3 1187.98   78.99
   3   1  -3 1296.77   81.89
  -3   1   3 1465.25   90.69
   3   1  -3 1353.06   88.69
  -3  -1   3 1181.18   79.29
  -3  -1   3 1252.97   82.19
   3  -1  -3 1351.66   90.19
   3  -1  -3 1277.27   81.99
   3  -1  -3 1209.08   79.49
  -3  -1   3 1265.37   77.99
  -3  -1   3 1447.56   89.89
  -5   1   5  479.75   37.60
   5   1  -5  467.25   35.50
  -5   1   5  460.35   31.10
  -5   1   5  509.45   46.70
   5   1  -5  454.35   31.80
  -5   1   5  445.66   32.20
   5   1  -5  377.16   43.30
   5  -1  -5  427.46   35.00
   5  -1  -5  450.05   32.00
   5  -1  -5  456.25   46.90
  -5  -1   5  440.96   32.00
   7   1  -7  134.19   14.40
  -7   1   7  123.79   14.00
   7   1  -7  154.58   33.00
   7   1  -7  225.78   44.00
   7   1  -7  134.09   17.20
  -7   1   7  120.69   12.70
  -7  -1   7  125.59   13.80
  -7  -1   7  126.89   12.00
   7  -1  -7  128.19   14.60
   7  -1  -7  119.09   29.90
   7  -1  -7  120.59   16.70
   9   1  -9   33.00   34.80
  -9   1   9   -0.80    5.20
   9   1  -9    6.00    9.70
  -9   1   9    4.20    5.10
   9   1  -9   -1.20    5.50
   9   1  -9    1.10    6.40
   9   1  -9  -46.20   38.10
   9  -1  -9   39.00   41.70
   9  -1  -9    3.00    8.60
   9  -1  -9    0.50    7.30
   9  -1  -9    1.70   33.70
   9  -1  -9   -3.20    8.00
  -9  -1   9   -1.10    5.10
  -9  -1   9   -7.60    4.00
  11   1 -11   44.00   14.70
 -11   1  11   76.39   16.40
 -11   1  11   88.29   14.30
  11   1 -11   33.90   17.40
  11   1 -11   82.69   64.59
  11   1 -11  114.49   66.89
  11   1 -11   25.20   10.20
  11  -1 -11   40.20   19.30
  11  -1 -11  132.39   76.69
  11  -1 -11   23.90   63.09
 -11  -1  11   77.29   16.40
 -11  -1  11   57.79   13.00
  11  -1 -11   58.99   19.80
   0   2   0    7.70    1.50
   0   2   0    7.70    2.30
   0   2   0    6.30    0.80
   0   2   0    7.00    1.40
   0  -2   0    8.90    1.70
   0  -2   0    8.00    2.20
  -4   2   4  535.65   36.90
  -4   2   4  611.14   42.30
  -4   2   4  580.54   50.09
   4   2  -4  503.35   39.30
  -4   2   4  580.14   37.60
   4   2  -4  600.54   48.40
   4   2  -4  522.55   36.60
  -4  -2   4  547.95   37.00
  -4  -2   4  530.15   34.90
   4  -2  -4  584.14   50.89
   4  -2  -4  546.35   40.00
   4  -2  -4  557.24   37.90
  -6   2   6 3062.29  202.18
  -6   2   6 3296.17  203.88
   6   2  -6 3787.62  231.28
   6   2  -6 3317.67  222.98
  -6   2   6 3148.39  210.38
   6   2  -6 3118.69  202.48
   6   2  -6 3194.18  207.28
  -6   2   6 3711.83  227.48
   6  -2  -6 3229.08  225.08
   6  -2  -6 2984.80  202.88
  -6  -2   6 3150.98  200.08
   6  -2  -6 3423.76  208.08
  -6  -2   6 3301.87  203.38
   8   2  -8  150.08   19.50
  -8   2   8  152.58   15.40
   8   2  -8  152.88   17.10
   8   2  -8  151.18   38.10
   8   2  -8  108.79   43.00
  -8   2   8  143.99   16.40
   8   2  -8  119.39   19.00
   8  -2  -8  164.38   38.30
   8  -2  -8  146.39   46.70
  -8  -2   8  142.49   13.60
  -8  -2   8  134.79   15.70
   8  -2  -8  133.69   17.30
  10   2 -10  358.66   39.10
  10   2 -10  356.16   34.20
 -10   2  10  378.46   32.30
  10   2 -10  371.06   38.30
  10   2 -10  202.38   62.49
 -10   2  10  358.86   33.70
  10   2 -10  404.16   77.09
  10  -2 -10  357.86   73.59
  10  -2 -10  371.26   39.50
 -10  -2  10  394.56   34.10
  10  -2 -10  381.76   36.40
  10  -2 -10  464.05   89.49
 -10  -2  10  391.66   29.40
  10  -2 -10  356.26   39.70
  -1   3   1  187.88   14.60
  -1   3   1  195.08   14.80
  -1   3   1  213.78   15.10
  -1   3   1  204.98   14.00
  -1   3   1  204.88   13.60
   1   3  -1  199.18   14.70
   1   3  -1  197.18   13.70
   1   3  -1  218.18   16.90
  -1   3   1  215.78   18.70
   1   3  -1  203.58   13.30
   1  -3  -1  193.88   19.40
   1  -3  -1  224.78   14.40
   1  -3  -1  216.68   13.80
  -1  -3   1  214.28   13.20
  -1  -3   1  208.08   15.00
   1  -3  -1  213.08   14.90
  -3   3   3  982.30   61.99
   3   3  -3  856.01   59.49
   3   3  -3 1023.00   68.79
  -3   3   3  911.51   58.39
   3   3  -3  899.91   58.49
   3   3  -3  901.21   57.29
   3   3  -3 1029.60   66.79
   3   3  -3  885.81   58.69
  -3   3   3  925.71   58.29
  -3  -3   3  898.91   57.49
   3  -3  -3  870.51   57.79
   3  -3  -3  828.42   59.89
   3  -3  -3  890.11   55.69
   5   3  -5  576.14   44.20
   5   3  -5  776.32   59.99
   5   3  -5  652.43   46.00
  -5   3   5  819.02   63.09
   5   3  -5  636.14   43.30
   5   3  -5  486.95   55.99
  -5   3   5  656.13   44.10
  -5   3   5  661.93   49.99
   5  -3  -5  678.23   61.79
   5  -3  -5  639.64   44.00
   5  -3  -5  600.44   46.80
  -5  -3   5  682.73   44.00
   7   3  -7  111.49   33.60
   7   3  -7  105.39   17.80
   7   3  -7   58.19   10.30
   7   3  -7   26.20   37.40
  -7   3   7   48.20    9.00
  -7   3   7   43.90    8.60
   7  -3  -7   62.49   13.70
  -7  -3   7   65.89   11.00
   7  -3  -7   60.69   11.00
  -7  -3   7   66.49    7.10
   7  -3  -7   74.29   30.80
   9   3  -9  121.59   17.70
  -9   3   9  151.78   17.40
   9   3  -9  185.48   53.89
  -9   3   9  145.39   18.00
   9   3  -9  130.29   32.20
   9   3  -9  120.99   43.80
  -9  -3   9  145.99   13.40
  -9  -3   9  136.19   17.30
   9  -3  -9  115.39   41.50
   9  -3  -9  127.99   20.60
   9  -3  -9  212.58   61.39
   9  -3  -9  156.18   22.40
  11   3 -11   -2.10   23.40
  11   3 -11   19.40   16.80
 -11   3  11   11.50    8.60
  11   3 -11  -32.60   73.49
  11   3 -11    8.90   14.90
 -11   3  11   -0.60   10.20
  11   3 -11  -12.60   61.59
  11  -3 -11  -90.49   76.59
  11  -3 -11   -1.00   14.40
  11  -3 -11  145.39   78.99
  11  -3 -11    7.90   15.60
 -11  -3  11    7.10    9.40
   0   4   0 1980.90  122.19
   0   4   0 1862.21  121.99
   0  -4   0 2090.49  122.69
   2   4  -2 1205.58   75.09
  -2   4   2 1106.89   76.59
  -2   4   2 1179.88   73.29
   2   4  -2 1195.98   73.59
   2   4  -2 1122.19   73.19
   2   4  -2 1198.58   75.59
  -2   4   2 1196.58   75.59
   2   4  -2 1235.78   80.49
  -2   4   2 1253.97   83.39
  -2   4   2 1207.48   74.79
   2   4  -2 1340.37   79.29
  -2  -4   2 1184.78   75.89
   2  -4  -2 1231.18   76.29
   2  -4  -2 1162.88   74.19
   2  -4  -2 1058.39   83.99
   2  -4  -2 1168.18   74.49
  -4   4   4 2369.06  156.18
   4   4  -4 2724.63  166.38
   4   4  -4 2290.37  151.78
   4   4  -4 2444.36  152.28
   4   4  -4 2391.36  150.28
  -4   4   4 2366.26  151.88
   4   4  -4 2674.23  163.78
   4   4  -4 2491.45  153.78
  -4   4   4 2245.58  164.88
   4  -4  -4 2358.16  149.88
   4  -4  -4 2363.46  148.19
  -4  -4   4 2442.36  150.78
   4  -4  -4 2477.75  154.48
   4  -4  -4 2453.35  151.28
  -6   4   6  103.09   26.70
   6   4  -6  102.09   26.30
  -6   4   6   81.49   17.10
   6   4  -6  110.89   14.20
  -6   4   6  122.99   12.40
   6   4  -6  114.79   18.00
   6   4  -6   86.89   26.40
   6   4  -6   94.69   12.30
   6   4  -6   92.39   10.70
  -6   4   6   93.29   11.40
   6  -4  -6   60.99   12.00
   6  -4  -6  118.89   30.60
   6  -4  -6   90.49   11.80
   6  -4  -6  104.79    6.90
  -6  -4   6  112.89   11.50
  -8   4   8  673.53   47.10
   8   4  -8  581.34   72.99
   8   4  -8  801.72   82.09
   8   4  -8  606.94   46.00
  -8   4   8  640.54   47.60
   8   4  -8  575.04   50.09
   8   4  -8  664.83   55.49
   8  -4  -8  703.43   85.79
  -8  -4   8  653.13   47.00
   8  -4  -8  589.44   50.79
   8  -4  -8  660.03   80.39
  10   4 -10  -29.60   52.39
 -10   4  10   57.99   13.70
  10   4 -10  -37.20   45.70
 -10   4  10   35.00   10.50
  10   4 -10   28.30   13.50
  10   4 -10   37.90   17.00
  10   4 -10   19.00   11.30
  10  -4 -10   12.00   10.10
  10  -4 -10   75.89   65.79
 -10  -4  10   43.30   12.40
  10  -4 -10   47.40   14.50
  10  -4 -10   49.99   19.80
  10  -4 -10   18.00   54.49
  -1   5   1 1423.66   89.09
   1   5  -1 1466.15   88.79
  -1   5   1 1373.66   88.19
  -1   5   1 1660.43   95.39
  -1   5   1 1482.75   88.39
   1   5  -1 1269.27   90.19
  -1   5   1 1432.26   89.89
   1   5  -1 1403.56   90.99
   1  -5  -1 1474.75   87.39
   1  -5  -1 1457.95   88.69
   1  -5  -1 1237.08   94.39
  -1  -5   1 1395.16   90.29
   1  -5  -1 1485.25   89.69
   1  -5  -1 1382.86   87.49
  -3   5   3  573.64   46.40
   3   5  -3  395.66   45.40
   3   5  -3  483.55   34.00
   3   5  -3  496.85   33.10
  -3   5   3  535.15   38.10
  -3   5   3  512.05   35.60
   3   5  -3  534.55   41.50
   3   5  -3  529.95   35.30
   3   5  -3  504.45   31.90
   3   5  -3  509.65   37.20
  -3   5   3  520.25   34.70
   3  -5  -3  553.84   36.90
   3  -5  -3  493.05   33.90
   3  -5  -3  466.45   48.30
   3  -5  -3  483.75   33.80
  -3  -5   3  514.55   36.00
   5   5  -5  936.51   73.99
  -5   5   5  880.11   58.09
   5   5  -5  832.02   70.49
   5   5  -5  861.41   58.29
  -5   5   5  916.31   58.69
   5   5  -5  856.41   56.09
   5   5  -5  863.81   59.89
  -5   5   5  801.22   62.89
   5   5  -5  810.92   62.19
  -5   5   5  729.43   72.39
  -5  -5   5  897.11   56.79
   5  -5  -5  876.71   60.79
   5  -5  -5  846.32   57.19
   5  -5  -5  848.12   55.59
  -7   5   7  302.27   24.70
   7   5  -7  239.58   21.70
   7   5  -7  276.87   26.70
   7   5  -7  277.47   47.30
   7   5  -7  229.38   42.50
  -7   5   7  271.07   23.90
  -7  -5   7  282.77   23.20
   7  -5  -7  294.17   54.49
   7  -5  -7  256.07   49.80
   7  -5  -7  240.98   26.50
  -9   5   9   58.39   11.20
   9   5  -9   54.39   12.40
   9   5  -9   97.69   18.40
   9   5  -9   96.89   42.60
   9   5  -9  135.29   18.20
   9   5  -9  124.29   51.59
  -9   5   9   92.39   20.40
   9  -5  -9   71.79   14.00
   9  -5  -9  181.78   61.39
  -9  -5   9   77.39   13.40
   9  -5  -9   50.49   13.20
   9  -5  -9   95.09   50.79
   9  -5  -9  109.19   20.30
   0   6   0  832.32   55.99
   0   6   0  965.90   56.69
   0   6   0  803.02   56.79
   0   6   0  901.31   57.09
   0  -6   0  899.31   58.39
  -2   6   2  511.25   35.60
   2   6  -2  440.86   37.70
   2   6  -2  572.54   37.10
   2   6  -2  495.85   31.90
  -2   6   2  497.25   35.10
  -2   6   2  459.85   33.70
  -2   6   2  490.25   32.50
  -2   6   2  566.64   43.00
   2   6  -2  517.55   35.30
  -2   6   2  510.65   33.60
   2  -6  -2  478.55   32.40
   2  -6  -2  544.45   34.70
   2  -6  -2  433.76   44.50
  -2  -6   2  493.25   35.60
   4   6  -4  256.17   18.10
   4   6  -4  260.27   32.50
   4   6  -4  262.77   30.30
  -4   6   4  225.88   23.10
  -4   6   4  252.17   20.80
   4   6  -4  246.78   19.30
  -4   6   4  275.37   36.90
   4   6  -4  216.78   19.90
  -4   6   4  242.18   19.60
   4  -6  -4  249.48   19.10
   4  -6  -4  254.77   18.90
   4  -6  -4  250.77   21.70
   4  -6  -4  242.48   39.70
  -6   6   6  289.07   24.10
   6   6  -6  245.18   39.40
   6   6  -6  252.27   24.80
  -6   6   6  302.27   23.80
   6   6  -6  258.87   21.30
   6   6  -6  244.18   39.70
   6  -6  -6  267.77   22.90
  -6  -6   6  293.07   22.20
   6  -6  -6  300.67   52.69
   6  -6  -6  331.27   52.09
   6  -6  -6  274.87   21.10
   6  -6  -6  246.18   25.40
   8   6  -8   26.40   10.30
   8   6  -8   16.20    9.90
   8   6  -8   10.20    6.90
  -8   6   8   19.20    7.30
  -8   6   8   36.80   11.10
   8   6  -8   10.20   32.70
   8   6  -8   10.20   31.70
   8  -6  -8   64.19   46.20
  -8  -6   8   24.20    7.90
   8  -6  -8   20.70    5.50
   8  -6  -8   31.60   11.30
   8  -6  -8   25.20   37.10
   8  -6  -8   15.20   10.80
 -10   6  10  110.79   17.20
  10   6 -10   74.69   62.89
  10   6 -10  101.89   63.59
  10   6 -10  117.49   22.90
  10   6 -10  105.59   19.70
 -10   6  10  123.89   19.50
 -10  -6  10  119.29   18.50
  10  -6 -10   -0.30   75.49
  10  -6 -10   43.60   21.60
  10  -6 -10  143.59   14.60
  10  -6 -10  143.29   27.50
  10  -6 -10   29.00   67.79
   1   7  -1 1199.58   76.59
  -1   7   1 1286.07   78.09
  -1   7   1 1243.28   75.79
  -1   7   1 1189.98   77.29
   1   7  -1 1151.98   77.39
  -1  -7   1 1184.98   78.59
   1  -7  -1 1291.57   76.79
   1  -7  -1 1049.99   76.59
   1  -7  -1 1220.38   77.79
   3   7  -3  771.42   48.90
   3   7  -3  761.72   48.80
  -3   7   3  890.91   64.29
  -3   7   3  828.72   51.09
   3   7  -3  794.72   57.19
   3   7  -3  776.42   49.60
   3   7  -3  754.52   48.60
   3   7  -3  682.03   52.99
   3   7  -3  666.73   58.09
  -3   7   3  784.72   52.79
   3  -7  -3  756.62   49.70
   3  -7  -3  790.12   51.19
   3  -7  -3  594.74   65.09
   3  -7  -3  777.12   52.09
  -3  -7   3  826.82   53.69
   3  -7  -3  711.13   49.30
   3  -7  -3  897.71   73.39
   5   7  -5  311.87   40.90
   5   7  -5  316.07   42.20
   5   7  -5  283.87   24.70
  -5   7   5  321.77   24.50
   5   7  -5  297.37   23.70
   5   7  -5  294.97   22.20
  -5   7   5  312.67   25.70
   5  -7  -5  383.86   53.69
   5  -7  -5  261.87   48.20
   5  -7  -5  299.07   22.90
   5  -7  -5  276.47   26.10
  -7   7   7  342.87   29.10
   7   7  -7  330.87   31.00
   7   7  -7  339.47   27.00
   7   7  -7  336.67   53.59
  -7   7   7  391.66   31.20
   7   7  -7  286.17   52.19
   7   7  -7  327.37   29.20
   7  -7  -7  344.57   32.60
   7  -7  -7  339.87   29.30
  -7  -7   7  350.36   27.50
   7  -7  -7  311.27   61.59
   7  -7  -7  343.47   26.20
   7  -7  -7  411.16   67.79
  -9   7   9   95.69   17.50
  -9   7   9  103.89   16.10
   9   7  -9  104.29   47.50
   9   7  -9  123.39   18.30
   9   7  -9  167.18   24.50
   9  -7  -9   47.70   64.09
  -9  -7   9  118.49   16.90
   9  -7  -9   70.09   17.00
   9  -7  -9  113.09   22.20
   9  -7  -9   71.89   64.79
   9  -7  -9   86.19   19.60
   9  -7  -9  121.79   13.70
   0   8   0   43.50    6.90
   0   8   0   47.50    6.70
   0  -8   0   41.40    7.80
   2   8  -2   64.09    7.90
  -2   8   2   38.80   11.00
  -2   8   2   66.69    7.10
  -2   8   2   45.70    8.50
  -2  -8   2   49.60   10.10
   2  -8  -2   84.39   18.20
   2  -8  -2   59.69    9.20
   2  -8  -2   72.59    7.60
   2  -8  -2   61.89    7.50
   2  -8  -2   75.19   18.50
  -4   8   4   44.60    8.90
  -4   8   4   39.00    7.60
   4   8  -4   49.90    6.40
   4   8  -4   72.59    9.80
   4   8  -4   36.70    4.70
   4   8  -4   26.70   17.30
   4   8  -4   19.00   17.30
   4  -8  -4   53.99   10.30
   4  -8  -4   37.40   25.30
   4  -8  -4   41.00    7.10
   4  -8  -4   49.40    7.80
   4  -8  -4   34.30    7.20
   6   8  -6   95.99   14.50
   6   8  -6   12.90   26.70
  -6   8   6   84.99   13.40
  -6   8   6   57.39   10.30
   6   8  -6   48.70   25.90
   6   8  -6   63.89    9.70
   6   8  -6   66.09   11.30
   6  -8  -6   51.79    8.80
   6  -8  -6   70.49   13.70
   6  -8  -6   49.00   33.20
  -8   8   8   20.40    8.50
   8   8  -8   24.70    9.00
   8   8  -8   43.30   45.80
  -8   8   8   20.70    9.90
   8   8  -8   21.50   10.50
   8   8  -8   29.00   40.50
   8   8  -8   12.80   11.50
   8  -8  -8   33.50   14.50
   8  -8  -8    6.20    9.40
  -8  -8   8   14.20    8.40
   8  -8  -8   18.50    6.30
   8  -8  -8   17.90   55.69
   8  -8  -8   16.40   12.10
   8  -8  -8   -6.10   59.19
  -1   9   1  503.85   34.90
   1   9  -1  535.85   36.60
   1   9  -1  538.05   36.00
  -1   9   1  531.85   37.60
  -1  -9   1  536.95   39.00
   1  -9  -1  429.16   37.10
   3   9  -3  492.85   33.20
   3   9  -3  443.86   35.50
  -3   9   3  500.25   37.00
   3  -9  -3  370.36   49.70
   3  -9  -3  464.85   34.20
  -3  -9   3  503.25   37.80
   3  -9  -3  482.25   34.10
   3  -9  -3  479.45   31.30
   3  -9  -3  516.95   35.80
   3  -9  -3  479.55   31.50
   5   9  -5  370.26   26.10
   5   9  -5  368.76   26.20
   5   9  -5  369.96   46.10
  -5   9   5  381.46   28.80
  -5   9   5  321.97   30.80
   5   9  -5  360.46   47.60
   5   9  -5  368.86   26.70
   5  -9  -5  387.86   28.60
   5  -9  -5  347.17   27.00
   5  -9  -5  334.37   52.89
   5  -9  -5  388.46   31.60
   5  -9  -5  374.96   59.69
   5  -9  -5  291.47   29.20
   7   9  -7  186.88   21.70
   7   9  -7  154.48   45.10
  -7   9   7  185.78   20.30
   7   9  -7  204.78   19.30
  -7   9   7  212.18   23.60
   7   9  -7  263.47   56.09
   7  -9  -7  180.18   57.19
  -7  -9   7  197.88   17.40
   7  -9  -7  165.18   28.40
   7  -9  -7  188.38   22.40
   7  -9  -7  161.28   24.00
   7  -9  -7  180.08   17.90
   7  -9  -7  219.88   69.49
   0  10   0   21.00    5.50
   0  10   0   14.40    5.60
   0 -10   0   16.90    6.90
   2  10  -2    9.80    5.60
  -2  10   2    7.00    5.90
  -2  10   2    8.70    4.50
   2  10  -2   16.20    5.60
   2 -10  -2    5.00    5.40
  -2 -10   2   10.90    6.10
   4  10  -4    2.00    6.40
   4  10  -4    6.00    4.50
   4 -10  -4  -21.00   30.70
   4 -10  -4   -0.80    4.00
   4 -10  -4    0.90    4.60
   4 -10  -4   -1.30    5.30
   4 -10  -4   17.70   26.30
   4 -10  -4    1.80    5.50
   4 -10  -4    0.00    4.10
  -6  10   6   -2.40    8.10
   6  10  -6   58.89   35.20
   6  10  -6    8.30    6.00
   6  10  -6   12.60    6.60
  -6  10   6    0.00    5.90
   6  10  -6    6.60    5.50
   6  10  -6    4.30    8.60
   6  10  -6    0.10   28.60
   6 -10  -6    3.10   12.00
   6 -10  -6   69.69   57.19
   6 -10  -6    0.60    5.40
   6 -10  -6    5.30    9.00
   6 -10  -6   -0.70   10.10
   6 -10  -6   21.40   40.50
   6 -10  -6   11.60    6.80
  -1  11   1  223.88   22.80
   1  11  -1  269.27   23.20
  -1  11   1  259.17   24.20
   1  11  -1  249.48   21.90
  -1 -11   1  256.67   24.60
   1 -11  -1  258.57   24.10
   3  11  -3  216.08   21.90
  -3  11   3  241.48   24.10
   3  11  -3  225.88   20.60
   3 -11  -3  226.28   22.10
  -3 -11   3  245.38   24.60
   5  11  -5  147.19   18.10
  -5  11   5  105.69   17.60
   5 -11  -5  133.29   17.90
   5 -11  -5  152.48   16.70
   5 -11  -5  115.99   17.50
   5 -11  -5   51.39   41.10
   5 -11  -5  134.39   13.80
   0  12   0  103.99   13.60
   0  12   0   86.99   13.80
   0 -12   0   58.29   12.70
   2  12  -2    6.00    7.50
  -2  12   2    0.20    7.90
   2  12  -2   -7.70    8.20
   2 -12  -2    3.70    6.30
  -2 -12   2   -6.60    6.60
  -4  12   4   68.09   14.80
   4  12  -4   33.90    8.50
   4  12  -4   59.89   13.70
   4 -12  -4   53.39   11.20
  12   0 -11   -5.10    5.30
  12   0 -11   -1.60   14.30
  12   0 -11  -31.40   43.20
 -12   0  11   -5.80    6.90
  12   0 -11    8.60   77.09
  12   0 -11   -1.20   14.20
 -12   0  11    0.10    8.00
  12   0 -11    5.60   19.20
  10   0  -9   11.60   24.40
  10   0  -9   -0.60    8.30
  10   0  -9   -0.60    7.80
 -10   0   9    0.00    3.90
  10   0  -9    1.20    5.90
 -10   0   9    2.10    4.40
  10   0  -9  -44.50   41.10
  -8   0   7    0.80    2.40
   8   0  -7    4.20    4.60
   8   0  -7   -0.80    4.00
  -8   0   7    4.20    2.90
   8   0  -7   13.20   18.30
   8   0  -7    1.80    5.80
   8   0  -7  -14.40   17.10
   6   0  -5    3.30    7.80
   6   0  -5    5.70    4.10
   6   0  -5    0.50    2.50
  -6   0   5    0.10    1.60
  -6   0   5    1.00    1.40
   6   0  -5  -10.20   10.30
   6   0  -5    0.90    2.40
   4   0  -3    0.40    7.10
   4   0  -3    0.60    1.50
   4   0  -3    3.10    1.60
  -4   0   3    0.30    1.20
   4   0  -3    2.40    2.30
   4   0  -3    5.00    5.90
   2   0  -1    1.60    3.50
  -2   0   1    0.40    3.40
  -2   0   1    0.70    0.30
  -2   0   1   -0.10    0.50
  -2   0   1    0.40    0.60
   2   0  -1    0.20    0.40
   2   0  -1   -0.30    0.40
   2   0  -1   -0.30    0.40
   0   0   1    0.00    0.50
   0   0  -1   -0.10    0.70
   0   0   1    5.00    4.20
   0   0  -1    1.50    3.40
   0   0   1   -0.30    0.70
   0   0   1    0.50    0.70
   0   0  -1    0.20    0.40
  -2   0   3   -0.20    2.10
  -2   0   3    2.40    1.40
   2   0  -3   -1.30    4.90
  -2   0   3   -1.80    7.20
   2   0  -3   -0.30    1.30
   2   0  -3    2.10    1.40
   2   0  -3    1.30    1.60
  -2   0   3   -0.30    1.20
   4   0  -5    2.00    2.00
  -4   0   5    1.20   12.00
   4   0  -5    2.90    2.90
   4   0  -5    0.50    2.80
   4   0  -5   -0.10   12.80
  -4   0   5   -0.70    3.90
  -4   0   5    2.40    2.00
  -4   0   5    0.50    2.20
   6   0  -7   -5.30    4.10
  -6   0   7   -1.50    3.10
  -6   0   7   17.70   15.40
   6   0  -7   -0.20    4.30
   6   0  -7  -26.20   20.20
  -6   0   7   -1.30    3.00
  -6   0   7    0.60    2.80
  -8   0   9   -7.10    5.20
   8   0  -9  -22.50   38.40
   8   0  -9    1.80    8.90
   8   0  -9   -1.20    7.80
  -8   0   9    1.30    4.00
 -10   0  11   -5.80    7.60
  10   0 -11    0.30   12.10
  10   0 -11   -0.50   15.20
  10   0 -11  -17.80   60.99
 -10   0  11  -18.80   10.20
  11   1 -10  208.18   43.10
  11   1 -10  224.88   58.89
  11   1 -10  153.58   23.60
  11   1 -10  215.88   29.60
  11   1 -10  148.09   68.79
 -11   1  10  217.68   21.40
 -11   1  10  182.48   23.80
 -11  -1  10  219.28   23.60
  11  -1 -10  246.28   78.69
  11  -1 -10  184.68   26.90
  11  -1 -10  211.28   28.90
 -11  -1  10  223.28   20.20
  11  -1 -10  219.98   15.70
  11  -1 -10  207.28   29.00
  11  -1 -10  203.98   73.99
  -9   1   8  476.15   32.50
   9   1  -8  401.46   37.40
  -9   1   8  433.86   34.50
   9   1  -8  361.96   37.60
   9   1  -8  410.36   36.50
   9   1  -8  557.34   75.29
   9   1  -8  539.25   62.79
   9  -1  -8  414.66   38.50
   9  -1  -8  576.14   68.89
   9  -1  -8  439.56   39.60
  -9  -1   8  473.85   34.80
   9  -1  -8  459.15   65.89
  -9  -1   8  424.26   30.80
   9  -1  -8  428.06   34.60
   7   1  -6 1193.98   80.49
   7   1  -6 1358.06   84.99
   7   1  -6 1140.19   84.59
   7   1  -6 1349.16   99.89
   7   1  -6 1495.35  110.79
  -7   1   6 1148.79   78.89
  -7   1   6 1301.27   81.29
   7  -1  -6 1148.59   80.59
  -7  -1   6 1258.07   81.09
  -7  -1   6 1199.28   77.89
   7  -1  -6 1191.58   85.09
   7  -1  -6 1297.97   85.39
   7  -1  -6 1236.08   98.29
   7  -1  -6 1269.97  106.09
  -5   1   4 3391.56  212.58
  -5   1   4 3498.05  213.88
   5   1  -4 3815.62  226.28
   5   1  -4 4008.80  232.58
   5   1  -4 3576.84  213.68
   5  -1  -4 2996.60  216.28
  -5  -1   4 3326.57  211.48
   5  -1  -4 3253.17  213.48
   5  -1  -4 3478.65  225.88
  -5  -1   4 3545.35  213.58
  -3   1   2 3317.97  216.48
   3   1  -2 3492.25  216.38
   3   1  -2 3416.26  216.48
   3   1  -2 3595.54  225.38
  -3  -1   2 3284.57  216.38
   3  -1  -2 3771.72  223.18
   3  -1  -2 3688.43  225.98
   3  -1  -2 3557.34  216.58
  -3  -1   2 3885.61  225.88
  -1   1   0 3560.94  207.78
   1   1   0 3195.88  209.18
   1  -1   0 3295.37  207.48
  -1   1   2 3198.08  203.68
   1   1  -2 3143.59  211.08
   1   1  -2 3275.07  203.18
  -1   1   2 3187.38  212.58
   1   1  -2 3552.24  202.68
  -1   1   2 3198.08  203.28
  -1  -1   2 3616.84  211.18
  -1  -1   2 3345.67  203.38
   1  -1  -2 2959.50  212.58
   1  -1  -2 3269.77  203.48
   1  -1  -2 3487.45  203.18
  -1  -1   2 3501.85  202.98
  -3   1   4 2658.13  174.48
   3   1  -4 2688.93  188.98
  -3   1   4 2832.92  175.68
   3   1  -4 2829.62  173.08
   3   1  -4 2734.23  174.88
  -3   1   4 2717.43  179.08
  -3   1   4 2974.10  190.88
   3   1  -4 2796.12  177.68
  -3  -1   4 3205.68  189.58
   3  -1  -4 2822.32  178.08
  -3  -1   4 3087.29  179.58
   3  -1  -4 2894.01  192.08
  -3  -1   4 2620.34  175.08
   3  -1  -4 2752.22  175.08
  -3  -1   4 2847.92  173.98
   3  -1  -4 2841.72  174.08
   5   1  -6 1195.28   80.89
   5   1  -6  989.80   96.79
  -5   1   6 1463.15  105.09
  -5   1   6 1228.18   80.49
  -5   1   6 1247.18   88.09
  -5   1   6 1239.08   81.99
  -5  -1   6 1544.45  102.89
  -5  -1   6 1182.78   79.49
   5  -1  -6 1165.38   80.99
  -5  -1   6 1230.28   81.69
  -5  -1   6 1255.37   87.69
   5  -1  -6 1329.57   85.89
   5  -1  -6 1318.07  104.79
  -7   1   8  715.73   71.19
  -7   1   8  572.14   52.59
   7   1  -8  601.44   44.50
  -7   1   8  635.54   43.60
   7   1  -8  595.84   48.70
  -7   1   8  593.24   44.90
   7   1  -8  584.64   69.89
  -7  -1   8  632.04   42.80
  -7  -1   8  594.44   44.80
   7  -1  -8  537.15   48.00
   7  -1  -8  583.54   44.20
   7  -1  -8  546.65   67.59
   9   1 -10  261.47   63.19
  -9   1  10  332.77   29.50
   9   1 -10  233.58   36.20
   9   1 -10  335.17   36.50
   9   1 -10  280.97   75.99
   9  -1 -10  365.96   37.40
   9  -1 -10  284.87   32.70
   9  -1 -10  487.15   88.79
   9  -1 -10  289.37   70.49
  -9  -1  10  328.57   28.60
  -9  -1  10  285.67   29.30
  12   2 -11    7.20   16.70
  12   2 -11   -1.80   14.30
  12   2 -11   -4.60   55.79
  12   2 -11  -18.10   71.29
 -12   2  11    6.90    7.40
 -12   2  11    6.20    9.30
  12   2 -11    1.50   11.70
  12  -2 -11   45.30   64.19
  12  -2 -11   -0.90   10.10
 -12  -2  11    1.50    8.30
  12  -2 -11   -1.70   14.30
  12  -2 -11  -11.40   15.50
  12  -2 -11  -10.90   80.89
 -12  -2  11    2.60    9.70
  10   2  -9   74.79   36.70
 -10   2   9   71.39   14.10
  10   2  -9    9.30   45.20
 -10   2   9   76.99   12.00
  10   2  -9   91.09   17.50
  10   2  -9   56.89   12.30
 -10  -2   9   74.09    9.60
  10  -2  -9   54.69   16.80
  10  -2  -9   53.09   55.49
 -10  -2   9   50.19    9.60
  10  -2  -9   69.59    6.10
  10  -2  -9   67.39   32.80
  10  -2  -9   77.69   16.80
  10  -2  -9   67.39   16.50
   8   2  -7   31.20   26.40
   8   2  -7   26.40    6.30
  -8   2   7   35.00    8.10
   8   2  -7   55.09   23.40
   8   2  -7    9.40    4.40
  -8   2   7   31.40    6.60
   8   2  -7    7.30   11.90
   8  -2  -7   36.20   11.60
   8  -2  -7   14.40    6.30
  -8  -2   7   24.40    6.20
  -8  -2   7   22.90    4.20
   8  -2  -7   -8.20   17.40
   8  -2  -7   22.90    7.50
   8  -2  -7    7.00   19.90
  -6   2   5  309.47   23.00
  -6   2   5  305.57   22.20
   6   2  -5  340.17   40.60
   6   2  -5  343.27   25.50
   6   2  -5  234.68   24.70
   6   2  -5  336.57   34.50
   6   2  -5  300.67   22.60
   6   2  -5  281.07   23.00
   6  -2  -5  279.57   22.80
  -6  -2   5  307.27   22.70
   6  -2  -5  321.87   26.70
   6  -2  -5  298.07   44.20
  -6  -2   5  310.37   20.00
   6  -2  -5  299.87   35.90
   4   2  -3  443.26   30.10
   4   2  -3  431.46   28.60
   4   2  -3  474.85   40.00
   4   2  -3  436.26   31.20
  -4   2   3  408.16   28.60
   4   2  -3  409.96   28.70
   4  -2  -3  413.86   28.70
  -4  -2   3  419.06   28.40
   4  -2  -3  421.86   31.20
   4  -2  -3  420.56   37.00
   4  -2  -3  482.95   41.70
   2   2  -1 1899.51  117.09
  -2   2   1 1878.11  116.59
  -2   2   1 2185.88  122.69
   2   2  -1 1858.21  116.69
   2   2  -1 1893.41  116.79
   2   2  -1 1736.13  122.69
  -2   2   1 1918.11  116.29
   2   2  -1 1913.51  116.79
  -2  -2   1 1983.80  122.89
   2  -2  -1 1899.01  116.29
  -2  -2   1 1835.02  116.39
  -2  -2   1 1825.32  116.69
   2  -2  -1 1821.22  116.59
   2  -2  -1 1938.71  122.29
   2  -2  -1 2007.40  120.49
  -2  -2   1 1952.80  117.39
   0   2  -1    0.10    3.20
   0   2   1    1.30    1.00
   0   2  -1    1.80    1.10
   0   2  -1    1.90    1.40
   0   2  -1    1.90    0.80
   0   2   1    2.90    1.60
   0   2   1    2.10    4.60
   0  -2  -1    4.40    1.40
   0  -2  -1    1.60    0.90
   0  -2  -1    1.80    1.00
   0  -2  -1    1.10    5.20
   0  -2   1    1.60    3.00
   0  -2  -1    1.80    0.80
   0  -2   1    2.30    1.20
   0  -2  -1    0.60    0.90
   0  -2  -1    0.70    1.10
  -2   2   3  357.76   24.90
  -2   2   3  296.87   21.30
   2   2  -3  271.67   22.30
  -2   2   3  297.07   21.50
   2   2  -3  285.97   29.30
   2   2  -3  314.47   19.50
   2   2  -3  304.07   20.70
  -2   2   3  336.37   33.10
   2  -2  -3  280.67   31.50
  -2  -2   3  299.47   21.00
   2  -2  -3  276.47   21.00
  -2  -2   3  251.77   23.30
  -2  -2   3  317.67   20.30
   2  -2  -3  308.77   21.10
   2  -2  -3  277.97   23.00
  -2  -2   3  297.17   28.00
  -4   2   5   13.80    7.50
   4   2  -5   -7.70   11.90
  -4   2   5    2.00   12.90
  -4   2   5    8.00    3.30
   4   2  -5   10.50    2.40
   4   2  -5    1.70    1.90
   4   2  -5   11.50    4.90
  -4   2   5    4.30    3.40
  -4  -2   5   32.10   12.00
  -4  -2   5    6.20    4.30
   4  -2  -5    2.80    3.00
  -4  -2   5    6.70    3.20
   4  -2  -5    8.40   11.50
  -4  -2   5   11.80    3.40
   4  -2  -5   13.40    4.60
  -6   2   7  537.35   47.50
   6   2  -7  576.94   39.80
   6   2  -7  537.95   62.79
   6   2  -7  594.04   44.60
  -6   2   7  551.64   40.80
  -6   2   7  541.65   39.50
  -6   2   7  750.82   69.79
  -6  -2   7  562.54   40.50
   6  -2  -7  422.46   42.00
   6  -2  -7  499.25   63.69
   6  -2  -7  559.84   40.30
  -6  -2   7  532.75   37.50
   8   2  -9   -0.60    8.00
   8   2  -9   -8.00    7.50
   8   2  -9  -16.90   32.20
  -8   2   9    5.30    5.60
   8   2  -9  -28.70   40.00
  -8   2   9    0.40    5.80
   8  -2  -9    0.70    8.10
  -8  -2   9    1.50    4.30
  -8  -2   9   -0.20    5.60
   8  -2  -9   23.70   39.60
   8  -2  -9    8.30    7.70
  10   2 -11  -48.40   66.79
  10   2 -11   28.90   17.00
 -10   2  11   16.80   11.60
  10   2 -11   27.80   76.59
  10   2 -11   21.40   16.80
 -10   2  11   33.70   12.20
  10   2 -11   11.10   14.40
  10  -2 -11   -3.60   66.09
  10  -2 -11   65.29   64.89
  10  -2 -11   14.50   16.10
  10  -2 -11   -0.40    9.10
 -10  -2  11   24.10   10.60
  10  -2 -11   50.49   19.00
  11   3 -10  260.97   71.09
 -11   3  10  230.68   23.80
 -11   3  10  248.48   25.60
  11   3 -10  219.08   26.50
  11   3 -10  241.08   29.70
  11   3 -10  307.97   62.09
  11   3 -10  212.38   30.00
  11  -3 -10  236.88   30.90
  11  -3 -10  207.28   31.60
 -11  -3  10  240.88   25.30
  11  -3 -10   86.39   56.39
  11  -3 -10  235.58   31.50
 -11  -3  10  208.88   17.80
  11  -3 -10  164.38   74.09
   9   3  -8  619.74   75.09
   9   3  -8  446.36   40.30
   9   3  -8  450.75   41.90
  -9   3   8  528.25   37.30
   9   3  -8  463.65   37.20
  -9   3   8  476.05   38.00
   9   3  -8  541.95   60.49
  -9  -3   8  475.75   32.20
   9  -3  -8  527.65   43.90
   9  -3  -8  551.04   44.00
  -9  -3   8  484.65   37.40
   9  -3  -8  386.76   63.89
   7   3  -6 1013.70   70.69
  -7   3   6 1036.30   65.99
   7   3  -6  980.30   68.69
   7   3  -6  946.51   65.59
   7   3  -6 1062.79   90.29
  -7   3   6  973.40   66.49
   7   3  -6  952.40   66.99
   7   3  -6 1095.69   84.59
   7  -3  -6 1005.30   66.59
   7  -3  -6  993.10   85.79
  -7  -3   6  961.10   61.59
   7  -3  -6  908.71   69.89
  -7  -3   6  984.30   65.89
   7  -3  -6 1248.18   97.99
   7  -3  -6 1066.99   71.49
   5   3  -4  794.42   50.79
   5   3  -4  795.32   51.59
   5   3  -4  787.92   54.29
  -5   3   4  803.22   51.19
   5   3  -4  864.81   62.39
   5   3  -4  728.53   52.39
  -5   3   4  767.32   51.19
   5   3  -4  833.92   65.99
   5  -3  -4  789.02   54.49
   5  -3  -4  740.23   51.09
  -5  -3   4  775.82   50.89
   5  -3  -4  709.83   62.69
   5  -3  -4  824.22   68.89
  -3   3   2 2707.73  161.28
  -3   3   2 2607.34  162.58
   3   3  -2 2648.83  161.68
   3   3  -2 2689.63  171.88
   3   3  -2 2633.04  163.38
   3   3  -2 2559.14  162.48
  -3  -3   2 2550.44  161.18
   3  -3  -2 2557.34  162.58
   3  -3  -2 2557.44  161.98
  -3  -3   2 2548.05  162.28
  -3  -3   2 2570.14  163.58
  -3  -3   2 2828.42  171.28
   3  -3  -2 2925.91  173.28
   3  -3  -2 2862.51  170.38
   1   3   0 2477.15  153.98
  -1   3   0 2524.65  154.18
   1   3   0 2649.14  154.58
  -1   3   0 2701.43  153.08
   1   3   0 2453.35  154.68
   1   3   0 2081.49  159.48
   1   3   0 2497.65  153.88
   1  -3   0 2701.33  154.58
  -1  -3   0 2590.54  154.48
  -1  -3   0 2233.68  159.48
  -1  -3   0 2663.93  154.78
  -1   3   2 4739.93  290.07
   1   3  -2 4742.53  288.27
  -1   3   2 4502.95  289.57
  -1   3   2 4578.54  300.07
   1   3  -2 4604.04  295.57
   1   3  -2 4843.02  289.67
   1  -3  -2 4653.53  287.87
  -1  -3   2 5212.58  293.27
   1  -3  -2 4613.74  289.17
   1  -3  -2 4829.22  289.67
   1  -3  -2 4697.33  288.77
   3   3  -4 1552.14   98.59
   3   3  -4 1520.65  100.09
  -3   3   4 1619.44  103.09
  -3   3   4 1697.03  115.39
  -3   3   4 1559.54   98.59
  -3   3   4 1487.95   98.59
   3   3  -4 1487.05   97.19
   3   3  -4 1563.84   94.89
   3   3  -4 1512.75  110.89
   3  -3  -4 1453.75   97.99
  -3  -3   4 1794.02  109.19
   3  -3  -4 1585.54  101.39
  -3  -3   4 1508.85   97.69
  -3  -3   4 1599.14  101.09
   3  -3  -4 1390.26  114.29
   3  -3  -4 1521.15   97.79
   5   3  -6  532.75   57.59
   5   3  -6  534.65   43.50
  -5   3   6  599.94   46.90
  -5   3   6  575.74   40.40
  -5   3   6  576.34   39.80
  -5   3   6  779.22   67.89
   5  -3  -6  470.15   59.19
  -5  -3   6  560.04   39.40
   5  -3  -6  491.45   42.20
   5  -3  -6  503.95   38.90
  -5  -3   6  550.44   36.50
  -7   3   8  512.95   38.30
  -7   3   8  457.35   45.40
   7   3  -8  450.85   68.09
  -7   3   8  643.94   72.39
   7   3  -8  462.45   40.70
   7   3  -8  474.95   36.50
  -7   3   8  487.85   37.00
   7   3  -8  430.76   68.69
  -7  -3   8  467.75   33.00
   7  -3  -8  432.26   36.70
   7  -3  -8  439.46   41.10
  -7  -3   8  473.05   37.00
   7  -3  -8  506.05   72.99
  -9   3  10   59.49   13.90
   9   3 -10   64.49   18.10
   9   3 -10   78.09   55.89
   9   3 -10   66.69   42.20
   9   3 -10   63.49   14.00
  -9   3  10   40.40   11.50
   9   3 -10   73.39   19.70
   9  -3 -10   71.29   61.99
  -9  -3  10   60.59   10.00
  -9  -3  10   49.60   11.70
   9  -3 -10   66.69   18.30
   9  -3 -10   69.69   16.40
   9  -3 -10    7.80   56.49
  10   4  -9   -5.90   41.40
  10   4  -9   79.09   16.90
  10   4  -9   69.09   39.70
  10   4  -9   48.30   10.60
  10   4  -9   53.29   12.70
 -10   4   9   44.80   10.00
 -10   4   9   36.70    9.60
 -10  -4   9   46.20    9.60
  10  -4  -9   17.90   51.79
  10  -4  -9   20.90   38.30
  10  -4  -9   39.10   15.00
  10  -4  -9   55.89   16.10
  10  -4  -9   40.80   12.60
   8   4  -7  834.62   73.09
   8   4  -7  788.42   78.59
  -8   4   7  701.03   49.50
   8   4  -7  724.83   48.60
   8   4  -7  652.63   52.79
   8   4  -7  635.04   50.89
  -8   4   7  679.13   48.60
   8  -4  -7  657.73   54.49
   8  -4  -7  653.03   53.09
   8  -4  -7  792.92   81.19
   8  -4  -7  698.13   73.49
  -8  -4   7  715.43   48.80
   6   4  -5   48.40    9.30
   6   4  -5   32.40    5.60
  -6   4   5   43.60    7.00
   6   4  -5   40.00   17.80
   6   4  -5   41.10    9.90
   6   4  -5   31.60   15.20
  -6   4   5   30.30    5.50
   6   4  -5   26.90    6.70
   6  -4  -5   48.70   23.00
   6  -4  -5   32.30    8.20
   6  -4  -5   33.40    6.00
  -6  -4   5   25.70    5.30
   6  -4  -5   30.70   14.00
  -4   4   3 1080.29   65.29
   4   4  -3  993.30   75.89
   4   4  -3 1008.40   63.89
   4   4  -3 1000.50   66.59
   4   4  -3  972.80   65.19
   4   4  -3  992.10   65.19
  -4   4   3 1041.00   64.49
   4  -4  -3 1194.38   79.99
   4  -4  -3  949.40   66.59
   4  -4  -3  971.10   63.39
  -4  -4   3  990.20   63.79
  -4  -4   3 1010.10   65.59
   4  -4  -3 1044.30   75.49
   2   4  -1  202.78   14.80
   2   4  -1  200.98   21.10
  -2   4   1  208.48   14.60
  -2   4   1  192.68   13.90
   2   4  -1  192.18   14.70
   2   4  -1  224.78   14.80
   2   4  -1  206.48   15.50
   2   4  -1  209.88   14.20
   2  -4  -1  187.48   18.40
  -2  -4   1  201.68   15.80
  -2  -4   1  201.58   19.50
   2  -4  -1  212.48   15.00
   2  -4  -1  204.78   13.70
   2  -4  -1  213.68   14.90
   2  -4  -1  221.78   19.50
   2  -4  -1  219.88   14.70
  -2  -4   1  222.68   14.80
   0   4  -1 3615.34  247.38
   0   4   1 3771.32  255.37
   0   4   1 4127.89  247.18
   0   4   1 4101.59  248.18
   0   4   1 4239.18  246.48
   0   4  -1 4167.88  247.68
   0  -4  -1 4319.57  247.58
   0  -4  -1 4238.68  246.78
   0  -4  -1 3902.21  247.48
   0  -4  -1 4017.40  246.68
   0  -4  -1 3441.56  255.67
   0  -4   1 4396.66  248.28
  -2   4   3   60.39   16.50
  -2   4   3   82.29    8.00
   2   4  -3   68.69   14.70
   2   4  -3   62.69    6.20
  -2   4   3   70.69    9.50
   2   4  -3   67.29    8.80
   2   4  -3   75.59    8.10
  -2   4   3   69.09    8.10
   2   4  -3   71.69    6.50
   2  -4  -3   68.69    7.30
   2  -4  -3   61.69    8.50
   2  -4  -3   78.09   19.50
  -2  -4   3   66.29    6.50
   2  -4  -3   78.59    8.10
   2  -4  -3   68.19    5.70
   2  -4  -3   64.69    6.60
   4   4  -5 1550.04  102.69
  -4   4   5 1864.31  123.39
  -4   4   5 1665.43  101.39
   4   4  -5 1578.04   99.09
   4   4  -5 1615.74  117.59
  -4   4   5 1620.54  106.79
   4   4  -5 1538.55  101.49
  -4   4   5 1508.95  100.89
   4  -4  -5 1524.75  122.39
  -4  -4   5 1531.15   99.79
   4  -4  -5 1540.45  100.19
   4  -4  -5 1431.06  103.19
   6   4  -7    3.40   20.80
   6   4  -7   -0.40    4.00
   6   4  -7    1.40   20.60
  -6   4   7    9.00    5.20
   6   4  -7    6.50    6.00
  -6   4   7   -1.50    6.70
  -6   4   7    0.30    2.80
   6   4  -7   -0.60    5.20
   6  -4  -7   -0.90    5.70
  -6  -4   7    0.00    3.80
   6  -4  -7    7.50   18.70
  -8   4   9  221.68   23.20
   8   4  -9  217.78   27.70
   8   4  -9  217.28   25.20
  -8   4   9  247.58   24.00
   8   4  -9  185.38   52.99
   8   4  -9  285.87   58.79
   8   4  -9  196.78   25.30
  -8  -4   9  248.58   23.30
   8  -4  -9  156.48   54.99
   8  -4  -9  213.28   25.70
   8  -4  -9  205.78   27.70
  11   5 -10  -13.90   57.59
  11   5 -10   10.70   15.20
 -11   5  10   22.50    9.60
 -11   5  10   16.90    9.50
  11   5 -10   20.10   17.20
  11   5 -10    2.40   46.70
  11   5 -10   23.00   12.30
  11  -5 -10   21.10   59.29
  11  -5 -10   11.70   67.59
  11  -5 -10   22.90   17.60
  11  -5 -10   22.50   16.50
  11  -5 -10   27.80   19.10
 -11  -5  10   20.20    8.80
   9   5  -8  226.08   45.60
  -9   5   8  266.27   23.40
   9   5  -8  248.78   51.69
   9   5  -8  247.88   22.60
  -9   5   8  255.57   23.50
   9   5  -8  196.98   23.70
   9   5  -8  232.18   26.60
   9  -5  -8  366.76   67.99
  -9  -5   8  229.28   23.40
   9  -5  -8  239.78   28.50
   9  -5  -8  198.38   49.10
   9  -5  -8  241.78   27.70
   7   5  -6  172.78   34.00
   7   5  -6  207.88   18.50
  -7   5   6  224.68   19.90
   7   5  -6  196.58   20.10
  -7   5   6  254.37   20.40
   7   5  -6  290.67   44.50
   7   5  -6  186.38   21.40
  -7  -5   6  217.38   18.60
   7  -5  -6  242.18   23.60
   7  -5  -6  240.78   23.20
   7  -5  -6  228.78   17.20
   7  -5  -6  280.07   47.40
   7  -5  -6  166.08   38.10
   7  -5  -6  245.58   20.30
  -5   5   4 1138.89   73.79
   5   5  -4 1132.99   75.49
   5   5  -4 1083.99   73.59
   5   5  -4 1182.28   83.59
   5   5  -4 1115.59   71.99
  -5   5   4 1165.48   73.09
   5   5  -4 1101.59   74.19
   5   5  -4 1108.69   87.69
   5  -5  -4 1185.18   77.49
   5  -5  -4 1130.99   75.79
   5  -5  -4 1090.09   72.49
  -5  -5   4 1121.59   71.89
   5  -5  -4 1101.19   71.49
   5  -5  -4 1276.77   93.59
   5  -5  -4 1129.79   88.89
  -3   5   2 1126.89   70.59
   3   5  -2 1108.19   70.89
  -3   5   2 1158.68   72.09
   3   5  -2 1151.48   70.39
   3   5  -2 1062.39   70.29
  -3   5   2 1173.08   69.79
  -3   5   2 1088.79   70.59
   3   5  -2 1037.00   71.79
   3  -5  -2 1148.09   72.29
   3  -5  -2 1151.38   71.99
   3  -5  -2  989.00   78.69
   3  -5  -2 1134.99   70.99
   3  -5  -2 1236.28   81.09
  -3  -5   2 1242.28   75.69
   3  -5  -2 1088.59   70.09
   1   5   0 1279.67   94.89
  -1   5   0 1384.66   88.29
   1   5   0 1471.05   89.09
   1   5   0 1449.76   87.89
  -1  -5   0 1430.86   89.19
  -1  -5   0 1416.36   86.69
   1  -5   0 1446.36   88.99
  -1  -5   0 1338.87   93.19
  -1  -5   0 1425.96   86.59
  -1   5   2  486.25   34.10
   1   5  -2  517.15   35.20
   1   5  -2  576.84   37.80
   1   5  -2  493.95   32.00
   1   5  -2  539.65   32.60
  -1   5   2  464.65   35.70
   1   5  -2  477.45   38.00
   1   5  -2  521.55   32.50
  -1   5   2  517.95   35.50
  -1   5   2  559.54   45.10
  -1  -5   2  526.75   35.40
   1  -5  -2  483.75   33.60
   1  -5  -2  492.75   35.10
   1  -5  -2  454.75   47.00
   1  -5  -2  518.15   33.50
   1  -5  -2  518.75   34.30
  -3   5   4  251.17   35.80
   3   5  -4  231.68   17.10
   3   5  -4  213.38   18.30
  -3   5   4  234.98   19.60
   3   5  -4  239.48   29.50
  -3   5   4  288.77   28.00
   3   5  -4  248.68   19.80
  -3   5   4  220.38   18.80
   3   5  -4  208.28   30.70
   3   5  -4  213.98   21.30
   3  -5  -4  251.67   17.90
  -3  -5   4  231.08   17.30
   3  -5  -4  212.98   37.80
   3  -5  -4  201.08   25.00
   3  -5  -4  237.78   16.00
   3  -5  -4  229.88   18.30
   5   5  -6 1025.40   71.09
  -5   5   6 1050.29   76.09
   5   5  -6  985.90   66.79
   5   5  -6  998.50   69.59
   5   5  -6 1126.99   89.29
  -5   5   6 1018.90   69.49
   5   5  -6 1042.60   90.29
  -5   5   6 1316.77   97.29
  -5   5   6 1058.79   69.49
   5  -5  -6 1040.50   63.59
   5  -5  -6  979.40   71.99
   5  -5  -6  963.90   67.99
  -5  -5   6 1003.20   67.59
   5  -5  -6  849.91   90.99
   7   5  -8   93.19   39.50
  -7   5   8   50.59   10.00
   7   5  -8   67.99   13.80
   7   5  -8   74.59   16.30
   7   5  -8   64.89   11.20
  -7   5   8   76.99   13.40
  -7   5   8   71.59   39.10
   7   5  -8  119.29   39.80
  -7  -5   8   76.59   12.50
   7  -5  -8   77.69   40.50
   7  -5  -8   66.39   16.20
   7  -5  -8   87.09    6.40
   9   5 -10  128.19   19.30
  -9   5  10  159.38   21.00
  -9   5  10   84.69   15.70
   9   5 -10  157.68   63.79
   9   5 -10  139.09   24.80
   9   5 -10  159.38   63.89
   9   5 -10   92.09   21.40
   9  -5 -10  171.68   26.70
   9  -5 -10   30.90   81.09
  -9  -5  10  127.49   18.00
   9  -5 -10  271.97   73.29
   9  -5 -10  112.89   19.60
  10   6  -9  281.57   28.80
  10   6  -9  229.18   24.70
 -10   6   9  264.47   25.80
 -10   6   9  254.47   26.00
  10   6  -9  209.88   57.09
  10   6  -9  233.38   29.30
  10   6  -9  193.58   50.79
  10  -6  -9  242.88   31.10
  10  -6  -9  156.88   29.80
  10  -6  -9  259.47   20.70
 -10  -6   9  284.87   25.30
  10  -6  -9  235.58   73.79
  10  -6  -9  255.97   36.30
  10  -6  -9  169.18   59.09
   8   6  -7   30.40    7.40
   8   6  -7   34.40   11.00
   8   6  -7    6.40   20.80
  -8   6   7   27.60    7.90
   8   6  -7   63.99   32.90
  -8   6   7   27.20    7.50
   8   6  -7   26.00    8.30
   8  -6  -7   65.29   41.00
   8  -6  -7   32.30    6.20
   8  -6  -7   33.20   12.60
  -8  -6   7   32.60    7.50
   8  -6  -7   11.40    8.80
  -6   6   5 1690.93  107.19
   6   6  -5 1718.33  127.29
  -6   6   5 1655.43  106.29
   6   6  -5 1759.72  109.19
   6   6  -5 1626.24  104.79
   6   6  -5 1795.82  121.29
   6  -6  -5 1665.13  104.29
   6  -6  -5 1538.05  105.29
   6  -6  -5 1403.76  123.59
  -6  -6   5 1647.54  104.69
   6  -6  -5 1581.04  108.89
   6  -6  -5 1695.13  109.89
   6  -6  -5 1812.02  132.39
   4   6  -3  199.08   21.70
   4   6  -3  183.98   26.80
  -4   6   3  173.88   14.40
   4   6  -3  178.58   13.10
   4   6  -3  185.88   13.70
  -4   6   3  190.78   15.90
   4   6  -3  190.88   14.60
   4   6  -3  180.28   15.60
   4   6  -3  143.59   17.10
  -4  -6   3  171.88   16.40
   4  -6  -3  198.28   16.20
   4  -6  -3  180.48   14.30
   4  -6  -3  150.48   15.30
   4  -6  -3  203.18   29.60
   4  -6  -3  171.48   13.80
  -2   6   1 3190.48  194.78
   2   6  -1 3305.47  194.88
   2   6  -1 3185.38  195.18
  -2   6   1 3237.48  195.58
   2   6  -1 3089.19  195.48
  -2   6   1 3242.78  193.38
   2   6  -1 3193.38  193.38
   2   6  -1 2740.93  200.48
   2  -6  -1 3052.29  195.88
  -2  -6   1 3374.06  197.08
  -2  -6   1 3520.85  197.38
   2  -6  -1 2767.92  195.98
   2  -6  -1 3159.98  195.48
   0   6   1    8.10    4.20
   0   6   1    9.50    3.40
   0   6  -1    5.80    2.20
   0   6   1    3.30    8.00
   0   6   1    4.10    2.40
   0   6   1    1.90    2.60
   0   6  -1    4.50    4.60
   0  -6  -1    8.70    2.20
   0  -6  -1    5.20   10.00
   0  -6  -1    7.20    2.20
   0  -6   1    3.30    3.10
   0  -6  -1   17.10    3.70
   0  -6  -1    7.40    3.20
  -2   6   3 2531.45  156.68
   2   6  -3 2263.37  161.68
   2   6  -3 2759.52  162.18
  -2   6   3 2602.74  158.58
  -2   6   3 2475.75  155.08
   2   6  -3 2398.76  156.08
  -2   6   3 2809.32  171.38
   2   6  -3 2485.15  152.28
   2  -6  -3 2050.89  171.08
   2  -6  -3 2428.16  153.88
   2  -6  -3 2564.34  156.88
   2  -6  -3 2455.65  154.68
   2  -6  -3 2427.06  154.18
  -4   6   5   91.79   12.80
  -4   6   5   61.29   10.00
   4   6  -5   85.69   21.90
   4   6  -5   77.19    8.60
   4   6  -5   71.19   23.30
  -4   6   5   91.89   27.00
   4   6  -5   78.99   11.00
  -4   6   5   61.79   13.20
   4   6  -5   82.19   10.40
   4  -6  -5  115.79   34.70
   4  -6  -5   81.59   11.90
   4  -6  -5   76.09    8.80
   4  -6  -5   83.39   11.00
  -4  -6   5   73.09    8.70
  -6   6   7  746.43   53.59
  -6   6   7  729.23   61.49
  -6   6   7  758.52   52.99
   6   6  -7  707.73   49.90
   6   6  -7  708.93   52.69
  -6   6   7  914.31   84.29
   6   6  -7  658.83   53.69
   6   6  -7  801.52   79.09
   6   6  -7  683.83   77.69
  -6  -6   7  747.93   50.69
   6  -6  -7  614.84   54.39
   6  -6  -7  773.82   49.50
   6  -6  -7  781.22   91.69
   8   6  -9   41.50   11.60
  -8   6   9   51.59   12.60
   8   6  -9   41.90   44.20
  -8   6   9   27.40   11.70
   8   6  -9   63.39   13.80
   8   6  -9   46.10   16.00
   8   6  -9   36.00   50.39
   8  -6  -9   54.59   15.90
  -8  -6   9   33.70   12.30
   8  -6  -9   38.10   15.70
   8  -6  -9   46.50    8.80
   8  -6  -9   49.90   52.19
   9   7  -8   22.80    8.30
   9   7  -8   12.10   11.30
  -9   7   8    6.20    6.20
  -9   7   8   20.60    9.60
   9   7  -8   25.90   10.20
   9   7  -8   26.50   34.20
   9  -7  -8   18.50    5.30
   9  -7  -8  -67.59   43.30
   9  -7  -8   20.60    9.90
   9  -7  -8    7.80   10.20
  -9  -7   8   19.10    7.40
  -7   7   6  143.99   15.60
   7   7  -6  142.79   33.00
   7   7  -6  147.69   35.10
   7   7  -6  141.39   14.90
   7   7  -6  163.28   18.80
  -7   7   6  188.18   18.10
   7  -7  -6  161.98   45.50
   7  -7  -6  194.78   42.70
  -7  -7   6  169.58   15.40
   7  -7  -6  168.68   19.70
   7  -7  -6  157.58   14.30
   7  -7  -6  150.98   19.20
  -5   7   4   41.60    7.80
   5   7  -4   71.79   20.20
   5   7  -4   41.60    8.50
   5   7  -4   56.19    7.40
   5   7  -4   43.90    6.90
   5   7  -4   40.30   15.10
  -5   7   4   41.70    7.60
   5  -7  -4   31.60   20.20
  -5  -7   4   40.10    9.40
   5  -7  -4   39.30    8.60
   5  -7  -4   33.30    6.20
   5  -7  -4   40.90    9.20
   5  -7  -4   39.10    6.60
   3   7  -2  226.68   16.80
  -3   7   2  220.68   16.50
   3   7  -2  232.38   15.90
   3   7  -2  220.38   15.80
   3   7  -2  192.88   26.20
   3   7  -2  231.98   17.60
  -3   7   2  195.68   17.80
  -3   7   2  233.28   16.20
   3   7  -2  227.18   17.30
  -3   7   2  221.08   18.60
   3   7  -2  244.28   21.20
   3  -7  -2  209.08   15.10
   3  -7  -2  207.38   25.10
   3  -7  -2  242.38   18.10
   3  -7  -2  228.08   17.20
   3  -7  -2  217.88   16.90
   3  -7  -2  247.98   28.40
   3  -7  -2  228.18   15.30
  -3  -7   2  241.28   19.80
  -1   7   0  360.16   28.20
   1   7   0  423.96   29.00
  -1   7   0  402.16   28.00
   1   7   0  348.07   28.60
   1   7   0  395.36   27.20
   1   7   0  383.76   33.50
  -1  -7   0  413.06   29.40
  -1  -7   0  418.26   28.30
   1  -7   0  397.16   29.00
  -1   7   2   50.09    9.60
   1   7  -2   53.19   10.70
  -1   7   2   48.90    8.30
  -1   7   2   85.59   18.20
  -1   7   2   62.39    8.80
   1   7  -2   58.19    6.60
   1  -7  -2   61.69    6.20
   1  -7  -2   68.99    8.00
   1  -7  -2   46.50    7.60
   1  -7  -2   50.49   20.70
  -1  -7   2   68.39    9.90
   3   7  -4  476.15   31.50
   3   7  -4  488.65   32.70
  -3   7   4  581.54   52.79
  -3   7   4  481.65   37.10
   3   7  -4  448.46   46.70
   3   7  -4  516.95   33.90
   3   7  -4  488.65   32.90
   3   7  -4  521.75   46.10
   3   7  -4  484.65   34.20
  -3   7   4  473.35   35.50
  -3   7   4  504.95   42.60
   3  -7  -4  534.75   34.80
   3  -7  -4  495.05   35.00
   3  -7  -4  496.15   37.40
   3  -7  -4  507.25   34.80
   3  -7  -4  412.66   59.79
   5   7  -6    2.90    6.10
  -5   7   6   -3.40   21.50
  -5   7   6   -0.80    7.80
   5   7  -6    4.70    4.00
  -5   7   6    4.30    5.50
   5   7  -6   -6.40   21.90
  -5   7   6    8.30    4.70
   5   7  -6  -16.70   21.50
   5  -7  -6    3.60    6.40
  -5  -7   6    2.80    4.40
   5  -7  -6   -0.20    2.90
   5  -7  -6   -6.20   29.90
   7   7  -8   90.19   18.10
   7   7  -8   95.99   45.10
  -7   7   8  121.09   17.80
   7   7  -8  123.59   17.20
  -7   7   8   78.79   16.40
   7   7  -8  125.79   15.60
   7   7  -8  120.59   41.10
   7  -7  -8   69.59   50.99
   7  -7  -8  106.99   16.50
  -7  -7   8  121.79   15.30
   7  -7  -8   87.69   18.00
   7  -7  -8  140.79   13.60
   8   8  -7  531.55   39.80
  -8   8   7  489.35   38.80
   8   8  -7  425.26   61.89
   8   8  -7  386.46   65.89
   8   8  -7  516.05   37.50
   8   8  -7  500.05   37.70
   8   8  -7  473.55   40.90
  -8   8   7  484.65   40.30
   8  -8  -7  414.36   74.69
   8  -8  -7  432.06   38.40
   8  -8  -7  564.34   44.00
  -8  -8   7  514.55   36.80
   8  -8  -7  517.65   77.79
   8  -8  -7  494.75   35.90
   8  -8  -7  505.15   46.20
   6   8  -5   35.20   27.50
  -6   8   5  101.29   13.80
   6   8  -5   98.69   12.90
   6   8  -5   90.19   10.10
   6   8  -5   49.10    9.50
   6   8  -5   45.10   21.70
  -6   8   5   84.69   10.70
   6  -8  -5   90.09   13.40
   6  -8  -5   14.60   28.50
   6  -8  -5   98.19   10.70
   6  -8  -5   89.29   11.70
  -6  -8   5   90.89    9.30
  -4   8   3 1764.82  105.89
   4   8  -3 1677.73  106.99
   4   8  -3 1565.64  117.69
   4   8  -3 1753.42  107.09
   4   8  -3 1698.23  106.09
  -4   8   3 1757.62  107.69
  -4   8   3 1742.33  110.29
   4   8  -3 1832.12  114.59
   4   8  -3 1656.33  105.89
   4   8  -3 1732.03  108.39
   4  -8  -3 1770.02  108.79
   4  -8  -3 1691.43  120.59
  -4  -8   3 1631.24  111.19
   4  -8  -3 1466.65  121.09
   4  -8  -3 1730.53  108.69
   4  -8  -3 1620.04  105.69
   4  -8  -3 1796.92  108.79
   4  -8  -3 1673.63  105.89
  -2   8   1   42.20    7.20
   2   8  -1   56.79   10.80
   2   8  -1   63.39    8.90
   2   8  -1   52.19    7.40
  -2   8   1   56.99   10.10
  -2   8   1   44.10    6.20
  -2  -8   1   34.40    7.70
   2  -8  -1   55.19    9.10
   0   8   1 2493.45  140.49
   0   8   1 2112.79  134.09
   0   8   1 2172.78  131.79
   0   8   1 2148.19  131.39
   0   8  -1 1835.92  139.39
   0   8   1 1930.11  132.99
   0   8  -1 2153.58  132.19
   0  -8  -1 2092.99  133.89
   0  -8  -1 1965.90  135.39
   0  -8   1 2167.68  134.69
  -2   8   3  198.78   30.80
   2   8  -3  210.98   15.00
   2   8  -3  166.88   17.40
  -2   8   3  172.08   18.70
  -2   8   3  194.48   18.30
   2  -8  -3  189.88   15.00
   2  -8  -3  212.78   17.70
   2  -8  -3  187.18   15.70
   2  -8  -3  181.18   16.70
   2  -8  -3  143.59   34.50
  -4   8   5  812.22   58.79
   4   8  -5  799.72   55.59
  -4   8   5  843.02   56.99
   4   8  -5  820.42   53.39
  -4   8   5  993.20   81.29
   4   8  -5  970.60   73.29
   4   8  -5  812.22   71.59
   4   8  -5  857.91   54.79
   4  -8  -5  802.82   55.29
   4  -8  -5  663.63   82.09
   4  -8  -5  799.92   55.49
   4  -8  -5  748.53   54.99
   6   8  -7   50.29   10.60
   6   8  -7   69.59   13.80
   6   8  -7   15.00   33.40
   6   8  -7   57.89   10.00
   6   8  -7   13.80   33.50
  -6   8   7   63.89   13.90
  -6   8   7   71.59   12.60
   6  -8  -7   48.60    9.30
  -6  -8   7   69.89   10.40
   6  -8  -7   65.19   12.70
   6  -8  -7   91.79   17.40
   6  -8  -7    1.50   44.20
   6  -8  -7   26.40   50.59
   9   9  -8   17.00   44.00
   9   9  -8   23.00   59.39
  -9   9   8   13.20    9.70
   9   9  -8    0.90   12.70
   9   9  -8   10.50   12.30
  -9   9   8    7.70    7.50
   9   9  -8    2.40    9.00
   9  -9  -8   69.89   73.39
   9  -9  -8  -18.70   14.90
   9  -9  -8   87.79   60.79
   9  -9  -8   -0.80   11.90
   9  -9  -8    3.70    5.50
  -9  -9   8    2.80    9.10
   7   9  -6  -13.50   24.80
  -7   9   6    3.00    6.50
   7   9  -6    5.20    6.50
  -7   9   6    3.20    5.30
   7   9  -6    0.40    7.10
   7   9  -6   -3.40    5.70
   7   9  -6    6.20    7.00
   7   9  -6  -61.19   33.50
   7  -9  -6  -32.30   40.00
   7  -9  -6   12.10    8.40
  -7  -9   6   -1.90    4.80
   7  -9  -6    5.20    8.20
   7  -9  -6    5.40    4.80
   7  -9  -6    4.70   35.70
   7  -9  -6    5.60    7.40
   5   9  -4   -3.60   20.20
   5   9  -4   11.60    3.90
   5   9  -4   14.90    5.40
   5   9  -4   26.80    5.40
  -5   9   4   21.60    5.60
   5   9  -4    2.30    5.30
   5   9  -4   31.00   15.70
   5   9  -4   13.10    4.30
  -5   9   4   -1.30    5.30
   5  -9  -4   11.90    5.90
   5  -9  -4    3.00    4.40
   5  -9  -4   27.50    8.00
   5  -9  -4   17.50    5.70
   5  -9  -4   -5.40   25.60
   5  -9  -4   18.60    5.60
  -5  -9   4   13.00    6.60
   5  -9  -4   22.10   22.30
  -3   9   2    8.20    4.60
   3   9  -2   13.90    5.90
   3   9  -2    9.40    4.30
   3   9  -2    4.40    6.00
  -3   9   2   10.80    3.70
  -3  -9   2   12.90    5.40
   3  -9  -2    9.20    4.90
  -1   9   0    4.70    3.50
   1   9   0    5.60    6.20
   1   9   0    3.60    4.30
   1   9   0    7.20    4.10
  -1   9   0    3.60    3.70
   1  -9   0   -1.60    3.50
  -1  -9   0    4.10    4.10
  -1   9   2   90.69   13.20
   1   9  -2   94.79   10.60
  -1   9   2  115.69   22.10
   1  -9  -2  100.79   10.10
   1  -9  -2   94.99   21.90
  -1  -9   2   99.69   14.00
   1  -9  -2   80.69   12.20
   3   9  -4   -1.30    2.60
   3   9  -4   -6.10   12.40
   3   9  -4    7.10   12.20
   3   9  -4    1.50    2.90
  -3   9   4   31.70   21.60
  -3   9   4    4.50    5.50
   3  -9  -4   -0.80    4.10
   3  -9  -4   -8.90   22.70
   3  -9  -4   -5.50    3.60
   3  -9  -4    5.90   31.00
   3  -9  -4    5.10    4.80
   3  -9  -4    2.30    5.20
   5   9  -6  -51.69   28.40
  -5   9   6   25.00   10.00
   5   9  -6   20.00    7.10
   5   9  -6   20.40    6.30
   5   9  -6   18.40    6.90
   5  -9  -6   13.50    6.10
   5  -9  -6   11.00    8.70
   5  -9  -6   30.00   47.90
   5  -9  -6    7.50    9.00
   5  -9  -6   14.40    5.80
   5  -9  -6  -10.90   36.60
  -7   9   8  -11.10   10.00
  -7   9   8    3.20    7.30
   7   9  -8  -38.90   51.19
   7   9  -8    1.80    8.80
   7   9  -8    2.00   48.20
   7   9  -8    2.90    8.70
   7   9  -8    9.10    8.90
   7  -9  -8    0.40    7.70
   7  -9  -8   81.79   54.89
   7  -9  -8    2.00    6.20
   7  -9  -8    4.10   14.30
   7  -9  -8    1.30   12.00
   8  10  -7   19.60   11.90
   8  10  -7   43.20   13.80
   8  10  -7    6.20   39.60
  -8  10   7   56.39   13.30
  -8  10   7   24.10    9.50
   8  10  -7   33.10   51.99
   8  10  -7   36.30   10.50
   8  10  -7   36.40   10.80
   8 -10  -7   32.50    8.80
   8 -10  -7   62.59   56.89
   8 -10  -7   52.19   62.99
   8 -10  -7   38.70   15.60
   8 -10  -7   27.20   13.50
   8 -10  -7   42.80   14.90
   6  10  -5  481.05   31.10
  -6  10   5  438.36   33.10
   6  10  -5  506.65   52.29
  -6  10   5  452.15   36.90
   6  10  -5  287.77   49.50
   6  10  -5  397.06   33.80
   6 -10  -5  437.26   33.40
   6 -10  -5  454.45   37.50
   6 -10  -5  412.76   34.60
   6 -10  -5  384.36   59.29
   6 -10  -5  344.77   60.79
  -4  10   3  109.99   14.80
   4  10  -3   86.49   12.00
   4  10  -3   62.99   10.50
   4 -10  -3   84.99    9.40
   4 -10  -3   87.89    9.60
  -4 -10   3   69.99   13.00
   4 -10  -3   90.09   12.60
  -2  10   1  801.62   53.49
   2  10  -1  779.52   55.89
  -2  10   1  817.42   56.29
   2 -10  -1  834.72   57.09
  -2 -10   1  817.32   58.29
   0  10   1  204.78   19.50
   0  10  -1  178.48   16.90
   0  10  -1  156.38   16.60
   0  10   1  186.98   16.20
   0 -10   1  211.68   19.80
   0 -10  -1  176.08   18.60
  -2  10   3  627.14   47.90
   2  10  -3  649.64   43.30
   2 -10  -3  656.13   57.89
   2 -10  -3  647.74   43.90
   2 -10  -3  588.94   45.80
   4  10  -5   58.79   18.90
  -4  10   5   62.29   13.20
   4  10  -5   96.39   21.10
   4  10  -5   73.69    8.70
   4 -10  -5   55.19   10.40
   4 -10  -5   24.80   32.50
   4 -10  -5   72.39   11.00
   4 -10  -5  110.29   15.60
   4 -10  -5   73.49   44.70
  -6  10   7  248.58   29.30
   6  10  -7  194.88   51.09
  -6  10   7  291.97   26.40
   6  10  -7  262.17   23.00
   6  10  -7  247.48   53.89
   6  10  -7  252.97   22.90
   6 -10  -7  246.38   23.90
   6 -10  -7  295.87   31.40
   6 -10  -7  266.17   23.60
   6 -10  -7  184.08   26.60
   6 -10  -7  249.18   84.19
   6 -10  -7  279.27   31.70
   6 -10  -7  192.38   67.29
   5  11  -4    8.70    8.80
   5  11  -4   -0.80    5.80
  -5  11   4  -14.70    6.70
   5 -11  -4   10.40   23.70
   5 -11  -4    1.20    5.70
   5 -11  -4  -20.20   20.80
   5 -11  -4    0.50    5.10
  -5 -11   4    1.70    6.40
   5 -11  -4    2.70    5.80
   3  11  -2   24.10    7.70
  -3  11   2    9.80    7.60
  -3  11   2   29.50    6.90
   3  11  -2   36.80    8.50
  -3 -11   2   22.80   10.50
   3 -11  -2   20.30    7.70
   1  11   0    9.20    6.90
  -1  11   0    4.50    5.40
  -1  11   0    0.80    5.50
   1  11   0    0.50    6.70
   1 -11   0    3.50    5.20
  -1 -11   0    4.40    5.80
   1  11  -2    9.00    6.00
   1  11  -2    6.80    6.90
  -1  11   2   16.20    8.10
  -1 -11   2   10.50    6.20
   1 -11  -2   13.00    6.60
  -3  11   4   11.20    9.30
   3  11  -4    3.90    8.80
   3  11  -4    7.80    5.60
   3 -11  -4   15.80    7.90
   3 -11  -4    9.80   29.20
   3 -11  -4    6.60    6.00
   3 -11  -4   19.90    8.50
  -4  12   3  209.98   24.10
   4  12  -3  171.08   20.10
  -4 -12   3  218.68   24.30
   2  12  -1  111.09   16.10
  -2  12   1  110.79   15.90
   2  12  -1   87.29   14.20
  -2  12   1  123.19   14.10
  -2 -12   1  142.09   19.50
   0  12   1  233.18   24.00
   0  12  -1  181.38   20.30
   0  12  -1  175.18   20.10
   0 -12  -1  194.08   21.70
   0 -12   1  217.48   23.00
  -2  12   3   35.40   12.00
   2  12  -3   37.00    9.40
   2  12  -3   33.30   12.00
   2 -12  -3   37.30   10.80
 -12   0  10  662.83   57.89
  12   0 -10  401.46   44.50
  12   0 -10  413.46   40.90
  12   0 -10  593.94  101.19
  12   0 -10  462.85   31.10
  12   0 -10  432.66   44.80
  12   0 -10  535.35   84.99
 -12   0  10  483.95   35.30
 -10   0   8  357.66   28.20
 -10   0   8  320.17   24.70
  10   0  -8  330.37   55.19
  10   0  -8  335.77   22.50
  10   0  -8  267.17   31.40
  10   0  -8  366.66   29.00
  10   0  -8  429.96   67.09
  10   0  -8  301.47   32.40
   8   0  -6 3084.59  195.18
   8   0  -6 3170.88  199.38
   8   0  -6 3187.58  204.88
  -8   0   6 3065.79  196.78
  -8   0   6 3066.99  199.28
   8   0  -6 3244.28  203.28
   8   0  -6 3420.26  227.98
   8   0  -6 3511.45  219.68
   6   0  -4  278.27   25.20
   6   0  -4  313.27   19.80
   6   0  -4  351.36   33.30
   6   0  -4  340.07   38.70
  -6   0   4  291.87   22.10
   6   0  -4  309.67   24.40
  -4   0   2 9999.00  592.64
   4   0  -2 9099.09  592.24
  -2   0   0   14.30    2.90
   2   0   0    6.60    1.70
  -2   0   0    7.30    5.60
   2   0   0   10.20    2.00
  -2   0   0    9.30    1.90
   2   0   0    4.40    5.10
   0   0  -2 5808.72  387.86
   0   0   2 6486.15  388.16
   2   0  -4 1451.75   93.99
   2   0  -4 1348.86  108.09
  -2   0   4 1454.55   91.09
  -2   0   4 1405.26   94.69
   2   0  -4 1477.05   91.29
  -2   0   4 1394.66   91.59
  -2   0   4 1558.64  108.39
   2   0  -4 1378.06   89.69
  -4   0   6 3231.08  200.58
  -4   0   6 3183.48  199.28
   4   0  -6 2671.33  221.38
   4   0  -6 3245.68  203.98
  -4   0   6 3770.22  225.48
   4   0  -6 3155.18  199.58
   4   0  -6 3111.49  197.18
  -6   0   8   49.70   16.80
   6   0  -8  126.99   38.70
  -6   0   8   64.09   30.90
  -6   0   8   47.30    9.80
   6   0  -8   59.49   11.40
  -6   0   8   54.79   11.10
   6   0  -8   80.29   15.80
   8   0 -10  356.06   39.30
  -8   0  10  428.06   36.40
   8   0 -10  359.46   36.40
  -8   0  10  417.66   35.10
   8   0 -10  376.86   78.99
  13   1 -11   -4.70   14.90
  13   1 -11   -8.00    5.70
 -13   1  11   -9.60    7.90
  13   1 -11    7.80   24.70
  13   1 -11  -69.59   57.79
  13   1 -11  -16.60   77.49
  13   1 -11   -0.50    9.40
 -13   1  11   -3.60    8.80
  13  -1 -11    2.80   16.80
 -13  -1  11    2.00    8.10
  13  -1 -11  -11.60   47.40
  13  -1 -11   -1.10   14.50
 -13  -1  11   -2.00    6.70
  13  -1 -11  -58.99   83.79
 -11   1   9   17.90    6.70
  11   1  -9  -21.00   42.60
  11   1  -9   -0.20    7.00
 -11   1   9   18.10    5.90
  11   1  -9   12.70    5.20
  11   1  -9   50.79   31.80
  11   1  -9   16.80   11.20
  11   1  -9   15.80   10.00
  11  -1  -9  -50.99   44.20
  11  -1  -9   11.30   32.70
  11  -1  -9   20.20    3.40
 -11  -1   9   37.70    6.70
  11  -1  -9   13.40    7.90
  11  -1  -9   31.00   13.20
 -11  -1   9   10.40    6.00
  11  -1  -9   17.40   10.70
   9   1  -7   41.10   30.60
   9   1  -7   24.30   10.00
  -9   1   7   30.20    5.70
  -9   1   7   38.90    8.00
   9   1  -7   34.70    5.20
   9   1  -7   40.50   17.20
   9   1  -7   52.69   12.60
   9   1  -7   18.20    5.60
   9   1  -7   39.00   10.20
   9  -1  -7   21.80    5.80
   9  -1  -7   66.89   15.60
   9  -1  -7   50.29   30.70
  -9  -1   7   35.40    5.40
  -9  -1   7   33.50    6.90
   9  -1  -7   64.99   14.40
   9  -1  -7   32.00    3.80
   9  -1  -7   69.29   24.20
   7   1  -5  512.65   46.30
   7   1  -5  439.36   31.50
   7   1  -5  400.46   30.50
   7   1  -5  333.47   37.50
   7   1  -5  397.36   49.70
   7   1  -5  474.95   34.50
   7   1  -5  466.75   29.10
  -7  -1   5  411.26   31.10
   7  -1  -5  581.64   55.09
   7  -1  -5  447.06   34.50
   7  -1  -5  432.66   27.70
   7  -1  -5  481.65   36.30
   7  -1  -5  457.75   31.90
   7  -1  -5  515.85   47.00
   5   1  -3   86.39    6.40
   5   1  -3   85.09    7.20
  -5   1   3   79.19    7.50
   5   1  -3   83.29    8.90
   5   1  -3   86.39   19.10
  -5   1   3   87.19   18.10
  -5  -1   3   68.79    8.50
  -5  -1   3   79.69    7.50
   5  -1  -3   87.69    7.80
   5  -1  -3   74.39   16.90
   5  -1  -3   69.59    8.50
  -5  -1   3   92.19   17.90
   3   1  -1  220.68   13.80
   3   1  -1  222.58   23.40
   3   1  -1  211.38   15.40
  -3   1   1  219.98   15.30
   3   1  -1  189.98   14.40
  -3   1   1  192.18   14.30
  -3   1   1  225.28   21.90
  -3  -1   1  229.88   15.60
  -3  -1   1  188.98   14.40
   3  -1  -1  204.78   14.40
  -3  -1   1  211.08   13.70
  -3  -1   1  219.98   13.90
  -3  -1   1  212.68   21.80
  -3  -1   1  195.98   15.00
   3  -1  -1  184.88   21.20
  -1   1  -1  554.44   46.10
  -1   1  -1  607.24   39.30
  -1   1  -1  611.34   38.10
   1   1   1  622.74   39.40
   1   1   1  540.35   47.30
   1   1   1  556.84   39.00
   1   1   1  593.94   38.30
  -1  -1  -1  599.94   38.90
  -1  -1  -1  617.54   38.50
  -1  -1  -1  666.03   39.60
  -1  -1  -1  528.05   47.70
   1  -1   1  583.24   46.20
  -1   1   3   61.29    7.00
   1   1  -3   66.29    8.10
   1   1  -3   68.89   17.20
   1   1  -3   56.19    6.60
   1   1  -3   66.79    6.40
  -1   1   3   68.09    7.30
  -1   1   3   63.59   18.30
  -1   1   3   67.99    8.80
   1  -1  -3   66.89    6.70
  -1  -1   3   76.79   16.70
   1  -1  -3   54.99   15.70
   1  -1  -3   64.79    8.20
  -1  -1   3   67.89    7.30
   1  -1  -3   68.49    7.20
  -1  -1   3   76.49    7.30
  -1  -1   3   52.69    7.70
   3   1  -5  612.14   42.00
  -3   1   5  555.54   44.80
  -3   1   5  689.23   60.99
   3   1  -5  568.04   38.20
  -3   1   5  581.14   41.20
  -3   1   5  573.34   40.30
   3   1  -5  606.64   43.80
   3   1  -5  527.55   56.39
  -3  -1   5  596.24   44.90
   3  -1  -5  592.44   43.80
   3  -1  -5  591.44   39.20
   3  -1  -5  518.25   58.79
   3  -1  -5  576.04   40.40
  -3  -1   5  570.44   39.70
  -3  -1   5  563.84   40.70
  -3  -1   5  540.95   54.39
   5   1  -7   30.90   24.60
  -5   1   7   30.50    7.30
  -5   1   7   46.50    8.90
   5   1  -7   38.40    8.70
   5   1  -7   44.90    6.80
  -5   1   7   96.39   21.00
  -5   1   7   71.39   29.10
   5   1  -7   40.60   10.20
   5  -1  -7   39.30    7.30
  -5  -1   7   36.50   11.10
   5  -1  -7   94.59   32.40
   5  -1  -7   30.80    6.80
   5  -1  -7   37.70   11.20
  -5  -1   7   36.00    7.50
  -5  -1   7   58.29   10.90
  -5  -1   7  -11.30   19.00
  -7   1   9   79.89   23.10
  -7   1   9   89.39   16.20
  -7   1   9  115.79   41.40
   7   1  -9   75.09   46.70
   7   1  -9   59.59   15.20
  -7   1   9   79.89   13.40
   7   1  -9   96.39   15.40
  -7  -1   9   79.89   20.80
   7  -1  -9   85.99   17.40
   7  -1  -9   78.49   43.10
  -7  -1   9   90.99   13.70
  -7  -1   9   73.89   13.00
   7  -1  -9  109.89   17.20
  -9   1  11   17.20    9.80
   9   1 -11   11.20   15.70
   9   1 -11    4.10   63.09
   9   1 -11   10.90   73.99
   9   1 -11   20.70   18.30
  -9   1  11   -0.80   12.10
   9  -1 -11   32.70   19.40
   9  -1 -11  128.09   62.99
   9  -1 -11   12.10   16.40
  -9  -1  11  -12.50   11.10
  -9  -1  11   37.00   13.90
   9  -1 -11  -30.50   66.69
  12   2 -10   34.50   16.90
  12   2 -10   28.80   13.40
 -12   2  10   65.69   14.00
  12   2 -10   12.90   42.30
 -12   2  10   43.50   10.30
  12   2 -10  118.49   53.69
  12   2 -10   97.09   24.40
  12   2 -10   57.29    9.10
  12  -2 -10   -5.80   62.19
  12  -2 -10   81.59   20.90
  12  -2 -10   43.00   14.80
 -12  -2  10   36.00    9.70
  12  -2 -10   64.89   48.40
  12  -2 -10   62.39   19.90
 -12  -2  10   62.99    9.10
  10   2  -8 1037.80   91.09
  10   2  -8  820.22   63.19
  10   2  -8  777.92   67.69
  10   2  -8  919.01   58.99
 -10   2   8  978.10   64.09
  10   2  -8  817.72   66.29
 -10   2   8  965.30   61.79
  10   2  -8 1036.60   98.19
 -10  -2   8  959.90   63.59
  10  -2  -8  904.21   68.69
 -10  -2   8  944.81   58.69
  10  -2  -8  960.80   92.29
  10  -2  -8 1114.99  108.19
  10  -2  -8  857.21   63.49
   8   2  -6  160.88   15.60
   8   2  -6  159.78   17.30
   8   2  -6  180.08   32.00
   8   2  -6  175.68   18.10
   8   2  -6  161.38   35.90
   8   2  -6  175.18   19.60
  -8   2   6  169.68   14.50
   8  -2  -6  149.19   18.60
   8  -2  -6  182.08   33.30
   8  -2  -6  180.08   16.20
  -8  -2   6  160.08   12.50
   8  -2  -6  181.78   19.00
  -8  -2   6  180.58   15.80
   8  -2  -6  196.58   40.40
  -6   2   4 3905.11  237.58
   6   2  -4 3831.62  237.38
   6   2  -4 3732.23  236.88
   6   2  -4 3879.51  255.47
   6   2  -4 3853.41  235.78
   6  -2  -4 3597.84  239.88
   6  -2  -4 4483.55  260.07
  -6  -2   4 3634.04  237.18
   6  -2  -4 3704.83  237.48
   6  -2  -4 4217.78  251.57
   4   2  -2 1757.72  108.79
   4   2  -2 1723.83  108.29
  -4   2   2 1712.13  108.49
   4   2  -2 1746.53  120.79
  -4   2   2 2003.50  120.29
   4   2  -2 1667.13  107.79
   4  -2  -2 1795.82  120.09
  -4  -2   2 1713.33  108.69
  -4  -2   2 1773.62  108.69
   4  -2  -2 1705.23  108.59
   4  -2  -2 1731.33  106.89
  -4  -2   2 1813.22  108.49
  -2   2   0 9582.34  536.75
   2   2   0 8087.19  534.75
   2  -2   0 8244.78  531.25
   0   2   2  225.48   18.20
   0   2   2  246.88   28.20
   0   2  -2  220.78   17.00
   0   2  -2  227.08   16.90
   0   2   2  223.58   17.30
   0   2  -2  233.48   16.40
   0   2  -2  211.28   24.30
   0   2   2  222.28   17.00
   0  -2  -2  242.58   17.00
   0  -2  -2  219.18   16.60
   0  -2  -2  251.57   18.50
   0  -2   2  224.08   17.50
   0  -2   2  251.47   24.60
   0  -2  -2  250.57   17.00
   0  -2  -2  156.48   29.00
   2   2  -4 3502.25  245.28
   2   2  -4 3477.25  230.38
   2   2  -4 3758.42  226.38
   2   2  -4 3595.24  227.88
  -2   2   4 3675.23  229.28
  -2   2   4 3756.32  228.98
  -2   2   4 3765.62  247.38
  -2  -2   4 4120.39  243.68
  -2  -2   4 3829.92  228.58
  -2  -2   4 3734.43  227.78
   2  -2  -4 3188.88  246.78
   2  -2  -4 3845.12  228.18
   4   2  -6  211.18   39.60
   4   2  -6  217.98   19.50
   4   2  -6  216.18   22.40
  -4   2   6  225.98   20.50
  -4   2   6  290.37   26.90
  -4   2   6  219.38   19.90
  -4   2   6  281.17   45.10
   4   2  -6  215.48   16.80
   4  -2  -6  165.98   40.30
  -4  -2   6  212.98   19.80
   4  -2  -6  215.98   18.70
  -4  -2   6  288.67   42.30
  -4  -2   6  221.38   18.80
  -4  -2   6  284.27   25.80
   4  -2  -6  257.67   23.80
   4  -2  -6  215.78   19.80
  -6   2   8 1160.08   90.49
  -6   2   8 1285.87  112.49
   6   2  -8 1064.69   84.09
  -6   2   8 1190.58   81.59
   6   2  -8 1129.99  112.79
   6   2  -8 1200.48   79.99
  -6   2   8 1191.08   80.39
   6  -2  -8 1113.89   79.79
  -6  -2   8 1531.65  110.39
  -6  -2   8 1169.28   78.09
   6  -2  -8 1105.09  112.89
   6  -2  -8 1239.28   89.59
  -6  -2   8 1192.18   80.99
   8   2 -10   76.99   50.49
  -8   2  10   64.99   14.20
   8   2 -10   85.89   16.30
  -8   2  10   92.69   17.40
   8   2 -10   91.49   21.90
  -8   2  10   97.59   28.60
   8   2 -10   84.69   59.59
  -8  -2  10  109.99   19.00
   8  -2 -10   74.49   57.89
  -8  -2  10   80.99   13.60
   8  -2 -10   77.99   20.30
   8  -2 -10   80.59   16.60
  13   3 -11   71.09   23.00
  13  -3 -11   18.70   20.00
  11   3  -9   34.30    7.70
  11   3  -9   43.80   12.30
  11   3  -9   18.20   32.10
 -11   3   9   51.59   10.30
  11   3  -9   33.80   12.50
  11   3  -9   25.40   43.20
  11  -3  -9   72.19   52.99
  11  -3  -9   43.60   12.60
 -11  -3   9   49.40    6.50
  11  -3  -9   23.30   35.30
 -11  -3   9   45.70   10.30
  11  -3  -9   41.00   14.40
   9   3  -7   67.89   33.90
   9   3  -7   43.20   10.50
   9   3  -7   74.69   14.70
   9   3  -7   43.50   11.80
  -9   3   7   84.29   11.00
   9   3  -7   64.09   10.80
  -9   3   7   87.29   12.60
  -9  -3   7   90.49   12.50
   9  -3  -7   90.29   36.90
  -9  -3   7   77.89    6.60
   9  -3  -7   51.99   26.10
   9  -3  -7   77.79   15.40
   9  -3  -7   58.09   12.90
  -7   3   5  439.46   31.60
   7   3  -5  431.46   35.30
   7   3  -5  422.46   31.80
   7   3  -5  429.86   49.99
   7   3  -5  451.65   33.80
   7   3  -5  431.36   31.20
   7   3  -5  533.85   45.70
   7  -3  -5  380.26   34.40
   7  -3  -5  418.76   31.50
  -7  -3   5  422.96   27.50
   7  -3  -5  480.25   35.20
   7  -3  -5  474.55   46.40
   7  -3  -5  403.76   51.49
  -7  -3   5  456.35   31.30
  -7  -3   5  454.95   28.60
  -5   3   3  523.45   34.90
   5   3  -3  504.85   36.40
   5   3  -3  528.25   35.00
   5   3  -3  491.75   35.00
   5   3  -3  533.45   34.30
   5   3  -3  583.54   49.40
   5  -3  -3  501.05   37.70
  -5  -3   3  518.35   33.30
   5  -3  -3  564.14   36.10
   5  -3  -3  516.35   33.20
  -5  -3   3  517.05   36.70
  -5  -3   3  559.44   35.80
  -5  -3   3  546.75   48.70
  -5  -3   3  507.65   34.70
   5  -3  -3  578.44   49.60
  -3   3   1  658.93   46.90
   3   3  -1  636.14   39.80
  -3   3   1  654.03   40.50
   3   3  -1  592.54   40.50
   3   3  -1  632.64   40.90
   3   3  -1  597.04   40.10
   3   3  -1  561.24   49.70
  -3   3   1  631.84   39.10
   3   3  -1  621.14   40.10
  -3   3   1  613.94   39.50
   3  -3  -1  603.04   47.40
  -3  -3   1  627.04   39.90
  -3  -3   1  635.34   39.90
  -3  -3   1  638.74   40.00
   3  -3  -1  636.74   39.60
  -3  -3   1  629.44   40.50
   3  -3  -1  609.84   40.40
  -3  -3   1  558.74   48.60
  -3  -3   1  642.74   41.10
   3  -3  -1  642.74   39.40
  -1   3  -1 1109.99   89.59
   1   3   1 1211.28   95.29
   1   3   1 1388.86   86.09
   1   3   1 1394.36   86.09
  -1   3  -1 1436.76   83.89
   1   3   1 1397.66   84.79
  -1   3  -1 1390.56   84.89
  -1  -3  -1 1369.86   85.99
  -1  -3  -1 1361.66   84.89
  -1  -3  -1 1405.56   85.39
  -1  -3  -1 1458.75   84.89
  -1  -3  -1 1410.66   84.99
   1  -3   1 1322.47   89.79
  -1  -3  -1 1413.86   84.19
  -1  -3  -1 1099.09   95.59
   1   3  -3  515.35   50.09
   1   3  -3  603.04   39.20
   1   3  -3  576.64   39.10
  -1   3   3  615.74   55.39
  -1   3   3  589.34   42.70
  -1   3   3  593.94   40.50
  -1   3   3  607.64   41.00
   1   3  -3  586.64   40.60
   1  -3  -3  538.95   41.40
  -1  -3   3  654.23   41.80
   1  -3  -3  675.53   42.90
   1  -3  -3  502.45   54.29
  -1  -3   3  637.84   48.50
  -1  -3   3  578.54   39.10
   3   3  -5   45.10    7.60
   3   3  -5   25.90    3.90
  -3   3   5   46.10   11.60
  -3   3   5   14.60    5.20
  -3   3   5   19.90    5.40
   3   3  -5   20.50    6.60
  -3   3   5   17.00   14.00
   3   3  -5    6.10   15.60
  -3  -3   5   54.39   16.50
   3  -3  -5   31.40    8.90
   3  -3  -5   22.10    5.40
  -3  -3   5   30.00    6.40
   3  -3  -5   22.30    5.80
  -3  -3   5   32.50    9.20
   3  -3  -5    2.50   16.90
   5   3  -7  429.86   33.20
  -5   3   7  383.66   41.70
   5   3  -7  518.35   61.89
   5   3  -7  400.96   36.90
  -5   3   7  553.04   59.69
  -5   3   7  470.35   35.50
  -5   3   7  459.45   34.90
   5  -3  -7  428.76   39.20
  -5  -3   7  604.74   57.79
   5  -3  -7  406.16   33.60
   5  -3  -7  513.85   72.29
  -5  -3   7  417.36   33.90
  -5  -3   7  450.35   32.00
  -5  -3   7  473.45   40.50
  -7   3   9   20.20    9.30
  -7   3   9   10.40    9.40
   7   3  -9   11.40   10.50
   7   3  -9   47.40   41.10
  -7   3   9   25.40    9.50
  -7   3   9   89.39   43.10
   7   3  -9   27.50    9.60
  -7  -3   9   20.50    8.80
   7  -3  -9   14.20    9.00
   7  -3  -9  100.39   46.30
  -7  -3   9   33.80    8.20
   7  -3  -9   36.00   14.50
   9   3 -11   77.19   18.00
   9   3 -11   43.00   18.20
  -9   3  11   69.09   14.30
  -9   3  11   93.09   18.80
   9   3 -11    8.00   66.49
   9   3 -11  129.69   84.29
   9  -3 -11  100.29   71.09
   9  -3 -11  133.99   44.90
   9  -3 -11  127.69   29.10
   9  -3 -11  -25.00   81.09
  -9  -3  11  105.39   19.00
  12   4 -10  343.37   83.89
 -12   4  10  249.18   25.30
  12   4 -10  224.18   22.60
  12   4 -10  249.28   29.60
  12   4 -10  238.58   61.79
  12   4 -10  354.66   58.49
 -12   4  10  272.47   27.20
  12  -4 -10  313.67   84.99
 -12  -4  10  275.27   26.90
  12  -4 -10  292.27   71.39
  12  -4 -10  151.58   25.80
  12  -4 -10  261.27   35.10
  12  -4 -10  235.28   33.80
  10   4  -8   53.09   29.60
  10   4  -8   43.10   12.50
  10   4  -8   19.00   35.20
 -10   4   8   40.20    9.10
  10   4  -8   50.49    8.50
 -10   4   8   42.40    9.80
  10   4  -8   22.40    7.90
  10  -4  -8   35.40   13.00
 -10  -4   8   46.80   10.10
  10  -4  -8   44.70   38.80
  10  -4  -8   75.19   34.80
  -8   4   6 1255.47   82.29
   8   4  -6 1204.98   84.49
   8   4  -6 1339.37   87.69
  -8   4   6 1341.97   82.39
   8   4  -6 1437.56  108.09
   8   4  -6 1156.48   81.29
   8   4  -6 1168.18  105.09
   8   4  -6 1112.09   86.79
   8  -4  -6 1350.36  112.29
   8  -4  -6 1284.77   86.69
  -8  -4   6 1257.67   81.89
   8  -4  -6 1185.08  100.99
   8  -4  -6 1275.47   87.29
  -6   4   4  629.74   39.90
   6   4  -4  587.44   39.50
   6   4  -4  537.25   40.90
   6   4  -4  578.14   40.40
   6   4  -4  592.54   56.99
   6   4  -4  570.74   38.70
   6  -4  -4  663.63   43.90
   6  -4  -4  580.24   56.89
   6  -4  -4  579.34   39.70
   6  -4  -4  593.14   37.70
  -6  -4   4  591.74   39.20
   6  -4  -4  419.26   56.59
   4   4  -2 1475.65  109.19
   4   4  -2 1459.85   96.79
   4   4  -2 1499.55   97.39
   4   4  -2 1515.85   96.39
  -4   4   2 1620.44   96.19
   4   4  -2 1529.55   96.39
   4   4  -2 1466.05   96.19
   4  -4  -2 1635.04   97.79
  -4  -4   2 1503.45   95.99
  -4  -4   2 1576.54   97.79
  -4  -4   2 1559.34   95.39
   4  -4  -2 1538.75  107.29
   4  -4  -2 1487.85   95.99
   4  -4  -2 1564.34   98.39
   4  -4  -2 1572.44   95.59
   4  -4  -2 1586.84  103.49
  -4  -4   2 1742.13  108.79
  -4  -4   2 1529.25   97.59
  -2   4   0  942.41   58.19
   2   4   0  933.61   59.59
   2   4   0  719.03   67.19
  -2   4   0  950.00   57.19
   2   4   0  892.61   58.59
   2   4   0  961.10   59.29
   2   4   0  945.01   58.29
   2   4   0  917.41   58.09
  -2   4   0  974.20   62.19
  -2  -4   0  913.21   59.09
   2  -4   0  991.20   58.79
  -2  -4   0  922.41   58.19
  -2  -4   0  945.21   58.49
  -2  -4   0  975.90   59.19
   2  -4   0  776.72   60.99
  -2  -4   0  919.31   58.69
   0   4  -2 3236.78  224.88
   0   4  -2 3487.85  216.48
   0   4  -2 3559.54  218.08
   0   4   2 3259.17  231.18
   0   4   2 3657.83  219.48
   0  -4  -2 3521.25  217.88
   0  -4   2 3913.41  221.88
   0  -4  -2 3609.84  216.48
   0  -4  -2 3476.15  217.68
   0  -4  -2 3583.14  217.58
   2   4  -4  269.97   19.70
  -2   4   4  272.77   40.10
  -2   4   4  248.28   21.10
  -2   4   4  280.17   24.70
   2   4  -4  233.48   21.20
   2   4  -4  296.67   36.30
  -2   4   4  261.27   21.90
   2   4  -4  266.77   22.50
   2   4  -4  295.37   19.10
   2  -4  -4  239.98   22.60
   2  -4  -4  261.17   20.70
  -2  -4   4  260.87   19.80
   2  -4  -4  212.88   38.00
   2  -4  -4  272.37   21.10
  -2  -4   4  299.67   23.10
  -2  -4   4  325.17   29.90
   4   4  -6 1104.09   75.99
  -4   4   6 1213.18   78.89
  -4   4   6 1167.88   78.69
   4   4  -6 1214.18   72.59
   4   4  -6  967.60  109.69
  -4   4   6 1164.68   84.39
   4  -4  -6 1225.18   81.99
  -4  -4   6 1209.38   77.29
   4  -4  -6 1035.50  103.19
  -4  -4   6 1194.68   82.19
   4  -4  -6 1124.99   77.79
   6   4  -8  117.59   14.50
  -6   4   8   87.49   23.10
  -6   4   8   99.79   42.20
  -6   4   8   97.49   15.70
   6   4  -8   74.69   15.70
  -6   4   8   95.19   14.60
   6   4  -8   53.19   35.20
   6  -4  -8   90.69   17.70
  -6  -4   8   99.09   14.20
   6  -4  -8  100.69   46.40
   8   4 -10  249.97   31.60
  -8   4  10  256.17   27.30
   8   4 -10  215.18   27.50
   8   4 -10  268.87   69.69
  -8   4  10  346.97   73.59
   8   4 -10  337.87   75.59
   8   4 -10  214.48   30.10
  -8   4  10  240.98   28.00
  -8  -4  10  270.97   27.30
   8  -4 -10  225.58   32.10
   8  -4 -10  312.47   84.89
   8  -4 -10  250.97   31.70
  11   5  -9   97.59   18.30
 -11   5   9  115.59   15.90
 -11   5   9   92.59   15.60
  11   5  -9  117.79   18.60
  11   5  -9  114.49   13.70
  11   5  -9  100.89   50.79
  11   5  -9  110.79   20.10
  11   5  -9   48.50   40.80
  11  -5  -9  106.89   21.30
  11  -5  -9   86.09   18.00
  11  -5  -9  130.99   63.69
  11  -5  -9   58.59   45.40
  11  -5  -9   75.99   14.80
 -11  -5   9   88.99   13.90
   9   5  -7  270.77   52.39
   9   5  -7  329.07   25.90
   9   5  -7  331.87   51.39
  -9   5   7  333.07   27.90
  -9   5   7  344.77   28.10
   9   5  -7  356.16   27.70
   9   5  -7  343.47   32.40
   9  -5  -7  294.77   51.89
   9  -5  -7  343.87   32.60
   9  -5  -7  313.77   31.60
   9  -5  -7  391.76   63.89
  -9  -5   7  360.06   27.40
   9  -5  -7  359.56   24.70
   7   5  -5  189.98   36.40
  -7   5   5  254.27   20.10
   7   5  -5  256.67   21.60
   7   5  -5  238.18   18.80
  -7   5   5  250.47   19.80
   7   5  -5  316.67   42.50
   7   5  -5  245.68   23.30
   7   5  -5  256.37   27.70
   7   5  -5  237.78   19.30
   7  -5  -5  217.38   22.40
  -7  -5   5  243.28   19.10
   7  -5  -5  232.58   19.80
   7  -5  -5  230.08   22.30
   7  -5  -5  165.58   38.40
   7  -5  -5  253.57   17.80
   7  -5  -5  281.97   40.20
   5   5  -3 1245.18   79.49
  -5   5   3 1236.18   75.69
   5   5  -3 1208.68   77.09
   5   5  -3 1197.58   93.39
   5   5  -3 1124.89   78.89
  -5   5   3 1263.57   78.09
   5   5  -3 1244.18   78.09
  -5  -5   3 1178.98   79.79
   5  -5  -3 1273.07   80.29
  -5  -5   3 1305.37   91.69
   5  -5  -3 1213.48   88.69
  -5  -5   3 1247.48   79.89
   5  -5  -3 1168.48   77.79
   5  -5  -3 1259.07   77.19
   5  -5  -3 1250.67   93.29
   5  -5  -3 1284.47   80.99
  -5  -5   3 1231.88   77.59
   3   5  -1 1027.60   66.79
   3   5  -1 1038.30   67.09
   3   5  -1 1010.90   65.79
  -3   5   1 1089.79   64.99
  -3   5   1 1054.39   65.69
   3   5  -1  926.71   76.79
   3   5  -1 1075.69   66.19
   3   5  -1 1075.69   66.59
  -3  -5   1 1007.20   75.49
   3  -5  -1 1021.30   66.09
  -3  -5   1 1136.89   66.09
   3  -5  -1 1017.60   64.59
  -3  -5   1 1049.49   66.79
   3  -5  -1 1060.29   69.69
   3  -5  -1  923.71   71.39
   3  -5  -1 1099.59   66.49
  -3  -5   1  984.00   65.79
   3  -5  -1 1097.49   65.79
  -3  -5   1 1056.69   69.79
   1   5   1  998.80   62.49
   1   5   1  970.60   61.79
   1   5   1  896.81   72.49
  -1   5  -1  947.01   61.99
  -1   5  -1  930.71   60.79
  -1   5  -1  941.31   58.39
   1   5   1  944.71   60.69
  -1  -5  -1  935.11   60.09
  -1  -5  -1  927.51   59.99
  -1  -5  -1  980.60   60.19
  -1  -5  -1  828.12   72.99
  -1  -5  -1  915.91   61.19
  -1  -5  -1  947.31   60.99
   1  -5   1 1027.60   61.59
   1   5  -3  744.83   49.30
   1   5  -3  762.92   48.20
  -1   5   3  783.32   51.89
  -1   5   3  832.72   53.69
  -1   5   3  836.32   67.19
  -1   5   3  761.12   50.99
   1   5  -3  628.74   58.59
   1   5  -3  754.52   50.99
   1  -5  -3  764.42   50.09
   1  -5  -3  738.83   50.39
  -1  -5   3  763.92   50.19
   1  -5  -3  610.44   67.09
   1  -5  -3  766.82   49.80
   1  -5  -3  760.22   48.10
   1  -5  -3  727.03   51.99
   1  -5  -3  740.33   49.50
  -3   5   5  560.04   45.70
   3   5  -5  592.24   42.30
   3   5  -5  552.54   38.90
   3   5  -5  573.24   36.40
  -3   5   5  568.74   41.40
   3   5  -5  497.45   43.40
  -3   5   5  667.73   64.19
  -3   5   5  611.94   42.60
   3  -5  -5  555.54   43.50
   3  -5  -5  580.14   40.60
   3  -5  -5  554.84   65.19
   3  -5  -5  571.04   37.00
  -3  -5   5  596.14   39.50
   3  -5  -5  589.64   39.20
  -5   5   7  167.78   17.90
  -5   5   7  157.28   18.40
   5   5  -7  208.38   45.10
  -5   5   7  248.88   44.10
  -5   5   7  125.89   24.30
   5   5  -7  169.88   16.20
   5   5  -7  135.29   18.60
   5  -5  -7  168.28   12.30
  -5  -5   7  152.48   16.20
   5  -5  -7  214.28   22.20
   5  -5  -7   91.89   41.70
   7   5  -9  206.48   26.40
   7   5  -9  220.68   23.40
  -7   5   9  211.08   23.50
   7   5  -9  156.28   24.00
  -7   5   9  215.48   54.99
  -7   5   9  186.98   24.50
   7   5  -9  215.38   60.29
   7  -5  -9  238.88   27.80
  -7  -5   9  203.38   22.30
   7  -5  -9  218.98   15.10
   7  -5  -9  250.97   63.89
   7  -5  -9  208.68   27.50
  10   6  -8  155.38   49.00
  10   6  -8  290.37   52.19
 -10   6   8  189.58   22.10
  10   6  -8  199.68   19.90
 -10   6   8  213.08   21.50
  10   6  -8  208.68   23.40
  10   6  -8  198.38   21.30
  10   6  -8  173.38   24.70
  10  -6  -8  227.68   27.60
  10  -6  -8  170.08   25.20
  10  -6  -8  184.48   24.00
 -10  -6   8  250.47   24.70
  10  -6  -8  295.27   67.69
  10  -6  -8  128.79   47.40
  10  -6  -8  233.98   17.80
   8   6  -6  115.89   16.40
   8   6  -6  125.39   28.00
  -8   6   6  102.69   13.60
  -8   6   6   96.69   12.30
   8   6  -6  124.39   16.40
   8   6  -6  107.69   12.50
   8   6  -6   93.09   31.00
   8  -6  -6   75.69   33.40
   8  -6  -6  108.79   10.40
  -8  -6   6  110.99   11.90
   8  -6  -6  127.39   16.50
   8  -6  -6  114.79   16.00
   8  -6  -6   94.19   32.90
   6   6  -4  529.85   42.20
  -6   6   4  588.74   40.80
   6   6  -4  608.84   39.50
   6   6  -4  569.54   57.69
  -6   6   4  595.24   39.60
   6   6  -4  563.24   42.50
   6   6  -4  555.04   40.50
   6   6  -4  619.54   39.50
  -6  -6   4  589.34   38.70
   6  -6  -4  546.05   41.70
   6  -6  -4  569.54   39.20
   6  -6  -4  590.74   38.40
   6  -6  -4  606.94   56.09
   6  -6  -4  539.85   42.00
  -6  -6   4  611.34   42.00
   4   6  -2  196.58   14.60
   4   6  -2  205.68   15.60
   4   6  -2  164.98   16.90
   4   6  -2  200.78   15.20
  -4   6   2  205.08   14.20
   4   6  -2  134.39   26.40
  -4   6   2  182.48   14.50
  -4  -6   2  162.88   17.60
   4  -6  -2  191.08   22.70
   4  -6  -2  190.98   13.80
  -4  -6   2  234.38   25.50
   4  -6  -2  201.58   15.00
  -4  -6   2  207.18   17.00
   4  -6  -2  180.78   14.90
   4  -6  -2  186.98   25.70
   2   6   0  515.65   33.10
   2   6   0  540.35   35.70
   2   6   0  501.95   33.50
   2   6   0  512.05   34.10
   2   6   0  432.96   44.20
  -2   6   0  521.05   34.10
   2   6   0  483.85   34.70
  -2  -6   0  501.75   44.40
  -2  -6   0  491.35   33.80
  -2  -6   0  488.35   35.00
   2  -6   0  508.55   34.70
  -2  -6   0  501.55   32.70
   0   6  -2  406.06   35.00
   0   6  -2  465.95   33.60
   0   6  -2  491.15   29.90
   0   6   2  451.25   45.30
   0   6  -2  468.15   29.70
   0   6   2  502.55   34.80
   0   6   2  444.76   38.70
   0  -6  -2  331.77   49.60
   0  -6  -2  490.55   32.30
   0  -6  -2  533.45   35.40
   0  -6  -2  474.15   31.80
   0  -6  -2  444.86   32.50
   0  -6  -2  465.85   33.20
   2   6  -4  592.14   38.80
  -2   6   4  556.14   44.30
  -2   6   4  562.54   41.00
   2   6  -4  589.94   54.89
  -2   6   4  617.34   60.29
   2   6  -4  462.45   45.10
  -2   6   4  620.24   42.80
   2   6  -4  591.74   38.10
   2   6  -4  583.24   39.70
   2  -6  -4  557.94   40.00
   2  -6  -4  567.54   37.70
   2  -6  -4  562.04   39.80
   2  -6  -4  527.35   66.19
   2  -6  -4  582.84   39.70
   2  -6  -4  647.24   43.70
  -4   6   6  183.78   38.70
  -4   6   6   92.49   14.00
  -4   6   6   57.49   10.20
   4   6  -6   67.19   29.00
   4   6  -6  102.79   15.80
   4   6  -6   96.49   28.20
  -4   6   6   86.19   18.30
   4   6  -6   90.09   10.10
  -4  -6   6   89.49   11.60
   4  -6  -6   84.79    9.70
   4  -6  -6   86.09    7.60
   4  -6  -6   61.19   11.40
   6   6  -8  191.48   21.50
   6   6  -8  151.98   21.20
  -6   6   8  125.19   24.80
  -6   6   8  205.08   20.80
  -6   6   8  186.88   23.10
   6   6  -8  159.28   18.00
  -6   6   8  179.48   47.30
   6   6  -8  172.18   51.49
   6   6  -8  141.89   44.20
   6  -6  -8  170.78   54.99
   6  -6  -8  207.98   17.10
   6  -6  -8  155.18   19.70
   6  -6  -8  167.08   12.70
   6  -6  -8  165.68   23.40
  -6  -6   8  148.89   17.60
   8   6 -10  -61.69   56.99
  -8   6  10    1.20   10.90
   8   6 -10   23.90   12.80
   8   6 -10  -18.90   68.09
   8   6 -10   -0.60    8.60
  -8   6  10   13.20    9.20
   8  -6 -10    5.50   13.80
   8  -6 -10    9.10   77.09
  -8  -6  10   22.70   10.10
   8  -6 -10   -9.90   20.20
   8  -6 -10   13.30    6.50
   8  -6 -10  -56.49   70.99
  11   7  -9  111.09   19.40
  11   7  -9  152.08   49.30
  11   7  -9  155.68   69.69
 -11   7   9  165.58   19.70
  11   7  -9   92.39   21.10
 -11   7   9  116.89   18.40
  11   7  -9  157.88   23.10
  11  -7  -9  106.49   70.39
  11  -7  -9  110.79   20.70
 -11  -7   9  154.48   19.50
  11  -7  -9   85.69   64.09
  11  -7  -9  163.68   14.80
  11  -7  -9  138.99   26.10
  11  -7  -9  190.68   40.10
   9   7  -7  231.68   23.40
  -9   7   7  312.47   25.70
   9   7  -7  250.77   23.30
   9   7  -7  306.37   27.00
  -9   7   7  230.18   33.60
   9   7  -7  322.87   30.10
   9   7  -7  267.07   44.50
   9  -7  -7  226.88   53.19
   9  -7  -7  294.17   22.00
   9  -7  -7  269.87   28.60
  -9  -7   7  285.77   23.70
   9  -7  -7  157.98   54.79
   9  -7  -7  267.97   28.70
  -7   7   5  556.84   38.70
   7   7  -5  558.24   41.80
   7   7  -5  505.65   60.89
   7   7  -5  602.54   54.19
   7   7  -5  513.35   37.60
  -7   7   5  526.25   39.80
   7  -7  -5  517.95   41.30
   7  -7  -5  563.54   41.80
   7  -7  -5  505.15   41.10
  -7  -7   5  532.25   37.00
   7  -7  -5  556.94   37.00
   7  -7  -5  593.54   62.99
   5   7  -3  494.25   34.20
  -5   7   3  509.25   34.20
   5   7  -3  471.45   50.89
  -5   7   3  507.55   32.50
   5   7  -3  497.25   34.80
   5   7  -3  481.25   34.00
   5   7  -3  488.75   34.90
  -5   7   3  539.95   36.50
   5  -7  -3  532.55   36.00
   5  -7  -3  513.35   33.60
   5  -7  -3  487.95   36.00
   5  -7  -3  478.85   34.40
   5  -7  -3  457.55   46.90
   5  -7  -3  566.74   51.49
  -5  -7   3  525.45   37.70
   3   7  -1 1138.59   80.09
  -3   7   1 1103.09   78.49
   3   7  -1 1052.29   89.19
  -3   7   1 1299.47   76.79
   3   7  -1 1275.77   77.89
   3   7  -1 1255.37   78.39
   3   7  -1 1278.97   80.39
   3   7  -1 1259.77   78.89
  -3  -7   1 1362.96   86.89
   3  -7  -1 1248.48   79.89
  -3  -7   1 1231.78   81.39
  -3  -7   1 1244.88   76.79
  -3  -7   1 1234.28   76.49
  -3  -7   1 1287.27   78.59
   1   7   1  489.55   46.30
   1   7   1  546.05   35.40
   1   7   1  509.55   36.40
   1   7   1  462.25   35.30
  -1  -7  -1  476.55   34.10
  -1  -7  -1  501.45   32.50
   1  -7   1  519.45   35.80
  -1  -7  -1  476.65   35.20
  -1  -7  -1  437.26   46.90
  -1   7   3  899.01   64.49
   1   7  -3  956.70   58.29
   1   7  -3 1010.60   65.89
   1   7  -3  829.32   63.49
  -1   7   3 1106.49   80.99
  -1   7   3  973.10   64.29
   1   7  -3  830.92   66.79
   1  -7  -3  905.31   61.59
   1  -7  -3  936.11   60.49
   1  -7  -3  888.21   60.79
   1  -7  -3  984.40   63.49
   3   7  -5  582.14   41.70
   3   7  -5  649.64   57.69
   3   7  -5  599.84   37.00
  -3   7   5  624.24   45.40
   3   7  -5  566.04   37.40
   3   7  -5  600.74   39.80
  -3   7   5  615.44   43.60
   3   7  -5  606.44   41.60
   3   7  -5  622.04   60.59
  -3   7   5  703.13   65.79
   3  -7  -5  561.34   41.60
   3  -7  -5  602.04   45.50
   3  -7  -5  491.15   74.59
   3  -7  -5  563.64   41.30
   3  -7  -5  597.54   42.10
   5   7  -7  216.68   23.80
   5   7  -7  264.27   22.70
   5   7  -7  321.57   27.30
   5   7  -7  289.17   48.00
   5   7  -7  292.97   54.59
  -5   7   7  294.27   28.30
  -5   7   7  292.57   33.40
  -5   7   7  258.67   53.39
   5  -7  -7  321.27   29.80
   5  -7  -7  267.77   22.70
   5  -7  -7  251.27   25.40
  -7   7   9   85.89   56.69
   7   7  -9   61.89   47.40
  -7   7   9   93.39   17.00
   7   7  -9   53.19   14.90
  -7   7   9   55.49   15.00
   7   7  -9   64.29   13.20
   7   7  -9   54.69   14.70
   7   7  -9  135.49   58.39
   7  -7  -9   61.89   10.60
   7  -7  -9   53.49   18.10
  -7  -7   9   67.69   13.10
   7  -7  -9   70.09   65.79
   7  -7  -9   37.30   16.50
  10   8  -8   -7.90   10.10
  10   8  -8    0.00    8.00
 -10   8   8  -13.90    7.70
  10   8  -8    7.40    9.30
 -10   8   8   -0.70    6.40
  10   8  -8   29.80   55.69
  10   8  -8   11.80   13.20
  10   8  -8  -15.20   32.10
 -10  -8   8   -1.10    7.40
  10  -8  -8   -1.30   19.20
  10  -8  -8    5.10   61.99
  10  -8  -8   24.60   54.99
  10  -8  -8   11.20    5.40
  10  -8  -8    4.70    9.80
   8   8  -6   44.30   23.10
  -8   8   6   26.20    7.20
   8   8  -6   35.00   10.60
   8   8  -6   68.39   34.90
   8   8  -6   27.90    7.70
   8   8  -6   28.70    8.60
   8   8  -6   26.60    7.30
   8  -8  -6   31.50   11.00
   8  -8  -6   29.10    6.60
   8  -8  -6   37.50   12.00
   8  -8  -6   -1.20   28.20
   8  -8  -6   37.40   37.50
  -8  -8   6   34.40    7.40
   6   8  -4   13.10    6.10
   6   8  -4  -14.70   13.40
  -6   8   4   10.90    4.20
   6   8  -4    3.70    3.80
   6   8  -4    7.50    4.00
  -6   8   4   11.30    5.90
   6   8  -4  -54.89   20.20
   6  -8  -4    6.00    4.70
  -6  -8   4    7.50    3.30
   6  -8  -4   10.30    5.80
  -6  -8   4    7.30    5.20
   6  -8  -4    6.60    3.40
   6  -8  -4    5.40    5.30
   6  -8  -4   20.30   26.40
   6  -8  -4   13.00   21.90
   4   8  -2  173.28   30.00
  -4   8   2  217.68   15.70
  -4   8   2  228.98   18.60
   4   8  -2  204.48   17.20
  -4   8   2  182.78   18.50
   4   8  -2  208.88   18.20
   4   8  -2  213.28   15.90
  -4   8   2  209.48   15.70
   4   8  -2  215.18   16.10
   4  -8  -2  181.28   23.60
   4  -8  -2  211.78   16.00
   4  -8  -2  208.58   15.70
   4  -8  -2  213.48   18.10
  -4  -8   2  219.58   19.70
   2   8   0   59.79   18.30
  -2   8   0   95.49   12.50
   2   8   0   73.29    8.40
   2   8   0   69.59   10.80
  -2   8   0   72.19    9.30
   2   8   0   77.99    8.60
  -2  -8   0   65.59   15.60
  -2  -8   0   74.99   10.70
   2  -8   0   74.89   10.70
  -2  -8   0   88.09    8.30
   0   8   2  -10.60   15.40
   0   8  -2   14.50    3.90
   0   8   2   34.10    8.20
   0   8   2   13.80    6.10
   0  -8  -2   33.30    7.60
   0  -8  -2   18.60    4.30
   0  -8  -2   15.00   19.80
   0  -8   2   25.90    6.80
   0  -8  -2   21.80    5.90
  -2   8   4   17.40   27.60
   2   8  -4   73.39    7.20
   2   8  -4   68.79    6.80
  -2   8   4   64.59   11.90
   2   8  -4   64.09   19.30
   2   8  -4   76.69   17.70
   2  -8  -4   66.89   33.70
   2  -8  -4   76.09   13.00
   2  -8  -4   55.09    9.00
   2  -8  -4   61.29    9.60
   2  -8  -4   66.89   10.50
   4   8  -6   13.10    6.50
   4   8  -6   23.90    7.50
   4   8  -6   19.80    5.50
   4   8  -6    6.60   27.10
  -4   8   6   17.80    6.60
   4   8  -6   20.30   25.10
  -4   8   6    0.40    9.50
  -4   8   6   26.70   27.80
   4  -8  -6   32.40   41.00
   4  -8  -6    5.10    4.20
   4  -8  -6   17.10    9.80
   4  -8  -6    8.20    5.40
   4  -8  -6   13.40    8.00
  -6   8   8   17.90   10.30
   6   8  -8   21.80    9.20
   6   8  -8   91.19   47.10
   6   8  -8   24.60   47.10
   6   8  -8    8.20    8.20
  -6   8   8   -0.70   12.60
  -6   8   8   20.90    8.80
  -6   8   8  -11.80   40.00
   6   8  -8   34.70   11.40
   6  -8  -8   25.70   13.30
   6  -8  -8   19.60    8.40
   6  -8  -8   30.80    8.70
   6  -8  -8   -8.00   59.19
   6  -8  -8   12.10   12.20
   9   9  -7  121.79   16.30
   9   9  -7  100.19   17.50
  -9   9   7  104.79   15.40
   9   9  -7   91.89   57.39
  -9   9   7  115.19   17.30
   9   9  -7   86.69   23.00
   9   9  -7  139.19   41.00
   9   9  -7  147.99   17.50
   9  -9  -7  121.79   57.89
   9  -9  -7   99.39   48.50
   9  -9  -7  105.29   18.10
   9  -9  -7  105.79   19.10
   9  -9  -7   99.99   13.20
   9  -9  -7  173.88   25.10
  -9  -9   7  134.09   15.60
   7   9  -5  271.97   22.30
   7   9  -5  216.48   37.60
  -7   9   5  242.68   25.10
   7   9  -5  279.47   22.00
  -7   9   5  288.57   22.80
   7   9  -5  270.97   23.10
   7   9  -5  252.07   47.80
   7   9  -5  247.78   24.70
   7  -9  -5  265.67   24.80
   7  -9  -5  227.18   23.90
   7  -9  -5  255.87   49.50
   7  -9  -5  278.67   51.59
   7  -9  -5  272.17   21.90
  -7  -9   5  267.77   19.60
  -5   9   3  532.05   34.40
   5   9  -3  491.95   34.70
   5   9  -3  412.26   51.89
  -5   9   3  567.74   39.40
   5   9  -3  551.44   37.00
   5   9  -3  497.65   36.10
   5   9  -3  574.24   37.40
  -5   9   3  516.45   35.50
   5   9  -3  669.53   46.60
  -5  -9   3  512.05   40.30
   5  -9  -3  525.55   37.60
   5  -9  -3  519.05   36.10
   5  -9  -3  393.66   48.40
   5  -9  -3  358.76   53.19
  -3   9   1  466.05   34.50
  -3   9   1  451.45   32.20
  -3   9   1  412.66   35.60
   3   9  -1  503.75   43.30
   3   9  -1  503.85   35.70
   3   9  -1  446.16   33.10
   3  -9  -1  480.65   35.00
  -3  -9   1  502.25   36.70
  -1   9  -1  780.02   51.49
   1   9   1  774.52   51.59
   1   9   1  860.21   64.49
   1   9   1  780.02   54.69
   1  -9   1  719.53   53.49
  -1  -9  -1  765.22   50.29
  -1  -9  -1  779.62   53.79
  -1  -9  -1  679.43   58.69
  -1   9   3  282.67   25.90
  -1   9   3  317.37   42.30
   1   9  -3  271.97   20.60
   1  -9  -3  244.48   46.00
   1  -9  -3  276.07   23.20
   1  -9  -3  269.77   20.50
   3   9  -5  328.17   23.10
  -3   9   5  345.87   32.90
  -3   9   5  442.56   57.19
   3   9  -5  262.37   39.50
   3  -9  -5  317.47   26.00
   3  -9  -5  322.97   29.40
   3  -9  -5  317.57   26.40
   3  -9  -5  287.47   62.39
   5   9  -7  181.58   19.60
  -5   9   7  158.08   29.90
   5   9  -7  145.89   17.90
  -5   9   7  169.88   22.90
   5   9  -7  118.69   44.60
   5   9  -7  160.88   16.60
   5   9  -7   28.60   40.20
  -5   9   7  201.18   20.80
  -5   9   7  199.08   48.20
   5  -9  -7  -10.60   73.79
   5  -9  -7  177.78   22.70
   5  -9  -7  173.88   27.40
  -8  10   6    2.70    8.10
   8  10  -6   -0.30    8.30
   8  10  -6    9.90    7.80
  -8  10   6    6.40    6.20
   8  10  -6   -0.60    6.30
   8  10  -6    5.60   39.00
   8  10  -6    7.50    9.10
   8 -10  -6  -22.00   42.40
   8 -10  -6    1.90    8.50
   8 -10  -6    6.90   50.19
   8 -10  -6   -0.20    5.00
   8 -10  -6    1.90    8.60
  -6  10   4    7.80    4.40
   6  10  -4    9.40   17.40
  -6  10   4   -6.10    5.40
   6  10  -4   -2.50    6.00
   6  10  -4    5.90    4.70
   6  10  -4   -2.30    4.90
   6  10  -4    5.30    4.30
   6  10  -4   11.00   31.90
  -6 -10   4    8.80    6.70
   6 -10  -4  -30.20   27.70
   6 -10  -4    3.00   25.40
   6 -10  -4    1.20    5.20
   6 -10  -4   -4.20    4.60
   6 -10  -4    7.60    5.70
   4  10  -2   -4.80    5.70
   4  10  -2   -3.60    5.20
   4  10  -2   -3.90    2.80
  -4  10   2   -2.80    3.80
   4  10  -2    4.20   13.10
   4  10  -2    3.90   10.30
  -4  10   2   -2.00    4.90
  -4 -10   2    0.50    5.10
   4 -10  -2   -4.00    4.10
   2  10   0   -0.20    4.70
   2  10   0    2.30    5.80
  -2  10   0    6.90    5.30
  -2  10   0    9.10    5.40
   2 -10   0    0.00    4.80
  -2 -10   0    6.10    5.50
   0  10   2   11.90   18.30
   0  10   2    1.50    6.00
   0  10  -2    6.50    4.00
   0  10   2   -0.40    5.10
   0 -10  -2   10.30    4.70
   0 -10   2   -4.70    4.90
   0 -10  -2    4.30    4.30
  -2  10   4   38.30   12.40
  -2  10   4    5.00    8.40
   2  10  -4    8.50    4.20
  -2  10   4  -16.50   42.40
   2 -10  -4    6.40    5.20
   2 -10  -4    7.90    7.30
   2 -10  -4   49.10   40.20
   2 -10  -4   10.10    6.30
   4  10  -6   24.80    6.50
   4  10  -6   57.49   30.50
  -4  10   6    3.60    9.60
   4  10  -6   10.70   30.20
  -4  10   6   28.90   39.30
   4 -10  -6   19.10    6.90
   4 -10  -6   15.70   55.39
   4 -10  -6   21.50    7.90
   4 -10  -6   24.80   11.90
   4 -10  -6   16.10   42.60
   4 -10  -6   16.00   11.00
  -7  11   5  122.29   18.60
  -7  11   5  121.79   17.60
   7  11  -5  155.98   40.70
   7  11  -5  112.29   17.40
   7  11  -5  104.89   31.90
   7  11  -5  125.59   14.20
   7 -11  -5  131.49   17.00
   7 -11  -5  114.89   16.70
   7 -11  -5  144.29   16.10
   7 -11  -5  107.59   43.00
   5  11  -3  186.48   21.40
  -5  11   3  213.38   21.40
  -5  11   3  201.18   16.20
   5  11  -3  149.29   18.40
   5 -11  -3  181.88   19.20
  -5 -11   3  211.48   22.70
   3  11  -1  208.88   19.10
  -3  11   1  202.48   17.70
  -3  11   1  222.48   20.60
   3  11  -1  154.48   20.40
   3 -11  -1  205.68   20.30
  -3 -11   1  145.39   26.50
  -1  11  -1  297.97   24.30
  -1  11  -1  262.07   23.80
   1  11   1  322.37   31.60
   1  11   1  246.48   26.80
   1 -11   1  278.87   26.10
  -1 -11  -1  298.37   27.00
   1  11  -3  207.18   17.80
  -1  11   3  208.68   23.80
   1 -11  -3  161.28   30.40
   1 -11  -3  191.48   18.00
   1 -11  -3  157.18   24.90
  -3  11   5  191.08   43.80
  -3  11   5  159.78   22.00
   3 -11  -5  135.69   17.40
   3 -11  -5  111.99   46.70
   3 -11  -5   92.69   15.50
   3 -11  -5  148.89   20.30
   4  12  -2   73.69   13.40
   4  12  -2   79.29   14.90
  -4  12   2   73.99   11.30
  -4  12   2   73.89   13.50
   4 -12  -2   74.89   13.50
  -4 -12   2   64.49   15.20
   2  12   0    0.10    8.70
  -2  12   0    4.60    7.50
  -2  12   0   11.10    7.10
  -2 -12   0  -11.10    6.00
   0  12   2   93.29   16.60
   0  12  -2   66.49   11.10
   0  12  -2   38.90   13.50
   0 -12  -2   32.80   10.10
  14   0 -11  -39.60   83.09
  14   0 -11    6.70   21.90
 -14   0  11    6.70    7.70
  14   0 -11  -42.70   59.99
 -14   0  11   -3.30    7.80
  14   0 -11   13.80   19.20
  14   0 -11    5.30   18.40
  12   0  -9    0.50    2.80
  12   0  -9   -1.40    9.20
  12   0  -9    3.00    8.40
  12   0  -9   50.89   47.90
  12   0  -9   -2.00    7.00
 -12   0   9    0.20    4.80
  12   0  -9   28.60   35.80
 -12   0   9   -2.90    4.50
  10   0  -7    7.50    7.00
 -10   0   7    1.80    3.10
  10   0  -7   -0.50    7.10
  10   0  -7    5.20    7.90
  10   0  -7   -9.10   19.60
  10   0  -7  -19.10   17.10
  10   0  -7    1.40    3.80
  10   0  -7    0.30    1.90
   8   0  -5    0.40    1.10
   8   0  -5    2.50    4.20
   8   0  -5    4.90   16.40
   8   0  -5    0.00    2.30
   8   0  -5   -0.20    1.80
   8   0  -5   -1.30    3.20
   6   0  -3    6.90   11.30
   6   0  -3   -0.40    1.70
  -6   0   3    0.70    2.40
  -6   0   3    0.10    1.40
  -6   0   3   -8.20    6.20
  -6   0   3    0.10    0.80
   6   0  -3    0.00    1.30
   4   0  -1   -3.00    7.50
  -4   0   1    0.30    1.20
   4   0  -1   -0.20    1.60
  -4   0   1   -0.90    1.20
  -4   0   1    0.40    0.60
   4   0  -1    0.90    1.40
  -4   0   1    4.90    8.20
  -2   0  -1    0.00    1.40
   2   0   1   -4.90    1.80
   2   0   1   -0.30    0.90
  -2   0  -1    0.40    2.00
   2   0   1    1.90    1.70
  -2   0  -1    5.00    8.80
  -2   0  -1   -0.80    0.90
   2   0   1    9.60    8.40
   0   0   3  -14.00    9.60
   0   0  -3   -0.10    2.10
   0   0  -3    3.10    2.50
   0   0  -3    3.80    8.90
   0   0  -3    1.30    2.10
   0   0   3   -0.70    1.90
   0   0   3    2.10    2.30
  -2   0   5    1.30    2.30
  -2   0   5   12.90   15.70
   2   0  -5   -4.00    2.50
  -2   0   5    0.30    2.90
   2   0  -5   11.10   16.90
   2   0  -5    2.10    3.80
   2   0  -5   -0.20    2.30
  -2   0   5    1.30    3.10
   4   0  -7   28.50   11.30
   4   0  -7   -0.30    4.00
  -4   0   7    6.10    5.00
   4   0  -7    1.20    5.10
   4   0  -7   30.10   26.80
  -4   0   7    3.50    7.80
  -4   0   7   17.40   23.80
  -4   0   7    2.10    4.00
  -6   0   9    0.80    5.00
   6   0  -9  -55.19   28.60
  -6   0   9   -1.60   11.20
  -6   0   9    0.80    7.30
   6   0  -9    0.50    7.20
   6   0  -9    5.30    8.10
  -6   0   9   44.40   35.90
  -8   0  11    3.70    9.50
   8   0 -11  -23.30   17.50
   8   0 -11  -21.60   71.99
  -8   0  11    4.90   11.90
   8   0 -11    2.30   13.30
 -13   1  10  199.48   22.40
  13   1 -10  283.47   81.09
  13   1 -10  224.28   61.19
  13   1 -10  182.48   26.80
 -13   1  10  191.88   19.80
  13   1 -10  197.28   32.30
  13   1 -10  176.08   15.70
  13  -1 -10  244.18   61.99
 -13  -1  10  166.58   17.60
  13  -1 -10  203.68   31.30
  13  -1 -10  184.58   61.19
  13  -1 -10  157.28   28.90
 -13  -1  10  204.28   25.10
 -11   1   8  640.94   44.50
  11   1  -8  524.85   43.60
  11   1  -8  636.44   70.49
  11   1  -8  616.84   50.79
  11   1  -8  578.44   38.50
  11   1  -8  498.85   45.30
  11   1  -8  565.94   47.80
 -11   1   8  598.64   41.20
  11   1  -8  621.24   87.79
  11  -1  -8  636.44   68.09
  11  -1  -8  842.12   90.29
  11  -1  -8  553.44   48.20
 -11  -1   8  553.94   39.60
  11  -1  -8  657.03   52.19
 -11  -1   8  590.14   43.80
   9   1  -6 1058.39   84.59
   9   1  -6  990.90   67.19
   9   1  -6 1043.80   73.39
   9   1  -6  854.21   65.09
  -9   1   6  993.50   67.09
   9   1  -6 1115.99   96.49
   9   1  -6 1037.20   70.89
   9   1  -6  996.70   63.39
   9  -1  -6 1004.00   72.89
  -9  -1   6 1024.40   67.09
   9  -1  -6 1254.07   89.49
   9  -1  -6 1005.70   94.69
   9  -1  -6  984.50   67.29
   7   1  -4 1657.93  107.89
  -7   1   4 2120.49  131.79
   7   1  -4 1581.44  110.39
   7   1  -4 1870.71  130.99
   7   1  -4 1681.23  106.99
  -7  -1   4 1747.43  109.59
   7  -1  -4 1863.91  131.69
  -7  -1   4 2143.19  132.49
  -7  -1   4 1705.23  112.39
   7  -1  -4 1555.44  109.39
  -5   1   2 3241.28  198.68
  -5   1   2 3005.60  184.08
   5   1  -2 2798.82  198.68
   5   1  -2 3023.00  182.58
   5   1  -2 3031.40  184.38
  -5  -1   2 2993.20  198.48
   5  -1  -2 2860.61  198.38
  -5  -1   2 3074.29  182.88
  -5  -1   2 3024.00  184.18
  -5  -1   2 2984.60  182.58
   5  -1  -2 2801.72  183.98
  -3   1   0 3750.22  218.48
   3   1   0 3550.54  218.48
   3   1   0 3177.38  230.68
  -3   1   0 3335.67  230.58
  -3  -1   0 3617.84  218.68
   3  -1   0 3454.15  230.28
  -3  -1   0 3747.43  217.38
  -3  -1   0 3144.19  230.48
   3  -1   0 3667.13  218.28
  -3  -1   0 3918.41  219.98
  -1   1  -2 5500.35  327.67
   1   1   2 4817.22  341.37
   1   1   2 5629.84  328.37
  -1   1  -2 5167.98  326.67
  -1   1  -2 4588.54  340.17
  -1   1  -2 5481.35  326.67
   1  -1   2 5751.52  328.57
  -1  -1  -2 5826.42  327.57
  -1  -1  -2 5355.36  326.97
   1  -1   2 5207.28  340.87
  -1  -1  -2 5152.08  326.87
  -1   1   4 1137.69   76.29
  -1   1   4 1209.58   79.59
   1   1  -4 1184.88   75.79
   1   1  -4 1148.09   77.99
  -1   1   4 1293.27   96.39
   1   1  -4 1091.49   95.29
   1   1  -4 1177.48   74.69
  -1   1   4 1147.69   76.69
  -1  -1   4 1213.98   79.19
  -1  -1   4 1158.18   76.19
  -1  -1   4 1233.28   93.89
   1  -1  -4 1082.49   96.09
  -1  -1   4 1164.98   75.99
   1  -1  -4 1131.99   78.39
  -3   1   6 1104.89   92.39
   3   1  -6  944.71   65.89
  -3   1   6 1112.89   73.79
  -3   1   6 1013.60   67.49
   3   1  -6  967.70   93.49
  -3   1   6  943.31   66.99
   3   1  -6  989.40   63.79
   3   1  -6  964.50   74.49
  -3  -1   6  916.41   65.89
   3  -1  -6  961.50   69.99
   3  -1  -6 1004.40   64.79
  -3  -1   6 1133.69   90.09
   3  -1  -6  797.62   89.69
  -3  -1   6  913.31   71.39
  -3  -1   6 1043.10   70.29
   3  -1  -6  994.80   66.39
  -5   1   8  710.83   59.29
   5   1  -8  699.73   54.89
  -5   1   8  695.13   51.19
  -5   1   8  787.42   84.89
  -5   1   8  677.83   51.29
   5   1  -8  604.24   89.39
   5   1  -8  670.83   46.40
   5  -1  -8  661.53   50.29
  -5  -1   8  736.33   51.59
   5  -1  -8  675.93   47.50
  -5  -1   8  718.13   78.59
  -5  -1   8  709.33   50.09
   5  -1  -8  522.05   86.79
  -5  -1   8  685.33   58.49
   5  -1  -8  626.64   53.89
   7   1 -10  175.98   28.60
  -7   1  10  140.39   20.80
   7   1 -10  125.89   18.30
  -7   1  10  231.38   60.49
  -7   1  10  162.28   22.50
   7   1 -10  105.09   62.49
  -7   1  10  100.19   26.50
   7  -1 -10  198.88   30.30
   7  -1 -10  168.38   67.69
  -7  -1  10  165.98   20.90
  -7  -1  10  182.88   21.70
   7  -1 -10  122.19   19.20
  -7  -1  10   87.39   21.90
  -7  -1  10  279.17   63.89
  14   2 -11   22.70   16.50
  14  -2 -11   46.00   18.90
  12   2  -9   29.20   12.70
  12   2  -9   39.80    6.80
 -12   2   9   36.10    8.10
 -12   2   9   28.40    9.20
  12   2  -9   48.20   30.00
  12   2  -9   31.90   49.00
  12   2  -9   27.50   13.50
  12  -2  -9    7.90   49.00
  12  -2  -9   24.10   12.60
 -12  -2   9   29.80    5.90
  12  -2  -9   16.40   37.00
  12  -2  -9   16.90   12.70
 -12  -2   9   17.60    6.20
  12  -2  -9   20.80    9.60
 -10   2   7   55.39    9.00
  10   2  -7   71.59    7.60
  10   2  -7   46.20    9.20
  10   2  -7   67.19   26.50
  10   2  -7   86.99   14.30
  10   2  -7   78.29   15.30
 -10   2   7   75.99    9.60
  10   2  -7   55.59    9.60
  10   2  -7   86.39   36.10
 -10  -2   7   88.59   12.50
 -10  -2   7   63.69    6.90
  10  -2  -7   88.89   15.50
  10  -2  -7  104.59   26.90
  10  -2  -7   74.39   31.20
  10  -2  -7   40.70    8.40
   8   2  -5   65.69    9.50
   8   2  -5   56.89    8.30
   8   2  -5   45.90   22.40
   8   2  -5   53.19    5.80
   8   2  -5   52.49    8.70
   8  -2  -5   56.69    8.90
   8  -2  -5   49.60   21.30
  -8  -2   5   43.30    7.00
   8  -2  -5   78.09   19.80
   8  -2  -5   57.29   11.50
  -6   2   3   73.99    5.00
  -6   2   3   65.99    8.60
  -6   2   3   74.69    7.50
   6   2  -3   74.79    7.80
   6   2  -3   68.69    7.30
   6   2  -3   76.39    9.00
   6   2  -3   72.89   21.80
   6   2  -3   68.09    6.40
  -6   2   3   86.49   19.60
  -6  -2   3   61.79    8.50
  -6  -2   3   74.49    7.50
   6  -2  -3   89.59    9.40
  -6  -2   3   69.79   18.80
  -6  -2   3   77.69    8.50
   6  -2  -3   72.39   20.10
  -6  -2   3   77.99    7.30
   6  -2  -3   56.49   10.10
  -4   2   1  932.81   60.99
  -4   2   1  986.80   57.89
  -4   2   1  958.10   59.99
   4   2  -1  811.32   72.29
   4   2  -1  944.21   61.49
  -4   2   1  988.10   71.19
   4   2  -1  996.20   61.59
   4   2  -1  945.61   60.39
   4   2  -1  925.81   59.29
   4  -2  -1  814.12   70.19
  -4  -2   1  957.30   59.49
   4  -2  -1  971.20   59.99
  -4  -2   1  957.10   61.59
  -4  -2   1  998.90   60.99
  -4  -2   1  854.11   71.89
  -4  -2   1  945.51   60.29
  -4  -2   1  952.40   59.19
  -2   2  -1  375.46   38.70
   2   2   1  450.25   30.40
   2   2   1  446.06   43.80
  -2   2  -1  439.26   30.50
  -2   2  -1  473.45   30.10
   2   2   1  436.66   31.70
   2   2   1  489.75   32.00
  -2  -2  -1  510.05   32.10
  -2  -2  -1  449.46   31.00
   2  -2   1  465.85   29.80
  -2  -2  -1  456.75   29.70
  -2  -2  -1  378.16   41.70
   2  -2   1  390.66   39.10
  -2  -2  -1  458.45   30.70
   0   2   3    8.70   10.50
   0   2  -3   22.50    4.80
   0   2  -3   18.90   13.70
   0   2  -3   22.50    4.90
   0   2   3   14.80    4.50
   0   2   3   14.90    4.20
   0   2  -3   26.10    5.50
   0  -2   3   23.80   12.80
   0  -2  -3    9.30   14.70
   0  -2  -3   19.60    4.80
   0  -2  -3   24.00    6.50
   0  -2  -3   16.70    4.40
  -2   2   5  664.23   46.60
  -2   2   5  667.33   67.09
   2   2  -5  611.54   66.29
   2   2  -5  667.83   45.10
  -2   2   5  654.63   46.20
   2   2  -5  635.84   47.70
  -2   2   5  687.93   50.39
   2   2  -5  617.44   43.00
   2  -2  -5  582.04   68.09
  -2  -2   5  677.03   63.19
  -2  -2   5  672.63   45.50
   2  -2  -5  653.43   48.60
   2  -2  -5  659.13   44.50
  -2  -2   5  661.33   49.40
  -2  -2   5  646.34   45.30
   2  -2  -5  643.14   45.50
  -4   2   7   23.00    7.00
  -4   2   7   13.60   10.30
   4   2  -7   12.80   26.40
   4   2  -7   25.10    7.40
   4   2  -7   24.10    9.50
   4   2  -7   25.00    5.60
  -4   2   7   25.40    7.90
  -4   2   7   27.40   26.80
   4  -2  -7   18.00    6.80
   4  -2  -7   22.50   10.50
   4  -2  -7   28.50    7.10
  -4  -2   7   21.70    7.10
  -4  -2   7   26.90    8.10
   4  -2  -7   39.60   24.80
  -4  -2   7   29.40   25.20
  -4  -2   7   35.60   11.60
  -6   2   9  122.79   18.60
   6   2  -9  137.79   19.70
  -6   2   9   92.89   36.70
   6   2  -9   83.39   15.50
   6   2  -9  125.39   48.90
  -6   2   9   86.69   24.10
  -6   2   9  100.99   16.00
  -6  -2   9   81.19   20.90
   6  -2  -9  102.99   18.80
  -6  -2   9   80.59   39.60
   6  -2  -9  128.99   24.20
  -6  -2   9   95.49   15.70
  -6  -2   9   88.29   14.50
   6  -2  -9   96.29   40.80
   8   2 -11    8.60   16.40
  -8   2  11   -1.70   18.90
   8   2 -11   10.70   25.60
  -8   2  11    6.50   13.60
  -8   2  11   23.70   67.49
   8   2 -11  -45.10   69.89
  -8   2  11   19.70    9.10
   8  -2 -11   11.80   79.09
   8  -2 -11    7.70   15.90
   8  -2 -11   -4.30   18.00
  -8  -2  11   17.20   12.60
  -8  -2  11    5.70    9.80
  13   3 -10  269.27   76.39
 -13   3  10  170.78   22.70
  13   3 -10  104.99   44.30
  13   3 -10   96.99   18.10
  13   3 -10   84.89   20.40
 -13   3  10  102.89   15.40
  13   3 -10  157.48   29.40
  13  -3 -10  115.59   25.90
 -13  -3  10  134.29   19.60
  13  -3 -10   76.79   18.00
  13  -3 -10  158.78   28.90
 -13  -3  10  107.09   11.90
  13  -3 -10  113.49   74.19
  13  -3 -10   84.89   56.49
 -11   3   8  190.78   19.50
  11   3  -8  197.98   28.50
  11   3  -8  177.38   24.70
  11   3  -8  193.18   51.99
 -11   3   8  206.48   18.90
  11   3  -8  194.38   16.50
  11   3  -8  186.18   43.50
  11  -3  -8  219.18   56.99
  11  -3  -8  215.58   26.50
 -11  -3   8  178.88   14.30
  11  -3  -8  213.78   25.30
  11  -3  -8  241.68   48.50
 -11  -3   8  189.78   19.10
   9   3  -6 1036.60   72.69
   9   3  -6 1057.59   99.99
   9   3  -6 1044.50   73.09
   9   3  -6 1228.28   92.99
   9   3  -6  956.40   71.79
   9   3  -6 1143.29   79.49
  -9   3   6 1104.39   73.29
  -9  -3   6 1118.69   70.99
  -9  -3   6 1098.09   68.79
   9  -3  -6 1247.18   94.49
   9  -3  -6 1171.38   79.49
  -9  -3   6 1136.39   73.49
   9  -3  -6 1083.19   73.49
   9  -3  -6 1111.89   77.79
   9  -3  -6 1373.06  108.29
   7   3  -4 1711.63  106.19
   7   3  -4 1732.33  107.99
   7   3  -4 1679.73  110.09
  -7   3   4 1802.52  107.89
   7   3  -4 1730.23  129.19
   7   3  -4 1575.94  106.89
   7  -3  -4 1752.32  128.89
  -7  -3   4 1983.50  129.29
  -7  -3   4 1643.64  110.29
  -7  -3   4 1702.43  107.59
   7  -3  -4 1834.72  121.79
   7  -3  -4 1684.23  110.49
   7  -3  -4 1660.83  104.59
   7  -3  -4 1663.13  111.99
   7  -3  -4 1668.43  107.79
  -7  -3   4 1675.23  106.39
   5   3  -2 1559.24  101.39
   5   3  -2 1623.94  100.39
  -5   3   2 1636.44  100.99
   5   3  -2 1531.05  102.69
   5   3  -2 1647.74  100.89
  -5   3   2 1758.92  114.29
  -5   3   2 1622.34  102.59
   5  -3  -2 1672.83  102.79
   5  -3  -2 1596.64  115.09
  -5  -3   2 1604.64  101.29
  -5  -3   2 1572.14  101.29
   5  -3  -2 1615.74   98.99
  -5  -3   2 1620.54  101.09
   5  -3  -2 1579.34  100.99
  -5  -3   2 1671.03  103.19
   3   3   0 2936.81  175.98
   3   3   0 2588.44  188.48
  -3   3   0 2941.31  173.28
   3   3   0 2919.51  174.58
   3   3   0 2926.11  173.88
  -3   3   0 2720.53  183.38
  -3   3   0 2920.21  173.68
   3   3   0 2840.82  175.48
   3  -3   0 2429.96  182.58
  -3  -3   0 2945.21  174.18
  -3  -3   0 2878.31  173.58
  -3  -3   0 2813.92  174.78
   3  -3   0 2827.92  173.48
  -3  -3   0 2737.73  174.38
   1   3   2  421.66   44.40
  -1   3  -2  446.76   28.30
   1   3   2  428.96   30.60
   1   3   2  433.46   30.70
  -1   3  -2  436.96   28.00
  -1   3  -2  348.47   38.50
  -1   3  -2  404.16   28.50
   1  -3   2  400.46   29.30
   1  -3   2  375.16   38.00
  -1  -3  -2  413.16   29.00
  -1  -3  -2  424.16   30.50
  -1  -3  -2  426.86   28.10
  -1  -3  -2  327.47   43.20
  -1  -3  -2  407.26   28.90
  -1  -3  -2  415.86   28.90
   1   3  -4 2030.40  127.09
   1   3  -4 2002.50  128.99
   1   3  -4 1771.72  144.89
  -1   3   4 2152.28  150.58
   1   3  -4 2022.70  126.49
  -1   3   4 2096.39  129.49
  -1   3   4 1944.61  128.49
  -1   3   4 1944.01  131.19
  -1  -3   4 2043.30  130.39
   1  -3  -4 1975.20  130.59
   1  -3  -4 1892.71  152.48
   1  -3  -4 2005.40  127.19
   1  -3  -4 2069.69  127.99
  -1  -3   4 2374.56  144.69
  -3   3   6 1240.28   85.09
   3   3  -6 1244.78  106.49
   3   3  -6 1125.49   77.09
   3   3  -6 1142.69   74.39
  -3   3   6 1198.08   79.69
  -3   3   6 1252.47  105.79
  -3   3   6 1128.99   78.89
   3   3  -6 1153.18   80.89
   3  -3  -6 1180.98   77.09
   3  -3  -6 1159.98   81.89
   3  -3  -6 1054.29  106.79
   3  -3  -6 1150.38   77.89
  -3  -3   6 1172.48   77.89
  -3  -3   6 1369.66   99.19
  -5   3   8  216.78   21.10
   5   3  -8  179.18   49.70
  -5   3   8  212.98   21.70
  -5   3   8  260.77   53.19
   5   3  -8  169.48   18.90
   5   3  -8  172.08   21.90
  -5   3   8  120.59   23.00
   5  -3  -8  121.89   53.39
  -5  -3   8  189.38   25.70
   5  -3  -8  185.18   20.30
  -5  -3   8  190.98   19.70
   5  -3  -8  170.88   22.50
  -5  -3   8  219.58   45.70
  -5  -3   8  171.88   18.70
   7   3 -10  216.78   29.60
  -7   3  10  238.38   26.10
  -7   3  10   57.79   69.19
   7   3 -10  399.86  135.99
   7   3 -10  225.78   28.10
  -7   3  10  192.78   29.60
   7  -3 -10  253.67   31.80
   7  -3 -10  128.59   74.49
   7  -3 -10  183.58   28.60
  -7  -3  10  247.08   26.50
 -12   4   9  172.48   20.30
  12   4  -9  181.58   27.70
  12   4  -9  199.28   24.60
  12   4  -9  164.48   60.89
 -12   4   9  189.98   20.20
  12   4  -9  285.07   54.59
  12   4  -9  184.18   23.50
  12  -4  -9  161.18   30.10
  12  -4  -9  182.18   24.20
  12  -4  -9  160.88   49.90
 -12  -4   9  207.68   20.50
  12  -4  -9  128.89   23.90
  12  -4  -9  255.97   76.69
 -10   4   7   50.59    8.80
 -10   4   7   79.79   11.40
  10   4  -7   85.99   17.90
  10   4  -7   44.00   33.30
  10   4  -7   58.89   28.00
  10   4  -7   65.09   13.40
  10   4  -7  104.89   14.30
  10   4  -7   72.29    9.10
  10  -4  -7   65.79   38.00
 -10  -4   7   61.49    9.40
  10  -4  -7  114.59   29.90
  10  -4  -7   53.39   11.20
  10  -4  -7   53.89   13.60
   8   4  -5  689.03   53.49
   8   4  -5  730.33   52.29
  -8   4   5  812.32   51.99
   8   4  -5  745.33   49.99
   8   4  -5  733.43   53.29
   8   4  -5  775.42   75.39
  -8  -4   5  782.82   51.39
   8  -4  -5  771.22   56.39
   8  -4  -5  730.23   51.59
  -8  -4   5  762.02   47.80
   8  -4  -5  769.42   48.50
   8  -4  -5  863.01   56.09
   8  -4  -5  805.62   77.09
   8  -4  -5  784.52   67.49
   6   4  -3  834.92   74.29
   6   4  -3  868.11   58.89
   6   4  -3  858.51   56.29
   6   4  -3  792.52   56.89
  -6   4   3  904.41   56.99
   6   4  -3  882.91   57.49
   6  -4  -3  841.52   56.89
   6  -4  -3  904.31   67.39
  -6  -4   3  850.41   56.89
  -6  -4   3  936.71   73.29
   6  -4  -3  859.11   73.29
   6  -4  -3  886.11   54.89
  -6  -4   3  886.61   55.59
  -6  -4   3  923.31   59.69
   6  -4  -3  898.81   59.09
   6  -4  -3  953.10   60.99
  -4   4   1  845.12   61.09
  -4   4   1  830.82   51.29
   4   4  -1  840.62   51.59
   4   4  -1  822.62   52.39
   4   4  -1  657.53   64.39
   4   4  -1  806.72   52.09
  -4   4   1  832.92   52.49
   4   4  -1  810.42   53.39
   4   4  -1  772.52   53.09
  -4   4   1  833.82   50.59
  -4  -4   1  760.82   53.19
   4  -4  -1  666.43   60.79
  -4  -4   1  841.92   52.69
  -4  -4   1  864.71   52.19
   4  -4  -1  800.22   51.19
  -4  -4   1  803.82   66.19
  -4  -4   1  809.22   51.99
   4  -4  -1  844.52   51.19
   4  -4  -1  785.22   52.19
  -4  -4   1  810.72   51.79
  -2   4  -1   15.20    9.30
  -2   4  -1   27.30    4.40
   2   4   1   29.60    5.60
   2   4   1   19.80    3.80
  -2   4  -1   29.80    4.00
  -2   4  -1   30.50    5.10
   2   4   1   23.80   13.00
   2   4   1   25.60    6.20
  -2  -4  -1   23.10    4.10
  -2  -4  -1   17.90   13.50
  -2  -4  -1   23.10    4.20
  -2  -4  -1   22.20    4.60
  -2  -4  -1   18.30    4.40
  -2  -4  -1   28.80    4.10
   2  -4   1   23.90   10.00
   2  -4   1   26.60    3.90
  -2  -4  -1   20.50    4.10
   0   4   3 1741.73  110.39
   0   4   3 1656.93  109.59
   0   4  -3 1710.23  105.99
   0   4  -3 1505.85  119.89
   0   4  -3 1724.53  106.99
   0   4  -3 1704.73  107.49
   0   4  -3 1728.93  107.39
   0  -4  -3 1676.53  105.99
   0  -4  -3 1334.07  126.49
   0  -4  -3 1711.53  107.19
   0  -4  -3 1759.02  109.79
   0  -4   3 1804.22  108.59
   0  -4  -3 1625.54  107.09
   0  -4  -3 1696.23  107.09
   0  -4   3 1721.53  116.69
   2   4  -5   89.89   30.40
   2   4  -5  113.89   11.40
  -2   4   5  124.39   14.10
   2   4  -5  107.19   10.40
  -2   4   5  116.29   15.80
  -2   4   5  132.09   33.80
   2   4  -5   86.69   12.20
  -2   4   5  111.79   12.70
   2  -4  -5  109.69   14.40
  -2  -4   5  103.09   14.00
   2  -4  -5  124.39   12.60
  -2  -4   5  112.39   11.50
   2  -4  -5   93.59   33.40
  -2  -4   5  135.89   26.80
   2  -4  -5  106.79   12.40
   4   4  -7  654.33   50.49
   4   4  -7  494.95   76.99
  -4   4   7  639.94   54.89
   4   4  -7  653.63   46.60
  -4   4   7  865.41   82.39
  -4   4   7  609.64   48.30
   4   4  -7  691.23   42.80
  -4   4   7  660.03   49.70
  -4  -4   7  664.43   47.30
  -4  -4   7  751.12   69.09
   4  -4  -7  621.94   51.29
   4  -4  -7  560.44   85.09
   4  -4  -7  642.44   46.80
  -4  -4   7  671.23   53.59
  -6   4   9   13.60    9.00
   6   4  -9   20.70    9.90
   6   4  -9   35.10   47.60
  -6   4   9    9.80    6.70
  -6   4   9   -4.30   43.50
   6  -4  -9   72.99   54.39
   6  -4  -9   23.80   13.60
   6  -4  -9    3.20   11.40
  -6  -4   9   10.30    7.10
 -13   5  10  114.99   17.40
  13   5 -10  -37.40   65.29
  13   5 -10  171.78   63.49
  13   5 -10   86.59   14.40
 -13   5  10  115.19   19.30
  13   5 -10  100.29   19.50
 -13  -5  10  110.89   18.10
  13  -5 -10  168.28   34.00
  13  -5 -10   86.99   11.40
  13  -5 -10   47.40   61.29
  13  -5 -10   92.79   83.39
  13  -5 -10   81.09   24.00
  11   5  -8  200.28   44.70
  11   5  -8  214.48   24.20
  11   5  -8  333.97   64.59
  11   5  -8  231.18   22.50
  11   5  -8  176.68   27.20
 -11   5   8  208.38   22.30
  11   5  -8  141.09   18.10
 -11   5   8  267.47   22.60
  11  -5  -8  183.08   33.30
  11  -5  -8  206.88   48.00
 -11  -5   8  210.98   20.70
  11  -5  -8  256.67   65.09
  11  -5  -8  254.27   28.10
  11  -5  -8  193.68   23.80
  11  -5  -8  236.28   17.20
   9   5  -6   95.99   10.70
   9   5  -6  104.49   26.70
   9   5  -6   57.49   13.00
   9   5  -6   84.09   13.00
  -9   5   6  107.99   12.30
   9   5  -6   95.89   12.20
   9   5  -6   95.19   32.20
  -9   5   6  103.69   11.70
   9  -5  -6  135.29   17.00
   9  -5  -6  102.19    9.00
   9  -5  -6  107.39   14.70
   9  -5  -6  102.59   17.60
  -9  -5   6   94.69   10.90
   9  -5  -6   63.49   33.50
   9  -5  -6   89.99   34.30
   7   5  -4  508.85   35.60
   7   5  -4  502.55   55.69
   7   5  -4  524.45   38.50
   7   5  -4  530.75   36.80
  -7   5   4  537.65   36.50
   7   5  -4  516.95   37.90
   7  -5  -4  478.75   39.50
   7  -5  -4  461.35   38.30
   7  -5  -4  551.54   56.79
   7  -5  -4  524.25   49.00
  -7  -5   4  559.44   38.30
   7  -5  -4  542.95   34.30
  -7  -5   4  587.94   39.80
  -7  -5   4  529.05   33.20
   7  -5  -4  501.05   36.30
  -7  -5   4  571.14   36.40
  -7  -5   4  577.14   54.99
   5   5  -2  884.71   57.29
   5   5  -2  863.31   56.49
   5   5  -2  879.71   56.89
   5   5  -2  835.92   55.99
   5   5  -2  860.21   55.69
  -5   5   2  908.21   55.29
  -5   5   2  833.72   54.19
   5   5  -2  742.03   70.29
  -5  -5   2  869.81   55.49
   5  -5  -2  889.41   54.89
   5  -5  -2  892.41   58.09
  -5  -5   2  890.01   57.59
  -5  -5   2  900.41   70.79
  -5  -5   2  818.92   54.89
   5  -5  -2  863.31   56.69
   5  -5  -2  763.62   67.99
   5  -5  -2  797.82   55.09
  -5  -5   2  913.01   57.59
   5  -5  -2  963.20   64.19
  -3   5   0 1178.18   79.69
   3   5   0  984.50   87.69
  -3   5   0 1135.99   72.99
  -3   5   0 1205.68   72.19
   3   5   0 1183.68   73.79
   3   5   0 1131.09   73.89
   3   5   0 1154.98   75.79
  -3   5   0 1196.88   72.69
   3   5   0 1179.38   74.89
  -3  -5   0 1209.58   73.59
  -3  -5   0 1184.68   73.59
  -3  -5   0  974.10   86.89
   3  -5   0 1188.58   72.69
  -3  -5   0 1218.98   75.09
  -3  -5   0 1163.68   73.99
   3  -5   0  979.10   78.59
  -3  -5   0 1174.18   74.49
   3  -5   0 1211.48   73.69
  -1   5  -2  692.23   47.30
   1   5   2  726.73   49.30
  -1   5  -2  701.23   45.40
   1   5   2  676.53   63.19
  -1   5  -2  692.23   45.10
   1   5   2  730.73   52.29
  -1   5  -2  655.83   55.49
  -1   5  -2  727.53   45.70
  -1  -5  -2  582.44   66.49
  -1  -5  -2  735.53   45.70
   1  -5   2  802.42   51.99
  -1  -5  -2  692.43   47.00
  -1  -5  -2  718.33   48.80
  -1  -5  -2  708.63   46.90
   1  -5   2  710.93   46.40
  -1  -5  -2  677.83   46.70
  -1  -5  -2  687.63   47.30
   1   5  -4  839.82   60.39
   1   5  -4  945.01   62.89
   1   5  -4  902.21   59.19
   1   5  -4  812.42   76.59
  -1   5   4  942.61   65.29
  -1   5   4  882.81   61.89
  -1   5   4  931.61   82.79
  -1   5   4  904.11   63.19
   1   5  -4  952.20   60.39
   1  -5  -4  901.81   57.99
  -1  -5   4  951.20   62.59
   1  -5  -4  879.11   60.99
  -1  -5   4 1022.20   70.79
   1  -5  -4  900.41   59.69
   1  -5  -4  927.41   61.19
   1  -5  -4  945.31   64.09
   1  -5  -4  921.71   60.89
  -3   5   6   88.59   31.70
   3   5  -6   87.59   31.50
   3   5  -6   76.89   11.00
   3   5  -6   91.59    8.30
  -3   5   6   83.39   13.90
   3   5  -6   82.29   12.40
  -3   5   6  100.39   19.80
  -3   5   6   93.89   14.10
   3  -5  -6   72.99   11.60
  -3  -5   6   61.29   14.20
   3  -5  -6   96.49   15.60
   3  -5  -6   77.29   14.80
   3  -5  -6   56.79   34.10
  -5   5   8  384.86   64.29
   5   5  -8  182.98   50.79
  -5   5   8  273.87   36.40
   5   5  -8  214.28   25.40
  -5   5   8  225.08   25.80
   5   5  -8  242.18   22.90
   5  -5  -8  262.97   24.90
   5  -5  -8  233.98   27.80
  -5  -5   8  267.57   24.00
   5  -5  -8  176.78   57.59
  -7   5  10    6.00   21.00
   7   5 -10   49.50   19.50
   7   5 -10   35.50   69.59
  -7   5  10   11.80   13.10
   7   5 -10    3.70   16.50
  -7   5  10   13.70   57.39
   7   5 -10   16.90   14.50
   7   5 -10   65.49   60.09
  -7   5  10   17.30    8.60
  -7  -5  10   46.20   11.50
   7  -5 -10   46.40   21.20
   7  -5 -10   20.10   19.40
   7  -5 -10  -15.80   75.59
  12   6  -9    5.40   13.40
 -12   6   9   18.40    8.60
  12   6  -9   50.89   59.79
  12   6  -9    7.60    8.60
  12   6  -9   -5.70   12.10
  12   6  -9   23.20   42.60
 -12   6   9   10.30    6.70
 -12  -6   9   10.20    7.90
  12  -6  -9   24.80   15.90
  12  -6  -9   20.00   52.89
  12  -6  -9   13.30    5.50
  12  -6  -9   10.00   14.40
  12  -6  -9   18.80   15.40
  12  -6  -9  -26.00   62.69
  10   6  -7  502.25   46.00
 -10   6   7  680.63   46.10
  10   6  -7  500.85   75.99
  10   6  -7  618.64   50.59
  10   6  -7  568.64   44.40
 -10   6   7  665.83   45.50
  10   6  -7  685.43   67.69
  10  -6  -7  655.73   41.00
  10  -6  -7  581.14   45.30
  10  -6  -7  728.63   86.89
 -10  -6   7  603.84   43.90
  10  -6  -7  614.84   51.29
   8   6  -5   73.89    9.40
  -8   6   5   50.89    9.10
   8   6  -5   80.59   28.60
   8   6  -5   69.49   10.60
   8   6  -5   63.29    9.40
   8   6  -5   81.69   15.20
  -8   6   5   67.29    8.70
   8  -6  -5   66.89   12.70
   8  -6  -5   67.09   23.90
   8  -6  -5   64.09   11.80
   8  -6  -5   77.29   16.90
  -8  -6   5   70.89    8.50
   8  -6  -5   71.69    7.40
   8  -6  -5   84.29   33.40
   6   6  -3 1384.46   89.39
   6   6  -3 1411.16  109.39
   6   6  -3 1401.76   89.49
  -6   6   3 1498.25   89.09
   6   6  -3 1397.46   90.79
   6   6  -3 1283.57   90.39
  -6   6   3 1419.06   86.69
   6   6  -3 1408.36   89.19
   6  -6  -3 1309.17  105.29
   6  -6  -3 1288.47  104.79
  -6  -6   3 1372.26   88.59
  -6  -6   3 1327.97   87.19
   6  -6  -3 1465.85   91.19
  -6  -6   3 1384.76   91.49
  -6  -6   3 1678.63  108.09
   6  -6  -3 1411.86   88.79
  -6  -6   3 1416.86   91.29
   6  -6  -3 1486.05   92.29
   6  -6  -3 1372.46   88.09
  -4   6   1  277.67   19.90
   4   6  -1  274.97   21.90
   4   6  -1  215.58   35.90
   4   6  -1  265.97   22.00
   4   6  -1  285.07   21.20
   4   6  -1  268.07   20.00
  -4   6   1  278.07   18.80
   4   6  -1  281.77   20.30
   4  -6  -1  228.28   27.50
  -4  -6   1  295.67   21.60
   4  -6  -1  294.47   20.50
   4  -6  -1  260.27   23.80
   4  -6  -1  278.77   19.50
  -4  -6   1  272.57   20.20
   4  -6  -1  264.17   20.40
  -4  -6   1  286.17   19.70
  -4  -6   1  285.67   21.80
   2   6   1 2566.74  161.88
   2   6   1 2527.05  167.58
  -2   6  -1 2698.13  159.18
  -2   6  -1 2587.34  159.38
  -2   6  -1 2488.05  164.48
  -2   6  -1 2404.16  161.28
   2   6   1 2457.85  178.18
   2   6   1 2631.24  163.48
  -2  -6  -1 2697.33  161.18
  -2  -6  -1 2715.93  163.28
  -2  -6  -1 2632.94  161.28
  -2  -6  -1 2730.23  162.68
  -2  -6  -1 2570.94  162.18
  -2  -6  -1 2279.07  178.58
  -2  -6  -1 2823.62  162.48
   0   6  -3  229.48   22.90
   0   6   3  244.98   22.40
   0   6  -3  233.98   30.20
   0   6  -3  258.37   17.80
   0   6   3  272.87   22.90
   0   6  -3  246.38   17.70
   0   6   3  272.97   41.20
   0   6  -3  268.67   18.40
   0  -6  -3  248.88   21.80
   0  -6  -3  236.78   19.50
   0  -6  -3  255.57   18.10
   0  -6  -3  197.68   41.00
   0  -6  -3  228.48   19.60
   0  -6  -3  235.48   20.40
   0  -6   3  234.58   19.10
   0  -6  -3  251.47   19.60
  -2   6   5  738.93   52.69
  -2   6   5  798.62   54.79
  -2   6   5  908.61   79.19
   2   6  -5  745.13   49.30
   2   6  -5  731.63   48.70
   2   6  -5  738.03   71.29
  -2   6   5  711.43   56.49
   2   6  -5  727.73   51.39
   2  -6  -5  722.23   50.99
  -2  -6   5  703.53   52.79
   2  -6  -5  767.22   54.99
   2  -6  -5  740.33   47.90
   2  -6  -5  737.73   51.49
   4   6  -7   71.59   11.90
   4   6  -7   89.19   15.50
  -4   6   7  108.89   16.70
  -4   6   7  123.99   41.90
  -4   6   7   83.69   14.00
   4   6  -7   23.80   36.00
   4  -6  -7   50.69   11.30
   4  -6  -7   95.89   10.80
   4  -6  -7  105.39   47.60
   4  -6  -7   86.49    8.40
   4  -6  -7   95.29   18.60
   6   6  -9  179.18   64.89
   6   6  -9  291.07   63.59
  -6   6   9  190.78   35.20
   6   6  -9  271.77   27.20
   6   6  -9  214.88   31.90
  -6   6   9  259.27   65.49
  -6   6   9  294.07   30.70
   6   6  -9  257.97   29.90
  -6   6   9  267.67   27.50
   6  -6  -9  239.48   31.00
   6  -6  -9  287.07   33.50
   6  -6  -9  285.67   19.50
   6  -6  -9  350.16   79.89
   6  -6  -9  289.07   23.90
 -11   7   8   39.30   10.00
  11   7  -8   33.80   10.00
  11   7  -8   25.30   54.29
  11   7  -8   -7.80   30.70
  11   7  -8   18.00   10.30
  11   7  -8   27.00   11.10
  11   7  -8   10.90   13.50
 -11   7   8   29.70    9.50
  11  -7  -8   31.00    6.80
  11  -7  -8   24.30   14.70
  11  -7  -8   24.70   14.90
  11  -7  -8   30.70   13.60
  11  -7  -8   41.00   54.69
 -11  -7   8   34.30    8.90
  11  -7  -8   10.50   43.20
   9   7  -6  116.19   15.90
   9   7  -6  130.29   14.60
  -9   7   6  115.09   15.40
   9   7  -6   96.29   34.60
   9   7  -6  137.39   21.60
   9   7  -6  113.09   30.80
  -9   7   6  102.69   13.10
   9   7  -6  108.49   14.90
   9  -7  -6  100.79   36.70
   9  -7  -6  132.09   11.60
   9  -7  -6  127.49   19.00
   9  -7  -6   81.19   40.30
   9  -7  -6  114.09   16.60
  -9  -7   6  116.39   12.90
   7   7  -4   88.29    9.80
  -7   7   4   75.29    8.60
   7   7  -4   72.39   26.30
   7   7  -4   68.69   10.50
  -7  -7   4   66.99    8.20
   7  -7  -4   81.09   11.60
   7  -7  -4   67.59    8.00
   7  -7  -4   71.69   10.00
  -7  -7   4   66.19   10.80
   7  -7  -4  115.59   26.60
   7  -7  -4   68.79   11.90
   5   7  -2  415.26   29.60
   5   7  -2  300.77   45.20
   5   7  -2  415.16   30.50
   5   7  -2  409.46   29.10
  -5   7   2  439.56   27.80
  -5   7   2  348.07   28.00
   5   7  -2  410.46   28.90
  -5  -7   2  397.86   27.70
  -5  -7   2  446.16   31.90
   5  -7  -2  351.06   39.90
   5  -7  -2  423.26   29.20
   5  -7  -2  413.56   29.50
   5  -7  -2  412.26   27.10
  -5  -7   2  421.46   30.20
  -5  -7   2  417.76   28.10
   5  -7  -2  418.16   37.50
  -5  -7   2  406.86   42.20
   5  -7  -2  437.16   29.00
   3   7   0    3.00    2.80
   3   7   0    9.40   15.20
   3   7   0    1.50   13.40
  -3   7   0    3.30    5.40
   3   7   0    2.20    3.00
  -3  -7   0    5.00    3.20
  -3  -7   0   -0.20    2.60
  -3  -7   0   -1.00   13.60
   3  -7   0    8.20    3.80
  -3  -7   0    8.90    3.00
  -3  -7   0    3.90    3.10
  -3  -7   0    1.00    3.40
   1   7   2  592.84   43.30
  -1   7  -2  579.44   42.10
   1   7   2  508.05   56.19
   1   7   2  570.54   42.30
  -1   7  -2  543.35   41.90
  -1  -7  -2  603.34   41.10
  -1  -7  -2  596.54   39.60
  -1  -7  -2  598.84   41.80
  -1  -7  -2  584.74   39.80
  -1  -7  -2  613.94   41.10
   1   7  -4   10.00    6.20
  -1   7   4    2.30    5.60
   1   7  -4   18.30   17.80
   1   7  -4    3.50    2.70
   1   7  -4   12.90    4.40
  -1   7   4   36.20   23.20
  -1   7   4    4.60    4.80
   1   7  -4    8.10    3.20
   1  -7  -4   20.40   31.60
   1  -7  -4   -1.20    2.80
   1  -7  -4    4.80    2.90
   1  -7  -4    0.00    5.70
   1  -7  -4   12.10    6.10
   1  -7  -4    8.10    6.10
   1  -7  -4    6.20    4.40
   3   7  -6  275.97   21.00
  -3   7   6  296.57   25.10
   3   7  -6  208.98   22.00
   3   7  -6  285.47   49.70
  -3   7   6  280.57   54.19
   3   7  -6  277.07   17.50
  -3   7   6  298.37   27.30
   3   7  -6  271.27   23.40
  -3   7   6  182.38   41.60
   3  -7  -6  256.17   19.10
   3  -7  -6  185.48   55.39
   3  -7  -6  228.38   26.30
   3  -7  -6  252.67   21.50
   5   7  -8    1.50    7.90
  -5   7   8    5.20    6.20
  -5   7   8  -11.20    9.10
  -5   7   8    7.00   41.40
   5   7  -8   -4.50    7.20
  -5   7   8   -0.90   12.20
   5   7  -8   58.99   46.80
   5   7  -8   -4.70   35.40
   5   7  -8   -1.00    7.40
   5  -7  -8    4.20    3.60
   5  -7  -8    8.70    8.30
   5  -7  -8    0.00    9.40
   5  -7  -8   -0.80    5.80
   5  -7  -8   49.60   54.39
   5  -7  -8   -5.00   10.70
  10   8  -7   19.50    8.30
 -10   8   7   36.90    8.70
  10   8  -7   41.40   13.60
  10   8  -7   32.70    9.80
  10   8  -7   23.10   48.10
  10   8  -7   40.90   12.00
  10   8  -7   36.40   32.30
 -10   8   7   14.20    8.50
  10  -8  -7   36.50   13.40
 -10  -8   7   27.50    8.00
  10  -8  -7   39.10    7.70
  10  -8  -7   54.79   15.60
  10  -8  -7   27.70   12.10
  10  -8  -7   40.80   52.99
   8   8  -5  972.50   94.99
   8   8  -5  976.50   70.49
  -8   8   5 1027.80   66.69
   8   8  -5 1150.98   86.09
   8   8  -5  991.50   66.39
  -8   8   5  981.90   68.49
   8   8  -5  984.40   66.19
   8  -8  -5 1036.40   70.29
   8  -8  -5  948.81   67.69
   8  -8  -5  960.10   89.49
   8  -8  -5  922.71   68.79
   8  -8  -5 1024.50   65.09
  -8  -8   5  998.70   69.99
  -8  -8   5 1000.00   64.99
  -6   8   3   46.60    5.80
  -6   8   3   52.89    6.70
   6   8  -3   50.89    7.80
   6   8  -3   45.90    8.40
  -6   8   3   47.60    8.20
   6   8  -3   54.29    8.90
   6   8  -3   36.40   24.90
   6  -8  -3   46.20    8.10
   6  -8  -3   66.09   10.40
   6  -8  -3   51.09    7.20
   6  -8  -3   48.50   19.50
   6  -8  -3   46.50    7.90
  -6  -8   3   38.60    8.80
   4   8  -1 1647.04  101.49
   4   8  -1 1382.86  117.09
  -4   8   1 1573.54  102.99
   4   8  -1 1604.64  100.59
  -4   8   1 1614.64   98.69
   4   8  -1 1577.44  101.49
  -4  -8   1 1644.94  101.89
  -4  -8   1 1604.04   99.29
  -4  -8   1 1719.73  113.99
  -4  -8   1 1600.64  104.69
   4  -8  -1 1636.24  102.49
  -4  -8   1 1535.45   99.39
  -2   8  -1  233.78   23.10
   2   8   1  248.58   22.80
   2   8   1  259.07   21.10
   2   8   1  255.67   38.70
   2  -8   1  226.28   20.70
  -2  -8  -1  262.87   21.40
  -2  -8  -1  234.08   19.90
  -2  -8  -1  238.68   37.60
  -2  -8  -1  244.08   18.30
   0   8   3 1057.29   85.09
   0   8  -3 1073.29   63.89
   0   8  -3  889.51   64.09
   0   8   3  855.91   65.89
   0  -8  -3  904.01   64.49
   0  -8  -3  979.00   63.69
   0  -8  -3  968.00   61.69
   0  -8  -3  721.83   87.79
   0  -8  -3  940.51   62.29
  -2   8   5  158.08   20.80
   2   8  -5  171.68   14.10
   2   8  -5   82.39   30.70
   2   8  -5  149.19   13.20
  -2   8   5  172.88   22.10
  -2   8   5  109.79   35.40
   2   8  -5  133.99   12.70
   2   8  -5  135.49   14.40
   2   8  -5  196.58   31.00
   2   8  -5  130.89   13.50
   2  -8  -5  137.29   46.10
   2  -8  -5  122.99   14.40
   2  -8  -5  162.38   18.80
   2  -8  -5  157.28   15.80
  -4   8   7  418.76   66.19
  -4   8   7  408.06   36.60
  -4   8   7  410.96   41.60
   4   8  -7  410.56   29.80
   4   8  -7  252.57   56.59
   4   8  -7  456.15   61.59
   4   8  -7  294.97   36.70
   4   8  -7  336.27   31.00
   4  -8  -7  333.77   75.39
   4  -8  -7  411.26   30.90
   4  -8  -7  408.86   32.20
   4  -8  -7  424.56   37.40
   9   9  -6    4.00    8.70
  -9   9   6    6.60    5.70
   9   9  -6    2.50    6.90
   9   9  -6   11.80    8.00
  -9   9   6   -2.50    6.80
   9   9  -6  -10.70   42.70
   9   9  -6  -28.60   26.90
   9   9  -6    7.80    7.10
   9  -9  -6   -1.60    7.90
   9  -9  -6    3.40    4.80
   9  -9  -6   37.70   45.10
   9  -9  -6    3.30   10.70
   9  -9  -6    0.10    7.30
  -9  -9   6    2.50    5.70
   9  -9  -6  -37.90   39.30
   7   9  -4   39.00    8.00
  -7   9   4   32.50    6.90
   7   9  -4   28.50    6.90
   7   9  -4   41.80   10.40
  -7   9   4   33.70    8.40
   7   9  -4   33.90    7.80
   7   9  -4   97.89   34.10
  -7  -9   4   32.90    5.80
   7  -9  -4   40.90    8.00
   7  -9  -4   49.60   10.30
   7  -9  -4    7.40   26.10
   7  -9  -4   39.40    7.30
   7  -9  -4   45.50    9.10
   7  -9  -4   97.29   33.20
   5   9  -2   21.60    5.70
   5   9  -2   26.70    8.70
  -5   9   2   25.40    4.90
   5   9  -2   10.50   23.80
  -5   9   2   23.30   11.00
   5   9  -2   21.90    5.50
   5   9  -2   22.60    7.00
  -5   9   2   22.40    6.70
  -5   9   2   22.20    4.30
   5  -9  -2   16.20    5.80
  -5  -9   2   31.90    7.10
  -5  -9   2   39.00    9.50
   3   9   0  147.09   29.10
   3   9   0  186.78   18.50
  -3   9   0  137.49   18.00
   3   9   0  151.48   14.40
  -3  -9   0  147.09   11.50
  -3  -9   0  140.39   11.10
   3  -9   0  170.18   16.10
  -3  -9   0  125.19   25.90
  -3  -9   0  173.08   16.80
  -3  -9   0  140.39   13.60
   1   9   2   11.80    7.30
   1   9   2   27.50    8.90
   1   9   2   54.29   24.20
  -1  -9  -2   -6.10   25.70
  -1  -9  -2   23.40    6.60
  -1  -9  -2   27.70    5.80
  -1  -9  -2   30.70    7.90
   1   9  -4   63.89   13.50
  -1   9   4   66.29   14.00
   1   9  -4   51.39    6.90
  -1   9   4   75.19   15.60
  -1   9   4   83.19   30.50
   1   9  -4   39.00   13.90
   1  -9  -4   69.49   10.80
   1  -9  -4   41.50   41.50
   1  -9  -4   80.89   11.20
   1  -9  -4   43.10   10.60
   3   9  -6   41.30   31.60
   3   9  -6   12.30    5.90
   3   9  -6   22.80    7.10
  -3   9   6   22.30   13.80
   3   9  -6   13.70    5.30
  -3   9   6    2.30   32.20
  -3   9   6   18.20   10.00
   3   9  -6    9.50    5.20
   3  -9  -6   17.10    7.30
   3  -9  -6    8.50    9.80
   3  -9  -6   12.50   10.20
   3  -9  -6   -2.30   54.09
   3  -9  -6    8.70    6.30
   8  10  -5   31.30    8.80
  -8  10   5   41.00    8.60
   8  10  -5   14.00   44.00
   8  10  -5   37.10    9.00
   8  10  -5   40.70   26.90
  -8  10   5   40.50   10.50
   8  10  -5   35.90   10.50
   8  10  -5   51.99   12.90
   8 -10  -5   37.80    8.80
   8 -10  -5   56.09   12.50
   8 -10  -5  -25.90   37.10
   8 -10  -5   45.10   11.20
  -8 -10   5   39.90   11.50
   6  10  -3  691.13   44.60
   6  10  -3  540.35   67.89
   6  10  -3  615.84   45.90
   6  10  -3  630.94   46.60
   6  10  -3  644.94   47.20
  -6  10   3  673.43   44.20
  -6  10   3  692.23   49.10
  -6  10   3  664.43   43.50
   6  10  -3  634.04   44.40
  -6 -10   3  742.33   52.59
   6 -10  -3  721.53   47.50
   4  10  -1  122.29   13.50
   4  10  -1   94.89   10.70
   4  10  -1   90.99   14.80
   4  10  -1   61.69   23.90
  -4  10   1   85.79   10.70
  -4  10   1   77.69   12.00
  -4 -10   1   98.99   10.20
  -4 -10   1  121.99   16.70
   4 -10  -1  127.49   13.70
   2  10   1  738.03   64.09
  -2  10  -1  655.93   45.50
   2  10   1  657.43   50.19
   2  10   1  666.93   46.20
  -2 -10  -1  630.64   48.10
  -2 -10  -1  631.04   44.60
   0  10   3  136.39   35.00
   0  10   3   92.89   15.90
   0  10   3   96.89   16.10
   0  10  -3  110.89   11.50
   0 -10  -3   94.89   11.20
   0 -10  -3   84.59   38.80
   0 -10  -3   63.99   11.60
  -2  10   5  507.45   66.59
   2  10  -5  392.56   26.00
   2  10  -5  356.76   28.60
  -2  10   5  312.27   41.60
  -2  10   5  443.66   37.80
   2 -10  -5  360.86   74.89
   2 -10  -5  342.57   29.60
   2 -10  -5  391.66   31.20
   2 -10  -5  383.06   33.90
  -7  11   4   16.40    9.80
   7  11  -4   18.10   34.80
   7  11  -4   23.40    7.00
  -7  11   4   34.50    7.40
   7  11  -4   23.50   22.70
   7  11  -4   19.60   11.20
  -7 -11   4   19.00    9.80
   7 -11  -4   15.10    7.10
   7 -11  -4   32.00    7.50
   5  11  -2    6.10    8.60
   5  11  -2   -5.60   20.60
  -5  11   2  -11.60    6.90
  -5  11   2    4.60    5.10
   5  11  -2   -4.80    7.00
   5 -11  -2    1.00    5.70
  -5 -11   2   -0.20    5.90
  -3  11   0   11.00    6.70
   3  11   0   12.40    9.50
  -3  11   0   28.00    7.40
   3  11   0   23.90   20.90
   3 -11   0   20.50    7.70
  -3 -11   0   12.30    7.90
   1  11   2    2.30    7.30
  -1  11  -2    4.40    5.50
   1  11   2   10.30    8.90
  -1 -11  -2   -6.40    5.40
  -1 -11  -2   -1.00    5.00
  -1  11   4    2.70   36.50
  -1  11   4   35.00   13.00
  -1  11   4   56.59   15.20
   1 -11  -4   45.50   12.40
   1 -11  -4   24.80    9.00
   1 -11  -4   37.40    8.60
   6  12  -3   31.20   12.60
   6  12  -3   53.59   14.30
  -6  12   3   76.29   14.50
  -6  12   3   54.79    8.90
   6 -12  -3   61.39   11.80
  -6 -12   3   65.09   15.10
  -4  12   1  207.58   21.60
   4  12  -1  204.98   26.30
  -4  12   1  269.07   25.00
  -4 -12   1  256.17   26.50
   4 -12  -1  276.97   25.10
   2  12   1   49.80   20.80
  -2  12  -1   36.40    9.40
   2  12   1   45.50   16.80
  -2  12  -1   53.29   11.40
  -2 -12  -1   28.10   10.40
   0  12   3  289.57   45.70
   0  12  -3  218.98   21.20
   0  12   3  233.48   29.30
   0 -12  -3  234.38   21.70
   0 -12  -3  213.08   34.10
   0 -12  -3  217.98   23.70
   0 -12  -3  132.19   37.60
  14   0 -10   12.60   14.20
  14   0 -10   15.90   15.70
  14   0 -10    7.90   46.80
 -14   0  10   15.00    6.60
  14   0 -10   79.09   70.69
 -14   0  10   20.40    7.20
  12   0  -8  781.02   58.79
 -12   0   8  867.21   58.39
  12   0  -8  765.82   56.39
 -12   0   8  870.71   54.59
  12   0  -8  996.30  100.99
  12   0  -8  756.22   64.59
  12   0  -8  856.71   82.59
  12   0  -8  763.92   62.29
  10   0  -6  110.19   11.90
  10   0  -6  108.89   13.20
  10   0  -6  132.89   35.30
  10   0  -6  115.69   17.20
  10   0  -6  154.58   30.80
 -10   0   6  116.69   12.50
  10   0  -6  120.79   15.30
   8   0  -4 4720.43  303.07
   8   0  -4 4711.03  303.07
   8   0  -4 4693.03  326.67
  -8   0   4 5734.73  328.47
   6   0  -2 2472.15  145.69
  -6   0   2 2495.95  145.99
   6   0  -2 2519.65  150.68
   6   0  -2 1913.01  177.98
  -6   0   2 2343.57  166.98
   6   0  -2 2295.97  148.49
   4   0   0 2936.91  171.78
  -4   0   0 2839.02  171.78
  -4   0   0 3057.49  174.28
   4   0   0 2393.86  186.48
  -4   0   0 2448.46  187.68
  -2   0  -2 1444.96   96.19
  -2   0  -2 1558.24   97.49
   2   0   2 1597.04   98.29
  -2   0  -2 1575.54   97.89
  -2   0  -2 1266.27  112.29
   2   0   2 1633.14   98.89
   2   0   2 1448.96  113.69
   0   0   4 2174.98  129.89
   0   0   4 1997.90  149.79
   0   0  -4 2025.80  128.09
   0   0  -4 2078.49  127.49
   0   0  -4 1858.91  130.79
   0   0  -4 2142.99  130.29
   0   0  -4 1744.73  150.28
  -2   0   6  605.04   45.10
   2   0  -6  623.14   42.40
   2   0  -6  560.74   43.60
  -2   0   6  653.13   49.99
   2   0  -6  543.65   68.99
  -2   0   6  628.14   45.20
  -2   0   6  631.14   69.29
  -4   0   8  950.20   66.79
   4   0  -8  922.21   65.49
  -4   0   8 1003.40   67.29
  -4   0   8 1049.49  171.08
   4   0  -8  840.22   68.99
   4   0  -8  920.61   62.49
  -4   0   8  953.90   74.29
   4   0  -8  826.52  104.59
  -6   0  10  126.09   29.40
   6   0 -10  107.09   19.70
   6   0 -10  133.39   58.39
  -6   0  10  146.89   56.79
   6   0 -10   84.79   19.20
  -6   0  10  152.08   21.70
  13   1  -9   19.20   14.70
  13   1  -9    7.10   10.90
 -13   1   9   15.30    7.90
 -13   1   9   10.80    5.40
  13   1  -9   15.50   51.29
  13   1  -9    2.20    4.90
  13   1  -9   36.70   36.50
  13  -1  -9   25.50   27.40
  13  -1  -9   15.10   10.70
  13  -1  -9   32.40   53.59
 -13  -1   9   11.10    5.20
  13  -1  -9   12.80   11.30
  13  -1  -9    4.20   11.70
 -13  -1   9    7.50    5.40
  11   1  -7   16.80    7.60
  11   1  -7   15.30   25.00
  11   1  -7   24.20    9.50
 -11   1   7   32.80    7.70
  11   1  -7   47.70   14.90
  11   1  -7   21.90   21.90
  11  -1  -7   42.20   28.40
 -11  -1   7   11.90    4.30
  11  -1  -7   27.60   22.30
  11  -1  -7   21.90    8.20
  11  -1  -7   12.30    7.00
  11  -1  -7   14.30    5.80
  -9   1   5  337.77   25.00
   9   1  -5  304.87   23.00
   9   1  -5  337.27   25.40
  -9   1   5  453.85   49.40
   9   1  -5  348.27   53.69
   9   1  -5  259.97   26.20
   9  -1  -5  278.07   26.70
  -9  -1   5  287.97   27.20
  -9  -1   5  353.56   25.10
   9  -1  -5  349.87   25.50
  -9  -1   5  449.66   47.10
   9  -1  -5  333.67   21.90
   9  -1  -5  309.27   50.99
  -7   1   3   11.20   12.70
   7   1  -3    7.70    3.30
  -7   1   3   12.90    3.50
  -7   1   3   12.60    2.00
   7   1  -3   11.60    2.80
   7   1  -3    6.40    3.10
   7   1  -3   11.60   11.90
  -7   1   3   13.90    4.90
   7  -1  -3   34.30   18.10
   7  -1  -3   18.10    5.60
  -7  -1   3   10.50    3.10
  -7  -1   3   40.70   15.00
  -7  -1   3    9.60    2.30
   7  -1  -3    6.90    2.80
  -7  -1   3   10.10    2.60
   7  -1  -3   17.00    1.80
  -7  -1   3   12.50    3.70
   5   1  -1 1778.22  107.49
   5   1  -1 1770.22  110.99
  -5   1   1 1852.11  110.99
   5   1  -1 1455.25  124.09
  -5   1   1 1746.73  109.39
  -5   1   1 1813.52  106.49
  -5   1   1 1733.93  124.49
   5   1  -1 1730.53  109.59
   5  -1  -1 1720.93  109.29
  -5  -1   1 1793.42  107.59
  -5  -1   1 1683.13  109.39
   5  -1  -1 1821.52  110.89
   5  -1  -1 1596.94  124.79
  -5  -1   1 1519.95  123.59
  -5  -1   1 1814.72  111.39
  -5  -1   1 1824.62  111.29
  -3   1  -1  139.39   27.10
   3   1   1  204.88   17.10
  -3   1  -1  177.68   14.50
  -3   1  -1  196.58   16.80
   3   1   1  194.68   16.00
   3   1   1  185.18   30.60
  -3   1  -1  196.88   15.70
  -3  -1  -1  205.18   16.50
  -3  -1  -1  188.28   31.00
  -3  -1  -1  173.58   15.60
   3  -1   1  169.38   15.10
   3  -1   1  204.68   14.70
  -3  -1  -1  191.58   15.00
   3  -1   1  193.08   29.50
  -1   1  -3   75.89    9.90
  -1   1  -3   49.00   18.50
  -1   1  -3   64.29    7.70
   1   1   3   62.59    9.00
   1   1   3   68.89   10.40
   1   1   3   72.89   22.00
  -1   1  -3   61.39    7.40
  -1   1  -3   57.89    8.30
  -1  -1  -3   51.89   21.00
  -1  -1  -3   68.39    7.90
   1  -1   3   51.19   18.60
  -1  -1  -3   60.89    8.30
   1  -1   3   55.79    9.00
  -1  -1  -3   54.19   10.00
   1  -1   3   66.79    9.00
  -1   1   5   15.00    5.50
  -1   1   5   12.60    5.30
   1   1  -5   12.80    5.30
  -1   1   5   14.00   20.70
   1   1  -5    7.70    3.80
   1   1  -5   29.40   23.40
  -1   1   5   -1.90    9.90
   1   1  -5   26.20    5.70
  -1  -1   5   15.90    6.10
  -1  -1   5   28.90   20.20
   1  -1  -5   26.10    8.30
   1  -1  -5   18.80    6.20
   1  -1  -5   18.60   23.10
   1  -1  -5    9.50    4.60
  -1  -1   5   20.70    6.50
   3   1  -7  250.97   23.20
  -3   1   7  266.47   29.30
   3   1  -7  251.67   26.20
  -3   1   7  271.77   51.59
   3   1  -7  135.99   41.90
  -3   1   7  271.57   24.40
  -3   1   7  243.08   24.90
   3   1  -7  275.27   21.40
   3  -1  -7  280.57   22.40
  -3  -1   7  276.97   29.70
   3  -1  -7  238.78   25.40
   3  -1  -7  230.58   56.79
  -3  -1   7  313.47   52.49
  -3  -1   7  269.27   24.30
   3  -1  -7  235.78   26.10
  -3  -1   7  250.77   24.20
   5   1  -9   -8.90   45.60
  -5   1   9    7.00    8.90
   5   1  -9    6.00   11.00
   5   1  -9   11.60    7.40
  -5   1   9    8.70    7.30
  -5   1   9  -30.20   38.40
   5   1  -9    2.00    9.10
  -5   1   9    2.40   14.40
   5  -1  -9    0.00    8.40
   5  -1  -9    4.20    7.70
  -5  -1   9   58.89   43.00
  -5  -1   9    6.70   13.30
   5  -1  -9   66.79   50.09
  -5  -1   9   15.00    7.90
  -5  -1   9    0.00    8.50
  14   2 -10  367.66   40.80
  14   2 -10  385.06   40.70
 -14   2  10  427.16   33.80
  14   2 -10  387.96   73.79
  14   2 -10  418.36   46.00
 -14   2  10  453.65   36.80
  14   2 -10  478.15   91.89
  14   2 -10  414.96   29.30
  14  -2 -10  337.67   98.99
  14  -2 -10  318.27   40.40
 -14  -2  10  412.86   29.90
  14  -2 -10  478.75   81.69
  14  -2 -10  368.96   42.20
  14  -2 -10  443.06   47.60
 -12   2   8  146.59   14.60
  12   2  -8  135.89   19.60
  12   2  -8  178.78   22.10
  12   2  -8  131.39   24.50
  12   2  -8  121.39   22.20
 -12   2   8  127.79   15.90
  12   2  -8  107.69   47.80
  12   2  -8  128.19   12.30
  12   2  -8  172.68   39.00
  12  -2  -8  243.38   46.70
 -12  -2   8  131.99   15.50
  12  -2  -8  172.38   28.10
  12  -2  -8   59.39   51.99
 -12  -2   8  144.59   12.50
  12  -2  -8  155.18   19.50
  12  -2  -8  107.09   16.70
  10   2  -6 1542.55  106.59
  10   2  -6 1789.22  141.89
 -10   2   6 1759.42  108.89
  10   2  -6 1807.22  118.39
  10   2  -6 1653.33  104.99
  10   2  -6 1660.13  108.79
  10  -2  -6 1846.82  129.69
  10  -2  -6 1630.14  112.59
  10  -2  -6 2095.09  148.09
 -10  -2   6 1746.93  108.79
  10  -2  -6 1460.55  108.59
  10  -2  -6 1649.44  115.09
  -8   2   4  605.34   53.99
   8   2  -4  409.86   33.20
   8   2  -4  397.56   31.20
   8   2  -4  413.36   29.60
  -8   2   4  462.65   31.50
   8   2  -4  389.66   49.10
  -8   2   4  432.56   34.00
   8  -2  -4  447.56   52.19
  -8  -2   4  417.96   33.70
   8  -2  -4  446.26   27.70
  -8  -2   4  479.75   50.49
   8  -2  -4  447.56   34.00
  -8  -2   4  460.75   31.50
   8  -2  -4  458.95   31.80
  -6   2   2 2755.12  166.48
  -6   2   2 2760.42  181.28
   6   2  -2 2792.92  166.78
   6   2  -2 2697.03  164.88
  -6   2   2 2678.93  164.38
   6   2  -2 2341.17  182.58
   6   2  -2 2602.64  162.88
  -6  -2   2 2679.23  183.18
  -6  -2   2 2633.34  164.68
  -6  -2   2 2832.02  163.58
  -6  -2   2 2689.13  165.78
   6  -2  -2 2631.74  182.58
  -6  -2   2 2296.57  163.88
  -4   2   0 1336.07   80.39
   4   2   0 1274.67   80.69
   4   2   0 1124.39   96.89
  -4   2   0 1335.07   81.49
  -4   2   0 1235.88   94.49
   4   2   0 1222.38   81.79
   4   2   0 1334.07   82.99
  -4  -2   0 1228.48   97.89
  -4  -2   0 1276.47   81.79
  -4  -2   0 1319.97   80.89
   4  -2   0 1229.18   79.99
   4  -2   0 1123.89   93.59
  -4  -2   0 1259.37   82.09
  -4  -2   0 1318.67   79.49
  -2   2  -2 4244.38  243.38
  -2   2  -2 4333.67  245.78
  -2   2  -2 3604.84  260.17
   2   2   2 4294.47  246.28
   2   2   2 3516.35  261.87
  -2  -2  -2 3367.56  263.47
  -2  -2  -2 3961.70  243.98
   2  -2   2 3923.51  260.27
   0   2  -4 1137.99   73.59
   0   2  -4 1150.08   71.69
   0   2  -4 1056.69   93.79
   0   2   4 1140.29   73.99
   0   2   4 1008.00   92.89
   0   2  -4 1130.39   71.49
   0   2   4 1031.40   74.79
   0  -2   4 1143.69   91.69
   0  -2  -4  851.61   93.39
   0  -2  -4 1108.49   74.69
   0  -2  -4 1055.69   71.69
   0  -2  -4 1082.99   71.09
   0  -2  -4 1058.39   71.69
   0  -2   4 1117.29   74.69
   2   2  -6 1228.88   78.39
  -2   2   6 1266.27   83.39
   2   2  -6 1096.29  109.39
  -2   2   6 1318.67   87.79
   2   2  -6 1177.88   80.29
  -2   2   6 1185.78  106.29
  -2   2   6 1236.18   82.39
   2   2  -6 1200.68   83.89
   2  -2  -6 1202.28   79.49
  -2  -2   6 1605.44  111.19
  -2  -2   6 1183.78   80.99
  -2  -2   6 1212.48   86.19
   2  -2  -6 1158.88  114.19
  -2  -2   6 1217.48   81.49
   2  -2  -6 1069.39   80.09
   2  -2  -6 1206.88   84.89
   4   2  -8  127.09   13.70
  -4   2   8  138.09   17.00
  -4   2   8  104.39   16.90
  -4   2   8  103.39   38.00
   4   2  -8   84.99   14.00
   4   2  -8   60.99   43.90
  -4   2   8  158.38   30.60
  -4  -2   8  126.49   29.70
  -4  -2   8  136.29   16.40
  -4  -2   8  100.19   15.90
   4  -2  -8  206.38   57.79
   4  -2  -8  142.19   18.70
  -4  -2   8  145.29   39.40
   4  -2  -8  113.99   15.10
   4  -2  -8   90.79   16.20
  -6   2  10  278.57   31.90
  -6   2  10  256.27   43.90
  -6   2  10  334.37   74.39
   6   2 -10  248.58   32.20
  -6   2  10  292.07   29.30
   6   2 -10  188.88   72.79
   6   2 -10  173.88   30.80
   6  -2 -10  295.27   35.40
   6  -2 -10  166.58   79.19
  -6  -2  10  277.07   29.60
  -6  -2  10  264.67   28.70
  -6  -2  10  247.48   37.90
  13   3  -9   30.10    7.10
 -13   3   9   37.90    8.80
  13   3  -9   44.60   15.60
  13   3  -9    2.90   11.60
 -13   3   9   16.30    6.80
  13   3  -9   22.20    8.10
  13   3  -9   43.70   38.20
  13   3  -9   32.30   53.39
  13  -3  -9   32.50   16.10
 -13  -3   9   20.30    7.10
 -13  -3   9   22.30    9.60
 -13  -3   9   25.70    5.00
  13  -3  -9   27.50   32.80
  13  -3  -9    5.70   11.30
  13  -3  -9   57.59   59.99
  13  -3  -9    9.70    7.70
  11   3  -7  371.16   25.60
  11   3  -7  357.96   29.80
  11   3  -7  309.87   66.89
 -11   3   7  369.36   29.00
  11   3  -7  322.27   31.40
  11   3  -7  308.07   33.90
  11   3  -7  469.25   53.99
 -11  -3   7  343.97   27.70
 -11  -3   7  360.46   28.60
  11  -3  -7  349.67   33.00
  11  -3  -7  333.57   34.20
  11  -3  -7  490.45   55.49
 -11  -3   7  355.76   24.00
  11  -3  -7  403.06   68.49
   9   3  -5   30.20   23.60
   9   3  -5   42.40    8.90
   9   3  -5   29.80    6.10
  -9   3   5   58.99    9.20
   9   3  -5   45.90    6.40
   9  -3  -5   43.40    9.90
   9  -3  -5   50.59    4.50
   9  -3  -5   55.69   17.60
   9  -3  -5   69.89   10.50
  -9  -3   5   50.39    8.00
   9  -3  -5   66.39   19.20
  -9  -3   5   53.79    8.40
   9  -3  -5   64.09   28.40
  -9  -3   5   32.90   21.70
   7   3  -3  393.96   28.30
  -7   3   3  396.96   29.90
   7   3  -3  376.96   27.00
   7   3  -3  374.16   46.90
  -7   3   3  469.55   45.20
   7   3  -3  389.86   30.00
  -7  -3   3  351.56   43.10
  -7  -3   3  382.06   27.50
   7  -3  -3  402.76   46.30
  -7  -3   3  382.06   27.80
  -7  -3   3  414.36   28.40
  -7  -3   3  366.96   29.90
   7  -3  -3  414.76   28.20
   5   3  -1  270.07   20.50
   5   3  -1  268.37   21.50
  -5   3   1  291.77   17.70
  -5   3   1  256.67   20.60
   5   3  -1  286.47   22.30
   5   3  -1  205.48   34.50
   5   3  -1  300.67   19.60
  -5   3   1  264.07   19.60
  -5   3   1  288.77   31.80
  -5  -3   1  313.87   36.30
   5  -3  -1  268.57   19.70
  -5  -3   1  296.87   19.30
   5  -3  -1  250.57   20.60
  -5  -3   1  283.87   19.70
  -5  -3   1  250.57   20.70
  -5  -3   1  270.87   21.60
  -5  -3   1  289.17   20.50
   5  -3  -1  263.07   33.90
  -3   3  -1 1374.46   81.39
   3   3   1 1331.27   81.09
  -3   3  -1 1119.09   92.79
   3   3   1 1320.87   82.79
   3   3   1 1376.76   83.59
   3   3   1 1110.49   97.19
  -3   3  -1 1358.06   80.29
   3  -3   1 1310.77   81.19
   3  -3   1 1109.09   92.59
  -3  -3  -1 1266.97   81.19
  -3  -3  -1 1194.88   82.99
  -3  -3  -1 1206.78   82.39
  -3  -3  -1 1297.07   80.19
   3  -3   1 1313.37   79.89
  -3  -3  -1  990.10   96.99
   1   3   3   78.89   14.60
   1   3   3  121.29   28.60
   1   3   3   86.89   12.00
  -1   3  -3  109.89   11.20
  -1   3  -3   96.89   24.00
  -1   3  -3  121.69   10.90
  -1   3  -3  115.69   10.40
  -1   3  -3  102.19   12.70
   1  -3   3  139.29   13.00
  -1  -3  -3  103.89   11.20
   1  -3   3  139.29   26.20
  -1  -3  -3  103.59   11.30
  -1  -3  -3   99.89   10.90
  -1  -3  -3  112.19   12.70
  -1  -3  -3   84.99   28.10
   1   3  -5  487.55   62.79
  -1   3   5  590.24   66.49
  -1   3   5  658.63   47.10
   1   3  -5  591.04   43.50
   1   3  -5  558.14   40.10
   1   3  -5  581.84   41.10
  -1   3   5  581.24   44.00
  -1   3   5  570.44   42.60
  -1  -3   5  587.04   59.49
   1  -3  -5  595.24   41.90
   1  -3  -5  422.56   70.59
   1  -3  -5  620.24   41.30
   1  -3  -5  521.95   41.00
  -3   3   7   28.40   12.90
   3   3  -7  -34.90   28.90
   3   3  -7   12.00    5.20
  -3   3   7    5.90    6.70
  -3   3   7   31.70   31.00
   3   3  -7    5.10    4.40
   3   3  -7    6.80    5.60
  -3   3   7   11.50    4.80
   3  -3  -7    7.10    7.90
  -3  -3   7   15.10   10.20
  -3  -3   7    7.00   22.60
  -3  -3   7    5.90    4.60
   3  -3  -7   19.60    8.20
   3  -3  -7    0.50   34.50
   3  -3  -7   15.70    6.80
   5   3  -9  181.58   21.40
   5   3  -9  147.09   23.10
   5   3  -9  133.39   55.99
  -5   3   9  165.68   56.39
  -5   3   9  192.78   25.50
  -5   3   9  162.38   21.00
   5   3  -9  176.08   16.50
  -5   3   9  186.68   32.30
   5  -3  -9  198.58   60.69
  -5  -3   9  190.68   21.50
  -5  -3   9  153.08   30.80
  -5  -3   9  233.68   53.29
   5  -3  -9  158.38   24.90
   5  -3  -9  124.89   18.20
  14   4 -10    0.60   15.40
 -14   4  10   -0.40    7.90
  14   4 -10   39.60   52.59
  14   4 -10   15.40   14.70
  14   4 -10   23.70    9.30
 -14   4  10    8.40    8.40
  14   4 -10   34.80   15.90
  14   4 -10  -21.00   67.69
 -14  -4  10   12.70    7.40
  14  -4 -10  -23.30   40.60
  14  -4 -10    1.80   20.70
  14  -4 -10  -18.60   77.39
  14  -4 -10   -0.90   16.10
  14  -4 -10    1.20    6.90
  12   4  -8  360.46   40.60
  12   4  -8  457.45   32.30
  12   4  -8  406.36   44.70
  12   4  -8  485.65   79.79
  12   4  -8  408.16   63.89
 -12   4   8  512.95   35.70
  12   4  -8  412.36   36.20
  12  -4  -8  474.25   41.80
 -12  -4   8  473.15   35.70
  12  -4  -8  473.05   43.40
  12  -4  -8  425.36   37.30
  12  -4  -8  515.05   86.69
  12  -4  -8  368.16   63.09
  10   4  -6  196.38   19.30
  10   4  -6  194.88   21.30
  10   4  -6  227.28   17.40
 -10   4   6  250.37   19.80
  10   4  -6  175.68   45.20
  10  -4  -6  200.58   19.90
  10  -4  -6  225.58   24.50
  10  -4  -6  215.38   37.20
  10  -4  -6  187.28   21.80
 -10  -4   6  199.08   20.40
  10  -4  -6  224.18   15.20
  10  -4  -6  314.57   54.69
 -10  -4   6  221.38   16.60
   8   4  -4 1015.20   76.49
   8   4  -4 1169.98   73.29
   8   4  -4 1131.89  100.09
   8   4  -4 1113.69   74.19
  -8   4   4 1156.98   74.59
   8   4  -4 1147.29   75.19
   8  -4  -4 1217.08   70.99
  -8  -4   4 1251.47   74.99
  -8  -4   4 1182.88   77.99
   8  -4  -4 1225.68   99.39
  -8  -4   4 1168.68   73.29
  -8  -4   4 1123.39   74.99
   8  -4  -4 1067.59   74.49
  -6   4   2  645.04   41.60
   6   4  -2  618.74   41.60
  -6   4   2  653.83   43.40
   6   4  -2  632.34   62.69
   6   4  -2  633.14   43.80
   6   4  -2  606.24   43.60
  -6   4   2  776.32   58.09
   6   4  -2  614.14   42.30
  -6  -4   2  613.94   41.20
  -6  -4   2  628.74   41.90
   6  -4  -2  583.74   41.40
  -6  -4   2  748.93   45.10
   6  -4  -2  629.94   58.19
  -6  -4   2  609.24   42.40
   6  -4  -2  629.44   43.20
  -6  -4   2  416.46   67.89
  -6  -4   2  566.84   41.60
  -4   4   0 2738.73  166.18
   4   4   0 2408.06  184.78
  -4   4   0 2769.42  164.68
  -4   4   0 2731.13  165.28
  -4   4   0 2679.13  178.58
   4   4   0 2705.73  168.48
   4   4   0 2753.02  166.48
   4   4   0 2817.72  167.98
   4   4   0 2625.64  165.48
   4  -4   0 2237.18  176.78
   4  -4   0 2715.23  164.98
  -4  -4   0 2681.63  166.58
  -4  -4   0 2791.42  166.08
  -4  -4   0 2613.54  165.08
   2   4   2  295.67   23.70
  -2   4  -2  260.67   32.40
  -2   4  -2  304.27   20.90
  -2   4  -2  302.37   20.60
   2   4   2  196.18   37.50
  -2   4  -2  281.77   21.20
  -2   4  -2  300.67   22.00
  -2  -4  -2  272.97   20.90
   2  -4   2  297.17   22.70
  -2  -4  -2  293.27   21.90
  -2  -4  -2  273.27   21.90
  -2  -4  -2  300.17   22.30
  -2  -4  -2  205.68   39.90
   2  -4   2  251.57   32.30
  -2  -4  -2  264.87   23.10
   0   4   4 1464.85   98.79
   0   4  -4 1444.16   94.89
   0   4  -4 1429.16   95.49
   0   4  -4 1190.68  113.79
   0   4   4 1408.76  119.39
   0   4   4 1611.64  100.59
   0   4  -4 1464.35   96.39
   0   4  -4 1567.04   94.79
   0  -4  -4 1486.15   99.29
   0  -4   4 1547.25   98.39
   0  -4   4 1560.54  111.29
   0  -4  -4 1448.85   95.79
   0  -4  -4 1483.25   96.19
   0  -4  -4 1505.25   95.79
   2   4  -6  173.68   17.00
   2   4  -6  181.78   15.70
  -2   4   6  180.68   44.30
  -2   4   6  175.88   20.20
  -2   4   6  188.78   22.80
  -2   4   6  184.78   18.90
   2   4  -6  172.58   19.10
   2   4  -6  269.47   53.19
   2  -4  -6  109.39   42.50
   2  -4  -6  168.28   17.20
   2  -4  -6  187.68   18.30
   2  -4  -6  189.28   21.10
  -2  -4   6  150.58   20.20
  -2  -4   6  221.38   38.40
  -4   4   8  515.45   79.79
  -4   4   8  477.05   41.50
   4   4  -8  491.35   33.00
  -4   4   8  443.06   38.90
   4   4  -8  526.95   39.90
   4   4  -8  369.16   76.09
  -4   4   8  463.75   46.40
  -4  -4   8  501.25   69.99
   4  -4  -8  430.76   38.50
   4  -4  -8  451.05   37.20
   4  -4  -8  651.53   95.89
   4  -4  -8  470.05   42.90
  -6   4  10    9.80   12.60
   6   4 -10   55.19   64.39
  -6   4  10   18.30    8.50
   6   4 -10   24.70   12.90
   6   4 -10   56.59   20.10
  -6   4  10   25.20   15.50
  -6   4  10   28.60   42.30
  -6  -4  10   47.40   13.50
   6  -4 -10    9.40   75.09
   6  -4 -10   23.20   17.20
   6  -4 -10   59.59   20.20
  13   5  -9   91.79   19.50
 -13   5   9  100.99   15.30
  13   5  -9   97.69   19.10
 -13   5   9  125.09   16.60
  13   5  -9  201.08   70.09
  13   5  -9  119.49   14.70
  13   5  -9  167.18   51.29
  13   5  -9  171.98   30.30
  13  -5  -9  121.79   25.40
  13  -5  -9  131.89   24.40
 -13  -5   9  138.69   18.90
  13  -5  -9  -23.60   74.09
  13  -5  -9  105.49   49.20
  13  -5  -9  100.39   11.30
  11   5  -7  160.08   18.00
  11   5  -7  188.38   50.89
 -11   5   7  173.48   17.40
 -11   5   7  155.18   16.70
  11   5  -7  177.28   23.20
  11   5  -7  205.08   39.80
  11  -5  -7  139.89   21.40
  11  -5  -7  181.68   19.40
  11  -5  -7   54.99   42.40
 -11  -5   7  172.38   16.80
  11  -5  -7  137.69   36.80
  11  -5  -7  155.18   12.60
  11  -5  -7  140.89   20.20
   9   5  -5  400.86   61.89
  -9   5   5  548.35   36.20
   9   5  -5  480.75   34.40
   9   5  -5  535.45   39.00
   9   5  -5  434.96   37.80
   9   5  -5  512.75   36.60
   9  -5  -5  469.75   38.70
  -9  -5   5  484.05   35.40
   9  -5  -5  514.05   32.20
  -9  -5   5  494.85   36.80
   9  -5  -5  502.55   70.29
   9  -5  -5  434.66   39.70
  -9  -5   5  497.95   32.10
  -9  -5   5  487.85   39.10
   9  -5  -5  584.14   54.89
  -9  -5   5  642.04   63.49
   7   5  -3  500.95   34.90
  -7   5   3  592.64   52.59
   7   5  -3  508.25   37.70
  -7   5   3  522.85   35.40
   7   5  -3  491.85   36.10
   7   5  -3  418.96   55.89
   7   5  -3  475.75   36.20
   7  -5  -3  539.55   47.60
   7  -5  -3  516.95   37.50
   7  -5  -3  539.75   55.09
  -7  -5   3  523.25   36.90
  -7  -5   3  569.84   55.29
  -7  -5   3  550.54   38.60
  -7  -5   3  504.65   34.40
   7  -5  -3  503.65   35.60
   7  -5  -3  530.95   33.30
  -7  -5   3  543.25   35.80
   5   5  -1  542.45   64.59
   5   5  -1  748.63   49.60
   5   5  -1  731.53   48.30
  -5   5   1  768.62   59.29
   5   5  -1  693.43   49.90
  -5   5   1  731.83   46.90
  -5   5   1  711.13   48.10
  -5   5   1  751.72   46.10
   5   5  -1  704.03   48.00
  -5  -5   1  752.22   48.70
  -5  -5   1  779.92   50.19
   5  -5  -1  661.13   60.79
  -5  -5   1  700.03   47.40
   5  -5  -1  742.13   47.20
  -5  -5   1  670.03   64.89
  -5  -5   1  715.13   47.90
  -5  -5   1  724.13   47.90
   5  -5  -1  745.33   48.20
  -3   5  -1  625.14   45.10
   3   5   1  724.33   46.20
  -3   5  -1  733.33   45.30
   3   5   1  739.83   52.19
  -3   5  -1  688.63   44.40
  -3   5  -1  582.54   54.79
   3   5   1  597.34   64.19
   3   5   1  702.63   47.90
  -3  -5  -1  660.73   44.70
   3  -5   1  609.14   54.89
   3  -5   1  696.33   45.50
  -3  -5  -1  653.73   46.20
  -3  -5  -1  766.52   48.50
  -3  -5  -1  692.13   46.00
  -3  -5  -1  697.63   46.20
   1   5   3  859.31   84.69
  -1   5  -3  981.10   65.69
  -1   5  -3  846.72   78.39
  -1   5  -3  980.20   63.39
  -1   5  -3  967.60   66.89
   1   5   3  987.70   68.19
   1   5   3 1017.20   68.29
  -1   5  -3  963.60   63.09
  -1   5  -3 1034.30   64.09
  -1  -5  -3 1019.20   64.99
  -1  -5  -3 1001.20   67.69
  -1  -5  -3  914.41   63.69
  -1  -5  -3  969.50   64.99
  -1  -5  -3  968.30   64.99
  -1  -5  -3  970.30   62.29
   1  -5   3  990.70   75.39
   1  -5   3 1017.40   65.49
  -1   5   5  157.28   38.50
  -1   5   5  200.88   21.50
   1   5  -5  181.48   16.10
   1   5  -5  164.08   16.70
  -1   5   5  163.68   19.20
   1   5  -5  175.98   15.50
   1   5  -5  137.49   36.00
  -1  -5   5  161.98   18.50
   1  -5  -5  173.98   19.20
   1  -5  -5  174.88   16.70
   1  -5  -5  131.69   14.00
   1  -5  -5  117.09   39.30
   1  -5  -5  150.38   19.20
  -3   5   7  456.65   37.30
  -3   5   7  580.14   77.79
   3   5  -7  363.36   69.49
   3   5  -7  420.36   37.30
  -3   5   7  489.65   39.80
   3   5  -7  472.05   31.30
   3   5  -7  429.06   34.60
  -3   5   7  390.86   47.80
   3  -5  -7  317.37   81.79
   3  -5  -7  454.65   35.60
   3  -5  -7  458.95   36.10
  -3  -5   7  551.74   57.69
  -3  -5   7  477.15   41.30
   3  -5  -7  423.86   39.30
  -5   5   9   10.50    7.70
  -5   5   9  -43.40   49.30
   5   5  -9  -14.90   47.80
  -5   5   9    6.00   18.40
   5   5  -9    9.20   10.80
  -5   5   9    2.40   11.00
   5   5  -9   21.20   11.20
   5  -5  -9   18.60   12.10
   5  -5  -9   39.60   52.49
   5  -5  -9    8.00    9.90
 -12   6   8   18.70    6.80
  12   6  -8   13.20   47.00
  12   6  -8   45.60   41.10
  12   6  -8   17.00   11.10
  12   6  -8   28.70   12.40
  12   6  -8   15.20    8.00
  12   6  -8   19.30   13.20
 -12   6   8   30.50    8.80
  12  -6  -8    6.60    9.00
 -12  -6   8   23.60    7.20
  12  -6  -8   14.00   13.10
  12  -6  -8   14.80   13.40
  12  -6  -8   21.00    5.30
  12  -6  -8   95.29   45.00
  12  -6  -8   19.80   60.39
  10   6  -6  251.07   54.79
  10   6  -6  284.67   29.10
  10   6  -6  270.17   23.70
 -10   6   6  264.77   23.00
  10  -6  -6  268.97   28.00
 -10  -6   6  262.77   22.40
  10  -6  -6  279.07   19.40
  10  -6  -6  252.67   45.80
  10  -6  -6  257.77   26.30
  10  -6  -6  254.17   54.29
  -8   6   4   89.09    9.80
   8   6  -4   85.69   11.70
   8   6  -4   81.79   10.00
   8   6  -4   90.39   29.60
  -8   6   4   91.99    6.50
   8   6  -4   83.99   10.70
  -8  -6   4   90.99   28.60
  -8  -6   4   79.79    7.90
  -8  -6   4  109.29   10.40
  -8  -6   4   93.29   12.80
   8  -6  -4   79.79   11.70
   8  -6  -4  102.69    8.50
   8  -6  -4  115.29   32.60
   8  -6  -4   85.79   13.20
   8  -6  -4   90.69   11.10
  -8  -6   4  107.29   13.10
   8  -6  -4   95.29   23.00
   6   6  -2  786.12   52.79
   6   6  -2  657.43   69.59
   6   6  -2  737.63   51.99
   6   6  -2  773.42   51.09
  -6   6   2  862.11   64.79
   6   6  -2  808.42   50.39
   6   6  -2  765.32   52.29
  -6   6   2  758.92   48.50
  -6   6   2  792.32   49.80
   6  -6  -2  776.02   49.40
   6  -6  -2  631.14   65.09
  -6  -6   2  777.32   52.79
   6  -6  -2  717.23   49.40
   6  -6  -2  821.52   59.59
  -6  -6   2  747.53   50.19
   6  -6  -2  757.02   51.29
  -6  -6   2  769.22   52.49
  -6  -6   2  826.12   70.79
  -6  -6   2  731.93   49.80
   4   6   0  173.38   33.90
   4   6   0  159.28   16.50
  -4   6   0  211.28   23.90
   4   6   0  165.78   14.40
   4   6   0  181.48   17.50
  -4   6   0  177.08   12.70
   4   6   0  165.88   15.40
  -4   6   0  184.38   13.50
  -4   6   0  155.98   14.00
   4  -6   0  164.68   13.20
  -4  -6   0  165.48   14.10
   4  -6   0  172.98   24.20
  -4  -6   0  150.18   31.30
  -4  -6   0  152.28   15.30
  -4  -6   0  177.78   14.10
  -4  -6   0  152.88   14.50
  -4  -6   0  156.68   14.80
   2   6   2  749.82   70.99
  -2   6  -2  753.72   47.40
   2   6   2  802.92   52.69
  -2   6  -2  710.13   49.99
  -2   6  -2  706.73   47.70
  -2   6  -2  739.93   47.70
  -2   6  -2  687.33   59.69
   2   6   2  730.13   53.19
  -2  -6  -2  732.93   49.80
   2  -6   2  741.63   48.70
  -2  -6  -2  626.94   73.69
  -2  -6  -2  693.63   47.90
  -2  -6  -2  769.32   49.90
  -2  -6  -2  721.73   50.09
   2  -6   2  757.72   54.49
  -2  -6  -2  805.32   52.29
  -2  -6  -2  680.13   49.20
   0   6  -4   36.60   21.50
   0   6   4   22.20    8.30
   0   6  -4   29.70   18.80
   0   6   4   28.90    8.90
   0   6  -4   15.80   10.80
   0   6  -4   21.10    4.90
   0   6  -4   18.90    5.70
   0   6  -4   17.50    4.90
   0   6   4   16.60   21.30
   0  -6   4   52.09   10.10
   0  -6  -4   35.50    8.90
   0  -6  -4   18.40    5.30
   0  -6  -4   18.20    5.30
   0  -6  -4   -3.10   32.60
   0  -6  -4   24.50    7.30
   0  -6   4   14.50   13.30
   0  -6  -4   20.90    4.30
   0  -6  -4   26.80   10.60
   2   6  -6  352.96   25.90
   2   6  -6  268.17   52.39
   2   6  -6  346.37   29.40
  -2   6   6  438.16   63.59
  -2   6   6  349.57   32.70
   2   6  -6  335.27   27.30
  -2  -6   6  378.36   32.70
   2  -6  -6  379.76   27.70
   2  -6  -6  282.67   63.39
   2  -6  -6  343.17   29.00
   2  -6  -6  354.76   32.60
   2  -6  -6  360.56   25.00
   4   6  -8   73.89   16.00
  -4   6   8   48.80   13.40
   4   6  -8   55.09   11.30
  -4   6   8   21.80   44.40
  -4   6   8  120.09   27.70
   4   6  -8   61.79    6.60
  -4   6   8   79.49   15.90
   4   6  -8   69.79   49.50
   4  -6  -8   53.29   12.40
   4  -6  -8   49.20   14.90
   4  -6  -8   68.19   17.50
   4  -6  -8   55.59    7.70
   4  -6  -8   72.69   15.10
  11   7  -7  111.69   34.60
  11   7  -7   90.39   14.70
  11   7  -7   58.49   45.60
 -11   7   7  117.59   14.60
  11   7  -7  146.59   19.10
  11   7  -7  123.29   14.40
 -11   7   7  119.29   16.10
 -11  -7   7  107.99   14.00
  11  -7  -7  101.99   19.30
  11  -7  -7  138.69   61.49
  11  -7  -7  154.68   49.00
  11  -7  -7  109.09   17.90
  11  -7  -7  112.99   19.90
   9   7  -5  326.17   56.69
  -9   7   5  402.26   29.60
   9   7  -5  384.86   30.10
  -9  -7   5  381.96   28.50
   9  -7  -5  301.87   40.30
   9  -7  -5  411.56   26.90
   9  -7  -5  377.86   32.40
  -9  -7   5  404.26   31.80
  -7   7   3  786.42   52.09
   7   7  -3  807.02   54.49
   7   7  -3  789.72   53.39
  -7  -7   3  767.42   51.09
   7  -7  -3  844.12   66.09
   7  -7  -3  753.32   51.89
   7  -7  -3  800.22   55.59
   7  -7  -3  841.32   51.89
   7  -7  -3  784.32   54.19
  -7  -7   3  821.12   72.99
  -7  -7   3  756.92   52.19
   7  -7  -3  803.52   73.89
  -7  -7   3  833.82   55.69
  -7  -7   3  784.02   55.49
   5   7  -1  600.54   42.40
  -5   7   1  562.54   38.20
  -5   7   1  467.95   37.60
   5   7  -1  549.25   40.30
   5   7  -1  584.44   39.30
  -5  -7   1  532.15   56.59
  -5  -7   1  561.44   39.20
   5  -7  -1  604.04   39.20
   5  -7  -1  491.75   47.30
   5  -7  -1  571.04   38.00
   5  -7  -1  584.24   39.00
  -5  -7   1  633.94   41.60
  -5  -7   1  591.24   40.90
  -5  -7   1  582.34   38.50
   5  -7  -1  664.63   43.90
  -3   7  -1  680.63   49.00
  -3   7  -1  769.02   54.29
   3   7   1  623.04   68.29
  -3   7  -1  760.92   46.20
   3   7   1  741.93   53.19
  -3   7  -1  751.92   46.60
   3   7   1  708.83   50.69
  -3  -7  -1  720.53   50.59
  -3  -7  -1  711.23   48.60
  -3  -7  -1  720.03   49.99
  -3  -7  -1  736.53   49.80
  -3  -7  -1  754.12   48.60
  -3  -7  -1  635.24   70.79
  -3  -7  -1  734.33   48.70
  -1   7  -3  289.27   33.10
   1   7   3  436.96   33.70
  -1   7  -3  423.66   26.60
  -1   7  -3  391.96   26.20
  -1   7  -3  308.07   38.70
   1   7   3  422.76   32.70
  -1   7  -3  339.97   26.60
   1   7   3  265.57   48.40
  -1  -7  -3  380.06   29.00
  -1  -7  -3  386.56   61.59
   1  -7   3  374.66   27.40
  -1  -7  -3  379.76   31.30
  -1  -7  -3  392.16   27.20
  -1  -7  -3  394.56   29.00
  -1  -7  -3  368.56   29.60
  -1  -7  -3  378.26   28.70
   1   7  -5  552.94   40.30
   1   7  -5  599.64   39.70
   1   7  -5  598.44   39.40
  -1   7   5  553.84   69.69
  -1   7   5  561.64   45.80
   1   7  -5  592.24   41.00
   1   7  -5  564.24   63.99
   1  -7  -5  544.65   41.70
  -1  -7   5  564.34   42.70
   1  -7  -5  566.54   38.30
   1  -7  -5  598.94   45.60
   1  -7  -5  471.75   82.09
   1  -7  -5  498.05   40.90
   1  -7  -5  593.34   41.00
  -3   7   7   78.49   17.70
   3   7  -7   51.29   49.70
  -3   7   7  103.59   18.70
  -3   7   7  106.89   44.90
   3   7  -7   86.19   15.10
   3   7  -7  106.99    9.80
   3   7  -7  122.49   14.20
   3  -7  -7  125.49   15.60
   3  -7  -7  109.49   16.50
   3  -7  -7  144.49   21.30
   3  -7  -7  103.39   55.39
   3  -7  -7  121.09   17.40
   3  -7  -7  113.39   11.10
   5   7  -9  190.08   25.70
  -5   7   9  166.58   35.90
  -5   7   9  162.28   66.99
   5   7  -9  123.19   61.89
   5   7  -9  147.69   21.10
   5   7  -9   87.49   65.99
  -5   7   9  173.18   26.10
   5  -7  -9  165.68   36.90
   5  -7  -9  101.79   22.70
   5  -7  -9  183.78   15.30
   5  -7  -9  213.08   19.60
   5  -7  -9  176.78   87.99
  12   8  -8  -67.79   67.59
 -12   8   8    8.70    7.40
 -12   8   8   33.10   10.50
  12   8  -8    7.80   11.50
  12   8  -8   31.20   13.40
  12   8  -8    9.50   36.40
  12   8  -8   23.20   11.60
  12  -8  -8   65.09   67.29
  12  -8  -8   19.00    6.50
 -12  -8   8   31.00    9.40
  12  -8  -8    9.70   13.60
  12  -8  -8   -2.50   59.89
  12  -8  -8   18.00   16.30
  10   8  -6  -32.30   39.70
  10   8  -6   28.40   26.10
  10   8  -6    2.90    7.10
 -10   8   6   11.60    6.70
  10   8  -6    4.90    7.10
  10   8  -6    5.50    6.80
  10   8  -6    5.80   10.30
  10  -8  -6    5.10    9.10
  10  -8  -6   17.90   42.70
  10  -8  -6   -0.90    4.10
  10  -8  -6    9.40    9.70
 -10  -8   6    5.50    5.70
  10  -8  -6   43.00   36.70
  10  -8  -6    0.50    7.00
   8   8  -4   95.39   12.20
  -8   8   4  101.59    7.90
   8   8  -4  113.99   13.40
  -8   8   4  106.69   10.90
   8   8  -4   76.39   32.50
  -8  -8   4   99.89   10.50
   8  -8  -4   82.19   12.40
   8  -8  -4  118.39   29.30
   8  -8  -4   69.19   30.60
  -8  -8   4   60.69   12.20
   8  -8  -4  108.09   14.30
   8  -8  -4   89.89   13.00
   6   8  -2   -2.40    3.70
  -6   8   2  -10.10    5.80
   6   8  -2    6.30    5.60
  -6   8   2    3.20    2.40
   6   8  -2   -4.90   23.30
   6  -8  -2   13.90   17.50
  -6  -8   2    4.90    4.50
   6  -8  -2    2.50    3.50
  -6  -8   2    4.40    4.50
   6  -8  -2   -2.60   11.60
  -6  -8   2    9.00   19.90
  -6  -8   2   -3.30    2.70
   6  -8  -2    4.50    3.70
   6  -8  -2    0.90    3.60
  -6  -8   2    3.30    3.80
  -4   8   0   93.19    7.10
  -4   8   0   97.59   12.50
   4   8   0   96.89   10.30
   4   8   0   64.29   25.10
   4   8   0  110.19   15.40
  -4  -8   0   81.19    9.90
  -4  -8   0   85.59   10.80
  -4  -8   0   71.59   10.40
  -4  -8   0   77.39    9.10
  -4  -8   0   78.89   27.10
  -4  -8   0   84.39   12.50
  -2   8  -2   57.39    9.80
   2   8   2   46.80   11.10
   2   8   2   42.80   22.70
  -2  -8  -2   42.70    8.20
  -2  -8  -2   44.40    8.80
  -2  -8  -2   42.20    7.90
  -2  -8  -2   39.00    7.50
  -2  -8  -2   -2.50   30.40
  -2  -8  -2   81.09   12.90
   0   8  -4   45.70   12.00
   0   8  -4   52.39   21.70
   0   8  -4   66.69    7.60
   0   8   4   63.39   29.20
   0   8   4   47.30   11.70
   0   8  -4   64.69    7.60
   0   8   4   80.19   16.30
   0  -8  -4   45.90   15.30
   0  -8  -4   54.09    9.70
   0  -8  -4   57.69    8.30
   0  -8  -4   54.89   38.50
   0  -8  -4   56.69    9.80
   2   8  -6   13.90    6.00
   2   8  -6   21.10    6.20
  -2   8   6   21.10   10.20
  -2   8   6   25.40   34.30
  -2   8   6   14.80   10.80
   2   8  -6   20.60    6.40
   2   8  -6    4.90    6.10
   2   8  -6   28.50    8.20
   2  -8  -6   22.20   11.10
   2  -8  -6   23.60    9.80
   2  -8  -6   25.80    5.80
   2  -8  -6   19.00    8.00
   2  -8  -6  -26.20   44.90
   2  -8  -6   31.60    7.10
   4   8  -8  -31.60   78.19
   4   8  -8    2.30    8.80
   4   8  -8    5.10   11.20
   4   8  -8   19.30   52.99
  -4   8   8   35.40   54.09
  -4   8   8   -6.20   10.90
  -4   8   8   -1.70   17.50
   4  -8  -8   -1.00   10.40
   4  -8  -8   -1.60    7.50
   4  -8  -8   -3.00    5.00
   4  -8  -8    1.40    4.90
   4  -8  -8   -5.80   13.50
 -11   9   7  197.28   20.30
  11   9  -7  176.98   26.40
  11   9  -7  165.78   45.80
  11   9  -7  174.68   20.20
  11   9  -7  156.88   21.90
  11   9  -7  132.09   19.40
 -11   9   7  156.88   20.60
  11   9  -7   95.49   66.89
  11  -9  -7  179.88   65.59
  11  -9  -7  176.48   26.80
 -11  -9   7  152.38   18.70
  11  -9  -7  137.99   23.10
  11  -9  -7  169.08   59.69
  11  -9  -7  180.08   16.20
  11  -9  -7  167.88   24.80
  -9   9   5  206.58   18.10
   9   9  -5  169.48   22.50
  -9   9   5  209.78   20.80
   9   9  -5  171.28   19.30
   9   9  -5  199.78   52.99
   9   9  -5  183.58   18.70
   9   9  -5  195.58   19.70
  -9  -9   5  182.18   16.80
   9  -9  -5  106.49   39.10
   9  -9  -5  193.48   20.40
   9  -9  -5  154.58   47.40
  -9  -9   5  138.09   22.70
   9  -9  -5  174.78   20.80
   9  -9  -5  168.08   20.70
   9  -9  -5  189.78   16.50
  -7   9   3  336.67   23.20
   7   9  -3  233.98   48.00
  -7   9   3  354.46   24.50
   7   9  -3  322.97   25.70
   7   9  -3  311.17   27.70
   7   9  -3  327.77   26.50
   7  -9  -3  355.86   26.50
   7  -9  -3  326.97   25.40
  -7  -9   3  327.27   29.00
  -7  -9   3  336.87   45.60
   7  -9  -3  389.46   41.80
   7  -9  -3  354.66   26.00
   7  -9  -3  294.87   42.10
  -7  -9   3  308.37   27.00
   5   9  -1  417.66   37.30
  -5   9   1  460.05   29.70
   5   9  -1  469.65   37.40
   5   9  -1  380.56   55.59
   5   9  -1  482.05   32.70
  -5   9   1  440.66   34.80
  -5  -9   1  448.46   30.90
  -5  -9   1  479.45   52.39
  -5  -9   1  438.66   31.40
   5  -9  -1  506.15   34.40
  -5  -9   1  496.65   37.10
   3   9   1  344.47   31.00
   3   9   1  333.57   28.40
   3   9   1  317.17   49.00
  -3  -9  -1  311.07   24.00
  -3  -9  -1  251.47   46.10
  -3  -9  -1  303.07   24.00
  -3  -9  -1  353.96   32.10
  -3  -9  -1  376.56   28.20
   1   9   3  413.56   61.29
   1   9   3  532.75   43.30
  -1  -9  -3  482.75   36.90
  -1  -9  -3  457.45   70.99
  -1  -9  -3  546.85   39.00
  -1  -9  -3  541.75   40.40
   1   9  -5  201.08   38.30
   1   9  -5  187.78   25.20
   1   9  -5  243.78   18.20
  -1   9   5  250.67   27.50
  -1   9   5  309.47   30.40
   1   9  -5  228.18   17.80
  -1   9   5  243.78   48.20
   1   9  -5  277.17   37.20
   1  -9  -5  219.68   22.30
   1  -9  -5  225.68   21.70
   1  -9  -5  193.78   24.10
   1  -9  -5  156.28   59.49
   1  -9  -5  214.38   25.70
  -3   9   7   95.19   24.10
   3   9  -7  103.39   15.00
   3   9  -7  120.79   14.50
   3   9  -7   93.09   14.90
  -3   9   7   87.09   17.90
   3   9  -7  107.19   48.50
   3   9  -7  107.49   13.60
  -3   9   7  128.79   52.19
   3  -9  -7   87.89   15.00
   3  -9  -7   84.39   17.90
   3  -9  -7  109.59   15.30
   3  -9  -7   77.19   16.80
   3  -9  -7   23.50   71.19
  10  10  -6    0.10    8.00
  10  10  -6  -85.69   54.59
  10  10  -6  -17.20   31.80
 -10  10   6   -0.90    6.60
  10  10  -6    8.50   12.30
  10  10  -6   11.50   11.60
  10  10  -6   13.90   10.10
 -10  10   6   10.00    9.10
  10 -10  -6   37.50   51.89
  10 -10  -6   14.50    6.90
  10 -10  -6   -0.60    8.60
  10 -10  -6  -21.50   46.30
  10 -10  -6   -0.70   10.30
  10 -10  -6    7.60   12.60
   8  10  -4    1.30    6.10
  -8  10   4    0.00    4.60
  -8  10   4   -0.30    3.20
  -8  10   4    4.80    6.40
   8  10  -4   -2.30    6.30
   8  10  -4   40.50   40.90
   8  10  -4   -0.90    8.10
   8 -10  -4   -1.70    5.80
  -8 -10   4    3.50    4.50
   8 -10  -4   -9.30   30.40
   8 -10  -4    1.00    5.40
  -8 -10   4    6.30    6.30
   8 -10  -4    3.90    5.70
   8 -10  -4  -29.60   28.40
   6  10  -2   -1.40    4.70
   6  10  -2    1.50    4.90
   6  10  -2    1.20    7.80
  -6  10   2   -7.50    4.80
   6  10  -2  -43.80   29.80
  -6  10   2   -0.90    2.90
  -6  10   2   -6.40    4.10
  -6 -10   2    0.90    5.60
  -6 -10   2    0.40    4.90
   6 -10  -2   -2.60    4.90
   4  10   0   -7.40   25.00
   4  10   0    7.60    8.30
   4  10   0    1.50    5.90
  -4 -10   0    2.20    3.40
  -4 -10   0   -0.40    4.00
  -4 -10   0   -2.70    4.40
  -4 -10   0    8.90   23.60
  -4 -10   0   -1.90    4.20
   2  10   2   11.40    9.10
   2  10   2  -11.10   28.30
   2  10   2    7.80    7.50
  -2 -10  -2   16.70    6.40
  -2 -10  -2    8.30    7.30
  -2 -10  -2   15.10    6.60
  -2 -10  -2   27.90   34.10
   0  10  -4   18.30   13.20
   0  10   4    9.60   10.40
   0  10   4   60.69   34.00
   0  10   4   12.70   10.40
   0  10  -4   15.80    5.00
   0 -10  -4   13.20    6.30
   0 -10  -4   12.30    8.60
   0 -10  -4   26.20   49.00
   0 -10  -4   12.00    9.10
   0 -10  -4   17.00    7.40
   2  10  -6   18.90    6.20
   2  10  -6   48.90   33.50
   2  10  -6   -8.00   27.90
   2  10  -6   10.50    6.00
  -2  10   6    6.90   13.80
  -2  10   6    7.60   43.70
  -2  10   6   -1.40   10.80
   2 -10  -6  -48.60   70.79
   2 -10  -6    5.30    8.50
   2 -10  -6   10.60   12.40
   2 -10  -6   18.30    6.90
   7  11  -3   82.19   15.50
   7  11  -3   69.69   13.10
   7  11  -3   43.50   40.70
  -7  11   3  101.29   15.10
  -7  11   3  100.59   10.60
   7  11  -3  101.89   14.70
   7  11  -3  107.69   15.80
   7  11  -3   90.59   11.60
  -7  11   3   99.39   10.80
  -7 -11   3   80.19   15.80
   7 -11  -3  114.49   14.70
   5  11  -1  237.48   27.60
  -5  11   1  215.58   20.40
  -5  11   1  245.58   23.40
   5  11  -1  251.47   21.10
   5  11  -1  277.67   45.40
  -5 -11   1  221.68   19.90
   5 -11  -1  254.67   23.20
  -5 -11   1  275.77   25.90
  -3  11  -1  156.48   17.30
   3  11   1  134.19   39.20
   3  11   1  160.08   18.50
   3  11   1  204.38   25.10
  -3 -11  -1  162.98   17.00
  -3 -11  -1  210.48   20.70
   1  11   3  172.68   45.10
   1  11   3  208.08   23.70
  -1  11  -3  166.08   17.20
   1  11   3  190.18   26.00
  -1 -11  -3  152.78   16.10
  -1 -11  -3  179.98   19.70
  -1 -11  -3  146.49   19.60
  -1 -11  -3  165.68   21.00
  -6  12   2    0.90    8.40
   6  12  -2   11.90   12.30
   6  12  -2   11.10   29.70
  -6  12   2   -5.00    7.90
   6 -12  -2   -9.50    6.90
  -6 -12   2   -3.50    6.90
   4  12   0   46.80   15.30
  -4  12   0   39.70   10.40
   4  12   0  -41.20   29.40
  -4  12   0   25.00   10.20
  -4 -12   0   51.39   12.30
   2  12   2   -0.70    9.00
   2  12   2  -16.30   33.40
  -2  12  -2   -5.30    6.90
   2  12   2   -1.80   12.10
  -2 -12  -2    1.40    6.50
  -2 -12  -2   -1.50    7.00
  -2 -12  -2  -11.30   30.30
  14   0  -9   74.39   67.29
  14   0  -9    8.50   10.40
 -14   0   9    5.70    4.90
  14   0  -9  -14.00   26.80
  14   0  -9   -3.40   12.50
  14   0  -9   -1.10    4.30
 -12   0   7    5.80    4.00
  12   0  -7   -0.80    8.40
  12   0  -7   -1.60    6.60
  12   0  -7   -1.60   16.80
  12   0  -7   56.89   31.70
  12   0  -7   -1.40    7.00
  12   0  -7   -0.70    5.30
  10   0  -5    0.50    3.80
  10   0  -5    0.70   17.80
  10   0  -5   -0.50    2.80
 -10   0   5   -0.70    2.40
 -10   0   5    0.30    4.30
  10   0  -5    1.70    2.70
 -10   0   5    2.80   14.20
   8   0  -3    0.40    1.50
  -8   0   3   13.10   11.80
  -8   0   3   -0.70    1.10
  -8   0   3   -0.90    2.80
   8   0  -3    0.90    1.40
   8   0  -3    0.80    2.50
  -8   0   3    0.90    2.30
   8   0  -3   -9.50   16.90
   6   0  -1  -15.80   14.10
  -6   0   1   -2.20    4.50
  -6   0   1   -9.40   11.20
  -6   0   1    0.50    1.40
   6   0  -1    1.40    2.40
  -6   0   1   -1.20    0.90
  -4   0  -1   -6.50   13.50
  -4   0  -1   -4.70    3.70
   4   0   1   -0.40   10.40
   4   0   1    0.20    1.90
  -4   0  -1    1.10    2.00
  -4   0  -1   -2.00    1.90
   2   0   3   -4.80    3.90
  -2   0  -3    3.80    4.20
  -2   0  -3   -1.80    1.70
  -2   0  -3    9.20   14.60
  -2   0  -3    0.70    2.90
   2   0   3   -2.00   16.60
   2   0   3    2.20    4.40
  -2   0  -3    4.10    4.40
   0   0   5    4.20    5.10
   0   0  -5    3.60    4.20
   0   0  -5   -0.80    4.40
   0   0   5   -8.50   20.50
   0   0  -5  -34.30   22.50
   0   0  -5    0.70    2.80
   0   0  -5    3.80    3.50
   0   0   5   -0.70    4.70
  -2   0   7   51.89   30.60
   2   0  -7   25.00   38.10
   4   0  -9   -5.30    9.70
  -4   0   9   -5.90    9.20
  -4   0   9  -45.90   39.30
   4   0  -9    1.40    8.40
   4   0  -9    3.70   43.40
   4   0  -9    3.00    9.30
  -4   0   9   -5.70    5.80
  -4   0   9   -1.60   14.30
 -15   1  10  169.98   20.60
  15   1 -10  232.58   37.70
  15   1 -10  139.89   60.09
  15   1 -10  152.08   29.70
 -15   1  10  159.88   18.30
  15  -1 -10  117.29   62.39
  15  -1 -10  143.29   28.40
 -15  -1  10   98.29   16.90
  15  -1 -10  191.18   63.29
  15  -1 -10  125.99   29.50
 -15  -1  10  161.78   16.40
  15  -1 -10  100.39   26.80
  13   1  -8  335.87   31.80
  13   1  -8  352.26   34.20
  13   1  -8  356.86   37.80
  13   1  -8  338.77   66.09
  13   1  -8  321.97   31.10
 -13   1   8  363.26   29.70
  13  -1  -8  322.07   31.60
  13  -1  -8  326.67   33.80
  13  -1  -8  309.57   36.40
  13  -1  -8  315.87   27.70
  13  -1  -8  406.96   79.39
  13  -1  -8  400.16   64.19
 -13  -1   8  392.26   30.10
  11   1  -6 1077.09  102.29
 -11   1   6 1033.90   68.99
  11   1  -6  893.31   68.79
  11   1  -6 1044.20   68.99
  11  -1  -6  977.60   69.89
  11  -1  -6 1014.20   64.69
  11  -1  -6 1104.29  102.69
 -11  -1   6 1096.69   69.39
 -11  -1   6 1171.68  100.59
  11  -1  -6 1023.10   73.09
   9   1  -4  964.90   69.69
  -9   1   4 1051.89   65.89
   9   1  -4 1051.89   66.59
  -9   1   4 1058.99   69.69
   9   1  -4 1101.69   72.79
   9   1  -4 1027.90   95.59
  -9   1   4 1188.98   93.39
  -9   1   4 1009.40   72.39
  -9  -1   4 1097.29   69.99
   9  -1  -4 1144.99   97.89
  -9  -1   4 1083.99   73.09
  -9  -1   4 1179.88   94.69
   9  -1  -4 1031.10   72.29
   9  -1  -4 1064.79   65.09
  -9  -1   4 1033.90   66.69
   9  -1  -4 1063.99   70.09
   7   1  -2 2090.79  130.49
   7   1  -2 2252.87  135.89
  -7   1   2 2233.08  133.49
  -7   1   2 2225.68  153.98
  -7   1   2 2184.58  135.49
   7   1  -2 2136.49  133.69
   7  -1  -2 2124.99  133.39
  -7  -1   2 2144.89  130.99
   7  -1  -2 1944.11  153.98
  -7  -1   2 2196.78  130.89
   7  -1  -2 1826.32  134.39
  -7  -1   2 2082.59  135.59
  -5   1   0 2537.55  151.98
   5   1   0 2600.44  152.18
   5   1   0 1998.10  168.98
   5   1   0 2333.87  150.08
  -5   1   0 2441.86  153.68
  -5   1   0 2057.09  166.88
   5  -1   0 2569.94  152.38
  -5  -1   0 2545.25  150.68
  -5  -1   0 2208.78  171.58
  -5  -1   0 2493.25  155.18
  -5  -1   0 2532.15  148.19
   5  -1   0 2064.09  167.68
   3   1   2 1535.15   94.59
   3   1   2 1511.25   97.79
  -3   1  -2 1515.55   96.89
   3   1   2 1452.25   96.69
   3   1   2 1245.28  113.29
  -3   1  -2 1474.35   94.69
  -3   1  -2 1488.05   96.19
  -3   1  -2 1456.45  117.19
  -3  -1  -2 1489.95   96.29
   3  -1   2 1519.45   94.19
  -3  -1  -2 1528.05   95.39
   3  -1   2 1554.24   96.69
   3  -1   2 1444.56  115.39
  -3  -1  -2 1334.37  117.49
  -1   1  -4 1438.06   90.99
   1   1   4 1326.67  115.49
   1   1   4 1411.66   93.49
  -1   1  -4 1311.47   92.69
   1   1   4 1485.05   94.99
  -1   1  -4 1312.07  117.69
  -1   1  -4 1400.56   91.29
  -1   1  -4 1437.76   91.19
  -1  -1  -4 1017.80  114.39
  -1  -1  -4 1490.25   94.39
   1  -1   4 1319.87   92.89
  -1  -1  -4 1359.56   91.09
   1  -1   4 1617.04   95.39
  -1  -1  -4 1367.86   90.59
   1  -1   4 1323.57  112.29
  -1  -1  -4 1394.46   91.19
  -1   1   6 1258.87  106.19
  -1   1   6 1098.99   78.29
   1   1  -6  835.82  105.69
  -1   1   6 1128.49   81.69
   1   1  -6 1076.59   74.19
   1   1  -6 1067.09   75.79
   1   1  -6 1153.38   79.89
   1  -1  -6 1088.69   74.59
  -1  -1   6 1348.97  109.09
   1  -1  -6 1192.18   76.79
  -1  -1   6 1206.98   78.69
  -1  -1   6 1083.09   81.09
   1  -1  -6  865.91  106.89
   1  -1  -6 1252.67   81.29
   1  -1  -6 1136.59   76.29
   3   1  -8  281.97   26.30
   3   1  -8  297.37   69.99
  -3   1   8  268.57   26.50
  -3   1   8  295.27   28.90
  -3   1   8  242.68   31.60
   3   1  -8  226.88   27.70
   3   1  -8  273.57   23.30
  -3   1   8  275.27   60.89
  -3  -1   8  263.77   32.10
   3  -1  -8  222.98   67.59
  -3  -1   8  316.17   59.89
   3  -1  -8  270.47   24.70
   3  -1  -8  238.78   28.50
  -3  -1   8  264.17   27.30
   3  -1  -8  219.58   25.30
   5   1 -10  159.08   18.90
  -5   1  10  176.28   25.60
  -5   1  10  284.77   45.40
  -5   1  10  167.18   26.00
   5   1 -10  178.18   25.50
   5   1 -10  163.58   76.79
   5   1 -10  175.28   29.50
  -5   1  10  310.97   74.49
   5  -1 -10  113.29   21.30
  -5  -1  10  118.89   64.39
   5  -1 -10   53.99   79.69
  -5  -1  10  160.98   25.20
   5  -1 -10  119.59   21.80
   5  -1 -10  247.68   36.20
  -5  -1  10  156.08   33.40
  14   2  -9   67.49   22.40
  14   2  -9   70.69   48.10
  14   2  -9   80.09   44.30
 -14   2   9   29.80    8.10
  14   2  -9   42.70   14.70
 -14   2   9   60.79   10.50
 -14  -2   9   54.29    7.80
  14  -2  -9   33.90   17.20
  14  -2  -9   31.60   41.30
  14  -2  -9   21.70   59.19
 -14  -2   9   29.40    8.70
  14  -2  -9   54.79   15.20
  14  -2  -9   56.59   18.40
  12   2  -7   19.30    9.20
  12   2  -7   12.10    9.00
  12   2  -7   28.10   10.90
 -12   2   7   30.80    8.20
  12   2  -7   29.30   39.00
  12  -2  -7   54.19   23.20
  12  -2  -7   17.90   10.60
  12  -2  -7   41.50   33.40
  12  -2  -7    8.90    7.20
  12  -2  -7   19.80    6.10
  12  -2  -7   21.10    8.80
 -12  -2   7   22.50    6.80
 -10   2   5  314.77   49.30
 -10   2   5  251.47   20.80
  10   2  -5  320.57   54.19
  10   2  -5  212.78   20.80
  10   2  -5  224.18   22.80
 -10   2   5  250.77   24.10
  10   2  -5  235.58   19.30
 -10  -2   5  376.36   52.29
  10  -2  -5  247.38   23.70
  10  -2  -5  244.88   16.10
 -10  -2   5  278.87   24.70
  10  -2  -5  235.88   21.10
  10  -2  -5  207.48   45.50
 -10  -2   5  277.37   21.30
   8   2  -3  216.88   16.40
  -8   2   3  217.78   18.00
   8   2  -3  266.47   45.00
   8   2  -3  216.98   20.20
  -8   2   3  274.77   40.90
   8   2  -3  214.68   18.60
  -8   2   3  229.48   20.30
  -8  -2   3  229.18   39.50
   8  -2  -3  223.88   20.10
  -8  -2   3  228.78   16.90
  -8  -2   3  213.68   18.20
   8  -2  -3  161.08   36.70
  -8  -2   3  221.58   20.50
  -8  -2   3  244.48   20.70
   8  -2  -3  235.68   18.80
  -8  -2   3  237.68   16.50
   6   2  -1    0.70    1.90
   6   2  -1    5.80    2.70
  -6   2   1    9.90   13.00
   6   2  -1    6.40    2.90
   6   2  -1    8.50   15.90
  -6   2   1    6.20    3.70
  -6   2   1    8.90    3.40
   6  -2  -1    7.20    3.20
   6  -2  -1   24.30   16.10
  -6  -2   1    3.50    2.40
   6  -2  -1   12.80    4.00
  -6  -2   1    4.30   10.50
  -6  -2   1    9.00    3.40
  -6  -2   1    9.30    5.10
  -6  -2   1    2.90    1.80
   4   2   1   80.99    8.90
   4   2   1   83.99    9.90
  -4   2  -1   77.69    9.20
   4   2   1   69.89   23.70
  -4   2  -1   84.29   13.10
   4   2   1   66.29   10.80
  -4   2  -1   94.29    8.90
  -4   2  -1  106.19   25.90
   4  -2   1   77.19    8.40
  -4  -2  -1   85.09    9.20
  -4  -2  -1   55.99   21.00
  -4  -2  -1   81.89   11.10
   4  -2   1   69.09   23.20
  -4  -2  -1   83.99    7.70
  -4  -2  -1   86.39   10.30
   2   2   3  658.93   68.99
  -2   2  -3  702.13   45.50
   2   2   3  650.73   48.20
  -2   2  -3  665.53   45.10
  -2   2  -3  685.13   67.59
  -2   2  -3  623.24   46.30
  -2   2  -3  683.93   47.20
  -2  -2  -3  665.33   46.00
  -2  -2  -3  676.53   46.00
   2  -2   3  659.23   47.40
   2  -2   3  618.84   64.29
  -2  -2  -3  710.03   48.50
  -2  -2  -3  638.04   45.80
  -2  -2  -3  509.85   67.09
   0   2  -5   43.80    9.60
   0   2  -5   34.20    7.30
   0   2   5   50.89   10.60
   0   2   5   34.50    9.50
   0   2  -5    5.20   24.80
   0   2  -5   43.70    9.10
   0   2  -5   30.20    8.20
   0   2   5   39.20   25.60
   0  -2   5   48.90   11.60
   0  -2  -5   42.30    8.40
   0  -2  -5   65.19   13.70
   0  -2   5    2.80   20.20
   0  -2  -5   36.90    7.50
   0  -2  -5   29.70    7.50
   0  -2  -5   48.00   26.90
  -2   2   7   70.59   13.80
   2   2  -7   71.29   15.00
  -2   2   7   66.49   14.30
   2   2  -7  134.99   50.29
   2   2  -7   74.59   12.10
  -2   2   7  154.28   45.70
   2   2  -7   92.99   11.70
   2  -2  -7  103.39   14.90
   2  -2  -7   52.09   12.10
   2  -2  -7   80.49   12.30
  -2  -2   7   68.89   13.20
   2  -2  -7   71.19   43.30
  -2  -2   7  126.39   38.50
   2  -2  -7  124.69   16.70
  -4   2   9   16.70   10.10
  -4   2   9   19.00   11.20
   4   2  -9   16.20    8.80
  -4   2   9   22.60   19.60
  -4   2   9   71.49   49.60
   4   2  -9    3.30    9.80
   4   2  -9  -25.40   52.09
   4   2  -9   25.70   13.20
  -4  -2   9   29.20   17.30
   4  -2  -9   52.89   72.39
   4  -2  -9   20.20   12.80
   4  -2  -9    4.00   11.40
   4  -2  -9    4.30   12.10
  -4  -2   9   30.70   12.20
  -4  -2   9   10.90   41.50
  15   3 -10   82.69   25.00
  15   3 -10   98.09   22.40
  15   3 -10  140.89   84.59
  15   3 -10   91.99   70.59
 -15   3  10   72.79   15.10
  15   3 -10   36.70   13.70
 -15   3  10  103.99   15.30
  15  -3 -10   79.89   25.40
 -15  -3  10   69.59    9.20
 -15  -3  10   68.19   23.70
  15  -3 -10   70.69   24.30
  15  -3 -10   57.09   62.89
 -15  -3  10  113.69   18.40
  15  -3 -10   82.49   37.80
  13   3  -8  264.07   34.20
  13   3  -8  323.07   30.30
  13   3  -8  310.57   72.99
  13   3  -8  423.96   62.99
  13   3  -8  313.87   38.40
  13  -3  -8  343.27   60.29
 -13  -3   8  351.76   23.50
  13  -3  -8  344.37   34.60
  13  -3  -8  340.17   26.00
  13  -3  -8  262.07   71.89
 -13  -3   8  338.57   38.60
  13  -3  -8  264.67   34.70
 -13  -3   8  374.16   29.40
  13  -3  -8  332.97   32.20
  11   3  -6  138.89   15.90
  11   3  -6  135.19   17.60
  11   3  -6  160.58   52.09
 -11   3   6  163.28   15.70
  11   3  -6  130.59   16.50
 -11  -3   6  152.18   38.90
 -11  -3   6  160.18   15.50
  11  -3  -6  117.79   19.30
 -11  -3   6  169.38   17.40
  11  -3  -6  151.88   10.50
  11  -3  -6  171.88   34.00
  11  -3  -6  153.68   11.30
  11  -3  -6  163.98   19.10
   9   3  -4 1346.67  116.89
   9   3  -4 1289.07   85.89
  -9   3   4 1590.54  113.59
  -9   3   4 1355.06   90.99
  -9   3   4 1384.36   83.19
  -9   3   4 1346.67   87.59
   9   3  -4 1345.47   88.29
   9   3  -4 1295.27   90.39
   9  -3  -4 1364.26  114.79
  -9  -3   4 1362.56   91.19
   9  -3  -4 1420.76   91.09
  -9  -3   4 1336.57   87.79
  -9  -3   4 1384.26   88.49
  -9  -3   4 1408.06  110.89
   9  -3  -4 1281.57   87.79
  -7   3   2 1223.18   91.89
  -7   3   2 1134.19   72.59
   7   3  -2  987.40   93.49
   7   3  -2 1106.79   71.29
   7   3  -2 1151.88   73.49
  -7  -3   2 1110.69   73.09
  -7  -3   2 1144.39   71.89
  -7  -3   2 1106.09   73.89
  -7  -3   2 1147.99   75.59
   7  -3  -2 1140.99   72.79
  -7  -3   2 1084.99   93.49
  -7  -3   2 1157.58   71.39
   7  -3  -2 1032.20   92.19
   5   3   0 2118.59  131.69
   5   3   0 2040.90  129.89
  -5   3   0 2125.39  127.49
   5   3   0 2128.69  132.89
  -5   3   0 2095.79  147.79
  -5   3   0 2174.68  130.79
  -5   3   0 2113.89  129.29
   5   3   0 1758.22  150.08
  -5  -3   0 2041.00  129.99
   5  -3   0 2060.59  128.89
   5  -3   0 2044.30  130.29
  -5  -3   0 2176.08  128.69
  -5  -3   0 2113.59  131.99
   5  -3   0 1834.52  146.39
  -5  -3   0 1733.83  149.29
  -5  -3   0 2112.09  131.09
   3   3   2 1268.57   80.49
   3   3   2 1191.38   79.39
  -3   3  -2  940.21   92.19
  -3   3  -2 1177.88   77.39
   3   3   2 1082.49   99.49
  -3   3  -2 1284.87   76.99
  -3   3  -2 1200.88   79.69
  -3  -3  -2 1199.68   77.59
  -3  -3  -2 1040.40  100.39
  -3  -3  -2 1114.29   77.09
   3  -3   2 1217.78   78.09
   3  -3   2 1116.09   93.99
  -3  -3  -2 1201.68   77.69
  -3  -3  -2 1235.78   79.59
  -3  -3  -2 1223.28   75.69
  -1   3  -4 1036.30   70.99
   1   3   4  924.41   94.89
   1   3   4 1053.09   73.89
  -1   3  -4 1088.59   69.49
   1   3   4 1034.80   73.19
  -1   3  -4 1044.40   70.59
  -1   3  -4 1131.39   97.09
  -1   3  -4 1053.89   69.69
  -1  -3  -4  954.60   69.99
  -1  -3  -4 1071.19   69.99
   1  -3   4 1008.50   72.49
   1  -3   4 1207.48   93.09
  -1  -3  -4 1117.99   73.79
   1   3  -6  273.47   55.29
   1   3  -6  196.08   21.80
  -1   3   6  227.08   49.20
  -1   3   6  286.27   54.49
   1   3  -6  262.07   20.20
  -1   3   6  232.88   24.40
   1   3  -6  213.18   20.40
  -1  -3   6  216.08   43.50
   1  -3  -6  343.17   54.79
   1  -3  -6  224.68   21.40
   1  -3  -6  209.88   53.69
   1  -3  -6  196.68   20.20
   1  -3  -6  198.18   20.10
  -1  -3   6  212.68   24.60
   3   3  -8  479.25   34.40
   3   3  -8  423.66   40.50
   3   3  -8  335.37   74.69
   3   3  -8  473.25   38.00
  -3   3   8  553.84   79.79
  -3   3   8  409.36   44.50
  -3   3   8  552.14   43.50
   3  -3  -8  401.56   41.30
  -3  -3   8  497.15   46.00
   3  -3  -8  452.35   36.90
   3  -3  -8  502.05   90.79
  -3  -3   8  563.64   76.29
   3  -3  -8  508.05   38.40
   3  -3  -8  448.66   38.90
   5   3 -10   76.99   21.70
   5   3 -10   68.09   12.40
   5   3 -10    0.20   68.49
  -5   3  10   53.39   14.10
  -5   3  10   69.39   18.60
  -5   3  10  212.28   70.99
  -5  -3  10   81.59   53.29
   5  -3 -10   61.79   19.30
  -5  -3  10   18.50   15.50
   5  -3 -10  126.09   79.79
   5  -3 -10  101.59   23.80
  14   4  -9   -1.40   10.10
  14   4  -9   48.00   42.00
 -14   4   9    0.00    7.30
  14   4  -9    9.00   11.70
 -14   4   9    5.60    7.40
  14   4  -9    0.50   11.40
  14   4  -9  -12.60   45.00
  14  -4  -9    7.60   10.60
  14  -4  -9    3.80   14.30
  14  -4  -9   36.80   37.40
 -14  -4   9    1.50    3.40
 -14  -4   9   -1.60    6.30
 -14  -4   9   12.00    5.50
  14  -4  -9   23.70   70.39
  14  -4  -9   -9.30   13.60
  14  -4  -9    6.00    4.20
  12   4  -7  255.67   30.20
  12   4  -7  246.88   20.10
 -12   4   7  250.57   22.80
  12   4  -7  179.38   57.39
  12   4  -7  226.18   23.50
  12  -4  -7  331.37   51.19
  12  -4  -7  312.57   31.60
 -12  -4   7  242.78   22.30
  12  -4  -7  267.67   17.20
  12  -4  -7  240.68   61.69
  12  -4  -7  211.38   24.20
 -12  -4   7  235.48   20.60
  10   4  -5  100.59   36.90
  10   4  -5   83.09   12.20
  10   4  -5   76.89   10.80
 -10   4   5   56.39    9.00
  10   4  -5   93.39   13.80
 -10  -4   5   58.59   27.00
  10  -4  -5   66.19   21.80
  10  -4  -5   75.89   15.30
  10  -4  -5   45.60   10.60
 -10  -4   5   80.49   13.40
  10  -4  -5  110.39   36.80
 -10  -4   5   68.39    9.70
  10  -4  -5   59.09   10.10
  -8   4   3  722.53   45.60
   8   4  -3  654.73   44.80
  -8   4   3  754.62   66.99
   8   4  -3  639.54   70.49
  -8   4   3  666.83   47.60
   8  -4  -3  590.94   65.69
  -8  -4   3  661.83   45.70
  -8  -4   3  712.73   45.70
  -8  -4   3  675.13   45.70
   8  -4  -3  628.14   47.20
  -8  -4   3  593.64   64.19
   8  -4  -3  658.53   45.50
   6   4  -1  520.05   37.90
   6   4  -1  613.94   42.10
  -6   4   1  584.14   39.80
   6   4  -1  588.34   40.90
   6   4  -1  506.45   60.39
  -6   4   1  644.54   55.39
  -6   4   1  604.04   35.90
   6   4  -1  552.44   39.20
  -6  -4   1  551.44   39.60
  -6  -4   1  486.25   57.49
  -6  -4   1  572.24   39.20
   6  -4  -1  532.85   56.49
  -6  -4   1  585.54   37.80
   6  -4  -1  573.94   38.20
  -6  -4   1  514.85   40.50
  -6  -4   1  581.04   38.50
   6  -4  -1  548.75   39.50
  -4   4  -1 1008.80   61.79
   4   4   1  922.21   66.29
   4   4   1  887.11   85.09
  -4   4  -1 1029.60   63.09
  -4   4  -1  961.00   61.29
   4   4   1  949.51   64.69
   4   4   1  954.30   62.69
  -4   4  -1  892.51   77.59
  -4  -4  -1  734.33   82.19
   4  -4   1  838.72   77.59
  -4  -4  -1 1002.90   63.39
  -4  -4  -1  976.80   61.89
  -4  -4  -1  937.11   64.79
   4  -4   1  968.20   62.89
  -4  -4  -1  932.11   60.79
  -4  -4  -1  903.81   62.99
   4  -4   1  984.60   61.09
   2   4   3  256.77   23.30
   2   4   3  262.97   46.50
   2   4   3  268.67   24.30
  -2   4  -3  249.68   20.60
  -2   4  -3  232.98   40.10
  -2   4  -3  252.67   20.00
  -2   4  -3  237.38   23.10
  -2   4  -3  264.47   19.80
  -2  -4  -3  243.78   22.80
  -2  -4  -3  237.78   19.20
  -2  -4  -3  241.58   21.10
  -2  -4  -3  192.28   43.00
  -2  -4  -3  256.77   21.10
  -2  -4  -3  253.37   21.20
   2  -4   3  196.58   34.40
   2  -4   3  253.17   22.00
   0   4  -5  289.77   25.30
   0   4   5  203.18   54.79
   0   4  -5  287.57   23.50
   0   4  -5  303.17   25.10
   0   4   5  297.87   28.20
   0   4  -5  269.77   23.70
   0   4  -5  348.37   56.59
   0   4   5  300.67   29.00
   0  -4  -5  288.27   24.60
   0  -4   5  279.67   44.60
   0  -4  -5  313.57   28.30
   0  -4  -5  295.47   25.00
   0  -4   5  283.37   27.20
   0  -4  -5  215.78   51.59
  -2   4   7  121.29   38.60
  -2   4   7   39.00   11.60
  -2   4   7   72.69   15.40
   2   4  -7   61.69   12.50
   2   4  -7   62.59   11.30
   2   4  -7   60.49   38.70
   2   4  -7   75.19   10.20
   2  -4  -7   72.59   12.50
  -2  -4   7  107.99   21.70
   2  -4  -7   79.99   13.70
   2  -4  -7   35.30   10.30
   2  -4  -7   42.50   36.60
  -2  -4   7   88.39   32.60
   2  -4  -7   39.20   10.60
   4   4  -9  156.68   22.00
   4   4  -9  163.18   66.49
  -4   4   9  111.69   21.60
   4   4  -9  150.28   15.60
   4   4  -9  106.39   21.90
  -4   4   9  137.09   60.89
   4  -4  -9  142.39   30.30
  -4  -4   9  131.19   26.80
   4  -4  -9  179.28   77.59
   4  -4  -9  124.49   19.90
  -4  -4   9  218.28   51.99
   4  -4  -9  109.19   23.20
  13   5  -8   23.00   11.10
 -13   5   8   25.60    8.40
 -13   5   8   33.10   10.10
  13   5  -8   62.59   35.80
  13   5  -8  -10.80   50.69
  13   5  -8   29.80   12.00
  13   5  -8   39.80   16.70
  13   5  -8   43.70    9.20
  13  -5  -8   30.80   11.80
  13  -5  -8   20.10   38.90
 -13  -5   8   37.80    9.70
  13  -5  -8   25.30   15.20
  13  -5  -8   47.90   15.10
  13  -5  -8   33.90    5.30
  13  -5  -8    3.10   54.49
  11   5  -6  552.64   83.29
  11   5  -6  656.43   43.90
 -11   5   6  619.34   45.20
  11   5  -6  630.84   47.10
 -11  -5   6  608.14   41.10
  11  -5  -6  683.03   67.59
  11  -5  -6  655.33   87.59
 -11  -5   6  629.24   45.20
  11  -5  -6  649.14   49.99
  11  -5  -6  632.74   51.89
  11  -5  -6  628.14   39.60
   9   5  -4  154.68   15.50
   9   5  -4  165.88   18.30
   9   5  -4  145.69   16.50
  -9   5   4  158.68   14.30
  -9   5   4  175.28   34.90
   9   5  -4  163.68   39.20
   9  -5  -4  172.98   29.40
  -9  -5   4  166.38   17.70
  -9  -5   4  144.49   13.40
   9  -5  -4  165.68   38.50
   9  -5  -4  136.09   16.00
   9  -5  -4  145.59   15.10
  -9  -5   4  159.28   14.40
  -9  -5   4  154.18   15.10
   7   5  -2  988.10   67.39
   7   5  -2 1076.99   68.29
  -7   5   2  967.30   66.29
   7   5  -2  927.51   64.79
  -7   5   2 1021.00   64.39
  -7   5   2 1012.80   61.49
   7   5  -2  829.32   87.19
   7   5  -2 1020.10   65.89
  -7   5   2 1055.69   82.59
  -7  -5   2  990.70   67.79
   7  -5  -2  980.10   64.49
   7  -5  -2 1029.10   86.89
  -7  -5   2 1020.60   65.79
  -7  -5   2 1015.80   66.39
   7  -5  -2  976.40   66.29
  -7  -5   2  991.30   64.39
  -7  -5   2  972.10   65.09
   5   5   0   34.50   20.80
   5   5   0   27.10    7.70
   5   5   0   36.50    7.20
  -5   5   0   39.90    5.80
   5   5   0   34.60   11.00
  -5   5   0   40.20    7.20
  -5   5   0   10.50   12.70
  -5  -5   0   26.00    4.90
  -5  -5   0   21.60    9.30
  -5  -5   0   34.30    6.80
   5  -5   0   29.60    5.90
  -5  -5   0   31.50    6.30
   5  -5   0   35.30   18.20
  -5  -5   0   32.70    5.90
  -5  -5   0   -2.60   16.60
   5  -5   0   35.20    5.40
  -3   5  -2 1335.47   88.59
   3   5   2 1224.98  112.39
  -3   5  -2 1363.16   88.59
  -3   5  -2 1189.58  103.69
   3   5   2 1411.36   93.39
   3   5   2 1481.95   92.49
  -3   5  -2 1446.46   87.89
   3  -5   2 1428.66   89.69
  -3  -5  -2 1353.26   88.49
  -3  -5  -2 1294.17   89.49
   3  -5   2 1283.57  102.99
  -3  -5  -2 1409.46   89.79
  -3  -5  -2 1371.16   87.19
  -3  -5  -2 1506.95   92.59
  -3  -5  -2 1399.16   89.59
   1   5   4  239.08   24.50
   1   5   4  288.37   26.20
  -1   5  -4  244.98   20.20
  -1   5  -4  243.38   20.80
   1   5   4  242.48   47.50
  -1   5  -4  260.67   24.00
  -1   5  -4  255.47   19.90
  -1   5  -4  155.08   36.40
  -1  -5  -4  230.08   21.60
  -1  -5  -4  265.77   54.79
  -1  -5  -4  212.08   23.10
  -1  -5  -4  273.57   20.30
   1  -5   4  246.08   22.80
   1   5  -6  484.65   34.50
   1   5  -6  460.85   72.29
   1   5  -6  455.15   33.80
  -1   5   6  556.64   90.99
   1   5  -6  418.76   36.00
  -1   5   6  457.65   41.10
   1   5  -6  369.46   35.70
  -1   5   6  468.45   40.20
   1  -5  -6  443.86   35.50
  -1  -5   6  483.65   42.80
   1  -5  -6  401.46   35.40
   1  -5  -6  445.96   77.19
   1  -5  -6  474.95   39.80
  -1  -5   6  489.55   54.99
  -3   5   8   33.60   12.80
   3   5  -8   28.90   12.30
   3   5  -8   20.70    7.10
  -3   5   8   99.79   43.20
   3   5  -8   29.10    9.70
  -3   5   8   30.70   19.80
  -3  -5   8   16.20   11.10
   3  -5  -8   46.60   11.60
   3  -5  -8   23.20   17.30
   3  -5  -8   29.50   56.89
   3  -5  -8   20.50   19.80
   3  -5  -8   20.10   11.90
  -3  -5   8  -38.20   29.30
  14   6  -9  265.27   31.80
  14   6  -9  157.38   80.29
 -14   6   9  259.07   26.30
  14   6  -9  208.68   29.50
  14   6  -9  236.28   25.20
 -14   6   9  273.77   27.00
  14   6  -9  275.77   62.69
  14  -6  -9  124.09   87.29
 -14  -6   9  244.48   26.50
  14  -6  -9  230.38   68.99
  14  -6  -9  256.97   19.00
  14  -6  -9  265.77   37.20
  12   6  -7   48.90   17.10
  12   6  -7   55.59    9.50
 -12   6   7   51.39    9.90
  12   6  -7   47.60   12.10
  12   6  -7   30.60   31.80
  12   6  -7   74.49   16.30
  12   6  -7   61.29   46.30
  12  -6  -7   45.40    5.80
 -12  -6   7   45.90    9.10
  12  -6  -7   50.49   13.90
  12  -6  -7   42.70   13.60
  12  -6  -7   59.69   46.50
  10   6  -5  754.62   86.99
  10   6  -5  783.92   56.89
 -10   6   5  880.61   56.59
  10   6  -5  851.51   61.79
 -10  -6   5  841.02   57.79
  10  -6  -5  737.73   58.99
  10  -6  -5  846.72   51.69
  10  -6  -5  800.52   87.09
 -10  -6   5  807.82   60.39
  10  -6  -5  875.81   78.79
 -10  -6   5  867.71   56.39
  10  -6  -5  779.82   61.49
 -10  -6   5  806.72   52.39
 -10  -6   5  940.01   86.19
   8   6  -3  137.09   13.90
  -8   6   3  123.59   12.00
   8   6  -3  112.19   14.10
  -8   6   3  123.49   29.50
   8   6  -3   65.89   30.70
   8  -6  -3  199.98   33.80
   8  -6  -3  125.79   14.10
   8  -6  -3  115.89   12.70
  -8  -6   3  159.18   14.70
  -8  -6   3  111.59   30.40
  -8  -6   3  136.79   12.30
  -8  -6   3  128.39   15.10
  -8  -6   3  145.39   13.00
   6   6  -1 1041.00   69.09
   6   6  -1  813.72   88.69
  -6   6   1 1044.50   65.69
  -6   6   1 1155.38   67.79
   6   6  -1 1004.30   67.39
  -6   6   1  990.00   64.49
  -6  -6   1 1035.50   69.49
   6  -6  -1  962.40   66.79
  -6  -6   1  987.90   90.49
   6  -6  -1  986.70   65.19
  -6  -6   1 1099.69   66.89
  -6  -6   1 1022.30   67.89
  -6  -6   1 1087.29   67.29
  -6  -6   1  995.30   66.99
   6  -6  -1  935.91   89.49
   4   6   1  411.36   59.39
   4   6   1  460.25   31.40
  -4   6  -1  443.66   29.20
  -4   6  -1  428.16   29.90
   4   6   1  427.66   33.20
  -4   6  -1  413.26   30.60
   4   6   1  421.06   34.60
  -4   6  -1  421.56   47.30
  -4  -6  -1  309.47   55.29
  -4  -6  -1  424.76   31.20
  -4  -6  -1  398.76   30.70
   4  -6   1  326.17   41.50
  -4  -6  -1  430.16   31.20
  -4  -6  -1  420.56   31.60
  -4  -6  -1  423.46   29.70
   4  -6   1  424.16   30.30
  -4  -6  -1  455.05   33.60
  -2   6  -3  514.85   57.69
  -2   6  -3  601.54   41.10
  -2   6  -3  605.14   40.20
  -2   6  -3  590.94   40.50
   2   6   3  458.35   69.89
  -2   6  -3  546.15   43.70
   2   6   3  630.64   47.10
  -2   6  -3  597.04   45.60
   2   6   3  628.14   46.00
  -2  -6  -3  664.33   45.90
  -2  -6  -3  582.64   39.70
  -2  -6  -3  615.04   44.50
  -2  -6  -3  585.94   42.60
   2  -6   3  620.34   54.39
  -2  -6  -3  554.54   41.20
   2  -6   3  555.34   42.00
   0   6  -5  381.86   28.80
   0   6  -5  350.16   29.40
   0   6   5  383.16   45.90
   0   6   5  441.26   66.29
   0   6  -5  342.77   26.90
   0   6   5  410.36   34.90
   0   6  -5  314.27   26.60
   0   6  -5  190.58   47.00
   0  -6  -5  362.66   29.40
   0  -6  -5  349.87   25.10
   0  -6   5  321.27   30.30
   0  -6  -5  379.36   32.80
   0  -6  -5  363.26   27.40
   0  -6  -5  330.97   66.19
   0  -6  -5  342.97   29.10
   2   6  -7  363.46   26.50
   2   6  -7  201.78   61.39
  -2   6   7  288.27   32.30
   2   6  -7  291.17   23.30
  -2   6   7  319.27   35.00
   2   6  -7  241.38   26.60
   2   6  -7  300.57   25.70
  -2   6   7  314.67   65.39
   2  -6  -7  284.37   24.40
   2  -6  -7  271.57   26.60
   2  -6  -7  291.87   31.40
   2  -6  -7  206.48   66.89
  -2  -6   7  256.97   53.29
  -2  -6   7  250.87   35.80
   2  -6  -7  297.57   28.30
   2  -6  -7  260.57   29.00
   4   6  -9  159.58   60.69
   4   6  -9    8.40   19.30
  -4   6   9   53.49   61.49
   4   6  -9   30.70    6.90
   4   6  -9   42.40   13.70
  -4   6   9   43.20   15.50
  -4   6   9   68.39   23.60
   4  -6  -9   54.59   16.40
   4  -6  -9   35.50   12.90
   4  -6  -9   61.99   76.59
   4  -6  -9   43.90   10.20
  13   7  -8   49.90   14.80
  13   7  -8   43.10   16.40
  13   7  -8  112.79   48.30
  13   7  -8   68.59   13.00
 -13   7   8   84.99   14.70
  13   7  -8   73.79   72.49
  13   7  -8   50.29   16.10
 -13   7   8   58.69   12.90
  13  -7  -8   57.69   47.60
  13  -7  -8   34.00   14.40
  13  -7  -8   62.19   21.30
  13  -7  -8   50.49   66.89
  13  -7  -8   60.89    7.50
 -13  -7   8   46.70   10.30
  13  -7  -8   34.50   18.40
  11   7  -6   -5.90    6.40
  11   7  -6   25.00   39.20
  11   7  -6    2.80    6.70
  11   7  -6   -0.50    6.20
 -11   7   6    6.40    4.90
  11  -7  -6  -20.60   26.20
  11  -7  -6    0.80    3.20
  11  -7  -6   -7.20   13.60
  11  -7  -6    5.70    8.00
  11  -7  -6  -23.40   37.80
  11  -7  -6   -0.70    7.50
 -11  -7   6    1.80    4.50
  -9   7   4  368.06   23.10
  -9   7   4  373.26   27.10
   9   7  -4  372.66   31.20
   9   7  -4  295.67   58.79
  -9  -7   4  331.67   24.70
  -9  -7   4  371.16   27.20
   9  -7  -4  356.06   24.50
   9  -7  -4  351.66   31.60
   9  -7  -4  402.26   46.90
   9  -7  -4  328.87   29.20
  -9  -7   4  368.26   29.70
   9  -7  -4  346.57   27.60
  -9  -7   4  356.16   30.60
  -9  -7   4  325.27   50.79
   7   7  -2    3.30    4.30
   7   7  -2    3.40    5.70
   7   7  -2  -35.20   21.90
  -7   7   2    3.70    2.60
  -7   7   2    3.90    3.90
  -7   7   2    5.50   15.00
  -7  -7   2    4.60    3.90
  -7  -7   2   -6.00   21.80
   7  -7  -2    3.30    3.60
  -7  -7   2    3.30    3.10
   7  -7  -2  -18.20   19.80
  -7  -7   2   -4.00    3.60
   7  -7  -2    7.70   12.10
   7  -7  -2   16.00    5.60
  -7  -7   2   -0.30    3.30
  -5   7   0  767.02   48.00
  -5   7   0  759.52   47.20
  -5   7   0  654.43   47.80
   5   7   0  623.84   71.39
   5   7   0  712.73   51.09
   5   7   0  695.83   49.10
   5   7   0  696.73   52.99
  -5   7   0  763.22   60.29
  -5  -7   0  734.43   48.80
  -5  -7   0  782.72   76.59
   5  -7   0  755.12   48.00
  -5  -7   0  710.23   51.49
   5  -7   0  614.64   57.69
  -5  -7   0  739.33   50.59
  -5  -7   0  780.22   50.09
  -3   7  -2    0.70    2.80
   3   7   2    0.90    6.20
   3   7   2    3.40    4.50
  -3   7  -2    1.30   10.60
  -3   7  -2    3.30   14.30
  -3   7  -2    0.80    2.90
   3   7   2   19.50   23.00
  -3   7  -2    2.80    2.40
  -3  -7  -2    7.20    5.90
   3  -7   2   -3.10   10.20
   3  -7   2    4.20    3.90
  -3  -7  -2    1.80    3.20
  -3  -7  -2   -1.70    3.60
  -3  -7  -2   34.30   31.10
  -3  -7  -2    3.50    2.70
  -1   7  -4  326.57   23.90
  -1   7  -4  265.37   44.50
  -1   7  -4  305.07   28.80
   1   7   4  279.27   52.19
  -1   7  -4  313.07   23.00
   1   7   4  294.27   30.10
  -1   7  -4  292.27   22.60
  -1  -7  -4  319.67   24.70
   1  -7   4  273.57   24.90
   1  -7   4  292.57   33.80
  -1  -7  -4  287.77   27.90
  -1  -7  -4  306.77   22.50
  -1  -7  -4  284.97   25.40
  -1  -7  -4  234.38   56.99
   1   7  -6   -1.30   32.70
   1   7  -6    3.70    7.40
  -1   7   6   -5.20    8.60
  -1   7   6    4.00   34.30
   1   7  -6   -1.60    5.30
   1   7  -6   -1.30    4.30
   1   7  -6   -3.00    5.20
  -1   7   6   -1.30    9.10
   1  -7  -6    2.20    9.60
  -1  -7   6   15.90    9.30
   1  -7  -6  -17.40   46.30
   1  -7  -6    1.40    7.80
  -1  -7   6   -8.20   20.10
   1  -7  -6   -1.90    5.00
   1  -7  -6   -0.90    3.70
   1  -7  -6    3.00    3.80
   1  -7  -6   -5.90    7.30
  -3   7   8  113.19   28.20
  -3   7   8  124.89   58.69
   3   7  -8  112.99   12.20
  -3   7   8  104.89   22.20
   3   7  -8   53.39   59.09
   3   7  -8  117.99   17.10
   3   7  -8  134.79   17.80
   3   7  -8  131.49   21.30
   3  -7  -8  117.99   18.70
   3  -7  -8  113.19   20.50
   3  -7  -8  128.59   13.00
   3  -7  -8    4.40   69.99
   3  -7  -8  106.79   18.80
   3  -7  -8  121.39   16.40
  12   8  -7  427.76   61.89
  12   8  -7  364.66   31.40
 -12   8   7  398.66   32.00
  12   8  -7  283.57   36.70
 -12   8   7  399.06   33.40
  12   8  -7  425.66   36.40
  12   8  -7  229.48   87.29
  12   8  -7  374.66   33.80
  12  -8  -7  371.46   26.00
 -12  -8   7  402.96   31.20
  12  -8  -7  351.76   36.10
  12  -8  -7  366.26   70.39
  12  -8  -7  319.87   37.40
  12  -8  -7  364.66   36.60
  12  -8  -7  222.88   78.79
  10   8  -5   -3.30   36.90
  10   8  -5   40.30    9.30
 -10   8   5   32.40    7.50
  10   8  -5   18.10    8.40
  10   8  -5   30.40    7.90
 -10  -8   5   33.20    9.30
  10  -8  -5   43.00    6.50
  10  -8  -5   82.19   31.00
 -10  -8   5   37.00    7.50
  10  -8  -5   61.89   14.00
  10  -8  -5   22.70    8.90
  10  -8  -5   -0.20    8.20
   8   8  -3  814.82   86.59
  -8   8   3  908.51   57.19
   8   8  -3  850.21   58.69
   8   8  -3  941.21   61.39
   8  -8  -3  961.80   73.19
  -8  -8   3  888.01   61.29
  -8  -8   3  840.92   56.39
   8  -8  -3  810.32   60.29
  -8  -8   3  888.81   61.39
   8  -8  -3  874.31   56.39
  -8  -8   3  866.51   57.29
   8  -8  -3  848.92   56.49
   8  -8  -3  795.72   58.59
  -6   8   1  226.68   20.10
  -6   8   1  249.18   17.70
   6   8  -1  241.98   46.60
   6   8  -1  246.48   24.20
   6   8  -1  243.38   20.20
  -6  -8   1  238.88   19.10
   6  -8  -1  243.18   19.50
  -6  -8   1  241.48   22.10
  -6  -8   1  266.87   45.20
  -6  -8   1  211.28   20.10
   6  -8  -1  243.48   25.20
  -6  -8   1  222.98   21.20
  -4   8  -1  782.72   47.50
   4   8   1  735.03   89.89
  -4   8  -1  676.03   51.19
  -4   8  -1  745.03   48.00
  -4   8  -1  836.02   57.69
   4   8   1  723.23   55.99
  -4  -8  -1  748.53   50.49
  -4  -8  -1  704.93   80.19
  -4  -8  -1  713.23   52.89
  -4  -8  -1  683.93   52.19
  -4  -8  -1  779.92   52.69
  -4  -8  -1  744.23   54.89
  -2   8  -3  181.18   30.00
   2   8   3  217.88   26.90
  -2   8  -3  193.08   15.00
  -2   8  -3  186.78   15.20
   2   8   3  236.38   47.80
  -2   8  -3  199.88   15.20
  -2  -8  -3  187.88   18.10
   2  -8   3  209.78   16.50
  -2  -8  -3  164.88   26.10
  -2  -8  -3  139.89   50.99
  -2  -8  -3  189.78   16.70
  -2  -8  -3  184.38   18.30
   0   8  -5  328.57   52.89
   0   8  -5  478.65   31.50
   0   8  -5  412.06   30.70
   0   8   5  615.24   72.29
   0   8   5  427.36   41.10
   0   8  -5  415.96   35.40
   0   8  -5  405.46   31.40
   0   8   5  475.05   40.70
   0  -8  -5  431.76   30.70
   0  -8  -5  405.16   32.90
   0  -8  -5  424.26   37.70
   0  -8  -5  193.48   66.49
   0  -8  -5  422.06   35.50
   0  -8  -5  428.76   36.20
  -2   8   7  108.59   53.79
   2   8  -7  129.69   13.30
   2   8  -7  107.49   14.50
   2   8  -7  110.29   17.10
  -2   8   7  101.09   20.50
  -2   8   7  124.49   24.60
   2   8  -7   56.69   47.50
   2   8  -7  116.79   14.80
   2  -8  -7  110.89   20.30
   2  -8  -7   68.79   16.30
   2  -8  -7   98.09   16.20
   2  -8  -7   91.09   14.10
  11   9  -6  -20.90   29.20
 -11   9   6   18.10    7.80
  11   9  -6    7.60   10.40
  11   9  -6    9.90    9.80
  11   9  -6   24.10   10.30
  11   9  -6  103.89   61.99
 -11   9   6   11.40    8.10
  11   9  -6   36.80   14.90
  11  -9  -6   -2.80   52.99
  11  -9  -6   12.90   11.10
  11  -9  -6   17.90    6.50
 -11  -9   6   15.60    7.70
  11  -9  -6    5.70   13.00
  11  -9  -6   36.20   46.00
  11  -9  -6   15.20   10.20
   9   9  -4   25.30    8.20
   9   9  -4   22.30    8.60
  -9   9   4   27.60    6.50
   9   9  -4    0.30   40.80
   9   9  -4   24.00    8.40
  -9   9   4   21.70    3.90
   9  -9  -4   44.20   10.20
  -9  -9   4   18.80    6.20
   9  -9  -4   32.00   29.10
   9  -9  -4   25.60    7.20
   9  -9  -4   26.40    9.60
  -9  -9   4   11.80    7.90
  -9  -9   4    6.90    6.50
   9  -9  -4   26.90    8.00
  -9  -9   4   30.90   31.90
   9  -9  -4   46.50   42.80
   7   9  -2  110.49   13.50
  -7   9   2  110.19   13.90
  -7   9   2  117.59   10.00
   7   9  -2  115.69   16.60
   7   9  -2  110.19   12.90
   7   9  -2   65.39   37.20
   7  -9  -2   82.79   11.20
  -7  -9   2  104.49   10.90
  -7  -9   2   97.69   13.70
  -7  -9   2   89.69   15.40
   7  -9  -2  115.79   19.50
   7  -9  -2   87.09   10.40
  -7  -9   2   87.29   11.70
  -7  -9   2   29.60   30.20
  -5   9   0    7.10   15.80
   5   9   0   15.50    8.30
   5   9   0   15.10    6.30
   5   9   0  104.09   33.80
  -5  -9   0   18.70    6.80
  -5  -9   0   22.60    5.80
  -5  -9   0   24.30    7.90
  -5  -9   0    9.90    7.00
  -5  -9   0   10.10    5.40
  -5  -9   0  -11.80   28.20
   3   9   2   78.29   34.20
   3   9   2   75.79   15.10
   3   9   2   82.49   17.40
  -3  -9  -2   68.49   38.00
  -3  -9  -2  112.09   17.00
  -3  -9  -2   58.29   10.70
  -3  -9  -2   76.69   11.10
  -1   9  -4   39.10    6.40
   1   9   4   30.90   13.00
  -1   9  -4   30.60    5.40
  -1   9  -4   25.10   14.40
  -1   9  -4   12.20   21.10
   1   9   4   19.60   36.60
   1   9   4   23.10   10.90
  -1  -9  -4   63.79   46.80
  -1  -9  -4   29.10   11.70
  -1  -9  -4   21.50    7.50
  -1  -9  -4   31.90   11.80
  -1  -9  -4   27.00   10.40
  -1  -9  -4   23.20    9.80
  -1  -9  -4   44.30    7.50
  -1   9   6   94.29   46.40
   1   9  -6   86.79   11.00
  -1   9   6   40.20   16.80
  -1   9   6   68.09   21.20
   1   9  -6   85.39   32.90
   1   9  -6   55.09   13.80
   1   9  -6  105.19   42.40
   1   9  -6   78.89   10.80
   1   9  -6   60.89   12.50
   1   9  -6   70.09   11.60
   1  -9  -6   82.49   14.10
   1  -9  -6   76.09   10.60
   1  -9  -6   88.39   24.10
   1  -9  -6   75.69   24.40
   1  -9  -6    1.20   72.49
   1  -9  -6   79.39   13.30
  10  10  -5  261.77   26.80
  10  10  -5  294.87   32.00
  10  10  -5  207.18   69.49
  10  10  -5  289.77   27.20
  10  10  -5  227.78   26.80
 -10  10   5  323.07   28.60
 -10  10   5  288.57   24.50
  10 -10  -5  289.57   28.80
  10 -10  -5  271.07   27.00
  10 -10  -5  154.18   55.79
 -10 -10   5  298.87   28.90
 -10 -10   5  271.37   23.60
  10 -10  -5  332.17   58.79
  10 -10  -5  278.87   23.20
  -8  10   3   59.89    8.00
   8  10  -3   72.89   11.50
   8  10  -3   61.59   11.60
   8  10  -3   42.30   12.60
  -8  10   3   65.69    9.00
   8  10  -3  -21.10   46.20
  -8 -10   3   62.59   33.80
  -8 -10   3   67.29    9.60
   8 -10  -3   67.79   10.40
   8 -10  -3   49.60   25.20
  -8 -10   3   69.69   12.80
  -8 -10   3   69.89   13.80
   8 -10  -3   65.59   10.70
   8 -10  -3   86.09   11.70
   6  10  -1  495.15   69.09
   6  10  -1  503.95   35.60
   6  10  -1  456.75   41.00
   6  10  -1  508.45   37.40
  -6 -10   1  440.46   40.20
  -6 -10   1  504.05   60.69
  -6 -10   1  457.75   33.50
  -6 -10   1  483.85   37.10
  -6 -10   1  499.45   34.50
   4  10   1  147.29   41.70
   4  10   1   80.19   15.10
   4  10   1   69.39   16.20
  -4 -10  -1   89.69   13.80
  -4 -10  -1   83.59   16.20
  -4 -10  -1   96.29   11.60
  -4 -10  -1   66.49   38.70
   2  10   3  518.65   69.79
   2  10   3  368.76   40.10
   2  10   3  397.96   37.10
  -2 -10  -3  432.56   32.80
  -2 -10  -3  325.37   66.29
  -2 -10  -3  395.26   32.20
  -2 -10  -3  486.95   37.20
  -2 -10  -3  431.26   34.70
   0  10  -5   54.29    7.30
   0  10  -5   42.90   24.50
   0  10  -5   37.40   16.10
   0  10  -5   68.39    8.30
   0  10   5   89.79   50.29
   0  10   5   42.70   17.20
   0  10  -5   34.70   22.60
   0  10   5   27.70   15.00
   0 -10  -5   14.30   67.89
   0 -10  -5   50.39   11.70
   0 -10  -5   50.19   10.70
   0 -10  -5   34.40   13.20
   0 -10  -5   56.59   14.80
   9  11  -4   -0.20    7.80
   9  11  -4   -1.50   11.30
  -9  11   4  -17.40    8.00
   9  11  -4    6.90    8.70
   9  11  -4  -54.49   55.09
   9 -11  -4    1.20    6.90
   9 -11  -4    2.30    7.20
   9 -11  -4  -18.10   21.10
  -9 -11   4   -4.40    7.10
   9 -11  -4   -0.80    7.50
   7  11  -2   24.80    8.20
  -7  11   2   18.20    7.00
   7  11  -2    4.70   12.10
   7  11  -2    9.60    7.50
  -7  11   2    6.70    8.10
  -7 -11   2   23.80    9.10
  -7 -11   2   24.60   10.00
   5  11   0   12.70   36.90
   5  11   0   11.90   11.30
  -5 -11   0    1.90   32.90
  -5 -11   0   -0.50    6.20
  -5 -11   0    1.10    4.50
  -5 -11   0    8.20    6.30
  -5 -11   0   -6.60    5.70
   3  11   2   56.69   17.10
   3  11   2   50.29   13.70
   3  11   2   25.20   42.30
  -3 -11  -2   42.80   10.70
  -3 -11  -2   42.30   12.20
  -3 -11  -2   40.10   10.40
  -1  11  -4    4.60    6.20
   1  11   4   -0.30   11.90
   1  11   4  -11.40   13.40
  -1  11  -4   20.30   22.50
   1  11   4   27.60   47.00
  -1 -11  -4   15.60    8.50
  -1 -11  -4    4.60   11.80
  -1 -11  -4    9.40   11.70
  -1 -11  -4   12.00    8.50
  -1 -11  -4   27.10   67.39
  16   0 -10  432.96   52.39
  16   0 -10  383.16   84.09
  16   0 -10  523.85  119.49
 -16   0  10  438.76   34.20
  14   0  -8   12.80    9.20
  14   0  -8   47.50   11.90
  14   0  -8  124.69   59.39
  14   0  -8   75.89   30.90
  14   0  -8   34.60   17.90
  14   0  -8   42.60   11.60
 -14   0   8   31.40    8.30
  12   0  -6 1526.45  100.19
 -12   0   6 1998.60  144.39
  12   0  -6 1638.84  142.39
 -12   0   6 1606.94  110.39
  12   0  -6 1547.65  105.89
  12   0  -6 1571.94  109.39
 -12   0   6 1681.63  105.69
 -10   0   4  215.58   18.60
  10   0  -4  172.28   41.50
  10   0  -4  224.08   21.40
 -10   0   4  219.18   15.30
  10   0  -4  197.78   18.90
 -10   0   4  215.28   21.30
  10   0  -4  207.78   14.50
 -10   0   4  206.68   40.50
   8   0  -2 1540.65  134.09
  -8   0   2 1684.53  112.59
   8   0  -2 1759.92  110.49
  -8   0   2 1775.92  106.39
  -8   0   2 1736.13  133.69
  -8   0   2 1762.32  110.39
  -6   0   0 2509.15  157.68
  -6   0   0 2395.46  156.48
  -6   0   0 2510.25  180.58
   6   0   0 2538.75  156.58
   6   0   0 2502.25  154.58
  -6   0   0 2535.65  151.58
   6   0   0 2139.09  177.38
   4   0   2 1998.90  126.09
  -4   0  -2 1672.23  149.59
   4   0   2 2150.88  131.09
  -4   0  -2 2011.60  126.89
  -4   0  -2 1981.30  128.49
  -4   0  -2 2006.00  128.69
   4   0   2 2065.69  128.89
   4   0   2 1878.61  150.78
  -2   0  -4  959.10  109.09
  -2   0  -4 1271.27   85.59
   2   0   4 1273.47   88.19
  -2   0  -4 1300.97   87.59
   2   0   4 1304.67  113.19
  -2   0  -4 1300.97   85.19
   2   0   4 1356.16   88.79
  -2   0  -4 1338.27   85.29
   0   0  -6  383.16   36.70
   0   0   6  439.56   37.50
   0   0   6  457.45   67.59
   0   0  -6  469.45   80.09
   0   0  -6  434.26   34.60
   0   0  -6  445.66   34.60
   0   0   6  437.46   39.10
   0   0  -6  427.46   33.60
   2   0  -8  310.57   27.80
   2   0  -8  252.07   73.89
  -2   0   8  333.07   68.29
   2   0  -8  306.27   32.40
  -2   0   8  305.07   32.30
  -2   0   8  250.87   33.80
   2   0  -8  297.77   27.20
   2   0  -8  276.77   29.50
  -4   0  10  224.38   39.60
  -4   0  10  175.68   27.50
   4   0 -10  -54.19   79.89
   4   0 -10  155.48   30.80
   4   0 -10  166.78   22.20
   4   0 -10  177.98   22.10
  -4   0  10  268.47   80.59
  15   1  -9   38.60   37.10
 -15   1   9   -2.40    5.60
  15   1  -9    1.60   14.00
  15   1  -9    5.20   12.00
  15   1  -9   35.30   66.69
 -15  -1   9    1.90    5.30
  15  -1  -9    3.50   15.00
  15  -1  -9  -18.90   41.80
  15  -1  -9    5.00   11.80
 -15  -1   9    1.20    4.80
  15  -1  -9  -27.30   48.60
  15  -1  -9   -3.50   12.60
 -13   1   7  181.18   18.50
  13   1  -7  212.68   23.40
  13   1  -7  223.68   53.69
  13   1  -7  176.68   20.20
  13   1  -7  179.28   18.10
  13  -1  -7  162.18   41.40
 -13  -1   7  178.58   18.40
  13  -1  -7  165.58   54.39
  13  -1  -7  161.48   21.80
  13  -1  -7  171.98   25.50
  13  -1  -7  173.48   14.60
  11   1  -5  276.37   26.70
 -11   1   5  330.47   24.70
 -11   1   5  329.97   28.40
 -11   1   5  321.07   51.09
  11   1  -5  280.57   24.90
  11   1  -5  377.16   64.19
  11   1  -5  288.47   20.90
  11  -1  -5  310.17   58.29
  11  -1  -5  277.07   26.30
  11  -1  -5  272.27   26.60
 -11  -1   5  252.07   26.50
 -11  -1   5  273.77   23.70
  11  -1  -5  299.97   18.80
 -11  -1   5  328.47   54.39
   9   1  -3  642.94   75.49
  -9   1   3  720.83   52.99
   9   1  -3  776.62   51.19
  -9   1   3  737.83   72.09
  -9   1   3  785.32   50.69
   9   1  -3  724.63   46.80
  -9  -1   3  877.11   75.69
  -9  -1   3  757.52   50.59
  -9  -1   3  741.13   47.50
   9  -1  -3  794.02   78.69
   9  -1  -3  707.33   50.49
  -9  -1   3  792.82   47.60
  -9  -1   3  670.83   53.09
  -9  -1   3  747.73   53.29
   9  -1  -3  640.94   51.99
   7   1  -1  399.06   32.00
   7   1  -1  418.16   58.49
  -7   1   1  421.16   32.10
   7   1  -1  372.36   30.10
  -7   1   1  426.86   26.60
  -7   1   1  422.66   30.50
  -7   1   1  361.86   48.00
   7  -1  -1  390.66   56.99
   7  -1  -1  431.36   32.20
  -7  -1   1  438.06   52.49
  -7  -1   1  431.36   32.60
  -7  -1   1  443.26   30.80
  -7  -1   1  435.96   27.70
  -7  -1   1  405.16   33.10
   7  -1  -1  398.76   30.20
  -5   1  -1 1352.76   85.89
  -5   1  -1 1323.07   87.09
   5   1   1 1379.46   86.29
  -5   1  -1 1255.27   84.19
   5   1   1 1279.57  108.49
  -5   1  -1 1045.30  102.49
   5   1   1 1306.67   83.79
   5   1   1 1129.49   90.09
  -5  -1  -1 1030.50  104.79
  -5  -1  -1 1299.07   84.39
   5  -1   1 1035.10  103.39
   5  -1   1 1444.56   86.09
  -5  -1  -1 1378.86   86.49
  -5  -1  -1 1344.17   86.39
   5  -1   1 1364.76   83.69
  -3   1  -3  122.69   16.00
   3   1   3  183.38   37.60
  -3   1  -3   96.39   11.20
   3   1   3  124.29   16.50
  -3   1  -3  111.99   11.90
  -3   1  -3  111.49   13.00
  -3   1  -3  121.19   32.10
   3   1   3   93.69   12.80
  -3  -1  -3   46.20   29.00
  -3  -1  -3   99.29   12.10
  -3  -1  -3   89.29   13.20
  -3  -1  -3  103.39   13.10
  -3  -1  -3  104.29   11.90
   3  -1   3  103.89   32.00
   3  -1   3  100.59   12.90
   1   1   5  198.58   44.30
  -1   1  -5  309.27   61.59
  -1   1  -5  211.48   21.40
   1   1   5  211.38   23.60
   1   1   5  249.28   25.00
  -1   1  -5  254.17   21.70
  -1   1  -5  232.88   20.80
  -1   1  -5  161.88   24.10
  -1  -1  -5  228.88   21.10
  -1  -1  -5  244.88   21.70
   1  -1   5  231.58   32.00
   1  -1   5  261.47   24.90
  -1  -1  -5  107.69   44.70
   1  -1   5  234.98   48.80
  -1  -1  -5  232.48   23.60
  -1  -1  -5  209.28   20.80
  -1   1   7   54.49   14.00
   1   1  -7   75.89   17.20
   1   1  -7   52.69   10.80
   1   1  -7   12.00   41.80
   1   1  -7   37.70    9.40
  -1   1   7   76.49   43.50
  -1   1   7   76.49   19.50
   1   1  -7   58.19   11.20
  -1  -1   7   74.49   17.20
   1  -1  -7   46.00   14.00
   1  -1  -7   49.90   11.30
  -1  -1   7   -0.30   32.40
   1  -1  -7   77.49   49.10
   1  -1  -7   36.30   10.80
   1  -1  -7   65.29   12.80
  -1  -1   7   45.00   12.30
   3   1  -9   68.49   18.20
   3   1  -9   59.89   12.50
  -3   1   9   68.29   55.39
   3   1  -9   53.59   63.29
   3   1  -9   54.39   12.50
  -3   1   9   81.99   26.70
  -3   1   9   35.80   15.40
  -3  -1   9   40.10   19.00
   3  -1  -9   74.09   14.70
   3  -1  -9   50.49   50.89
   3  -1  -9   57.39   15.90
  -3  -1   9   49.20   51.09
   3  -1  -9   50.89   13.10
  -3  -1   9   51.19   15.80
   3  -1  -9   71.29   18.40
  16   2 -10   33.80   23.50
  16   2 -10   32.10   55.29
  16   2 -10   -0.90   18.30
  16   2 -10    9.30   15.90
  16  -2 -10    5.20   24.10
  16  -2 -10   10.60   20.00
  16  -2 -10   18.10   16.60
  14   2  -8  550.54   43.30
 -14   2   8  555.54   41.60
  14   2  -8  643.54   70.09
  14   2  -8  567.14   95.89
  14   2  -8  476.15   49.99
  14  -2  -8  521.05   35.30
  14  -2  -8  567.44   48.00
  14  -2  -8  601.44   79.79
  14  -2  -8  514.75   50.09
 -14  -2   8  503.05   40.80
  14  -2  -8  476.25   89.89
  14  -2  -8  455.25   42.90
 -12   2   6  197.38   47.90
  12   2  -6  184.28   17.90
 -12   2   6  184.08   17.90
  12   2  -6  200.28   55.09
  12   2  -6  162.38   20.40
  12  -2  -6  205.68   22.20
 -12  -2   6  193.98   18.20
  12  -2  -6  178.88   49.30
 -12  -2   6  154.58   21.30
 -12  -2   6  232.98   49.00
  10   2  -4 1962.70  166.28
 -10   2   4 2230.08  136.69
  10   2  -4 2028.70  133.09
 -10   2   4 2231.28  163.78
  10   2  -4 1952.00  139.09
 -10   2   4 2179.18  131.89
  10   2  -4 2099.19  136.99
  10  -2  -4 2050.79  136.59
 -10  -2   4 2189.48  140.39
  10  -2  -4 2494.85  145.89
 -10  -2   4 2216.48  136.69
 -10  -2   4 2171.58  138.89
 -10  -2   4 2313.17  165.98
 -10  -2   4 2177.58  134.09
  10  -2  -4 1979.90  164.78
 -10  -2   4 2082.89  133.49
  -8   2   2  691.93   51.09
   8   2  -2  752.12   50.09
   8   2  -2  702.73   51.49
  -8   2   2  705.33   69.69
  -8   2   2  761.42   49.50
   8   2  -2  747.63   46.80
  -8  -2   2  740.53   52.09
  -8  -2   2  703.73   51.79
  -8  -2   2  677.13   46.80
  -8  -2   2  773.52   83.79
   8  -2  -2  766.82   51.79
  -8  -2   2  722.73   47.10
   8  -2  -2  616.84   71.09
   8  -2  -2  725.13   49.40
  -8  -2   2  763.32   49.90
   6   2   0 1748.13  147.69
   6   2   0 1642.24  105.29
  -6   2   0 1593.44  104.69
  -6   2   0 1654.23  125.89
  -6   2   0 1655.13  103.09
   6   2   0 1533.55  103.19
  -6  -2   0 1601.54  103.49
  -6  -2   0 1623.64  101.09
  -6  -2   0 1653.03  105.39
  -6  -2   0 1603.54  141.69
   6  -2   0 1384.46  123.29
   6  -2   0 1572.84  104.29
   6  -2   0 1563.24  102.49
  -6  -2   0 1784.62  106.39
  -4   2  -2  990.80   91.79
  -4   2  -2  999.40   68.19
   4   2   2 1055.29   71.19
   4   2   2 1084.49   72.79
   4   2   2 1043.90   68.59
  -4   2  -2 1001.20   69.79
  -4   2  -2 1067.99   71.79
   4   2   2  958.10   93.99
   4  -2   2 1032.30   91.89
   4  -2   2 1010.20   67.59
   4  -2   2 1048.50   70.19
  -4  -2  -2 1118.49   72.39
  -4  -2  -2 1074.39   71.49
  -4  -2  -2 1034.50   70.29
  -4  -2  -2  962.70   95.69
  -2   2  -4 1041.60   68.69
  -2   2  -4  950.30   66.79
  -2   2  -4  742.83   90.89
  -2   2  -4 1000.30   68.89
   2   2   4 1043.70   71.39
   2   2   4 1062.59   71.59
  -2   2  -4 1037.60   67.19
   2   2   4 1056.39   96.19
   2  -2   4  946.01   91.99
  -2  -2  -4  969.70   67.49
  -2  -2  -4 1020.00   68.09
   2  -2   4  968.90   69.99
  -2  -2  -4  696.03   94.69
  -2  -2  -4 1041.00   70.79
  -2  -2  -4 1025.30   67.69
   0   2  -6  541.45   45.90
   0   2   6  695.83   80.69
   0   2   6  571.54   48.70
   0   2   6  596.54   47.50
   0   2  -6  686.03   80.89
   0   2  -6  562.34   42.60
   0   2  -6  577.04   43.50
   0   2  -6  605.44   43.90
   0  -2  -6  574.94   44.00
   0  -2   6  606.14   48.70
   0  -2   6  602.14   71.99
   0  -2  -6  541.75   42.70
   0  -2  -6  512.45   84.39
   0  -2  -6  603.34   48.10
  -2   2   8  483.65   77.29
   2   2  -8  332.27   32.40
  -2   2   8  379.16   37.30
   2   2  -8  288.57   73.99
  -2   2   8  323.97   39.20
   2   2  -8  403.96   37.10
   2   2  -8  376.06   32.70
   2  -2  -8  389.46   37.60
   2  -2  -8  404.56   87.89
  -2  -2   8  313.27   34.60
  -2  -2   8  538.45   79.59
   2  -2  -8  347.17   32.10
   2  -2  -8  360.16   32.60
  -2  -2   8  372.96   39.80
   2  -2  -8  388.96   35.10
   4   2 -10  103.89   87.39
  -4   2  10   54.29   69.59
  -4   2  10   64.99   20.70
   4   2 -10   66.69   18.10
   4   2 -10   67.59   20.30
   4   2 -10  113.59   18.10
   4   2 -10   79.59   16.80
   4  -2 -10  -54.89   85.99
   4  -2 -10   87.89   15.50
   4  -2 -10   95.39   23.10
  -4  -2  10  142.89   36.20
   4  -2 -10   65.29   20.50
   4  -2 -10  103.59   21.20
  -4  -2  10   84.39   61.79
  15   3  -9   76.49   17.10
  15   3  -9  124.29   28.40
 -15   3   9   84.89   13.60
  15   3  -9  -45.80   68.69
  15   3  -9  136.69   45.00
 -15   3   9  133.29   20.30
  15  -3  -9   65.79   18.90
 -15  -3   9   87.89   17.70
 -15  -3   9   95.29   11.50
  15  -3  -9   64.99   74.69
  15  -3  -9   49.20   18.30
  15  -3  -9   98.79    9.00
 -15  -3   9  154.98   20.70
  15  -3  -9   92.99   23.30
  15  -3  -9  182.08   55.29
  13   3  -7  -27.50   43.80
  13   3  -7    7.90    9.20
  13   3  -7    5.70    7.50
 -13   3   7    8.00    5.10
 -13  -3   7   14.10    6.30
  13  -3  -7   22.10   13.90
 -13  -3   7   -7.00    9.10
  13  -3  -7   10.80    9.30
  13  -3  -7  -28.30   43.60
  13  -3  -7   12.30   21.40
 -11   3   5  550.54   62.89
 -11   3   5  452.85   32.60
  11   3  -5  376.56   68.99
 -11   3   5  377.76   35.20
  11   3  -5  409.46   31.00
  11   3  -5  397.46   33.00
  11   3  -5  395.56   35.20
 -11  -3   5  489.75   67.69
 -11  -3   5  438.16   36.50
 -11  -3   5  463.95   32.90
 -11  -3   5  438.36   34.40
  -9   3   3   69.09   22.00
   9   3  -3   65.89    8.30
   9   3  -3   72.09   31.70
  -9   3   3   45.70    9.10
   9   3  -3   76.69   11.30
  -9   3   3   44.90    7.50
   9   3  -3   44.80    8.20
  -9  -3   3   66.99    9.80
   9  -3  -3   50.09   10.00
  -9  -3   3   61.99   12.30
  -9  -3   3   48.90    6.70
  -9  -3   3   60.99    8.00
  -9  -3   3   60.79   10.40
  -9  -3   3   83.59   28.00
   9  -3  -3   50.79    8.10
   9  -3  -3   52.49   26.50
  -7   3   1 1153.08   69.69
   7   3  -1  999.50   96.19
  -7   3   1  999.40   88.59
   7   3  -1 1035.10   71.79
  -7   3   1  978.90   70.69
  -7   3   1 1077.79   65.49
   7   3  -1 1039.80   69.99
  -7  -3   1 1095.09   72.49
  -7  -3   1 1113.49   70.29
   7  -3  -1 1091.29   94.19
  -7  -3   1 1072.59   67.99
  -7  -3   1 1022.50   93.29
   7  -3  -1 1031.60   69.09
  -7  -3   1 1026.60   67.49
  -7  -3   1 1105.19   71.59
   5   3   1   14.80    6.50
   5   3   1   21.90   23.00
   5   3   1    7.10    4.30
  -5   3  -1   17.30    4.90
  -5   3  -1    6.90    3.30
  -5   3  -1   17.30   16.90
  -5  -3  -1   17.70    6.20
   5  -3   1    7.90    3.60
  -5  -3  -1   20.40    7.00
  -5  -3  -1   14.00    3.90
   5  -3   1   12.90    4.80
  -5  -3  -1   10.90    4.80
   5  -3   1   21.60   19.30
  -5  -3  -1    2.40   20.40
  -3   3  -3  783.32   50.39
   3   3   3  708.03   75.79
  -3   3  -3  738.33   53.19
   3   3   3  752.62   53.89
   3   3   3  746.53   54.59
  -3   3  -3  701.53   73.49
  -3   3  -3  693.03   51.09
  -3   3  -3  721.43   50.19
  -3  -3  -3  736.63   51.29
  -3  -3  -3  601.54   77.69
   3  -3   3  690.33   71.59
  -3  -3  -3  697.43   51.19
  -3  -3  -3  721.53   53.49
   3  -3   3  804.62   53.19
  -3  -3  -3  712.53   50.99
  -1   3  -5   18.10    5.40
   1   3   5   48.30   22.00
   1   3   5    9.80   29.10
  -1   3  -5   18.90    7.30
   1   3   5   17.30    8.40
  -1   3  -5   29.40    8.50
  -1   3  -5   -1.20   27.50
  -1   3  -5   20.80    6.20
  -1  -3  -5    8.40    4.80
   1  -3   5   14.20   23.70
  -1  -3  -5   20.30    5.70
  -1  -3  -5   18.50    7.30
  -1  -3  -5   26.70   26.20
  -1  -3  -5   11.60    6.60
   1   3  -7  370.66   29.50
   1   3  -7  354.46   30.70
  -1   3   7  314.67   35.70
  -1   3   7  353.56   66.99
   1   3  -7  395.66   30.90
   1   3  -7  305.97   32.30
   1   3  -7  340.57   71.99
  -1   3   7  363.56   35.60
   1  -3  -7  469.75   90.59
   1  -3  -7  329.87   30.60
  -1  -3   7  344.17   36.00
   1  -3  -7  368.16   31.20
  -1  -3   7  385.96   62.39
   3   3  -9    3.20    7.20
   3   3  -9  -51.39   62.19
  -3   3   9  -55.69   52.39
  -3   3   9   -6.40   12.00
   3   3  -9    1.80   10.70
   3   3  -9   -0.50   11.70
   3   3  -9    7.60    9.50
  -3  -3   9    9.00   44.40
   3  -3  -9   -5.10    7.20
   3  -3  -9    2.60   13.00
   3  -3  -9   29.20   54.49
  -3  -3   9    4.00   12.90
   3  -3  -9    5.10   12.10
   3  -3  -9   -3.30   12.80
  14   4  -8  111.69   26.10
  14   4  -8   47.30   39.00
  14   4  -8   54.29   48.00
  14   4  -8   92.59   19.70
 -14   4   8   57.09   11.30
  14   4  -8   54.79   13.40
 -14  -4   8   48.10    9.90
  14  -4  -8   -2.60   61.49
  14  -4  -8   65.89   37.50
  14  -4  -8   57.99   17.90
 -14  -4   8   76.69   11.70
  14  -4  -8   39.90   14.30
  14  -4  -8   54.79   14.80
  12   4  -6  361.96   35.50
 -12   4   6  406.46   32.60
  12   4  -6  344.87   69.69
  12   4  -6  426.16   34.50
  12   4  -6  429.16   46.10
  12  -4  -6  408.16   36.60
 -12  -4   6  420.66   33.90
 -12  -4   6  456.85   33.10
  12  -4  -6  316.87   67.59
  12  -4  -6  439.36   40.60
  12  -4  -6  505.65   57.19
 -12  -4   6  379.06   36.70
 -12  -4   6  607.14   71.39
  10   4  -4  199.18   19.20
 -10   4   4  217.68   21.20
  10   4  -4  253.37   52.19
  10   4  -4  168.18   19.70
 -10   4   4  233.68   41.40
 -10   4   4  196.48   17.70
  10   4  -4  192.88   19.10
 -10  -4   4  193.28   19.40
 -10  -4   4  201.28   18.30
 -10  -4   4  244.88   43.80
  10  -4  -4  198.58   45.40
  10  -4  -4  187.48   20.00
 -10  -4   4  228.88   21.90
 -10  -4   4  220.38   17.90
   8   4  -2 1416.96   92.19
  -8   4   2 1468.45   91.09
   8   4  -2 1253.37  119.69
   8   4  -2 1270.87   89.59
  -8   4   2 1507.85  112.99
  -8   4   2 1440.66   93.39
   8  -4  -2 1421.56   91.09
   8  -4  -2 1193.18  113.79
  -8  -4   2 1426.56   90.49
   8  -4  -2 1395.96   93.09
  -8  -4   2 1352.16  116.89
  -8  -4   2 1494.65   96.89
  -8  -4   2 1449.65   89.89
  -8  -4   2 1489.15   92.79
  -8  -4   2 1457.85   91.89
  -6   4   0  315.97   22.50
  -6   4   0  356.96   26.10
   6   4   0  310.67   25.20
  -6   4   0  350.56   24.60
   6   4   0  327.37   27.00
   6   4   0  233.08   47.90
  -6   4   0  299.47   43.90
   6   4   0  350.46   29.10
  -6  -4   0  334.37   25.60
  -6  -4   0  353.36   54.09
  -6  -4   0  314.57   23.20
   6  -4   0  297.27   25.20
   6  -4   0  293.87   47.00
  -6  -4   0  333.37   24.10
   6  -4   0  301.27   23.90
  -6  -4   0  367.66   28.10
  -6  -4   0  348.77   26.70
  -4   4  -2 1220.38   78.39
   4   4   2 1154.48  108.29
  -4   4  -2 1200.98  101.09
  -4   4  -2 1216.88   83.09
   4   4   2 1237.28   83.69
  -4   4  -2 1240.68   79.89
   4   4   2 1244.28   79.29
  -4  -4  -2 1216.28   80.09
  -4  -4  -2 1169.58   82.09
  -4  -4  -2 1007.90  105.89
  -4  -4  -2 1260.07   78.29
   4  -4   2 1171.08   80.09
  -4  -4  -2 1174.18   79.89
  -4  -4  -2 1232.08   79.99
   4  -4   2 1227.28  101.19
   2   4   4  231.78   23.90
  -2   4  -4  194.58   20.00
  -2   4  -4  264.27   48.30
  -2   4  -4  241.08   19.80
   2   4   4  192.28   23.20
  -2   4  -4  229.38   20.00
  -2   4  -4  218.58   23.20
  -2  -4  -4  237.58   23.50
  -2  -4  -4  232.48   21.00
   2  -4   4  187.28   41.30
  -2  -4  -4  228.78   18.60
   2  -4   4  251.27   23.30
  -2  -4  -4  131.69   44.30
   0   4  -6  461.75   40.70
   0   4  -6  523.95   39.70
   0   4  -6  532.45   39.50
   0   4  -6  558.14   82.49
   0   4   6  579.34   46.90
   0   4   6  539.35   45.30
   0   4   6  481.55   78.49
   0   4  -6  528.05   39.80
   0  -4  -6  490.65   39.90
   0  -4   6  566.84   69.09
   0  -4  -6  503.85   40.40
   0  -4  -6  286.67   72.79
   0  -4  -6  497.75   44.10
   0  -4   6  584.24   45.70
   2   4  -8   74.89   18.50
   2   4  -8   93.09   19.80
   2   4  -8  132.49   59.49
  -2   4   8  157.58   51.89
   2   4  -8   89.19   14.30
   2   4  -8  100.29   13.60
  -2   4   8   86.09   18.80
   2  -4  -8   29.50   61.09
   2  -4  -8  114.39   18.00
   2  -4  -8   64.89   16.60
   2  -4  -8   73.29   15.70
   2  -4  -8   63.69   18.30
  15   5  -9   22.90   18.50
 -15   5   9   26.40    9.70
  15   5  -9  137.69   84.29
  15   5  -9    5.40   11.80
 -15   5   9   13.00    8.90
  15   5  -9   71.89   53.39
  15  -5  -9   -4.80   83.19
  15  -5  -9   24.50   19.40
 -15  -5   9   28.40   10.20
  15  -5  -9   30.10   24.60
  15  -5  -9   46.60   57.99
  13   5  -7  162.48   61.99
  13   5  -7  169.38   22.10
 -13   5   7  208.48   19.90
  13   5  -7  176.68   23.10
  13  -5  -7  167.08   23.50
 -13  -5   7  197.28   19.50
  13  -5  -7  192.98   24.00
  13  -5  -7  220.68   46.70
  13  -5  -7  168.58   59.59
  13  -5  -7  209.78   27.80
 -13  -5   7  174.98   16.50
  11   5  -5  231.38   22.00
 -11   5   5  223.78   20.00
  11   5  -5  146.19   47.70
 -11  -5   5  241.78   20.60
 -11  -5   5  244.78   47.40
 -11  -5   5  210.28   23.60
  11  -5  -5  252.17   27.00
 -11  -5   5  235.08   22.20
  11  -5  -5  278.87   55.79
 -11  -5   5  208.08   20.10
   9   5  -3  360.36   61.09
   9   5  -3  428.36   33.60
  -9   5   3  490.25   32.50
  -9   5   3  478.85   53.69
   9   5  -3  377.86   34.20
   9   5  -3  449.26   33.70
  -9   5   3  464.45   35.00
   9  -5  -3  424.06   34.30
   9  -5  -3  410.16   32.30
  -9  -5   3  455.05   32.90
  -9  -5   3  467.85   32.80
  -9  -5   3  486.85   33.20
   9  -5  -3  391.46   60.99
  -9  -5   3  360.16   72.69
  -9  -5   3  433.46   35.50
   7   5  -1  444.66   35.20
   7   5  -1  475.05   34.10
  -7   5   1  487.35   32.60
  -7   5   1  518.35   35.00
  -7   5   1  451.15   55.19
   7   5  -1  271.27   55.49
   7   5  -1  421.66   33.40
   7   5  -1  436.86   36.70
   7  -5  -1  444.36   32.20
  -7  -5   1  441.96   31.80
  -7  -5   1  427.16   33.70
  -7  -5   1  500.65   36.50
  -7  -5   1  493.65   34.00
   7  -5  -1  338.87   61.19
  -7  -5   1  470.25   33.20
   5   5   1  663.13   50.19
  -5   5  -1  622.24   70.09
   5   5   1  671.33   46.30
   5   5   1  638.74   48.30
  -5   5  -1  727.93   45.10
   5   5   1  577.04   71.99
  -5   5  -1  651.93   46.00
  -5  -5  -1  675.13   46.70
  -5  -5  -1  636.44   73.79
  -5  -5  -1  691.13   44.20
  -5  -5  -1  701.63   49.20
  -5  -5  -1  656.33   46.80
   5  -5   1  527.25   63.89
  -5  -5  -1  696.93   45.70
   5  -5   1  618.14   45.90
   3   5   3  132.09   19.10
  -3   5  -3  186.28   37.10
  -3   5  -3  163.08   14.40
   3   5   3  139.49   39.50
  -3   5  -3  168.08   15.00
  -3   5  -3  145.99   15.00
   3   5   3  162.78   18.30
  -3   5  -3  178.48   20.90
  -3   5  -3  133.39   17.80
   3  -5   3  134.19   15.70
  -3  -5  -3  135.99   18.60
  -3  -5  -3  159.88   16.40
  -3  -5  -3  154.68   44.10
  -3  -5  -3  132.39   13.80
  -3  -5  -3  158.38   18.00
   1   5   5  642.54   51.59
  -1   5  -5  628.74   45.20
   1   5   5  696.53  103.49
   1   5   5  754.62   53.29
  -1   5  -5  409.76   72.29
  -1   5  -5  608.64   47.20
  -1   5  -5  669.93   45.20
  -1  -5  -5  603.84   46.60
  -1  -5  -5  392.16   84.99
  -1  -5  -5  623.64   49.90
   1  -5   5  582.84   53.29
  -1  -5  -5  634.24   44.20
   1   5  -7   27.40    9.80
   1   5  -7   71.09   50.39
   1   5  -7   22.00    9.50
   1   5  -7   38.80   10.70
  -1   5   7  -34.90   41.90
  -1   5   7    9.90   11.20
  -1   5   7   30.30   15.10
   1   5  -7   39.80    9.80
   1  -5  -7   19.90    8.40
  -1  -5   7   86.29   37.00
   1  -5  -7   10.80   10.10
   1  -5  -7   21.70   10.90
   1  -5  -7   26.60   11.80
   1  -5  -7   94.79   57.39
  -1  -5   7   56.19   17.30
   3   5  -9  189.48   20.90
  -3   5   9  151.58   26.30
   3   5  -9  198.28   22.60
   3   5  -9  106.99   72.09
   3   5  -9  157.18   22.90
   3   5  -9  171.98   38.80
  -3   5   9  160.58   33.90
  -3   5   9  100.99   71.89
   3  -5  -9  132.59   88.89
   3  -5  -9  163.28   27.70
   3  -5  -9  218.28   32.20
   3  -5  -9  222.18   24.60
  -3  -5   9  291.07   61.29
   3  -5  -9  154.68   26.30
  -3  -5   9  193.68   35.00
 -14   6   8   62.89   11.50
 -14   6   8   75.79   13.80
  14   6  -8  135.89   30.40
  14   6  -8   67.89   18.50
  14   6  -8   60.79   67.39
  14   6  -8   34.90   16.80
  14   6  -8  110.89   46.10
 -14  -6   8   66.29   12.30
  14  -6  -8  123.39   25.20
  14  -6  -8   15.70   46.50
  14  -6  -8   64.19   17.50
  14  -6  -8  -37.30   66.99
  14  -6  -8   77.49   20.50
  12   6  -6   57.99   15.20
  12   6  -6   60.59   12.30
  12   6  -6   88.49   48.10
  12  -6  -6   68.49   14.80
 -12  -6   6   54.79    7.50
 -12  -6   6   79.99   12.00
 -12  -6   6   83.29   18.10
  12  -6  -6  104.79   49.10
  12  -6  -6   34.10   12.90
  12  -6  -6   49.10   28.80
  12  -6  -6   39.30   11.80
 -10   6   4  211.98   41.70
 -10   6   4  190.58   17.00
  10   6  -4  180.08   19.00
  10   6  -4  115.19   43.40
  10  -6  -4  181.28   19.80
 -10  -6   4  188.38   44.70
 -10  -6   4  193.28   18.40
  10  -6  -4  152.88   46.90
  10  -6  -4  171.68   34.20
  10  -6  -4  182.08   20.30
 -10  -6   4  180.88   17.30
 -10  -6   4  221.08   21.90
 -10  -6   4  198.48   16.90
   8   6  -2  117.19   16.30
  -8   6   2  108.99   13.00
  -8   6   2  138.29   29.10
   8   6  -2  124.89   14.40
  -8   6   2  127.79   11.70
  -8   6   2  111.19    8.80
   8   6  -2   92.39   32.90
   8   6  -2   99.19   13.00
  -8  -6   2  117.49   13.00
   8  -6  -2  118.09   12.20
  -8  -6   2  118.29   14.70
  -8  -6   2  102.49   36.10
  -8  -6   2  112.19   12.00
   8  -6  -2   95.99   12.40
  -8  -6   2  113.49   13.00
  -6   6   0  561.44   57.79
   6   6   0  581.34   44.50
  -6   6   0  567.24   40.00
   6   6   0  636.14   43.40
   6   6   0  510.75   67.29
  -6   6   0  584.64   42.10
   6   6   0  628.94   47.20
  -6   6   0  641.84   41.10
  -6  -6   0  592.54   41.10
   6  -6   0  478.55   60.09
  -6  -6   0  620.04   43.20
  -6  -6   0  650.23   45.80
  -6  -6   0  492.75   73.49
  -6  -6   0  639.84   43.10
   6  -6   0  623.04   42.40
  -6  -6   0  625.84   42.80
   6  -6   0  603.64   40.40
  -4   6  -2   38.60    7.60
   4   6   2   44.40   11.20
  -4   6  -2   44.20   21.40
   4   6   2   25.70    8.10
  -4   6  -2   54.59    7.80
   4   6   2   34.70   28.10
  -4   6  -2   24.40   11.40
  -4   6  -2   27.80    6.30
  -4  -6  -2   50.19   11.20
   4  -6   2   38.90   22.70
   4  -6   2   31.60    7.70
  -4  -6  -2   30.00    5.60
  -4  -6  -2   32.50    7.90
  -4  -6  -2   50.99    9.50
  -4  -6  -2   38.60    7.70
   2   6   4  405.06   38.80
   2   6   4  505.15   74.29
   2   6   4  442.46   40.40
  -2   6  -4  474.85   38.90
  -2   6  -4  460.25   33.20
  -2   6  -4  459.65   33.60
  -2   6  -4  476.15   34.50
  -2   6  -4  353.96   58.29
  -2  -6  -4  473.95   39.60
  -2  -6  -4  415.66   35.00
  -2  -6  -4  426.16   35.70
  -2  -6  -4  481.15   31.80
  -2  -6  -4  443.36   38.40
  -2  -6  -4  445.66   33.60
  -2  -6  -4  330.07   70.99
   2  -6   4  480.25   36.80
   0   6  -6   39.20   11.20
   0   6  -6   -4.30   38.40
   0   6  -6   49.00    9.90
   0   6   6   73.09   47.00
   0   6  -6   33.20    9.90
   0  -6  -6   17.20    8.20
   0  -6  -6   25.30   11.60
   0  -6  -6   41.40    7.90
   0  -6  -6   30.80   12.70
   0  -6   6    9.40   27.30
   0  -6  -6   41.80   10.30
   0  -6   6   75.59   17.10
   0  -6  -6  103.29   51.39
  -2   6   8   60.29   59.09
   2   6  -8   44.40   13.80
   2   6  -8   65.09   11.20
  -2   6   8   54.89   16.90
  -2   6   8   63.49   21.40
   2   6  -8   26.60   60.79
   2   6  -8   48.40   12.70
   2   6  -8   55.69   12.40
  -2  -6   8   90.29   42.40
  -2  -6   8   30.00   14.70
   2  -6  -8   72.89   12.50
   2  -6  -8   37.40   15.30
   2  -6  -8   55.49   15.10
   2  -6  -8   26.30   16.60
   2  -6  -8   21.00   70.39
   2  -6  -8   83.79   16.50
  13   7  -7  102.99   58.99
  13   7  -7  278.97   45.40
 -13   7   7  142.19   17.20
  13   7  -7  147.49   25.20
  13   7  -7  142.89   28.50
  13  -7  -7   87.79   18.50
  13  -7  -7  107.29   68.59
 -13  -7   7  130.89   16.70
  13  -7  -7  112.79   23.70
  13  -7  -7  139.39   48.10
  13  -7  -7  214.28   32.90
  11   7  -5  216.98   24.50
  11   7  -5  265.67   24.40
 -11   7   5  280.97   22.10
  11   7  -5  161.08   53.29
  11  -7  -5  253.27   24.40
  11  -7  -5  128.69   47.50
 -11  -7   5  239.28   23.40
  11  -7  -5  252.77   28.00
 -11  -7   5  289.77   22.50
 -11  -7   5  217.68   53.49
 -11  -7   5  213.58   25.40
  11  -7  -5  254.77   25.50
 -11  -7   5  241.38   18.80
   9   7  -3  339.67   28.50
  -9   7   3  367.66   26.60
   9   7  -3  204.18   50.39
  -9   7   3  484.55   52.69
   9  -7  -3  363.56   29.20
  -9  -7   3  358.86   29.10
  -9  -7   3  328.67   30.40
  -9  -7   3  353.46   27.30
   9  -7  -3  342.47   30.10
  -9  -7   3  343.57   56.39
   9  -7  -3  413.76   44.60
  -9  -7   3  338.47   26.40
  -7   7   1  328.07   24.10
   7   7  -1  357.06   31.40
  -7   7   1  362.96   25.10
   7   7  -1  262.47   53.09
  -7   7   1  346.67   26.70
  -7   7   1  357.96   42.10
   7   7  -1  305.37   28.10
  -7  -7   1  377.86   28.10
  -7  -7   1  318.67   55.09
  -7  -7   1  341.67   27.00
  -7  -7   1  323.97   27.60
   7  -7  -1  345.37   26.40
  -7  -7   1  372.66   27.00
  -7  -7   1  317.57   28.70
   7  -7  -1  343.67   24.50
  -5   7  -1  620.14   42.60
  -5   7  -1  663.63   42.00
  -5   7  -1  556.14   43.30
   5   7   1  609.54   44.00
   5   7   1  620.34   74.39
   5   7   1  695.83   50.39
  -5   7  -1  625.54   59.29
  -5  -7  -1  626.24   44.50
  -5  -7  -1  585.34   46.50
  -5  -7  -1  645.34   42.80
  -5  -7  -1  622.74   44.30
  -5  -7  -1  646.64   44.50
  -5  -7  -1  420.26   71.09
   5  -7   1  630.94   43.20
  -3   7  -3  513.55   58.19
  -3   7  -3  539.25   38.60
  -3   7  -3  575.44   46.70
   3   7   3  605.54   79.69
  -3   7  -3  569.54   38.30
  -3   7  -3  549.74   39.00
   3   7   3  563.44   46.70
   3   7   3  547.55   48.80
   3  -7   3  581.94   40.80
   3  -7   3  392.66   49.40
  -3  -7  -3  553.34   44.10
  -3  -7  -3  516.85   45.20
  -3  -7  -3  532.25   41.70
  -3  -7  -3  550.74   41.20
  -3  -7  -3  490.65   78.39
  -3  -7  -3  585.44   38.30
  -3  -7  -3  566.94   40.30
  -1   7  -5  100.09   13.80
  -1   7  -5  124.49   18.80
   1   7   5  179.18   35.30
  -1   7  -5  128.49   14.10
  -1   7  -5   50.49   36.50
  -1   7  -5  130.69   13.80
   1   7   5   94.39   18.80
   1   7   5  144.29   53.79
  -1  -7  -5  137.99   14.10
   1  -7   5  133.19   29.20
  -1  -7  -5  124.09   17.50
   1  -7   5  127.99   17.50
  -1  -7  -5   42.40   56.39
  -1  -7  -5  101.69   16.40
  -1  -7  -5  105.99   19.40
  -1  -7  -5   95.39   14.40
  -1   7   7  197.18   28.70
   1   7  -7  212.78   22.60
  -1   7   7  209.98   31.30
  -1   7   7  274.37   67.59
   1   7  -7  176.98   22.30
   1   7  -7  178.38   60.79
   1   7  -7  218.08   22.20
   1   7  -7  219.58   21.30
   1  -7  -7   93.99   79.89
  -1  -7   7  211.18   43.50
   1  -7  -7  217.08   20.80
   1  -7  -7  181.38   24.60
   1  -7  -7  180.78   26.10
   1  -7  -7  206.98   23.60
   1  -7  -7  244.58   30.00
  -1  -7   7  207.88   28.00
   1  -7  -7  219.48   18.30
  12   8  -6   20.20   12.10
 -12   8   6   18.20    7.20
  12   8  -6  -18.60   52.39
  12   8  -6   21.60   12.20
 -12  -8   6   17.70    6.90
  12  -8  -6   24.40   13.10
  12  -8  -6  -21.70   40.20
  12  -8  -6   21.40   12.00
  12  -8  -6   52.29   57.29
  10   8  -4   31.60   10.70
  10   8  -4   34.20   10.10
  10   8  -4   70.89   47.60
 -10   8   4   42.10    8.20
  10  -8  -4   38.90   12.10
 -10  -8   4   27.50    8.50
  10  -8  -4   42.80   10.10
 -10  -8   4   -2.40   35.00
 -10  -8   4   27.40    6.70
 -10  -8   4   25.10    6.80
 -10  -8   4   51.89   11.80
  10  -8  -4    4.60   37.30
  10  -8  -4   44.30   26.30
  -8   8   2   33.30    6.40
   8   8  -2   21.90   36.30
   8   8  -2   37.40   11.40
   8   8  -2   29.70    8.80
  -8   8   2   39.90    6.60
   8   8  -2   43.50    9.80
  -8  -8   2   38.40    7.60
  -8  -8   2   23.90    7.10
  -8  -8   2   44.90   11.10
   8  -8  -2   26.50    6.30
   8  -8  -2   31.30    8.10
   8  -8  -2   37.30    9.90
   8  -8  -2   56.29   29.40
   8  -8  -2   63.69   20.30
  -8  -8   2   52.49   32.50
  -8  -8   2   17.50    6.90
  -6   8   0   15.40    4.00
  -6   8   0   31.00    7.60
  -6   8   0    6.70    8.50
  -6   8   0    9.80   15.90
   6   8   0   12.80   33.30
   6   8   0   16.80    9.20
   6   8   0   26.50    7.60
   6   8   0    7.30    6.80
  -6  -8   0    6.60    5.20
  -6  -8   0    8.50    4.90
   6  -8   0   16.70    5.50
  -6  -8   0   17.70    8.80
  -6  -8   0   25.00   11.60
   6  -8   0   39.10   22.90
  -4   8  -2   64.09    8.20
  -4   8  -2   44.70    7.40
   4   8   2   42.60   32.00
   4   8   2   40.70   12.90
  -4   8  -2   57.29    7.60
  -4   8  -2   42.70   21.50
   4   8   2   79.29   15.50
  -4  -8  -2   32.50    9.40
  -4  -8  -2   -3.70   40.70
  -4  -8  -2   69.09   13.90
  -4  -8  -2   53.89    9.80
   4  -8   2   67.29    9.60
  -4  -8  -2   41.50    7.80
  -4  -8  -2   43.50    8.80
   4  -8   2   27.80   12.90
  -4  -8  -2   28.60    9.90
  -2   8  -4    9.80    4.80
   2   8   4   55.59   37.40
  -2   8  -4    3.60    5.30
  -2   8  -4   14.90    5.60
   2   8   4    9.30    9.30
  -2   8  -4   23.50   13.80
  -2   8  -4  -14.90   25.40
   2   8   4   20.10   13.10
  -2  -8  -4   10.90   11.00
  -2  -8  -4   -0.40    4.10
  -2  -8  -4   16.30    9.90
  -2  -8  -4   12.80    9.20
   2  -8   4   11.90   14.90
  -2  -8  -4   -0.10   46.40
   2  -8   4    2.80    6.00
  -2  -8  -4    0.10    4.30
   0   8   6   30.10   17.30
   0   8  -6    3.40   11.50
   0   8   6  100.19   53.09
   0   8  -6   22.80   42.90
   0   8   6   11.20   13.70
   0   8  -6   18.20    7.50
   0   8  -6   31.60    9.70
   0   8  -6   21.90    7.20
   0  -8  -6   25.20    6.50
   0  -8  -6   18.40   15.40
   0  -8  -6   45.30   16.00
   0  -8   6   16.60   11.30
   0  -8  -6   13.30    8.20
   0  -8  -6   19.00    7.30
  11   9  -5  202.18   24.10
 -11   9   5  227.38   20.40
  11   9  -5  158.98   60.29
  11   9  -5  208.58   23.90
  11  -9  -5  207.88   49.20
  11  -9  -5  258.27   27.50
 -11  -9   5  204.18   23.00
  11  -9  -5  186.98   23.00
  11  -9  -5  116.49   56.29
 -11  -9   5  197.98   19.50
   9   9  -3  179.48   25.50
  -9   9   3  226.48   18.50
   9   9  -3  150.28   57.69
   9   9  -3  200.78   22.00
  -9  -9   3  152.18   23.10
  -9  -9   3  204.08   50.69
  -9  -9   3  240.18   19.60
  -9  -9   3  237.78   19.90
   9  -9  -3  169.68   35.20
   9  -9  -3  251.57   23.20
   9  -9  -3  233.58   21.00
  -9  -9   3  204.98   23.00
   7   9  -1  253.87   58.29
  -7   9   1  329.47   23.00
   7   9  -1  309.77   27.80
   7   9  -1  294.37   25.90
   7   9  -1  334.17   32.70
  -7  -9   1  309.77   29.50
   7  -9  -1  341.27   23.80
  -7  -9   1  320.67   25.00
   7  -9  -1  335.47   24.70
  -7  -9   1  286.97   27.70
  -7  -9   1  347.37   28.90
  -7  -9   1  300.97   29.00
  -7  -9   1  279.37   53.59
   7  -9  -1  282.97   30.50
  -5   9  -1  235.08   18.50
   5   9   1  283.47   58.29
   5   9   1  238.48   24.30
   5   9   1  293.37   30.20
  -5   9  -1  257.67   18.10
  -5   9  -1  337.27   32.20
  -5  -9  -1  277.37   58.59
  -5  -9  -1  252.27   23.40
  -5  -9  -1  247.08   24.80
  -5  -9  -1  214.18   21.10
  -3   9  -3  300.87   21.00
   3   9   3  320.87   30.40
  -3   9  -3  297.27   21.20
  -3   9  -3  263.57   35.70
   3   9   3  313.47   58.39
  -3  -9  -3  222.48   27.20
  -3  -9  -3  250.27   27.80
  -3  -9  -3  296.57   23.60
  -3  -9  -3  196.18   64.09
  -3  -9  -3  261.77   25.60
  -3  -9  -3  282.57   25.20
   1   9   5  127.69   22.50
  -1   9  -5  107.89   19.90
   1   9   5   49.50   48.60
  -1   9  -5  125.29   17.40
  -1   9  -5  112.39   12.70
  -1   9  -5   49.70   37.20
  -1   9  -5  128.59   13.10
  -1  -9  -5  124.99   16.30
  -1  -9  -5  111.89   13.60
  -1  -9  -5  113.89   19.10
  -1  -9  -5   20.90   64.49
  -1  -9  -5   94.79   17.50
  -1  -9  -5   97.49   16.30
  -1  -9  -5   95.29   19.50
 -10  10   4    0.30    4.90
 -10  10   4    5.60    4.10
  10  10  -4   -0.90    8.60
  10  10  -4   -3.80   55.09
 -10 -10   4    4.20    9.00
 -10 -10   4    4.30    7.90
 -10 -10   4   11.80    6.90
  10 -10  -4   -1.80    7.40
  10 -10  -4  -69.19   41.70
  10 -10  -4   -1.20    8.20
   8  10  -2   33.70   47.50
   8  10  -2    1.30   10.70
  -8  10   2   -3.00    3.60
   8  10  -2   -0.30    7.20
   8  10  -2   -0.80    7.30
  -8 -10   2   10.30    9.40
  -8 -10   2  -31.90   37.10
  -8 -10   2    9.00    9.10
  -8 -10   2    0.80    5.20
  -8 -10   2    2.10    5.80
  -8 -10   2   -1.10    7.00
   6  10   0    6.80   11.30
   6  10   0    9.40    8.30
   6  10   0  -39.70   40.60
  -6 -10   0   48.50   43.00
  -6 -10   0    7.20    7.80
  -6 -10   0    1.10    8.10
  -6 -10   0   13.10    9.70
  -6 -10   0   -0.50    5.20
  -6 -10   0    4.70    5.50
   4  10   2  -15.40   41.00
   4  10   2    5.20   13.00
   4  10   2    2.10    9.20
  -4 -10  -2   -2.00   11.50
  -4 -10  -2   34.00   50.69
  -4 -10  -2   12.40    7.00
  -4 -10  -2    2.60    6.20
  -4 -10  -2    9.80   10.20
  -2  10  -4    6.80    4.10
  -2  10  -4    6.10    4.40
   2  10   4   -6.70   12.40
   2  10   4   10.70   12.00
  -2  10  -4   -1.50   14.60
  -2  10  -4   -5.10   17.40
   2  10   4   56.29   49.90
  -2  10  -4   11.40   19.50
  -2 -10  -4   39.40   71.39
  -2 -10  -4    4.30   11.20
  -2 -10  -4    4.40   12.00
  -2 -10  -4   15.60   16.70
  -2 -10  -4    5.30    8.00
  -2 -10  -4   11.60    5.90
   7  11  -1   88.89   52.49
   7  11  -1  106.39   17.30
   7  11  -1   71.19   18.70
  -7 -11   1   67.29   12.80
  -7 -11   1   98.89   17.30
  -7 -11   1  102.69   16.20
  -7 -11   1   82.49   45.30
  -7 -11   1  104.49   12.20
   5  11   1  178.58   56.89
   5  11   1  209.08   28.70
   5  11   1  191.78   24.00
  -5 -11  -1  177.88   22.00
  -5 -11  -1  182.58   22.30
  -5 -11  -1  195.28   21.40
  -5 -11  -1  187.68   21.80
   3  11   3   47.20   17.40
   3  11   3   49.99   19.80
   3  11   3  114.39   54.59
  -3 -11  -3   65.99   14.90
  -3 -11  -3   58.59   12.30
  -3 -11  -3   48.10   11.70
  -3 -11  -3   48.20   15.30
  -3 -11  -3  -51.09   62.49
  16   0  -9   17.40   48.20
 -16   0   9   -2.30    5.70
  16   0  -9   62.99   82.79
  16   0  -9    0.90   19.50
  16   0  -9   -0.50    9.20
  16   0  -9    0.20   14.80
  14   0  -7  -21.80   50.09
  14   0  -7    5.90    8.80
 -14   0   7  -10.00   37.10
  14   0  -7   -5.10    5.80
  14   0  -7   -1.60    6.20
 -14   0   7    9.90    6.00
 -12   0   5   -4.00    3.70
 -12   0   5  -19.50   25.90
 -12   0   5    3.00    7.00
 -12   0   5    1.30    2.10
  12   0  -5    3.20    5.10
  12   0  -5    2.80    6.90
  12   0  -5   -7.60   30.80
 -10   0   3   -2.60   20.70
  10   0  -3   -1.30    3.80
 -10   0   3   -1.50    2.10
  10   0  -3   37.50   28.90
  10   0  -3    5.70    4.80
 -10   0   3   -0.80    2.60
 -10   0   3   -1.30    1.70
  -8   0   1   -5.00    2.40
  -8   0   1   -5.40    6.60
   8   0  -1    3.00    3.60
  -8   0   1    1.90    4.20
  -8   0   1    0.20    1.50
   8   0  -1   -3.70    8.00
   8   0  -1   10.10   18.20
  -8   0   1   -5.40   19.00
   6   0   1    1.00    3.80
  -6   0  -1    0.40    2.20
   6   0   1   22.70   25.40
  -6   0  -1   -0.60    3.40
  -6   0  -1    5.20   21.50
   6   0   1   -0.40    2.10
  -6   0  -1   -2.30    6.50
   4   0   3   -2.60   24.30
  -4   0  -3   -1.60    4.20
  -4   0  -3    2.50    3.10
   4   0   3    4.60    6.10
  -4   0  -3    3.80    3.80
   4   0   3   -0.60    3.10
  -4   0  -3    1.40   24.30
  -4   0  -3    3.30    6.30
  -2   0  -5    3.20    4.80
   2   0   5   -5.80   20.20
  -2   0  -5    1.90    4.60
  -2   0  -5    1.40    6.30
   2   0   5    3.10    6.90
  -2   0  -5   -4.40   35.50
  -2   0  -5   -8.30    7.20
   2   0   5    3.00    7.00
   0   0   7    0.20    6.90
   0   0   7  -12.90    8.70
   0   0  -7   -0.60    6.60
   0   0  -7  -10.30   48.60
   0   0   7   -8.70   40.60
   0   0  -7    4.20    8.50
   0   0  -7   -2.90    6.00
   0   0  -7   -9.00    5.50
   2   0  -9   -3.20   15.00
   2   0  -9   -2.60   12.50
  -2   0   9    0.80   14.90
  -2   0   9  -84.19   55.29
   2   0  -9    5.80   15.80
  -2   0   9   -7.40   12.80
   2   0  -9 -123.79   71.89
   2   0  -9   -0.20    7.70
  15   1  -8  265.47   35.70
  15   1  -8  241.88   28.90
  15   1  -8  221.28   29.10
  15   1  -8  274.37   85.29
  15   1  -8  261.07   57.99
 -15   1   8  221.28   23.10
  15  -1  -8  220.48   18.20
 -15  -1   8  276.97   26.90
  15  -1  -8  213.78   33.30
  15  -1  -8  310.77   59.49
  15  -1  -8  186.98   25.00
  15  -1  -8  242.38   76.09
  15  -1  -8  268.07   30.20
  13   1  -6  370.86   30.50
 -13   1   6  487.25   71.69
  13   1  -6  347.67   32.20
 -13   1   6  310.67   32.10
  13   1  -6  341.17   73.79
  13   1  -6  306.67   23.90
 -13   1   6  336.97   27.80
 -13  -1   6  333.87   27.90
 -13  -1   6  271.57   31.20
  13  -1  -6  341.07   70.79
 -13  -1   6  381.26   66.49
  13  -1  -6  340.87   30.20
  13  -1  -6  335.57   31.80
  11   1  -4  970.10   61.99
 -11   1   4  943.61   69.79
 -11   1   4  961.50   62.09
 -11   1   4 1074.69   97.29
  11   1  -4  985.70   67.49
 -11   1   4  976.90   66.49
  11   1  -4  819.52   99.69
  11   1  -4 1069.79   70.89
 -11  -1   4 1013.40   95.29
 -11  -1   4  892.11   70.09
 -11  -1   4  997.70   70.59
  11  -1  -4  856.01   99.09
 -11  -1   4 1068.69   67.19
 -11  -1   4  998.80   62.89
  -9   1   2 1190.88  104.39
   9   1  -2 1197.38   77.89
   9   1  -2 1102.69  108.69
  -9   1   2 1195.08   77.39
   9   1  -2 1079.39   79.29
  -9   1   2 1141.79   79.69
  -9   1   2 1262.27   72.09
  -9  -1   2 1188.68   77.39
   9  -1  -2  873.01  101.89
  -9  -1   2 1218.98   73.59
   9  -1  -2 1102.59   77.09
  -9  -1   2 1207.38   80.99
  -9  -1   2 1166.58   80.19
  -9  -1   2 1102.89  103.99
   9  -1  -2 1224.48   79.99
   7   1   0 1429.96   93.49
   7   1   0 1353.56   90.99
  -7   1   0 1401.56   95.19
  -7   1   0 1413.46   91.29
   7   1   0 1331.87  119.19
  -7   1   0 1253.77  115.69
  -7   1   0 1479.25   93.79
   7  -1   0 1429.86   90.99
   7  -1   0 1504.35   93.49
  -7  -1   0 1468.45   91.79
  -7  -1   0 1453.95   88.29
  -7  -1   0 1321.47   93.39
   7  -1   0 1133.29  114.89
  -7  -1   0 1430.86   94.39
  -7  -1   0 1283.77  117.59
  -5   1  -2  481.75   73.39
  -5   1  -2  657.03   49.60
   5   1   2  693.63   51.49
  -5   1  -2  650.33   48.40
   5   1   2  706.13   46.60
   5   1   2  616.34   48.40
   5   1   2  692.73   73.79
  -5   1  -2  710.03   47.10
  -5  -1  -2  752.82   50.19
  -5  -1  -2  684.73   47.30
   5  -1   2  623.34   48.10
  -5  -1  -2  626.44   48.50
   5  -1   2  680.83   46.10
   5  -1   2  603.04   71.99
  -5  -1  -2  464.35   74.09
   3   1   4 1230.38  118.89
  -3   1  -4 1234.28  121.79
  -3   1  -4 1330.07   88.29
  -3   1  -4 1298.77   86.69
  -3   1  -4 1322.77   86.69
   3   1   4 1261.67   90.79
   3   1   4 1463.85   91.59
  -3  -1  -4 1251.97   89.49
  -3  -1  -4 1428.26  130.09
   3  -1   4 1247.08  108.99
  -3  -1  -4 1323.87   87.09
  -3  -1  -4 1242.98   86.89
   3  -1   4 1137.49  113.59
  -3  -1  -4 1320.87   87.59
  -1   1  -6  327.47   28.40
   1   1   6  353.16   33.80
   1   1   6  307.17   32.20
  -1   1  -6  290.17   67.49
  -1   1  -6  314.77   28.50
   1   1   6  247.48   61.19
  -1   1  -6  299.87   30.40
  -1   1  -6  304.67   28.60
   1  -1   6  287.77   31.40
  -1  -1  -6  321.67   28.30
  -1  -1  -6  277.57   70.79
  -1  -1  -6  309.67   28.70
   1  -1   6  343.67   64.59
  -1  -1  -6  324.97   31.80
  -1  -1  -6  303.87   28.30
   1  -1   6  313.57   32.20
   1   1  -8  298.47   28.80
  -1   1   8  275.97   71.69
  -1   1   8  304.67   37.40
   1   1  -8  277.27   32.80
  -1   1   8  314.37   37.60
   1   1  -8  336.17   83.59
   1   1  -8  292.27   29.30
   1   1  -8  306.07   30.50
  -1  -1   8  287.47   34.10
  -1  -1   8  396.86   78.79
  -1  -1   8  349.17   38.40
   1  -1  -8  310.17   86.39
   1  -1  -8  262.17   30.10
   1  -1  -8  275.27   37.10
   1  -1  -8  347.37   30.40
   1  -1  -8  255.07   30.20
  16   2  -9    2.00   78.49
  16   2  -9   -7.80   49.99
 -16   2   9    3.50    7.40
  16   2  -9   19.80   15.50
  16   2  -9    0.00   16.90
  16   2  -9    1.00    9.60
  16  -2  -9    4.30   18.40
  16  -2  -9   44.10   52.29
  16  -2  -9  -11.00   61.19
  16  -2  -9   -2.10   17.30
  16  -2  -9    0.70    6.00
 -16  -2   9   12.50   19.70
 -16  -2   9    4.30    6.30
  14   2  -7   82.49   17.80
 -14   2   7   79.79   14.20
  14   2  -7   79.79   16.50
  14   2  -7   98.69   57.29
  14  -2  -7   62.59   55.09
 -14  -2   7   63.29   12.20
  14  -2  -7   53.99   15.70
 -14  -2   7   74.89   18.60
  14  -2  -7  102.29   18.30
 -14  -2   7   77.69   42.90
 -12   2   5   14.90   28.20
 -12   2   5   16.10    6.00
  12   2  -5   13.50    6.90
  12   2  -5   13.30   11.60
  12   2  -5   11.90    6.50
 -12   2   5   26.80    3.50
  12   2  -5   29.50   36.70
 -12   2   5    4.90    6.40
 -12  -2   5   14.80    8.80
 -12  -2   5   24.90    7.20
 -12  -2   5   12.70   10.60
 -12  -2   5   -7.50   28.20
  12  -2  -5   10.20   38.00
  12  -2  -5   13.00    6.40
  10   2  -3  237.68   22.70
 -10   2   3  235.68   22.50
  10   2  -3  207.48   17.10
 -10   2   3  328.27   51.89
 -10   2   3  218.98   19.50
  10   2  -3  166.38   46.20
  10   2  -3  232.38   20.80
  10  -2  -3  228.38   22.00
 -10  -2   3  209.68   17.10
 -10  -2   3  242.28   17.30
 -10  -2   3  235.38   24.00
 -10  -2   3  217.58   19.60
 -10  -2   3  196.78   40.30
  10  -2  -3  221.98   20.30
  10  -2  -3  199.88   44.20
  -8   2   1   42.10    8.80
  -8   2   1   47.80    4.10
   8   2  -1   13.80   25.90
  -8   2   1   34.50    6.90
   8   2  -1   47.90    9.00
  -8   2   1   45.40   24.30
  -8  -2   1   55.19    5.90
   8  -2  -1   41.60    8.00
   8  -2  -1   54.09   10.50
  -8  -2   1   46.00   10.30
   8  -2  -1   51.89   29.00
  -8  -2   1   25.50    6.80
  -8  -2   1   47.40    8.80
  -8  -2   1   20.90   25.10
  -6   2  -1  460.65   33.10
   6   2   1  328.17   60.89
  -6   2  -1  439.86   37.30
   6   2   1  418.26   32.80
  -6   2  -1  428.46   34.30
   6   2   1  471.65   38.10
  -6   2  -1  377.26   59.19
  -6  -2  -1  443.56   35.60
  -6  -2  -1  456.95   33.70
   6  -2   1  456.25   34.60
  -6  -2  -1  471.35   68.69
  -6  -2  -1  511.25   36.50
   6  -2   1  430.76   32.30
  -6  -2  -1  431.66   30.70
   6  -2   1  406.76   60.59
  -4   2  -3  -22.40   21.90
   4   2   3    5.70    3.50
   4   2   3   11.70   27.30
  -4   2  -3    2.30    4.10
  -4   2  -3    6.00    3.80
   4   2   3   14.40    7.70
  -4   2  -3   10.80    8.20
  -4   2  -3    6.00    4.00
  -4  -2  -3   11.50    5.90
   4  -2   3   -7.90   23.10
  -4  -2  -3    7.90    6.00
  -4  -2  -3   14.90    6.90
   4  -2   3    6.60    4.50
  -4  -2  -3  -11.70   28.50
  -4  -2  -3   15.90    5.80
   2   2   5   49.30   30.10
  -2   2  -5   40.90   10.60
  -2   2  -5   33.40   10.50
  -2   2  -5   34.60   10.10
  -2   2  -5   16.20    5.80
   2   2   5   40.70   13.10
  -2   2  -5   44.60   38.40
   2   2   5   11.70    9.80
  -2  -2  -5   42.20   11.40
   2  -2   5   45.40   27.40
  -2  -2  -5   35.20   10.20
   2  -2   5   18.30    7.70
  -2  -2  -5   29.90    9.60
  -2  -2  -5   96.69   46.80
   0   2  -7  118.39   55.09
   0   2   7   92.69   22.10
   0   2  -7  100.59   15.90
   0   2  -7   84.49   15.10
   0   2  -7   63.29   18.20
   0   2   7  119.49   21.40
   0   2   7  104.99   51.39
   0   2  -7   78.79   15.50
   0  -2  -7   61.49   11.60
   0  -2  -7   18.10   54.19
   0  -2  -7   97.49   20.50
   0  -2  -7   65.29   13.30
   0  -2   7  135.49   48.50
   0  -2  -7  119.29   16.80
  -2   2   9   13.90   14.80
   2   2  -9   -1.00   11.50
   2   2  -9   10.60   13.80
  -2   2   9  -76.09   56.99
   2   2  -9   32.50   12.50
  -2   2   9   38.40   23.30
   2   2  -9   23.70   91.69
   2   2  -9   18.20    9.10
  -2  -2   9  -24.40   53.49
   2  -2  -9    7.10    8.70
  -2  -2   9   -1.00   14.30
   2  -2  -9  -81.19   79.89
   2  -2  -9    7.50   14.20
   2  -2  -9    9.40   15.50
   2  -2  -9    9.70   13.70
  15   3  -8  139.59   28.70
 -15   3   8  145.59   17.00
  15   3  -8   77.69   15.50
  15   3  -8  184.88   78.09
  15   3  -8  105.89   17.80
  15  -3  -8  144.59   28.70
  15  -3  -8   86.49   18.40
  15  -3  -8  146.09   72.79
 -15  -3   8  135.79   20.80
  15  -3  -8  218.48   48.80
 -15  -3   8  109.39   15.70
 -13   3   6  659.83   45.20
 -13   3   6  665.03   79.99
  13   3  -6  632.44   49.60
  13   3  -6  543.45   43.40
  13   3  -6  523.05   88.79
 -13  -3   6  531.95   46.60
 -13  -3   6  622.14   83.89
  13  -3  -6  542.95   89.79
 -13  -3   6  612.84   44.90
  13  -3  -6  563.44   48.40
 -13  -3   6  664.33   50.99
  11   3  -4  158.18   48.00
  11   3  -4  214.48   21.50
 -11   3   4  250.57   21.00
  11   3  -4  253.97   24.30
 -11   3   4  202.78   22.80
  11   3  -4  204.98   19.30
 -11  -3   4  260.97   21.40
 -11  -3   4  230.88   48.40
  11  -3  -4  232.48   22.00
 -11  -3   4  266.77   18.90
 -11  -3   4  267.27   19.70
  11  -3  -4  242.28   23.90
 -11  -3   4  215.68   24.40
  11  -3  -4  162.68   49.60
 -11  -3   4  239.58   24.50
  -9   3   2 1006.90   72.29
   9   3  -2 1079.49   71.29
  -9   3   2 1083.69   95.39
   9   3  -2 1088.29   73.59
   9   3  -2 1016.20   67.69
  -9   3   2 1102.49   70.29
   9  -3  -2  812.62   94.99
   9  -3  -2 1008.80   70.19
  -9  -3   2 1048.80   73.69
  -9  -3   2 1132.69   73.19
  -9  -3   2 1044.50   67.89
  -9  -3   2 1085.49  101.49
   9  -3  -2 1027.30   72.29
  -9  -3   2 1146.29   71.29
  -9  -3   2 1071.29   68.19
  -7   3   0  232.18   44.30
  -7   3   0  278.27   23.90
   7   3   0  265.47   22.90
   7   3   0  236.48   26.00
  -7   3   0  264.67   22.00
   7   3   0  271.77   24.60
  -7  -3   0  330.57   64.49
  -7  -3   0  270.37   23.00
  -7  -3   0  292.57   21.00
  -7  -3   0  283.97   25.50
   7  -3   0  310.07   22.60
  -7  -3   0  284.67   25.30
   7  -3   0  226.28   45.70
   5   3   2 1774.22  155.18
  -5   3  -2 1763.32  124.39
  -5   3  -2 1874.11  127.19
   5   3   2 1956.80  128.89
  -5   3  -2 2107.09  123.79
   5   3   2 1949.70  123.69
  -5   3  -2 1723.83  149.09
   5   3   2 2024.90  127.19
  -5  -3  -2 1893.01  126.99
   5  -3   2 1779.72  148.89
  -5  -3  -2 1984.00  124.89
  -5  -3  -2 1965.60  125.29
  -5  -3  -2 1822.62  157.28
  -5  -3  -2 2066.19  121.99
   3   3   4  211.98   49.60
   3   3   4  180.38   20.60
  -3   3  -4  156.18   16.50
  -3   3  -4  169.98   17.80
  -3   3  -4  139.19   19.40
   3   3   4  159.08   23.30
  -3   3  -4  122.19   42.60
  -3   3  -4  174.48   16.50
  -3  -3  -4  127.69   18.40
  -3  -3  -4  108.49   39.20
  -3  -3  -4  143.59   17.30
  -3  -3  -4  164.68   17.40
   3  -3   4  155.78   41.00
   1   3   6  745.33   59.39
  -1   3  -6  625.44   99.19
  -1   3  -6  701.33   52.89
   1   3   6  657.03   84.49
  -1   3  -6  659.43   54.79
   1   3   6  772.02   59.99
  -1   3  -6  754.02   54.19
  -1   3  -6  779.42   53.59
  -1  -3  -6  757.12   54.59
  -1  -3  -6  650.43   56.79
   1  -3   6  764.72   58.69
  -1  -3  -6  577.04  103.89
   1  -3   6  917.31   91.49
  -1  -3  -6  732.93   53.49
  -1   3   8   67.69   56.59
   1   3  -8   46.20   11.10
   1   3  -8   75.79   19.40
   1   3  -8   58.89   13.50
  -1   3   8   32.30   15.20
   1   3  -8  -13.80   61.99
  -1   3   8   59.79   21.50
   1   3  -8   29.50   11.90
   1  -3  -8    6.10   70.79
   1  -3  -8   49.99   15.30
  -1  -3   8   79.39   22.40
   1  -3  -8   47.40   10.80
   1  -3  -8   88.49   21.40
   1  -3  -8   42.60   11.50
  16   4  -9   75.59   15.80
  16  -4  -9  151.88   32.70
  14   4  -7   22.40   12.20
  14   4  -7   69.39   56.29
 -14   4   7   33.20    8.10
  14   4  -7   33.00   13.10
 -14  -4   7   31.50   43.70
  14  -4  -7    8.00   32.00
 -14  -4   7   38.00   10.50
  14  -4  -7   40.80   16.30
 -14  -4   7   47.10   11.90
  14  -4  -7   14.50   56.49
  14  -4  -7   20.80    9.90
  14  -4  -7   32.70   12.80
  12   4  -5  420.36   37.60
 -12   4   5  437.06   38.20
 -12   4   5  415.76   33.60
  12   4  -5  378.26   35.20
 -12   4   5  468.75   28.10
  12   4  -5  436.46   35.80
 -12   4   5  600.44   69.39
 -12  -4   5  442.46   33.00
 -12  -4   5  604.84   72.79
 -12  -4   5  478.45   39.50
 -12  -4   5  459.25   34.50
 -12  -4   5  435.76   35.90
  12  -4  -5  376.76   71.79
  12  -4  -5  404.16   37.10
  10   4  -3    4.50   29.10
 -10   4   3   19.40    5.50
 -10   4   3    7.50    5.80
  10   4  -3   37.40    9.20
  10   4  -3   23.40    8.40
  10   4  -3   34.80    9.90
 -10   4   3   27.10   22.60
 -10  -4   3   11.60    7.80
 -10  -4   3    3.50   19.50
 -10  -4   3   20.00    5.00
 -10  -4   3   10.20    4.60
  10  -4  -3   20.60    6.60
 -10  -4   3   27.50    8.80
 -10  -4   3   25.50    7.20
  10  -4  -3  -28.80   30.00
   8   4  -1  444.06   39.00
  -8   4   1  581.34   39.90
   8   4  -1  589.54   79.19
  -8   4   1  547.65   37.20
   8   4  -1  529.75   38.50
  -8   4   1  518.55   32.80
  -8   4   1  523.65   95.99
  -8  -4   1  561.24   36.60
   8  -4  -1  428.36   95.99
  -8  -4   1  542.35   40.90
  -8  -4   1  459.25   40.00
   8  -4  -1  495.35   36.90
   8  -4  -1  497.65   38.70
  -8  -4   1  522.55   39.90
  -8  -4   1  515.05   35.50
  -8  -4   1  538.35   67.89
  -6   4  -1  254.97   20.20
  -6   4  -1  253.07   21.70
   6   4   1  249.88   21.20
   6   4   1  232.98   25.10
   6   4   1  226.98   49.60
  -6   4  -1  244.08   19.40
   6   4   1  233.88   22.80
   6  -4   1  241.98   19.70
  -6  -4  -1  215.78   22.60
   6  -4   1  232.58   21.20
  -6  -4  -1  251.47   22.70
  -6  -4  -1  150.28   41.60
  -6  -4  -1  259.47   19.70
  -6  -4  -1  230.18   21.20
  -4   4  -3  282.77   56.79
  -4   4  -3  352.36   30.00
  -4   4  -3  383.36   29.40
  -4   4  -3  406.76   29.20
   4   4   3  332.77   33.30
   4   4   3  389.56   68.99
   4   4   3  333.97   32.00
  -4   4  -3  391.16   34.50
  -4  -4  -3  243.28   68.89
   4  -4   3  355.96   31.00
  -4  -4  -3  405.36   28.20
  -4  -4  -3  400.66   33.40
   4  -4   3  386.16   56.59
  -4  -4  -3  361.76   30.70
  -4  -4  -3  398.26   30.90
  -2   4  -5  218.88   20.00
  -2   4  -5  189.08   20.10
  -2   4  -5  232.68   25.70
   2   4   5  237.78   29.60
  -2   4  -5  225.38   21.90
   2   4   5  218.88   54.79
  -2   4  -5  116.29   47.50
   2   4   5  215.48   25.20
   2  -4   5  202.68   47.80
  -2  -4  -5  183.88   20.50
  -2  -4  -5  185.48   24.80
   2  -4   5  177.78   22.70
  -2  -4  -5  195.88   54.69
   0   4  -7   75.29   13.90
   0   4   7   72.89   53.09
   0   4   7   79.29   17.70
   0   4  -7   57.29   12.80
   0   4  -7   69.29   57.99
   0   4  -7   79.09   17.00
   0  -4  -7   75.09   15.90
   0  -4  -7   70.69   15.60
   0  -4  -7  114.79   21.30
   0  -4   7   68.29   21.60
   0  -4   7   85.79   44.80
   0  -4  -7   30.70   60.49
   0  -4  -7   59.99   14.90
  -2   4   9   78.19   23.00
  -2   4   9   56.89   71.99
   2   4  -9   66.39   19.10
  -2   4   9   43.00   19.40
   2   4  -9   33.80   13.80
   2   4  -9   56.99   13.50
   2   4  -9   -9.60   73.89
   2  -4  -9   54.39   17.50
   2  -4  -9   23.20   20.30
   2  -4  -9   64.49   15.40
  -2  -4   9  113.09   54.79
   2  -4  -9   33.60   93.29
  15   5  -8  166.48   33.30
  15   5  -8   85.69   18.60
 -15   5   8  125.69   18.30
  15   5  -8   85.29   73.79
  15  -5  -8   97.99   48.40
 -15  -5   8   95.59   15.80
  15  -5  -8  165.68   93.59
  15  -5  -8  120.89   26.50
  15  -5  -8  109.29   22.20
 -15  -5   8  122.59   13.80
  13   5  -6   25.20    9.80
 -13   5   6   33.50    7.90
  13   5  -6   32.00   48.60
  13   5  -6   13.20    9.30
  13  -5  -6   -8.30   47.90
 -13  -5   6   36.10   13.60
  13  -5  -6   19.50   13.10
 -13  -5   6   -6.70   36.70
 -13  -5   6   21.50    9.10
 -13  -5   6   21.80    6.50
  13  -5  -6   27.30   11.00
  13  -5  -6   31.80   11.60
  13  -5  -6   16.70   28.80
  11   5  -4  594.74   48.50
 -11   5   4  658.03   51.09
 -11   5   4  789.92   80.09
  11   5  -4  570.14   88.69
 -11   5   4  722.93   47.90
 -11  -5   4  663.63   78.59
  11  -5  -4  732.43   51.69
 -11  -5   4  694.43   47.80
  11  -5  -4  668.03   84.49
 -11  -5   4  624.84   48.20
 -11  -5   4  692.43   52.49
 -11  -5   4  656.33   47.90
  -9   5   2   26.60    6.10
   9   5  -2   16.10   32.80
   9   5  -2   38.40    9.90
  -9   5   2   30.60   22.40
   9   5  -2   21.20   12.90
  -9   5   2   19.00    6.40
   9   5  -2   30.20    8.90
  -9  -5   2   71.79   31.00
  -9  -5   2   18.00    4.90
  -9  -5   2   37.30    9.00
  -9  -5   2   32.90    9.30
  -9  -5   2   21.90    5.80
   9  -5  -2   33.10    8.20
   9  -5  -2   30.60    7.60
   9  -5  -2   42.30   29.20
   7   5   0 1251.07  122.79
   7   5   0 1377.96   93.39
  -7   5   0 1298.67   86.89
   7   5   0 1403.66   91.19
  -7   5   0 1527.35   90.19
  -7   5   0 1262.47  110.59
   7   5   0 1419.96   95.99
  -7   5   0 1509.95   92.39
  -7  -5   0 1343.37   93.79
   7  -5   0 1409.46   89.19
   7  -5   0 1069.59  111.99
  -7  -5   0 1441.16   91.99
  -7  -5   0 1200.78  119.89
  -7  -5   0 1464.55   90.09
  -7  -5   0 1459.35   91.89
  -7  -5   0 1341.97   88.49
  -5   5  -2   14.60   11.00
  -5   5  -2    9.50    4.20
  -5   5  -2    9.60    5.60
   5   5   2   15.80    9.10
   5   5   2    9.20    5.20
  -5   5  -2   26.80   23.60
   5   5   2  -12.90   29.60
  -5   5  -2   10.20    8.70
   5   5   2    4.60    4.10
   5  -5   2   27.40    7.40
  -5  -5  -2   11.20    4.30
  -5  -5  -2   19.70    7.90
  -5  -5  -2   29.80    7.70
  -5  -5  -2   -1.00   30.50
  -5  -5  -2   13.10    7.10
  -5  -5  -2   14.10    6.50
   3   5   4  517.45   44.80
  -3   5  -4  522.05   43.50
  -3   5  -4  538.85   38.00
  -3   5  -4  373.16   65.49
   3   5   4  534.25   43.90
  -3   5  -4  539.55   38.50
  -3  -5  -4  475.05   36.70
  -3  -5  -4  327.57   76.79
  -3  -5  -4  536.35   43.20
   3  -5   4  496.55   42.40
  -3  -5  -4  489.65   39.70
  -1   5  -6   17.20    7.80
  -1   5  -6   26.70   11.90
  -1   5  -6  -10.20   36.80
  -1   5  -6   29.20    8.20
   1   5   6   23.90   44.90
  -1   5  -6   16.10    8.00
  -1  -5  -6   12.50   11.00
  -1  -5  -6   15.70    5.80
  -1  -5  -6  -20.00   50.19
   1  -5   6   18.00   12.30
  -1  -5  -6   22.40   11.30
  -1  -5  -6    4.50    7.60
   1  -5   6   24.90   37.40
  -1  -5  -6   29.10   10.00
   1   5  -8  206.28   77.69
   1   5  -8  243.68   29.80
  -1   5   8  263.17   37.70
  -1   5   8  381.56   81.79
   1   5  -8  257.57   26.40
  -1   5   8  233.28   32.60
   1   5  -8  204.18   34.30
  -1  -5   8  291.37   35.80
   1  -5  -8  275.27   40.10
   1  -5  -8  263.37   33.70
   1  -5  -8  267.97   93.79
   1  -5  -8  288.77   34.50
   1  -5  -8  254.97   31.10
  -1  -5   8  281.87   60.79
  14   6  -7  178.58   77.79
  14   6  -7  223.28   28.00
 -14   6   7  235.88   22.40
  14   6  -7  203.08   26.60
  14  -6  -7  197.48   75.09
  14  -6  -7  155.38   27.60
  14  -6  -7  184.78   26.00
 -14  -6   7  265.67   23.00
 -14  -6   7  174.98   17.60
  14  -6  -7  295.37   34.80
  12   6  -5   64.09   13.20
 -12   6   5   46.50    9.00
  12   6  -5   32.00   10.50
  12   6  -5  -38.60   44.00
 -12  -6   5   37.50    9.00
 -12  -6   5   40.10   11.10
 -12  -6   5   38.40    8.90
  12  -6  -5   41.60   12.90
  12  -6  -5   35.50   25.60
 -12  -6   5   66.49   11.50
  12  -6  -5   61.29   16.60
  12  -6  -5   54.99   14.10
  12  -6  -5   -2.30   39.50
 -10   6   3  875.61   78.19
  10   6  -3  737.93   52.69
  10   6  -3  686.63   89.29
 -10   6   3  788.92   51.09
 -10   6   3  741.03   63.79
  10  -6  -3  653.63   52.89
 -10  -6   3  703.03   51.59
 -10  -6   3  709.03   51.19
 -10  -6   3  770.52   55.79
  -8   6   1  275.97   45.00
   8   6  -1  282.97   29.10
  -8   6   1  309.17   23.00
   8   6  -1  295.37   26.60
   8   6  -1  275.77   24.80
  -8   6   1  288.37   24.90
  -8   6   1  295.37   20.10
   8   6  -1  198.78   52.49
  -8  -6   1  311.07   24.70
  -8  -6   1  309.77   27.50
  -8  -6   1  256.77   25.00
  -8  -6   1  295.17   24.00
  -8  -6   1  315.87   23.30
   8  -6  -1  280.57   24.50
   8  -6  -1  300.07   23.20
   6   6   1  342.47   28.60
  -6   6  -1  318.27   27.10
   6   6   1  386.86   31.70
  -6   6  -1  342.97   50.99
   6   6   1  405.26   35.40
  -6   6  -1  382.16   28.70
   6   6   1  222.18   55.69
  -6   6  -1  369.36   27.00
  -6  -6  -1  358.36   29.00
   6  -6   1  364.46   28.70
  -6  -6  -1  289.87   62.29
  -6  -6  -1  363.06   27.80
  -6  -6  -1  376.96   32.00
  -6  -6  -1  365.56   30.00
  -6  -6  -1  324.47   26.10
  -4   6  -3  266.47   32.60
  -4   6  -3  314.77   24.90
  -4   6  -3  292.97   24.20
  -4   6  -3  302.57   50.39
   4   6   3  297.47   31.60
  -4   6  -3  290.37   32.50
   4   6   3  295.27   60.49
  -4   6  -3  333.47   26.10
  -4  -6  -3  328.07   70.29
  -4  -6  -3  338.07   27.60
  -4  -6  -3  285.07   24.60
  -4  -6  -3  328.77   25.10
   4  -6   3  272.87   26.40
  -4  -6  -3  304.07   29.70
   2   6   5  239.28   61.09
   2   6   5  242.08   33.10
  -2   6  -5  236.88   22.20
  -2   6  -5  269.57   23.80
  -2   6  -5  244.08   27.30
  -2   6  -5  262.17   22.00
  -2   6  -5  282.47   58.49
  -2  -6  -5  199.58   23.00
  -2  -6  -5  231.38   21.10
   2  -6   5  271.57   47.40
  -2  -6  -5  195.18   24.30
  -2  -6  -5  233.48   24.10
  -2  -6  -5  214.58   64.99
   2  -6   5  204.38   24.70
  -2  -6  -5  229.18   27.30
   0   6   7  115.59   23.50
   0   6  -7  131.89   16.70
   0   6  -7   39.10   55.79
   0   6   7   49.99   57.39
   0   6  -7  107.69   17.50
   0   6   7   93.69   21.40
   0   6  -7  100.09   16.40
   0   6  -7  106.89   18.80
   0  -6  -7  119.59   21.10
   0  -6   7  133.19   23.40
   0  -6  -7  101.69   19.20
   0  -6   7   54.69   39.20
   0  -6  -7   98.39   14.30
   0  -6  -7   49.99   71.99
   0  -6  -7   76.09   18.70
   0  -6  -7   78.49   13.90
  13   7  -6  184.38   66.89
  13   7  -6  170.88   24.60
  13   7  -6  125.29   21.20
 -13   7   6  186.58   18.40
  13  -7  -6   94.09   45.60
  13  -7  -6   22.10   65.49
 -13  -7   6  154.48   23.70
 -13  -7   6  164.78   14.70
 -13  -7   6  201.78   58.69
 -13  -7   6  179.98   18.40
  13  -7  -6  164.88   25.40
  13  -7  -6  148.29   21.70
  13  -7  -6  115.19   21.30
  11   7  -4   38.40   41.60
  11   7  -4   10.60    7.40
 -11   7   4    7.70    4.70
  11   7  -4   10.60    9.00
 -11  -7   4  -21.80   32.80
  11  -7  -4    4.30    6.80
 -11  -7   4   24.70   11.20
  11  -7  -4   25.10   24.50
 -11  -7   4   14.90    6.80
 -11  -7   4    9.60    5.90
  11  -7  -4   11.40   10.40
  11  -7  -4   25.20   42.50
  11  -7  -4    6.60    8.60
   9   7  -2  386.76   35.00
  -9   7   2  493.85   54.79
  -9   7   2  390.76   28.10
   9   7  -2  335.77   68.69
  -9   7   2  351.76   30.40
   9   7  -2  361.56   30.30
  -9  -7   2  370.16   29.20
   9  -7  -2  346.47   28.10
  -9  -7   2  388.66   30.00
  -9  -7   2  413.96   31.10
   9  -7  -2  345.67   30.00
  -9  -7   2  463.75   68.39
  -7   7   0   32.60   21.70
  -7   7   0    8.70    6.50
   7   7   0    6.00    5.40
  -7   7   0    8.90    5.50
   7   7   0  -15.70   30.20
   7   7   0    9.20    6.50
  -7   7   0    4.20    3.70
   7   7   0    0.10    7.60
   7  -7   0    6.30    5.10
  -7  -7   0   -1.20    7.00
  -7  -7   0   10.20    4.60
  -7  -7   0   13.90    4.80
  -7  -7   0    8.50    5.20
  -7  -7   0   10.70    7.40
   7  -7   0  -18.90   22.70
  -7  -7   0   64.49   38.40
  -5   7  -2  395.16   29.50
  -5   7  -2  374.86   28.60
  -5   7  -2  413.86   30.20
   5   7   2  532.05   77.39
  -5   7  -2  358.66   52.99
   5   7   2  367.36   37.50
   5  -7   2  386.76   30.90
  -5  -7  -2  344.97   33.60
  -5  -7  -2  392.26   28.80
  -5  -7  -2  400.56   30.60
  -5  -7  -2  351.66   69.79
  -3   7  -4    2.20    5.50
   3   7   4   -1.50    6.90
  -3   7  -4   19.00   23.00
  -3   7  -4    5.10    5.90
  -3   7  -4    0.10    4.70
   3   7   4   -4.90    9.00
   3   7   4   22.00   41.50
  -3   7  -4  -27.80   31.30
  -3  -7  -4    4.50    4.80
  -3  -7  -4    0.70    8.80
  -3  -7  -4    2.60    5.40
  -3  -7  -4   -1.80    7.40
  -3  -7  -4    5.80   10.00
   3  -7   4   18.90   24.90
   3  -7   4   -1.50    6.30
  -3  -7  -4   27.50   45.80
  -3  -7  -4   -4.50    3.80
  -1   7  -6  131.49   51.89
  -1   7  -6  135.19   18.20
   1   7   6  138.19   24.80
   1   7   6  105.89   22.70
  -1   7  -6  153.18   17.10
  -1   7  -6  165.68   21.70
   1   7   6  137.79   61.49
  -1  -7  -6  160.88   16.70
   1  -7   6   60.49   36.00
  -1  -7  -6  160.48   72.89
  -1  -7  -6  107.19   17.60
  -1  -7  -6  142.79   25.10
   1  -7   6  178.18   24.00
  -1  -7  -6  156.48   23.60
  -1  -7  -6  156.98   14.70
 -12   8   5  282.57   23.00
  12   8  -5  127.19   64.89
  12   8  -5  213.48   29.30
  12   8  -5  246.48   27.30
 -12  -8   5  329.87   65.29
 -12  -8   5  231.98   30.70
  12  -8  -5  173.88   33.00
 -12  -8   5  251.77   20.40
  12  -8  -5  243.88   26.60
 -12  -8   5  282.97   29.80
  12  -8  -5  159.98   65.79
  12  -8  -5  374.26   56.69
  12  -8  -5  247.78   31.00
  10   8  -3  145.29   18.50
  10   8  -3   49.80   46.30
 -10   8   3  144.99   14.50
  10   8  -3  154.08   19.30
 -10  -8   3  124.89   15.30
 -10  -8   3  181.88   49.90
 -10  -8   3  131.49   15.30
 -10  -8   3  170.58   18.00
  10  -8  -3  131.59   33.00
 -10  -8   3  131.19   19.20
  10  -8  -3  166.78   18.30
  10  -8  -3  147.19   20.30
  -8   8   1  448.06   30.50
   8   8  -1  348.57   66.09
   8   8  -1  431.46   35.30
  -8   8   1  384.36   29.60
   8   8  -1  451.45   39.30
  -8   8   1  450.45   33.00
   8   8  -1  387.16   32.90
  -8   8   1  484.45   53.99
  -8  -8   1  428.66   69.79
   8  -8  -1  340.47   53.79
  -8  -8   1  424.86   33.40
   8  -8  -1  400.36   31.70
  -8  -8   1  440.76   34.00
  -8  -8   1  438.46   36.30
   8  -8  -1  394.96   29.10
  -8  -8   1  409.96   32.20
   6   8   1  168.28   25.00
   6   8   1  179.68   20.20
  -6   8  -1  221.28   17.30
  -6   8  -1  229.58   19.20
   6   8   1  207.58   53.09
  -6   8  -1  231.88   37.90
  -6   8  -1  178.88   21.90
   6   8   1  197.28   22.50
  -6  -8  -1  223.18   23.60
  -6  -8  -1  140.39   56.19
  -6  -8  -1  218.38   20.50
  -6  -8  -1  197.18   21.90
  -6  -8  -1  236.88   19.20
   6  -8   1  215.98   19.20
   6  -8   1  149.39   30.70
  -6  -8  -1  200.98   20.00
  -4   8  -3  330.87   38.70
  -4   8  -3  291.67   25.50
  -4   8  -3  369.86   26.50
  -4   8  -3  356.36   25.30
   4   8   3  376.06   39.90
   4   8   3  350.56   33.10
   4   8   3  198.58   61.49
  -4   8  -3  296.27   48.10
  -4  -8  -3  349.37   28.10
  -4  -8  -3  284.87   28.90
  -4  -8  -3  331.87   32.50
  -4  -8  -3  319.67   28.70
   4  -8   3  324.87   27.50
   4  -8   3  329.07   40.20
  -4  -8  -3  308.87   30.90
  -4  -8  -3  324.37   25.60
  -4  -8  -3  187.98   64.29
  -2   8  -5  159.48   16.80
  -2   8  -5  174.78   49.70
   2   8   5  161.58   27.10
  -2   8  -5  151.98   24.00
   2   8   5  220.78   65.79
  -2   8  -5  141.69   16.90
  -2   8  -5  150.88   17.90
   2   8   5  157.28   25.10
   2  -8   5  157.38   33.00
  -2  -8  -5  177.08   20.60
   2  -8   5  218.58   22.80
  -2  -8  -5   93.29   18.60
  -2  -8  -5  171.18   17.90
  -2  -8  -5  166.28   16.10
  -2  -8  -5  190.68   25.70
  11   9  -4   70.19   15.60
  11   9  -4   78.89   54.99
 -11   9   4   61.19   10.50
  11   9  -4   83.19   14.90
  11  -9  -4   52.19   12.90
  11  -9  -4   50.79   18.60
 -11  -9   4   48.00    9.90
  11  -9  -4  -20.20   33.80
 -11  -9   4   46.60   14.40
 -11  -9   4   79.89   51.19
  11  -9  -4   67.79   17.40
 -11  -9   4   62.89   11.60
 -11  -9   4   56.39   12.50
  11  -9  -4   79.19   50.89
   9   9  -2   13.00   12.10
  -9   9   2   17.90    5.50
   9   9  -2   15.30    8.90
   9   9  -2    6.50    7.20
   9   9  -2   57.69   45.20
  -9  -9   2   32.20   41.70
  -9  -9   2   23.20   10.20
  -9  -9   2    5.30    8.70
   9  -9  -2   15.10    9.10
   9  -9  -2    4.70   24.90
  -9  -9   2   18.10    7.00
  -9  -9   2   16.00    7.40
   9  -9  -2    8.80    7.00
   9  -9  -2   10.70    5.70
   9  -9  -2    4.30   34.10
   7   9   0   61.59   16.00
  -7   9   0   76.59   27.50
   7   9   0   54.39   10.80
  -7   9   0   55.49    7.90
   7   9   0   78.99   15.90
   7  -9   0   61.59    9.60
  -7  -9   0   27.80   11.60
  -7  -9   0   45.10    9.50
  -7  -9   0   57.89   21.10
  -7  -9   0   57.59   13.70
  -7  -9   0   26.60   41.40
   7  -9   0   52.49   17.80
  -5   9  -2   30.90    6.80
  -5   9  -2   23.40    5.70
   5   9   2   40.10   49.00
   5   9   2   30.90   11.90
  -5  -9  -2   83.49   53.19
  -5  -9  -2   19.60   13.30
  -5  -9  -2   21.00    8.20
  -5  -9  -2   21.50   11.50
  -5  -9  -2   18.60   10.20
  -5  -9  -2   27.00    6.90
  -5  -9  -2   26.50    8.20
   3   9   4   97.19   21.40
  -3   9  -4   58.89   12.80
  -3   9  -4   51.29   36.60
  -3   9  -4   88.29   10.90
   3   9   4   42.60   49.99
  -3   9  -4   74.09   10.70
  -3   9  -4   72.79   22.70
   3   9   4   49.60   26.90
   3  -9   4  100.19   14.50
  -3  -9  -4   57.79   19.80
  -3  -9  -4   58.39   18.60
  -3  -9  -4   71.79   14.00
  -3  -9  -4   82.59   11.80
  -3  -9  -4   61.79   11.60
  -3  -9  -4   13.60   62.49
  -3  -9  -4   39.20   14.10
  10  10  -3  193.38   23.10
  10  10  -3   82.59   67.09
  10  10  -3  208.38   23.60
 -10 -10   3  145.49   18.10
 -10 -10   3  188.18   24.20
 -10 -10   3  179.68   20.90
 -10 -10   3  176.68   59.09
  10 -10  -3  176.38   19.30
  10 -10  -3  100.59   45.10
 -10 -10   3  207.28   22.80
  10 -10  -3  188.78   21.80
   8  10  -1   92.99   19.50
   8  10  -1   73.79   15.00
  -8  10   1   84.59    9.60
   8  10  -1   85.69   56.99
   8  10  -1   94.79   14.00
  -8 -10   1   49.30   10.50
  -8 -10   1  -17.10   46.70
  -8 -10   1   96.89   18.00
  -8 -10   1   84.39   16.60
  -8 -10   1   58.59   13.90
   6  10   1  252.47   28.20
  -6  10  -1  297.87   19.80
  -6  10  -1  267.27   20.40
   6  10   1  194.78   35.20
   6  10   1  308.47   68.49
  -6 -10  -1  257.47   27.70
  -6 -10  -1  205.38   27.10
  -6 -10  -1  284.27   30.60
  -6 -10  -1  324.77   75.99
  -6 -10  -1  276.27   24.20
  -6 -10  -1  242.78   25.60
   4  10   3  119.09   56.89
   4  10   3   77.69   18.10
  -4  10  -3   83.59    9.40
  -4  10  -3   38.40   26.50
  -4  10  -3   79.69   24.80
  -4  10  -3   85.79    9.50
   4  10   3   41.60   18.50
  -4 -10  -3   49.60   15.00
  -4 -10  -3   55.69   16.80
  -4 -10  -3   90.39   14.60
  -4 -10  -3   64.69   19.00
  -4 -10  -3   61.49   72.29
  -4 -10  -3   77.99   14.40
  16   0  -8  510.75  110.89
 -16   0   8  431.66   35.50
  16   0  -8  355.26   40.00
  16   0  -8  432.26   49.60
  14   0  -6  207.38   25.10
 -14   0   6  241.38   22.70
 -14   0   6  324.47   40.70
  14   0  -6  173.08   57.09
 -14   0   6  313.87   62.09
  14   0  -6  209.48   25.90
 -12   0   4 1169.68   75.39
 -12   0   4 1126.29   79.29
 -12   0   4 1389.96  114.89
 -12   0   4 1082.29   70.29
  12   0  -4  983.00   77.59
  12   0  -4 1134.19  114.19
  12   0  -4 1096.19   75.69
 -10   0   2  462.55   34.60
  10   0  -2  452.65   34.90
  10   0  -2  445.46   37.00
 -10   0   2  431.86   37.20
 -10   0   2  538.95   62.99
 -10   0   2  465.55   29.70
  10   0  -2  416.56   70.49
 -10   0   2  427.16   39.20
  -8   0   0 1093.79   81.09
   8   0   0  905.11  106.99
   8   0   0 1226.28   80.39
  -8   0   0 1193.68   78.09
  -8   0   0  982.80  103.69
   8   0   0 1149.69   77.39
  -8   0   0 1180.88   80.59
  -8   0   0 1255.57   73.79
  -6   0  -2  660.83   53.89
  -6   0  -2  755.72   54.29
   6   0   2  727.63   50.89
   6   0   2  735.03   85.59
  -6   0  -2  538.45   74.29
   6   0   2  778.42   54.39
  -6   0  -2  729.33   51.69
  -4   0  -4  646.94   49.40
   4   0   4  665.53   51.99
  -4   0  -4  588.14   46.40
   4   0   4  482.85   80.69
  -4   0  -4  623.14   49.20
  -4   0  -4  569.54   90.29
  -4   0  -4  654.23   47.20
  -2   0  -6  522.35   43.70
   2   0   6  460.55   46.60
  -2   0  -6  451.75   87.89
  -2   0  -6  550.64   44.30
  -2   0  -6  615.54   48.20
  -2   0  -6  571.14   44.20
   2   0   6  646.74   51.09
   2   0   6  553.44   89.09
   0   0  -8  184.38   83.39
   0   0   8  200.18   34.30
   0   0  -8  150.28   22.30
   0   0  -8  183.78   22.40
   0   0   8  232.38   35.30
   0   0  -8  205.48   31.30
   0   0  -8  170.28   26.10
   0   0   8  185.68   69.59
  17   1  -9  -10.80   57.99
  17   1  -9   19.50   95.29
 -17   1   9   35.10   10.00
  17   1  -9   38.10   25.40
  17   1  -9   19.60   20.90
  17  -1  -9   64.59   77.49
  17  -1  -9    2.30   59.39
  17  -1  -9    3.20   12.10
 -17  -1   9   16.30    6.80
  17  -1  -9   38.10   24.00
  15   1  -7   32.30   13.50
  15   1  -7   27.20   58.49
 -15   1   7   27.90    8.80
  15   1  -7    6.00    5.90
 -15   1   7   50.69   47.00
  15  -1  -7    5.30    7.10
  15  -1  -7   25.30   11.70
 -15  -1   7   17.00   10.50
 -15  -1   7   18.90    6.60
 -15  -1   7    9.70   47.50
  15  -1  -7   85.39   52.09
 -13   1   5  333.27   27.00
 -13   1   5  358.46   60.39
 -13   1   5  310.87   21.60
  13   1  -5  277.07   27.80
 -13   1   5  312.97   30.90
  13   1  -5  290.67   21.80
  13   1  -5  183.18   60.09
  13  -1  -5  293.97   28.50
  13  -1  -5  326.07   30.90
 -13  -1   5  270.57   42.60
  13  -1  -5  286.37   61.89
 -13  -1   5  338.07   39.70
 -13  -1   5  333.07   27.20
 -13  -1   5  306.87   22.50
 -13  -1   5  310.47   56.89
 -11   1   3   91.79   11.80
 -11   1   3  151.88   42.00
  11   1  -3   90.69   16.10
  11   1  -3   95.89   21.70
 -11   1   3   98.29   14.60
  11   1  -3   94.59   43.30
 -11  -1   3  108.19   15.30
 -11  -1   3   97.99   37.20
 -11  -1   3  106.69    9.70
 -11  -1   3  115.09   12.90
 -11  -1   3  104.59    9.40
  11  -1  -3   91.99   14.30
  11  -1  -3   93.99   14.10
  11  -1  -3   62.69   34.00
 -11  -1   3   89.19   17.10
  -9   1   1  401.66   30.00
  -9   1   1  367.66   31.60
   9   1  -1  362.26   63.69
  -9   1   1  343.47   34.60
   9   1  -1  403.46   32.40
   9   1  -1  346.77   29.70
  -9   1   1  410.96   24.90
  -9   1   1  289.97   55.79
  -9  -1   1  332.57   31.30
  -9  -1   1  388.56   25.90
   9  -1  -1  347.67   31.20
   9  -1  -1  379.06   29.90
  -9  -1   1  381.56   63.39
  -9  -1   1  397.66   30.20
  -9  -1   1  381.66   34.70
   9  -1  -1  328.67   61.89
   7   1   1  306.57   25.40
   7   1   1  306.07   27.40
  -7   1  -1  279.07   26.70
  -7   1  -1  322.77   30.70
   7   1   1  349.67   62.19
  -7   1  -1  282.47   56.09
  -7   1  -1  335.47   25.90
  -7  -1  -1  323.97   28.20
  -7  -1  -1  327.47   26.20
  -7  -1  -1  339.27   60.29
   7  -1   1  240.88   51.19
   7  -1   1  309.47   25.10
   7  -1   1  226.88   29.10
  -7  -1  -1  314.27   22.40
  -7  -1  -1  323.77   29.80
  -5   1  -3  499.35   79.99
  -5   1  -3  565.24   41.90
   5   1   3  501.55   75.79
   5   1   3  493.25   43.70
   5   1   3  510.95   46.20
  -5   1  -3  642.14   45.20
  -5  -1  -3  554.94   43.90
  -5  -1  -3  556.64   42.30
   5  -1   3  612.94   45.20
   5  -1   3  568.44   79.09
  -5  -1  -3  555.24   42.30
  -5  -1  -3  471.35   77.99
  -3   1  -5   68.89   13.40
   3   1   5   13.30   37.90
  -3   1  -5   51.29   12.20
   3   1   5   50.89   14.10
  -3   1  -5    5.90   39.50
   3   1   5   47.70   12.80
  -3   1  -5   52.89   13.50
  -3   1  -5   34.00   11.70
  -3  -1  -5   47.20   11.30
  -3  -1  -5   26.20   43.40
   3  -1   5   49.90   13.00
  -3  -1  -5   56.79   13.30
  -3  -1  -5   48.70   12.60
   3  -1   5   27.60   37.20
  -3  -1  -5   44.00   12.00
   1   1   7  115.99   21.40
   1   1   7  109.49   21.60
  -1   1  -7  137.69   19.10
  -1   1  -7  195.38   24.70
  -1   1  -7  105.59   18.80
  -1   1  -7   82.49   64.39
  -1   1  -7  138.09   20.20
   1   1   7   84.79   51.39
  -1  -1  -7  133.19   24.70
   1  -1   7  131.09   26.20
  -1  -1  -7  139.09   71.09
  -1  -1  -7  142.19   26.60
   1  -1   7  173.18   55.49
  -1   1   9  -11.40   71.99
   1   1  -9   23.60   18.80
   1   1  -9   56.89   19.80
  -1   1   9   14.80   19.80
   1   1  -9   25.90   10.20
   1   1  -9 -134.09   94.89
   1   1  -9   41.30   17.90
  -1   1   9   20.20   16.90
  -1  -1   9   20.40   18.20
   1  -1  -9   31.40   20.70
   1  -1  -9    6.70   21.70
   1  -1  -9   32.30   70.19
   1  -1  -9   27.70   18.30
   1  -1  -9   42.60   13.80
  -1  -1   9  -21.30   66.09
  16   2  -8   51.79   17.20
 -16   2   8   48.50   11.50
  16   2  -8   42.90   19.90
  16   2  -8  114.59   79.69
  16  -2  -8   75.49   24.40
  16  -2  -8   48.70   21.40
  16  -2  -8   47.80   49.10
 -16  -2   8   36.30   21.60
 -16  -2   8   83.09   15.20
  16  -2  -8  -54.59   74.09
  14   2  -6  367.76   81.19
  14   2  -6  468.25   34.90
  14   2  -6  535.25   43.80
 -14   2   6  525.65   38.80
 -14   2   6  600.74   81.69
 -14   2   6  471.55   43.60
  14   2  -6  497.65   40.90
 -14  -2   6  536.85   44.70
 -14  -2   6  496.65   38.60
 -14  -2   6  454.15   44.80
  14  -2  -6  428.86   40.00
  14  -2  -6  442.76   42.00
  14  -2  -6  334.17   82.39
 -14  -2   6  548.25   82.89
  12   2  -4  181.48   54.79
  12   2  -4  191.08   20.20
 -12   2   4  196.38   18.20
  12   2  -4  174.48   15.80
 -12   2   4  157.78   20.10
  12  -2  -4  137.69   19.40
 -12  -2   4  186.78   15.10
 -12  -2   4  186.18   15.00
  12  -2  -4  154.88   52.59
 -12  -2   4  170.18   21.20
 -12  -2   4  180.68   18.00
 -12  -2   4  229.88   51.59
 -12  -2   4  190.58   23.90
  10   2  -2 1359.56   85.19
  10   2  -2 1126.89   80.89
 -10   2   2 1190.98   80.49
  10   2  -2 1002.10  114.99
 -10   2   2 1207.18   83.59
 -10   2   2 1414.56  115.89
  10  -2  -2 1065.99  113.39
 -10  -2   2 1211.88   77.39
 -10  -2   2 1327.97   85.29
  10  -2  -2 1111.59   82.79
 -10  -2   2 1278.47   77.39
 -10  -2   2 1208.58   80.99
 -10  -2   2 1150.18   84.09
 -10  -2   2 1150.68  109.89
  -8   2   0  694.23   53.09
  -8   2   0  654.13   78.69
   8   2   0  786.22   54.59
  -8   2   0  688.53   56.39
   8   2   0  718.83   51.39
  -8   2   0  758.12   51.39
   8   2   0  610.74   89.59
   8  -2   0  737.43   53.19
  -8  -2   0  762.02   48.50
   8  -2   0  734.93   50.89
  -8  -2   0  787.62   84.79
  -8  -2   0  714.73   51.69
  -8  -2   0  747.23   54.59
   8  -2   0  767.42   86.39
  -8  -2   0  686.63   54.09
   6   2   2  902.71   60.19
  -6   2  -2  818.92   63.99
  -6   2  -2  932.81   60.59
  -6   2  -2  596.54   90.19
  -6   2  -2  892.61   62.19
   6   2   2  773.02   96.29
   6   2   2  878.61   63.19
   6   2   2  746.13   64.19
  -6  -2  -2  905.91   61.29
  -6  -2  -2  866.61   93.89
  -6  -2  -2  866.91   57.29
   6  -2   2  890.21   62.39
  -6  -2  -2  909.31   73.69
   6  -2   2  788.92   90.09
  -6  -2  -2  895.61   63.79
   4   2   4  354.76   65.59
   4   2   4  423.36   39.20
  -4   2  -4  293.87   60.79
  -4   2  -4  414.66   36.60
  -4   2  -4  452.75   33.90
   4   2   4  437.56   37.50
  -4   2  -4  370.26   34.40
  -4   2  -4  433.76   34.00
  -4  -2  -4  392.26   34.80
  -4  -2  -4  373.86   35.80
  -4  -2  -4  405.16   75.29
  -4  -2  -4  452.65   34.90
  -4  -2  -4  440.56   34.70
   4  -2   4  442.16   70.59
   4  -2   4  411.76   36.20
   2   2   6  301.97   69.79
  -2   2  -6  234.68   60.49
   2   2   6  288.67   35.70
  -2   2  -6  296.77   28.50
  -2   2  -6  310.37   27.50
  -2   2  -6  269.07   33.40
  -2   2  -6  299.17   30.70
   2  -2   6  352.56   33.60
  -2  -2  -6  277.37   27.60
   2  -2   6  322.27   64.89
  -2  -2  -6  252.07   27.60
  -2  -2  -6  296.87   31.50
  -2  -2  -6  134.19   67.79
  -2  -2  -6  221.38   27.80
   0   2  -8  213.38   28.40
   0   2  -8  156.58   22.30
   0   2   8  269.57   80.99
   0   2  -8  243.58   24.50
   0   2  -8  205.68   27.90
   0   2  -8  281.47   85.49
   0   2   8  147.79   28.10
   0   2   8  184.68   32.20
   0  -2  -8  189.18   25.30
   0  -2   8  185.58   32.00
   0  -2  -8  148.29   21.10
   0  -2  -8  262.67   31.70
   0  -2  -8  154.98   28.20
   0  -2  -8  171.48   67.39
  15   3  -7   26.40   67.59
 -15   3   7   74.69   12.40
  15   3  -7  102.29   22.90
  15  -3  -7  129.69   22.00
  15  -3  -7  110.99   20.70
  15  -3  -7  154.88   73.19
 -15  -3   7   77.79   12.50
 -15  -3   7   81.69   25.40
 -15  -3   7  144.59   56.99
 -15  -3   7   88.69   19.90
  13   3  -5    1.20    6.50
  13   3  -5    2.40    9.60
 -13   3   5    0.90    3.60
  13   3  -5   -2.10    6.60
  13   3  -5   -3.40   42.90
 -13   3   5    0.50    4.20
 -13   3   5    3.00   31.20
 -13   3   5    0.40    7.00
 -13  -3   5    5.30   11.40
 -13  -3   5    5.30    7.90
 -13  -3   5    9.30    5.40
  13  -3  -5   -0.50    6.00
 -13  -3   5   -7.60   25.20
  13  -3  -5    0.10    7.90
  13  -3  -5   72.99   45.60
 -11   3   3  556.94   75.99
  11   3  -3  537.55   41.10
 -11   3   3  547.95   39.60
  11   3  -3  471.65   81.09
  11   3  -3  580.74   43.90
 -11   3   3  499.75   42.10
  11  -3  -3  371.76   71.99
 -11  -3   3  534.55   39.80
  11  -3  -3  484.95   41.70
 -11  -3   3  568.14   37.40
 -11  -3   3  565.44   43.90
 -11  -3   3  523.25   43.40
 -11  -3   3  600.54   81.19
 -11  -3   3  508.35   36.50
  -9   3   1   -1.40    3.20
  -9   3   1    0.40    1.30
   9   3  -1    0.50    5.20
  -9   3   1    1.80    4.80
   9   3  -1    1.90   34.80
   9   3  -1    1.30    4.70
  -9   3   1    4.40    2.70
  -9  -3   1   -0.90    4.00
  -9  -3   1   10.40   21.70
  -9  -3   1   -0.80    7.60
   9  -3  -1    1.60    4.90
  -9  -3   1    1.20    2.70
  -9  -3   1    1.70    2.30
   9  -3  -1   -5.30   34.90
  -9  -3   1   -3.10    7.50
   7   3   1  718.13   51.09
  -7   3  -1  722.73   52.49
   7   3   1  724.53   56.59
  -7   3  -1  615.74   98.59
  -7   3  -1  750.02   50.59
   7   3   1  707.63   86.89
   7   3   1  704.93   53.49
  -7   3  -1  604.54   69.89
   7  -3   1  820.92   57.89
  -7  -3  -1  733.93   48.50
   7  -3   1  762.22   85.09
  -7  -3  -1  701.43   82.09
  -7  -3  -1  692.83   51.39
  -7  -3  -1  663.13   66.19
  -7  -3  -1  703.63   53.99
  -5   3  -3    6.90    6.40
   5   3   3    3.40    7.20
  -5   3  -3  -12.90   11.90
   5   3   3  -21.10   24.50
  -5   3  -3   66.89   35.70
  -5   3  -3    1.00    3.20
  -5   3  -3   -0.40    4.30
  -5  -3  -3   -8.20   34.30
  -5  -3  -3    0.00    5.90
   5  -3   3   59.09   32.80
  -5  -3  -3    4.80    3.20
  -5  -3  -3    1.40    3.60
   5  -3   3    0.00    3.60
  -3   3  -5  357.36   33.20
  -3   3  -5  384.26   32.50
  -3   3  -5  399.66   36.50
  -3   3  -5  380.66   31.60
   3   3   5  340.97   35.90
  -3   3  -5  355.86   73.09
   3   3   5  247.18   65.19
   3   3   5  364.36   37.90
   3  -3   5  353.06   64.39
  -3  -3  -5  396.06   33.40
   3  -3   5  373.86   35.50
  -3  -3  -5  397.66   36.70
  -3  -3  -5  444.66   34.30
  -3  -3  -5  379.16   33.80
  -3  -3  -5  207.48   73.49
   1   3   7   16.00   16.00
  -1   3  -7    4.30    6.70
  -1   3  -7   26.60   12.60
   1   3   7   11.50   38.10
   1   3   7    2.50   12.70
  -1   3  -7  -41.70   56.09
  -1   3  -7   -0.70   11.00
  -1   3  -7    8.10   10.20
  -1  -3  -7  -54.89   48.00
   1  -3   7    9.40   12.00
  -1  -3  -7    9.20   12.20
  -1  -3  -7   -5.50    8.70
  -1  -3  -7    7.50    7.90
   1  -3   7   12.20   45.90
  -1  -3  -7   17.30   13.50
  16   4  -8  112.39   23.10
 -16   4   8  109.69   17.00
  16   4  -8  165.58   85.99
  16   4  -8   90.49   18.90
  16  -4  -8  132.99   27.50
  16  -4  -8  143.39   89.29
  16  -4  -8  167.98   35.10
  16  -4  -8  108.09   28.10
 -16  -4   8  128.39   20.00
  16  -4  -8  217.98   59.89
  14   4  -6   95.19   30.00
  14   4  -6   85.49   61.99
 -14   4   6   82.59   13.30
 -14   4   6   44.50   40.20
  14   4  -6  103.09   18.20
 -14  -4   6   63.29   24.10
 -14  -4   6  104.79   16.50
 -14  -4   6  181.68   54.69
  14  -4  -6   60.79   58.09
  14  -4  -6   77.19   19.80
  14  -4  -6   79.39   17.40
 -14  -4   6  103.69   17.50
  12   4  -4  424.86   80.49
 -12   4   4  536.85   38.00
  12   4  -4  450.85   37.40
 -12   4   4  513.55   41.60
  12   4  -4  396.06   49.00
 -12   4   4  620.94   72.69
  12   4  -4  574.24   43.00
  12  -4  -4  344.47   72.69
 -12  -4   4  489.55   40.90
 -12  -4   4  516.75   38.20
 -12  -4   4  526.55   35.60
  12  -4  -4  463.25   40.60
 -12  -4   4  442.36   41.40
 -12  -4   4  505.45   36.30
 -12  -4   4  492.65   76.69
  10   4  -2  115.09   58.29
 -10   4   2  207.68   18.90
  10   4  -2  216.58   21.30
 -10   4   2  216.78   45.20
  10   4  -2  202.98   21.90
 -10  -4   2  213.68   22.90
  10  -4  -2  183.78   49.40
  10  -4  -2  200.08   20.30
 -10  -4   2  205.68   47.20
 -10  -4   2  178.18   22.30
 -10  -4   2  218.98   20.10
 -10  -4   2  225.38   18.20
 -10  -4   2  219.68   17.50
  -8   4   0  506.95   65.59
   8   4   0  496.75   80.49
   8   4   0  530.55   44.00
   8   4   0  549.25   42.30
  -8   4   0  563.14   37.90
  -8   4   0  627.04   44.00
   8   4   0  565.54   47.50
  -8   4   0  613.54   41.60
   8  -4   0  559.24   43.00
   8  -4   0  591.64   44.20
  -8  -4   0  532.85   38.90
  -8  -4   0  594.34  100.09
  -8  -4   0  648.94   46.50
  -8  -4   0  567.74   42.40
  -8  -4   0  547.25   46.40
  -8  -4   0  569.54   39.90
   8  -4   0  614.54   79.59
   6   4   2  267.47   29.10
  -6   4  -2  253.17   22.80
  -6   4  -2  249.08   49.80
  -6   4  -2  301.67   25.50
   6   4   2  261.27   24.40
   6   4   2  252.97   26.30
   6   4   2  189.18   53.49
  -6   4  -2  275.17   30.30
   6  -4   2  219.08   48.70
  -6  -4  -2  292.17   25.20
  -6  -4  -2  308.27   28.20
   6  -4   2  278.17   25.30
  -6  -4  -2  252.67   27.90
  -6  -4  -2  327.57   62.79
   4   4   4  392.16   77.39
  -4   4  -4  447.56   35.60
  -4   4  -4  419.46   36.60
   4   4   4  424.46   42.20
  -4   4  -4  448.26   35.20
  -4   4  -4  491.85   41.80
   4   4   4  462.95   40.60
  -4   4  -4  512.15   77.49
   4  -4   4  462.05   39.00
  -4  -4  -4  401.26   81.49
   4  -4   4  449.66   70.29
  -4  -4  -4  470.75   40.50
  -4  -4  -4  461.25   33.80
  -4  -4  -4  464.35   37.50
   2   4   6  105.19   21.30
  -2   4  -6  157.88   20.10
  -2   4  -6  191.18   24.50
   2   4   6   73.09   55.69
   2   4   6  192.38   26.90
  -2   4  -6  160.48   19.10
  -2   4  -6  109.09   59.89
  -2   4  -6  122.79   18.90
   2  -4   6  141.39   50.79
  -2  -4  -6  129.39   20.50
  -2  -4  -6  156.88   19.90
  -2  -4  -6  134.99   69.09
  -2  -4  -6  155.78   23.30
  -2  -4  -6  103.09   18.30
   2  -4   6  157.08   23.20
   0   4  -8   79.39   14.70
   0   4  -8   63.49   17.10
   0   4   8   88.99   22.30
   0   4  -8  119.79   73.69
   0   4  -8   25.20   15.60
   0   4   8  129.69   29.60
   0   4  -8   61.69   15.70
   0  -4   8   33.60   53.49
   0  -4  -8   37.00   90.79
   0  -4  -8   51.19   20.90
   0  -4  -8   73.19   21.60
   0  -4  -8   76.89   16.70
   0  -4  -8   72.89   20.70
 -15   5   7   34.90    9.70
  15   5  -7   35.90   20.90
  15   5  -7   -7.00   69.89
  15   5  -7   29.40   15.50
 -15  -5   7   49.00   17.60
  15  -5  -7   91.59   42.30
  15  -5  -7   -1.00   67.09
  15  -5  -7   22.40   10.70
  15  -5  -7   46.50   19.90
 -15  -5   7   19.50   12.80
  15  -5  -7    9.60   16.90
 -15  -5   7   56.19   12.60
  13   5  -5  200.08   67.19
 -13   5   5  320.67   58.19
  13   5  -5  222.08   25.40
  13   5  -5  230.48   26.50
 -13   5   5  244.48   16.30
 -13   5   5  263.47   23.90
 -13  -5   5  256.07   23.60
 -13  -5   5  243.18   21.90
  13  -5  -5  132.49   60.29
 -13  -5   5  296.07   59.89
  13  -5  -5  249.28   26.80
 -13  -5   5  257.17   28.40
  13  -5  -5  205.28   25.40
 -13  -5   5  247.18   26.40
 -11   5   3  135.39   17.10
  11   5  -3  123.09   49.80
 -11   5   3  133.49   14.20
  11   5  -3  112.49   15.90
 -11   5   3  110.39   36.60
 -11  -5   3  169.68   46.90
 -11  -5   3  113.69   13.70
 -11  -5   3   99.89   15.20
  11  -5  -3   84.29   49.00
 -11  -5   3  168.38   19.80
 -11  -5   3  118.29   13.40
  11  -5  -3  135.09   17.00
  11  -5  -3  114.69   16.00
 -11  -5   3  131.39   18.10
  -9   5   1  510.55   60.79
  -9   5   1  479.75   30.20
  -9   5   1  472.25   37.40
   9   5  -1  465.55   36.70
  -9   5   1  528.65   35.60
   9   5  -1  412.16   37.90
   9   5  -1  371.66   71.99
   9  -5  -1  327.87   62.59
  -9  -5   1  486.65   75.29
  -9  -5   1  456.65   40.40
  -9  -5   1  478.55   34.90
  -9  -5   1  481.35   38.30
  -9  -5   1  502.75   36.90
  -9  -5   1  443.76   39.00
   9  -5  -1  497.55   37.50
   9  -5  -1  483.35   35.30
   7   5   1  157.58   22.90
  -7   5  -1  153.28   16.30
  -7   5  -1  121.99   14.00
  -7   5  -1  116.29   38.40
   7   5   1  115.19   15.20
   7   5   1   45.20   40.30
   7   5   1  129.69   17.20
  -7   5  -1  135.39   13.90
  -7  -5  -1  113.09   17.10
  -7  -5  -1  127.59   17.50
  -7  -5  -1  132.09   15.30
   7  -5   1  105.29   14.60
  -7  -5  -1   56.99   42.00
  -7  -5  -1  140.19   13.70
   7  -5   1  137.89   14.20
   7  -5   1  150.48   43.20
  -5   5  -3  591.44   43.70
  -5   5  -3  512.85   75.49
   5   5   3  594.34   86.39
  -5   5  -3  531.55   48.10
   5   5   3  670.83   47.90
   5   5   3  544.85   48.70
  -5   5  -3  496.55   40.80
  -5   5  -3  552.44   40.70
   5  -5   3  561.54   48.50
  -5  -5  -3  451.55   44.30
  -5  -5  -3  595.84   43.60
   5  -5   3  516.45   71.59
  -5  -5  -3  549.25   40.00
  -3   5  -5   26.00   10.10
  -3   5  -5   32.20    8.50
  -3   5  -5   30.60    9.20
  -3   5  -5  -33.30   41.70
   3   5   5   57.19   49.50
  -3   5  -5   33.50   15.80
  -3  -5  -5   17.00    9.70
  -3  -5  -5   15.50   12.00
   3  -5   5   34.60   34.60
  -3  -5  -5   21.30   11.90
  -3  -5  -5   29.50    9.60
   3  -5   5   19.50    9.80
  -3  -5  -5   22.60    6.60
  -3  -5  -5    0.80   55.39
   1   5   7  242.88   32.70
  -1   5  -7   63.19   69.89
   1   5   7  224.58   75.19
  -1   5  -7  236.28   27.50
  -1   5  -7  224.78   23.70
  -1   5  -7  208.28   25.90
   1   5   7  242.08   34.70
  -1   5  -7  203.68   25.80
  -1  -5  -7  121.69   87.59
  -1  -5  -7  184.58   28.70
  -1  -5  -7  156.18   22.90
   1  -5   7  247.98   59.99
  -1  -5  -7  241.98   21.80
  -1  -5  -7  226.48   31.90
  -1  -5  -7  249.28   27.00
   1  -5   7  229.18   31.40
  14   6  -6   52.99   15.60
  14   6  -6   45.50   62.39
 -14   6   6   76.79   12.60
  14   6  -6   55.39   16.20
  14  -6  -6   58.99   18.70
  14  -6  -6   55.29   39.80
 -14  -6   6  -36.70   44.80
 -14  -6   6   53.59   10.70
  14  -6  -6  112.69   25.70
 -14  -6   6  105.69   22.40
  14  -6  -6   87.39   71.49
  14  -6  -6   35.60   13.40
 -14  -6   6   61.39   14.90
  12   6  -4   64.59   54.39
  12   6  -4   93.99   15.30
 -12   6   4  122.99   13.50
 -12   6   4  138.19   20.90
  12   6  -4   87.59   15.80
 -12   6   4   77.79   37.70
 -12  -6   4   96.69   42.80
 -12  -6   4   61.19   14.20
 -12  -6   4  131.29   14.40
  12  -6  -4   72.09   13.90
  12  -6  -4  117.79   18.90
 -12  -6   4   98.09   14.70
  12  -6  -4  153.88   56.69
 -12  -6   4   97.89   14.00
 -10   6   2  174.98   40.40
 -10   6   2  155.18   18.60
 -10   6   2  164.18   16.20
  10   6  -2   67.79   47.50
  10   6  -2  167.88   19.50
 -10  -6   2  181.28   16.30
 -10  -6   2  148.79   20.10
 -10  -6   2  199.38   20.80
 -10  -6   2  177.38   17.20
  10  -6  -2   99.79   43.00
  10  -6  -2  178.58   19.20
 -10  -6   2  145.79   46.60
 -10  -6   2  193.38   18.30
   8   6   0   45.90   39.00
   8   6   0   38.10   12.50
  -8   6   0   71.49   10.20
   8   6   0   69.19   12.10
  -8   6   0   57.99    8.80
  -8   6   0   55.59   10.70
  -8   6   0   54.99   30.50
   8  -6   0   61.89   10.10
  -8  -6   0   58.89   14.30
  -8  -6   0   81.29   11.50
   8  -6   0   62.89   12.20
  -8  -6   0   52.09   12.30
  -8  -6   0   30.50   36.00
  -8  -6   0   82.89   13.20
  -8  -6   0   48.70    8.30
  -6   6  -2  195.08   19.40
  -6   6  -2  195.38   17.70
  -6   6  -2  176.38   21.20
   6   6   2  137.19   51.49
  -6   6  -2  198.08   28.80
  -6   6  -2  151.48   41.30
   6   6   2  185.88   26.70
  -6  -6  -2  209.38   18.40
  -6  -6  -2  213.88   59.39
  -6  -6  -2  190.68   22.80
  -6  -6  -2  186.58   16.40
  -6  -6  -2  175.78   19.60
  -6  -6  -2  184.18   21.20
   6  -6   2  183.48   20.00
  -4   6  -4   29.80   39.60
  -4   6  -4   99.89   14.30
  -4   6  -4   80.29   12.30
   4   6   4   20.60   19.80
  -4   6  -4   91.99   20.10
  -4  -6  -4  172.38   60.09
   4  -6   4  113.19   40.80
   4  -6   4   90.29   17.10
  -4  -6  -4   91.89   12.60
  -4  -6  -4   70.19   15.00
  -4  -6  -4  127.99   23.10
  -4  -6  -4   67.69   13.50
  -4  -6  -4  135.89   19.20
  -2   6  -6   65.79   18.80
  -2   6  -6   68.29   12.40
   2   6   6   75.19   57.39
  -2   6  -6   82.39   16.70
   2   6   6   56.59   18.40
  -2   6  -6   41.60   12.50
   2   6   6   65.19   22.00
  -2   6  -6   96.69   56.99
  -2  -6  -6   72.89   11.70
  -2  -6  -6   36.50   16.60
  -2  -6  -6   69.79   15.50
  -2  -6  -6  -25.80   71.29
   2  -6   6   54.59   15.90
  -2  -6  -6   76.29   19.20
   2  -6   6   60.19   44.20
  -2  -6  -6   71.39   17.90
  13   7  -5  139.39   23.40
  13   7  -5  121.99   19.90
 -13   7   5  127.79   15.20
  13   7  -5  180.28   67.59
 -13  -7   5  127.99   55.89
  13  -7  -5  133.39   20.30
  13  -7  -5  167.28   66.99
 -13  -7   5  108.79   14.40
  13  -7  -5   81.09   18.20
 -13  -7   5  102.19   14.90
  13  -7  -5  143.29   24.10
 -13  -7   5  117.19   16.80
 -13  -7   5  153.78   22.90
 -11   7   3  235.38   20.60
  11   7  -3  188.58   25.10
  11   7  -3  168.88   59.59
  11   7  -3  242.28   24.50
 -11   7   3  285.67   51.89
 -11   7   3  208.58   23.50
  11  -7  -3  244.38   24.20
 -11  -7   3  234.68   21.80
 -11  -7   3  250.27   26.60
 -11  -7   3  214.78   55.29
 -11  -7   3  233.78   23.30
 -11  -7   3  237.18   22.10
  11  -7  -3  172.48   22.40
   9   7  -1  215.48   59.79
  -9   7   1  269.77   24.70
   9   7  -1  287.77   25.80
  -9   7   1  259.97   19.50
   9   7  -1  290.77   31.50
  -9   7   1  283.37   47.60
  -9   7   1  299.57   22.90
   9   7  -1  256.57   26.60
   9  -7  -1  279.37   24.80
  -9  -7   1  288.87   23.00
  -9  -7   1  255.97   27.50
  -9  -7   1  241.88   25.90
  -9  -7   1  264.97   24.40
   9  -7  -1  239.88   53.29
  -9  -7   1  278.17   24.10
  -9  -7   1  311.07   61.19
  -7   7  -1  258.37   47.30
   7   7   1  273.97   65.19
  -7   7  -1  283.97   25.40
   7   7   1  285.97   27.50
   7   7   1  285.77   28.90
   7   7   1  229.98   32.00
  -7   7  -1  301.07   24.00
  -7  -7  -1  285.27   26.10
  -7  -7  -1  319.07   29.80
  -7  -7  -1  295.77   23.60
   7  -7   1  296.67   26.00
  -7  -7  -1  341.17   26.20
  -7  -7  -1  302.07   30.00
   7  -7   1  289.37   52.19
  -5   7  -3  159.48   43.60
  -5   7  -3  124.79   25.00
  -5   7  -3  181.48   18.30
   5   7   3  168.68   42.80
   5   7   3  139.39   58.29
  -5   7  -3  168.48   16.70
  -5   7  -3  166.88   18.30
   5   7   3  160.98   22.50
   5  -7   3  195.88   42.20
  -5  -7  -3  196.88   18.30
  -5  -7  -3  155.88   21.00
  -5  -7  -3   70.99   59.79
  -5  -7  -3  161.08   22.90
  -5  -7  -3  176.38   20.40
  -5  -7  -3  176.28   16.10
   5  -7   3  155.68   19.80
  -5  -7  -3  154.88   21.20
  -3   7  -5  212.58   26.10
   3   7   5  225.28   72.89
   3   7   5  148.69   27.70
  -3   7  -5  145.89   25.70
  -3   7  -5  183.88   55.89
  -3   7  -5  212.78   20.00
   3   7   5  238.28   33.70
  -3   7  -5  165.78   20.80
  -3  -7  -5  195.78   17.50
  -3  -7  -5  125.29   71.09
  -3  -7  -5  191.88   23.10
  -3  -7  -5  171.48   25.80
   3  -7   5  171.68   46.20
   3  -7   5  225.18   25.80
  -3  -7  -5  213.78   20.00
 -12   8   4    6.20    5.40
  12   8  -4    2.80   11.20
  12   8  -4   -8.00   57.49
  12  -8  -4   -6.60   11.90
 -12  -8   4   -8.30    6.20
 -12  -8   4    6.10    6.30
 -12  -8   4    5.80    9.10
  12  -8  -4   -2.20   18.10
 -12  -8   4    0.00    8.60
  12  -8  -4  112.19   54.79
 -12  -8   4  -29.20   52.79
  12  -8  -4    3.40    8.50
  12  -8  -4    6.90   35.10
  10   8  -2   30.30   11.10
 -10   8   2   37.20    7.80
  10   8  -2  -22.00   53.29
 -10   8   2   17.30   30.50
  10   8  -2   57.39   13.40
 -10  -8   2   47.10   14.50
 -10  -8   2   27.20   10.00
 -10  -8   2   36.60   11.50
  10  -8  -2   40.60   10.80
  10  -8  -2   62.89   45.70
  10  -8  -2   39.20   12.00
 -10  -8   2   28.50    9.20
 -10  -8   2   76.59   46.30
   8   8   0   11.40    7.70
   8   8   0   39.60   51.69
  -8   8   0   18.70    9.00
   8   8   0   10.30    8.50
  -8   8   0   22.20    6.10
   8   8   0   15.70   12.10
  -8  -8   0   10.70    6.60
  -8  -8   0   17.20   51.99
  -8  -8   0   33.20    7.00
  -8  -8   0   17.40   10.30
  -8  -8   0  -14.30   10.50
   8  -8   0   -3.00   51.09
  -8  -8   0   12.50    8.00
   8  -8   0   23.50    9.30
  -6   8  -2   46.90   32.60
  -6   8  -2   35.30    8.80
   6   8   2   30.50   44.50
  -6   8  -2   22.70    8.50
   6   8   2   36.30   13.10
  -6   8  -2   33.00    7.10
   6  -8   2   69.09   35.30
  -6  -8  -2   20.00    7.30
  -6  -8  -2   23.50   11.80
  -6  -8  -2   26.40    9.00
  -6  -8  -2   17.80   12.80
  -6  -8  -2   74.09   57.39
   6  -8   2   35.40   10.00
  -6  -8  -2   32.60   11.70
  -6  -8  -2   27.20    7.20
  -4   8  -4   14.20    6.20
   4   8   4    7.50   13.30
  -4   8  -4    9.60    8.60
   4   8   4   83.19   55.39
  -4   8  -4  -46.80   38.50
  -4   8  -4   12.80    7.70
   4   8   4    8.10   12.00
  -4   8  -4    9.90   20.70
  -4  -8  -4   10.00    6.10
  -4  -8  -4   14.10    6.20
   4  -8   4  -13.00   27.60
   4  -8   4   19.70   10.50
  -4  -8  -4   15.50    8.80
  -4  -8  -4   12.90   12.00
  11   9  -3  111.49   20.80
  11   9  -3  207.08   70.09
 -11   9   3  175.88   16.30
  11   9  -3  143.79   20.90
 -11  -9   3  184.78   59.29
  11  -9  -3  156.08   19.60
 -11  -9   3  116.89   17.10
 -11  -9   3  134.79   19.90
  11  -9  -3  154.28   23.20
  11  -9  -3  129.59   16.70
  11  -9  -3  135.39   58.29
 -11  -9   3  167.88   17.80
   9   9  -1  160.98   21.20
   9   9  -1  177.28   63.29
  -9   9   1  174.08   38.90
  -9   9   1  155.28   15.30
   9   9  -1  150.78   24.60
  -9  -9   1  160.68   20.80
   9  -9  -1  147.89   17.50
  -9  -9   1  107.39   53.89
  -9  -9   1  168.28   18.10
   9  -9  -1  135.29   41.10
   9  -9  -1  189.98   32.70
  -9  -9   1  153.58   22.00
   7   9   1  248.18   70.79
  -7   9  -1  262.77   44.10
  -7   9  -1  235.68   22.70
   7   9   1  277.47   40.90
  -7   9  -1  277.87   21.60
  -7   9  -1  279.97   23.50
   7   9   1  268.97   31.60
  -7  -9  -1  307.37   24.30
  -7  -9  -1  221.08   27.10
  -7  -9  -1  272.57   30.30
  -7  -9  -1  314.87   27.00
  -7  -9  -1  242.78   28.60
   7  -9   1  215.58   35.30
   7  -9   1  287.47   24.10
  -7  -9  -1  304.77   30.60
   5   9   3   89.49   20.70
  -5   9  -3   77.89   12.50
  -5   9  -3   70.59   12.30
  -5   9  -3   91.69   11.30
   5   9   3   61.19   18.80
   5   9   3  -26.80   52.79
  -5   9  -3   10.30   36.10
   5  -9   3   71.39   13.50
  -5  -9  -3   65.69   18.40
  -5  -9  -3   74.69   11.80
  -5  -9  -3   28.80   17.60
   5  -9   3   78.39   22.80
  -5  -9  -3   27.30   75.69
  -5  -9  -3   80.39   14.20
  -5  -9  -3   68.19   19.80
  -5  -9  -3   85.19   16.00
  10  10  -2   -0.50    9.50
 -10  10   2   11.00    5.70
  10  10  -2  -12.60   72.29
  10  10  -2    2.90   11.90
  10 -10  -2    2.10    7.50
 -10 -10   2    8.50    7.40
 -10 -10   2   19.90    7.80
  10 -10  -2   19.90   35.20
 -10 -10   2   -4.70   57.89
 -10 -10   2   10.60   11.50
  10 -10  -2    4.40   10.20
  10 -10  -2  -31.70   25.80
 -10 -10   2    9.40   13.30
   8  10   0   23.80   14.00
   8  10   0    8.20   15.00
  -8  10   0   10.90    5.30
  -8  10   0    9.50   28.30
   8  10   0  -91.99   63.49
  -8 -10   0    7.30    7.40
  -8 -10   0   22.80   62.89
  -8 -10   0    0.40   15.70
  -8 -10   0    9.10   11.10
  -8 -10   0    5.90   14.50
  -8 -10   0    5.50    7.50
  -6  10  -2    7.70    5.10
   6  10   2    6.30   13.00
  -6  10  -2    7.10    6.80
   6  10   2   11.90   15.30
  -6  10  -2  -28.70   29.00
  -6 -10  -2    2.20    8.30
  -6 -10  -2    2.80    6.00
  -6 -10  -2    9.30   15.30
  -6 -10  -2   91.39   77.29
  -6 -10  -2    3.40   12.30
  -6 -10  -2    1.20   18.50
  16   0  -7   51.79   75.89
  16   0  -7   -1.10    9.80
 -16   0   7    2.70    7.30
  16   0  -7    0.20   14.40
 -16   0   7  -33.50   56.39
 -16   0   7    2.80   11.70
 -14   0   5    9.70   20.70
 -14   0   5   -3.10    2.90
  14   0  -5   -2.00    8.20
  14   0  -5    7.00   11.40
 -14   0   5   25.70   40.00
 -14   0   5   -7.30    4.50
 -14   0   5   -1.30    7.40
 -12   0   3    2.00   18.70
  12   0  -3   -1.00    5.80
 -12   0   3    2.60    3.10
  12   0  -3    7.90    6.70
 -12   0   3   -3.40   31.50
  12   0  -3  -52.69   37.30
 -12   0   3    4.40    2.50
 -12   0   3    3.50    7.10
 -10   0   1    0.00    2.20
 -10   0   1   -1.00    4.80
  10   0  -1   10.70   36.00
  10   0  -1    7.00    6.50
 -10   0   1    1.20    4.10
  10   0  -1   -0.10    4.50
 -10   0   1   15.90   31.50
 -10   0   1   -8.10   10.80
  -8   0  -1   -2.30    2.40
   8   0   1   -6.00   34.30
   8   0   1    1.50    6.00
   8   0   1   -1.40    3.10
  -8   0  -1    4.30    4.50
  -8   0  -1   15.80   33.10
  -8   0  -1   -0.60    4.60
   6   0   3   -0.10    6.50
  -6   0  -3   -5.00   10.20
  -6   0  -3    1.90    4.50
  -6   0  -3    2.20    4.90
  -6   0  -3  -27.40   35.00
   6   0   3  -24.20   36.20
   4   0   5   -0.80    4.60
  -4   0  -5    3.80   11.60
  -4   0  -5  -32.50   46.90
  -4   0  -5   -6.40    6.30
  -4   0  -5   -0.80    5.40
   4   0   5  -44.00   40.80
  -4   0  -5    0.40    9.10
  -2   0  -7   26.70   69.69
   2   0   7  -14.20   40.70
  -2   0  -7   -4.80    8.00
  -2   0  -7   -7.10   14.10
   2   0   7   -1.30   12.40
   2   0   7   10.10   14.50
  -2   0  -7   -2.10   11.80
  -2   0  -7    1.90    7.80
  17   1  -8   35.70   93.19
  17   1  -8  119.99   27.40
 -17   1   8   78.99   13.60
 -17  -1   8  189.48   75.99
  17  -1  -8   23.70   72.09
 -17  -1   8   96.59   31.30
  17  -1  -8   57.29   21.40
 -17  -1   8   89.49   14.30
  17  -1  -8   62.89   17.30
 -15   1   6  278.67   31.40
 -15   1   6  282.87   25.30
 -15   1   6  315.17   67.09
  15   1  -6  238.18   29.00
  15   1  -6  246.98   28.90
  15   1  -6  212.68   77.89
  15  -1  -6  253.97   29.30
  15  -1  -6  164.18   70.99
 -15  -1   6  212.18   28.70
 -15  -1   6  308.37   26.30
  15  -1  -6  176.48   26.00
 -15  -1   6  218.88   37.10
 -15  -1   6  309.27   69.59
 -13   1   4  530.55   90.79
  13   1  -4  402.26   36.10
  13   1  -4  386.96   80.79
 -13   1   4  397.26   38.60
 -13   1   4  437.66   29.60
  13   1  -4  432.36   39.70
 -13   1   4  449.06   34.70
 -13  -1   4  443.26   34.70
  13  -1  -4  393.56   35.70
 -13  -1   4  439.06   70.89
  13  -1  -4  404.76   81.19
 -13  -1   4  440.26   46.90
 -13  -1   4  465.35   42.40
 -13  -1   4  430.36   30.30
  13  -1  -4  417.86   38.20
  11   1  -2  399.86   80.89
 -11   1   2  561.94   43.90
 -11   1   2  736.63   81.79
 -11   1   2  618.24   47.90
 -11   1   2  601.54   37.70
  11   1  -2  584.24   45.10
  11   1  -2  637.74   48.10
 -11  -1   2  622.84   39.60
 -11  -1   2  619.34   44.60
 -11  -1   2  637.84   87.69
  11  -1  -2  616.64   47.60
 -11  -1   2  522.95   46.80
  11  -1  -2  641.24   92.09
 -11  -1   2  534.85   49.30
   9   1   0  407.36   71.49
   9   1   0  432.66   35.70
   9   1   0  442.36   38.00
  -9   1   0  463.45   38.40
  -9   1   0  468.75   72.09
  -9   1   0  478.45   31.00
  -9   1   0  470.25   36.00
  -9  -1   0  463.75   36.20
  -9  -1   0  511.65   32.20
   9  -1   0  450.35   37.90
   9  -1   0  397.96   74.79
  -9  -1   0  409.26   72.39
  -9  -1   0  461.95   39.00
  -9  -1   0  427.36   40.00
  -7   1  -2  961.50   74.29
  -7   1  -2 1047.80   73.09
   7   1   2 1042.30   69.99
   7   1   2 1009.30  106.49
   7   1   2  945.91   72.49
  -7   1  -2 1067.59   70.79
  -7   1  -2  954.40  106.49
   7  -1   2 1014.50  121.89
  -7  -1  -2  901.11  108.59
  -7  -1  -2 1021.90   73.49
  -7  -1  -2 1064.19   71.39
  -5   1  -4  245.38   28.20
  -5   1  -4  247.58   26.70
   5   1   4  225.88   30.90
  -5   1  -4  100.09   56.29
   5   1   4  246.58   64.59
  -5   1  -4  278.87   30.30
  -5   1  -4  276.67   25.20
   5   1   4  266.37   28.50
  -5  -1  -4  273.37   25.60
  -5  -1  -4  229.08   26.90
  -5  -1  -4  244.78   25.80
   5  -1   4  217.18   58.19
  -5  -1  -4  263.27   29.30
  -5  -1  -4  296.17   71.89
   5  -1   4  315.07   29.20
   3   1   6  384.86   79.89
   3   1   6  336.97   36.50
   3   1   6  341.27   41.20
  -3   1  -6  224.48   78.49
  -3   1  -6  367.96   31.70
  -3   1  -6  321.67   33.80
  -3   1  -6  317.47   34.30
  -3   1  -6  387.36   34.00
  -3  -1  -6  267.17   33.00
   3  -1   6  336.07   74.79
   3  -1   6  306.97   35.00
  -3  -1  -6  327.37   87.39
  -3  -1  -6  314.97   33.80
   1   1   8   44.80   15.90
  -1   1  -8   74.99   20.10
   1   1   8  127.49   25.50
  -1   1  -8   84.49   20.50
  -1   1  -8   56.69   19.00
  -1   1  -8  132.99  100.39
  -1   1  -8  110.39   17.40
   1   1   8   94.59   58.19
  -1  -1  -8   90.39   15.90
   1  -1   8  111.49   70.29
   1  -1   8  165.48   31.30
  -1  -1  -8   87.79   22.10
  -1  -1  -8  121.89   96.79
  -1  -1  -8   55.09   23.80
 -16   2   7   19.30    7.60
  16   2  -7    0.50    9.80
 -16   2   7   25.60   40.90
  16   2  -7   98.99   78.09
  16   2  -7   11.70   13.70
 -16  -2   7    0.90   12.90
 -16  -2   7    1.20   24.30
  16  -2  -7   54.29   57.89
  16  -2  -7   25.10   14.40
 -16  -2   7   40.90   57.49
 -16  -2   7   25.80    9.00
  16  -2  -7   30.10   17.40
 -14   2   5   40.30    5.90
  14   2  -5   -3.20   53.19
  14   2  -5   32.20   11.20
  14   2  -5   40.70   12.00
 -14   2   5   49.70   11.20
 -14   2   5   57.39   40.30
 -14   2   5   46.00   14.90
  14  -2  -5   21.70   40.70
 -14  -2   5   64.69   46.60
  14  -2  -5   57.69   15.80
 -14  -2   5   48.40    9.70
  14  -2  -5   61.39   14.30
 -14  -2   5   45.90   18.00
 -14  -2   5   51.49   15.10
 -14  -2   5   63.69    8.60
  12   2  -3   -1.70   43.00
 -12   2   3   23.00   32.60
  12   2  -3    1.90    6.00
 -12   2   3    4.20    6.40
  12   2  -3    3.20    8.50
 -12   2   3   -2.20    3.60
  12  -2  -3   -1.60    4.90
  12  -2  -3   -9.50   40.60
 -12  -2   3    3.90    3.20
 -12  -2   3   -0.50    3.80
 -12  -2   3  -21.00   34.30
 -12  -2   3   16.00   13.30
 -12  -2   3   -2.60    5.20
 -12  -2   3    5.10   16.90
  10   2  -1  302.67   26.20
  10   2  -1  317.37   28.40
 -10   2   1  312.07   31.30
 -10   2   1  291.57   19.20
  10   2  -1  303.67   67.09
 -10   2   1  334.07   62.89
 -10   2   1  306.37   25.30
 -10  -2   1  272.17   21.40
  10  -2  -1  237.78   25.90
 -10  -2   1  267.67   25.00
 -10  -2   1  288.07   28.20
  10  -2  -1  306.07   65.79
 -10  -2   1  277.97   31.10
 -10  -2   1  297.07   62.59
  -8   2  -1    6.70   12.70
   8   2   1   17.50    9.10
  -8   2  -1    9.00    6.30
   8   2   1    9.90    5.90
  -8   2  -1   -9.60   29.20
  -8   2  -1    7.50    4.80
   8   2   1   31.20   30.50
   8  -2   1   23.50    9.00
  -8  -2  -1   11.90    4.80
  -8  -2  -1   14.70    4.70
  -8  -2  -1   25.50   35.00
   8  -2   1   54.79   37.20
  -8  -2  -1    7.30    6.60
  -6   2  -3   69.59   16.00
  -6   2  -3   64.59   11.10
   6   2   3  168.78   53.39
   6   2   3   57.69   15.30
   6   2   3   53.49   13.10
  -6   2  -3   14.60   39.40
  -6   2  -3   88.59   16.80
  -6  -2  -3  111.39   19.20
   6  -2   3   79.59   40.00
   6  -2   3   44.10   11.50
  -6  -2  -3   73.39   12.60
  -6  -2  -3  -26.50   45.40
  -6  -2  -3   61.19   12.00
  -4   2  -5   27.30   46.40
  -4   2  -5   35.60   16.20
   4   2   5  103.89   20.60
  -4   2  -5   60.09   11.10
  -4   2  -5   51.99   13.70
   4   2   5   47.00   51.89
  -4  -2  -5    2.50   55.69
  -4  -2  -5   49.10   13.30
   4  -2   5   74.79   16.90
  -4  -2  -5   75.49   15.30
  -4  -2  -5   36.50   10.30
   4  -2   5   86.59   47.10
  -2   2  -7   -2.80    9.80
  -2   2  -7   -1.10   14.90
   2   2   7    1.50   13.20
  -2   2  -7    5.40    9.80
   2   2   7    1.30   43.60
  -2   2  -7  -44.00   66.69
  -2   2  -7    4.40    7.10
   2   2   7    8.00   13.20
  -2  -2  -7    2.50   14.80
  -2  -2  -7   10.20    7.60
   2  -2   7  -16.90   53.09
  -2  -2  -7  -91.79   71.69
  -2  -2  -7    8.20   14.40
  -2  -2  -7    1.30   12.40
   2  -2   7   11.20   13.30
 -15   3   6  142.29   16.90
 -15   3   6   95.99   21.40
  15   3  -6   89.19   16.90
 -15   3   6  119.99   56.39
  15   3  -6   14.30   63.99
 -15  -3   6  137.89   49.80
  15  -3  -6  159.58   22.60
 -15  -3   6  138.39   17.20
 -15  -3   6  120.39   21.80
 -15  -3   6  119.79   22.00
  15  -3  -6   74.49   17.20
  15  -3  -6  116.19   58.89
 -13   3   4  429.76   38.00
  13   3  -4  496.65   91.79
  13   3  -4  361.06   35.30
  13   3  -4  366.96   36.90
 -13   3   4  457.65   34.20
 -13   3   4  573.44   78.19
  13  -3  -4  542.35   89.09
  13  -3  -4  323.57   41.80
 -13  -3   4  442.66   34.40
  13  -3  -4  389.46   40.50
 -13  -3   4  510.95   77.39
 -13  -3   4  390.96   30.60
 -13  -3   4  433.26   40.70
 -13  -3   4  460.15   39.70
 -13  -3   4  438.16   30.90
  11   3  -2  230.58   64.39
 -11   3   2  309.47   58.39
  11   3  -2  273.37   25.70
 -11   3   2  311.87   27.70
 -11   3   2  281.77   23.90
  11   3  -2  283.17   27.40
 -11  -3   2  271.27   21.10
 -11  -3   2  255.87   30.00
  11  -3  -2  228.38   24.40
  11  -3  -2  231.98   25.40
  11  -3  -2  276.27   63.69
 -11  -3   2  224.58   26.40
 -11  -3   2  247.28   58.29
 -11  -3   2  294.87   21.50
 -11  -3   2  274.77   24.50
   9   3   0  798.22   63.19
  -9   3   0  878.21   63.19
  -9   3   0  900.91   95.09
  -9   3   0  815.42   67.79
  -9   3   0  910.91   60.89
   9   3   0  671.43  100.29
   9   3   0  895.71   62.19
  -9  -3   0  824.42   66.89
   9  -3   0  901.41   63.09
  -9  -3   0  925.11   58.19
  -9  -3   0  918.31   61.99
  -9  -3   0  824.62   64.39
  -9  -3   0  931.91  102.89
   9  -3   0  807.02   97.19
   7   3   2   43.60   41.80
  -7   3  -2   35.70    7.90
  -7   3  -2   77.09   14.80
   7   3   2   25.90    8.80
  -7   3  -2   51.39   15.90
   7   3   2   41.40   14.00
  -7   3  -2   48.30   32.80
   7   3   2   39.30    8.80
  -7  -3  -2   67.29   43.50
  -7  -3  -2   85.39   17.30
   7  -3   2   27.80   36.90
  -7  -3  -2   37.40    7.70
  -7  -3  -2   50.29   11.40
  -7  -3  -2   42.80   13.00
   7  -3   2   35.10    8.60
  -5   3  -4  774.12   53.89
   5   3   4  588.34   96.79
  -5   3  -4  572.34   91.59
  -5   3  -4  714.93   53.69
   5   3   4  676.43   57.49
  -5   3  -4  728.73   58.59
   5   3   4  743.93   61.19
  -5   3  -4  696.53   55.39
   5  -3   4  687.43   56.29
  -5  -3  -4  735.13   58.49
  -5  -3  -4  667.43  109.49
   5  -3   4  808.92   93.79
  -5  -3  -4  734.33   55.29
  -5  -3  -4  765.12   55.29
  -5  -3  -4  805.92   51.19
   3   3   6   42.20   15.30
   3   3   6  118.69   61.09
  -3   3  -6   46.90   15.50
  -3   3  -6   45.30   13.70
  -3   3  -6   65.29   13.30
  -3   3  -6   56.19   15.30
   3   3   6   35.80   14.90
  -3   3  -6   64.79   58.19
  -3  -3  -6   59.69   14.60
  -3  -3  -6   65.39   16.90
   3  -3   6   49.99   16.70
  -3  -3  -6   45.30   14.80
  -3  -3  -6   42.90   76.49
   3  -3   6   69.69   56.49
  -3  -3  -6   57.79   16.30
  -1   3  -8  224.88   25.80
   1   3   8  204.18   32.40
  -1   3  -8  181.18   28.00
  -1   3  -8  166.58   25.80
   1   3   8  104.99   84.19
  -1   3  -8  136.89  103.29
  -1  -3  -8  227.58   33.90
  -1  -3  -8  200.98  113.69
  -1  -3  -8  236.18   27.20
  -1  -3  -8  139.59   25.60
  -1  -3  -8  164.58   28.60
   1  -3   8  158.18   71.19
  16   4  -7   57.89   17.30
 -16   4   7   63.09   11.20
  16   4  -7   53.79   16.60
  16   4  -7    9.30   80.59
  16  -4  -7   78.39   86.79
 -16  -4   7   26.40   63.79
  16  -4  -7   50.29   17.40
 -16  -4   7   61.49   19.90
 -16  -4   7   86.09   21.70
  16  -4  -7   86.09   49.10
  16  -4  -7   65.79   21.40
  14   4  -5  -33.30   42.30
  14   4  -5   18.90   13.50
 -14   4   5   38.00    8.70
 -14   4   5   44.10    5.40
 -14   4   5   76.39   46.60
 -14   4   5   40.30   13.80
 -14  -4   5   43.30   14.10
 -14  -4   5   51.99   12.00
  14  -4  -5   32.50   12.90
 -14  -4   5   41.20   16.10
  14  -4  -5   72.29   17.70
 -14  -4   5  -27.90   42.90
  14  -4  -5   37.70   59.39
 -14  -4   5   41.90    9.00
  12   4  -3  318.47   30.00
  12   4  -3  304.47   65.19
 -12   4   3  474.85   70.49
  12   4  -3  324.47   31.60
 -12   4   3  364.76   27.70
 -12   4   3  298.97   30.10
 -12  -4   3  282.37   24.30
 -12  -4   3  339.87   32.30
 -12  -4   3  267.77   32.50
 -12  -4   3  360.36   26.10
  12  -4  -3  319.17   29.10
 -12  -4   3  350.06   28.10
 -12  -4   3  371.06   68.69
  12  -4  -3  262.57   29.10
  12  -4  -3  260.37   66.19
 -10   4   1   75.59    6.40
 -10   4   1   82.79    6.00
  10   4  -1   80.89   15.40
 -10   4   1   85.19   12.60
 -10   4   1  131.69   41.80
  10   4  -1  105.09   45.00
 -10   4   1   67.59   14.70
  10   4  -1   72.29   14.50
 -10  -4   1   71.79   10.40
 -10  -4   1  103.09   10.30
 -10  -4   1   90.79   17.00
 -10  -4   1   59.49   34.20
  10  -4  -1  159.38   48.80
 -10  -4   1   56.89   13.90
  10  -4  -1   83.19   14.70
 -10  -4   1   63.39   10.70
  -8   4  -1  233.78   24.00
   8   4   1  241.98   65.29
  -8   4  -1  273.67   31.90
   8   4   1  255.87   24.80
  -8   4  -1  179.38   49.70
   8   4   1  289.77   30.80
   8   4   1  224.98   25.30
  -8   4  -1  277.87   22.80
  -8  -4  -1  431.56   78.49
   8  -4   1  246.08   56.19
  -8  -4  -1  249.18   23.60
   8  -4   1  235.88   24.00
  -8  -4  -1  210.28   29.20
  -8  -4  -1  255.87   20.90
  -8  -4  -1  231.98   26.00
   6   4   3  104.29   19.20
  -6   4  -3   89.99   15.70
  -6   4  -3   85.99   21.00
  -6   4  -3   95.09   15.40
  -6   4  -3   66.49   11.10
  -6   4  -3   49.30   39.10
   6   4   3   81.19   18.50
   6   4   3   18.10   44.70
  -6  -4  -3   58.59   12.60
  -6  -4  -3   70.99   13.80
  -6  -4  -3   91.69   19.40
   6  -4   3   67.39   15.10
  -6  -4  -3   84.49   54.29
   6  -4   3   29.30   38.10
  -6  -4  -3   55.09   15.40
  -6  -4  -3   62.69   10.20
  -4   4  -5   93.59   17.40
  -4   4  -5  131.39   18.30
  -4   4  -5  144.99   19.00
   4   4   5   59.19   18.10
  -4   4  -5   93.39   52.79
  -4   4  -5   76.79   19.60
   4   4   5  109.89   59.69
   4   4   5  149.39   27.90
  -4  -4  -5   91.39   17.90
  -4  -4  -5  127.39   13.70
   4  -4   5   86.19   19.10
  -4  -4  -5  122.39   22.90
  -4  -4  -5   71.59   17.40
   4  -4   5   40.60   42.50
  -4  -4  -5   87.19   15.30
  -4  -4  -5    4.90   60.39
  -2   4  -7  114.09   18.10
  -2   4  -7   98.69   21.20
  -2   4  -7  210.58   87.29
   2   4   7  109.89   30.60
   2   4   7  167.58   76.69
   2   4   7   35.20   19.50
  -2   4  -7  119.99   22.40
  -2  -4  -7  107.69   32.40
  -2  -4  -7   98.99   20.90
  -2  -4  -7   43.60   71.49
  -2  -4  -7   59.79   13.00
  -2  -4  -7   77.19   21.60
   2  -4   7   62.69   56.69
  15   5  -6  182.28   29.50
 -15   5   6  287.17   65.99
 -15   5   6  194.08   19.40
  15   5  -6  134.49   82.09
  15  -5  -6  -11.40   72.79
 -15  -5   6  122.59   60.79
  15  -5  -6  170.98   24.50
 -15  -5   6  183.18   20.30
  15  -5  -6  113.39   19.90
 -15  -5   6  109.59   23.10
  13   5  -4    4.20    8.10
  13   5  -4   42.10   61.09
 -13   5   4   -0.80    7.60
  13   5  -4    6.00    9.80
 -13   5   4   -0.20   36.50
 -13   5   4    7.50    5.40
 -13  -5   4    3.80    4.70
 -13  -5   4   15.00   49.50
 -13  -5   4   -1.00    6.80
  13  -5  -4  -14.00   50.19
 -13  -5   4    4.40   12.80
  13  -5  -4    0.80   11.80
 -13  -5   4   11.20    5.60
 -11   5   2  374.06   36.20
 -11   5   2  367.56   68.99
 -11   5   2  445.86   34.20
  11   5  -2  317.87   70.89
  11   5  -2  442.36   37.00
  11  -5  -2  349.87   70.59
 -11  -5   2  451.05   33.50
 -11  -5   2  429.26   74.89
 -11  -5   2  481.75   40.80
 -11  -5   2  421.06   35.10
 -11  -5   2  434.76   39.50
  11  -5  -2  472.25   37.80
 -11  -5   2  519.65   33.40
   9   5   0   69.49   46.90
  -9   5   0   56.39   11.80
  -9   5   0   38.10   31.50
   9   5   0   80.79   19.00
   9   5   0   65.39   21.20
  -9   5   0   40.20    8.30
   9   5   0   57.69   15.90
  -9   5   0   53.59    7.90
   9  -5   0   23.40    8.30
  -9  -5   0   58.39   15.00
   9  -5   0   34.30   37.90
  -9  -5   0   60.09   11.30
  -9  -5   0   53.49   44.10
  -9  -5   0   41.30    8.00
  -9  -5   0   53.99    8.50
   9  -5   0   39.90   10.70
   7   5   2  508.05   39.80
  -7   5  -2  488.75   76.49
  -7   5  -2  414.76   47.00
   7   5   2  435.56   84.49
  -7   5  -2  505.15   37.80
  -7   5  -2  518.75   40.50
  -7   5  -2  451.05   39.80
   7   5   2  456.55   45.70
   7  -5   2  387.96   72.49
  -7  -5  -2  498.95   40.20
   7  -5   2  499.85   40.70
  -7  -5  -2  436.36   85.29
  -7  -5  -2  492.95   41.80
  -7  -5  -2  532.25   37.50
  -7  -5  -2  554.04   44.40
  -5   5  -4   25.20   39.10
  -5   5  -4    9.40    6.50
   5   5   4    5.80    8.80
  -5   5  -4   -3.80    7.70
   5   5   4   24.00   12.90
   5   5   4    1.80   55.59
  -5   5  -4    7.10    7.00
  -5   5  -4    6.60   18.60
  -5  -5  -4    5.60   10.00
   5  -5   4  -12.40   39.60
   5  -5   4   10.70    9.50
  -5  -5  -4   25.00   53.99
  -5  -5  -4    3.50   10.80
  -5  -5  -4    9.20    5.10
  -5  -5  -4   10.30    8.10
  -5  -5  -4   10.30   12.90
  -3   5  -6  336.07   28.90
   3   5   6  256.87   35.80
  -3   5  -6  218.68   28.70
  -3   5  -6  264.57   33.20
   3   5   6  339.87   87.89
   3   5   6  247.28   36.50
  -3   5  -6  270.77   29.90
  -3   5  -6  225.08   70.59
  -3  -5  -6  277.87   33.50
  -3  -5  -6  282.97   98.99
  -3  -5  -6  318.07   36.30
   3  -5   6  232.28   66.79
  -3  -5  -6  309.57   31.50
  -3  -5  -6  311.37   26.00
   3  -5   6  340.57   35.50
  -3  -5  -6  259.07   32.00
  14   6  -5  213.58   80.79
  14   6  -5  179.68   25.50
  14   6  -5  184.58   26.60
 -14   6   5  172.88   12.70
 -14   6   5  181.78   19.40
 -14   6   5  198.48   54.79
 -14  -6   5  202.58   19.90
 -14  -6   5  178.08   26.40
 -14  -6   5  161.38   20.40
  14  -6  -5  157.48   79.59
 -14  -6   5  136.39   57.89
  14  -6  -5  165.08   26.80
  14  -6  -5  178.88   24.50
  12   6  -3  115.79   19.80
 -12   6   3  134.59   15.00
 -12   6   3  131.59   20.50
  12   6  -3  124.09   18.50
 -12   6   3  171.58   49.60
  12   6  -3   82.89   60.39
 -12  -6   3   90.89   12.80
 -12  -6   3   36.40   46.60
 -12  -6   3   89.19   13.90
 -12  -6   3   92.99   14.30
  12  -6  -3  109.29   18.90
 -12  -6   3  118.89   18.50
 -12  -6   3  125.19   21.80
  12  -6  -3  140.59   18.90
 -10   6   1  235.58   20.50
  10   6  -1  136.39   62.29
 -10   6   1  222.48   14.80
 -10   6   1  250.87   54.29
  10   6  -1  176.08   23.30
 -10   6   1  233.58   23.70
  10  -6  -1  205.88   22.70
 -10  -6   1  202.78   28.70
 -10  -6   1  225.18   19.30
 -10  -6   1  235.68   22.50
 -10  -6   1  187.18   35.10
 -10  -6   1  245.18   21.00
 -10  -6   1  276.97   60.29
  10  -6  -1  174.58   56.29
  -8   6  -1  240.98   23.80
  -8   6  -1  232.88   52.29
  -8   6  -1  213.98   23.10
  -8   6  -1  264.77   21.80
   8   6   1  198.18   29.50
   8   6   1  210.48   63.69
  -8   6  -1  184.38   32.10
   8   6   1  215.08   23.60
   8  -6   1  229.48   23.40
   8  -6   1  220.88   51.39
  -8  -6  -1  243.28   21.40
  -8  -6  -1  202.18   62.89
  -8  -6  -1  233.98   23.80
  -8  -6  -1  245.68   20.10
  -8  -6  -1  258.07   27.60
  -8  -6  -1  207.38   30.30
  -6   6  -3  224.18   21.40
   6   6   3  256.67   28.50
  -6   6  -3  227.68   23.50
   6   6   3  193.08   28.80
   6   6   3  286.07   72.09
  -6   6  -3  207.68   31.20
  -6   6  -3  145.99   56.09
  -6   6  -3  217.48   22.40
   6  -6   3  228.48   24.80
  -6  -6  -3  184.48   24.20
  -6  -6  -3  236.68   28.10
  -6  -6  -3  217.88   26.20
  -6  -6  -3  234.68   19.60
  -6  -6  -3  251.47   21.80
  -6  -6  -3  245.48   24.90
  -6  -6  -3  209.78   68.99
  -4   6  -5  105.79   51.99
  -4   6  -5  103.59   15.30
  -4   6  -5  117.99   32.50
   4   6   5  133.89   25.90
   4   6   5   75.89   19.20
  -4   6  -5  108.59   19.00
  -4   6  -5  131.59   19.40
   4   6   5  128.99   69.69
   4  -6   5  119.49   50.29
  -4  -6  -5  156.08   24.70
  -4  -6  -5   96.69   21.50
   4  -6   5  136.69   24.30
  -4  -6  -5  101.89   21.90
  -4  -6  -5   44.70   72.29
  -4  -6  -5  126.99   16.20
  -4  -6  -5   82.59   16.50
  13   7  -4  151.18   23.20
  13   7  -4  135.79   73.39
 -13   7   4  176.68   18.30
  13   7  -4  162.68   22.60
 -13   7   4  194.48   55.39
 -13  -7   4  171.88   25.20
 -13  -7   4  165.28   19.70
  13  -7  -4  161.28   23.10
  13  -7  -4  189.58   75.99
 -13  -7   4  186.58   19.90
  13  -7  -4  165.08   23.00
 -13  -7   4  136.59   19.40
  11   7  -2   -0.80    7.90
 -11   7   2    2.60    8.00
  11   7  -2  -61.19   54.29
  11   7  -2    2.80    9.90
 -11   7   2    2.50    5.20
 -11   7   2  -12.60   32.90
  11  -7  -2    4.60   10.10
  11  -7  -2   -1.10    6.70
 -11  -7   2   -4.70    4.90
 -11  -7   2    2.40    5.80
 -11  -7   2   -1.30    6.60
 -11  -7   2    3.90   19.70
 -11  -7   2   -3.30    5.00
  11  -7  -2  -13.00   50.09
  -9   7   0  238.88   60.59
  -9   7   0  155.68   19.70
   9   7   0  179.68   27.80
   9   7   0  171.88   65.09
  -9   7   0  188.08   18.00
   9   7   0  182.68   28.50
   9   7   0  159.28   22.30
  -9  -7   0  217.78   25.70
  -9  -7   0  167.38   20.40
  -9  -7   0  167.98   22.40
  -9  -7   0  232.18   20.20
   9  -7   0  199.68   20.90
   9  -7   0  177.18   57.49
  -9  -7   0  238.88   64.49
  -9  -7   0  172.98   17.50
  -7   7  -2   -0.40    7.10
   7   7   2   -4.40   12.30
   7   7   2    3.30    7.20
  -7   7  -2   -0.60    4.60
   7   7   2   19.80   59.79
  -7   7  -2   13.20   24.70
  -7   7  -2  -33.60   33.90
   7  -7   2   18.10   37.70
  -7  -7  -2   -0.60    9.30
  -7  -7  -2    8.10   54.29
  -7  -7  -2    5.40   11.80
  -7  -7  -2    4.50    6.40
  -7  -7  -2   -3.90   12.90
  -7  -7  -2  -12.50    4.40
  -7  -7  -2    2.60    5.40
   7  -7   2   -0.20    6.70
  -5   7  -4  149.29   17.50
  -5   7  -4  159.68   55.79
   5   7   4  173.78   26.20
  -5   7  -4  155.18   20.50
  -5   7  -4  155.08   20.30
   5   7   4  151.88   28.00
  -5   7  -4  141.79   36.60
  -5  -7  -4  128.79   20.30
  -5  -7  -4  148.19   24.30
  -5  -7  -4  156.68   15.70
  -5  -7  -4  139.89   25.00
   5  -7   4  123.79   20.90
  -5  -7  -4   21.10   70.49
   5  -7   4   61.79   45.10
  -5  -7  -4  128.59   20.90
  -5  -7  -4  147.59   19.00
 -12   8   3  152.18   17.00
  12   8  -3   -2.40   76.19
  12   8  -3  147.09   21.80
 -12   8   3  192.08   51.89
  12   8  -3  153.58   23.50
 -12  -8   3  148.99   19.00
 -12  -8   3  147.29   26.80
 -12  -8   3  177.88   19.60
  12  -8  -3   39.40   63.39
  12  -8  -3  173.28   21.80
 -12  -8   3  212.18   71.19
  12  -8  -3  123.79   19.50
 -10   8   1  115.29   42.90
  10   8  -1  153.98   64.19
  10   8  -1  168.38   27.30
 -10   8   1  135.49   19.00
 -10   8   1  153.88   16.10
 -10  -8   1    0.10   63.29
 -10  -8   1  146.99   18.20
 -10  -8   1  120.19   22.10
  10  -8  -1  116.79   16.40
  10  -8  -1  122.49   52.79
 -10  -8   1  146.09   16.00
  10  -8  -1  152.18   18.70
 -10  -8   1  102.29   19.20
 -10  -8   1  145.99   19.40
  -8   8  -1  151.68   15.70
   8   8   1  142.09   19.70
   8   8   1  153.98   67.19
   8   8   1  176.78   27.60
  -8   8  -1  154.38   45.80
  -8   8  -1  191.68   23.40
   8   8   1  151.38   22.80
   8  -8   1   92.59   44.90
  -8  -8  -1  139.29   24.60
  -8  -8  -1  126.79   18.00
   8  -8   1  167.08   20.20
  -8  -8  -1  109.39   17.70
  -8  -8  -1  151.98   21.20
  -8  -8  -1  142.39   23.00
  -8  -8  -1  161.98   16.70
  -8  -8  -1   77.19   65.09
  -6   8  -3  162.78   34.30
   6   8   3   91.09   72.29
  -6   8  -3  151.58   19.60
  -6   8  -3  187.18   18.00
   6   8   3  170.48   30.10
  -6   8  -3  174.88   20.30
  -6   8  -3  177.48   54.39
   6   8   3  152.78   26.90
  -6  -8  -3  182.38   17.60
   6  -8   3  157.58   22.00
  -6  -8  -3  155.28   26.40
   6  -8   3  170.98   44.20
  -6  -8  -3  165.88   18.70
  -6  -8  -3  153.78   25.90
  -6  -8  -3  204.98   27.60
  -6  -8  -3  128.09   19.90
 -11   9   2   56.89   10.20
  11   9  -2   40.10   16.40
  11   9  -2  176.68   71.69
  11   9  -2   61.79   17.50
 -11   9   2   92.89   44.60
  11  -9  -2   37.40   13.10
  11  -9  -2    6.30   56.79
 -11  -9   2   21.30   15.00
 -11  -9   2   34.10    9.80
 -11  -9   2   33.70   13.90
  11  -9  -2   62.89   14.40
  11  -9  -2   80.19   36.60
 -11  -9   2   28.80   10.30
  -9   9   0   85.09   38.40
   9   9   0    7.60   13.90
   9   9   0   23.40   11.30
  -9   9   0   10.80    6.20
   9   9   0   -2.50   71.99
  -9   9   0   24.00   10.60
   9   9   0   20.50   16.50
  -9  -9   0    5.60   16.60
  -9  -9   0  -19.00   60.29
  -9  -9   0   31.80   10.00
   9  -9   0   21.50    9.60
  -9  -9   0   13.10   15.90
  -9  -9   0   12.00    7.60
  -9  -9   0   17.40   11.90
   9  -9   0   23.70   39.70
  -7   9  -2   50.79    9.60
   7   9   2   72.79   22.10
   7   9   2   32.00   14.00
  -7   9  -2   28.70   34.40
  -7   9  -2   70.79   43.90
  -7   9  -2   75.89   13.70
   7   9   2   80.79   66.49
  -7   9  -2   61.89   11.70
  -7  -9  -2   46.50   12.20
  -7  -9  -2   24.20   21.20
  -7  -9  -2   46.20   18.30
  -7  -9  -2   57.99   12.60
  -7  -9  -2  130.09   72.69
  -7  -9  -2   47.50   16.00
   7  -9   2   73.59   14.50
   7  -9   2   19.80   32.00
 -16   0   6  170.98   19.70
 -16   0   6   64.29   61.79
  16   0  -6  -30.10   74.99
 -16   0   6  151.28   36.10
  16   0  -6  188.48   30.70
  16   0  -6   97.79   21.80
  14   0  -4  254.37   29.80
  14   0  -4  272.07   29.90
 -14   0   4  330.27   26.90
 -14   0   4  263.17   30.30
 -14   0   4  267.17   67.89
 -14   0   4  280.37   21.30
  14   0  -4  202.58   74.49
 -14   0   4  226.38   34.90
 -12   0   2  643.04   40.60
  12   0  -2  627.24   48.30
 -12   0   2  645.14   47.40
 -12   0   2  658.13   83.29
  12   0  -2  511.25  107.89
 -12   0   2  570.04   50.19
  10   0   0  331.67   74.69
 -10   0   0  577.74   88.39
  10   0   0  455.25   37.90
 -10   0   0  472.55   40.80
 -10   0   0  498.15   32.70
  10   0   0  429.16   39.40
 -10   0   0  514.85   38.50
   8   0   2  391.36   34.80
   8   0   2  384.36   75.59
  -8   0  -2  382.26   32.10
  -8   0  -2  315.47   39.80
   8   0   2  354.96   31.30
   6   0   4  296.67   31.10
  -6   0  -4  228.88   72.49
   6   0   4  265.67   71.89
  -6   0  -4  265.87   30.20
  -6   0  -4  324.47   28.90
  -6   0  -4  247.08   35.00
  -6   0  -4  268.97   28.90
   4   0   6  215.98   30.00
   4   0   6  126.69   68.99
  -4   0  -6  189.88   27.80
  -4   0  -6  215.48   24.70
  -4   0  -6  184.08   26.50
  -4   0  -6  135.19   81.49
  -4   0  -6  221.58   28.10
  17   1  -7   16.20   19.90
 -17   1   7  106.79   67.19
  17   1  -7   50.09   23.90
 -17   1   7   50.79   12.80
 -17   1   7   57.49   20.00
  17   1  -7   88.79   93.69
 -17  -1   7   23.90    8.40
 -17  -1   7   22.90   30.70
 -17  -1   7   36.30   17.40
  17  -1  -7   79.89   92.09
  17  -1  -7   39.50   21.20
 -17  -1   7   60.79   68.49
  17  -1  -7   58.39   20.80
 -15   1   5   22.50    7.70
  15   1  -5    9.30   13.20
 -15   1   5    7.80   10.10
  15   1  -5   27.80   23.50
 -15   1   5   25.90   49.20
 -15   1   5   18.30    5.00
  15   1  -5  -19.10   63.59
 -15  -1   5    4.60   20.30
 -15  -1   5  -36.60   35.80
  15  -1  -5  110.79   70.09
 -15  -1   5   12.00    9.80
  15  -1  -5   26.40   14.40
 -15  -1   5   26.00   14.30
  15  -1  -5   -1.30   10.20
 -15  -1   5   20.70    5.70
  13   1  -3   84.59   57.49
 -13   1   3  148.09   21.10
  13   1  -3  150.78   21.70
 -13   1   3  121.09   42.80
 -13   1   3  143.39   16.80
 -13   1   3  110.79   25.90
 -13  -1   3  165.58   18.00
  13  -1  -3  102.99   24.20
  13  -1  -3  150.78   21.20
 -13  -1   3  185.88   50.79
 -13  -1   3  107.39   30.30
  13  -1  -3  230.48   68.39
 -13  -1   3  145.29   12.60
 -13  -1   3  145.59   13.50
  11   1  -1  -17.00   46.40
  11   1  -1   32.80    9.70
 -11   1   1   34.50   39.10
 -11   1   1   26.50    4.20
 -11   1   1   15.20    9.70
  11   1  -1   12.90    8.60
 -11   1   1   13.70    5.60
 -11   1   1  -11.80   14.30
 -11  -1   1   12.20    4.10
 -11  -1   1    4.70    5.20
 -11  -1   1   42.50   42.40
  11  -1  -1  -11.60   44.00
 -11  -1   1   27.60   10.00
  11  -1  -1   26.50    9.80
 -11  -1   1   19.50   14.50
  -9   1  -1  197.68   53.59
   9   1   1  183.48   21.20
   9   1   1  151.78   20.70
  -9   1  -1  181.28   19.40
  -9   1  -1  175.98   21.70
   9   1   1  188.78   60.39
   9  -1   1  200.38   22.00
  -9  -1  -1  184.78   19.80
  -9  -1  -1  186.28   15.80
  -9  -1  -1  181.88   53.59
   9  -1   1  151.08   47.90
  -9  -1  -1  168.38   22.00
  -7   1  -3   34.60    9.80
   7   1   3   28.70   54.59
   7   1   3   37.10   12.70
  -7   1  -3   49.00   11.10
  -7   1  -3  102.19   52.29
  -7   1  -3   48.20   17.00
  -7  -1  -3   78.69   17.30
  -7  -1  -3   63.89   14.40
   7  -1   3   92.79   49.60
  -7  -1  -3   36.10   51.19
  -7  -1  -3   60.59   13.70
   7  -1   3   19.30    8.40
  -7  -1  -3   37.30   15.30
  -5   1  -5  108.19   22.20
  -5   1  -5  109.59   18.50
  -5   1  -5   42.80   58.59
   5   1   5   83.79   18.60
  -5   1  -5   91.29   18.30
  -5   1  -5   80.49   20.70
   5   1   5  170.08   61.29
   5  -1   5   70.39   18.90
  -5  -1  -5  125.39   22.10
   5  -1   5  111.29   58.49
  -5  -1  -5  101.49   18.00
  -5  -1  -5   29.70   64.99
  -5  -1  -5   70.79   18.50
  -5  -1  -5  123.89   23.10
  -3   1  -7   24.90   17.00
  -3   1  -7  -14.30   19.60
   3   1   7   -7.20   57.79
   3   1   7   14.70   14.50
  -3   1  -7   58.69   89.09
   3   1   7    6.20   18.70
  -3   1  -7   24.00   10.50
  -3   1  -7   24.20   13.10
  -3  -1  -7   14.40   69.19
   3  -1   7  -19.50   68.09
  -3  -1  -7   -6.10   20.40
   3  -1   7   18.80   14.40
  -3  -1  -7   17.40   13.40
  -3  -1  -7   32.90   12.80
  16   2  -6  113.69   23.70
  16   2  -6   62.89   20.10
 -16   2   6  105.79   22.00
 -16   2   6  126.09   61.69
 -16   2   6  161.38   18.70
 -16   2   6  148.39   11.90
 -16  -2   6  144.09   20.80
 -16  -2   6  117.59   29.10
 -16  -2   6  129.59   22.10
  16  -2  -6  102.19   21.90
 -16  -2   6  111.69   66.39
  16  -2  -6  109.89   19.60
  16  -2  -6   43.00   81.79
 -14   2   4  245.88   29.00
  14   2  -4  291.97   83.39
  14   2  -4  277.07   30.40
 -14   2   4  303.57   26.10
 -14   2   4  256.07   57.09
 -14  -2   4  286.67   21.70
  14  -2  -4  226.48   29.00
  14  -2  -4  234.48   28.40
 -14  -2   4  281.77   22.30
  14  -2  -4  187.18   76.29
 -14  -2   4  216.38   28.80
 -14  -2   4  273.37   72.19
 -14  -2   4  298.97   26.20
  12   2  -2  287.57   28.40
 -12   2   2  252.27   59.79
  12   2  -2  238.78   28.20
 -12   2   2  279.17   29.20
 -12   2   2  276.77   36.10
  12   2  -2  309.97   73.09
 -12   2   2  319.97   26.60
  12  -2  -2  324.27   30.20
 -12  -2   2  290.67   22.00
 -12  -2   2  285.07   26.70
 -12  -2   2  293.77   30.60
 -12  -2   2  286.97   22.50
 -12  -2   2  373.56   69.69
  12  -2  -2  172.88   66.29
 -10   2   0  407.06   36.10
  10   2   0  375.56   33.90
  10   2   0  244.88   70.99
 -10   2   0  407.46   27.50
 -10   2   0  386.16   32.90
 -10   2   0  458.75   76.09
  10   2   0  395.56   37.50
 -10  -2   0  450.75   34.80
  10  -2   0  390.66   36.50
 -10  -2   0  436.46   38.30
 -10  -2   0  363.96   74.79
  10  -2   0  263.77   67.99
 -10  -2   0  430.46   29.80
  -8   2  -2  359.16   39.10
  -8   2  -2  353.96   69.29
  -8   2  -2  352.46   29.80
   8   2   2  265.17   63.79
   8   2   2  302.17   30.00
   8   2   2  311.77   38.60
   8  -2   2  400.96   38.10
  -8  -2  -2  365.26   31.20
   8  -2   2  197.58   65.69
  -8  -2  -2  355.66   26.40
   8  -2   2  307.47   29.10
  -8  -2  -2  353.66   38.00
  -8  -2  -2  252.17   66.69
   6   2   4  295.87   72.99
  -6   2  -4  287.77   29.30
  -6   2  -4  304.77   29.30
   6   2   4  340.67   49.50
   6   2   4  292.77   32.30
  -6   2  -4  356.86   78.09
  -6   2  -4  285.27   30.40
  -6  -2  -4  341.47   34.30
   6  -2   4  299.47   32.30
  -6  -2  -4  275.37   35.90
   6  -2   4  226.18   66.99
  -6  -2  -4  279.07   31.90
  -6  -2  -4  384.06   87.19
  -6  -2  -4  291.47   29.20
   4   2   6  220.68   34.00
   4   2   6  203.18   30.80
  -4   2  -6  163.48   27.60
  -4   2  -6  221.28   24.80
   4   2   6  316.67   76.19
  -4   2  -6  219.68   28.20
  -4   2  -6  232.98   32.00
  -4   2  -6  153.98   77.79
   4  -2   6  189.88   29.30
  -4  -2  -6  109.29   85.19
  -4  -2  -6  176.68   28.90
  -4  -2  -6  221.78   29.70
  -4  -2  -6  216.48   30.40
  -4  -2  -6  155.88   24.60
  17   3  -7   -8.70   22.90
 -17   3   7  -38.00   64.39
  17   3  -7   -2.90   12.80
  17   3  -7    9.80   92.29
  17  -3  -7 -114.79   86.09
 -17  -3   7   -0.60   14.30
 -17  -3   7  129.79   75.69
  17  -3  -7    2.90   20.70
 -15   3   5  190.58   15.60
 -15   3   5  212.28   28.00
 -15   3   5  213.78   65.49
  15   3  -5  139.19   64.29
  15   3  -5  158.78   24.90
 -15   3   5  236.58   22.70
 -15  -3   5  204.68   22.40
 -15  -3   5  197.68   28.30
 -15  -3   5  184.78   53.49
  15  -3  -5  233.48   31.20
  15  -3  -5  197.58   26.80
  15  -3  -5  215.58   85.59
 -13   3   3  -41.50   38.00
  13   3  -3   44.10   58.69
  13   3  -3    6.10   11.50
 -13   3   3   -2.70    8.50
  13   3  -3   -1.30    8.80
 -13  -3   3    6.40    4.40
 -13  -3   3   -5.80    5.10
  13  -3  -3   -1.20   10.90
 -13  -3   3    4.00    7.40
 -13  -3   3   57.79   35.70
  13  -3  -3   -7.40   51.19
 -13  -3   3    0.40    4.20
 -13  -3   3  -11.70   15.20
 -11   3   1  213.08   25.60
 -11   3   1  251.67   15.90
  11   3  -1  235.18   26.10
 -11   3   1  272.47   23.60
  11   3  -1  260.77   25.60
 -11   3   1  230.98   16.50
 -11   3   1  237.48   58.09
  11   3  -1  217.98   68.69
 -11  -3   1  250.87   20.10
 -11  -3   1  239.38   64.69
 -11  -3   1  239.88   23.90
  11  -3  -1  212.78   23.80
  11  -3  -1  246.48   25.60
 -11  -3   1  208.68   26.10
  11  -3  -1  123.59   58.19
 -11  -3   1  247.48   19.80
   9   3   1    5.70    3.70
   9   3   1    8.90    7.70
  -9   3  -1   43.50   40.00
  -9   3  -1    8.90   16.80
  -9   3  -1    8.10    6.90
   9   3   1   40.70   48.70
  -9   3  -1    5.00    4.80
   9  -3   1    5.10    7.80
  -9  -3  -1    4.20    4.70
  -9  -3  -1   -1.40    3.40
   9  -3   1    5.00    4.90
   9  -3   1  -21.00   41.10
  -9  -3  -1    1.50    7.20
  -9  -3  -1   12.80   13.00
  -9  -3  -1   59.49   46.30
  -7   3  -3  445.46   78.69
  -7   3  -3  323.47   39.00
   7   3   3  262.47   40.80
   7   3   3  425.96   85.79
  -7   3  -3  371.96   34.20
   7   3   3  343.27   35.70
  -7   3  -3  396.76   33.00
  -7  -3  -3  372.76   36.60
   7  -3   3  394.66   35.50
   7  -3   3  395.96   76.79
  -7  -3  -3  393.56   35.40
  -7  -3  -3  368.56   37.20
  -7  -3  -3  361.86   28.60
  -7  -3  -3  345.27   32.90
  -7  -3  -3  271.47   80.19
   5   3   5   36.10   58.49
  -5   3  -5   72.69   58.99
  -5   3  -5   10.30   11.20
   5   3   5   13.50   14.20
  -5   3  -5   -1.30   11.20
  -5   3  -5    5.90    6.30
  -5   3  -5   -8.10   17.70
   5   3   5    1.20   10.30
   5  -3   5    4.70   54.39
  -5  -3  -5    4.60    4.70
   5  -3   5    1.20    9.00
  -5  -3  -5   14.70   15.70
  -5  -3  -5    8.60   11.30
  -5  -3  -5    1.20    9.70
  -5  -3  -5   -1.10   68.29
  -5  -3  -5    7.10   13.90
  -3   3  -7   90.69   25.20
  -3   3  -7   84.49   85.59
  -3   3  -7  137.69   19.90
   3   3   7  126.09   27.10
   3   3   7   62.39   79.29
  -3  -3  -7  107.99   26.40
  -3  -3  -7  120.29  103.29
  -3  -3  -7  101.49   18.00
  -3  -3  -7   95.79   24.40
  -3  -3  -7  108.79   25.20
   3  -3   7  148.29   32.90
   3  -3   7  228.28   75.39
 -16   4   6  102.59   21.30
  16   4  -6  146.69   90.09
  16   4  -6  105.39   23.30
 -16   4   6  147.79   17.70
 -16   4   6  243.98   71.99
  16   4  -6   97.19   21.00
 -16  -4   6   73.89   72.79
 -16  -4   6   86.19   21.10
  16  -4  -6  143.29   90.19
 -16  -4   6   95.59   15.40
  16  -4  -6   76.69   23.70
  16  -4  -6   91.39   21.40
 -14   4   4  142.59   21.90
  14   4  -4  110.49   21.30
 -14   4   4   99.79   47.60
  14   4  -4   15.40   67.19
 -14   4   4  145.29   17.60
  14  -4  -4   50.79   64.89
 -14  -4   4  141.99   18.00
 -14  -4   4  140.79   15.20
 -14  -4   4  149.29   15.10
  14  -4  -4  123.49   22.10
  14  -4  -4  128.59   20.60
 -14  -4   4  286.07   70.09
 -12   4   2  213.48   24.60
  12   4  -2  186.28   69.39
 -12   4   2  231.28   57.09
  12   4  -2  200.38   24.60
 -12  -4   2  215.08   22.10
 -12  -4   2  208.98   18.80
 -12  -4   2  195.38   26.30
  12  -4  -2  156.08   61.19
 -12  -4   2   83.49   46.60
 -12  -4   2  214.78   18.60
  12  -4  -2  223.38   24.30
  12  -4  -2  214.98   24.00
  10   4   0  248.88   25.80
 -10   4   0  164.88   17.50
  10   4   0  162.78   64.29
 -10   4   0  204.38   39.60
 -10   4   0  222.38   24.20
  10   4   0  212.28   24.00
 -10   4   0  190.78   52.69
 -10   4   0  218.68   21.10
  10  -4   0  196.78   55.29
 -10  -4   0  219.08   22.50
 -10  -4   0  213.18   25.60
  10  -4   0  195.88   22.50
 -10  -4   0  209.48   18.20
 -10  -4   0  224.08   18.90
 -10  -4   0  218.18   62.19
 -10  -4   0  181.58   25.70
  -8   4  -2   77.59   49.50
   8   4   2  141.99   57.29
   8   4   2  167.78   21.60
  -8   4  -2  236.38   21.60
   8   4   2  272.77   34.80
   8   4   2  209.28   25.70
  -8   4  -2  224.58   24.10
  -8  -4  -2  253.87   27.80
   8  -4   2  155.48   31.20
  -8  -4  -2  217.38   26.50
   8  -4   2  226.58   61.09
  -8  -4  -2  108.69   63.69
  -8  -4  -2  220.08   23.50
  -8  -4  -2  213.68   19.40
  -6   4  -4  130.09   20.20
  -6   4  -4  165.78   19.20
   6   4   4  168.58   29.40
  -6   4  -4  108.29   18.10
  -6   4  -4  153.38   28.80
  -6   4  -4  205.38   67.29
   6   4   4   99.49   63.59
   6  -4   4  128.99   32.40
  -6  -4  -4  178.18   21.80
  -6  -4  -4  176.18   17.00
  -6  -4  -4  176.88   25.80
  -6  -4  -4  182.68   25.50
  -6  -4  -4  175.58   28.30
  -6  -4  -4  250.77   80.19
   4   4   6   50.39   23.30
  -4   4  -6   45.30   17.20
  -4   4  -6   66.19   66.99
  -4   4  -6   13.80   11.20
  -4   4  -6   40.70   11.30
   4   4   6   41.80   20.30
   4   4   6  -22.40   85.79
  -4   4  -6   37.20   23.00
  -4  -4  -6   32.80   15.20
  -4  -4  -6   30.80   20.70
  -4  -4  -6   55.49   10.40
  -4  -4  -6   56.59   24.30
  -4  -4  -6   60.59   72.29
   4  -4   6   44.30   59.39
  -4  -4  -6   35.70   12.70
  15   5  -5  -44.20   75.69
 -15   5   5   20.20   14.20
  15   5  -5   19.30   16.70
 -15   5   5   25.80    4.70
  15   5  -5   28.60   16.30
 -15   5   5   25.50    8.50
 -15   5   5   17.80   54.69
  15  -5  -5   35.30   75.49
  15  -5  -5   15.00   17.60
 -15  -5   5   21.60    7.90
 -15  -5   5  -40.10   60.69
 -15  -5   5   19.60    9.20
 -15  -5   5   -9.80   18.20
  15  -5  -5   17.80   13.30
 -15  -5   5   33.20   15.60
  13   5  -3  266.27   29.40
 -13   5   3  280.77   24.30
  13   5  -3  217.38   80.79
  13   5  -3  238.58   29.30
 -13   5   3  218.28   27.00
  13  -5  -3  173.88   41.40
  13  -5  -3  253.57   76.39
 -13  -5   3  165.38   63.69
  13  -5  -3  218.18   28.80
 -13  -5   3  263.97   22.40
 -13  -5   3  265.07   22.80
 -13  -5   3  284.37   25.80
 -13  -5   3  262.27   30.30
 -11   5   1   25.10    9.90
  11   5  -1   23.50   11.70
 -11   5   1   66.99   38.60
  11   5  -1   -1.30    8.60
  11   5  -1  -33.30   57.79
 -11  -5   1   59.79   50.59
  11  -5  -1   52.79   13.50
 -11  -5   1   22.90    8.10
 -11  -5   1   29.00    7.60
  11  -5  -1   24.60   10.70
 -11  -5   1   47.90   15.90
 -11  -5   1   32.50    7.00
  11  -5  -1   45.20   47.70
 -11  -5   1   33.80   13.40
   9   5   1  368.06   39.60
   9   5   1  360.66   32.80
  -9   5  -1  432.46   35.00
   9   5   1  419.76   86.29
  -9   5  -1  315.27   40.90
  -9   5  -1  380.26   32.90
  -9   5  -1  352.56   64.99
  -9  -5  -1  311.87   34.20
  -9  -5  -1  382.96   28.80
   9  -5   1  269.37   70.19
  -9  -5  -1  316.47   26.60
  -9  -5  -1  374.16   32.20
   9  -5   1  313.47   31.50
  -9  -5  -1  123.49   65.39
  -9  -5  -1  346.77   36.40
   7   5   3   19.20   13.90
   7   5   3   -0.80   14.30
  -7   5  -3   25.90   10.80
  -7   5  -3   12.40    6.50
   7   5   3   18.90   60.79
  -7   5  -3   11.80   22.80
  -7   5  -3   16.00    9.50
  -7  -5  -3   10.40   12.30
  -7  -5  -3   29.70   66.59
   7  -5   3   14.90   10.80
  -7  -5  -3   31.70   14.90
  -7  -5  -3   20.10    6.90
  -7  -5  -3   16.10    8.90
   7  -5   3    8.60   50.99
  -7  -5  -3   48.90   18.70
   5   5   5  181.28   65.39
   5   5   5  135.59   23.70
  -5   5  -5  151.98   31.50
   5   5   5  202.28   33.20
  -5   5  -5   83.29   61.69
  -5   5  -5  206.38   22.30
  -5   5  -5  197.58   25.10
  -5   5  -5  178.58   23.70
  -5  -5  -5   76.39   84.69
   5  -5   5  202.98   27.90
  -5  -5  -5  178.98   28.10
   5  -5   5  199.38   62.99
  -5  -5  -5  221.58   31.60
  -5  -5  -5  212.28   20.10
  -5  -5  -5  178.08   28.20
  14   6  -4   75.59   19.30
  14   6  -4   73.89   18.90
 -14   6   4   10.70   55.09
 -14   6   4   70.49   17.30
 -14   6   4   61.39   11.50
  14   6  -4  -11.20   75.59
 -14  -6   4  -10.40   15.60
  14  -6  -4   62.99   18.10
 -14  -6   4   -7.40   59.99
  14  -6  -4  107.89   66.39
 -14  -6   4   66.09   12.00
 -14  -6   4   54.49   11.50
  14  -6  -4   66.19   20.30
 -14  -6   4   47.00   17.30
  12   6  -2  -11.60   64.99
  12   6  -2   26.70   12.30
 -12   6   2   14.60   37.30
  12   6  -2   39.70   13.40
 -12   6   2   48.70   12.90
 -12   6   2   40.10    9.10
  12  -6  -2   21.90   55.19
  12  -6  -2   45.80   14.00
 -12  -6   2   35.30   13.30
  12  -6  -2   60.99   21.60
 -12  -6   2   51.99   10.60
 -12  -6   2   48.20   54.89
 -12  -6   2   25.60    7.60
 -12  -6   2   37.30    9.70
 -12  -6   2   48.70   16.80
 -10   6   0   62.69   45.20
 -10   6   0   80.09   16.40
  10   6   0   59.69   61.99
 -10   6   0   67.19   11.60
  10   6   0   97.89   16.90
  10   6   0   51.29   13.30
 -10  -6   0   70.89   11.00
 -10  -6   0   41.40   57.09
  10  -6   0   42.30   11.50
 -10  -6   0   59.69   12.20
  10  -6   0   62.79   47.90
  10  -6   0  113.09   16.00
 -10  -6   0   56.19   17.70
 -10  -6   0  108.19   20.80
 -10  -6   0   87.49   12.80
  -8   6  -2   93.59   28.10
  -8   6  -2  143.59   21.20
   8   6   2   82.29   18.30
  -8   6  -2   93.59   51.69
  -8   6  -2  127.79   15.20
   8   6   2  256.97   80.39
   8   6   2   98.79   22.50
  -8  -6  -2   94.99   20.40
  -8  -6  -2  115.99   21.40
  -8  -6  -2  107.69   16.10
  -8  -6  -2  138.49   13.70
  -8  -6  -2  105.89   15.10
  -8  -6  -2  122.19   22.10
   8  -6   2   50.99   50.39
   8  -6   2   82.29   15.90
  -8  -6  -2   35.80   69.99
  -6   6  -4   16.00    8.40
  -6   6  -4   11.10   10.90
   6   6   4    1.00   67.79
  -6   6  -4  -32.80   48.30
  -6   6  -4    4.20    9.20
  -6   6  -4   37.70   26.10
   6   6   4   14.40   10.60
   6   6   4    7.10   14.80
  -6  -6  -4  127.29  125.29
  -6  -6  -4   16.00   13.60
  -6  -6  -4   15.30    6.90
  -6  -6  -4   22.50   16.20
   6  -6   4   79.79   46.60
  -6  -6  -4   17.50    9.00
   6  -6   4   23.50   14.70
  -6  -6  -4    4.70   18.10
  13   7  -3  170.48   84.49
 -13   7   3   77.89   43.60
  13   7  -3   64.79   16.50
 -13   7   3   92.79   18.60
 -13   7   3   73.69   12.60
 -13  -7   3   61.79   18.20
 -13  -7   3   78.19   18.10
 -13  -7   3   93.39   16.80
  13  -7  -3 -103.79   73.69
  13  -7  -3  100.59   19.40
 -13  -7   3   60.79   13.20
 -13  -7   3  114.09   71.39
  13  -7  -3   81.49   18.40
  11   7  -1  282.77   30.50
 -11   7   1  270.07   28.30
 -11   7   1  284.47   24.30
  11   7  -1  464.55   97.09
 -11   7   1  265.47   56.09
  11   7  -1  217.58   29.00
 -11  -7   1  362.86   29.20
  11  -7  -1  234.58   27.10
 -11  -7   1  253.47   30.40
 -11  -7   1  272.17   27.10
  11  -7  -1  260.67   29.00
 -11  -7   1  236.98   74.59
 -11  -7   1  258.47   23.50
 -11  -7   1  266.37   32.00
  11  -7  -1   89.29   63.59
  -9   7  -1   70.39   14.70
   9   7   1   44.10   65.29
   9   7   1   39.90   17.30
   9   7   1   60.19   16.70
   9   7   1   96.39   22.70
  -9   7  -1   75.29   12.20
  -9   7  -1   41.20   32.90
  -9   7  -1  -13.60   42.40
  -9  -7  -1   82.69   19.00
  -9  -7  -1   58.49   18.70
   9  -7   1  117.29   56.49
  -9  -7  -1   68.99   10.90
  -9  -7  -1   68.49   19.40
   9  -7   1   54.99   13.40
  -9  -7  -1  181.68   69.39
  -9  -7  -1   91.39   16.80
  -9  -7  -1   56.09   11.80
  -7   7  -3  130.89   20.50
  -7   7  -3  125.89   19.10
   7   7   3  103.39   27.10
  -7   7  -3  171.48   18.50
  -7   7  -3   96.49   34.60
   7   7   3  202.58   78.49
   7   7   3  120.39   25.90
  -7   7  -3  159.18   61.29
  -7  -7  -3  161.78   28.50
  -7  -7  -3  128.59   24.30
  -7  -7  -3  157.98   23.20
   7  -7   3  169.88   23.70
  -7  -7  -3   41.10   77.79
   7  -7   3   71.89   51.49
  -7  -7  -3  198.58   19.20
  -7  -7  -3  114.29   23.40
  -7  -7  -3  151.58   16.20
 -12   8   2    6.00    6.70
  12   8  -2   -0.40   11.50
  12   8  -2   -4.70   14.00
 -12   8   2    0.50   11.20
  12   8  -2   21.80   75.59
 -12   8   2   45.80   46.90
 -12  -8   2    5.30   13.70
  12  -8  -2   -4.90   13.40
  12  -8  -2    5.60   10.10
 -12  -8   2   98.69   79.59
 -12  -8   2  -14.10   16.30
 -12  -8   2   -1.20    6.50
 -12  -8   2    7.30    8.60
  12  -8  -2  -26.30   63.99
  10   8   0   26.80   15.80
  10   8   0    8.80   68.99
 -10   8   0   46.70   44.30
 -10   8   0   16.40    6.70
  10   8   0   24.10   17.10
 -10   8   0   17.20   12.10
  10   8   0   17.90   13.10
  10  -8   0    8.10   57.39
 -10  -8   0   14.40    7.70
  10  -8   0   20.90   16.80
 -10  -8   0    8.20   18.10
 -10  -8   0   16.50    8.70
 -10  -8   0   27.50   10.90
 -10  -8   0   17.70   15.10
   8   8   2    2.90   17.50
  -8   8  -2  -16.80   48.30
  -8   8  -2   -1.00    9.80
   8   8   2  -90.79   73.89
   8   8   2    0.30   10.80
  -8   8  -2    8.40   10.10
  -8   8  -2    0.20    6.40
  -8   8  -2   11.40   47.40
  -8  -8  -2    5.60    6.20
  -8  -8  -2   13.70   18.70
  -8  -8  -2   23.20   21.30
  -8  -8  -2    4.40    8.20
  -8  -8  -2  -90.19   73.99
  -8  -8  -2   -5.30    5.50
  -8  -8  -2   -2.80   13.00
   8  -8   2   24.90   46.50
   8  -8   2    8.30   10.90
  16   0  -5   -2.00   10.90
 -16   0   5   -4.50   61.49
  16   0  -5   65.09   64.09
  16   0  -5   19.70   15.90
 -16   0   5  -18.50   28.70
 -16   0   5   -0.70   11.40
 -16   0   5    6.50    7.60
  14   0  -3    0.70   13.40
 -14   0   3   -1.30    3.20
 -14   0   3   -7.80   50.29
 -14   0   3    5.50    4.70
 -14   0   3   16.80   22.10
 -14   0   3   -1.20    8.30
 -14   0   3   -5.90    3.70
  14   0  -3    1.10    9.40
  14   0  -3   65.69   72.79
  12   0  -1   -4.20   59.89
 -12   0   1   -6.00    5.80
 -12   0   1   75.89   52.89
  12   0  -1   -0.80   10.10
 -12   0   1   -1.80    8.00
 -12   0   1   17.50   20.40
 -12   0   1    1.90    3.20
  12   0  -1   -1.60    7.60
 -10   0  -1   -5.00    4.90
  10   0   1    0.20    4.10
 -10   0  -1   -2.80    3.50
  10   0   1   -3.20   11.10
 -10   0  -1   13.50   17.70
 -10   0  -1    1.20    9.20
 -10   0  -1   -0.50   50.69
  10   0   1   -7.00   50.99
  -8   0  -3   -7.40   17.50
  -8   0  -3   -0.40    9.20
  -8   0  -3   44.50   58.89
   8   0   3  -40.40   54.29
  -8   0  -3    1.90    5.30
   8   0   3    0.90    5.60
  -6   0  -5   -7.20   13.60
  -6   0  -5   -0.80    8.90
   6   0   5   -2.40   13.70
  -6   0  -5   18.70   75.99
  -6   0  -5    2.00    8.50
   6   0   5  -45.00   62.29
  -6   0  -5   12.10   34.10
 -17   1   6   65.29   68.49
  17   1  -6   79.59   26.00
  17   1  -6  128.69   97.69
 -17   1   6  159.08   20.90
 -17   1   6  139.99   13.10
 -17   1   6   97.89   23.80
 -17   1   6   70.09   43.60
  17  -1  -6 -197.28   86.99
  17  -1  -6  128.99   27.50
 -17  -1   6  118.49   19.10
 -17  -1   6  105.59   23.20
 -17  -1   6   53.39   74.39
 -17  -1   6   98.79   35.60
 -15   1   4  227.78   22.40
  15   1  -4  217.98   29.50
  15   1  -4  189.08   25.70
 -15   1   4  229.88   23.80
  15   1  -4  173.68   80.89
 -15   1   4  216.48   38.80
 -15   1   4  234.48   72.79
 -15   1   4  223.38   29.30
 -15  -1   4  233.58   24.10
 -15  -1   4  229.18   19.30
  15  -1  -4   77.89   79.09
  15  -1  -4  250.87   30.10
 -15  -1   4  252.17   37.40
 -15  -1   4  348.77   81.29
 -15  -1   4  220.58   29.60
  15  -1  -4  197.88   28.10
 -13   1   2  196.68   55.69
  13   1  -2  180.98   23.90
  13   1  -2  218.78   26.30
 -13   1   2  160.18   31.60
 -13   1   2  211.28   14.30
 -13   1   2  226.48   22.40
  13   1  -2  138.39   70.89
 -13   1   2  214.78   26.50
 -13  -1   2  202.68   26.90
  13  -1  -2  198.28   25.30
 -13  -1   2  197.68   21.90
  13  -1  -2  216.18   79.29
  13  -1  -2  143.09   21.00
 -13  -1   2  235.58   34.20
 -11   1   0  429.56   46.60
 -11   1   0  401.56   38.80
  11   1   0  379.06   36.80
 -11   1   0  364.26   37.30
  11   1   0  410.76   38.20
 -11   1   0  444.06   83.19
  11   1   0  446.76   83.39
 -11   1   0  453.35   28.80
  11  -1   0  390.36   79.99
  11  -1   0  382.46   35.30
 -11  -1   0  432.26  103.29
  11  -1   0  440.86   38.30
 -11  -1   0  407.66   35.10
 -11  -1   0  368.86   42.80
 -11  -1   0  369.46   37.80
 -11  -1   0  416.46   29.60
  -9   1  -2  199.58   71.49
   9   1   2  258.57   80.09
  -9   1  -2  245.58   24.50
  -9   1  -2  234.68   27.60
   9   1   2  201.88   26.00
  -9   1  -2  197.18   31.60
   9   1   2  246.98   27.60
  -9  -1  -2  195.38   71.69
  -9  -1  -2  187.88   29.60
  -9  -1  -2  202.78   23.60
   9  -1   2  142.49   67.39
  -9  -1  -2  234.38   28.40
  -9  -1  -2  233.18   19.50
   9  -1   2  227.18   25.40
   9  -1   2  217.98   26.10
  -7   1  -4  205.88   28.00
  -7   1  -4  241.68   25.50
   7   1   4  195.48   36.20
   7   1   4  283.87   76.99
  -7   1  -4  182.88   81.89
  -7   1  -4  170.68   31.10
  -7   1  -4  246.18   28.40
  -7  -1  -4  242.38   25.80
  -7  -1  -4  233.78   85.99
  -7  -1  -4  231.88   29.60
   7  -1   4  180.88   27.00
   7  -1   4  197.58   75.69
  -7  -1  -4  290.97   48.80
  -7  -1  -4  210.08   30.40
   5   1   6   96.59   76.69
   5   1   6  122.89   27.90
  -5   1  -6  120.19   28.00
  -5   1  -6   87.79   16.30
  -5   1  -6  139.49   27.30
  -5   1  -6   83.89   19.20
   5  -1   6   81.69   21.60
  -5  -1  -6   79.59   15.40
   5  -1   6  229.58   85.19
  -5  -1  -6  -23.80   89.99
  -5  -1  -6   82.39   22.60
  -5  -1  -6  110.49   27.10
  -5  -1  -6   99.79   23.70
 -16   2   5  -13.50   57.49
 -16   2   5   19.20    9.30
 -16   2   5   14.90    5.20
  16   2  -5   10.50   16.50
  16   2  -5  -84.99   83.99
 -16   2   5   16.30   13.90
 -16  -2   5   35.40   10.90
 -16  -2   5   15.80   14.40
  16  -2  -5   28.30   63.49
 -16  -2   5  -36.90   26.50
 -16  -2   5   15.50    6.60
  16  -2  -5   10.60   18.80
  16  -2  -5   34.60   15.70
  14   2  -3   24.70   14.70
  14   2  -3   83.29   73.99
 -14   2   3   48.70   26.70
 -14   2   3   34.90    9.20
  14   2  -3   24.10   11.90
 -14   2   3   80.99   53.19
 -14   2   3   25.00   13.60
 -14  -2   3   58.79   55.79
  14  -2  -3  -40.20   65.39
  14  -2  -3   29.10   11.70
 -14  -2   3   60.39   17.00
 -14  -2   3   48.70    8.40
 -14  -2   3   44.40   22.40
  14  -2  -3   65.69   16.90
 -14  -2   3   45.90    7.90
 -12   2   1   18.00    3.70
 -12   2   1    8.90    9.60
 -12   2   1   56.79   45.10
  12   2  -1   46.20   14.50
  12   2  -1  -15.70   60.59
 -12   2   1   20.90    8.30
  12   2  -1   12.50   12.80
 -12   2   1   38.50   21.70
 -12  -2   1   29.80    9.00
 -12  -2   1  -18.40   49.80
 -12  -2   1   23.20   12.30
 -12  -2   1   19.10    5.60
 -12  -2   1    5.70   18.50
  12  -2  -1    5.00   58.69
  12  -2  -1    4.00   10.60
  12  -2  -1   21.30   10.70
  10   2   1    2.10    5.40
  10   2   1   45.40   61.79
 -10   2  -1   38.40   21.70
 -10   2  -1   19.40   11.90
  10   2   1   14.10   12.60
 -10   2  -1  -88.59   44.40
 -10   2  -1   13.30    6.80
  10  -2   1  -32.50   49.90
 -10  -2  -1   18.80   12.60
 -10  -2  -1   18.00   16.70
 -10  -2  -1   13.80    5.10
  10  -2   1   21.00   11.70
 -10  -2  -1   12.60    6.20
  10  -2   1   14.20   10.20
 -10  -2  -1   17.20   53.99
  -8   2  -3   51.89   13.00
  -8   2  -3   26.10   12.00
  -8   2  -3   78.09   59.59
   8   2   3  -22.20   57.89
   8   2   3   43.70   17.70
  -8   2  -3   33.50   22.00
  -8  -2  -3   40.20   13.80
  -8  -2  -3   24.20   18.10
  -8  -2  -3   28.70    6.80
  -8  -2  -3   35.20   14.20
  -8  -2  -3    5.70    9.80
   8  -2   3   66.59   57.79
   8  -2   3   20.90    7.60
  -6   2  -5   11.90  112.99
   6   2   5    7.40   15.30
  -6   2  -5   50.59   13.40
  -6   2  -5   26.70   15.90
  -6   2  -5   21.10   12.60
   6   2   5   87.39   76.69
  -6   2  -5   33.10   23.30
  -6  -2  -5   29.10   17.50
  -6  -2  -5  138.09   84.59
   6  -2   5   -6.50   65.99
   6  -2   5    9.90    8.70
  -6  -2  -5   34.80   30.60
  -6  -2  -5    2.00   45.10
  -6  -2  -5   14.60    9.40
 -15   3   4   47.90   57.89
  15   3  -4   58.19   20.10
  15   3  -4  -39.30   77.99
 -15   3   4  100.09   22.80
 -15   3   4   89.59   15.60
  15  -3  -4   68.79   20.00
  15  -3  -4   70.09   18.30
 -15  -3   4   76.49   20.50
 -15  -3   4   69.09   26.10
 -15  -3   4   75.99   11.30
 -15  -3   4   77.19   11.50
 -15  -3   4  105.19   18.00
 -15  -3   4  110.29   70.09
  13   3  -2  171.28   77.89
 -13   3   2  329.07   43.10
  13   3  -2  269.07   30.70
 -13   3   2  271.17   65.79
  13   3  -2  293.67   40.00
 -13   3   2  346.07   28.60
 -13   3   2  278.47   31.30
 -13  -3   2  288.47   24.00
 -13  -3   2  265.67   32.30
 -13  -3   2  299.97   23.80
 -13  -3   2  281.37   35.80
 -13  -3   2  323.37   28.80
  13  -3  -2  247.88   35.90
  13  -3  -2  300.37   31.30
  13  -3  -2  355.16   89.79
 -13  -3   2  350.26   80.09
 -11   3   0  101.49   18.80
  11   3   0  112.19   68.29
 -11   3   0  144.49   17.10
 -11   3   0  161.48   58.39
 -11   3   0   75.29   27.90
  11   3   0  116.29   22.30
 -11   3   0  135.59   10.60
  11  -3   0  133.79   19.80
  11  -3   0   64.49   59.89
 -11  -3   0  131.29   23.50
 -11  -3   0   90.89   14.10
 -11  -3   0  133.89   13.20
 -11  -3   0  113.19   24.30
 -11  -3   0   39.30   46.10
  11  -3   0   78.59   15.60
   9   3   2  309.57   33.60
  -9   3  -2  340.17   42.30
  -9   3  -2  328.27   30.30
   9   3   2  330.87   85.89
   9   3   2  323.57   34.70
  -9   3  -2  305.07   72.29
  -9   3  -2  376.16   34.60
   9  -3   2  340.07   33.60
  -9  -3  -2  375.86   90.59
  -9  -3  -2  305.47   31.20
  -9  -3  -2  375.36   27.80
  -9  -3  -2  253.57   34.70
   9  -3   2  312.17   77.49
  -9  -3  -2  368.76   37.50
   7   3   4  -71.49   65.59
  -7   3  -4   84.39   26.20
  -7   3  -4   56.19   14.50
  -7   3  -4   70.49   17.60
   7   3   4   71.39   22.40
   7   3   4   72.39   20.90
  -7   3  -4   83.79   16.30
  -7  -3  -4   60.79   15.40
  -7  -3  -4   43.40   21.60
   7  -3   4   85.79   64.89
  -7  -3  -4   76.69   21.10
  -7  -3  -4   77.89   80.09
  -7  -3  -4   64.49   18.90
  -7  -3  -4   79.89   12.20
   5   3   6  150.68   91.49
  -5   3  -6  160.98   27.10
  -5   3  -6  178.68   22.70
  -5   3  -6  169.38  102.69
  -5   3  -6  155.98   32.50
   5   3   6  134.19   28.40
  -5  -3  -6  224.38   43.00
  -5  -3  -6  161.98   31.30
   5  -3   6  120.99   84.09
  -5  -3  -6  219.88   19.60
  -5  -3  -6  130.59  106.09
  -5  -3  -6   96.79   33.60
  -5  -3  -6  110.79   19.90
  16   4  -5   23.50   16.50
  16   4  -5  115.59   92.89
 -16   4   5   22.90    5.50
 -16   4   5   22.20    9.20
 -16   4   5  -55.59   58.99
  16   4  -5   32.90   36.60
 -16  -4   5    8.20    7.20
 -16  -4   5   13.20    8.20
 -16  -4   5    3.10   24.80
  16  -4  -5   58.99   89.89
 -16  -4   5   23.60   69.99
 -16  -4   5   32.40   16.40
 -14   4   3  121.09   55.99
  14   4  -3   66.69   78.29
 -14   4   3   77.69   18.70
  14   4  -3  110.39   22.10
 -14   4   3  107.49   16.50
  14   4  -3   81.59   18.90
 -14  -4   3   88.39   14.50
  14  -4  -3   70.99   18.10
  14  -4  -3   39.80   74.19
 -14  -4   3   86.49   12.20
 -14  -4   3   80.19   62.99
 -14  -4   3   97.39   18.80
 -14  -4   3   63.39   23.80
 -14  -4   3   64.39   10.70
 -12   4   1   71.69   15.50
 -12   4   1  160.58   54.49
  12   4  -1  112.39   73.19
 -12   4   1   77.49   29.00
 -12   4   1   67.79   11.80
  12   4  -1   90.09   20.90
  12  -4  -1  103.79   99.19
  12  -4  -1   61.29   16.20
 -12  -4   1   67.79   10.30
 -12  -4   1   88.69   11.80
 -12  -4   1   88.69   60.79
  12  -4  -1   81.19   15.90
 -12  -4   1   66.59   21.60
 -12  -4   1   62.49   11.90
 -12  -4   1   77.79   18.40
 -10   4  -1   90.69   18.80
 -10   4  -1  132.99   54.59
  10   4   1   35.00   67.49
 -10   4  -1   92.29   28.00
  10   4   1   86.89   18.40
 -10   4  -1  138.29   19.10
 -10  -4  -1   65.39   20.70
 -10  -4  -1   80.69   12.70
 -10  -4  -1   96.69   18.00
 -10  -4  -1  101.39   55.99
 -10  -4  -1  103.49   19.90
  10  -4   1   61.09   15.60
  -8   4  -3   26.50   55.69
   8   4   3   67.49   70.99
  -8   4  -3   96.49   27.90
   8   4   3   73.09   21.50
  -8   4  -3   58.09   11.80
  -8   4  -3   74.59   16.50
  -8   4  -3   75.99   17.10
  -8  -4  -3   77.79   19.80
  -8  -4  -3   56.09   10.30
  -8  -4  -3  130.89   80.19
  -8  -4  -3   65.59   36.70
   8  -4   3   15.40   58.39
  -6   4  -5   23.90   73.59
   6   4   5   -0.70   80.49
  -6   4  -5   57.19   19.60
  -6   4  -5   44.10   11.40
   6   4   5   25.60   21.10
  -6   4  -5   57.99   16.40
   6   4   5   60.99   19.40
  -6  -4  -5   39.20   11.60
  -6  -4  -5   75.99   22.00
  -6  -4  -5  232.78  104.99
   6  -4   5   57.39   61.59
  -6  -4  -5   44.30   10.10
  -6  -4  -5   45.90   19.80
  -6  -4  -5   46.80   24.50
  15   5  -4  237.08  100.89
 -15   5   4  176.58   20.40
  15   5  -4  173.28   29.10
  15   5  -4  139.19   24.70
 -15   5   4  253.27   68.79
  15  -5  -4  134.89   25.80
 -15  -5   4  164.18   18.40
 -15  -5   4  181.18   31.80
  15  -5  -4  185.28   29.20
 -15  -5   4  271.87   82.89
  15  -5  -4  231.98   89.59
 -15  -5   4  160.48   18.20
 -15  -5   4  212.78   33.40
  13   5  -2   13.50   13.40
 -13   5   2   -1.20   47.30
 -13   5   2   40.60   10.30
  13   5  -2   35.30   14.90
  13   5  -2   36.50   76.79
 -13   5   2   27.50   13.20
 -13  -5   2   32.40    8.40
 -13  -5   2   14.90   59.59
 -13  -5   2   36.30   21.60
  13  -5  -2   32.20   75.09
  13  -5  -2   30.50   16.00
  13  -5  -2   28.90   12.10
 -13  -5   2   27.90    8.80
 -13  -5   2   55.09   18.40
 -13  -5   2   33.50    8.20
 -11   5   0   81.79   33.40
 -11   5   0  179.38   23.10
 -11   5   0  177.78   18.60
  11   5   0  237.88   84.99
 -11   5   0   79.89   50.59
 -11  -5   0  167.28   16.80
  11  -5   0   92.09   69.59
 -11  -5   0  144.59   15.80
  11  -5   0  117.79   19.30
  11  -5   0  131.19   20.50
 -11  -5   0  102.69   73.39
 -11  -5   0  111.99   25.00
 -11  -5   0  133.99   21.10
 -11  -5   0  155.58   25.90
   9   5   2   -9.10   14.00
  -9   5  -2    6.50   10.00
   9   5   2   42.60   16.50
  -9   5  -2   56.19   29.40
  -9   5  -2   27.40    9.50
   9   5   2   23.20   12.90
   9   5   2    6.10   69.99
  -9   5  -2  -43.60   45.60
  -9  -5  -2   39.40   16.30
  -9  -5  -2   10.40    5.80
   9  -5   2   13.80   11.00
   9  -5   2  -36.10   55.09
  -9  -5  -2   25.00   14.60
  -9  -5  -2   17.00   11.20
  -9  -5  -2  117.29   75.99
   7   5   4  249.18   89.89
  -7   5  -4  164.18   23.60
  -7   5  -4  177.88   27.70
  -7   5  -4  208.58   22.90
   7   5   4  209.48   31.60
   7   5   4  242.18   36.30
  -7   5  -4  140.09   47.00
  -7   5  -4  300.77   74.49
  -7  -5  -4  126.39   30.60
  -7  -5  -4  170.08   99.79
  -7  -5  -4  215.68   20.80
  -7  -5  -4  216.08   26.80
   7  -5   4  215.28   29.10
  -7  -5  -4  220.18   31.60
  -7  -5  -4  151.08   26.70
   7  -5   4   57.39   61.09
 -14   6   3   49.10   11.20
  14   6  -3   48.40   21.00
  14   6  -3   -8.00   86.39
 -14   6   3   91.39   57.49
  14   6  -3   63.79   20.50
  14  -6  -3   30.20   19.10
 -14  -6   3   58.79   19.50
 -14  -6   3   45.80   13.10
 -14  -6   3   45.40   10.30
 -14  -6   3   54.29   71.69
 -14  -6   3   32.70   21.70
 -14  -6   3   36.90    9.80
  14  -6  -3   80.39   79.39
  12   6  -1   91.99   18.00
  12   6  -1  154.98   89.89
  12   6  -1   79.79   16.70
 -12   6   1   40.50   48.40
 -12   6   1  119.19   16.10
 -12  -6   1  115.89   22.50
 -12  -6   1  134.39   73.49
  12  -6  -1   90.59   73.89
 -12  -6   1  134.89   19.40
  12  -6  -1  100.59   19.20
  12  -6  -1  109.29   21.80
 -12  -6   1   76.29   23.40
 -12  -6   1  128.79   15.40
 -12  -6   1  131.69   17.00
 -10   6  -1  193.48   55.99
 -10   6  -1   71.39   37.40
 -10   6  -1  121.79   16.90
  10   6   1   95.49   18.00
  10   6   1   -9.50   76.29
  10   6   1   77.99   17.90
 -10   6  -1   90.29   18.20
 -10  -6  -1   63.79   13.10
  10  -6   1   71.59   15.30
 -10  -6  -1   53.09   75.89
 -10  -6  -1   84.69   12.10
 -10  -6  -1   76.79   20.70
  10  -6   1  149.09   62.29
 -10  -6  -1   71.49   12.10
  -8   6  -3   73.69   57.99
  -8   6  -3  121.39   20.20
  -8   6  -3  107.29   20.50
  -8   6  -3  110.89   15.90
  -8   6  -3   67.59   37.30
   8   6   3   98.59   26.00
   8   6   3   63.19   17.90
   8   6   3  118.79   87.99
  -8  -6  -3   65.99   17.00
  -8  -6  -3   93.99   25.00
   8  -6   3    9.00   65.19
  -8  -6  -3   91.39   23.20
  -8  -6  -3  135.69   27.00
  -8  -6  -3   93.49   14.40
   8  -6   3  130.89   23.60
  -8  -6  -3  119.29   32.60
  -8  -6  -3  105.59   88.09
 -11   7   0    2.90    6.70
  11   7   0   -0.50    8.90
 -11   7   0   -1.10   11.00
  11   7   0   11.80   14.80
  11   7   0 -100.09   73.19
 -11   7   0  -27.60   45.70
 -11   7   0   -9.00   41.60
 -11  -7   0    0.10   11.50
 -11  -7   0   38.80   24.30
  11  -7   0   15.20   62.69
 -11  -7   0    0.60    6.10
 -11  -7   0    3.00    6.40
 -11  -7   0 -100.89   74.39
 -11  -7   0   -6.90    7.50
  11  -7   0    0.10    8.60
  -9   7  -2   90.89   18.50
   9   7   2   36.20   13.80
  -9   7  -2  195.38   66.19
  -9   7  -2  120.29   43.50
  -9   7  -2   79.29   13.60
   9   7   2    3.70   82.59
   9   7   2   85.09   25.10
  -9  -7  -2   59.09   13.50
   9  -7   2   41.20   17.40
  -9  -7  -2   47.10  106.99
  -9  -7  -2   31.70   23.20
  -9  -7  -2   72.29   13.30
  -9  -7  -2   73.89   30.50
  -9  -7  -2   74.79   25.70
   9  -7   2  108.09   62.89
  -9  -7  -2   56.29   10.50
 -16   0   4   53.79    9.20
 -16   0   4   69.39   21.70
 -16   0   4   38.20   10.10
  16   0  -4   -1.50   93.39
  16   0  -4   71.09   21.00
  16   0  -4   37.10   20.60
 -16   0   4   18.00   70.39
 -16   0   4   15.50   36.00
  14   0  -2  293.07   43.60
 -14   0   2  322.37   30.70
 -14   0   2  253.67   44.30
  14   0  -2  464.75  104.09
 -14   0   2  354.36   82.39
 -14   0   2  323.47   44.80
 -14   0   2  345.27   23.40
  12   0   0   48.80   16.00
  12   0   0   90.39   57.79
 -12   0   0   94.59   10.30
  12   0   0   62.29   14.80
 -12   0   0   24.80   61.39
 -12   0   0   38.00   26.60
 -12   0   0  131.39   24.10
 -12   0   0   85.49   16.00
  10   0   2  140.49   82.99
 -10   0  -2  317.27   25.00
 -10   0  -2  260.87   34.20
 -10   0  -2  206.38   88.69
 -10   0  -2  352.36   31.70
  10   0   2  357.36   35.70
  -8   0  -4  160.98   24.50
  -8   0  -4  119.39   24.00
   8   0   4  202.88   33.40
   8   0   4   39.00   80.29
  -8   0  -4  174.58   27.90
  -8   0  -4  148.99   92.69
  -8   0  -4  150.48   34.30
 -15   1   3   11.50    6.60
 -15   1   3   -2.00   61.99
 -15   1   3    7.40   12.50
  15   1  -3    3.10   16.90
  15   1  -3   43.10   19.20
  15   1  -3   41.50   82.79
 -15   1   3   44.80   32.20
  15  -1  -3   11.90   16.40
  15  -1  -3   39.40   17.90
[truncated: 11,126 more chars]
