# Supplementary material for: The New Paradigm of Ligand Substitution-Driven Enhancement of Anisotropy from SO4 Units in Short-Wavelength Region
Source: ACS Cent Sci. 2024 Nov 27;10(12):2312–20. doi: 10.1021/acscentsci.4c01401 (PMC11673188; doi:10.1021/acscentsci.4c01401)
Supplement: Supplementary file 1 — oc4c01401_si_001.zip [file oc4c01401_si_001.zip › KSC2O4H5.cif]

data_11666
_audit_creation_date               2023-10-13
_audit_creation_method
;
Olex2 1.3
(compiled 2020.11.12 svn.r5f609507 for OlexSys, GUI svn.r6408)
;
_shelx_SHELXL_version_number       '2018/3'
_audit_contact_author_address      ?
_audit_contact_author_email        ?
_audit_contact_author_name         ''
_audit_contact_author_phone        ?
_publ_contact_author_id_orcid      ?
_publ_section_references
;
Dolomanov, O.V., Bourhis, L.J., Gildea, R.J, Howard, J.A.K. & Puschmann, H.
 (2009), J. Appl. Cryst. 42, 339-341.

Sheldrick, G.M. (2008). Acta Cryst. A64, 112-122.

Sheldrick, G.M. (2015). Acta Cryst. A71, 3-8.
;
_chemical_name_common              ?
_chemical_name_systematic          ?
_chemical_formula_moiety           'C2 H5 K O4 S'
_chemical_formula_sum              'C2 H5 K O4 S'
_chemical_formula_weight           164.22
_chemical_melting_point            ?
loop_
  _atom_type_symbol
  _atom_type_description
  _atom_type_scat_dispersion_real
  _atom_type_scat_dispersion_imag
  _atom_type_scat_source
 'C' 'C' 0.0181 0.0091 'International Tables Vol C Tables 4.2.6.8 and 6.1.1.4'
 'H' 'H' 0.0000 0.0000 'International Tables Vol C Tables 4.2.6.8 and 6.1.1.4'
 'K' 'K' 0.3868 1.0657 'International Tables Vol C Tables 4.2.6.8 and 6.1.1.4'
 'O' 'O' 0.0492 0.0322 'International Tables Vol C Tables 4.2.6.8 and 6.1.1.4'
 'S' 'S' 0.3331 0.5567 'International Tables Vol C Tables 4.2.6.8 and 6.1.1.4'

_shelx_space_group_comment
;
The symmetry employed for this shelxl refinement is uniquely defined
by the following loop, which should always be used as a source of
symmetry information in preference to the above space-group names.
They are only intended as comments.
;
_space_group_crystal_system        'triclinic'
_space_group_IT_number             2
_space_group_name_H-M_alt          'P -1'
_space_group_name_Hall             '-P 1'
loop_
  _space_group_symop_operation_xyz
 'x, y, z'
 '-x, -y, -z'

_cell_length_a                     5.8146(5)
_cell_length_b                     6.6190(5)
_cell_length_c                     7.4934(6)
_cell_angle_alpha                  95.298(4)
_cell_angle_beta                   96.167(4)
_cell_angle_gamma                  98.507(4)
_cell_volume                       281.85(4)
_cell_formula_units_Z              2
_cell_measurement_reflns_used      3992
_cell_measurement_temperature      273.15
_cell_measurement_theta_max        68.346
_cell_measurement_theta_min        5.976
_shelx_estimated_absorpt_T_max     ?
_shelx_estimated_absorpt_T_min     ?
_exptl_absorpt_coefficient_mu      11.190
_exptl_absorpt_correction_T_max    0.7531
_exptl_absorpt_correction_T_min    0.4570
_exptl_absorpt_correction_type     multi-scan
_exptl_absorpt_process_details
;
SADABS-2016/2 (Bruker,2016/2) was used for absorption correction.
wR2(int) was 0.1274 before and 0.0608 after correction.
The Ratio of minimum to maximum transmission is 0.6068.
The \l/2 correction factor is Not present.
;
_exptl_absorpt_special_details     ?
_exptl_crystal_colour              'clear light colourless'
_exptl_crystal_colour_lustre       clear
_exptl_crystal_colour_modifier     light
_exptl_crystal_colour_primary      colourless
_exptl_crystal_density_diffrn      1.935
_exptl_crystal_density_meas        ?
_exptl_crystal_density_method      ?
_exptl_crystal_description         block
_exptl_crystal_F_000               168
_exptl_crystal_size_max            0.314
_exptl_crystal_size_mid            0.254
_exptl_crystal_size_min            0.145
_exptl_transmission_factor_max     ?
_exptl_transmission_factor_min     ?
_diffrn_reflns_av_R_equivalents    0.0653
_diffrn_reflns_av_unetI/netI       0.0310
_diffrn_reflns_Laue_measured_fraction_full  1.000
_diffrn_reflns_Laue_measured_fraction_max  1.000
_diffrn_reflns_limit_h_max         6
_diffrn_reflns_limit_h_min         -7
_diffrn_reflns_limit_k_max         7
_diffrn_reflns_limit_k_min         -7
_diffrn_reflns_limit_l_max         9
_diffrn_reflns_limit_l_min         -9
_diffrn_reflns_number              8841
_diffrn_reflns_point_group_measured_fraction_full  1.000
_diffrn_reflns_point_group_measured_fraction_max  1.000
_diffrn_reflns_theta_full          67.679
_diffrn_reflns_theta_max           68.341
_diffrn_reflns_theta_min           5.976
_diffrn_ambient_temperature        273.15
_diffrn_detector_area_resol_mean   ?
_diffrn_measured_fraction_theta_full  1.000
_diffrn_measured_fraction_theta_max  1.000
_diffrn_measurement_device_type    'Bruker APEX-II CCD'
_diffrn_measurement_method         '\f and \w scans'
_diffrn_radiation_type             CuK\a
_diffrn_radiation_wavelength       1.54178
_diffrn_source                     ?
_diffrn_source_current             1.2
_diffrn_source_power               0.06
_diffrn_source_voltage             50.0
_diffrn_standards_number           0
_reflns_Friedel_coverage           0.000
_reflns_Friedel_fraction_full      .
_reflns_Friedel_fraction_max       .
_reflns_number_gt                  888
_reflns_number_total               1028
_reflns_special_details
;
 Reflections were merged by SHELXL according to the crystal
 class for the calculation of statistics and refinement.
 
 _reflns_Friedel_fraction is defined as the number of unique
 Friedel pairs measured divided by the number that would be
 possible theoretically, ignoring centric projections and
 systematic absences.
;
_reflns_threshold_expression       'I > 2\s(I)'
_computing_cell_refinement         'SAINT V8.40B (?, 2016)'
_computing_data_collection         ?
_computing_data_reduction          'SAINT V8.40B (?, 2016)'
_computing_molecular_graphics      'Olex2 1.3 (Dolomanov et al., 2009)'
_computing_publication_material    'Olex2 1.3 (Dolomanov et al., 2009)'
_computing_structure_refinement    'XL  (Sheldrick, 2008)'
_computing_structure_solution      'SHELXT 2018/2 (Sheldrick, 2018)'
_refine_diff_density_max           0.489
_refine_diff_density_min           -0.673
_refine_diff_density_rms           0.108
_refine_ls_extinction_coef         .
_refine_ls_extinction_method       none
_refine_ls_goodness_of_fit_ref     1.103
_refine_ls_hydrogen_treatment      mixed
_refine_ls_matrix_type             full
_refine_ls_number_parameters       81
_refine_ls_number_reflns           1028
_refine_ls_number_restraints       1
_refine_ls_R_factor_all            0.0488
_refine_ls_R_factor_gt             0.0425
_refine_ls_restrained_S_all        1.103
_refine_ls_shift/su_max            0.000
_refine_ls_shift/su_mean           0.000
_refine_ls_structure_factor_coef   Fsqd
_refine_ls_weighting_details      
 'w=1/[\s^2^(Fo^2^)+(0.0981P)^2^+0.0491P] where P=(Fo^2^+2Fc^2^)/3'
_refine_ls_weighting_scheme        calc
_refine_ls_wR_factor_gt            0.1315
_refine_ls_wR_factor_ref           0.1361
_refine_special_details            ?
_olex2_refinement_description
;
1. Fixed Uiso
 At 1.2 times of:
  All C(H) groups, All C(H,H) groups
2. Restrained distances
 O4-H5
 0.95 with sigma of 0.01
3.a Ternary CH refined with riding coordinates:
 C2(H4)
3.b Secondary CH2 refined with riding coordinates:
 C1(H1,H2)
;
_atom_sites_solution_hydrogens     mixed
_atom_sites_solution_primary       dual
_atom_sites_solution_secondary     ?
loop_
  _atom_site_label
  _atom_site_type_symbol
  _atom_site_fract_x
  _atom_site_fract_y
  _atom_site_fract_z
  _atom_site_U_iso_or_equiv
  _atom_site_adp_type
  _atom_site_occupancy
  _atom_site_site_symmetry_order
  _atom_site_calc_flag
  _atom_site_refinement_flags_posn
  _atom_site_refinement_flags_adp
  _atom_site_refinement_flags_occupancy
  _atom_site_disorder_assembly
  _atom_site_disorder_group
 K1 K 0.20004(14) 0.29958(12) 0.99608(11) 0.0420(3) Uani 1 1 d . . . . .
 H3 H 0.292(9) 0.529(8) 0.380(8) 0.054(13) Uiso 1 1 d . . . . .
 S1 S 0.26162(12) 0.79082(11) 0.71930(9) 0.0254(3) Uani 1 1 d . . . . .
 O1 O 0.2085(6) 0.5777(4) 0.7525(4) 0.0470(7) Uani 1 1 d . . . . .
 O2 O 0.1135(5) 0.9198(4) 0.8036(4) 0.0451(7) Uani 1 1 d . . . . .
 O3 O 0.5093(4) 0.8725(4) 0.7660(3) 0.0421(7) Uani 1 1 d . . . . .
 O4 O 0.3026(5) 0.7050(4) 0.1856(3) 0.0419(6) Uani 1 1 d D . . . .
 H5 H 0.346(10) 0.849(2) 0.193(9) 0.073(17) Uiso 1 1 d D . . . .
 C1 C 0.1962(6) 0.7974(5) 0.4827(4) 0.0295(7) Uani 1 1 d . . . . .
 H1 H 0.032402 0.740980 0.446432 0.035 Uiso 1 1 calc R U . . .
 H2 H 0.219719 0.939301 0.456584 0.035 Uiso 1 1 calc R U . . .
 C2 C 0.3455(7) 0.6781(5) 0.3724(4) 0.0345(8) Uani 1 1 d . . . . .
 H4 H 0.511930 0.702164 0.420310 0.041 Uiso 1 1 calc R U . . .

loop_
  _atom_site_aniso_label
  _atom_site_aniso_U_11
  _atom_site_aniso_U_22
  _atom_site_aniso_U_33
  _atom_site_aniso_U_23
  _atom_site_aniso_U_13
  _atom_site_aniso_U_12
 K1 0.0561(6) 0.0340(5) 0.0365(5) 0.0088(4) 0.0012(4) 0.0092(4)
 S1 0.0338(5) 0.0244(5) 0.0172(4) 0.0037(3) 0.0000(3) 0.0040(3)
 O1 0.081(2) 0.0266(14) 0.0297(13) 0.0087(10) -0.0003(13) -0.0013(12)
 O2 0.0548(16) 0.0532(17) 0.0325(14) 0.0021(12) 0.0107(12) 0.0236(13)
 O3 0.0369(13) 0.0536(16) 0.0313(13) 0.0118(12) -0.0061(10) -0.0041(11)
 O4 0.0711(18) 0.0386(14) 0.0160(12) 0.0037(10) 0.0030(11) 0.0101(12)
 C1 0.0387(18) 0.0308(17) 0.0191(15) 0.0062(13) -0.0012(13) 0.0076(13)
 C2 0.051(2) 0.0336(19) 0.0212(17) 0.0060(13) 0.0012(14) 0.0145(15)

_geom_special_details
;
 All esds (except the esd in the dihedral angle between two l.s. planes)
 are estimated using the full covariance matrix.  The cell esds are taken
 into account individually in the estimation of esds in distances, angles
 and torsion angles; correlations between esds in cell parameters are only
 used when they are defined by crystal symmetry.  An approximate (isotropic)
 treatment of cell esds is used for estimating esds involving l.s. planes.
;
loop_
  _geom_bond_atom_site_label_1
  _geom_bond_atom_site_label_2
  _geom_bond_distance
  _geom_bond_site_symmetry_2
  _geom_bond_publ_flag
 K1 K1 3.7790(16) 2_567 ?
 K1 S1 3.7497(11) 2_667 ?
 K1 S1 3.6198(11) 2_567 ?
 K1 O1 2.708(2) . ?
 K1 O1 3.332(3) 2_567 ?
 K1 O2 2.730(3) 1_545 ?
 K1 O2 2.809(3) 2_567 ?
 K1 O3 2.762(3) 2_667 ?
 K1 O4 3.329(3) 2_666 ?
 K1 O4 2.866(3) 1_556 ?
 K1 O4 3.083(3) 2_566 ?
 K1 C2 3.535(4) 1_556 ?
 S1 O1 1.449(3) . ?
 S1 O2 1.451(3) . ?
 S1 O3 1.454(3) . ?
 S1 C1 1.779(3) . ?
 O4 H5 0.946(10) . ?
 O4 C2 1.427(4) . ?
 C1 H1 0.9700 . ?
 C1 H2 0.9700 . ?
 C1 C2 1.516(5) . ?
 C2 H3 1.00(5) . ?
 C2 H4 0.9800 . ?

loop_
  _geom_angle_atom_site_label_1
  _geom_angle_atom_site_label_2
  _geom_angle_atom_site_label_3
  _geom_angle
  _geom_angle_site_symmetry_1
  _geom_angle_site_symmetry_3
  _geom_angle_publ_flag
 S1 K1 K1 135.95(4) 2_667 2_567 ?
 S1 K1 K1 65.56(3) 2_567 2_567 ?
 S1 K1 S1 104.17(3) 2_567 2_667 ?
 O1 K1 K1 59.09(7) . 2_567 ?
 O1 K1 K1 44.22(5) 2_567 2_567 ?
 O1 K1 S1 23.60(4) 2_567 2_567 ?
 O1 K1 S1 123.12(7) . 2_667 ?
 O1 K1 S1 111.78(5) 2_567 2_667 ?
 O1 K1 S1 123.37(8) . 2_567 ?
 O1 K1 O1 103.31(7) . 2_567 ?
 O1 K1 O2 106.77(8) . 1_545 ?
 O1 K1 O2 140.38(9) . 2_567 ?
 O1 K1 O3 141.96(9) . 2_667 ?
 O1 K1 O4 71.09(8) . 1_556 ?
 O1 K1 O4 73.34(8) . 2_666 ?
 O1 K1 O4 70.84(8) . 2_566 ?
 O1 K1 C2 59.28(8) 2_567 1_556 ?
 O1 K1 C2 93.87(8) . 1_556 ?
 O2 K1 K1 86.12(6) 2_567 2_567 ?
 O2 K1 K1 127.22(7) 1_545 2_567 ?
 O2 K1 S1 96.68(6) 1_545 2_567 ?
 O2 K1 S1 94.59(6) 2_567 2_667 ?
 O2 K1 S1 95.68(6) 1_545 2_667 ?
 O2 K1 S1 21.75(6) 2_567 2_567 ?
 O2 K1 O1 116.84(8) 1_545 2_567 ?
 O2 K1 O1 45.34(7) 2_567 2_567 ?
 O2 K1 O2 78.19(9) 1_545 2_567 ?
 O2 K1 O3 85.40(8) 1_545 2_667 ?
 O2 K1 O4 177.42(8) 1_545 1_556 ?
 O2 K1 O4 104.37(8) 2_567 1_556 ?
 O2 K1 O4 79.14(8) 1_545 2_666 ?
 O2 K1 O4 144.04(7) 2_567 2_666 ?
 O2 K1 O4 79.21(8) 1_545 2_566 ?
 O2 K1 O4 71.71(7) 2_567 2_566 ?
 O2 K1 C2 87.94(9) 2_567 1_556 ?
 O2 K1 C2 159.13(8) 1_545 1_556 ?
 O3 K1 K1 139.19(7) 2_667 2_567 ?
 O3 K1 S1 89.47(6) 2_667 2_567 ?
 O3 K1 S1 19.09(5) 2_667 2_667 ?
 O3 K1 O1 102.61(8) 2_667 2_567 ?
 O3 K1 O2 76.76(8) 2_667 2_567 ?
 O3 K1 O4 95.45(8) 2_667 1_556 ?
 O3 K1 O4 73.92(7) 2_667 2_666 ?
 O3 K1 O4 147.08(8) 2_667 2_566 ?
 O3 K1 C2 76.20(8) 2_667 1_556 ?
 O4 K1 K1 48.07(5) 2_566 2_567 ?
 O4 K1 K1 129.83(6) 2_666 2_567 ?
 O4 K1 K1 53.16(6) 1_556 2_567 ?
 O4 K1 S1 60.41(5) 2_666 2_667 ?
 O4 K1 S1 85.78(6) 1_556 2_567 ?
 O4 K1 S1 63.98(5) 2_566 2_567 ?
 O4 K1 S1 163.09(5) 2_666 2_567 ?
 O4 K1 S1 84.47(6) 1_556 2_667 ?
 O4 K1 S1 166.04(6) 2_566 2_667 ?
 O4 K1 O1 65.38(7) 1_556 2_567 ?
 O4 K1 O1 163.64(7) 2_666 2_567 ?
 O4 K1 O1 60.59(7) 2_566 2_567 ?
 O4 K1 O4 101.22(7) 1_556 2_566 ?
 O4 K1 O4 98.73(7) 1_556 2_666 ?
 O4 K1 O4 130.09(8) 2_566 2_666 ?
 O4 K1 C2 104.60(8) 2_666 1_556 ?
 O4 K1 C2 111.34(8) 2_566 1_556 ?
 O4 K1 C2 22.84(7) 1_556 1_556 ?
 C2 K1 K1 66.29(6) 1_556 2_567 ?
 C2 K1 S1 69.71(6) 1_556 2_667 ?
 C2 K1 S1 73.68(7) 1_556 2_567 ?
 K1 S1 K1 104.17(3) 2_567 2_667 ?
 O1 S1 K1 66.99(13) . 2_567 ?
 O1 S1 K1 76.02(12) . 2_667 ?
 O1 S1 O2 112.82(18) . . ?
 O1 S1 O3 111.97(17) . . ?
 O1 S1 C1 106.76(15) . . ?
 O2 S1 K1 45.85(12) . 2_567 ?
 O2 S1 K1 117.13(11) . 2_667 ?
 O2 S1 O3 112.16(17) . . ?
 O2 S1 C1 105.79(15) . . ?
 O3 S1 K1 38.40(10) . 2_667 ?
 O3 S1 K1 130.46(11) . 2_567 ?
 O3 S1 C1 106.81(15) . . ?
 C1 S1 K1 132.14(11) . 2_667 ?
 C1 S1 K1 121.18(11) . 2_567 ?
 K1 O1 K1 76.69(7) . 2_567 ?
 S1 O1 K1 147.61(16) . . ?
 S1 O1 K1 89.41(14) . 2_567 ?
 K1 O2 K1 101.81(8) 1_565 2_567 ?
 S1 O2 K1 112.41(15) . 2_567 ?
 S1 O2 K1 133.35(17) . 1_565 ?
 S1 O3 K1 122.51(14) . 2_667 ?
 K1 O4 K1 130.09(8) 2_566 2_666 ?
 K1 O4 K1 78.78(7) 1_554 2_566 ?
 K1 O4 K1 81.27(7) 1_554 2_666 ?
 K1 O4 H5 95(4) 2_566 . ?
 K1 O4 H5 154(4) 1_554 . ?
 K1 O4 H5 84(4) 2_666 . ?
 C2 O4 K1 105.9(2) . 1_554 ?
 C2 O4 K1 120.7(2) . 2_566 ?
 C2 O4 K1 108.6(2) . 2_666 ?
 C2 O4 H5 99(4) . . ?
 S1 C1 H1 109.0 . . ?
 S1 C1 H2 109.0 . . ?
 H1 C1 H2 107.8 . . ?
 C2 C1 S1 113.1(2) . . ?
 C2 C1 H1 109.0 . . ?
 C2 C1 H2 109.0 . . ?
 K1 C2 H3 56(3) 1_554 . ?
 K1 C2 H4 113.9 1_554 . ?
 H3 C2 H4 104.7 . . ?
 O4 C2 K1 51.21(16) . 1_554 ?
 O4 C2 H3 106(3) . . ?
 O4 C2 C1 110.8(3) . . ?
 O4 C2 H4 113.9 . . ?
 C1 C2 K1 132.1(2) . 1_554 ?
 C1 C2 H3 107(3) . . ?
 C1 C2 H4 113.9 . . ?

loop_
  _geom_torsion_atom_site_label_1
  _geom_torsion_atom_site_label_2
  _geom_torsion_atom_site_label_3
  _geom_torsion_atom_site_label_4
  _geom_torsion
  _geom_torsion_site_symmetry_1
  _geom_torsion_site_symmetry_2
  _geom_torsion_site_symmetry_3
  _geom_torsion_site_symmetry_4
  _geom_torsion_publ_flag
 K1 S1 O1 K1 -63.5(3) 2_567 . . . ?
 K1 S1 O1 K1 48.8(3) 2_667 . . . ?
 K1 S1 O1 K1 112.32(6) 2_667 . . 2_567 ?
 K1 S1 O2 K1 133.9(3) 2_567 . . 1_565 ?
 K1 S1 O2 K1 50.5(2) 2_667 . . 1_565 ?
 K1 S1 O2 K1 -83.46(14) 2_667 . . 2_567 ?
 K1 S1 O3 K1 56.1(2) 2_567 . . 2_667 ?
 K1 S1 C1 C2 23.6(3) 2_667 . . . ?
 K1 S1 C1 C2 -135.3(2) 2_567 . . . ?
 K1 O4 C2 K1 86.23(19) 2_566 . . 1_554 ?
 K1 O4 C2 K1 -85.97(14) 2_666 . . 1_554 ?
 K1 O4 C2 C1 -127.9(2) 1_554 . . . ?
 K1 O4 C2 C1 146.1(2) 2_666 . . . ?
 K1 O4 C2 C1 -41.7(4) 2_566 . . . ?
 S1 C1 C2 K1 129.8(2) . . . 1_554 ?
 S1 C1 C2 O4 -174.2(2) . . . . ?
 O1 S1 O2 K1 135.9(2) . . . 1_565 ?
 O1 S1 O2 K1 2.01(19) . . . 2_567 ?
 O1 S1 O3 K1 -21.8(2) . . . 2_667 ?
 O1 S1 C1 C2 -62.5(3) . . . . ?
 O2 S1 O1 K1 -1.57(15) . . . 2_567 ?
 O2 S1 O1 K1 -65.1(4) . . . . ?
 O2 S1 O3 K1 106.19(19) . . . 2_667 ?
 O2 S1 C1 C2 177.1(2) . . . . ?
 O3 S1 O1 K1 62.6(4) . . . . ?
 O3 S1 O1 K1 126.08(13) . . . 2_567 ?
 O3 S1 O2 K1 -125.54(15) . . . 2_567 ?
 O3 S1 O2 K1 8.4(2) . . . 1_565 ?
 O3 S1 C1 C2 57.4(3) . . . . ?
 C1 S1 O1 K1 -117.35(12) . . . 2_567 ?
 C1 S1 O1 K1 179.1(3) . . . . ?
 C1 S1 O2 K1 118.37(15) . . . 2_567 ?
 C1 S1 O2 K1 -107.7(2) . . . 1_565 ?
 C1 S1 O3 K1 -138.34(16) . . . 2_667 ?

_shelx_res_file
;
TITL 11666_a.res in P-1
    11666.res
    created by SHELXL-2018/3 at 22:15:40 on 13-Oct-2023
REM Old TITL 11666 in P-1
REM SHELXT solution in P-1: R1 0.118, Rweak 0.004, Alpha 0.026
REM <I/s> 0.000 for 0 systematic absences, Orientation as input
REM Formula found by SHELXT: C2 O4 S K
CELL 1.54178 5.8146 6.619 7.4934 95.298 96.167 98.507
ZERR 2 0.0005 0.0005 0.0006 0.004 0.004 0.004
LATT 1
SFAC C H K O S
UNIT 4 10 2 8 2
DFIX 0.95 0.01 O4 H5

L.S. 20
PLAN  20
TEMP 0
CONF
list 4
MORE -1
BOND $H
fmap 2 53
acta
REM <olex2.extras>
REM <HklSrc "%.\\11666.hkl">
REM </olex2.extras>

WGHT    0.098100    0.049100
FVAR       1.10809
K1    3    0.200035    0.299575    0.996081    11.00000    0.05615    0.03400 =
         0.03645    0.00883    0.00119    0.00923
H3    2    0.292344    0.528753    0.380280    11.00000    0.05445
S1    5    0.261619    0.790821    0.719305    11.00000    0.03382    0.02444 =
         0.01716    0.00367    0.00003    0.00395
O1    4    0.208532    0.577691    0.752518    11.00000    0.08122    0.02657 =
         0.02973    0.00872   -0.00028   -0.00131
O2    4    0.113454    0.919768    0.803582    11.00000    0.05479    0.05316 =
         0.03250    0.00211    0.01070    0.02360
O3    4    0.509254    0.872462    0.766027    11.00000    0.03686    0.05363 =
         0.03131    0.01180   -0.00608   -0.00406
O4    4    0.302565    0.705010    0.185607    11.00000    0.07107    0.03864 =
         0.01599    0.00370    0.00296    0.01005
H5    2    0.345774    0.849278    0.193310    11.00000    0.07275
C1    1    0.196200    0.797406    0.482722    11.00000    0.03871    0.03084 =
         0.01910    0.00619   -0.00116    0.00759
AFIX  23
H1    2    0.032402    0.740980    0.446432    11.00000   -1.20000
H2    2    0.219719    0.939301    0.456584    11.00000   -1.20000
AFIX   0
C2    1    0.345467    0.678108    0.372368    11.00000    0.05089    0.03357 =
         0.02116    0.00602    0.00122    0.01445
AFIX  13
H4    2    0.511930    0.702164    0.420310    11.00000   -1.20000
AFIX   0
HKLF 4


REM  11666_a.res in P-1
REM wR2 = 0.1361, GooF = S = 1.103, Restrained GooF = 1.103 for all data
REM R1 = 0.0425 for 888 Fo > 4sig(Fo) and 0.0488 for all 1028 data
REM 81 parameters refined using 1 restraints

END

WGHT      0.0981      0.0491

REM Highest difference peak  0.489,  deepest hole -0.673,  1-sigma level  0.108
Q1    1   0.0192  0.7937  0.7399  11.00000  0.05    0.49
Q2    1   0.4992  0.8038  0.7358  11.00000  0.05    0.39
Q3    1   0.2098  0.7946  0.6326  11.00000  0.05    0.39
Q4    1   0.1394  0.8596  0.8114  11.00000  0.05    0.34
Q5    1   0.2553  0.6568  0.1447  11.00000  0.05    0.34
Q6    1   0.2064  0.8598  0.7634  11.00000  0.05    0.33
Q7    1   0.4640  0.9629  0.7594  11.00000  0.05    0.33
Q8    1   0.2376  0.7433  0.4399  11.00000  0.05    0.31
Q9    1   0.3420  0.5943  0.7751  11.00000  0.05    0.30
Q10   1  -0.0370  0.3055  0.9943  11.00000  0.05    0.27
Q11   1   0.3876  0.7054  0.2219  11.00000  0.05    0.27
Q12   1   0.2447  0.6001  0.8124  11.00000  0.05    0.27
Q13   1   0.3289  0.6970  0.2386  11.00000  0.05    0.27
Q14   1  -0.1366  0.8019  0.7397  11.00000  0.05    0.26
Q15   1   0.4163  0.7085  0.4188  11.00000  0.05    0.25
Q16   1   0.7125  0.8258  0.7377  11.00000  0.05    0.25
Q17   1   0.4415  0.3126  1.0104  11.00000  0.05    0.22
Q18   1   0.3726  0.5975  0.3912  11.00000  0.05    0.22
Q19   1   0.1841  0.3565  0.8361  11.00000  0.05    0.21
Q20   1  -0.0269  0.5799  0.5216  11.00000  0.05    0.20
;
_shelx_res_checksum                24009
_shelx_hkl_file
;
  -1   0   0    4.49    1.82
  -1   0   0   -0.61   14.58
  -1   0   0    1.43    1.02
   1   0   0   20.95   13.98
   1   0   0    0.54    0.89
  -2   0   0 3525.96  155.95
  -2   0   0 3739.70  183.69
  -2   0   0 3450.05  156.03
  -2   0   0 3489.32  155.94
  -2   0   0 3526.00  158.03
  -2   0   0 3167.70  157.36
   2   0   0 3505.00  154.59
   2   0   0 3643.58  156.60
   2   0   0 3629.83  190.14
  -3   0   0  487.82   25.18
  -3   0   0  508.41   25.41
  -3   0   0  481.07   24.33
  -3   0   0  509.72   26.30
  -3   0   0  477.00   27.12
  -3   0   0  487.98   25.22
   3   0   0  549.82   29.72
   3   0   0  493.77   24.56
   3   0   0  503.45   28.35
   3   0   0  514.94   26.49
   3   0   0  514.42   24.42
   3   0   0  513.20   23.82
  -4   0   0  489.28   25.36
  -4   0   0  442.85   27.18
  -4   0   0  476.81   25.51
  -4   0   0  481.78   29.59
  -4   0   0  477.85   29.11
  -4   0   0  483.55   29.66
  -4   0   0  509.32   27.15
   4   0   0  452.37   23.38
   4   0   0  468.47   25.09
   4   0   0  469.13   23.78
   4   0   0  485.77   32.18
  -5   0   0   -0.95    3.48
  -5   0   0    4.65    4.48
  -5   0   0    1.55    1.89
  -5   0   0    1.82    1.87
  -5   0   0    1.24    2.10
   5   0   0    0.02   13.19
   5   0   0    0.46    2.11
   5   0   0    1.96    2.18
  -6   0   0    2.63    2.74
  -6   0   0    3.92    5.94
  -6   0   0    0.36    2.25
  -6   0   0    2.13    2.17
   6   0   0    2.66    2.87
   6   0   0   -1.33    3.64
  -6   1   0   36.02    6.23
  -6   1   0   26.65    4.88
  -6   1   0   13.27    6.54
  -6   1   0   16.55    4.70
   5  -1   0  215.77   13.64
   5  -1   0  237.31   29.18
   5  -1   0  223.41   14.82
  -5   1   0  225.49   16.41
  -5   1   0  238.24   20.06
  -5   1   0  226.51   15.18
  -5   1   0  216.63   15.11
  -5   1   0  195.44   17.67
  -5   1   0  238.88   15.09
   4  -1   0  323.77   16.82
   4  -1   0  322.69   17.33
   4  -1   0  346.61   24.49
  -4   1   0  338.80   19.91
  -4   1   0  313.61   20.43
  -4   1   0  341.76   18.95
  -4   1   0  320.46   18.76
  -4   1   0  331.19   18.96
  -4   1   0  340.84   22.61
  -4   1   0  292.01   21.50
   3  -1   0   41.38    3.01
   3  -1   0   46.40    3.24
  -3   1   0   41.80    4.38
  -3   1   0   44.80    4.69
  -3   1   0   47.37    5.99
  -3   1   0   48.65    4.95
  -3   1   0   44.96    6.61
   2  -1   0 1565.34   64.22
   2  -1   0 1484.16   63.68
   2  -1   0 1559.28   64.69
   2  -1   0 1438.11   63.63
  -2   1   0 1261.30   66.49
  -2   1   0 1408.64   65.30
  -2   1   0 1346.81   64.99
  -2   1   0 1320.40   66.85
   1  -1   0 2337.26  101.20
   1  -1   0 2297.69  134.11
   1  -1   0 2202.15   99.27
  -1   1   0 2278.36  125.98
  -1   1   0 2184.59  101.27
   0  -1   0   10.26    1.38
   0  -1   0    8.39    1.10
   0  -1   0    9.87    1.16
   0  -1   0    3.58   22.92
   0  -1   0    9.42    1.52
   0  -1   0    9.47    1.08
   0  -1   0   10.56    1.35
   0  -1   0    8.60    2.55
   0  -1   0   10.59    1.08
   0   1   0    6.60    1.35
   0   1   0   18.56    3.06
   0   1   0   20.62    2.99
   0   1   0    6.85    2.44
   0   1   0   -5.53   24.05
   0   1   0    9.81    1.35
   0   1   0    9.99    1.07
   0   1   0   15.30    1.95
   0   1   0    9.84    1.49
  -1  -1   0 1679.08   77.05
  -1  -1   0 1743.26   74.01
  -1  -1   0 1661.90   73.12
  -1  -1   0 1663.86   74.42
  -1  -1   0 1637.25   77.14
   1   1   0 1590.25   73.36
   1   1   0 1571.90  121.87
   1   1   0 1659.33   73.45
   1   1   0 1712.54   74.11
   1   1   0 1629.64   76.51
   1   1   0 1504.86   75.05
  -2  -1   0   20.56    3.68
  -2  -1   0   20.38    2.96
  -2  -1   0   25.92    3.67
  -2  -1   0   19.24    3.24
  -2  -1   0   18.46    3.32
  -2  -1   0   22.35    8.49
   2   1   0   95.39   78.56
   2   1   0   19.14    2.90
   2   1   0   18.94    2.51
   2   1   0   19.09    4.13
   2   1   0   17.67    4.20
   2   1   0   16.75    2.40
   2   1   0    9.36    3.39
   2   1   0   14.55    2.42
  -3  -1   0  298.76   17.21
  -3  -1   0  293.90   16.32
  -3  -1   0  249.15   31.79
  -3  -1   0  310.92   16.78
  -3  -1   0  289.55   15.92
  -3  -1   0  140.65  177.20
   3   1   0  383.07  198.65
   3   1   0  290.19   30.40
   3   1   0  310.77   15.59
   3   1   0  274.53   15.71
   3   1   0  275.13   17.06
   3   1   0  306.26   20.76
   3   1   0  255.88   16.32
   3   1   0  304.41   16.61
   3   1   0  287.09   15.25
  -4  -1   0  369.23   20.70
  -4  -1   0  379.15   21.95
  -4  -1   0  315.47   23.68
  -4  -1   0  369.41   20.05
  -4  -1   0  342.24   19.79
   4   1   0  337.35   19.06
   4   1   0  357.55   19.01
   4   1   0  340.08   20.56
   4   1   0  338.50   19.13
   4   1   0  377.07   28.04
  -5  -1   0    2.16    4.09
  -5  -1   0    0.80    1.51
  -5  -1   0    1.92    2.24
  -5  -1   0    0.14    1.44
   5   1   0    1.42    1.96
   5   1   0   -1.50    3.86
   5   1   0   -0.20    1.92
   5   1   0    0.46    2.47
  -6  -1   0   49.20   11.38
   6   1   0   30.97    4.91
   6   1   0   23.69    4.43
   6   1   0    9.37    4.36
  -6   2   0    1.85    1.69
  -6   2   0    0.46    2.01
  -6   2   0    0.32    3.84
  -6   2   0   -0.03    3.83
   5  -2   0   16.00   14.18
   5  -2   0   70.02    7.46
   5  -2   0   62.27    7.43
  -5   2   0   46.20   10.52
  -5   2   0   62.37    8.44
  -5   2   0   75.22    8.22
  -5   2   0   77.86    7.31
  -5   2   0   77.68   11.12
  -5   2   0   65.54    8.71
  -5   2   0   54.31   10.23
   4  -2   0  108.22    6.45
   4  -2   0  114.29    7.20
  -4   2   0  119.55   11.92
  -4   2   0  121.58    9.59
  -4   2   0  119.49    9.07
  -4   2   0  102.92   10.64
  -4   2   0  107.14    9.29
  -4   2   0  113.67    9.35
   3  -2   0   48.42    3.90
   3  -2   0   62.01    3.88
   3  -2   0   60.28    4.16
   3  -2   0   58.16    3.60
   3  -2   0   61.98    3.88
   3  -2   0   51.90    4.27
  -3   2   0   60.60    5.81
  -3   2   0   59.79    5.32
  -3   2   0   59.26    6.90
  -3   2   0   56.88    6.57
  -3   2   0   61.47    5.82
  -3   2   0   57.88    8.19
   2  -2   0  283.79   13.53
   2  -2   0  294.69   18.48
   2  -2   0  291.88   14.48
   2  -2   0  291.25   13.49
   2  -2   0  218.98   16.08
   2  -2   0  271.05   13.64
   2  -2   0  313.70  104.46
   2  -2   0  278.38   12.81
   2  -2   0  279.19   14.11
  -2   2   0  192.70   67.58
  -2   2   0  282.49   16.51
  -2   2   0  264.55   16.48
  -2   2   0  275.26   16.98
  -2   2   0  288.79   19.99
  -2   2   0  256.38   16.29
  -2   2   0  259.30   14.99
   1  -2   0  185.23   70.77
   1  -2   0  159.23    9.05
   1  -2   0  148.02    7.67
   1  -2   0  139.23    9.18
   1  -2   0  159.56    8.09
   1  -2   0  156.43    8.38
   1  -2   0  167.76   13.36
   1  -2   0  161.23    8.26
   1  -2   0  128.69   12.16
   1  -2   0  160.22    8.24
   1  -2   0  145.33    8.57
  -1   2   0  134.89   14.12
  -1   2   0  158.78   13.65
  -1   2   0  155.33   11.32
  -1   2   0  145.89    8.50
  -1   2   0  169.32   66.33
  -1   2   0  142.88    8.91
  -1   2   0  161.90    8.68
  -1   2   0  156.44   10.98
  -1   2   0  156.45   10.42
   0  -2   0 3677.19  161.77
   0  -2   0 3595.61  164.79
   0  -2   0 3523.31  163.06
   0  -2   0 3463.72  167.34
   0  -2   0 3641.18  167.29
   0  -2   0 3353.96  235.92
   0   2   0 3681.78  167.56
   0   2   0 4124.64  172.46
   0   2   0 3556.28  162.79
   0   2   0 3746.96  241.32
   0   2   0 3909.11  165.80
   0   2   0 3600.96  162.25
  -1  -2   0  441.79   22.65
  -1  -2   0  417.23   21.92
  -1  -2   0  380.03   21.97
  -1  -2   0  402.19  112.09
  -1  -2   0  442.43   21.03
  -1  -2   0  431.12   31.49
  -1  -2   0  464.65   23.15
  -1  -2   0  495.94   24.30
  -1  -2   0  432.44   21.13
  -1  -2   0  495.03   22.81
  -1  -2   0  462.18   21.54
  -1  -2   0  441.10   21.96
  -1  -2   0  433.81   23.62
  -1  -2   0  466.05   29.62
   1   2   0  663.66  128.39
   1   2   0  440.19   28.64
   1   2   0  413.23   22.24
   1   2   0  449.89   21.77
   1   2   0  454.14   22.23
   1   2   0  463.03   23.53
   1   2   0  478.89   23.04
   1   2   0  484.78   22.22
   1   2   0  444.67   24.84
   1   2   0  471.91   25.60
  -2  -2   0 2795.40  132.54
  -2  -2   0 3006.22  132.96
  -2  -2   0 2237.90  289.81
  -2  -2   0 2848.30  132.46
  -2  -2   0 2913.48  135.87
  -2  -2   0 2959.53  142.93
  -2  -2   0 3197.35  136.25
  -2  -2   0 3052.55  134.19
  -2  -2   0 2990.00  131.29
   2   2   0 2891.96  141.08
   2   2   0 2737.04  133.11
   2   2   0 2259.45  312.68
   2   2   0 3141.19  131.87
   2   2   0 2904.55  133.93
   2   2   0 2972.34  137.44
   2   2   0 3037.36  141.12
   2   2   0 3035.36  132.24
  -3  -2   0   45.53    4.77
  -3  -2   0   39.89    6.54
  -3  -2   0   49.34    6.50
  -3  -2   0   46.58    5.40
  -3  -2   0   48.94    5.96
  -3  -2   0   63.73   88.00
   3   2   0   41.77    5.41
   3   2   0   46.78   33.66
   3   2   0   48.88    7.76
   3   2   0   50.42    7.80
   3   2   0   35.04    4.93
   3   2   0   49.17    5.61
   3   2   0   61.82   11.19
   3   2   0   37.23    4.68
  -4  -2   0  399.03   23.12
  -4  -2   0  355.43   23.84
  -4  -2   0  302.26   23.71
   4   2   0  374.60   22.85
   4   2   0  377.05   20.49
   4   2   0  354.39   20.49
   4   2   0  392.94   24.09
   4   2   0  390.74   29.94
   4   2   0  374.55   23.69
  -5  -2   0   -0.52    1.24
  -5  -2   0   -1.00    2.79
  -5  -2   0    0.39    1.63
   5   2   0   -0.04    1.99
   5   2   0   -0.96    4.70
   5   2   0   -0.31    1.54
   5   2   0    1.50    2.41
   5   2   0    0.41    4.45
   5   2   0    2.97    3.46
  -6  -2   0   14.30    4.79
  -6  -2   0   16.94    4.42
  -6  -2   0   17.21    6.97
   6   2   0   16.13    3.42
   6   2   0   -3.33    5.46
   6   2   0   10.21    3.10
  -6   3   0    1.18    3.91
  -6   3   0    0.18    1.85
  -6   3   0    5.97    4.58
  -6   3   0    1.50    2.14
   5  -3   0  227.28   13.35
   5  -3   0  223.73   14.92
  -5   3   0  210.99   14.41
  -5   3   0  229.92   16.00
  -5   3   0  183.39   16.68
  -5   3   0  221.74   16.01
  -5   3   0  234.57   20.38
   4  -3   0    1.35    1.34
   4  -3   0    0.30    2.27
   4  -3   0    2.99    1.73
  -4   3   0    1.20    1.93
  -4   3   0   -0.80    1.53
  -4   3   0    1.72    1.69
  -4   3   0    1.62    2.66
  -4   3   0   -0.03    3.38
   3  -3   0   71.98    5.76
   3  -3   0   83.97    5.88
   3  -3   0   80.74    5.09
   3  -3   0   75.11    6.54
   3  -3   0   86.10   12.08
   3  -3   0   78.29    5.87
  -3   3   0   80.20    9.15
  -3   3   0   80.00    9.29
  -3   3   0   87.29    8.03
  -3   3   0   94.78    7.64
   2  -3   0  979.91   44.63
   2  -3   0  986.49   44.98
   2  -3   0  890.95  220.70
   2  -3   0 1053.36   56.33
   2  -3   0  971.00   46.26
   2  -3   0  946.22   45.37
   2  -3   0  932.13   44.06
   2  -3   0  965.30   46.30
   2  -3   0  985.57   44.90
   2  -3   0  961.38   44.96
   2  -3   0  987.56   43.87
  -2   3   0  968.08   48.24
  -2   3   0  991.40   46.19
  -2   3   0  945.07   48.79
  -2   3   0  961.03   49.73
  -2   3   0  890.77   46.07
  -2   3   0  802.66  170.77
  -2   3   0  903.50   58.19
   1  -3   0    5.05    1.43
   1  -3   0    5.59    1.59
   1  -3   0    7.69    2.31
   1  -3   0    4.91    1.81
   1  -3   0    3.13    1.08
   1  -3   0   90.56  161.38
   1  -3   0    5.45    1.45
   1  -3   0    9.10   10.91
   1  -3   0    5.69    2.04
   1  -3   0    6.24    1.76
  -1   3   0    5.90    2.24
  -1   3   0   -1.30   11.77
  -1   3   0  -79.09  127.42
  -1   3   0    6.86    2.57
  -1   3   0    7.85    2.23
  -1   3   0    9.21    4.75
   0  -3   0   26.27    3.49
   0  -3   0  -10.36  129.11
   0  -3   0   34.35    6.04
   0  -3   0   21.73    3.47
   0  -3   0   22.96   12.29
   0  -3   0   27.76    3.20
   0  -3   0   30.02    4.83
   0   3   0   21.07    3.24
   0   3   0   32.02   13.15
   0   3   0   37.01    7.23
   0   3   0   35.41    5.45
   0   3   0  -95.45  185.31
   0   3   0   23.03    4.35
   0   3   0   32.59    4.49
   0   3   0   29.67    5.67
   0   3   0   26.82    3.81
  -1  -3   0   78.88    5.57
  -1  -3   0   82.64    7.45
  -1  -3   0   88.83    7.17
  -1  -3   0   86.86    6.08
  -1  -3   0   82.68    7.01
  -1  -3   0   16.31  186.63
  -1  -3   0   83.95   20.14
  -1  -3   0   88.94    8.23
  -1  -3   0   92.30    7.22
  -1  -3   0   93.18    8.60
   1   3   0 -171.92  197.72
   1   3   0   76.43    6.07
   1   3   0   88.08   10.16
   1   3   0   86.29    8.40
   1   3   0   84.62    7.34
   1   3   0   85.19    6.66
   1   3   0   95.18    6.76
   1   3   0   80.69    7.82
   1   3   0   90.41    8.03
   1   3   0   82.73   10.34
  -2  -3   0  179.68   12.86
  -2  -3   0  157.74   10.02
  -2  -3   0  -19.30  372.22
  -2  -3   0  155.80   11.05
  -2  -3   0  153.43   10.67
  -2  -3   0  151.53   10.42
  -2  -3   0  176.39   12.99
  -2  -3   0  174.50   12.23
  -2  -3   0  159.56   42.12
  -2  -3   0  150.75   13.65
   2   3   0  158.71   21.73
   2   3   0  147.32   10.52
   2   3   0  160.58   10.52
   2   3   0  146.19   12.09
   2   3   0  -29.75  392.32
   2   3   0  176.83   15.86
   2   3   0  109.66   33.31
   2   3   0  162.39   11.91
   2   3   0  162.30   10.27
  -3  -3   0   52.67    6.20
  -3  -3   0   52.44    7.07
  -3  -3   0   64.80    6.30
  -3  -3   0   45.86    7.55
  -3  -3   0   44.53    7.60
   3   3   0   56.68    8.33
   3   3   0   48.84   10.87
   3   3   0   45.66    5.88
   3   3   0   38.94    5.75
   3   3   0   40.49    7.24
   3   3   0   36.74    6.64
   3   3   0   54.71    6.77
  -4  -3   0  345.09   20.36
  -4  -3   0  357.80   21.54
   4   3   0  336.69   23.04
   4   3   0  323.78   19.76
   4   3   0  340.55   20.72
   4   3   0  327.93   22.15
   4   3   0  328.07   34.94
   4   3   0  313.26   19.39
   4   3   0  341.84   23.12
  -5  -3   0    3.14    3.40
  -5  -3   0    0.21    3.68
  -5  -3   0    1.23    2.32
   5   3   0    0.75    3.39
   5   3   0    1.14    5.98
   5   3   0   -1.22    3.04
   5   3   0    0.17    1.81
   5   3   0   -0.58    4.06
   5   3   0   -0.68    1.75
  -6   4   0   11.02    6.91
  -6   4   0    5.92    4.16
  -6   4   0    5.15    3.05
   5  -4   0  175.35   11.69
   5  -4   0  173.13   12.03
   5  -4   0  167.05   13.15
  -5   4   0  205.23   16.61
  -5   4   0  257.04   22.44
  -5   4   0  159.90   11.86
  -5   4   0  175.36   15.61
   4  -4   0   83.55    7.86
   4  -4   0   78.82    6.56
   4  -4   0   83.25    7.56
   4  -4   0   90.02    6.41
  -4   4   0   76.12   11.24
  -4   4   0   70.81    7.24
  -4   4   0   75.05   10.07
  -4   4   0  101.36   11.93
  -4   4   0   84.83   11.36
   3  -4   0  469.12   23.04
   3  -4   0  471.70   24.70
   3  -4   0  440.41   25.50
   3  -4   0  470.95   22.96
   3  -4   0  426.05   23.91
  -3   4   0  467.25   28.53
  -3   4   0  470.00   25.90
  -3   4   0  464.15   30.68
  -3   4   0  472.96   29.36
   2  -4   0 -999.90  492.38
  -2   4   0  114.69  413.20
   1  -4   0 1074.70   53.56
   1  -4   0 1100.54   51.35
   1  -4   0 1068.81   49.36
   1  -4   0 1109.33   52.37
   1  -4   0 1074.75   51.82
   1  -4   0 1085.36   50.31
   1  -4   0  764.42  383.66
   1  -4   0  996.28   76.78
   1  -4   0 1103.54   57.55
   1  -4   0 1070.58   51.11
  -1   4   0  966.53   52.98
  -1   4   0  496.03  347.96
  -1   4   0 1097.28   51.08
  -1   4   0 1073.43   57.59
  -1   4   0 1051.66   54.24
   0  -4   0   62.93    8.06
   0  -4   0   65.52    6.46
   0  -4   0   67.10    6.82
   0  -4   0   65.64    7.93
   0  -4   0   34.55  434.32
   0  -4   0   63.10    5.05
   0  -4   0   64.22   36.07
   0  -4   0   63.40    5.52
   0  -4   0   69.59    6.33
   0  -4   0   66.94    7.33
   0   4   0  552.31  411.01
   0   4   0   67.65    7.53
   0   4   0   63.05    7.37
   0   4   0   70.02    6.63
   0   4   0   75.17    6.65
   0   4   0   66.77    8.66
   0   4   0  102.25   19.25
   0   4   0   73.10   11.13
  -1  -4   0  545.93   29.60
  -1  -4   0  529.64   25.93
  -1  -4   0  485.29   67.79
  -1  -4   0  533.11   27.27
  -1  -4   0  537.44   31.36
  -1  -4   0  491.62   26.15
  -1  -4   0  566.97   32.16
  -1  -4   0  523.47   32.12
  -1  -4   0  528.76   28.75
   1   4   0  511.17   34.67
   1   4   0  534.10   29.80
   1   4   0  137.71  726.05
   1   4   0  546.88   28.56
   1   4   0  561.85   68.33
   1   4   0  580.51   27.86
   1   4   0  522.80   27.16
   1   4   0  523.27   36.48
   1   4   0  510.35   30.47
  -2  -4   0  682.94   41.60
  -2  -4   0  736.52   38.84
  -2  -4   0  844.18   43.26
  -2  -4   0  765.90   42.06
   2   4   0  783.74   48.40
   2   4   0  757.87   39.24
   2   4   0  736.86   40.77
   2   4   0  714.72   41.46
   2   4   0  770.70   49.25
   2   4   0  805.78   42.33
   2   4   0  765.41   38.23
   2   4   0  734.24   37.73
  -3  -4   0  441.72   31.98
  -3  -4   0  543.47   32.27
  -3  -4   0  585.13   29.71
  -3  -4   0  520.86   32.71
   3   4   0  543.09   28.89
   3   4   0  560.99   30.30
   3   4   0  530.89   31.78
   3   4   0  523.07   41.75
   3   4   0  559.40   33.46
  -4  -4   0  231.07   15.80
   4   4   0  198.58   16.54
   4   4   0  210.71   15.60
   4   4   0  203.30   17.10
   4   4   0  227.22   17.57
   4   4   0  228.58   14.28
  -5  -4   0   20.41    5.97
   5   4   0   15.51    4.72
   5   4   0   14.44    8.16
   5   4   0   -5.99   11.36
   5   4   0   18.69    3.35
   5   4   0   27.12    4.50
  -6   5   0   27.74    8.52
  -6   5   0   23.57    5.04
   5  -5   0   36.58    5.67
   5  -5   0   50.84    7.09
   5  -5   0   40.09    7.30
  -5   5   0   49.10    9.27
  -5   5   0   53.35    8.65
  -5   5   0   42.63    6.85
   4  -5   0  105.54   11.83
   4  -5   0  111.20    7.97
   4  -5   0  102.68    7.62
   4  -5   0  105.53    9.40
  -4   5   0   74.82   11.22
  -4   5   0  100.42   11.95
   3  -5   0   93.90    9.44
   3  -5   0   95.30    8.36
   3  -5   0  100.13    7.58
   3  -5   0  112.06    9.51
   3  -5   0  106.07    7.68
  -3   5   0   99.20   13.49
  -3   5   0   97.30    9.37
  -3   5   0  103.48   13.82
  -3   5   0  118.69   12.21
   2  -5   0   99.77    7.29
   2  -5   0   90.84    9.11
   2  -5   0  103.38   13.95
   2  -5   0  104.93    7.36
   2  -5   0   97.62   10.90
   2  -5   0  100.37    9.43
   2  -5   0   98.78   10.74
   2  -5   0   93.70    8.85
  -2   5   0   90.28   12.40
  -2   5   0   96.21    8.89
  -2   5   0  108.05   10.89
   1  -5   0   73.80    7.88
   1  -5   0   83.93    8.34
   1  -5   0   77.85    7.77
   1  -5   0   85.45    7.41
   1  -5   0   77.77    8.34
   1  -5   0   83.81    6.37
   1  -5   0   86.93   10.23
   1  -5   0   82.01   11.70
   1  -5   0   80.36    6.38
  -1   5   0  101.15   10.47
  -1   5   0   82.86   10.48
  -1   5   0   83.84   12.01
  -1   5   0   58.75   11.49
  -1   5   0  111.23   17.09
  -1   5   0   75.97    9.25
   0  -5   0   45.92    7.02
   0  -5   0   42.93    6.89
   0  -5   0   33.48    7.17
   0  -5   0   30.48    6.16
   0  -5   0   48.73    7.58
   0  -5   0   52.86    4.92
   0  -5   0   46.99    5.45
   0  -5   0   43.09    5.99
   0  -5   0   45.83    9.63
   0   5   0   33.47    8.41
   0   5   0   44.90   10.76
   0   5   0   49.83    7.69
   0   5   0   31.10    6.92
  -1  -5   0   47.19    9.78
  -1  -5   0   47.78   10.27
  -1  -5   0   44.56    8.18
  -1  -5   0   48.90    6.38
  -1  -5   0   61.81    9.59
  -1  -5   0   49.46    8.46
   1   5   0   49.92    7.27
   1   5   0   74.20   11.49
   1   5   0   76.72   13.51
   1   5   0   72.14    7.88
   1   5   0   61.25    9.87
   1   5   0   59.15   14.64
   1   5   0   47.48    6.80
  -2  -5   0    6.34    3.52
  -2  -5   0    9.55    3.77
  -2  -5   0    9.39    4.51
  -2  -5   0    9.59    4.11
  -2  -5   0    9.35    4.21
   2   5   0    9.63    3.43
   2   5   0   12.67   11.12
   2   5   0   11.07    5.80
   2   5   0   17.82    4.22
   2   5   0   12.98    4.23
   2   5   0    7.88    6.77
   2   5   0   13.22    5.03
   2   5   0    9.53    4.46
  -3  -5   0    3.11    3.61
  -3  -5   0    3.85    3.98
   3   5   0    2.78    2.39
   3   5   0    5.81    4.76
   3   5   0    1.70    3.90
   3   5   0    3.95    3.87
   3   5   0    2.33    2.62
   3   5   0    6.57    3.09
  -4  -5   0   32.26    7.47
  -4  -5   0   10.29    4.35
   4   5   0   21.59    4.23
   4   5   0   14.29    9.02
   4   5   0   18.99    5.00
   4   5   0   35.32    9.77
   5  -6   0   17.37   11.68
   5  -6   0   25.33    5.53
   5  -6   0   24.94    4.78
  -5   6   0   23.38    4.99
  -5   6   0   16.75    5.34
   4  -6   0   89.06    7.03
   4  -6   0   90.05    7.42
   4  -6   0   96.79    9.71
   4  -6   0   92.99   12.07
  -4   6   0   88.19   10.40
  -4   6   0   91.42   10.53
  -4   6   0   87.11   11.05
   3  -6   0  235.16   19.21
   3  -6   0  270.88   15.39
   3  -6   0  255.81   17.68
   3  -6   0  267.85   17.92
   3  -6   0  307.36   16.80
  -3   6   0  215.54   26.13
  -3   6   0  207.71   20.06
   2  -6   0   95.40    9.67
   2  -6   0   87.67    9.31
   2  -6   0  100.98    8.82
   2  -6   0   87.73    7.51
   2  -6   0   92.03   10.49
   2  -6   0  105.90   11.13
   2  -6   0   96.23    7.40
  -2   6   0   95.02   13.51
  -2   6   0   88.91   10.81
   1  -6   0  520.51   30.57
   1  -6   0  534.11   31.06
   1  -6   0  565.42   28.98
   1  -6   0  491.92   34.86
   1  -6   0  461.91   27.79
   1  -6   0  519.35   30.08
   1  -6   0  498.15   29.78
   1  -6   0  528.06   27.20
   1  -6   0  474.22   36.09
  -1   6   0  555.71   37.83
  -1   6   0  591.61   37.44
   0  -6   0    2.23    8.41
   0  -6   0   -3.77    4.98
   0  -6   0    0.79    1.65
   0  -6   0    1.88    4.26
   0  -6   0   -0.11    1.86
   0  -6   0   -0.56    1.77
   0  -6   0    0.10    3.06
   0  -6   0    1.11    2.44
   0   6   0    3.32    3.91
   0   6   0   -1.05    3.30
   0   6   0   -2.13    4.52
   0   6   0    1.47    3.06
  -1  -6   0  224.38   15.86
  -1  -6   0  255.82   17.13
  -1  -6   0  253.29   21.24
  -1  -6   0  250.09   19.02
  -1  -6   0  230.26   18.15
   1   6   0  247.42   23.60
   1   6   0  239.29   17.48
   1   6   0  232.61   20.70
   1   6   0  237.97   18.64
  -2  -6   0   22.27    6.32
  -2  -6   0   28.34    6.92
  -2  -6   0   19.13   10.03
  -2  -6   0   34.46    8.43
   2   6   0   33.75    6.57
   2   6   0   32.79    8.76
   2   6   0   39.93   12.11
   2   6   0   25.36    5.88
  -3  -6   0   64.69    9.56
   3   6   0   99.52   10.87
   3   6   0  100.33   13.05
   3   6   0  109.69   10.70
   4  -7   0   51.23    6.11
   4  -7   0   48.37    5.23
  -4   7   0   50.35    6.79
   3  -7   0   34.40    5.66
   3  -7   0   23.28    5.21
   3  -7   0   36.66    4.91
   3  -7   0   32.22    6.56
   3  -7   0   20.49    6.22
  -3   7   0   32.51    5.70
  -3   7   0   30.15    7.78
   2  -7   0   65.78    7.15
   2  -7   0   66.38    5.83
   2  -7   0   66.44    9.16
   2  -7   0   65.03    7.75
   2  -7   0   61.39    9.54
  -2   7   0   58.62   11.33
   1  -7   0   -0.85    3.48
   1  -7   0    1.44    3.14
   1  -7   0   -3.35    6.61
   1  -7   0    2.31    2.69
   1  -7   0    0.70    2.14
   1  -7   0    8.10    8.81
  -1   7   0    1.24    3.27
   0  -7   0    1.21    6.43
   0  -7   0   -0.16    2.70
   0  -7   0    3.54    3.68
   0  -7   0    5.03    5.20
   0  -7   0    0.50    1.73
   0   7   0   -0.77    3.98
   0   7   0    0.54    3.26
  -1  -7   0   -5.44    5.05
  -1  -7   0    0.39    3.12
  -1  -7   0    3.22    2.89
  -1  -7   0    1.33    3.93
   1   7   0    1.70    4.46
   1   7   0   -2.39    5.73
   1   7   0    2.11    3.58
  -2  -7   0   -0.17    2.64
   2   7   0    5.12    6.85
   2   7   0    7.24    3.74
   2   7  -1  152.90   21.01
   2   7  -1  134.08   19.31
  -2  -7   1  143.96   13.88
  -2  -7   1  104.08   11.16
   1   7  -1   22.08    6.16
   1   7  -1   10.56    6.48
   1   7  -1   18.77    6.63
  -1  -7   1   16.05    6.53
  -1  -7   1   21.29    5.16
  -1  -7   1   14.61    5.81
  -1  -7   1   16.45    4.35
  -1  -7   1   21.24    6.77
   0   7  -1   75.75   12.16
   0   7  -1   67.53   12.29
   0  -7   1   89.56    8.46
   0  -7   1   89.33   12.30
   0  -7   1   59.34    8.78
   0  -7   1   76.46   13.10
   0  -7   1   67.69    7.91
  -1   7  -1    4.28    4.31
   1  -7   1    1.84    3.07
   1  -7   1    2.24    2.66
   1  -7   1    1.68    3.46
   1  -7   1    2.44    1.92
   1  -7   1    2.23    6.35
   1  -7   1    5.98    5.65
  -2   7  -1   28.45    7.76
   2  -7   1   27.22    3.96
   2  -7   1   25.52    5.10
   2  -7   1   28.24    4.67
   2  -7   1   32.27    6.75
   2  -7   1   33.21    5.70
   2  -7   1   21.17    7.36
  -3   7  -1    7.62    4.15
   3  -7   1    1.31    2.88
   3  -7   1   11.00    2.83
   3  -7   1    9.52    3.66
   3  -7   1    4.42    6.07
   3  -7   1    6.54    5.10
  -4   7  -1    7.96    4.57
  -4   7  -1    2.52    3.14
   4  -7   1    4.56    3.32
   4  -7   1    6.47    2.86
   3   6  -1    0.71    4.32
   3   6  -1    1.13    2.42
  -3  -6   1    0.22    2.46
   2   6  -1   79.81   11.57
   2   6  -1   97.11   16.63
   2   6  -1   78.50   14.16
   2   6  -1   81.48    9.75
  -2  -6   1   74.09    8.20
  -2  -6   1   94.42   14.00
  -2  -6   1   85.36   16.72
  -2  -6   1   67.71    9.84
   1   6  -1  144.84   13.85
   1   6  -1  152.61   17.91
   1   6  -1  152.38   15.93
   1   6  -1  155.49   12.97
  -1  -6   1  133.97   13.60
  -1  -6   1  143.71   12.17
  -1  -6   1  148.71   11.66
  -1  -6   1  171.00   16.44
  -1  -6   1  144.29   13.47
  -1  -6   1  135.66   16.47
   0   6  -1  192.60   16.37
   0   6  -1  229.89   20.52
   0   6  -1  201.14   16.64
   0   6  -1  203.23   20.83
   0  -6   1  202.33   15.12
   0  -6   1  190.31   13.62
   0  -6   1  201.19   19.23
   0  -6   1  219.55   16.68
   0  -6   1  171.40   14.81
   0  -6   1  200.06   11.94
   0  -6   1  194.62   16.43
   0  -6   1  184.22   12.34
   0  -6   1  122.53   24.06
  -1   6  -1  104.54   12.09
  -1   6  -1  106.06   16.62
  -1   6  -1  141.24   16.41
   1  -6   1  121.82   11.13
   1  -6   1  121.26   14.45
   1  -6   1  131.42   11.80
   1  -6   1  133.46   10.40
   1  -6   1  127.21   11.93
   1  -6   1  128.05    8.83
   1  -6   1  117.53    8.83
   1  -6   1  124.91   11.31
  -2   6  -1  576.14   37.86
  -2   6  -1  526.97   29.45
  -2   6  -1  522.21   32.48
   2  -6   1  545.02   29.03
   2  -6   1  529.23   30.78
   2  -6   1  501.52   30.52
   2  -6   1  538.33   27.27
   2  -6   1  528.95   30.18
   2  -6   1  504.15   34.95
   2  -6   1  553.84   30.92
   2  -6   1  530.07   27.45
  -3   6  -1   34.84    9.32
  -3   6  -1   16.30    4.94
  -3   6  -1   21.60    7.67
  -3   6  -1   17.46    7.08
   3  -6   1   24.78    5.39
   3  -6   1   31.52    4.43
   3  -6   1   26.81    5.62
   3  -6   1   22.69    4.52
  -4   6  -1  213.83   17.23
  -4   6  -1  194.85   14.44
  -4   6  -1  175.28   13.48
   4  -6   1  196.13   14.11
   4  -6   1  186.45   11.75
   4  -6   1  175.95   11.30
  -5   6  -1    3.14    3.62
  -5   6  -1    6.12    3.23
  -5   6  -1    4.21    2.75
   5  -6   1    1.79    4.47
   5  -6   1    2.94    3.00
   4   5  -1   31.82    8.33
   4   5  -1   39.95    7.46
   4   5  -1   25.92    5.83
   4   5  -1   24.25    8.80
   4   5  -1   32.22    5.41
   4   5  -1   28.24    4.89
  -4  -5   1   20.02    5.53
   3   5  -1  724.70   97.74
   3   5  -1  493.84   31.77
   3   5  -1  559.50   33.55
   3   5  -1  533.61   33.92
   3   5  -1  570.06   30.60
   3   5  -1  533.43   28.17
  -3  -5   1  470.48   34.90
  -3  -5   1  532.57   32.40
  -3  -5   1  469.56   31.47
   2   5  -1  108.75   16.21
   2   5  -1  107.12   10.23
   2   5  -1  100.61   11.92
   2   5  -1  105.31   11.55
   2   5  -1  112.02   18.98
   2   5  -1  144.78   26.35
  -2  -5   1  118.50   12.62
  -2  -5   1  116.84   13.31
  -2  -5   1  107.97    9.99
  -2  -5   1  103.17   13.78
  -2  -5   1  110.61   11.42
  -2  -5   1   95.05    9.20
   1   5  -1  484.01   30.94
   1   5  -1  437.28   24.35
   1   5  -1  451.35   37.73
   1   5  -1  433.21   34.71
   1   5  -1  432.14   26.27
  -1  -5   1  515.38   32.29
  -1  -5   1  465.65   28.48
  -1  -5   1  500.16   34.45
  -1  -5   1  481.77   27.97
  -1  -5   1  408.00   24.58
  -1  -5   1  453.57   23.11
   0   5  -1  244.24   20.24
   0   5  -1  221.82   17.48
   0   5  -1  230.18   21.10
   0   5  -1  232.11   15.82
   0  -5   1  239.25   19.12
   0  -5   1  233.25   18.82
   0  -5   1  230.55   15.96
   0  -5   1  231.96   15.90
   0  -5   1  236.38   13.15
   0  -5   1  203.98   12.94
   0  -5   1  223.50   16.33
   0  -5   1  210.02   13.96
   0  -5   1  214.36   15.08
  -1   5  -1  311.12   22.44
  -1   5  -1  323.74   26.33
  -1   5  -1  335.40   19.42
  -1   5  -1  326.76   26.00
  -1   5  -1  327.41   28.32
   1  -5   1  332.33   17.88
   1  -5   1  333.92   23.05
   1  -5   1  330.36   20.74
   1  -5   1  336.04   21.37
   1  -5   1  340.52   20.19
   1  -5   1  335.97   20.93
   1  -5   1  362.41   19.36
   1  -5   1  342.03   18.08
  -2   5  -1    4.74    2.92
  -2   5  -1   -0.02    2.69
  -2   5  -1    1.64    3.34
   2  -5   1   -3.81    3.90
   2  -5   1    4.23    1.66
   2  -5   1    1.20    1.79
   2  -5   1    1.07    1.83
   2  -5   1    4.22    2.61
   2  -5   1   -1.24    2.46
   2  -5   1    1.88    2.06
   2  -5   1    0.87    1.03
   2  -5   1    0.98    1.35
  -3   5  -1    8.78    4.26
  -3   5  -1   20.15    5.20
  -3   5  -1    7.82    5.58
   3  -5   1   13.14    4.46
   3  -5   1   14.56    2.94
   3  -5   1   17.64    4.05
   3  -5   1   13.36    2.74
   3  -5   1   14.67    4.65
   3  -5   1   12.68    3.59
   3  -5   1    9.79    4.48
  -4   5  -1   10.24    3.86
  -4   5  -1   14.22    5.77
  -4   5  -1    7.01    3.74
   4  -5   1    9.23    2.84
   4  -5   1    9.16    2.49
   4  -5   1   12.48    3.70
  -5   5  -1    1.88    4.09
  -5   5  -1    2.21    2.49
  -5   5  -1   -0.91    2.49
   5  -5   1    4.43    4.68
   5  -5   1    3.10    4.75
   5  -5   1   -2.06    2.89
   5   4  -1    1.17    2.94
   5   4  -1   -0.40    2.09
   5   4  -1    5.70    8.94
   5   4  -1   -3.28    5.05
   5   4  -1   -1.37    1.48
   5   4  -1    0.86    6.16
  -5  -4   1    0.02    2.98
  -5  -4   1   -0.02    5.42
  -5  -4   1   -2.43    6.38
   4   4  -1   33.94    8.20
   4   4  -1   29.34    5.02
   4   4  -1   46.43    7.57
   4   4  -1   25.12    6.58
   4   4  -1   50.49   33.42
  -4  -4   1   32.35    6.24
  -4  -4   1   23.23    8.34
   3   4  -1    5.71    2.36
   3   4  -1    4.79    3.37
   3   4  -1    4.54    3.12
   3   4  -1    4.28    7.53
   3   4  -1    3.02    3.10
   3   4  -1    5.82    2.93
   3   4  -1    4.90    2.39
  -3  -4   1    3.35    3.25
  -3  -4   1    3.15    3.20
  -3  -4   1    0.40    2.95
  -3  -4   1    5.73    3.57
   2   4  -1  304.50   17.63
   2   4  -1  304.20   17.40
   2   4  -1  292.77   20.71
   2   4  -1  277.05   19.39
   2   4  -1  287.07   18.24
   2   4  -1  299.27   26.29
   2   4  -1  312.82   25.62
   2   4  -1  264.99   19.96
  -2  -4   1  297.52   20.16
  -2  -4   1  291.58   22.31
  -2  -4   1  282.30   16.85
  -2  -4   1  307.64   20.47
  -2  -4   1  284.13   18.25
  -2  -4   1  291.63   20.69
   1   4  -1   22.29    3.81
   1   4  -1   10.35   68.81
   1   4  -1   26.25    9.15
   1   4  -1   19.58    6.82
   1   4  -1   16.46    3.63
   1   4  -1   19.79    3.83
   1   4  -1   45.82    7.67
   1   4  -1   22.69    5.44
  -1  -4   1   17.49    3.71
  -1  -4   1   28.76    4.25
  -1  -4   1   24.36    4.59
  -1  -4   1   29.52    6.47
  -1  -4   1   19.07    4.22
  -1  -4   1   22.85    3.45
  -1  -4   1  -53.14  549.77
  -1  -4   1   28.21    6.61
  -1  -4   1    5.71   52.26
   0   4  -1  689.07   45.02
   0   4  -1  645.69   65.48
   0   4  -1  733.72   39.76
   0   4  -1  619.93   36.82
   0   4  -1  757.90  390.96
   0  -4   1  735.83   35.73
   0  -4   1  695.08   37.78
   0  -4   1  726.54   61.89
   0  -4   1  678.41   36.14
   0  -4   1  678.84   35.84
   0  -4   1  693.45   33.08
   0  -4   1  718.57   35.80
   0  -4   1  705.05   34.08
   0  -4   1  599.21  369.39
   0  -4   1  652.67   37.84
   0  -4   1  751.81   34.38
   0  -4   1  691.40   34.92
  -1   4  -1  356.12   21.55
  -1   4  -1  436.89   29.24
  -1   4  -1  -17.04  408.39
  -1   4  -1  342.05   26.06
  -1   4  -1  387.52   20.98
   1  -4   1  380.83   20.97
   1  -4   1  403.42   22.07
   1  -4   1  398.23   22.02
   1  -4   1  401.98   21.76
   1  -4   1  408.66   20.55
   1  -4   1  373.44   21.33
   1  -4   1   36.43  339.86
   1  -4   1  366.39   51.59
   1  -4   1  371.32   19.44
   1  -4   1  412.38   24.83
   1  -4   1  402.22   21.30
  -2   4  -1  383.16   24.15
  -2   4  -1  385.16   21.41
  -2   4  -1  362.42   25.00
  -2   4  -1  383.61   25.97
   2  -4   1  370.19   19.89
   2  -4   1  366.20   22.47
   2  -4   1  376.46   22.01
   2  -4   1  387.02   21.24
   2  -4   1  396.42   19.26
   2  -4   1  419.21  502.52
   2  -4   1  334.05   29.43
   2  -4   1  409.71   21.38
   2  -4   1  368.90   21.38
   2  -4   1  415.77   21.13
  -3   4  -1  263.82   19.18
  -3   4  -1  313.90   23.17
  -3   4  -1  297.85   18.65
  -3   4  -1  324.82   21.87
  -3   4  -1  309.06   22.24
   3  -4   1  281.20   17.68
   3  -4   1  289.36   16.49
   3  -4   1  272.71   21.91
   3  -4   1  296.35   17.04
   3  -4   1  297.27   15.89
   3  -4   1  308.03   18.58
   3  -4   1  315.41   15.74
   3  -4   1  328.37   18.25
   3  -4   1  305.06   19.85
  -4   4  -1  443.33   25.17
  -4   4  -1  449.68   30.54
  -4   4  -1  397.66   27.38
  -4   4  -1  410.33   24.76
  -4   4  -1  393.37   21.93
   4  -4   1  417.55   22.30
   4  -4   1  357.37   21.19
   4  -4   1  433.37   20.78
  -5   4  -1   28.63    8.26
  -5   4  -1   40.64    5.50
  -5   4  -1   36.74    6.32
  -5   4  -1   64.65   13.58
  -5   4  -1   42.88    7.57
   5  -4   1   52.90    7.44
   5  -4   1   51.08    6.67
  -6   4  -1   66.55    6.47
  -6   4  -1   55.16    8.56
  -6   4  -1   65.68   11.87
   6   3  -1   37.85    7.14
   6   3  -1   29.49    4.13
  -6  -3   1   24.45    7.91
  -6  -3   1   34.84    6.28
   5   3  -1  130.49   12.20
   5   3  -1  130.98   12.42
   5   3  -1  126.31   12.57
   5   3  -1  141.53   10.32
   5   3  -1  119.00   10.10
   5   3  -1   91.10   13.35
  -5  -3   1  124.48   10.27
  -5  -3   1  138.82   11.27
  -5  -3   1  134.95   13.92
   4   3  -1    4.20    2.32
   4   3  -1    8.14   10.92
   4   3  -1    6.83    3.03
   4   3  -1    2.74    2.97
   4   3  -1    2.06    2.91
   4   3  -1    4.19    3.82
   4   3  -1    2.04    1.79
  -4  -3   1    5.32    3.32
  -4  -3   1    4.42    2.88
  -4  -3   1    6.96    2.98
   3   3  -1 1331.07   66.57
   3   3  -1 1322.65   66.23
   3   3  -1 1339.69   63.61
   3   3  -1 1298.79   65.39
   3   3  -1 1317.43   72.73
   3   3  -1 1355.07   62.68
  -3  -3   1 1281.68   65.14
  -3  -3   1 1327.55   62.38
  -3  -3   1 1316.11   63.53
  -3  -3   1 1294.77   66.01
  -3  -3   1 1324.97   66.12
   2   3  -1   43.60   10.16
   2   3  -1   34.19    4.77
   2   3  -1 -119.08  350.28
   2   3  -1   23.85    4.07
   2   3  -1   25.72    4.79
   2   3  -1   40.57    8.81
   2   3  -1   34.01    6.84
   2   3  -1   16.40   29.93
   2   3  -1   35.93    4.80
  -2  -3   1  -74.84  346.14
  -2  -3   1   43.72    5.41
  -2  -3   1   31.90    5.44
  -2  -3   1   28.44    5.28
  -2  -3   1   33.18    6.56
  -2  -3   1   36.75    5.57
  -2  -3   1   32.60    5.22
  -2  -3   1   32.70    4.14
  -2  -3   1   13.77   36.73
  -2  -3   1   36.00    6.66
   1   3  -1 2414.88  113.43
   1   3  -1 2462.84  118.10
   1   3  -1 2173.71  112.60
   1   3  -1 2251.64  122.50
   1   3  -1 2436.48  111.35
   1   3  -1 2514.28  114.03
   1   3  -1 2420.37  110.81
   1   3  -1 2446.86  315.17
   1   3  -1 2563.18  111.28
   1   3  -1 2313.76  117.17
  -1  -3   1 2477.39  125.59
  -1  -3   1 2587.17  114.29
  -1  -3   1 2472.97  111.22
  -1  -3   1 2441.06  113.72
  -1  -3   1 2457.29  329.67
  -1  -3   1 2407.94  109.58
  -1  -3   1 2390.92  111.84
  -1  -3   1 2659.63  112.16
  -1  -3   1 2529.48  110.60
  -1  -3   1 2517.67  117.93
  -1  -3   1 2617.98  112.68
   0   3  -1 2237.89  107.65
   0   3  -1 1800.91  232.87
   0   3  -1 2050.14   88.03
   0   3  -1 1814.77   96.29
   0   3  -1 2024.00   89.41
   0   3  -1 1836.01   95.99
   0   3  -1 1914.30   89.12
   0   3  -1 1899.39   87.29
   0  -3   1 1675.66   87.69
   0  -3   1 1994.44  262.69
   0  -3   1 2025.03   98.46
   0  -3   1 1982.98   87.97
   0  -3   1 1831.96   88.69
   0  -3   1 1951.81   90.48
  -1   3  -1  910.09   55.60
  -1   3  -1  922.02   49.32
  -1   3  -1 1011.86   46.93
  -1   3  -1 1024.68  168.99
  -1   3  -1  926.90   46.53
  -1   3  -1  996.32   49.31
  -1   3  -1  952.30   48.15
   1  -3   1 1041.25   45.38
   1  -3   1  907.15  182.22
   1  -3   1 1027.65   48.46
   1  -3   1 1038.69   46.50
   1  -3   1  940.14   47.04
   1  -3   1 1051.91   56.36
   1  -3   1 1044.50   45.97
   1  -3   1 1052.27   48.56
   1  -3   1  973.34   45.38
   1  -3   1  997.23   46.80
   1  -3   1 1018.88   46.74
  -2   3  -1  248.52   14.25
  -2   3  -1  437.35  140.68
  -2   3  -1  258.43   18.23
  -2   3  -1  257.98   17.59
  -2   3  -1  223.62   30.55
  -2   3  -1  267.77   15.13
  -2   3  -1  272.35   17.44
   2  -3   1  243.70   13.22
   2  -3   1  266.41   12.94
   2  -3   1  252.47   14.29
   2  -3   1  296.53   30.87
   2  -3   1  242.21   14.67
   2  -3   1  268.80   13.86
   2  -3   1  268.02   14.53
   2  -3   1  106.23  181.90
   2  -3   1  271.20   13.54
   2  -3   1  254.32   15.72
  -3   3  -1   17.28    5.42
  -3   3  -1   18.36    5.60
  -3   3  -1   15.10    5.18
  -3   3  -1   12.37    5.04
  -3   3  -1   19.12    4.21
  -3   3  -1   21.43    3.77
  -3   3  -1   16.88    4.11
   3  -3   1   19.26    2.89
   3  -3   1   17.72    2.76
   3  -3   1   16.23    3.79
   3  -3   1   22.66    2.56
   3  -3   1   13.89    2.97
   3  -3   1   16.01    3.89
   3  -3   1   15.74    3.46
  -4   3  -1    2.46    2.06
  -4   3  -1    0.67    1.75
  -4   3  -1   -0.39    5.16
  -4   3  -1   -0.75    2.90
  -4   3  -1    2.65    3.84
  -4   3  -1   -0.52    2.68
  -4   3  -1   -0.87    1.59
   4  -3   1    0.40    1.46
   4  -3   1    0.60    1.53
  -5   3  -1    5.04    7.67
  -5   3  -1    1.64    5.53
  -5   3  -1    3.87    5.49
  -5   3  -1    3.97    2.44
  -5   3  -1    3.81    3.09
  -5   3  -1    2.60    2.13
  -5   3  -1    0.47    3.10
  -6   3  -1   15.88    6.90
  -6   3  -1   14.56    3.88
  -6   3  -1   11.82    5.51
  -6   3  -1   14.63    3.60
   6   2  -1    4.69    2.62
   6   2  -1    4.24    4.36
   6   2  -1    4.46    2.76
   6   2  -1    1.17   10.04
  -6  -2   1    4.25    3.58
  -6  -2   1    5.20    3.14
  -6  -2   1    5.72    5.52
   5   2  -1   40.22    9.23
   5   2  -1   30.50   21.85
   5   2  -1   27.11    5.35
   5   2  -1   29.94    6.95
   5   2  -1   36.54    8.44
   5   2  -1   32.22    5.12
   5   2  -1   29.24    5.10
  -5  -2   1   46.12   11.32
  -5  -2   1   33.22    5.34
  -5  -2   1   30.68    6.14
   4   2  -1    3.27    2.90
   4   2  -1   -0.03    2.28
   4   2  -1    3.63    6.05
   4   2  -1    1.93    1.71
   4   2  -1    5.61    2.64
   4   2  -1    8.58    4.18
   4   2  -1    3.35    2.47
  -4  -2   1    2.27    1.79
  -4  -2   1    4.87    2.59
  -4  -2   1    5.82    3.17
   3   2  -1   23.24    4.92
   3   2  -1   28.44    4.23
   3   2  -1   22.05    3.97
   3   2  -1   22.04    5.01
   3   2  -1   22.40   33.14
   3   2  -1   27.74    7.62
  -3  -2   1   24.99    4.02
  -3  -2   1   16.75    3.58
  -3  -2   1  -34.43   58.10
  -3  -2   1   22.26    4.82
  -3  -2   1   21.57    4.53
  -3  -2   1   22.47    4.68
   2   2  -1  258.63   15.74
   2   2  -1  285.71   20.69
   2   2  -1  306.98   16.91
   2   2  -1  287.28   15.35
   2   2  -1  260.61   21.27
   2   2  -1  292.11   28.24
   2   2  -1  299.27   15.27
   2   2  -1  280.82   16.83
   2   2  -1   48.25  157.90
   2   2  -1  303.36   15.51
  -2  -2   1  298.88   14.68
  -2  -2   1  281.62   15.90
  -2  -2   1  297.39   15.97
  -2  -2   1  288.71   32.88
  -2  -2   1  247.86  148.09
  -2  -2   1  220.13   15.12
  -2  -2   1  278.74   16.78
  -2  -2   1  267.90   14.75
   1   2  -1   50.37    4.97
   1   2  -1   44.01    4.01
   1   2  -1   45.69    8.07
   1   2  -1   55.07    6.23
   1   2  -1   39.09    3.63
   1   2  -1  -33.81   81.68
   1   2  -1   45.24    3.73
   1   2  -1   37.14    5.04
   1   2  -1   54.51   10.83
   1   2  -1   42.49    3.95
   1   2  -1   40.82    4.27
  -1  -2   1   30.80   10.62
  -1  -2   1   37.80    3.61
  -1  -2   1   57.94    6.65
  -1  -2   1   42.42    3.79
  -1  -2   1   40.73    3.32
  -1  -2   1   42.05    3.76
  -1  -2   1   42.74    4.47
  -1  -2   1   28.18    9.11
  -1  -2   1   72.46   86.05
  -1  -2   1   46.11    4.87
  -1  -2   1   35.28    3.15
  -1  -2   1   42.64    3.10
  -1  -2   1   42.75    4.10
   0   2  -1  877.25  113.36
   0   2  -1  693.70   36.05
   0   2  -1  751.91   34.38
   0   2  -1  780.73   38.84
   0   2  -1  697.76   39.10
   0   2  -1  700.40   34.71
   0   2  -1  719.00   37.83
   0   2  -1  731.92   34.24
   0  -2   1  736.26   33.70
   0  -2   1  793.48   34.60
   0  -2   1  779.12   34.48
   0  -2   1  721.79   34.81
   0  -2   1  721.70   33.48
   0  -2   1  730.16   39.75
   0  -2   1  691.32   36.31
   0  -2   1  952.52  120.35
   0  -2   1  745.41   34.30
   0  -2   1  702.61   38.34
   0  -2   1  737.43   33.81
   0  -2   1  759.83   35.59
  -1   2  -1  685.01   35.59
  -1   2  -1  701.07   32.57
  -1   2  -1  680.27   34.87
  -1   2  -1  677.01   33.36
  -1   2  -1  711.54   97.79
  -1   2  -1  706.43   35.29
  -1   2  -1  666.16   35.47
  -1   2  -1  697.73   36.77
   1  -2   1  738.56   33.15
   1  -2   1  673.47   36.30
   1  -2   1  745.39   32.28
   1  -2   1  771.53   37.34
   1  -2   1  655.27   33.40
   1  -2   1  725.44   34.32
   1  -2   1  727.66   31.91
   1  -2   1  687.82  100.18
  -2   2  -1  144.96    9.52
  -2   2  -1  125.06    8.32
  -2   2  -1  122.30   10.34
  -2   2  -1  129.73    9.95
   2  -2   1  153.49    8.55
   2  -2   1  146.07   13.91
   2  -2   1  141.49    7.26
   2  -2   1  129.00    8.21
   2  -2   1  149.95    9.71
   2  -2   1  151.40    7.11
   2  -2   1   99.31   81.75
   2  -2   1  129.68   13.66
  -3   2  -1  408.54   25.52
  -3   2  -1  450.54   25.85
  -3   2  -1  444.03   23.69
  -3   2  -1  452.97   23.78
  -3   2  -1  453.03   26.99
  -3   2  -1  457.19   23.59
  -3   2  -1  447.09   22.69
   3  -2   1  428.26   20.34
   3  -2   1  438.67   23.90
   3  -2   1  439.96   22.32
  -4   2  -1   61.55    8.19
  -4   2  -1   58.01    6.16
  -4   2  -1   66.58    6.11
  -4   2  -1   41.42    7.97
  -4   2  -1   63.02   10.76
  -4   2  -1   61.17    6.88
  -4   2  -1   43.92    8.57
   4  -2   1   64.69   11.48
  -5   2  -1  451.29   25.82
  -5   2  -1  369.17   27.58
  -5   2  -1  441.69   28.17
  -5   2  -1  403.92   24.21
  -5   2  -1  492.07   31.47
  -5   2  -1  444.75   24.06
  -5   2  -1  432.23   26.34
  -6   2  -1   17.95    6.82
  -6   2  -1   11.65    5.51
  -6   2  -1    6.60    3.00
  -6   2  -1   13.59    3.37
   6   1  -1  102.15    8.24
   6   1  -1   70.86    9.18
   6   1  -1  118.96   16.61
   6   1  -1   96.14    8.31
  -6  -1   1  123.48    9.31
  -6  -1   1  133.34   10.95
  -6  -1   1   75.70   16.11
   5   1  -1   55.89    7.23
   5   1  -1   84.77    7.46
   5   1  -1   76.93   11.06
   5   1  -1   89.72   29.08
   5   1  -1   92.66    9.41
   5   1  -1   47.76    7.69
  -5  -1   1   83.48    9.00
  -5  -1   1   81.50    7.63
  -5  -1   1   73.60   12.96
   4   1  -1  342.56   18.92
   4   1  -1  315.45   20.53
   4   1  -1  315.54   18.61
   4   1  -1  322.78   18.90
   4   1  -1  336.53   20.81
   4   1  -1  337.49   26.93
  -4  -1   1  347.43   20.99
  -4  -1   1  337.50   19.09
  -4  -1   1  338.60   19.78
  -4  -1   1  365.04   20.15
   3   1  -1   27.52    5.90
   3   1  -1   50.62  198.27
   3   1  -1   22.36    3.45
   3   1  -1   23.26    5.09
   3   1  -1   27.13   17.67
   3   1  -1   24.10    6.63
   3   1  -1   17.17    3.06
   3   1  -1   18.67    3.12
   3   1  -1   30.05    7.08
  -3  -1   1   17.70    3.77
  -3  -1   1   54.83  180.82
  -3  -1   1  -14.19   26.76
  -3  -1   1   14.58    5.05
  -3  -1   1   24.05    4.80
  -3  -1   1   25.91    4.14
  -3  -1   1   17.52    3.25
   2   1  -1  118.53    8.14
   2   1  -1  132.58    7.88
   2   1  -1  123.55    7.45
   2   1  -1  121.54    9.04
   2   1  -1   83.13   85.30
   2   1  -1  140.91   15.03
   2   1  -1  148.44    9.07
   2   1  -1  146.02   11.35
   2   1  -1  128.39    7.68
  -2  -1   1  122.02    8.41
  -2  -1   1  141.58   84.25
  -2  -1   1  131.87    9.10
  -2  -1   1  116.85   16.69
  -2  -1   1  140.58   10.54
  -2  -1   1  126.48    8.21
  -2  -1   1  127.85    7.15
  -2  -1   1  137.99    8.93
  -2  -1   1  134.18    8.04
   1   1  -1 2521.17  165.66
   1   1  -1 2423.84  112.06
   1   1  -1 2514.97  113.68
   1   1  -1 2500.39  111.15
   1   1  -1 2606.80  112.20
   1   1  -1 2457.29  112.65
   1   1  -1 2598.08  115.48
  -1  -1   1 2170.22  112.71
  -1  -1   1 2414.93  165.98
  -1  -1   1 2447.01  112.94
  -1  -1   1 2580.65  116.05
  -1  -1   1 2418.98  111.91
  -1  -1   1 2627.53  110.95
  -1  -1   1 2628.40  111.39
  -1  -1   1 2497.35  110.25
   0   1  -1  570.54   27.89
   0   1  -1  573.11   26.21
   0   1  -1  588.28   26.44
   0   1  -1  514.85   61.06
   0   1  -1  590.50   26.43
   0   1  -1  570.20   26.82
   0   1  -1  540.27   27.11
   0   1  -1  565.39   28.99
   0  -1   1  578.10   29.39
   0  -1   1  543.10   26.23
   0  -1   1  562.37   28.14
   0  -1   1  597.70   26.38
   0  -1   1  557.43   26.03
   0  -1   1  578.07   65.22
   0  -1   1  550.09   25.86
   0  -1   1  614.54   27.25
  -1   1  -1 2144.13   95.01
  -1   1  -1 2088.84   95.83
  -1   1  -1 2213.19  116.96
  -1   1  -1 1874.72   98.58
   1  -1   1 2291.94  121.60
  -2   1  -1  406.97   20.31
  -2   1  -1  382.61   21.60
  -2   1  -1  382.45   19.87
  -2   1  -1  385.68   19.31
  -2   1  -1  385.41   19.66
  -2   1  -1  412.68   23.93
   2  -1   1  419.14   19.44
   2  -1   1  368.81   17.43
   2  -1   1  381.69   17.42
  -3   1  -1  411.35   21.62
  -3   1  -1  393.23   20.86
  -3   1  -1  412.39   23.89
  -3   1  -1  414.94   21.21
  -3   1  -1  396.14   24.22
  -3   1  -1  395.20   23.71
  -3   1  -1  424.62   22.20
   3  -1   1  398.67   20.86
  -4   1  -1   32.07    5.73
  -4   1  -1   24.47    6.57
  -4   1  -1   24.42    4.52
  -4   1  -1   16.16    3.28
  -4   1  -1   21.07    5.80
  -4   1  -1   21.29    6.17
  -4   1  -1   23.42    5.01
   4  -1   1   21.75    7.07
  -5   1  -1   64.82    6.70
  -5   1  -1   64.80    7.98
  -5   1  -1   47.10    7.86
  -5   1  -1   72.93    6.99
  -5   1  -1   48.75    9.73
  -5   1  -1   70.61   13.36
  -5   1  -1   51.46    9.86
   5  -1   1   51.38    5.99
  -6   1  -1    3.06    2.75
  -6   1  -1    4.21    3.05
  -6   1  -1    6.21    2.58
  -6   1  -1    0.94    5.37
   6   0  -1   22.12    4.46
   6   0  -1    9.00    3.30
   6   0  -1   13.40    6.07
  -6   0   1   19.84    3.90
  -6   0   1   15.47    4.90
  -6   0   1   12.57    3.75
   5   0  -1   18.74    5.11
   5   0  -1   19.84   12.11
   5   0  -1    5.70    3.65
   5   0  -1   16.21    4.51
   5   0  -1   17.79    3.99
  -5   0   1   23.84    8.53
  -5   0   1   16.31    6.52
  -5   0   1   23.17    5.15
  -5   0   1   19.91    4.42
  -5   0   1   21.63    5.45
   4   0  -1    8.94    2.84
   4   0  -1    8.87    2.35
   4   0  -1    7.33    4.59
   4   0  -1    6.21    4.57
   4   0  -1    9.24    3.74
   4   0  -1    9.04    2.71
  -4   0   1    7.20    4.19
  -4   0   1    7.92    2.68
  -4   0   1    6.82    2.09
  -4   0   1    7.31    4.63
  -4   0   1    8.46    3.32
  -4   0   1    8.41    3.14
   3   0  -1    2.89   11.19
   3   0  -1   -0.52    3.16
   3   0  -1    0.44    0.97
   3   0  -1    0.31    1.84
   3   0  -1    1.21    0.84
   3   0  -1   -6.27   15.07
   3   0  -1    0.20    1.16
  -3   0   1    1.10    1.35
  -3   0   1 -254.12  167.09
  -3   0   1    0.52    2.38
  -3   0   1    3.97    3.14
  -3   0   1  -83.22  165.67
  -3   0   1    3.27    1.71
   2   0  -1 1299.51   75.42
   2   0  -1 1468.71   64.48
   2   0  -1 1559.37  132.13
   2   0  -1 1482.85   63.57
   2   0  -1 1390.45   64.01
   2   0  -1 1487.79   64.61
   2   0  -1 1315.30   66.27
   2   0  -1 1491.76   65.35
  -2   0   1 1178.15  200.27
  -2   0   1 1437.63   65.50
  -2   0   1 1529.57  156.67
  -2   0   1 1523.34   68.26
  -2   0   1 1437.48   63.86
  -2   0   1 1468.24   71.81
  -2   0   1 1416.47   65.50
   1   0  -1  399.41   19.20
   1   0  -1  422.88   19.78
   1   0  -1  439.41   23.55
   1   0  -1  403.48   56.77
   1   0  -1  395.68   19.16
  -1   0   1  381.45   23.44
  -1   0   1  419.72   19.31
  -1   0   1  415.67   20.26
  -1   0   1  422.22   18.77
  -1   0   1  420.09   18.59
   0   0  -1  329.38   15.91
   0   0  -1  339.48   15.61
   0   0  -1  344.27   18.09
   0   0  -1  336.66   18.15
   0   0  -1  341.83   18.94
   0   0   1  327.95   15.99
   0   0   1  338.70   16.05
   0   0   1  340.35   15.80
   0   0   1  391.51   51.72
  -1   0  -1 1783.23   78.53
  -1   0  -1 1636.79   80.55
  -1   0  -1 1706.35  108.88
  -1   0  -1 1687.79   79.31
   1   0   1 1812.68   79.14
   1   0   1 1864.68  113.24
   1   0   1 1710.20   76.80
  -2   0  -1  211.97   11.99
  -2   0  -1  237.16   15.30
  -2   0  -1  217.14   11.94
  -2   0  -1  221.11   14.01
  -2   0  -1  219.33   12.78
  -2   0  -1  214.53   12.24
  -2   0  -1  212.86   12.54
   2   0   1  231.60   48.80
   2   0   1  241.19   13.52
   2   0   1  248.45   14.09
   2   0   1  227.01   10.86
  -3   0  -1  827.46   39.61
  -3   0  -1  845.93   39.62
  -3   0  -1  850.65   41.01
  -3   0  -1  814.71   43.16
  -3   0  -1  785.51   42.82
   3   0   1  833.72   43.05
   3   0   1  828.96   38.01
   3   0   1  829.33   38.26
  -4   0  -1    1.83    1.62
  -4   0  -1    3.49    2.45
  -4   0  -1    0.90    2.67
  -4   0  -1    1.95    3.78
  -4   0  -1    3.64    1.79
  -4   0  -1    2.64    3.16
  -4   0  -1    9.47    4.48
   4   0   1    1.35    5.04
   4   0   1    2.58    1.93
   4   0   1    1.46    1.38
  -5   0  -1  212.07   14.42
  -5   0  -1  185.18   18.19
  -5   0  -1  220.09   14.81
  -5   0  -1  188.69   18.46
  -5   0  -1  231.68   16.75
  -5   0  -1  194.47   17.67
   5   0   1  236.78   13.13
   5   0   1  226.27   14.14
  -6   0  -1    3.44    2.96
  -6   0  -1    0.66    1.98
  -6   0  -1   -0.57    1.68
  -6   0  -1   -1.83    4.03
  -7   1   1   12.64    3.38
  -7   1   1   10.60    3.61
  -7   1   1    6.76    6.28
  -6   1   1  294.65   19.46
  -6   1   1  286.54   17.98
  -6   1   1  287.74   17.38
  -6   1   1  215.01   21.09
   5  -1  -1    1.58    2.26
   5  -1  -1    4.03    3.00
   5  -1  -1    4.39   10.11
  -5   1   1    3.02    4.22
  -5   1   1    1.70    2.16
  -5   1   1    2.97    3.37
  -5   1   1    2.23    2.14
  -5   1   1    0.35    1.38
   4  -1  -1 1770.20   82.37
   4  -1  -1 1935.74   93.14
   4  -1  -1 1827.78   85.35
   4  -1  -1 1784.63   84.26
  -4   1   1 1573.39   86.25
  -4   1   1 1840.85   84.29
  -4   1   1 1764.36   85.31
  -4   1   1 1759.01   81.86
  -4   1   1 1836.65   84.53
  -4   1   1 1919.60   89.74
  -4   1   1 1920.16   84.69
   3  -1  -1    1.70    1.08
   3  -1  -1   -6.53   13.47
   3  -1  -1    1.84    1.08
   3  -1  -1    1.26   14.44
   3  -1  -1    6.38    4.12
   3  -1  -1    1.43    1.15
  -3   1   1  -93.06   97.48
  -3   1   1    2.87    2.45
  -3   1   1    1.34   80.68
  -3   1   1   -0.72    4.38
  -3   1   1    0.68    1.25
  -3   1   1   -0.36    4.84
  -3   1   1   -0.57    2.11
   2  -1  -1 1152.19   56.08
   2  -1  -1 1083.01   47.82
   2  -1  -1 1106.89   53.90
   2  -1  -1 1006.99   50.70
   2  -1  -1 1126.19   48.52
   2  -1  -1 1098.92   48.51
  -2   1   1 1058.82   51.62
  -2   1   1  993.74  115.56
  -2   1   1 1033.41   52.04
  -2   1   1  969.15   50.48
  -2   1   1 1147.55  140.62
  -2   1   1 1081.36   49.72
   1  -1  -1  662.23   33.19
   1  -1  -1  741.34   32.94
   1  -1  -1  758.21   37.66
   1  -1  -1  743.48   33.49
   1  -1  -1  712.21   32.91
   1  -1  -1  742.87   98.82
   1  -1  -1  769.84   33.38
  -1   1   1  679.52   42.29
  -1   1   1  782.63   32.73
  -1   1   1  726.30   33.19
  -1   1   1  697.36   96.47
  -1   1   1  748.98   33.25
  -1   1   1  713.92   33.63
   0  -1  -1 1503.68   65.37
   0  -1  -1 1563.46   69.05
   0  -1  -1 1416.56   67.63
   0  -1  -1 1500.84  128.78
   0  -1  -1 1449.38   64.92
   0  -1  -1 1386.98   64.75
   0   1   1 1349.15   66.54
   0   1   1 1512.18   65.32
   0   1   1 1496.76   65.85
   0   1   1 1459.69   65.10
   0   1   1 1347.43   66.06
   0   1   1 1460.99  121.61
   0   1   1 1511.80   69.16
  -1  -1  -1 1395.02   67.49
  -1  -1  -1 1387.32   65.43
  -1  -1  -1 1487.69   68.98
  -1  -1  -1 1566.11   67.65
  -1  -1  -1 1394.26  141.05
  -1  -1  -1 1429.74   64.41
  -1  -1  -1 1284.44   68.27
  -1  -1  -1 1397.53   65.80
   1   1   1 1476.00   66.63
   1   1   1 1507.16   69.33
   1   1   1 1484.55   64.50
   1   1   1 1401.01   65.47
   1   1   1 1464.90   64.87
   1   1   1 1520.02   65.27
   1   1   1 1453.05  133.24
   1   1   1 1396.67   67.39
  -2  -1  -1   13.81    3.03
  -2  -1  -1   11.82    3.08
  -2  -1  -1   19.41    3.70
  -2  -1  -1   19.83    3.33
  -2  -1  -1    6.91    8.95
  -2  -1  -1   86.99  105.06
   2   1   1   16.16    3.47
   2   1   1   11.40   98.96
   2   1   1   14.79    3.55
   2   1   1   12.38    3.26
   2   1   1   15.23    3.82
   2   1   1   13.96    2.19
   2   1   1   10.77    2.09
   2   1   1   16.37    2.19
  -3  -1  -1 1132.68   52.01
  -3  -1  -1 1175.14   54.24
  -3  -1  -1 1092.67   52.68
  -3  -1  -1  957.80   62.89
  -3  -1  -1 1122.70   53.89
  -3  -1  -1  828.77  217.74
   3   1   1 1147.73   63.40
   3   1   1 1027.04   57.58
   3   1   1 1022.10   50.72
   3   1   1 1114.03   50.41
   3   1   1 1082.94   52.87
   3   1   1 1120.95   50.97
   3   1   1 1010.26  250.02
   3   1   1 1056.62   53.10
   3   1   1 1185.16   53.25
  -4  -1  -1    1.00    1.46
  -4  -1  -1    0.36    1.38
  -4  -1  -1    1.40    1.90
  -4  -1  -1    3.06    4.71
  -4  -1  -1    9.72    5.11
  -4  -1  -1    0.90    2.30
   4   1   1   -0.59    3.03
   4   1   1    2.57    1.67
   4   1   1    0.78    1.47
   4   1   1    1.35    1.70
   4   1   1   -0.03    2.35
   4   1   1    1.59    7.83
  -5  -1  -1    0.47    1.46
  -5  -1  -1    1.00    2.23
  -5  -1  -1   -0.65    2.76
  -5  -1  -1    1.20    1.72
   5   1   1    0.70    2.67
   5   1   1    1.84    2.17
   5   1   1    0.00    2.00
  -6  -1  -1    4.15    4.00
  -6  -1  -1    4.79    5.11
  -6  -1  -1    2.37    2.74
   6   1   1    1.65    4.74
   6   1   1   -0.81    2.83
   6   1   1    0.62    3.39
   6  -2  -1    2.89    3.74
  -6   2   1   18.57    4.07
  -6   2   1   28.01    6.71
  -6   2   1   26.35    5.10
  -6   2   1   23.15    8.20
   5  -2  -1  257.49   16.37
   5  -2  -1  260.22   17.72
  -5   2   1  265.28   17.48
  -5   2   1  249.17   17.50
  -5   2   1  275.78   22.32
  -5   2   1  267.77   17.59
  -5   2   1  249.19   16.84
   4  -2  -1    7.07    2.09
   4  -2  -1    5.71    2.31
   4  -2  -1    7.66    2.08
  -4   2   1    3.43    4.26
  -4   2   1    2.67    1.95
  -4   2   1    6.83    2.71
  -4   2   1    3.45    2.80
  -4   2   1    0.22    4.60
  -4   2   1    8.46    4.07
  -4   2   1    3.44    2.15
   3  -2  -1   44.33    6.48
   3  -2  -1   41.49    3.20
   3  -2  -1   47.66    3.97
   3  -2  -1   37.48   17.32
   3  -2  -1   36.40    3.55
   3  -2  -1   41.09    4.93
   3  -2  -1   23.98   30.20
  -3   2   1   36.51    6.52
  -3   2   1  141.61  138.54
  -3   2   1 -130.19  126.23
  -3   2   1   33.94    5.00
  -3   2   1   48.13    6.04
  -3   2   1   40.42    6.95
   2  -2  -1    3.42    1.07
   2  -2  -1    0.62    0.69
   2  -2  -1    4.21    1.21
   2  -2  -1    1.05    1.92
   2  -2  -1    0.14    1.47
   2  -2  -1   -5.10    9.17
   2  -2  -1    0.94    0.63
   2  -2  -1    6.07    1.38
  -2   2   1    0.68    1.90
  -2   2   1    1.52    1.86
  -2   2   1   -7.08   10.84
  -2   2   1    1.25    2.35
  -2   2   1   94.13  106.33
  -2   2   1    3.91    2.58
   1  -2  -1   24.55    2.81
   1  -2  -1   29.45    4.22
   1  -2  -1   20.21    2.18
   1  -2  -1   19.80    2.29
   1  -2  -1    0.73   84.62
   1  -2  -1   28.00    2.78
   1  -2  -1   29.62    7.88
   1  -2  -1   23.25    2.01
   1  -2  -1   21.82    6.61
   1  -2  -1   19.37    8.39
   1  -2  -1   20.93    2.63
   1  -2  -1   22.50    3.14
  -1   2   1   30.93    6.38
  -1   2   1   54.09   89.00
  -1   2   1   28.95    5.02
  -1   2   1    7.95    7.37
  -1   2   1   23.15    4.75
  -1   2   1   20.25    2.56
  -1   2   1   19.92    3.06
  -1   2   1   30.94    4.19
  -1   2   1   21.37    4.27
  -1   2   1   27.51    3.52
   0  -2  -1 2142.17   93.90
   0  -2  -1 2016.01   95.40
   0  -2  -1 1900.34  203.88
   0  -2  -1 2096.82   93.94
   0  -2  -1 2148.37   94.85
   0  -2  -1 2135.31  101.12
   0  -2  -1 2127.11   97.91
   0  -2  -1 2134.95   95.53
   0   2   1 2115.23   95.79
   0   2   1 2078.03   94.51
   0   2   1 2227.89   95.20
   0   2   1 2064.09  101.33
   0   2   1 2108.59   96.67
   0   2   1 2023.28   99.30
   0   2   1 2122.75   96.83
   0   2   1 2102.35   95.03
   0   2   1 2277.11  195.22
  -1  -2  -1  397.19   26.75
  -1  -2  -1  360.98   17.44
  -1  -2  -1  396.75  135.27
  -1  -2  -1  329.50   18.01
  -1  -2  -1  368.77   19.87
  -1  -2  -1  267.90   27.50
  -1  -2  -1  328.50   17.80
  -1  -2  -1  347.42   18.33
   1   2   1  368.77   21.31
   1   2   1  335.12   23.03
   1   2   1  356.76   19.68
   1   2   1  269.56  132.22
   1   2   1  350.28   18.99
   1   2   1  338.61   17.78
   1   2   1  320.37   19.45
   1   2   1  375.02   18.79
   1   2   1  352.90   26.21
   1   2   1  362.55   18.00
  -2  -2  -1  233.63   14.29
  -2  -2  -1  219.80   14.39
  -2  -2  -1  220.60   12.81
  -2  -2  -1  230.20   14.64
  -2  -2  -1  234.27   13.54
  -2  -2  -1  189.18   11.82
  -2  -2  -1  279.30  199.43
  -2  -2  -1  207.07   30.50
   2   2   1  188.30   25.52
   2   2   1  222.64   12.70
   2   2   1   93.63  222.42
   2   2   1  218.58   12.49
   2   2   1  224.74   12.16
   2   2   1  229.61   16.16
   2   2   1  227.65   13.94
   2   2   1  174.06   14.47
   2   2   1  231.45   13.57
   2   2   1  238.58   14.67
  -3  -2  -1  242.19   64.96
  -3  -2  -1  346.36   20.25
  -3  -2  -1  346.73   21.35
  -3  -2  -1  343.01   19.24
   3   2   1  329.33   18.61
   3   2   1  354.45   20.18
   3   2   1  328.73   18.90
   3   2   1  331.95   20.44
   3   2   1  365.25   24.27
   3   2   1  380.21   20.73
   3   2   1  313.39   55.16
   3   2   1  343.20   24.05
  -4  -2  -1  121.30   11.50
  -4  -2  -1  163.98   12.85
  -4  -2  -1  160.51   14.93
  -4  -2  -1  127.82   26.02
  -4  -2  -1  161.77   11.56
   4   2   1  151.28   10.99
   4   2   1  150.83   10.30
   4   2   1  153.22   12.22
   4   2   1  164.42   22.37
   4   2   1  151.85   10.71
   4   2   1  137.11   12.78
  -5  -2  -1   48.18   10.20
  -5  -2  -1   54.91    7.35
  -5  -2  -1   53.62    8.28
   5   2   1   55.45    6.67
   5   2   1   51.61    6.85
   5   2   1   45.18    7.36
  -6  -2  -1    8.98    4.13
  -6  -2  -1    9.45    4.98
  -6  -2  -1   12.77    5.13
   6   2   1    4.13    2.89
   6   2   1    2.73    3.25
  -6   3   1  107.66   13.73
  -6   3   1  109.75    9.86
  -6   3   1  115.72    9.16
   5  -3  -1  159.60   11.88
   5  -3  -1  167.98   11.51
   5  -3  -1  166.15   13.32
  -5   3   1  149.55   12.08
  -5   3   1  156.04   13.20
  -5   3   1  168.18   13.43
  -5   3   1  176.60   17.13
   4  -3  -1  905.12   42.04
   4  -3  -1  907.54   43.97
   4  -3  -1  856.01   45.41
   4  -3  -1  888.74   42.89
   4  -3  -1  854.14   41.92
  -4   3   1  891.17   44.47
  -4   3   1  935.01   46.07
  -4   3   1  884.16   45.26
  -4   3   1  869.89   49.03
  -4   3   1  861.34   44.45
   3  -3  -1   80.48   33.37
   3  -3  -1   98.35    7.52
   3  -3  -1  109.92    9.00
   3  -3  -1  106.78    6.51
   3  -3  -1   91.12    6.51
   3  -3  -1   94.16    7.05
  -3   3   1   97.15   13.41
  -3   3   1   14.90  320.93
  -3   3   1   99.81    8.31
  -3   3   1  -96.58  305.29
  -3   3   1  109.24   10.23
  -3   3   1   91.21    9.13
  -3   3   1   89.55    8.60
   2  -3  -1 2223.38  102.70
   2  -3  -1 2409.96  102.60
   2  -3  -1 2252.97  102.13
   2  -3  -1 2289.17  103.94
   2  -3  -1 1991.42  319.07
   2  -3  -1 2241.58  101.52
   2  -3  -1 2369.85  104.19
   2  -3  -1 2377.85  115.85
   2  -3  -1 2199.90  103.61
   2  -3  -1 2389.22  101.57
  -2   3   1 2042.82  102.55
  -2   3   1 2254.63  103.15
  -2   3   1 2335.85  103.71
  -2   3   1 2202.69  105.51
  -2   3   1 2257.06  108.62
  -2   3   1 2114.13  290.66
   1  -3  -1  108.99    7.41
   1  -3  -1  107.21    8.08
   1  -3  -1  102.08   11.02
   1  -3  -1  100.31    6.39
   1  -3  -1  102.15    7.63
   1  -3  -1  102.46    6.99
   1  -3  -1  108.73    8.39
   1  -3  -1 -116.87  178.21
   1  -3  -1  115.32    7.48
   1  -3  -1  108.64   18.97
  -1   3   1   96.44    9.32
  -1   3   1  104.19   10.08
  -1   3   1  101.39    7.65
  -1   3   1  241.19  177.38
  -1   3   1   94.67   18.75
  -1   3   1  102.35    8.07
  -1   3   1  114.70   11.78
  -1   3   1  116.44    8.06
   0  -3  -1   46.95   15.68
   0  -3  -1   48.77    4.20
   0  -3  -1   40.65    4.77
   0  -3  -1   29.80    6.09
   0  -3  -1   49.29    4.64
   0  -3  -1  218.82  190.03
   0  -3  -1   45.92    3.81
   0  -3  -1   46.91    4.71
   0  -3  -1   34.52    5.93
   0  -3  -1   47.50    4.97
   0  -3  -1   58.62   12.57
   0   3   1   47.42    7.01
   0   3   1   49.19    5.42
   0   3   1   81.06    7.44
   0   3   1   60.71    9.88
   0   3   1   44.29    4.26
   0   3   1   45.83    6.21
   0   3   1   45.53    4.55
   0   3   1   32.55   15.13
  -1  -3  -1   14.40    3.35
  -1  -3  -1   15.60    3.43
  -1  -3  -1   11.32    3.54
  -1  -3  -1   12.33    3.04
  -1  -3  -1   13.65    3.98
  -1  -3  -1  -62.75  254.02
  -1  -3  -1   12.72    3.41
  -1  -3  -1   13.92    3.66
  -1  -3  -1   14.78    3.29
  -1  -3  -1    3.10   20.82
   1   3   1   13.27    2.75
   1   3   1  -19.27   20.63
   1   3   1   12.93    4.56
   1   3   1   12.06    2.41
   1   3   1  -61.79  228.93
   1   3   1   10.28    3.48
   1   3   1   10.54    2.78
   1   3   1    8.36    2.71
   1   3   1   14.47    6.82
  -2  -3  -1  101.99    9.14
  -2  -3  -1  101.27    9.90
  -2  -3  -1   88.90    8.16
  -2  -3  -1   98.97    8.00
  -2  -3  -1   88.22    7.94
  -2  -3  -1   89.69    9.02
  -2  -3  -1   95.37   47.98
   2   3   1  103.42   12.19
   2   3   1   88.58    8.91
   2   3   1   88.42    7.50
   2   3   1   52.77   41.35
   2   3   1   95.21    7.40
   2   3   1   97.45    8.59
   2   3   1   89.50    8.73
   2   3   1  126.06   28.62
  -3  -3  -1    9.43    3.80
  -3  -3  -1   13.44    3.84
  -3  -3  -1   12.09    3.45
   3   3   1    8.82    3.90
   3   3   1    8.94    2.71
   3   3   1   15.68    3.85
   3   3   1   14.72    7.59
   3   3   1   12.66    4.19
   3   3   1   15.60    3.84
  -4  -3  -1    1.14    2.61
  -4  -3  -1   -2.06    5.20
  -4  -3  -1    1.37    2.78
  -4  -3  -1    0.59    2.11
  -4  -3  -1    0.33    2.75
   4   3   1    0.51    1.61
   4   3   1    1.72    2.63
   4   3   1    0.73    4.58
   4   3   1   -0.28    1.23
   4   3   1   -0.75    1.97
   4   3   1   -0.18    2.23
  -5  -3  -1    1.50    3.18
  -5  -3  -1    1.42    2.54
   5   3   1   -1.69    3.98
   5   3   1    2.02    2.02
   5   3   1    2.56    1.88
   5   3   1    3.70    3.61
   6  -4  -1    2.05    5.11
   6  -4  -1   -3.13    7.92
  -6   4   1   20.01    4.92
  -6   4   1   13.98    3.61
  -6   4   1   27.04    8.67
   5  -4  -1   34.17    5.59
   5  -4  -1   32.33    5.43
   5  -4  -1   33.20    6.51
  -5   4   1   22.82    4.54
  -5   4   1   20.01    8.77
  -5   4   1   26.26    9.32
  -5   4   1   40.60   12.16
   4  -4  -1   18.32    3.57
   4  -4  -1   18.98    4.40
   4  -4  -1   13.75    3.99
   4  -4  -1   26.42    6.33
   4  -4  -1   16.26    3.28
  -4   4   1    9.95    3.89
  -4   4   1   16.27    4.18
  -4   4   1   15.89    4.44
  -4   4   1   17.75    5.87
   3  -4  -1   68.30    5.60
   3  -4  -1   70.08    7.60
   3  -4  -1   73.85    6.58
   3  -4  -1   68.60    5.60
   3  -4  -1   69.22    6.91
  -3   4   1   56.51   11.43
  -3   4   1   60.80    7.94
  -3   4   1   72.58    8.91
   2  -4  -1  280.64   17.88
   2  -4  -1  277.95   17.09
   2  -4  -1  283.09   14.68
   2  -4  -1  281.16   14.69
   2  -4  -1  262.77   15.78
   2  -4  -1  269.37   16.33
   2  -4  -1  270.95   16.37
   2  -4  -1  280.31   15.72
   2  -4  -1   71.62   66.32
  -2   4   1  234.10   20.42
  -2   4   1  133.03   98.15
  -2   4   1  274.81   16.66
  -2   4   1  254.07   20.78
   1  -4  -1    1.99    1.77
   1  -4  -1    1.46    1.29
   1  -4  -1    3.09    2.00
   1  -4  -1    2.17    1.12
   1  -4  -1    1.70    1.61
   1  -4  -1    4.34    1.59
   1  -4  -1   -2.75   39.68
   1  -4  -1    1.41    1.60
   1  -4  -1    2.59    1.45
   1  -4  -1 -124.82  447.77
   1  -4  -1    0.92    3.95
  -1   4   1    3.31    3.27
  -1   4   1    2.65    3.33
  -1   4   1  165.84  461.34
  -1   4   1    4.49    2.65
  -1   4   1   43.33   43.93
  -1   4   1    3.26    1.99
  -1   4   1   -0.29    2.25
  -1   4   1    3.97    3.55
   0  -4  -1  684.73   33.35
   0  -4  -1  556.68   34.85
   0  -4  -1  555.95  920.33
   0  -4  -1  722.32   38.71
   0  -4  -1  683.28   35.59
   0  -4  -1  589.81   73.94
   0  -4  -1  711.86   36.56
   0  -4  -1  721.79   34.39
   0  -4  -1  686.29   35.20
   0  -4  -1  688.83   33.08
   0   4   1  677.07   41.44
   0   4   1  747.54   39.46
   0   4   1  754.24   34.72
   0   4   1  696.69   35.35
   0   4   1 1110.66  531.99
   0   4   1  694.89   38.17
   0   4   1  660.44   34.07
   0   4   1  692.97   37.64
  -1  -4  -1   90.40    7.51
  -1  -4  -1  107.59   10.11
  -1  -4  -1  101.75    9.48
  -1  -4  -1   99.13   10.88
  -1  -4  -1   15.39   73.54
  -1  -4  -1   95.98    8.70
   1   4   1   99.05    8.59
   1   4   1   93.82   10.05
   1   4   1   95.96   12.79
   1   4   1   89.56    9.64
   1   4   1  106.62    8.64
   1   4   1  108.55    8.15
  -2  -4  -1  797.90   43.32
  -2  -4  -1  722.33   38.74
  -2  -4  -1  852.40   43.34
  -2  -4  -1  854.83   45.26
  -2  -4  -1  756.82   40.03
   2   4   1  778.57   39.31
   2   4   1  763.73   38.88
   2   4   1  797.29   43.31
   2   4   1  760.61   49.47
   2   4   1  757.41   49.62
   2   4   1  775.43   42.89
  -3  -4  -1    0.81    2.31
  -3  -4  -1   -1.62    3.76
   3   4   1   -0.11    1.40
   3   4   1    0.23    1.83
   3   4   1    2.42    1.90
   3   4   1   -0.16    1.78
   3   4   1   -1.81   14.72
   3   4   1    3.73    4.24
   3   4   1    0.99    2.46
  -4  -4  -1  263.01   18.96
  -4  -4  -1  192.47   15.33
   4   4   1  203.91   16.32
   4   4   1  225.35   14.29
   4   4   1  219.78   15.61
   4   4   1  218.52   18.55
   4   4   1  231.44   17.32
  -5  -4  -1   19.00    5.07
   5   4   1   29.02    4.73
   5   4   1    2.21    4.91
   5   4   1   21.42    3.53
   5   4   1   21.54    9.26
   6  -5  -1    3.12    8.54
  -6   5   1   12.28    5.25
  -6   5   1   11.18    4.40
   5  -5  -1  145.22   13.16
   5  -5  -1  156.37   10.70
   5  -5  -1  151.47   11.05
  -5   5   1  162.35   15.37
  -5   5   1  160.27   12.99
  -5   5   1  147.50   11.71
   4  -5  -1   90.95    7.77
   4  -5  -1   95.81    7.68
   4  -5  -1  111.68    9.53
   4  -5  -1   93.55   10.03
   4  -5  -1  106.23   14.05
  -4   5   1  101.30   12.55
  -4   5   1  100.95   10.83
  -4   5   1   90.07   10.97
  -4   5   1   95.01   10.12
   3  -5  -1  558.03   28.44
   3  -5  -1  552.87   29.74
   3  -5  -1  640.59   31.55
   3  -5  -1  531.54   31.46
   3  -5  -1  541.01   31.09
  -3   5   1  535.27   30.90
  -3   5   1  546.96   38.24
  -3   5   1  567.71   33.49
   2  -5  -1 1027.98   48.17
   2  -5  -1  925.26   52.84
   2  -5  -1 1017.07   48.00
   2  -5  -1  981.05   50.60
   2  -5  -1 1221.91   58.69
   2  -5  -1 1020.73   49.46
   2  -5  -1  984.10   50.62
  -2   5   1  968.89   51.47
  -2   5   1  979.71   59.05
  -2   5   1  975.36   50.13
   1  -5  -1  862.70   44.37
   1  -5  -1  718.39   40.83
   1  -5  -1  845.14   44.70
   1  -5  -1  858.89   44.00
   1  -5  -1  859.50   47.40
   1  -5  -1  906.01   50.45
   1  -5  -1  899.65   41.25
   1  -5  -1  834.81   44.39
  -1   5   1  881.37   46.83
  -1   5   1  892.30   52.10
  -1   5   1  809.18   44.19
  -1   5   1  877.43   49.89
   0  -5  -1  734.83   40.71
   0  -5  -1  673.37   36.34
   0  -5  -1  791.18   44.87
   0  -5  -1  735.07   41.23
   0  -5  -1  670.47   38.90
   0  -5  -1  735.57   36.18
   0  -5  -1  744.82   40.03
   0  -5  -1  756.98   44.03
   0  -5  -1  739.39   38.51
   0   5   1  739.12   41.59
   0   5   1  787.04   47.56
   0   5   1  786.14   44.31
   0   5   1  773.71   39.49
  -1  -5  -1   85.42    8.83
  -1  -5  -1   96.22   11.86
  -1  -5  -1  100.94   10.35
  -1  -5  -1   86.71    8.22
  -1  -5  -1   94.96   10.41
   1   5   1   89.93    9.09
   1   5   1  123.95   17.05
   1   5   1   87.73   12.62
   1   5   1  106.09   17.58
   1   5   1   93.64    8.26
   1   5   1   87.13    8.37
   1   5   1   75.81   11.30
  -2  -5  -1  186.55   15.99
  -2  -5  -1  173.47   13.66
  -2  -5  -1  164.60   16.35
   2   5   1  166.02   13.59
   2   5   1  218.19   23.38
   2   5   1  201.91   12.97
   2   5   1  185.95   16.52
   2   5   1  171.01   15.17
   2   5   1  171.26   12.41
  -3  -5  -1   12.13    4.73
   3   5   1   10.05    3.34
   3   5   1    9.24    4.81
   3   5   1   14.61    6.56
   3   5   1   15.32    4.64
   3   5   1    9.84    3.20
   3   5   1    6.96    2.94
  -4  -5  -1    0.81    3.07
  -4  -5  -1    0.76    2.62
   4   5   1    7.15    5.87
   4   5   1    1.18    2.56
   4   5   1   -0.42   10.20
   4   5   1    1.67    3.63
   4   5   1    1.34    2.03
   5  -6  -1   20.36   12.70
   5  -6  -1   24.68    5.36
   5  -6  -1   24.64    4.29
  -5   6   1   27.62    5.14
  -5   6   1   20.37    5.70
   4  -6  -1    7.10    2.78
   4  -6  -1    5.54    6.17
   4  -6  -1    1.66    3.37
   4  -6  -1    7.08    2.56
   4  -6  -1    6.21    7.18
  -4   6   1    6.80    3.62
  -4   6   1    8.66    5.05
   3  -6  -1   47.19    7.48
   3  -6  -1   46.25    6.67
   3  -6  -1   48.25    7.93
   3  -6  -1   36.80    5.32
   3  -6  -1   53.08    6.73
  -3   6   1   77.96   12.35
  -3   6   1   42.05    8.08
  -3   6   1   44.54   10.33
   2  -6  -1   81.65    8.99
   2  -6  -1   87.02   10.41
   2  -6  -1   79.33    7.19
   2  -6  -1   88.33   12.96
   2  -6  -1   81.73    6.90
  -2   6   1   53.66   11.08
   1  -6  -1    8.80    2.66
   1  -6  -1    9.80    3.73
   1  -6  -1    6.52    2.83
   1  -6  -1   16.51    5.25
   1  -6  -1    6.56    3.91
   1  -6  -1    9.57    8.19
   1  -6  -1    5.66    3.46
   1  -6  -1   10.65    3.69
  -1   6   1    3.60    4.29
  -1   6   1    4.52    6.62
   0  -6  -1  123.87   11.71
   0  -6  -1  134.73   12.49
   0  -6  -1  121.17   14.51
   0  -6  -1  149.41   12.92
   0  -6  -1  140.31   11.71
   0  -6  -1  100.83    9.00
   0   6   1  104.13   16.53
   0   6   1  128.99   12.83
   0   6   1  116.21   15.66
   0   6   1  142.21   15.08
  -1  -6  -1    2.11    2.63
  -1  -6  -1    2.96    2.88
  -1  -6  -1   -0.04    2.95
  -1  -6  -1    1.72    4.24
  -1  -6  -1    2.58    3.62
   1   6   1    2.00    4.59
   1   6   1    1.75    3.50
   1   6   1   -0.30    3.05
   1   6   1   -0.57    3.35
  -2  -6  -1  164.75   15.52
   2   6   1  168.33   14.28
   2   6   1  171.39   13.60
   2   6   1  150.05   15.17
   2   6   1  182.12   25.94
  -3  -6  -1   24.72    5.49
  -3  -6  -1   40.73    7.61
   3   6   1   44.23    7.25
   3   6   1   35.40    6.60
   4  -7  -1    5.34    2.64
   4  -7  -1    1.79    4.40
   4  -7  -1   -3.48    4.86
  -4   7   1    5.72    2.94
   3  -7  -1  163.41   10.27
   3  -7  -1  153.37   11.10
   3  -7  -1  167.40   12.12
   3  -7  -1  115.43   15.44
   3  -7  -1  140.89   11.55
  -3   7   1  185.65   12.61
  -3   7   1  156.77   14.84
   2  -7  -1   34.45    9.66
   2  -7  -1   50.80    7.02
   2  -7  -1   49.71    6.78
   2  -7  -1   46.52    7.10
   2  -7  -1   47.44    5.48
  -2   7   1   37.76    8.57
   1  -7  -1  241.77   21.00
   1  -7  -1  258.06   16.43
   1  -7  -1  262.89   17.10
   1  -7  -1  235.83   14.39
  -1   7   1  272.75   22.77
   0  -7  -1  126.02   14.66
   0  -7  -1  166.83   14.10
   0  -7  -1  153.65   11.69
   0  -7  -1  137.09   14.04
   0   7   1  172.18   17.14
  -1  -7  -1  139.87   13.16
  -1  -7  -1  132.23   13.65
   1   7   1  185.22   17.99
   1   7   1  169.75   12.82
   2   7  -2   69.21    8.31
   2   7  -2   61.05   10.72
   2   7  -2   54.78   11.01
  -2  -7   2   66.58    9.65
  -2  -7   2   45.77    8.94
   1   7  -2   32.79   12.70
   1   7  -2   26.67    9.04
  -1  -7   2   17.97    4.86
  -1  -7   2   25.27    7.27
  -1  -7   2   25.72    6.49
  -1  -7   2   28.49    5.40
  -1  -7   2   12.62    6.10
   0   7  -2  119.42   17.12
   0   7  -2   94.73   12.80
   0  -7   2   87.85   11.31
   0  -7   2   81.76   10.16
   0  -7   2   96.70   10.48
   0  -7   2   85.57    8.59
   0  -7   2   89.25    8.63
  -1   7  -2   83.11   11.35
  -1   7  -2  104.64   13.08
   1  -7   2  101.93   12.60
   1  -7   2   95.85    6.94
   1  -7   2   96.55    9.12
   1  -7   2   90.76    9.99
   1  -7   2   94.30    8.68
   1  -7   2   88.15    7.90
   1  -7   2   81.97   12.46
  -2   7  -2   83.71   11.43
  -2   7  -2   92.10   10.16
   2  -7   2   89.06   12.30
   2  -7   2   83.82    9.67
   2  -7   2   92.26    6.76
   2  -7   2   92.43    8.65
   2  -7   2   83.35    7.13
   2  -7   2   79.89    8.23
  -3   7  -2   66.58    8.13
  -3   7  -2   60.47    9.32
   3  -7   2   59.55    5.00
   3  -7   2   54.70    5.30
   3  -7   2   48.19    7.47
   3  -7   2   56.98    8.05
   3   6  -2    3.71    3.14
   3   6  -2    2.16    4.68
  -3  -6   2    1.33    5.21
  -3  -6   2    4.26    4.69
   2   6  -2   44.62    8.65
   2   6  -2   31.50   10.39
   2   6  -2   30.23    7.15
  -2  -6   2   18.63    6.04
  -2  -6   2   22.11    6.32
  -2  -6   2   16.79    7.71
  -2  -6   2   21.70    6.60
  -2  -6   2   30.28    5.93
   1   6  -2   71.80   15.31
   1   6  -2   52.64    8.57
   1   6  -2   37.93    7.74
   1   6  -2   57.39   12.30
  -1  -6   2   32.83    5.98
  -1  -6   2   64.05   10.58
  -1  -6   2   48.25    6.68
  -1  -6   2   64.64   12.14
  -1  -6   2   48.31    8.39
  -1  -6   2   48.02   10.75
   0   6  -2   29.07    8.89
   0   6  -2   37.19    8.23
   0   6  -2   35.24    9.64
   0  -6   2   31.80    7.06
   0  -6   2   30.42    6.20
   0  -6   2   33.56    5.74
   0  -6   2   32.47    9.21
   0  -6   2   28.41    4.39
   0  -6   2   33.50    9.04
   0  -6   2   29.99    7.18
   0  -6   2   38.98    5.38
   0  -6   2   48.08    8.49
  -1   6  -2    2.70    3.74
  -1   6  -2    3.41    5.77
  -1   6  -2    2.16    3.52
   1  -6   2    1.68    2.27
   1  -6   2    0.75    1.67
   1  -6   2    0.33    2.32
   1  -6   2    0.67    4.34
   1  -6   2    0.57    2.82
   1  -6   2    0.39    1.36
   1  -6   2    0.24    1.47
   1  -6   2    1.01    1.42
  -2   6  -2  214.04   15.24
  -2   6  -2  237.62   21.64
  -2   6  -2  231.49   19.35
   2  -6   2  205.42   20.30
   2  -6   2  238.63   13.80
   2  -6   2  225.66   16.64
   2  -6   2  234.33   16.55
   2  -6   2  220.48   13.49
   2  -6   2  225.29   16.55
  -3   6  -2   52.01   10.46
  -3   6  -2   62.85   11.70
  -3   6  -2   51.29    8.46
  -3   6  -2   51.33    8.15
   3  -6   2   48.82    9.68
   3  -6   2   60.86    8.32
   3  -6   2   53.41    8.53
   3  -6   2   67.69    8.34
   3  -6   2   55.73    6.17
   3  -6   2   49.94    5.80
  -4   6  -2   68.71    8.99
  -4   6  -2   87.89   10.90
  -4   6  -2   94.97   12.20
   4  -6   2   65.79    8.80
   4  -6   2   65.39    7.95
   4  -6   2   73.47    6.16
  -5   6  -2   49.99    6.06
  -5   6  -2   54.79    8.39
  -5   6  -2   76.45   12.14
   5  -6   2   62.89    9.49
   4   5  -2   36.97    6.21
   4   5  -2   70.54    7.68
   4   5  -2   71.68   11.62
   4   5  -2   75.52    9.94
   4   5  -2   49.00    6.96
  -4  -5   2   32.35    6.83
   3   5  -2   -0.09   40.18
   3   5  -2    7.08    3.67
   3   5  -2   16.92    7.47
   3   5  -2   12.92    3.51
   3   5  -2    8.31    5.06
   3   5  -2    8.07    2.95
  -3  -5   2   11.48    5.18
  -3  -5   2   10.88    5.29
  -3  -5   2    7.60    5.39
   2   5  -2  454.82   37.93
   2   5  -2  473.59   30.14
   2   5  -2  411.54   23.70
   2   5  -2  411.98   40.60
   2   5  -2  471.64   29.10
   2   5  -2  431.91   34.03
   2   5  -2  418.20   26.08
   2   5  -2  411.80   25.93
  -2  -5   2  416.76   31.59
  -2  -5   2  459.71   29.69
  -2  -5   2  457.13   26.10
  -2  -5   2  409.41   24.26
  -2  -5   2  434.12   27.68
  -2  -5   2  454.95   28.57
   1   5  -2   29.07    8.62
   1   5  -2   10.24    3.96
   1   5  -2   14.29    3.95
   1   5  -2   16.48    7.29
   1   5  -2   26.91   15.10
  -1  -5   2   17.22    4.56
  -1  -5   2   18.08    4.73
  -1  -5   2   16.28    5.86
  -1  -5   2   16.86    5.30
  -1  -5   2   17.28    6.24
  -1  -5   2   19.61    5.19
  -1  -5   2   32.50    5.56
  -1  -5   2   19.19    3.83
  -1  -5   2   21.14    5.27
   0   5  -2  528.67   34.64
   0   5  -2  539.44   31.61
   0   5  -2  554.79   36.70
   0   5  -2  519.28   29.14
   0  -5   2  495.93   31.38
   0  -5   2  503.61   29.72
   0  -5   2  425.80   31.34
   0  -5   2  501.63   32.47
   0  -5   2  529.08   29.48
   0  -5   2  522.99   28.79
   0  -5   2  524.65   26.06
   0  -5   2  521.09   32.57
   0  -5   2  522.33   29.34
  -1   5  -2    1.66    4.07
  -1   5  -2    1.33    2.63
  -1   5  -2    0.26    2.33
   1  -5   2   -0.22    0.87
   1  -5   2    1.14    3.76
   1  -5   2    0.16    1.47
   1  -5   2    1.46    1.84
   1  -5   2    0.71    1.65
   1  -5   2    2.07    2.63
   1  -5   2    0.43    1.03
  -2   5  -2  594.34   41.67
  -2   5  -2  672.62   38.77
  -2   5  -2  655.22   40.63
   2  -5   2  659.78   32.19
   2  -5   2  653.21   33.17
   2  -5   2  655.60   38.76
   2  -5   2  622.07   34.79
   2  -5   2  643.42   35.45
   2  -5   2  665.39   34.54
   2  -5   2  631.66   37.08
   2  -5   2  692.53   32.28
  -3   5  -2    1.22    4.45
  -3   5  -2    6.58    4.35
  -3   5  -2    2.90    2.84
  -3   5  -2    0.18    4.85
  -3   5  -2    4.32    2.55
   3  -5   2    2.20    5.51
   3  -5   2    3.36    3.58
   3  -5   2    2.17    1.57
   3  -5   2    4.68    3.53
   3  -5   2    1.89    1.94
   3  -5   2    2.94    2.52
   3  -5   2    3.85    1.93
  -4   5  -2  188.49   13.83
  -4   5  -2  176.10   17.23
   4  -5   2  185.83   13.06
   4  -5   2  193.25   11.39
   4  -5   2  190.26   11.60
  -5   5  -2   35.67    6.91
  -5   5  -2   17.05    6.09
  -5   5  -2   18.69    3.91
   5  -5   2   19.34    4.80
   5   4  -2   71.50    7.95
   5   4  -2   47.92    5.73
   5   4  -2   26.66    9.87
   5   4  -2   53.15    9.07
   5   4  -2   48.08    9.52
   5   4  -2   47.80    6.11
  -5  -4   2   58.26    9.36
  -5  -4   2   55.46    6.94
   4   4  -2   75.39    9.43
   4   4  -2   81.97   38.33
   4   4  -2   46.12    8.41
   4   4  -2   53.46    6.91
   4   4  -2   70.24   10.85
   4   4  -2   87.75   12.47
   4   4  -2   43.40    8.36
  -4  -4   2   80.52    8.17
  -4  -4   2   68.76    9.41
   3   4  -2  269.02   27.79
   3   4  -2  216.62   45.60
   3   4  -2  244.03   16.21
   3   4  -2  261.74   17.50
   3   4  -2  251.71   16.26
   3   4  -2  267.49   19.83
   3   4  -2  254.10   19.22
   3   4  -2  275.17   24.27
  -3  -4   2  226.35   18.34
  -3  -4   2  239.37   16.06
  -3  -4   2  245.71   19.35
  -3  -4   2  262.58   19.95
   2   4  -2   36.73    8.25
   2   4  -2   42.96    6.95
   2   4  -2   46.11   12.52
   2   4  -2   24.93    6.49
   2   4  -2   42.32    8.09
   2   4  -2   32.13   10.11
   2   4  -2   30.01    5.04
  -2  -4   2   24.40    4.25
  -2  -4   2   31.30    6.67
  -2  -4   2   36.97    8.23
  -2  -4   2   39.57    9.05
  -2  -4   2   37.28    7.87
  -2  -4   2   35.34    5.90
  -2  -4   2   35.92    6.20
   1   4  -2   36.42   67.78
   1   4  -2    3.55    4.50
   1   4  -2    3.43    2.61
   1   4  -2    2.36    2.68
   1   4  -2    2.61    3.61
   1   4  -2    1.24    1.48
   1   4  -2    4.42    3.28
   1   4  -2    1.95    2.25
   1   4  -2    1.45    2.10
  -1  -4   2    3.44    2.01
  -1  -4   2    1.18    1.10
  -1  -4   2    2.16    2.23
  -1  -4   2    2.19    1.77
  -1  -4   2    2.89    1.39
  -1  -4   2    1.54    1.84
  -1  -4   2    1.45    1.38
  -1  -4   2    0.26    1.98
  -1  -4   2    2.39    1.69
  -1  -4   2    1.78    1.72
  -1  -4   2   71.68   70.39
   0   4  -2  291.27   20.66
   0   4  -2  277.91   18.92
   0   4  -2  277.91   25.20
   0   4  -2  281.52   21.92
   0   4  -2  314.84   18.91
   0   4  -2  135.77  428.17
   0  -4   2  264.23   16.93
   0  -4   2  274.09   17.06
   0  -4   2  279.15   19.58
   0  -4   2  259.67   15.63
   0  -4   2  266.98   17.15
   0  -4   2  283.45   15.02
   0  -4   2  201.18   80.25
   0  -4   2  298.95   17.89
   0  -4   2  284.36   15.09
   0  -4   2  -52.25  445.03
   0  -4   2  291.70   17.05
   0  -4   2  280.93   19.30
  -1   4  -2    2.97    2.94
  -1   4  -2  331.99  403.11
  -1   4  -2    3.10    2.67
  -1   4  -2    5.11    4.69
  -1   4  -2    2.49    6.20
  -1   4  -2    2.26    2.16
   1  -4   2    2.59    2.10
   1  -4   2    3.49    1.96
   1  -4   2 -552.44  433.60
   1  -4   2    2.23    1.63
   1  -4   2    2.86    1.52
   1  -4   2    2.00    1.00
   1  -4   2    4.74    2.11
   1  -4   2    2.17    1.25
   1  -4   2    2.95    1.99
   1  -4   2    2.17    1.19
  -2   4  -2  313.14   21.34
  -2   4  -2  297.68   18.20
  -2   4  -2  308.67   22.43
   2  -4   2  297.39   16.76
   2  -4   2  300.02   16.13
   2  -4   2  306.68   20.43
   2  -4   2  335.75   20.09
   2  -4   2  312.60   18.44
   2  -4   2  301.19   18.61
   2  -4   2  314.73   16.16
   2  -4   2  315.21   18.45
   2  -4   2  302.60   17.61
  -3   4  -2   14.72    3.97
  -3   4  -2    7.80    4.37
  -3   4  -2   16.85    4.49
  -3   4  -2   16.44    5.70
  -3   4  -2    7.29    4.80
  -3   4  -2    9.58    5.68
   3  -4   2   15.82    2.80
   3  -4   2    9.39    3.32
   3  -4   2   11.07    4.58
   3  -4   2   11.05    4.41
   3  -4   2   15.08    3.03
   3  -4   2   15.61    2.78
   3  -4   2   15.52    3.86
   3  -4   2   10.00    4.56
   3  -4   2   16.32    3.53
  -4   4  -2  175.96   15.60
  -4   4  -2  178.34   13.49
  -4   4  -2  168.36   17.08
  -4   4  -2  190.97   14.96
   4  -4   2  220.75   11.53
   4  -4   2  215.99   12.79
  -5   4  -2   39.80    9.39
  -5   4  -2   48.88    7.59
  -5   4  -2   50.84   11.42
  -5   4  -2   61.84    7.59
  -6   4  -2   75.19    9.12
  -6   4  -2   80.23   14.72
  -6   4  -2   86.57   11.62
   6   3  -2   12.11    2.93
   6   3  -2   12.42    5.66
  -6  -3   2   15.76    4.45
   5   3  -2    7.27    2.89
   5   3  -2   11.39    5.11
   5   3  -2   14.85    3.53
   5   3  -2    7.26    4.11
   5   3  -2   14.36    5.11
   5   3  -2   13.52    5.43
  -5  -3   2   11.69    4.05
  -5  -3   2   13.14    4.57
  -5  -3   2   12.78    4.15
   4   3  -2  180.76   15.47
   4   3  -2  191.34   28.06
   4   3  -2  195.01   16.50
   4   3  -2  193.22   14.09
   4   3  -2  180.57   15.72
   4   3  -2  189.48   13.14
   4   3  -2  173.83   12.87
  -4  -3   2  182.63   12.57
  -4  -3   2  183.82   15.37
  -4  -3   2  194.31   14.34
   3   3  -2  457.50   23.95
   3   3  -2  422.20   23.58
   3   3  -2  449.99   33.11
   3   3  -2  440.36   24.65
   3   3  -2  403.06   26.34
   3   3  -2  463.06   27.57
   3   3  -2  435.48   26.60
  -3  -3   2  393.97   24.92
  -3  -3   2  416.00   28.63
  -3  -3   2  449.51   26.79
  -3  -3   2  400.93   25.35
  -3  -3   2  429.56   22.87
  -3  -3   2  417.30   26.29
   2   3  -2  537.76   31.28
   2   3  -2  561.30   31.69
   2   3  -2  565.05   28.84
   2   3  -2  583.31   28.87
   2   3  -2  801.70  478.23
   2   3  -2  559.88   29.43
   2   3  -2  585.67   36.60
   2   3  -2  479.17   64.75
   2   3  -2  559.82   36.22
   2   3  -2  581.52   31.39
  -2  -3   2  565.26   29.76
  -2  -3   2  566.62   31.59
  -2  -3   2  557.82   28.24
  -2  -3   2  539.45   29.63
  -2  -3   2  551.00  420.62
  -2  -3   2  569.96   30.51
  -2  -3   2  531.41   67.52
   1   3  -2   69.37    7.24
   1   3  -2  135.98  224.15
   1   3  -2   66.72    9.25
   1   3  -2   47.95   21.81
   1   3  -2   66.51    5.97
   1   3  -2   71.87    5.82
   1   3  -2   67.56    5.98
   1   3  -2   69.66    9.48
   1   3  -2   77.06    7.72
  -1  -3   2   67.99    4.88
  -1  -3   2   60.23    5.94
  -1  -3   2   63.37    6.29
  -1  -3   2   58.74   23.38
  -1  -3   2   94.16  225.71
  -1  -3   2   71.07    7.46
  -1  -3   2   74.98    6.42
  -1  -3   2   76.20    6.39
  -1  -3   2   68.88    4.96
  -1  -3   2   68.12    7.29
  -1  -3   2   62.63    5.29
   0   3  -2 2098.68  103.49
   0   3  -2 1995.19   97.09
   0   3  -2 1946.50   96.52
   0   3  -2 2119.41  100.57
   0   3  -2 2194.19   95.27
   0   3  -2 2039.61   95.47
   0   3  -2 1894.16  105.42
   0   3  -2 2052.48  283.42
   0   3  -2 2210.71   97.57
   0  -3   2 2097.52   95.93
   0  -3   2 2051.76   97.56
   0  -3   2 2128.07   94.25
   0  -3   2 2128.94   97.39
   0  -3   2 2133.19   93.58
   0  -3   2 2116.59   95.27
   0  -3   2 2105.40  108.22
   0  -3   2 2039.56   95.47
   0  -3   2 2152.89   93.63
  -1   3  -2   59.04    5.89
  -1   3  -2   66.19    8.03
  -1   3  -2 -109.60  157.21
  -1   3  -2   62.74    6.68
  -1   3  -2   62.53    7.14
  -1   3  -2   66.56    5.89
  -1   3  -2   69.90   18.64
  -1   3  -2   69.02   10.23
   1  -3   2   72.27    5.11
   1  -3   2   73.73    5.66
   1  -3   2   71.01    4.72
   1  -3   2   75.39    6.13
   1  -3   2   70.94    7.07
   1  -3   2   83.98   21.00
   1  -3   2   79.29   10.45
   1  -3   2   70.20    6.40
  -2   3  -2  211.99   13.22
  -2   3  -2  208.21   14.80
  -2   3  -2  172.37   27.04
  -2   3  -2  224.33   15.61
  -2   3  -2  470.63  171.17
  -2   3  -2  205.10   15.26
   2  -3   2  207.46   12.93
   2  -3   2  205.20   14.58
   2  -3   2  211.85   11.41
   2  -3   2  208.55   10.91
   2  -3   2  200.18   11.33
   2  -3   2  335.75  232.56
  -3   3  -2    6.74    2.90
  -3   3  -2    3.93    4.33
  -3   3  -2    4.57    4.11
  -3   3  -2    6.02    2.54
  -3   3  -2    6.68    4.69
  -3   3  -2    4.61    3.04
  -3   3  -2    4.34    2.56
   3  -3   2    4.22    2.75
   3  -3   2    5.23    2.73
   3  -3   2    6.68    2.62
   3  -3   2    7.13    1.94
   3  -3   2    5.59    1.68
   3  -3   2    4.54    1.49
  -4   3  -2  247.81   19.93
  -4   3  -2  260.70   20.03
  -4   3  -2  194.17   16.66
  -4   3  -2  254.32   17.17
  -4   3  -2  243.02   14.20
  -4   3  -2  274.94   22.17
  -4   3  -2  229.83   15.15
  -5   3  -2   46.85    7.78
  -5   3  -2   38.14   12.24
  -5   3  -2   53.76    5.99
  -5   3  -2   54.75   12.71
  -5   3  -2   37.90    8.88
  -5   3  -2   47.33   10.83
  -6   3  -2   12.79    4.65
  -6   3  -2   10.46    9.58
  -6   3  -2   10.04    6.07
  -6   3  -2    8.42    4.87
   6   2  -2    0.66    4.20
   6   2  -2    2.94    2.62
   6   2  -2    2.21    1.98
   6   2  -2   -3.64    5.36
  -6  -2   2    3.45    8.74
  -6  -2   2    1.31    3.10
  -6  -2   2    0.80    2.18
   5   2  -2  368.08   40.30
   5   2  -2  289.36   19.42
   5   2  -2  352.85   23.64
   5   2  -2  303.95   27.36
   5   2  -2  330.92   19.37
   5   2  -2  310.78   22.00
   5   2  -2  312.26   19.21
  -5  -2   2  332.45   19.23
  -5  -2   2  299.32   26.34
  -5  -2   2  296.91   25.18
  -5  -2   2  344.98   21.55
   4   2  -2   63.08   10.10
   4   2  -2   49.79    9.62
   4   2  -2   67.36    8.51
   4   2  -2   46.88   11.74
   4   2  -2   73.06    8.75
   4   2  -2   65.56   10.02
   4   2  -2   81.93    7.42
  -4  -2   2   68.76    9.46
  -4  -2   2   71.66    6.72
  -4  -2   2   80.61    8.24
  -4  -2   2   76.06    8.55
   3   2  -2  268.72   18.50
   3   2  -2  240.11   16.23
   3   2  -2   81.49   44.66
   3   2  -2  229.94   14.22
   3   2  -2  225.19   15.95
   3   2  -2  244.07   20.84
   3   2  -2  235.88   14.12
  -3  -2   2  219.89   15.82
  -3  -2   2  237.78   14.73
  -3  -2   2  221.76   13.26
  -3  -2   2  218.11   16.64
  -3  -2   2  240.11   15.98
  -3  -2   2  234.82   15.66
  -3  -2   2  200.74   13.05
  -3  -2   2  171.94   66.98
   2   2  -2  103.71    7.48
   2   2  -2   88.75    7.82
   2   2  -2  113.78    7.72
   2   2  -2  106.40    7.54
   2   2  -2  106.94   12.33
   2   2  -2  105.18    8.84
   2   2  -2  100.45   22.26
   2   2  -2  102.43    8.69
   2   2  -2   66.29  193.84
   2   2  -2  111.71   11.41
  -2  -2   2  103.50    8.92
  -2  -2   2  104.88    7.86
  -2  -2   2   99.16   27.37
  -2  -2   2   92.01    6.81
  -2  -2   2 -166.32  173.83
   1   2  -2   62.83    4.85
   1   2  -2   60.55    5.25
   1   2  -2   73.24   14.77
   1   2  -2   50.21    6.64
   1   2  -2   55.30    5.62
   1   2  -2   56.84    7.77
   1   2  -2   61.19    5.17
   1   2  -2   55.03    5.74
   1   2  -2   52.37    4.70
   1   2  -2  164.04  107.04
  -1  -2   2   63.27    4.91
  -1  -2   2   55.19    6.03
  -1  -2   2   68.55   16.27
  -1  -2   2   54.94    4.68
  -1  -2   2   56.34    4.03
  -1  -2   2   61.88    4.51
  -1  -2   2   58.48    5.56
  -1  -2   2   55.25    5.17
  -1  -2   2  -52.67  103.79
  -1  -2   2   51.23    4.88
  -1  -2   2   56.76    4.65
  -1  -2   2   54.36    3.90
   0   2  -2  122.91   15.81
   0   2  -2  116.08    9.22
   0   2  -2  121.66    7.48
   0   2  -2  111.29    8.27
   0   2  -2  125.85    8.27
   0   2  -2  128.68    9.18
   0   2  -2  120.36   10.31
   0   2  -2  123.60   10.46
   0   2  -2   51.53   81.03
   0   2  -2  109.23    7.48
   0  -2   2  120.25   85.69
   0  -2   2  120.81    7.68
   0  -2   2  107.27    9.51
   0  -2   2  125.28    7.16
   0  -2   2  119.68    6.73
   0  -2   2  107.70    7.97
   0  -2   2  114.64    6.92
   0  -2   2  119.68   10.45
   0  -2   2  113.97   16.76
   0  -2   2  129.27    8.91
   0  -2   2  134.11    7.87
  -1   2  -2  261.18   13.72
  -1   2  -2  262.27   16.80
  -1   2  -2  232.95   15.52
  -1   2  -2  306.55   87.78
  -1   2  -2  263.94   16.45
  -1   2  -2  254.76   14.74
  -1   2  -2  278.90   20.35
  -1   2  -2  260.66   15.81
  -1   2  -2  254.27   16.30
   1  -2   2  287.10   14.09
   1  -2   2  290.93   13.68
   1  -2   2  289.19   16.38
   1  -2   2  255.01   14.89
   1  -2   2   78.07  130.20
   1  -2   2  280.71   23.56
   1  -2   2  294.27   14.85
   1  -2   2  268.79   13.17
  -2   2  -2    1.56    2.25
  -2   2  -2    7.19    2.69
  -2   2  -2    0.24    1.73
  -2   2  -2    2.05    2.13
  -2   2  -2    1.55    2.97
  -2   2  -2    1.07    2.11
  -2   2  -2    1.87    2.10
   2  -2   2    1.42    1.09
   2  -2   2   67.41  100.74
   2  -2   2    3.23    1.07
   2  -2   2    1.46    1.06
   2  -2   2    5.70    4.96
  -3   2  -2  313.52   17.15
  -3   2  -2  287.09   18.31
  -3   2  -2  316.78   18.42
  -3   2  -2  284.78   20.20
  -3   2  -2  299.93   16.26
  -3   2  -2  311.52   22.06
  -3   2  -2  303.10   20.63
   3  -2   2  299.59   14.64
   3  -2   2  327.84   18.48
  -4   2  -2  479.20   25.37
  -4   2  -2  491.27   31.07
  -4   2  -2  472.48   25.87
  -4   2  -2  465.27   28.05
  -4   2  -2  526.83   28.41
  -4   2  -2  486.06   30.92
  -4   2  -2  508.19   31.81
   4  -2   2  485.69   29.50
  -5   2  -2   47.20   10.26
  -5   2  -2   36.77    5.79
  -5   2  -2   46.77    8.96
  -5   2  -2   37.93    9.07
  -5   2  -2   45.69    7.78
  -5   2  -2   51.43    5.69
  -5   2  -2   34.44    8.29
  -6   2  -2  183.89   16.55
  -6   2  -2  169.76   19.34
  -6   2  -2  180.63   16.95
  -6   2  -2  193.42   12.33
  -6   2  -2  208.07   12.60
   6   1  -2    7.79    4.59
   6   1  -2   21.44    6.75
   6   1  -2   11.22    3.70
   6   1  -2   17.24    3.63
  -6  -1   2   16.25    4.54
  -6  -1   2   16.89    3.71
   5   1  -2    1.27    3.35
   5   1  -2    6.76    3.60
   5   1  -2    3.63   13.51
   5   1  -2    1.12    2.56
   5   1  -2    6.45    3.01
   5   1  -2    3.19    2.64
  -5  -1   2    3.41    3.00
  -5  -1   2    1.93    1.66
  -5  -1   2    4.60    3.11
  -5  -1   2    4.52    5.34
  -5  -1   2    5.36    3.15
   4   1  -2   53.75    6.85
   4   1  -2   53.92    8.37
   4   1  -2   62.09   13.41
   4   1  -2   53.51    8.31
   4   1  -2   54.66    7.16
   4   1  -2   47.74    6.49
  -4  -1   2   63.14    6.61
  -4  -1   2   65.53    6.23
  -4  -1   2   56.29    6.66
   3   1  -2  586.22   29.30
   3   1  -2  606.53   29.74
   3   1  -2  240.20  279.81
   3   1  -2  542.35   49.81
   3   1  -2  593.22   29.62
   3   1  -2  603.41   31.79
   3   1  -2  620.18   31.75
   3   1  -2  615.51   36.90
  -3  -1   2  600.51   29.68
  -3  -1   2  293.83  262.23
  -3  -1   2  522.41   28.81
  -3  -1   2  571.61   29.17
  -3  -1   2  578.38   31.38
   2   1  -2  104.33    6.89
   2   1  -2  104.17    6.96
   2   1  -2   99.92    8.35
   2   1  -2  105.67    7.50
   2   1  -2  102.13    7.88
   2   1  -2  157.05   19.33
   2   1  -2   31.68  107.02
  -2  -1   2  113.56    6.68
  -2  -1   2  114.83    6.80
  -2  -1   2 -122.65  102.83
  -2  -1   2  108.01    7.34
  -2  -1   2  116.05    7.62
  -2  -1   2  101.28    7.23
  -2  -1   2  109.58    6.78
  -2  -1   2   82.56   18.79
  -2  -1   2  107.60    7.31
   1   1  -2 2946.85  132.02
   1   1  -2 3006.26  133.24
   1   1  -2 2962.24  138.70
   1   1  -2 2811.87  133.13
   1   1  -2 3027.10  131.84
   1   1  -2 3019.31  213.83
   1   1  -2 3026.45  131.35
  -1  -1   2 2945.47  130.89
  -1  -1   2 3018.03  131.93
  -1  -1   2 2909.39  134.52
  -1  -1   2 3025.32  131.77
  -1  -1   2 2792.23  132.54
  -1  -1   2 2914.45  209.29
  -1  -1   2 2847.66  139.80
  -1  -1   2 3051.30  130.76
   0   1  -2  368.78   19.33
   0   1  -2  382.38   24.45
   0   1  -2  398.66   20.22
   0   1  -2  459.26   75.69
   0   1  -2  377.21   18.52
   0   1  -2  360.27   18.61
   0   1  -2  374.36   20.33
   0   1  -2  389.84   20.80
   0   1  -2  401.04   19.66
   0  -1   2  378.13   18.77
   0  -1   2  379.40   20.06
   0  -1   2  395.74   19.07
   0  -1   2  300.61   69.79
   0  -1   2  384.23   18.23
   0  -1   2  396.10   18.62
   0  -1   2  399.15   25.48
   0  -1   2  389.30   18.92
  -1   1  -2 3665.03  159.80
  -1   1  -2 3410.29  159.60
  -1   1  -2 3596.90  160.27
  -1   1  -2 3716.48  161.43
  -1   1  -2 3035.37  158.55
   1  -1   2 3810.49  215.03
   1  -1   2 3686.90  156.15
  -2   1  -2  431.37   20.86
  -2   1  -2  431.25   21.95
  -2   1  -2  416.77   21.01
  -2   1  -2  412.24   24.43
   2  -1   2  441.60   63.64
   2  -1   2  425.39   19.95
   2  -1   2  446.63   22.10
   2  -1   2  384.66   22.12
   2  -1   2  429.67   20.48
  -3   1  -2  330.38   18.78
  -3   1  -2  311.12   16.91
  -3   1  -2  312.65   17.04
  -3   1  -2  323.83   21.31
  -3   1  -2  327.63   20.73
  -3   1  -2  327.76   19.04
  -3   1  -2  290.34   20.88
   3  -1   2  303.61   17.90
   3  -1   2  326.29   18.50
  -4   1  -2  155.08   14.77
  -4   1  -2  162.79   14.21
  -4   1  -2  157.36   10.71
  -4   1  -2  173.49   12.67
  -4   1  -2  152.62   10.67
  -4   1  -2  151.72   14.62
  -4   1  -2  152.91   12.51
   4  -1   2  162.75   21.11
   4  -1   2  152.94    8.68
  -5   1  -2  125.01   11.38
  -5   1  -2  123.49   14.15
  -5   1  -2  125.31   14.16
  -5   1  -2  137.07   10.41
  -5   1  -2  131.86   12.39
  -5   1  -2  131.23   14.62
  -5   1  -2  132.80   10.17
  -6   1  -2    6.09    5.53
  -6   1  -2   14.00    4.88
  -6   1  -2    7.31    3.87
  -6   1  -2    8.65    6.50
   6   0  -2   19.64    4.14
   6   0  -2   15.27    7.89
   6   0  -2   23.33    4.66
  -6   0   2   39.21    6.95
  -6   0   2   19.18    4.96
  -6   0   2   31.18    5.45
   5   0  -2  711.50   49.81
   5   0  -2  616.71   36.56
   5   0  -2  597.31   33.57
   5   0  -2  679.69   39.11
  -5   0   2  664.61   36.46
  -5   0   2  593.67   31.66
  -5   0   2  656.84   34.21
  -5   0   2  679.41   34.69
   4   0  -2   64.96    7.81
   4   0  -2   70.98    6.73
   4   0  -2   68.50    7.88
   4   0  -2   64.61    6.06
   4   0  -2   73.07   13.69
   4   0  -2   74.98    8.16
  -4   0   2   74.74   13.14
  -4   0   2   79.13    7.07
  -4   0   2   54.87    9.86
  -4   0   2   75.13    7.45
  -4   0   2   76.01    6.87
   3   0  -2  558.29   27.52
   3   0  -2  545.01   43.80
   3   0  -2  565.54   49.43
   3   0  -2  554.05   27.95
   3   0  -2  573.02   28.08
   3   0  -2  514.60   31.69
   3   0  -2  570.94   33.72
   3   0  -2  572.63   29.60
  -3   0   2  585.71   28.19
  -3   0   2  207.39  175.52
  -3   0   2  549.48   30.18
  -3   0   2  555.50   28.12
  -3   0   2   88.00  269.24
  -3   0   2  565.95   32.52
   2   0  -2  109.44    7.92
   2   0  -2   95.05   15.33
   2   0  -2  108.94   16.74
   2   0  -2  106.30    6.99
   2   0  -2  101.15    8.22
   2   0  -2  108.38    6.74
  -2   0   2   95.09  119.84
  -2   0   2  104.09    7.61
  -2   0   2   97.94  101.73
  -2   0   2  113.39    9.60
  -2   0   2  111.36    6.55
   1   0  -2  457.12   28.34
   1   0  -2  441.86   24.44
   1   0  -2  460.31   22.01
   1   0  -2  501.19   30.64
   1   0  -2  491.90   30.88
   1   0  -2  448.68   23.41
   1   0  -2  479.03   23.44
  -1   0   2  401.98   24.96
  -1   0   2  372.96   79.43
  -1   0   2  476.50   21.70
  -1   0   2  477.07   22.55
  -1   0   2  420.75  103.06
  -1   0   2  458.55   22.16
  -1   0   2  440.58   23.59
  -1   0   2  488.48   21.52
  -1   0   2  447.88   21.91
   0   0  -2 1266.16   57.28
   0   0  -2 1256.14   57.63
   0   0  -2 1229.29   60.81
   0   0  -2 1413.45   58.84
   0   0  -2 1160.06   59.67
   0   0  -2 1248.47   62.66
   0   0  -2 1293.79   64.69
   0   0  -2 1273.73   60.11
   0   0   2 1403.54  134.01
   0   0   2 1197.77   59.17
   0   0   2 1203.48   57.88
   0   0   2 1254.47  117.04
   0   0   2 1344.90   58.28
   0   0   2 1274.58   57.28
   0   0   2 1363.88   57.80
  -1   0  -2  333.85   20.14
  -1   0  -2  290.26   16.76
  -1   0  -2  314.35   17.78
  -1   0  -2  291.80   21.73
  -1   0  -2  299.37   14.79
  -1   0  -2  289.65   17.40
   1   0   2  325.88   15.25
   1   0   2  281.41   20.04
   1   0   2  313.19   15.19
   1   0   2  277.57   94.07
   1   0   2  317.61   14.59
  -2   0  -2   49.82    8.01
  -2   0  -2   51.31    5.13
  -2   0  -2   49.37    7.56
  -2   0  -2   41.69   10.34
  -2   0  -2   43.67    5.96
   2   0   2   58.94   98.31
   2   0   2   39.98    3.17
   2   0   2   39.16    3.52
   2   0   2   36.44    3.40
   2   0   2   38.29    2.74
   2   0   2   94.27   75.94
  -3   0  -2    1.84    1.85
  -3   0  -2    2.23    2.39
  -3   0  -2    4.05    2.29
  -3   0  -2    2.57    2.80
  -3   0  -2    4.63    2.20
  -3   0  -2    6.21    3.26
   3   0   2    3.54    2.41
   3   0   2    2.26    1.34
   3   0   2    2.42    1.19
   3   0   2    2.00    1.24
  -4   0  -2  187.89   13.93
  -4   0  -2  164.83   11.49
  -4   0  -2  169.68   15.85
  -4   0  -2  160.71   16.09
  -4   0  -2  175.53   11.87
  -4   0  -2  172.87   12.80
   4   0   2  178.11   11.05
   4   0   2  163.89    9.74
  -5   0  -2  133.12   10.76
  -5   0  -2  135.40   14.63
  -5   0  -2  144.61   13.02
  -5   0  -2  118.95   14.40
   5   0   2  151.83    9.26
  -6   0  -2   74.20    9.86
  -6   0  -2   56.89    9.89
   6  -1  -2   -0.06    2.90
   6  -1  -2   -0.98    5.76
   6  -1  -2   -2.23    2.58
  -6   1   2    3.19    2.17
  -6   1   2    1.51    2.30
  -6   1   2    1.01    2.73
   5  -1  -2  111.09   19.24
   5  -1  -2  140.48   12.77
   5  -1  -2  125.95   10.70
   5  -1  -2  126.83   11.56
  -5   1   2  138.95   12.10
  -5   1   2  124.32   10.77
  -5   1   2  133.21   10.72
  -5   1   2  124.90   14.77
   4  -1  -2   10.96    3.45
   4  -1  -2   14.02    3.86
   4  -1  -2  -17.38   58.76
   4  -1  -2   11.75    3.13
   4  -1  -2   13.37    2.94
   4  -1  -2   14.62    6.11
  -4   1   2   10.75    4.56
  -4   1   2   18.72    4.58
  -4   1   2   15.32    3.65
  -4   1   2   13.40    3.57
   3  -1  -2  363.13   17.95
   3  -1  -2  287.79   39.74
   3  -1  -2  373.63   21.17
   3  -1  -2  341.85   19.88
   3  -1  -2  301.99   23.05
   3  -1  -2  330.70   17.65
   3  -1  -2  337.75   39.52
  -3   1   2  323.77   21.42
  -3   1   2  341.59   18.47
  -3   1   2  419.79  274.24
  -3   1   2  107.65  183.03
  -3   1   2  351.09   21.98
  -3   1   2  349.25   19.01
   2  -1  -2  637.78   29.27
   2  -1  -2  633.08   38.82
   2  -1  -2  561.30   27.96
   2  -1  -2  540.80   29.52
   2  -1  -2  620.38   28.00
   2  -1  -2  615.93   28.27
  -2   1   2  546.71   32.35
  -2   1   2  584.59   31.18
  -2   1   2  295.59  110.93
  -2   1   2  551.11   28.50
  -2   1   2  596.57   32.18
  -2   1   2  417.02  159.66
  -2   1   2  618.03   29.37
  -2   1   2  602.42   28.06
   1  -1  -2 3202.65  152.37
   1  -1  -2 3337.43  147.50
   1  -1  -2 3799.14  260.15
   1  -1  -2 3268.74  148.96
   1  -1  -2 3402.09  147.43
   1  -1  -2 3602.12  155.59
  -1   1   2 3333.47  148.53
  -1   1   2 3300.95  149.83
  -1   1   2 3226.74  150.06
  -1   1   2 3385.77  156.15
  -1   1   2 3190.39  152.40
  -1   1   2 3407.25  264.14
  -1   1   2 3294.47  147.26
  -1   1   2 3210.21  147.67
  -1   1   2 3266.87  149.17
   0  -1  -2  169.98   12.09
   0  -1  -2  176.51   15.54
   0  -1  -2  171.75    9.75
   0  -1  -2  181.19    9.61
   0  -1  -2  173.60    9.21
   0  -1  -2  152.72   11.19
   0  -1  -2  108.81   92.61
   0  -1  -2  164.88   10.48
   0  -1  -2  177.99   10.29
   0  -1  -2  163.17   11.79
   0   1   2  173.53    9.86
   0   1   2  180.55   10.34
   0   1   2  168.65   10.18
   0   1   2  173.94    9.67
   0   1   2  165.66   11.10
   0   1   2  171.91   16.18
   0   1   2  338.41  108.04
   0   1   2  164.05   13.68
   0   1   2  179.98    9.40
  -1  -1  -2 2489.90  108.09
  -1  -1  -2 2378.18  109.06
  -1  -1  -2 2536.75  111.65
  -1  -1  -2 2293.68  109.50
  -1  -1  -2 2427.24  226.75
  -1  -1  -2 2098.60  111.17
  -1  -1  -2 2459.83  110.80
  -1  -1  -2 2418.15  110.63
  -1  -1  -2 2561.68  115.73
   1   1   2 2387.34  108.55
   1   1   2 2554.29  108.09
   1   1   2 2852.68  240.81
   1   1   2 2392.17  110.49
   1   1   2 2330.87  109.11
   1   1   2 2573.92  116.49
  -2  -1  -2  247.52  166.97
  -2  -1  -2  457.11   23.33
  -2  -1  -2  464.32   24.65
  -2  -1  -2  422.21   32.10
  -2  -1  -2  429.48   21.87
  -2  -1  -2  406.67   21.57
   2   1   2  471.08   22.54
   2   1   2  389.29   23.04
   2   1   2  400.57   22.88
   2   1   2  391.61   21.08
   2   1   2  436.75   21.84
   2   1   2  439.48   21.44
   2   1   2  160.79  185.80
  -3  -1  -2 1294.42   62.69
  -3  -1  -2 1148.37   59.15
  -3  -1  -2 1271.87   58.29
  -3  -1  -2 1210.04   57.87
  -3  -1  -2 1300.96   60.24
   3   1   2 1210.57   57.25
   3   1   2 1240.64   58.08
   3   1   2 1276.86   56.58
   3   1   2 1232.11   59.84
   3   1   2  302.58  600.35
   3   1   2 1206.04   80.89
   3   1   2 1189.73   56.96
   3   1   2 1177.06   59.24
   3   1   2 1218.23   60.75
  -4  -1  -2   26.41    7.84
  -4  -1  -2   23.66    5.23
  -4  -1  -2   24.31    6.62
  -4  -1  -2   17.24    3.86
  -4  -1  -2   24.51   11.51
   4   1   2   25.52    3.89
   4   1   2   26.55    4.63
   4   1   2   29.41    4.77
   4   1   2   28.50    4.94
  -5  -1  -2   28.07    6.79
  -5  -1  -2   29.05    9.82
  -5  -1  -2   42.31    9.23
  -5  -1  -2   19.64    7.35
   5   1   2   33.15    4.69
   5   1   2   32.85    5.95
   5   1   2   39.35    5.89
  -6  -1  -2    9.14    5.18
  -6  -1  -2   13.38    5.40
  -6  -1  -2   16.01    6.06
   6  -2  -2   95.46    9.22
   6  -2  -2   78.78    9.14
  -6   2   2  109.38    9.18
  -6   2   2   89.52   10.07
  -6   2   2   75.66   13.84
  -6   2   2  117.26    9.63
   5  -2  -2  144.32   11.43
   5  -2  -2  145.53   11.09
   5  -2  -2  155.08   13.70
   5  -2  -2  145.30   23.24
  -5   2   2  134.27   12.18
  -5   2   2  147.69   15.92
  -5   2   2  148.94   11.77
  -5   2   2  140.66   11.65
   4  -2  -2  366.97   20.07
   4  -2  -2  346.76   19.83
   4  -2  -2  363.48   22.06
   4  -2  -2  335.41   19.74
   4  -2  -2  388.67   22.79
  -4   2   2  391.78   21.59
  -4   2   2  356.45   23.13
  -4   2   2  365.52   21.53
  -4   2   2  375.09   21.76
  -4   2   2  382.84   25.78
   3  -2  -2 1797.45   82.37
   3  -2  -2 1936.83   84.43
   3  -2  -2 1827.65   82.45
   3  -2  -2 1834.06   82.98
   3  -2  -2 1806.81  101.59
   3  -2  -2 1850.86   85.10
  -3   2   2 1856.04   84.19
  -3   2   2  936.61  377.39
  -3   2   2 1758.87   88.77
  -3   2   2 1783.48   89.10
  -3   2   2 1197.88  320.41
  -3   2   2 1762.23   85.45
   2  -2  -2  -29.78  166.68
   2  -2  -2   91.55   18.71
   2  -2  -2   88.34    6.66
   2  -2  -2   86.31    5.72
   2  -2  -2   83.58    6.02
  -2   2   2   82.73    9.11
  -2   2   2   86.23    8.19
  -2   2   2   87.11    9.44
  -2   2   2   58.55  198.66
  -2   2   2   86.68    6.61
   1  -2  -2 2526.11  109.13
   1  -2  -2 2540.14  107.89
   1  -2  -2 2403.52  109.67
   1  -2  -2 2477.90  108.42
   1  -2  -2 2393.21  113.38
   1  -2  -2 2247.31  382.35
   1  -2  -2 2443.46  117.63
  -1   2   2 2120.74  108.96
  -1   2   2 2511.17  108.38
  -1   2   2 2140.12  287.77
  -1   2   2 2259.64  108.14
  -1   2   2 2497.96  109.19
  -1   2   2 2400.74  110.23
  -1   2   2 2371.66  114.06
  -1   2   2 2377.73  119.13
  -1   2   2 2492.94  111.24
   0  -2  -2  217.23   12.40
   0  -2  -2  210.15   23.59
   0  -2  -2  193.83   18.24
   0  -2  -2  198.13   12.50
   0  -2  -2  210.95   11.48
   0  -2  -2  206.76   12.63
   0  -2  -2  212.67   14.89
   0  -2  -2  213.94   12.44
   0  -2  -2  240.08  143.07
   0  -2  -2  226.51   11.72
   0  -2  -2  215.72   11.47
   0   2   2  210.67   12.12
   0   2   2  206.15   11.62
   0   2   2  210.97   12.06
   0   2   2  194.30   12.43
   0   2   2  321.74  156.73
   0   2   2  220.69   13.09
   0   2   2  210.03   13.40
   0   2   2  191.16   24.34
   0   2   2  222.30   16.59
  -1  -2  -2   22.93   12.89
  -1  -2  -2   38.56    5.36
  -1  -2  -2   54.00   16.54
  -1  -2  -2   36.10    5.56
  -1  -2  -2   42.87    5.90
  -1  -2  -2  337.80  182.09
  -1  -2  -2   33.64    3.98
  -1  -2  -2   30.65    3.25
   1   2   2   36.33    5.98
   1   2   2   41.97    4.73
   1   2   2   30.11    5.86
   1   2   2   42.92    9.23
   1   2   2  242.72  195.04
   1   2   2   36.28    4.18
   1   2   2   40.10    5.85
   1   2   2   31.87    4.19
   1   2   2   39.77   16.11
   1   2   2   41.83    6.23
  -2  -2  -2    2.41    1.95
  -2  -2  -2  -36.22  324.78
  -2  -2  -2    1.73    1.56
  -2  -2  -2    1.67    1.64
   2   2   2    2.58    1.21
   2   2   2 -257.24  345.87
   2   2   2    3.56    1.78
   2   2   2    6.17    2.95
   2   2   2  -11.89   25.91
   2   2   2    3.88    1.64
   2   2   2    2.11    2.50
   2   2   2    1.66    2.05
   2   2   2    2.12    1.44
  -3  -2  -2  162.70   13.37
  -3  -2  -2  158.86   14.07
  -3  -2  -2  171.53   11.90
  -3  -2  -2  167.16   12.69
   3   2   2  183.34   12.55
   3   2   2  145.82   11.99
   3   2   2  161.37   10.77
   3   2   2  163.44   16.52
   3   2   2  168.69   13.30
   3   2   2  161.19   11.16
   3   2   2  159.02   10.31
  -4  -2  -2   -1.12    2.93
  -4  -2  -2    2.54    4.09
  -4  -2  -2    0.52    2.84
  -4  -2  -2    0.72    2.00
  -4  -2  -2   -0.13    2.17
   4   2   2    0.93    2.28
   4   2   2    0.77    1.79
   4   2   2    0.99    1.38
   4   2   2   -0.61    1.64
   4   2   2    0.40    2.95
  -5  -2  -2   80.44    9.41
  -5  -2  -2   92.97   10.84
  -5  -2  -2   42.44   11.54
  -5  -2  -2   88.69   10.21
   5   2   2   74.07    7.05
   5   2   2   80.93    6.70
   5   2   2   69.92   10.44
   6  -3  -2    2.13    5.78
   6  -3  -2    9.22    4.75
   6  -3  -2    2.32    3.52
  -6   3   2    0.67    2.01
  -6   3   2    0.36    2.01
  -6   3   2    1.01    3.41
   5  -3  -2    1.84    2.78
   5  -3  -2    4.37    3.08
   5  -3  -2    2.56    4.49
  -5   3   2    3.80    3.49
  -5   3   2    4.57    2.49
  -5   3   2    2.40    2.45
   4  -3  -2   85.39    8.81
   4  -3  -2   96.44    7.70
   4  -3  -2   93.17    9.79
   4  -3  -2   96.28    9.25
   4  -3  -2   92.37    7.58
  -4   3   2   99.97   18.33
  -4   3   2  103.20   14.47
  -4   3   2   88.34   13.55
  -4   3   2   92.06   11.56
   3  -3  -2   45.36    4.42
   3  -3  -2   48.86    4.64
   3  -3  -2   46.93    4.88
   3  -3  -2   49.79    7.59
   3  -3  -2   55.66    5.93
   3  -3  -2   56.77   77.34
  -3   3   2   48.03    9.68
  -3   3   2   41.86    6.57
  -3   3   2   79.56    9.22
  -3   3   2   51.03   64.17
  -3   3   2   50.21    8.33
   2  -3  -2   35.94    4.13
   2  -3  -2   30.25    4.52
   2  -3  -2   29.28    4.87
   2  -3  -2   30.82    3.75
   2  -3  -2   88.93   28.78
   2  -3  -2   30.06    4.04
   2  -3  -2  356.09  340.93
  -2   3   2   84.36  339.95
  -2   3   2   38.80    6.18
  -2   3   2   28.60    5.68
  -2   3   2   33.21    5.63
  -2   3   2   35.14    8.09
   1  -3  -2   79.33  274.74
   1  -3  -2  478.35   29.25
   1  -3  -2  455.68   21.69
   1  -3  -2  438.92   22.79
   1  -3  -2  470.57   21.92
   1  -3  -2  434.26   23.70
   1  -3  -2  432.77   23.18
   1  -3  -2  452.63   43.57
  -1   3   2  437.22   25.27
  -1   3   2  407.79   42.11
  -1   3   2  411.02   23.80
  -1   3   2  403.82   24.69
  -1   3   2  438.03   28.41
  -1   3   2  440.45   23.42
  -1   3   2  426.89  262.44
  -1   3   2  428.16   25.71
  -1   3   2  382.91   22.52
   0  -3  -2  165.69   11.25
   0  -3  -2  177.65    9.89
   0  -3  -2  169.93   10.23
   0  -3  -2  182.58   30.61
   0  -3  -2  145.75   11.07
   0  -3  -2  172.65  300.58
   0  -3  -2  161.79   11.09
   0  -3  -2  164.76   13.72
   0   3   2  -79.33  305.11
   0   3   2  165.27   15.27
   0   3   2  162.71   11.87
   0   3   2  164.47   12.72
   0   3   2  161.00   12.37
   0   3   2  157.79   10.19
   0   3   2  136.31   30.28
   0   3   2  157.81   10.48
   0   3   2  167.76   11.46
  -1  -3  -2  214.35   14.90
  -1  -3  -2  211.71   12.69
  -1  -3  -2  241.17   17.05
  -1  -3  -2  146.01   35.61
  -1  -3  -2  222.66   16.82
  -1  -3  -2    8.18  378.49
  -1  -3  -2  209.70   13.82
  -1  -3  -2  223.28   14.66
   1   3   2  386.34  443.91
   1   3   2  191.39   14.66
   1   3   2  215.14   12.67
   1   3   2  185.92   37.31
   1   3   2  224.05   13.75
   1   3   2  189.00   18.42
   1   3   2  293.94   19.90
   1   3   2  209.82   14.34
   1   3   2  221.51   13.10
  -2  -3  -2  151.77  102.78
  -2  -3  -2  164.03   12.66
  -2  -3  -2  184.84   14.95
  -2  -3  -2  171.60   13.94
   2   3   2  166.95   16.72
   2   3   2  179.52   12.22
   2   3   2  192.32   11.74
   2   3   2  160.44   10.88
   2   3   2  203.52   78.30
   2   3   2  162.34   12.73
   2   3   2  176.86   13.96
   2   3   2  175.05   13.35
  -3  -3  -2  455.94   28.64
  -3  -3  -2  441.88   25.41
  -3  -3  -2  447.88   26.47
  -3  -3  -2  420.52   27.99
   3   3   2  438.34   26.38
   3   3   2  449.02   27.61
   3   3   2  434.59   26.83
   3   3   2  458.20   23.86
   3   3   2  419.95   23.99
   3   3   2  446.02   25.18
  -4  -3  -2   64.41   11.03
  -4  -3  -2   79.86   10.70
  -4  -3  -2   37.74   10.44
  -4  -3  -2   49.05   15.31
   4   3   2   53.59    6.83
   4   3   2   70.85    8.30
   4   3   2   70.58    6.48
   4   3   2   61.01    7.81
  -5  -3  -2  101.02   17.52
  -5  -3  -2   73.30    9.12
   5   3   2   90.39    7.67
   5   3   2   75.38    9.06
   5   3   2   85.76    7.02
   6  -4  -2   76.79   10.47
   6  -4  -2   93.85    8.70
   6  -4  -2   48.85   11.05
  -6   4   2   90.47    7.90
  -6   4   2  101.08   11.72
  -6   4   2  106.03    8.68
   5  -4  -2    2.80    2.45
   5  -4  -2    0.28    3.28
   5  -4  -2    3.05    2.77
  -5   4   2    2.14    3.27
  -5   4   2    5.03    3.16
  -5   4   2    2.92    2.62
   4  -4  -2   76.13    7.12
   4  -4  -2   79.55    7.18
   4  -4  -2   80.64    8.87
   4  -4  -2   80.20    7.87
   4  -4  -2   85.06    9.60
  -4   4   2   92.27    9.24
  -4   4   2   73.54   11.67
   3  -4  -2   69.71    6.21
   3  -4  -2   71.55    6.41
   3  -4  -2   69.66    8.04
   3  -4  -2   69.34    7.87
   3  -4  -2   97.18   12.34
  -3   4   2   79.42    8.16
  -3   4   2   70.32   10.57
  -3   4   2   65.80    9.07
  -3   4   2   81.98   11.70
   2  -4  -2  313.03   19.38
   2  -4  -2  -37.37  100.84
   2  -4  -2  325.99   19.03
   2  -4  -2  352.66   18.51
   2  -4  -2  372.00   19.64
   2  -4  -2  348.84   18.24
   2  -4  -2  342.75   20.99
   2  -4  -2  322.86   20.19
  -2   4   2  348.97   21.49
  -2   4   2  317.43   23.02
  -2   4   2  354.12   26.42
  -2   4   2  -30.35  128.73
   1  -4  -2  155.34    9.74
   1  -4  -2  125.47   15.67
   1  -4  -2  137.42   10.70
   1  -4  -2  146.29    9.25
   1  -4  -2   67.96   81.30
   1  -4  -2  139.43    9.95
   1  -4  -2  139.38   10.98
   1  -4  -2  143.59   11.21
   1  -4  -2  139.15   10.60
  -1   4   2  144.05   13.41
  -1   4   2  147.55   12.75
  -1   4   2  -96.01   79.43
  -1   4   2  142.53   11.10
  -1   4   2  129.53   14.60
   0  -4  -2    0.65    2.22
   0  -4  -2    0.63    1.36
   0  -4  -2   -1.78    1.78
   0  -4  -2   -0.49    1.55
   0  -4  -2    0.89    1.55
   0  -4  -2   -0.05    0.95
   0  -4  -2   -2.26    2.04
   0  -4  -2    0.46    1.41
   0   4   2   -0.91    1.77
   0   4   2    0.94    1.98
   0   4   2   -1.47    2.21
   0   4   2    1.25    3.00
   0   4   2   -2.08    1.98
   0   4   2    1.05    2.34
   0   4   2   -0.38    1.20
  -1  -4  -2   71.53    6.87
  -1  -4  -2   79.34   12.97
  -1  -4  -2   77.05    9.95
  -1  -4  -2   86.97    8.24
  -1  -4  -2   80.81    8.86
   1   4   2   76.13    6.92
   1   4   2   71.47    8.32
   1   4   2   72.54    8.82
   1   4   2   84.27    9.33
   1   4   2  102.23   17.06
   1   4   2   71.43   10.94
  -2  -4  -2    0.26    1.89
   2   4   2    0.92    2.47
   2   4   2    0.54    1.49
   2   4   2    1.46    3.62
   2   4   2    0.28    1.98
   2   4   2    0.04    1.21
   2   4   2    1.27    1.69
  -3  -4  -2  125.36   12.70
  -3  -4  -2  147.96   13.72
  -3  -4  -2  140.22   14.16
   3   4   2  118.91   14.06
   3   4   2  150.47   10.71
   3   4   2  142.12   14.62
   3   4   2  154.48   13.71
   3   4   2  148.28   12.36
   3   4   2  151.79   10.88
  -4  -4  -2    9.91    6.67
  -4  -4  -2    6.72    4.29
  -4  -4  -2   20.38    6.23
   4   4   2   14.39    3.55
   4   4   2    9.48    3.87
   4   4   2    9.36    2.89
   4   4   2   11.67    4.63
   4   4   2    7.25    4.45
   5  -5  -2    6.90    2.70
   5  -5  -2    3.78    2.99
   5  -5  -2   10.16    4.87
  -5   5   2    4.32    2.99
  -5   5   2    8.62    3.54
  -5   5   2    9.22    5.50
   4  -5  -2   80.85    8.02
   4  -5  -2   83.56    9.14
   4  -5  -2   74.50    8.89
   4  -5  -2   71.59    8.14
   4  -5  -2   63.01    9.94
  -4   5   2   78.32    8.25
  -4   5   2   57.54    9.68
   3  -5  -2   10.77    4.10
   3  -5  -2    5.70    3.15
   3  -5  -2   16.30    4.36
   3  -5  -2   14.10    3.55
   3  -5  -2   12.53    3.36
  -3   5   2   15.00    6.70
  -3   5   2    9.52    4.97
  -3   5   2   18.99    5.50
   2  -5  -2  395.67   24.83
   2  -5  -2  420.32   22.64
   2  -5  -2  415.90   23.50
   2  -5  -2  393.67   22.00
   2  -5  -2  420.04   25.34
  -2   5   2  402.27   31.29
   1  -5  -2   27.64    4.79
   1  -5  -2   32.42    5.36
   1  -5  -2   43.96   10.90
   1  -5  -2   24.40    5.91
   1  -5  -2   31.48    6.49
   1  -5  -2   26.50    5.54
   1  -5  -2   33.56    4.94
   1  -5  -2   33.52    6.45
  -1   5   2   36.84    8.69
  -1   5   2   22.22    7.88
   0  -5  -2  230.34   15.74
   0  -5  -2  259.70   21.65
   0  -5  -2  258.45   17.55
   0  -5  -2  236.43   17.55
   0  -5  -2  252.98   16.69
   0  -5  -2  238.36   17.91
   0   5   2  249.01   19.16
   0   5   2  252.92   17.38
   0   5   2  252.28   23.41
   0   5   2  282.96   21.07
  -1  -5  -2  260.95   17.79
  -1  -5  -2  289.28   22.66
  -1  -5  -2  277.22   19.84
  -1  -5  -2  251.66   16.49
   1   5   2  284.01   25.29
   1   5   2  271.73   16.39
   1   5   2  256.69   22.12
   1   5   2  255.75   17.87
   1   5   2  222.77   19.49
   1   5   2  226.61   18.99
   1   5   2  274.40   20.15
  -2  -5  -2  234.02   20.15
  -2  -5  -2  213.21   19.13
   2   5   2  228.33   14.64
   2   5   2  224.35   16.22
   2   5   2  227.90   18.09
   2   5   2  230.70   17.98
   2   5   2  209.47   18.10
   2   5   2  217.22   14.51
  -3  -5  -2   63.61    8.02
  -3  -5  -2   61.22    8.56
   3   5   2   77.88    7.01
   3   5   2   75.99    9.16
   3   5   2   58.43    6.92
   3   5   2   65.03   10.25
  -4  -5  -2   36.94    7.26
   4   5   2   40.81    6.62
   4   5   2   47.89    7.00
   4   5   2   49.74    6.91
   5  -6  -2   49.97    6.39
   5  -6  -2   42.64    6.90
  -5   6   2   55.71    5.70
   4  -6  -2   97.31    7.77
   4  -6  -2  102.39    9.63
   4  -6  -2   91.49    9.42
   4  -6  -2  119.86    9.12
   4  -6  -2   84.55   11.45
  -4   6   2   79.08   11.28
  -4   6   2  114.68    9.21
  -4   6   2   75.06    8.86
   3  -6  -2   18.14    5.24
   3  -6  -2   13.17    3.47
   3  -6  -2   14.85    4.08
   3  -6  -2   18.94    4.56
   3  -6  -2   16.28    5.41
  -3   6   2   21.86    8.26
  -3   6   2   14.33    3.91
   2  -6  -2  118.64   12.18
   2  -6  -2   87.90   10.96
   2  -6  -2   92.07    8.43
   2  -6  -2  103.62    8.95
   2  -6  -2   95.12   10.83
  -2   6   2   59.23   13.18
   1  -6  -2    2.24    2.30
   1  -6  -2    2.35    3.40
   1  -6  -2    1.73    2.21
   1  -6  -2    0.75    8.62
   1  -6  -2   -1.70    4.11
   1  -6  -2   -0.27    2.89
  -1   6   2   -0.05    2.74
  -1   6   2    2.42    6.42
   0  -6  -2   92.17    8.51
   0  -6  -2   92.55   10.00
   0  -6  -2   76.63   12.79
   0  -6  -2   61.81   10.15
   0   6   2  104.84   12.29
   0   6   2   84.95   25.64
   0   6   2   92.34   14.06
  -1  -6  -2   23.84    5.32
  -1  -6  -2   18.45    6.26
   1   6   2   26.53    5.97
   1   6   2   19.15    5.62
   1   6   2   27.41    7.02
   1   6   2   21.02    8.86
  -2  -6  -2    0.66    3.01
   2   6   2    4.80    2.83
   2   6   2    2.20    4.65
   2   6   2  -10.52    6.91
  -3  -6  -2    1.34    2.68
   3   6   2    2.27    2.91
   3  -7  -2   11.83    3.55
   3  -7  -2    9.04    5.99
   3  -7  -2    2.38    4.48
   3  -7  -2    7.19    2.64
  -3   7   2   10.76    5.22
  -3   7   2   13.74    3.51
   2  -7  -2   60.43    6.40
   2  -7  -2   55.65    8.48
   2  -7  -2   58.43    7.78
  -2   7   2   58.43    6.06
  -2   7   2   65.11   15.44
   1  -7  -2   59.89    8.86
   1  -7  -2   34.75    5.92
  -1   7   2   43.98    9.81
   0  -7  -2   71.70    7.41
   0   7   2   85.16   11.74
  -1  -7  -2   -1.25    3.02
   1   7   2   -1.65    3.45
   1   7   2   -2.62    9.04
   2   7  -3    4.51   10.76
   2   7  -3    1.86    7.30
  -2  -7   3   -1.57    3.85
  -2  -7   3  -11.72    5.56
   1   7  -3   42.11   10.78
   1   7  -3   37.00    9.25
  -1  -7   3   33.43    5.66
  -1  -7   3   31.27   10.57
  -1  -7   3   31.37    7.76
  -1  -7   3   28.35    5.91
  -1  -7   3   22.28    7.57
   0   7  -3    0.33    2.76
   0   7  -3    2.61    9.00
   0  -7   3   -3.66    4.56
   0  -7   3    2.00    3.10
   0  -7   3    1.31    2.14
   0  -7   3    3.10    3.49
   0  -7   3   -3.49    4.16
  -1   7  -3  264.18   21.42
  -1   7  -3  242.96   17.93
   1  -7   3  209.36   18.30
   1  -7   3  242.08   15.73
   1  -7   3  242.39   17.43
   1  -7   3  269.97   17.02
   1  -7   3  247.99   14.57
   1  -7   3  219.28   17.83
   1  -7   3  255.35   13.77
  -2   7  -3   15.20    4.93
  -2   7  -3   16.77    4.38
  -2   7  -3   14.04    5.44
   2  -7   3    0.09   15.31
   2  -7   3   16.88    3.72
   2  -7   3   15.42    5.46
   2  -7   3   21.88    4.27
   2  -7   3   11.80    4.83
   2  -7   3   19.12    4.40
   2  -7   3   26.49    5.76
  -3   7  -3  280.48   19.56
  -3   7  -3  326.40   20.80
   3  -7   3  283.08   22.13
   3  -7   3  317.74   16.29
   3  -7   3  343.78   19.78
   3   6  -3  118.08   12.65
   3   6  -3  126.35   14.52
   3   6  -3  125.97   10.82
  -3  -6   3   87.26   10.12
  -3  -6   3   92.36   14.74
   2   6  -3   45.49    8.81
   2   6  -3   53.72   11.49
   2   6  -3   61.23   13.15
   2   6  -3   45.93    8.32
  -2  -6   3   32.66    7.77
  -2  -6   3   40.02    7.32
  -2  -6   3   24.99   20.63
  -2  -6   3   55.99    8.80
  -2  -6   3   49.40    7.79
  -2  -6   3   49.49    9.35
   1   6  -3  104.75   13.03
   1   6  -3  118.28   12.24
   1   6  -3  131.11   17.24
   1   6  -3   97.40   14.73
  -1  -6   3  136.92   12.01
  -1  -6   3  118.76   13.55
  -1  -6   3  125.55   10.13
  -1  -6   3  128.89   12.55
  -1  -6   3  105.97   11.46
   0   6  -3   -0.75    2.78
   0   6  -3   -6.01    5.03
   0  -6   3    2.09    3.76
   0  -6   3   -0.85    1.99
   0  -6   3    1.06    2.43
   0  -6   3   -0.60    8.95
   0  -6   3    1.25    1.90
   0  -6   3    2.93    5.94
   0  -6   3    0.50    2.31
   0  -6   3    1.60    1.56
   0  -6   3    2.69    2.36
  -1   6  -3  159.69   15.68
  -1   6  -3  174.25   18.17
  -1   6  -3  200.21   22.73
   1  -6   3  146.43   12.73
   1  -6   3  126.92   15.82
   1  -6   3  148.00    9.82
   1  -6   3  146.05   13.01
   1  -6   3  137.98   11.01
   1  -6   3  146.11   12.47
   1  -6   3  138.57    9.91
   1  -6   3  134.11   12.09
  -2   6  -3   81.79    9.39
  -2   6  -3  114.09   22.85
  -2   6  -3   92.71   12.98
   2  -6   3   69.41   10.12
   2  -6   3   46.82   11.10
   2  -6   3   76.66    7.67
   2  -6   3   87.29    8.85
   2  -6   3   98.26   11.98
   2  -6   3   84.74    9.17
   2  -6   3   91.69    7.10
   2  -6   3   88.45    9.19
  -3   6  -3   13.67    5.47
  -3   6  -3    9.79    3.74
  -3   6  -3   17.28    4.22
   3  -6   3   16.56    3.06
   3  -6   3   18.21    5.40
   3  -6   3   17.83    5.07
   3  -6   3   22.37    3.81
   3  -6   3   15.14    5.83
   3  -6   3    9.62    5.13
  -4   6  -3   42.30    9.31
  -4   6  -3   24.66    7.66
  -4   6  -3   28.39    5.47
   4  -6   3   25.52    3.83
   4  -6   3   26.59    6.27
   4  -6   3   37.14    4.80
   4   5  -3   -0.66    2.58
   4   5  -3   -0.59    4.83
   4   5  -3   -1.76    2.90
   4   5  -3    2.57    4.70
  -4  -5   3    0.00    2.20
   3   5  -3   12.65    4.97
   3   5  -3   10.99   10.72
   3   5  -3    8.98    4.13
   3   5  -3   12.57    3.77
   3   5  -3    9.48    5.41
  -3  -5   3   16.93    5.27
  -3  -5   3   10.76    5.92
  -3  -5   3    5.49    7.64
   2   5  -3   89.66    8.38
   2   5  -3   72.76   15.79
   2   5  -3   82.99   12.78
   2   5  -3   68.32    9.11
   2   5  -3   56.80   10.62
   2   5  -3   46.39   16.69
  -2  -5   3   76.09    8.34
  -2  -5   3   76.60    7.92
  -2  -5   3   88.36   12.44
  -2  -5   3   92.12   15.90
  -2  -5   3   87.29   10.92
  -2  -5   3   99.66   10.96
   1   5  -3   29.44    7.13
   1   5  -3   17.42    7.24
   1   5  -3   27.41    8.11
   1   5  -3   20.84    4.68
   1   5  -3   33.56   14.32
  -1  -5   3   22.56    6.03
  -1  -5   3   24.90    4.85
  -1  -5   3   30.01    6.53
  -1  -5   3   23.22    4.09
  -1  -5   3   20.98    4.91
  -1  -5   3    6.90    7.57
  -1  -5   3   33.21    8.18
  -1  -5   3   24.31    3.84
  -1  -5   3   32.68    7.02
  -1  -5   3   26.17    7.48
   0   5  -3   55.72    9.40
   0   5  -3   66.10    9.29
   0   5  -3   88.21   14.64
   0   5  -3   52.79   11.35
   0  -5   3   52.52    6.78
   0  -5   3   61.82    8.72
   0  -5   3   55.01    9.48
   0  -5   3   68.03    7.57
   0  -5   3   80.50   13.57
   0  -5   3   50.73    9.52
   0  -5   3   39.77    6.85
   0  -5   3   62.13    7.11
   0  -5   3   64.75    5.64
   0  -5   3   65.76    5.71
  -1   5  -3  533.54   34.80
  -1   5  -3  533.54   37.11
  -1   5  -3  527.40   29.11
   1  -5   3  550.20   29.29
   1  -5   3  551.03   34.90
   1  -5   3  598.76   31.88
   1  -5   3  562.12   31.23
   1  -5   3  554.62   28.01
   1  -5   3  539.93   31.63
   1  -5   3  548.30   30.74
   1  -5   3  552.10   27.94
  -2   5  -3  153.93   11.85
  -2   5  -3  158.76   15.06
  -2   5  -3  154.32   17.32
  -2   5  -3  149.59   16.24
   2  -5   3  156.21   15.19
   2  -5   3  163.00   12.31
   2  -5   3  145.45   12.41
   2  -5   3   93.76   13.70
   2  -5   3  157.50   13.02
   2  -5   3  182.44   11.17
   2  -5   3  157.58   12.58
   2  -5   3  153.53   10.97
  -3   5  -3  680.00   36.31
  -3   5  -3  671.67   41.65
  -3   5  -3  697.59   37.91
   3  -5   3  699.86   34.46
   3  -5   3  686.91   42.83
   3  -5   3  710.57   37.92
   3  -5   3  700.75   37.04
   3  -5   3  863.51   42.93
   3  -5   3  681.83   38.07
   3  -5   3  703.82   34.64
   3  -5   3  703.55   38.25
  -4   5  -3    4.79    2.99
  -4   5  -3    3.90    7.23
  -4   5  -3    3.01    2.71
  -4   5  -3    2.15    3.51
   4  -5   3    3.92    2.21
   4  -5   3    2.16    2.18
   4  -5   3   -0.73    3.00
  -5   5  -3  452.06   26.18
  -5   5  -3  474.08   30.16
   5   4  -3    0.41    6.00
   5   4  -3    1.46    2.00
   5   4  -3    4.22    4.83
   5   4  -3   -1.70    1.87
   5   4  -3   -4.81    3.76
  -5  -4   3    4.12    4.55
  -5  -4   3    0.31    6.12
  -5  -4   3    1.05    2.92
   4   4  -3  241.25   15.66
   4   4  -3  252.89   17.43
   4   4  -3  227.33   19.33
   4   4  -3  266.95   18.85
   4   4  -3  256.03   19.40
   4   4  -3  215.26   18.87
  -4  -4   3  237.96   18.62
  -4  -4   3  266.94   16.64
   3   4  -3    2.78    2.40
   3   4  -3    8.93   11.19
   3   4  -3    4.43    4.23
   3   4  -3    8.41    3.53
   3   4  -3    3.51    3.10
   3   4  -3   -2.81    7.77
   3   4  -3    4.95    2.97
   3   4  -3    2.91    3.05
  -3  -4   3    3.09    2.98
  -3  -4   3    1.78    4.64
  -3  -4   3    6.18    3.84
  -3  -4   3    2.31    3.58
  -3  -4   3    2.91    4.44
  -3  -4   3    6.67    7.36
   2   4  -3  716.87   40.63
   2   4  -3  668.79   39.31
   2   4  -3  708.12   46.11
   2   4  -3  709.24   35.85
   2   4  -3  717.15   48.35
   2   4  -3  683.73   35.82
   2   4  -3  700.96   37.53
  -2  -4   3  703.48   37.72
  -2  -4   3  711.05   38.99
  -2  -4   3  702.93   42.28
  -2  -4   3  660.87   38.63
  -2  -4   3  720.34   43.90
  -2  -4   3  717.47   38.32
   1   4  -3  348.97   23.00
   1   4  -3  406.29   21.71
   1   4  -3  356.25   23.74
   1   4  -3  337.43   29.17
   1   4  -3  339.22   20.73
   1   4  -3  353.19   27.31
  -1  -4   3  310.62   20.22
  -1  -4   3  363.48   22.45
  -1  -4   3  357.23   22.44
  -1  -4   3  349.57   21.34
  -1  -4   3  363.08   24.19
  -1  -4   3  352.88   18.41
  -1  -4   3  326.24   20.87
  -1  -4   3  339.39   19.56
  -1  -4   3  320.93   18.19
  -1  -4   3  360.48   23.61
   0   4  -3  591.04   31.87
   0   4  -3  632.36   34.89
   0   4  -3  619.58   42.28
   0   4  -3  630.86   38.93
   0   4  -3  567.90   30.24
   0   4  -3  609.97   35.68
   0  -4   3  599.59   30.81
   0  -4   3  612.14   33.41
   0  -4   3  570.90   29.53
   0  -4   3  618.10   35.28
   0  -4   3  601.65   32.38
   0  -4   3  595.06   31.82
   0  -4   3  611.53   29.63
   0  -4   3  625.48   33.11
   0  -4   3  593.18   35.04
  -1   4  -3  459.92   28.99
  -1   4  -3  450.22   25.12
  -1   4  -3  475.23   28.68
  -1   4  -3  490.42   31.83
   1  -4   3  483.02   23.77
   1  -4   3  458.98   28.72
   1  -4   3  443.03   26.38
   1  -4   3  468.34   25.61
   1  -4   3  479.33   26.35
   1  -4   3  460.94   23.64
   1  -4   3  488.24   24.80
   1  -4   3  471.49   26.82
  -2   4  -3   68.07    8.59
  -2   4  -3   62.81   10.39
  -2   4  -3   62.34   10.97
   2  -4   3   67.52    6.67
   2  -4   3   72.50    5.79
   2  -4   3   75.07    5.64
   2  -4   3   69.72    6.00
   2  -4   3   67.08    8.65
   2  -4   3   67.86    8.86
   2  -4   3   62.90    8.94
  -3   4  -3  140.44   10.56
  -3   4  -3  129.34   11.39
  -3   4  -3  142.01   14.41
  -3   4  -3  135.47   13.40
  -3   4  -3  131.93   16.46
   3  -4   3  101.72   13.46
   3  -4   3  131.05   11.39
   3  -4   3  135.33   11.21
   3  -4   3  123.73    9.30
   3  -4   3  134.83    8.59
   3  -4   3  117.02   12.74
   3  -4   3  134.79    9.94
  -4   4  -3   85.93   10.77
  -4   4  -3  101.79   17.43
  -4   4  -3   78.70    7.49
  -4   4  -3   55.66   10.27
  -4   4  -3  105.30   14.52
   4  -4   3   75.55    9.12
   4  -4   3   80.12   10.22
   4  -4   3  103.44    6.78
  -5   4  -3   -0.27    2.55
  -5   4  -3    2.00    6.76
  -5   4  -3   -0.35    3.50
   5   3  -3   -0.49    2.06
   5   3  -3   -0.87    2.49
   5   3  -3    0.90    3.57
   5   3  -3    0.00    1.87
   5   3  -3    1.24    3.63
   5   3  -3   -1.55    3.99
  -5  -3   3    1.08    2.51
  -5  -3   3    1.24    2.21
   4   3  -3   24.95    5.34
   4   3  -3   23.68   14.54
   4   3  -3   23.00    5.69
   4   3  -3   22.23    5.84
   4   3  -3   23.69    6.74
   4   3  -3   26.63    5.11
   4   3  -3   20.45    4.34
  -4  -3   3   26.94    5.53
  -4  -3   3   16.23    4.73
   3   3  -3    4.50    4.06
   3   3  -3    6.69    4.04
   3   3  -3    7.04    9.13
   3   3  -3    2.90    2.01
   3   3  -3    3.98    3.10
   3   3  -3    2.79    5.86
   3   3  -3    5.18    2.44
  -3  -3   3    2.58    5.04
  -3  -3   3    3.62    3.69
  -3  -3   3    2.86    4.06
  -3  -3   3    5.60    3.35
  -3  -3   3    2.64    2.83
   2   3  -3   98.67    9.84
   2   3  -3   93.58   12.94
   2   3  -3  103.31    8.74
   2   3  -3   83.90   11.97
   2   3  -3   96.91    9.87
   2   3  -3  103.62    8.08
   2   3  -3  104.99   13.49
   2   3  -3   94.77    9.84
  -2  -3   3  102.91   10.30
  -2  -3   3   95.25    9.85
  -2  -3   3   73.61   76.71
  -2  -3   3   90.03    8.43
  -2  -3   3   96.99    9.09
  -2  -3   3  107.37    9.36
  -2  -3   3   90.84    9.43
  -2  -3   3  105.90    7.87
  -2  -3   3  101.78    8.73
   1   3  -3    2.20    1.64
   1   3  -3    6.67    2.47
   1   3  -3    7.75    4.23
   1   3  -3    8.50    3.03
   1   3  -3    3.39    2.53
   1   3  -3  354.90  370.03
   1   3  -3    0.91    2.64
   1   3  -3  -26.75   31.71
   1   3  -3    4.93    3.71
  -1  -3   3    7.28    2.37
  -1  -3   3    8.01    3.18
  -1  -3   3    3.10    1.31
  -1  -3   3   10.39    3.36
  -1  -3   3    3.87    2.47
  -1  -3   3    4.92    2.00
  -1  -3   3   55.38   36.66
  -1  -3   3  -27.49  319.80
  -1  -3   3    4.16    1.70
  -1  -3   3    7.63    2.37
  -1  -3   3    7.43    1.91
   0   3  -3   62.14    8.47
   0   3  -3   52.64   10.93
   0   3  -3   56.44   10.17
   0   3  -3   48.39   25.97
   0   3  -3  143.89  254.12
   0   3  -3   56.98    8.09
   0   3  -3   70.57   10.68
   0   3  -3   92.26    8.65
   0  -3   3   48.30    5.18
   0  -3   3   50.79    6.47
   0  -3   3   48.59    4.33
   0  -3   3   29.38   30.00
   0  -3   3   58.37    8.98
   0  -3   3   45.65    4.55
   0  -3   3 -163.35  259.64
   0  -3   3   50.21    5.53
   0  -3   3   49.95    5.42
   0  -3   3   43.45    4.93
  -1   3  -3  120.54   10.74
  -1   3  -3  107.35   10.37
  -1   3  -3  113.55   10.08
  -1   3  -3   99.04   30.24
  -1   3  -3 -199.17  241.98
  -1   3  -3  113.37   11.67
  -1   3  -3  106.67    8.59
   1  -3   3  116.24    7.49
   1  -3   3  115.70    9.01
   1  -3   3  128.66   12.51
   1  -3   3 -172.81  262.13
   1  -3   3  106.27    7.10
   1  -3   3  115.42    9.18
   1  -3   3  121.23    9.11
   1  -3   3  139.60   37.13
   1  -3   3  120.91    7.96
  -2   3  -3  145.65   12.67
  -2   3  -3  101.83   44.80
  -2   3  -3   63.06   32.42
  -2   3  -3  138.67   10.59
  -2   3  -3  141.17   12.33
   2  -3   3  137.47    9.40
   2  -3   3  142.27   11.12
   2  -3   3  124.97    9.95
   2  -3   3  344.17  387.46
   2  -3   3  144.18    8.69
   2  -3   3  128.42    8.64
   2  -3   3  123.31   11.90
   2  -3   3  139.65    8.26
  -3   3  -3  142.24   16.16
  -3   3  -3  154.58   12.16
  -3   3  -3  158.27   15.20
  -3   3  -3  146.17   14.05
  -3   3  -3  128.01   12.08
  -3   3  -3  156.25   10.54
   3  -3   3  148.14    8.86
   3  -3   3  139.99   12.80
   3  -3   3  134.98   13.38
   3  -3   3  144.50    8.74
   3  -3   3  148.28    9.89
  -4   3  -3  126.42    9.56
  -4   3  -3  112.00   12.75
  -4   3  -3  129.44   15.68
  -4   3  -3  126.13   14.01
  -4   3  -3  136.84   12.35
  -4   3  -3  127.70   14.96
   4  -3   3  110.45   16.17
   4  -3   3  121.38   11.45
   4  -3   3  149.20   10.01
   4  -3   3  128.84    9.11
  -5   3  -3  273.77   19.97
  -5   3  -3  288.99   22.48
  -5   3  -3  235.06   18.09
  -5   3  -3  281.12   20.13
  -5   3  -3  282.08   22.48
  -5   3  -3  325.73   22.93
  -6   3  -3   26.10   10.95
  -6   3  -3   27.54    9.65
   6   2  -3   35.59    5.11
   6   2  -3   22.47    6.96
   6   2  -3   31.26    8.01
   6   2  -3   27.14    4.29
   5   2  -3    0.33    3.16
   5   2  -3    1.54    3.24
   5   2  -3    1.12    1.98
   5   2  -3  -11.35   29.74
   5   2  -3    1.47    3.17
   5   2  -3    0.88    2.51
   5   2  -3    1.19    2.08
  -5  -2   3    0.21    2.49
  -5  -2   3    1.37    2.49
  -5  -2   3   -1.88    1.86
   4   2  -3  336.70   24.13
   4   2  -3  373.38   21.51
   4   2  -3  387.66   32.92
   4   2  -3  331.29   23.70
   4   2  -3  357.84   21.94
   4   2  -3  362.69   21.51
  -4  -2   3  360.67   23.67
  -4  -2   3  371.23   20.36
   3   2  -3   52.35    6.57
   3   2  -3   44.87    9.79
   3   2  -3   56.74    7.07
   3   2  -3   70.36    7.97
   3   2  -3   67.72    6.61
   3   2  -3   58.98   14.09
   3   2  -3 -103.36   68.90
   3   2  -3   45.83    7.44
  -3  -2   3   53.78    7.15
  -3  -2   3   59.31    9.66
  -3  -2   3   63.39    6.56
  -3  -2   3   64.38    9.09
  -3  -2   3   39.37  111.81
  -3  -2   3   69.82    7.98
  -3  -2   3   44.65    7.04
  -3  -2   3   36.16    6.75
   2   2  -3  200.88   17.38
   2   2  -3  205.14   12.46
   2   2  -3  193.95   14.41
   2   2  -3  104.99  293.26
   2   2  -3  202.89   12.54
   2   2  -3  201.27   14.40
   2   2  -3  201.34   17.89
   2   2  -3  202.47   12.76
  -2  -2   3  195.03   11.83
  -2  -2   3  196.36   12.98
  -2  -2   3  208.09   14.17
  -2  -2   3  210.00   13.18
  -2  -2   3  124.85   39.79
  -2  -2   3  190.56   10.91
  -2  -2   3  208.88   12.68
  -2  -2   3  198.22   14.82
  -2  -2   3  214.84   12.73
  -2  -2   3  184.34   12.61
  -2  -2   3  232.03  276.03
   1   2  -3  -17.27  152.05
   1   2  -3   38.85   19.01
   1   2  -3   -0.30    1.91
  -1  -2   3 -222.45  203.73
  -1  -2   3   -0.07    0.77
  -1  -2   3   37.31   19.97
   0   2  -3 1236.16   59.48
   0   2  -3 1227.29   59.18
   0   2  -3 1275.36   61.13
   0   2  -3 1226.18   59.14
   0   2  -3 1204.48   58.42
   0   2  -3 1138.94   67.73
   0   2  -3  984.26  166.54
   0   2  -3 1281.24   57.17
   0  -2   3 1288.79   57.85
   0  -2   3 1271.87   56.56
   0  -2   3 1211.11   60.45
   0  -2   3 1247.93   56.79
   0  -2   3 1293.04   57.68
   0  -2   3 1084.71   59.12
  -1   2  -3   15.34   15.33
  -1   2  -3   45.57    8.07
  -1   2  -3   27.41    5.58
  -1   2  -3   40.12    6.93
   1  -2   3 -131.55  131.85
   1  -2   3   28.82    4.35
   1  -2   3   30.64    2.99
   1  -2   3   31.45   20.94
   1  -2   3   31.29    3.25
   1  -2   3   34.79    4.19
   1  -2   3   41.72    6.05
   1  -2   3   46.56    4.22
  -2   2  -3   20.51   17.05
  -2   2  -3   28.78    4.78
  -2   2  -3   18.92    4.85
  -2   2  -3   18.01    5.37
  -2   2  -3   19.74    5.25
  -2   2  -3   15.40    4.57
  -2   2  -3   16.65    4.77
  -2   2  -3   -2.69   15.07
   2  -2   3   10.89    4.10
   2  -2   3  -57.52  189.09
   2  -2   3   17.29    3.04
   2  -2   3   17.52    2.55
   2  -2   3   16.23    3.71
   2  -2   3   16.91    2.61
   2  -2   3  182.21  276.00
  -3   2  -3  302.47   18.40
  -3   2  -3  260.55   14.95
  -3   2  -3  238.48   17.75
  -3   2  -3  257.14   14.83
  -3   2  -3  270.31   20.00
  -3   2  -3  274.23   21.00
  -3   2  -3  266.58   19.70
   3  -2   3  266.93   14.65
   3  -2   3  264.70   13.60
   3  -2   3  262.47   13.54
   3  -2   3  250.23   17.49
  -4   2  -3   15.80    4.84
  -4   2  -3   18.60    6.83
  -4   2  -3   13.80    5.70
  -4   2  -3   19.57    5.26
  -4   2  -3   18.81    3.82
  -4   2  -3   18.74    7.15
  -4   2  -3   15.20    5.59
   4  -2   3   14.49    6.62
   4  -2   3   19.11    3.40
  -5   2  -3   12.79    6.08
  -5   2  -3    9.36    4.85
  -5   2  -3   15.66    8.32
  -5   2  -3   12.41    4.24
  -5   2  -3   21.35    9.14
  -5   2  -3    9.72    6.79
  -5   2  -3   14.79    5.38
  -6   2  -3    5.82    8.75
  -6   2  -3    3.90    8.71
  -6   2  -3    2.56    5.37
   6   1  -3   24.10    6.92
   6   1  -3   22.23    4.43
   6   1  -3   30.08    7.01
   6   1  -3    5.88    6.79
   6   1  -3   25.25    4.72
  -6  -1   3   32.44    6.33
  -6  -1   3   28.37    4.56
   5   1  -3   64.89   20.43
   5   1  -3   38.54    7.61
   5   1  -3   39.14    7.39
   5   1  -3   45.54    6.77
   5   1  -3   56.68    9.90
   5   1  -3   43.54    6.75
  -5  -1   3   45.92    6.50
  -5  -1   3   46.55    8.44
  -5  -1   3   51.86    6.57
  -5  -1   3   33.12    5.71
   4   1  -3   38.21   10.54
   4   1  -3   29.97    6.79
   4   1  -3   29.16    6.56
   4   1  -3   37.08    6.11
   4   1  -3   27.15    5.02
  -4  -1   3   40.69    7.71
  -4  -1   3   33.59    5.71
  -4  -1   3   37.49    5.76
   3   1  -3  322.25   20.31
   3   1  -3  316.23   18.98
   3   1  -3  339.47   25.27
   3   1  -3  299.32   18.14
   3   1  -3  257.70   49.58
   3   1  -3  318.00   18.20
   3   1  -3  315.98   20.55
  -3  -1   3 -326.96  533.26
  -3  -1   3  314.83   17.47
  -3  -1   3  322.74   20.81
  -3  -1   3  294.09   16.73
   2   1  -3   19.81   20.21
   2   1  -3    2.62    1.71
   2   1  -3    3.07    1.84
   2   1  -3    4.44    3.01
   2   1  -3 -204.19  190.57
   2   1  -3    6.27    2.11
   2   1  -3    6.68    2.79
   2   1  -3    4.28    4.61
  -2  -1   3    3.73    2.64
  -2  -1   3    7.20    2.23
  -2  -1   3    5.95    2.18
  -2  -1   3    5.09    2.45
  -2  -1   3   12.53    3.09
  -2  -1   3    4.01    2.74
  -2  -1   3    9.45    2.52
  -2  -1   3 -158.10  180.10
  -2  -1   3    2.57    2.18
  -2  -1   3    9.47    2.51
   1   1  -3  693.04   40.22
   1   1  -3  815.17   42.87
   1   1  -3  796.91   37.68
   1   1  -3  617.27  139.06
   1   1  -3  808.62   49.59
   1   1  -3  790.24   37.81
   1   1  -3  804.26   37.91
   1   1  -3  800.78   39.65
  -1  -1   3  704.54   52.25
  -1  -1   3  856.86   39.50
  -1  -1   3  678.15  153.55
  -1  -1   3  752.70   37.43
  -1  -1   3  823.70   37.64
  -1  -1   3  794.43   36.96
  -1  -1   3  824.38   36.90
  -1  -1   3  795.37   41.63
  -1  -1   3  815.69   38.32
   0   1  -3 3693.01  166.94
   0   1  -3 3904.64  168.41
   0   1  -3 3559.66  167.80
   0   1  -3 3756.15  175.91
   0   1  -3 3656.67  165.98
   0   1  -3 3738.05  168.40
   0   1  -3 3589.32  175.07
   0  -1   3 3812.93  167.90
   0  -1   3 3718.25  171.27
   0  -1   3 3776.20  165.79
   0  -1   3 3907.56  283.99
  -1   1  -3  632.50   39.85
  -1   1  -3  649.01   34.26
  -1   1  -3  597.42   30.63
  -1   1  -3  680.79   34.76
   1  -1   3  677.10   30.74
   1  -1   3  618.79   32.94
   1  -1   3  690.43  133.25
   1  -1   3  714.14   32.20
   1  -1   3  712.31   31.57
   1  -1   3  618.88   31.64
   1  -1   3  561.27  174.61
  -2   1  -3  804.55   40.97
  -2   1  -3  711.74   38.99
  -2   1  -3  777.30   40.93
  -2   1  -3  734.30   41.82
  -2   1  -3  704.71   41.72
   2  -1   3  925.95  283.67
   2  -1   3  872.30  164.32
   2  -1   3  736.26   38.20
   2  -1   3  813.51   36.51
   2  -1   3  779.93   36.04
   2  -1   3  786.80   35.24
  -3   1  -3   87.85    9.96
  -3   1  -3   86.73    6.82
  -3   1  -3   88.96   10.26
  -3   1  -3   76.01    8.31
  -3   1  -3   84.64   10.12
  -3   1  -3   82.26    6.95
  -3   1  -3   94.76   10.90
   3  -1   3   99.07    9.28
   3  -1   3   83.49    5.36
   3  -1   3   78.40    6.11
   3  -1   3   80.91    5.85
  -4   1  -3  581.44   29.79
  -4   1  -3  595.53   33.72
  -4   1  -3  624.24   33.15
  -4   1  -3  557.13   29.01
  -4   1  -3  563.80   35.58
  -4   1  -3  541.79   33.05
  -4   1  -3  579.87   36.91
   4  -1   3  559.54   27.32
   4  -1   3  556.85   31.21
  -5   1  -3    9.32    5.91
  -5   1  -3    8.59    6.78
  -5   1  -3   16.24    8.36
  -5   1  -3    6.06    6.27
  -5   1  -3   22.58    5.32
  -6   1  -3   87.82   13.24
  -6   1  -3   58.66   10.46
   6   0  -3    7.87    4.46
   6   0  -3    4.57    2.71
   6   0  -3   11.64    3.93
  -6   0   3    6.65    3.31
  -6   0   3   13.43    3.95
  -6   0   3   11.19    3.42
   5   0  -3  191.26   13.81
   5   0  -3  206.52   14.32
   5   0  -3  204.33   16.19
   5   0  -3  219.10   14.70
   5   0  -3  161.63   27.36
   5   0  -3  196.85   16.92
  -5   0   3  208.11   14.21
  -5   0   3  206.30   14.26
  -5   0   3  190.53   14.05
   4   0  -3  151.07   13.69
   4   0  -3  148.86   13.15
   4   0  -3  162.67   11.82
   4   0  -3  162.14   18.48
   4   0  -3  146.81   10.95
   4   0  -3  159.62   11.52
  -4   0   3  153.54   11.09
  -4   0   3  161.69   13.34
  -4   0   3  149.87   11.26
   3   0  -3  303.40   18.15
   3   0  -3  312.46   20.10
   3   0  -3  330.49   19.72
   3   0  -3  305.17   17.47
   3   0  -3  259.08   46.95
   3   0  -3  334.75   23.68
   3   0  -3  326.52   18.17
  -3   0   3  582.59  487.13
  -3   0   3  322.36   21.82
  -3   0   3  290.01   21.91
  -3   0   3  321.27   17.38
  -3   0   3  302.33   18.92
  -3   0   3  362.66  315.13
   2   0  -3  237.97   14.39
   2   0  -3  252.88   13.91
   2   0  -3  195.78   29.85
   2   0  -3  245.45   14.02
   2   0  -3  222.19   19.08
   2   0  -3  251.28   15.63
   2   0  -3  246.85   29.60
   2   0  -3  261.71   16.03
  -2   0   3  256.84   12.14
  -2   0   3  248.76   14.08
  -2   0   3  242.81   12.39
  -2   0   3  -21.78  221.01
  -2   0   3  175.58  157.45
  -2   0   3  259.12   13.88
  -2   0   3  253.48   12.93
   1   0  -3 1307.87   59.22
   1   0  -3 1207.76   60.39
   1   0  -3 1273.11   69.20
   1   0  -3 1302.81   60.91
   1   0  -3 1222.06   63.42
   1   0  -3 1336.68   58.82
   1   0  -3 1307.95   59.08
   1   0  -3 1415.96   74.01
  -1   0   3 1122.46  220.43
  -1   0   3 1100.86  163.50
  -1   0   3 1219.15   60.72
  -1   0   3 1232.16   63.92
  -1   0   3 1297.55   59.15
  -1   0   3 1282.10   58.50
  -1   0   3 1290.87   58.62
  -1   0   3 1292.13   58.34
   0   0  -3  112.70    9.39
   0   0  -3   96.18    7.66
   0   0  -3   98.92    6.41
   0   0  -3   90.57    8.15
   0   0  -3   91.35   16.27
   0   0  -3   94.10    6.18
   0   0  -3   91.19    7.71
   0   0  -3   86.51    8.99
   0   0  -3  112.35    8.97
   0   0  -3  107.43   18.16
   0   0   3  104.69    6.32
   0   0   3  109.97   90.25
   0   0   3   95.68    6.68
   0   0   3   90.88    7.80
   0   0   3  102.59    7.35
   0   0   3  125.36  150.99
   0   0   3  101.24    6.75
  -1   0  -3 1047.44   56.89
  -1   0  -3 1072.82   51.22
  -1   0  -3  975.55   48.31
  -1   0  -3 1033.80   60.23
   1   0   3 1054.04   47.49
   1   0   3 1012.30   50.18
   1   0   3  986.70  150.10
   1   0   3  954.81  214.67
   1   0   3 1094.74   48.90
   1   0   3 1096.79   48.45
   1   0   3  956.40   47.80
  -2   0  -3  523.93   46.18
  -2   0  -3  639.46   43.05
  -2   0  -3  649.91   33.22
  -2   0  -3  617.53   34.02
  -2   0  -3  634.33   30.62
  -2   0  -3  623.18   33.00
   2   0   3  635.23   29.20
   2   0   3  818.14  264.66
   2   0   3  597.78   29.79
   2   0   3  638.83   30.47
   2   0   3  583.63   31.93
   2   0   3  798.32  174.43
   2   0   3  615.16   30.14
  -3   0  -3  102.53   11.41
  -3   0  -3   89.34    7.24
  -3   0  -3   95.73   10.14
  -3   0  -3   77.86    8.35
  -3   0  -3   82.90    7.40
  -3   0  -3   94.47   10.90
  -3   0  -3   83.50    8.26
   3   0   3   84.93    6.50
   3   0   3   79.21    5.70
   3   0   3   79.29    6.59
  -4   0  -3   36.93    7.21
  -4   0  -3   31.67    7.27
  -4   0  -3   33.54    5.91
  -4   0  -3   22.97    6.76
  -4   0  -3   26.40    8.53
   4   0   3   35.76    5.38
   4   0   3   39.21    4.69
  -5   0  -3    3.07    4.47
  -5   0  -3   -0.17    4.00
  -5   0  -3    1.04    3.95
  -5   0  -3   -0.94    2.87
   5   0   3   -1.83    2.47
   5   0   3    3.39    3.38
  -6   0  -3    5.66    6.19
  -6   0  -3   -0.90    3.99
   6  -1  -3    0.35    2.33
   6  -1  -3    1.10    4.61
   6  -1  -3    0.97    3.15
  -6   1   3    1.92    1.99
  -6   1   3    1.49    2.54
  -6   1   3    2.19    2.21
   5  -1  -3   65.07   10.19
   5  -1  -3   41.98    6.59
   5  -1  -3   46.74    6.95
   5  -1  -3   80.93   19.82
   5  -1  -3   64.48    8.27
   5  -1  -3   56.48    9.60
  -5   1   3   65.65    7.40
  -5   1   3   50.76    7.18
  -5   1   3   59.44    7.92
  -5   1   3   66.72    7.27
  -5   1   3   37.05    9.46
   4  -1  -3   42.92    6.07
   4  -1  -3   35.63    5.85
   4  -1  -3   33.20    6.73
   4  -1  -3   43.89   10.62
   4  -1  -3   36.81    5.71
   4  -1  -3   44.14    7.45
  -4   1   3   50.17    6.77
  -4   1   3   33.93    8.09
  -4   1   3   55.37    7.75
  -4   1   3   47.08    6.97
   3  -1  -3   16.68   43.02
   3  -1  -3   29.51   50.73
   3  -1  -3    2.99    3.22
  -3   1   3  -69.68  344.06
  -3   1   3  647.92  532.99
   2  -1  -3   83.20    6.10
   2  -1  -3   74.03   10.44
   2  -1  -3   56.16   24.00
   2  -1  -3   79.38    7.18
   2  -1  -3   72.94    6.01
   2  -1  -3   74.65   27.45
   2  -1  -3   78.35    7.20
   2  -1  -3   83.64    6.22
  -2   1   3   69.02    8.16
  -2   1   3   71.60    6.02
  -2   1   3 -106.68  175.97
  -2   1   3   75.34    9.61
  -2   1   3  271.63  273.79
  -2   1   3   77.76    5.95
   1  -1  -3  142.89   21.04
   1  -1  -3  171.90   11.39
   1  -1  -3  171.63   13.99
   1  -1  -3  166.74   10.23
   1  -1  -3  200.28   28.29
  -1   1   3  104.98  113.72
  -1   1   3  181.28   12.62
  -1   1   3  160.94   14.38
  -1   1   3  -43.97  187.30
  -1   1   3  161.11    9.79
  -1   1   3  176.23   10.62
  -1   1   3  161.33   10.09
   0  -1  -3  596.49   28.13
   0  -1  -3  573.95   27.86
   0  -1  -3  597.65   29.65
   0  -1  -3  636.86  170.96
   0  -1  -3  532.70   28.92
   0  -1  -3  580.64   27.73
   0  -1  -3  555.63   31.88
   0  -1  -3  599.25   30.71
   0  -1  -3  536.51   38.81
   0  -1  -3  589.35   31.73
   0   1   3  619.32  215.12
   0   1   3  616.67   42.45
   0   1   3  551.34   30.02
   0   1   3  565.85   34.43
  -1  -1  -3  973.85   46.02
  -1  -1  -3  968.13   47.18
  -1  -1  -3  973.15   43.93
  -1  -1  -3  940.20   56.68
  -1  -1  -3  822.66   46.22
  -1  -1  -3  950.06   48.22
  -1  -1  -3 1211.44  217.94
   1   1   3  973.61   43.95
   1   1   3  928.70   60.16
   1   1   3  800.08  252.43
   1   1   3  952.68   44.60
   1   1   3  940.62   44.79
   1   1   3  953.29   45.47
  -2  -1  -3  798.77   42.49
  -2  -1  -3  742.30   61.60
  -2  -1  -3  788.22   40.85
  -2  -1  -3  866.23   43.26
  -2  -1  -3  835.98   46.92
  -2  -1  -3  873.39   71.33
   2   1   3  802.29   39.39
   2   1   3  783.85   41.50
   2   1   3 1191.14  387.63
   2   1   3  791.71   38.88
   2   1   3  852.69   40.25
   2   1   3  822.28   38.43
  -3  -1  -3   31.46    5.15
  -3  -1  -3   32.51    7.05
  -3  -1  -3   30.04    6.10
  -3  -1  -3   31.88    6.16
  -3  -1  -3   41.27    7.69
   3   1   3   30.26    4.77
   3   1   3   37.38    6.95
   3   1   3   31.95    4.59
   3   1   3   32.95    5.24
   3   1   3   25.19    3.70
  -4  -1  -3  475.08   25.88
  -4  -1  -3  462.87   30.40
  -4  -1  -3  493.11   32.70
  -4  -1  -3  430.28   27.70
   4   1   3  438.14   23.83
   4   1   3  441.37   23.52
   4   1   3  416.30   23.93
   4   1   3  436.89   25.26
  -5  -1  -3   -0.57    2.23
  -5  -1  -3   -0.38    4.58
  -5  -1  -3   -0.87    3.70
  -5  -1  -3    2.22    4.99
   5   1   3    4.07    3.47
   5   1   3    0.37    2.84
   5   1   3    1.72    2.05
   6  -2  -3    0.07    2.71
   6  -2  -3   -1.27    2.59
   6  -2  -3   -0.46    4.53
  -6   2   3    0.35    1.97
  -6   2   3    0.73    1.70
  -6   2   3    0.10    3.62
   5  -2  -3  414.07   23.00
   5  -2  -3  381.43   25.73
   5  -2  -3  391.58   37.90
   5  -2  -3  363.92   21.74
   5  -2  -3  341.17   23.79
  -5   2   3  346.11   23.33
  -5   2   3  378.68   21.93
  -5   2   3  418.29   23.95
  -5   2   3  324.88   27.03
  -5   2   3  373.91   21.72
   4  -2  -3    5.02    3.22
   4  -2  -3    7.38    3.59
   4  -2  -3    3.29    2.84
   4  -2  -3    4.20    2.54
   4  -2  -3    6.97    2.65
  -4   2   3   12.76    3.72
  -4   2   3    3.01    3.37
  -4   2   3    3.34    4.01
   3  -2  -3  802.02   41.14
   3  -2  -3  792.23   38.99
   3  -2  -3  787.22   41.41
   3  -2  -3  798.14   39.14
   3  -2  -3  803.34   38.84
  -3   2   3  791.06   43.70
  -3   2   3  784.40   38.97
  -3   2   3  769.38   45.85
   2  -2  -3  585.29   37.01
   2  -2  -3  653.03   30.40
   2  -2  -3  599.00   32.18
   2  -2  -3  627.76   30.52
   2  -2  -3  543.97   53.50
   2  -2  -3  635.40   30.60
   2  -2  -3  577.48   68.12
   2  -2  -3  669.05   32.72
  -2   2   3  604.02   30.36
  -2   2   3  625.10   37.14
  -2   2   3  641.85  372.50
  -2   2   3  583.23   33.05
  -2   2   3  594.91   33.71
  -2   2   3  434.78  270.00
  -2   2   3  605.39   29.33
   1  -2  -3  844.21   42.39
   1  -2  -3  552.34  350.77
   1  -2  -3  829.18   40.39
   1  -2  -3  845.31   46.39
   1  -2  -3  858.90   58.64
   1  -2  -3  886.80   42.58
   1  -2  -3  872.71   40.76
   1  -2  -3  850.65   40.72
  -1   2   3  859.36   43.13
  -1   2   3  898.04   43.93
  -1   2   3  858.54   47.58
  -1   2   3  800.48   41.43
  -1   2   3  829.28   61.80
  -1   2   3  872.61   40.80
  -1   2   3  848.05  318.70
  -1   2   3  842.86   41.64
   0  -2  -3   87.98    6.37
   0  -2  -3  112.53   25.50
   0  -2  -3   84.66   12.52
   0  -2  -3  451.89  245.36
   0  -2  -3   87.38    9.39
   0  -2  -3   74.18    7.04
   0  -2  -3   93.20    7.09
   0   2   3   81.05   10.40
   0   2   3   82.12    6.89
   0   2   3  -18.58  281.29
   0   2   3   93.57    6.60
   0   2   3   84.62    7.67
   0   2   3   87.66    8.22
   0   2   3   94.29    6.94
  -1  -2  -3   45.75    7.42
  -1  -2  -3   47.92    8.25
  -1  -2  -3   50.64    6.81
  -1  -2  -3   38.19   28.24
  -1  -2  -3  164.23  317.24
  -1  -2  -3   62.80    8.54
   1   2   3   39.34    5.25
   1   2   3   41.19   10.52
   1   2   3   52.21    8.04
   1   2   3   46.94    5.37
   1   2   3   40.13    6.60
   1   2   3   42.93    4.99
   1   2   3   80.41   31.77
   1   2   3   47.56    5.38
  -2  -2  -3    9.69   59.19
  -2  -2  -3  132.24   11.91
  -2  -2  -3  113.74   10.44
  -2  -2  -3  125.92   11.18
   2   2   3  123.94   10.85
   2   2   3  125.66    8.81
   2   2   3   60.73   60.41
   2   2   3  121.51    8.31
   2   2   3  121.21    9.85
   2   2   3  112.79    9.03
  -3  -2  -3  190.55   13.49
  -3  -2  -3  163.55   15.23
  -3  -2  -3  180.25   17.67
   3   2   3  191.38   12.72
   3   2   3  176.18   13.25
   3   2   3  155.65   14.76
   3   2   3  167.77   11.22
   3   2   3  181.92   14.55
  -4  -2  -3    2.12    4.35
  -4  -2  -3    4.65    4.41
  -4  -2  -3    2.28    3.24
   4   2   3    6.11    4.87
   4   2   3    5.39    4.03
   4   2   3    2.71    2.10
   4   2   3    5.06    2.28
   4   2   3    0.18    3.01
  -5  -2  -3    2.43    2.68
  -5  -2  -3    1.11    5.82
  -5  -2  -3    2.52    5.26
   5   2   3    4.79    4.62
   5   2   3   -0.19    2.89
   5   2   3    2.35    2.20
   6  -3  -3   18.83    4.10
   6  -3  -3   15.01    6.69
   6  -3  -3   13.95    5.04
  -6   3   3   20.73    4.25
  -6   3   3   12.79    4.28
   5  -3  -3   30.70    7.33
   5  -3  -3   26.36    5.45
   5  -3  -3   25.68    6.84
   5  -3  -3   16.22    4.87
  -5   3   3   22.13    7.42
  -5   3   3   23.57    6.83
  -5   3   3   28.05    9.01
  -5   3   3   38.70    7.89
   4  -3  -3    1.70    2.67
   4  -3  -3    2.23    2.00
   4  -3  -3    4.53    2.72
   4  -3  -3    3.67    3.11
   4  -3  -3    3.84    2.22
  -4   3   3    2.45    3.15
  -4   3   3    3.13    2.35
  -4   3   3    4.53    4.38
   3  -3  -3   14.29    3.48
   3  -3  -3   12.40    3.02
   3  -3  -3   11.07    3.97
   3  -3  -3   11.59    3.21
   3  -3  -3   10.75    3.60
  -3   3   3   13.29    6.02
  -3   3   3   10.78    4.15
  -3   3   3   11.22    3.33
   2  -3  -3   10.42    2.59
   2  -3  -3    7.76    2.85
   2  -3  -3   10.99    2.76
   2  -3  -3   18.23    8.48
   2  -3  -3  -29.92   62.66
   2  -3  -3   10.62    3.49
   2  -3  -3   10.74    2.75
  -2   3   3   14.11    5.04
  -2   3   3 -172.29   72.76
  -2   3   3   14.07    5.48
  -2   3   3   12.18    4.81
  -2   3   3   18.44    4.79
   1  -3  -3   17.49   37.49
   1  -3  -3  242.21  479.34
  -1   3   3   44.51   45.53
  -1   3   3 -806.00  535.76
   0  -3  -3  164.76   14.64
   0  -3  -3  151.41    9.88
   0  -3  -3  147.89    9.99
   0  -3  -3  152.32   11.54
   0  -3  -3  151.14   14.04
   0  -3  -3  111.67   45.82
   0   3   3  151.29   16.61
   0   3   3  160.60   12.80
   0   3   3  141.66   12.03
   0   3   3  151.33   48.38
   0   3   3  144.60   10.91
   0   3   3  161.05   12.43
   0   3   3  152.00   10.51
   0   3   3 -222.20  607.52
   0   3   3  154.15   10.26
  -1  -3  -3  330.16   20.29
  -1  -3  -3  348.52   23.54
  -1  -3  -3  328.06   19.64
  -1  -3  -3  293.39   90.10
  -1  -3  -3  310.04   18.02
  -1  -3  -3  288.48   22.75
   1   3   3  318.41   20.49
   1   3   3  307.82   20.43
   1   3   3  334.74   18.37
   1   3   3  316.98   26.20
   1   3   3  342.08   21.83
   1   3   3  350.52   18.84
   1   3   3  344.79   19.71
   1   3   3  327.99   79.53
  -2  -3  -3   66.42    8.32
  -2  -3  -3   79.07    9.80
  -2  -3  -3   70.33    8.42
   2   3   3   58.22   10.58
   2   3   3   48.03    7.94
   2   3   3   76.86   10.80
   2   3   3   69.34    7.94
  -3  -3  -3  511.28   33.43
  -3  -3  -3  599.04   36.17
  -3  -3  -3  674.11   36.86
   3   3   3  634.73   32.98
   3   3   3  628.49   34.37
   3   3   3  567.13   34.84
   3   3   3  623.38   31.26
  -4  -3  -3  102.66   12.07
  -4  -3  -3   86.40   11.04
  -4  -3  -3   93.30   10.91
   4   3   3  112.40   12.09
   4   3   3  101.28   10.14
   4   3   3   94.15    8.10
   4   3   3  112.48   11.15
   4   3   3  107.24    8.43
  -5  -3  -3   67.11    8.24
  -5  -3  -3   61.78    7.55
   5   3   3   68.84    7.24
   5   3   3   64.53    6.73
   6  -4  -3   -1.32    3.95
  -6   4   3    1.01    2.67
  -6   4   3    4.06    3.68
   5  -4  -3   65.74    8.34
   5  -4  -3   61.27   10.38
   5  -4  -3   73.11   10.22
   5  -4  -3   85.27    9.49
   5  -4  -3   90.25    7.91
  -5   4   3   85.50    7.86
  -5   4   3   75.29    8.63
  -5   4   3   80.24   12.72
   4  -4  -3   88.37   10.28
   4  -4  -3  107.74    9.17
   4  -4  -3   89.71    8.40
   4  -4  -3   96.10    8.46
   4  -4  -3   93.60   10.08
  -4   4   3   71.82   11.52
  -4   4   3   89.25    8.70
   3  -4  -3  393.37   22.63
   3  -4  -3  400.82   22.08
   3  -4  -3  385.50   22.44
   3  -4  -3  406.62   24.87
   3  -4  -3  400.31   25.27
  -3   4   3  407.68   23.06
  -3   4   3  370.49   26.39
  -3   4   3  369.60   29.96
   2  -4  -3  223.28   13.95
   2  -4  -3  236.70   16.77
   2  -4  -3  224.50   16.56
   2  -4  -3  237.74   22.10
   2  -4  -3  224.92   14.37
  -2   4   3  214.41   20.87
  -2   4   3  224.25   18.11
  -2   4   3  224.82   16.95
   1  -4  -3  767.15   44.02
   1  -4  -3  703.97   35.60
   1  -4  -3  722.01   38.03
   1  -4  -3  690.59   34.90
   1  -4  -3  715.02   35.85
   1  -4  -3  660.52   37.76
  -1   4   3  688.27   37.39
  -1   4   3  684.47   44.71
  -1   4   3  681.83   39.44
   0  -4  -3   14.40    3.91
   0  -4  -3   33.01    5.24
   0  -4  -3   13.56    3.19
   0  -4  -3   30.28    8.18
   0   4   3   28.37    5.88
   0   4   3   19.42    4.03
   0   4   3   18.09    6.67
   0   4   3   32.84    7.69
   0   4   3   12.80    3.95
   0   4   3   22.26    6.17
   0   4   3   26.41    5.10
  -1  -4  -3  362.32   24.38
  -1  -4  -3  438.83   28.61
  -1  -4  -3  395.26   23.66
  -1  -4  -3  376.65   22.74
   1   4   3  398.73   31.21
   1   4   3  372.78   21.65
   1   4   3  365.58   24.61
   1   4   3  379.59   24.50
   1   4   3  359.13   21.33
   1   4   3  394.46   25.64
   1   4   3  375.63   23.05
  -2  -4  -3   16.04    5.07
  -2  -4  -3   18.02    5.75
   2   4   3   24.45    4.90
   2   4   3   18.98    4.11
   2   4   3   27.27    5.53
   2   4   3   32.60    9.76
   2   4   3    7.75    3.28
   2   4   3   13.46    4.33
  -3  -4  -3   63.57    9.26
  -3  -4  -3   81.50    9.78
   3   4   3   54.48    6.97
   3   4   3   91.80   10.77
   3   4   3   75.80   10.38
   3   4   3   82.18    9.42
   3   4   3   76.63    7.09
  -4  -4  -3   11.09    5.01
  -4  -4  -3    4.26    3.52
   4   4   3    5.91    2.27
   4   4   3    5.22    5.62
   4   4   3    7.36    3.76
   4   4   3   11.03    3.31
   4   4   3    7.50    6.05
   5  -5  -3   44.76    6.86
   5  -5  -3   37.00    5.43
   5  -5  -3   27.99    7.65
   5  -5  -3   33.47    8.01
  -5   5   3   31.61    5.57
  -5   5   3   45.40    5.90
   4  -5  -3    3.93    4.35
   4  -5  -3    9.05    4.69
   4  -5  -3    9.73    4.19
   4  -5  -3    9.66    2.89
   4  -5  -3    5.53    3.47
  -4   5   3    7.67    5.50
  -4   5   3   10.92    3.54
   3  -5  -3    2.41    2.42
   3  -5  -3    2.30    1.96
   3  -5  -3    0.54    3.54
   3  -5  -3    1.27    2.15
   3  -5  -3    1.19    3.51
  -3   5   3    1.91    3.81
  -3   5   3    1.73    2.04
   2  -5  -3    0.82    8.00
   2  -5  -3    2.77    2.01
   2  -5  -3    2.48    2.23
   2  -5  -3    1.81    3.08
   2  -5  -3    2.47    2.18
   2  -5  -3    5.31    2.76
  -2   5   3    1.37    2.88
   1  -5  -3  202.77   19.32
   1  -5  -3  175.33   14.34
   1  -5  -3  188.88   12.24
   1  -5  -3  166.95   15.88
   1  -5  -3  173.05   12.73
  -1   5   3  188.57   20.04
  -1   5   3  173.88   14.64
  -1   5   3  172.30   15.39
   0  -5  -3    1.31    2.11
   0  -5  -3    1.96    3.42
   0  -5  -3   -1.29    1.82
   0   5   3    3.79    4.39
   0   5   3    0.21    2.27
   0   5   3    4.11    3.46
  -1  -5  -3  184.72   17.55
  -1  -5  -3  185.60   14.05
  -1  -5  -3  156.47   19.93
   1   5   3  177.41   20.78
   1   5   3  162.13   12.56
   1   5   3  177.74   15.41
   1   5   3  189.03   12.88
  -2  -5  -3    7.60    4.15
   2   5   3    8.84    3.93
   2   5   3   11.23    6.64
   2   5   3    7.63    3.28
   2   5   3    6.66    3.67
   2   5   3    6.89    3.47
  -3  -5  -3  183.34   15.16
  -3  -5  -3  155.81   13.86
   3   5   3  175.83   13.76
   3   5   3  179.93   12.05
   3   5   3  183.49   13.54
   3   5   3  152.19   18.66
   3   5   3  201.73   11.86
   4  -6  -3   23.82    8.55
   4  -6  -3   39.56    6.43
   4  -6  -3   34.48    5.61
   4  -6  -3   25.50    4.13
   4  -6  -3   16.23    5.30
  -4   6   3   36.26    6.96
  -4   6   3   31.62    9.04
  -4   6   3   40.97    5.27
   3  -6  -3  126.35   10.37
   3  -6  -3  117.60   14.78
   3  -6  -3  140.67   11.42
   3  -6  -3  120.10    9.10
   3  -6  -3  111.06    9.92
  -3   6   3  120.67    9.47
  -3   6   3  131.97   14.76
   2  -6  -3  268.31   17.90
   2  -6  -3  221.19   29.64
   2  -6  -3  256.18   16.32
   2  -6  -3  245.59   14.91
   2  -6  -3  223.27   16.25
  -2   6   3  246.97   15.53
  -2   6   3  255.68   22.64
   1  -6  -3  160.79   12.23
   1  -6  -3  169.88   13.42
   1  -6  -3  155.23   17.81
  -1   6   3  166.38   18.05
  -1   6   3  158.97   14.46
   0  -6  -3  115.35   10.83
   0  -6  -3  151.49   11.46
   0  -6  -3  125.66   14.43
   0   6   3  110.53   12.55
   0   6   3  135.44   16.17
   0   6   3  138.23   12.47
  -1  -6  -3  216.76   19.11
   1   6   3  272.27   24.17
   1   6   3  272.20   18.15
  -2  -6  -3   15.56    4.51
   2   6   3   16.78    5.81
   2  -7  -3   -3.23    6.49
   2  -7  -3    3.35    2.69
  -2   7   3    4.07    3.90
   1  -7  -3    0.92    2.33
  -1   7   3   -2.44    2.99
   0  -7  -3    4.27    5.23
   0   7   3    6.88    5.73
   1   7  -4    1.29    3.63
  -1  -7   4    0.58    2.62
  -1  -7   4    0.45    4.23
   0   7  -4   25.98    7.49
   0   7  -4   31.11    8.19
   0  -7   4   25.31    5.52
   0  -7   4    9.57    7.53
   0  -7   4   34.94    5.99
   0  -7   4   18.47    6.60
  -1   7  -4    5.90    4.56
  -1   7  -4    5.84    3.75
   1  -7   4    3.86    2.49
   1  -7   4    5.59    4.30
   1  -7   4   -0.62    7.96
   1  -7   4    6.23    5.52
   1  -7   4    2.91    1.58
   1  -7   4    4.91    4.02
  -2   7  -4    1.68    3.30
   2  -7   4    2.73    1.53
   2  -7   4    0.45    2.46
   2  -7   4   -0.57    4.07
   2  -7   4    1.17    5.12
   3   6  -4  142.07   17.08
   3   6  -4  145.76   13.16
  -3  -6   4  138.04   12.43
   2   6  -4    5.68    7.11
   2   6  -4    5.19    3.98
   2   6  -4   15.04   12.99
  -2  -6   4    6.56    3.43
  -2  -6   4   -3.26    9.21
  -2  -6   4   -1.36    6.62
  -2  -6   4    2.59    4.15
   1   6  -4  275.50   24.33
   1   6  -4  274.66   22.63
   1   6  -4  295.20   23.83
  -1  -6   4  274.14   19.73
  -1  -6   4  268.68   21.74
  -1  -6   4  227.98   25.08
  -1  -6   4  296.40   18.55
  -1  -6   4  248.13   19.08
  -1  -6   4  274.97   18.32
   0   6  -4   42.77   12.89
   0   6  -4   26.58    8.58
   0  -6   4   17.17    7.07
   0  -6   4   28.36    6.42
   0  -6   4   30.04    4.81
   0  -6   4   28.59    5.39
   0  -6   4   34.30    6.98
   0  -6   4   22.14    5.54
   0  -6   4   29.20   10.38
   0  -6   4   26.30    4.15
  -1   6  -4  266.49   23.44
   1  -6   4  276.06   15.70
   1  -6   4  278.66   15.38
   1  -6   4  246.81   18.66
   1  -6   4  272.74   17.00
   1  -6   4  248.45   23.56
   1  -6   4  277.48   18.46
   1  -6   4  246.90   17.94
   1  -6   4  280.66   19.24
  -2   6  -4   67.64   11.84
  -2   6  -4   46.76    9.29
  -2   6  -4   49.82    7.11
   2  -6   4   58.25    9.14
   2  -6   4   32.75   12.62
   2  -6   4   63.59    9.01
   2  -6   4   56.73    5.42
   2  -6   4   51.97    7.95
   2  -6   4   64.30    9.48
   2  -6   4   63.79    8.60
   2  -6   4   57.49    5.31
  -3   6  -4   66.48   12.14
  -3   6  -4   42.85    6.13
   3  -6   4   42.68    7.86
   3  -6   4   55.66    5.12
   3  -6   4   50.16    7.21
   3  -6   4   55.42    5.17
  -4   6  -4  185.51   14.63
  -4   6  -4  171.46   12.14
   4  -6   4  134.27   12.42
   4  -6   4  160.22    9.53
   4   5  -4    7.91    3.19
   4   5  -4    7.63    7.42
   4   5  -4   19.71    8.12
  -4  -5   4   17.08    4.51
   3   5  -4   86.24   11.02
   3   5  -4   98.66   10.59
   3   5  -4   52.54   16.46
   3   5  -4   95.79   13.76
  -3  -5   4   88.19   10.44
   2   5  -4   59.57    8.54
   2   5  -4   96.72   14.17
   2   5  -4  104.37   39.36
   2   5  -4   58.90   12.84
  -2  -5   4   93.10    9.54
  -2  -5   4   86.33   11.91
  -2  -5   4   92.00   11.33
  -2  -5   4   78.47   11.28
  -2  -5   4   77.84   16.98
  -2  -5   4   91.85    8.80
   1   5  -4   11.46   19.60
   1   5  -4    7.19    4.92
   1   5  -4   11.10    5.92
   1   5  -4   14.76    5.46
   1   5  -4   12.92    5.63
  -1  -5   4   17.92    3.28
  -1  -5   4   18.79    4.36
  -1  -5   4   15.75    6.56
  -1  -5   4   14.90    4.96
  -1  -5   4   25.26    5.32
  -1  -5   4    6.86    2.93
  -1  -5   4   10.53    4.48
  -1  -5   4   15.23    6.16
   0   5  -4   24.23    8.21
   0  -5   4   31.87    6.06
   0  -5   4   22.93    3.76
   0  -5   4   29.79    6.59
   0  -5   4   27.70    4.55
   0  -5   4   19.76    4.63
   0  -5   4   45.91   10.24
   0  -5   4   21.99    4.45
   0  -5   4   29.27    8.93
   0  -5   4   36.86    7.79
  -1   5  -4   22.67    6.90
  -1   5  -4   30.03    5.49
   1  -5   4   36.42    5.75
   1  -5   4   37.52    8.76
   1  -5   4   41.07    7.79
   1  -5   4   29.15    4.22
   1  -5   4   45.13    7.88
   1  -5   4   35.04    6.36
   1  -5   4   29.11    5.94
  -2   5  -4   17.52    4.76
  -2   5  -4   13.21    5.73
  -2   5  -4   16.21    6.71
  -2   5  -4   12.73    5.87
  -2   5  -4   12.71    4.26
   2  -5   4   11.18    6.24
   2  -5   4   12.76    4.03
   2  -5   4   17.33    4.47
   2  -5   4   18.96    5.39
   2  -5   4   16.55    3.82
   2  -5   4   15.49    3.01
   2  -5   4   18.42    4.70
   2  -5   4   15.96    3.14
  -3   5  -4   46.54    7.05
  -3   5  -4   55.90   11.29
  -3   5  -4   63.43   10.96
   3  -5   4   57.09   13.16
   3  -5   4   82.57    8.26
   3  -5   4   58.05    9.78
   3  -5   4   88.02   10.70
   3  -5   4   78.71    6.21
   3  -5   4   88.78   11.55
  -4   5  -4   40.56    9.48
  -4   5  -4   48.48   11.20
  -4   5  -4   37.51    6.65
   4  -5   4   44.57    5.24
   5   4  -4   11.11    6.54
   5   4  -4    3.06    3.10
   5   4  -4    1.58    2.79
  -5  -4   4    3.27   10.61
  -5  -4   4    2.60    2.83
   4   4  -4    9.17    4.82
   4   4  -4    7.34    4.64
   4   4  -4   11.67    3.43
   4   4  -4   10.07    4.14
   4   4  -4    4.23    3.98
  -4  -4   4    8.50    4.07
  -4  -4   4    8.99    3.52
   3   4  -4  546.67   33.22
   3   4  -4  501.00   39.42
   3   4  -4  472.90   32.94
   3   4  -4  580.73   70.39
   3   4  -4  506.03   28.30
   3   4  -4  547.12   28.14
   3   4  -4  547.98   33.17
   3   4  -4  503.66   35.08
  -3  -4   4  500.03   29.29
  -3  -4   4  559.18   33.50
  -3  -4   4  514.38   32.51
   2   4  -4  109.88   10.40
   2   4  -4  123.67   12.55
   2   4  -4  106.41   18.98
   2   4  -4  117.19    9.13
   2   4  -4  104.74   15.05
   2   4  -4   98.62   11.72
  -2  -4   4  109.95   10.79
  -2  -4   4  102.92   11.00
  -2  -4   4  110.84   13.50
  -2  -4   4  113.67   12.07
  -2  -4   4  106.57   10.24
  -2  -4   4   95.37    9.01
   1   4  -4 1600.42   85.97
   1   4  -4 1449.92   74.02
   1   4  -4 1393.00   73.69
   1   4  -4 1383.42   71.12
   1   4  -4 1475.54   83.36
  -1  -4   4 1539.46   73.05
  -1  -4   4 1458.30   70.09
  -1  -4   4 1420.12   71.49
  -1  -4   4 1585.77   75.77
  -1  -4   4 1422.79   73.46
  -1  -4   4 1532.43   72.38
  -1  -4   4 1572.74   82.75
  -1  -4   4 1466.41   68.20
  -1  -4   4 1352.86   68.04
   0   4  -4   34.78    8.62
   0   4  -4   25.94    8.33
   0   4  -4   23.26    5.13
   0   4  -4   30.76    6.68
   0   4  -4   25.01    6.68
   0   4  -4   18.55    4.68
   0  -4   4   24.97    4.08
   0  -4   4   26.63    4.90
   0  -4   4   17.01    4.01
   0  -4   4   23.69    5.55
   0  -4   4   24.15    3.75
   0  -4   4   28.15    7.45
   0  -4   4   20.76    6.13
   0  -4   4   17.61    4.42
   0  -4   4   29.85    6.07
   0  -4   4   24.04    5.52
  -1   4  -4 1746.72   89.13
  -1   4  -4 1613.24   80.45
  -1   4  -4 1738.65   84.53
   1  -4   4 1720.79   81.77
   1  -4   4 1657.24   85.88
   1  -4   4 1760.88   78.79
   1  -4   4 1809.35   89.61
   1  -4   4 1764.94   80.88
   1  -4   4 1621.64   78.42
   1  -4   4 1647.28   81.77
  -2   4  -4    2.21    3.04
  -2   4  -4    1.04    2.07
  -2   4  -4   -0.31    3.12
   2  -4   4    1.60    1.80
   2  -4   4    2.80    3.68
   2  -4   4    2.29    6.07
   2  -4   4    4.94    1.97
   2  -4   4    3.99    2.02
   2  -4   4    2.46    2.27
  -3   4  -4  273.09   24.43
  -3   4  -4  261.54   20.50
  -3   4  -4  276.00   21.69
  -3   4  -4  270.71   18.81
   3  -4   4  252.74   19.34
   3  -4   4  265.46   15.90
   3  -4   4  289.19   30.30
   3  -4   4  269.46   17.07
   3  -4   4  257.27   15.23
  -4   4  -4   57.76   11.62
  -4   4  -4   66.35   11.81
  -4   4  -4   80.72   14.03
   4  -4   4   61.98    6.22
   4  -4   4   60.25    5.51
   4  -4   4   57.54    6.84
   4  -4   4   57.13    8.60
  -5   4  -4   62.40    8.41
  -5   4  -4   76.01    9.45
  -5   4  -4   73.62   11.94
   5   3  -4   72.38    8.90
   5   3  -4   65.95    9.60
   5   3  -4   59.03   10.31
   5   3  -4   70.02    9.92
   5   3  -4   80.44   11.07
   5   3  -4   89.01    7.45
  -5  -3   4   53.34   11.87
  -5  -3   4   80.46   10.96
   4   3  -4  192.72   13.91
   4   3  -4  195.83   17.31
   4   3  -4  225.79   15.89
   4   3  -4  230.44   18.12
   4   3  -4  235.58   35.57
   4   3  -4  219.11   14.22
   4   3  -4  207.00   17.34
  -4  -3   4  171.60   15.81
   3   3  -4   74.68   11.51
   3   3  -4   74.51   15.50
   3   3  -4  111.95   19.82
   3   3  -4   88.94    8.20
   3   3  -4   80.93   11.69
   3   3  -4  124.07   10.50
   3   3  -4   85.31    8.22
   3   3  -4  101.03   11.11
  -3  -3   4  104.30    9.43
  -3  -3   4   82.43   12.23
  -3  -3   4   97.95   11.00
  -3  -3   4   97.59    8.96
   2   3  -4  203.38   20.44
   2   3  -4  208.19   13.46
   2   3  -4  213.99   16.52
   2   3  -4  203.20   20.46
   2   3  -4  201.57   15.88
   2   3  -4  223.90   16.78
   2   3  -4  174.22   13.88
   2   3  -4  214.38   13.41
  -2  -3   4  186.43   11.73
  -2  -3   4  218.82   17.02
  -2  -3   4  209.85   17.20
  -2  -3   4  220.59   15.51
  -2  -3   4  209.46   14.78
  -2  -3   4  199.61   13.38
  -2  -3   4  203.59   16.27
   1   3  -4  398.30   28.20
   1   3  -4  353.56   21.22
   1   3  -4  380.34   20.03
   1   3  -4  385.55   27.66
   1   3  -4  337.41   22.76
   1   3  -4  364.78   22.93
  -1  -3   4  347.15   23.63
  -1  -3   4  375.19   24.28
  -1  -3   4  353.13   20.09
  -1  -3   4  372.99   22.19
  -1  -3   4  366.05   20.47
  -1  -3   4  360.30   21.35
  -1  -3   4  368.30   19.10
  -1  -3   4  368.89   22.87
  -1  -3   4  369.84   21.54
  -1  -3   4  358.67   21.79
   0   3  -4  818.78   42.32
   0   3  -4  823.09   42.12
   0   3  -4  827.70   46.78
   0   3  -4  781.53   40.98
   0   3  -4  760.02   39.74
   0   3  -4  770.59   47.17
   0  -3   4  803.59   41.05
   0  -3   4  795.12   43.60
   0  -3   4  828.46   40.57
   0  -3   4  798.21   40.55
   0  -3   4  776.17   40.71
   0  -3   4  817.48   38.16
   0  -3   4  791.50   43.22
   0  -3   4  678.11   38.62
   0  -3   4  815.57   38.15
  -1   3  -4    0.20    1.54
  -1   3  -4   15.46   60.93
  -1   3  -4    2.37    2.47
  -1   3  -4    3.15    2.57
  -1   3  -4   -0.13    2.45
   1  -3   4    1.65    1.25
   1  -3   4   -0.49    0.99
   1  -3   4    2.21    2.26
   1  -3   4   -0.45    1.12
   1  -3   4    0.54    1.15
   1  -3   4    1.25    2.12
   1  -3   4  -34.78   63.01
  -2   3  -4   12.25    4.84
  -2   3  -4    7.49    3.79
  -2   3  -4    8.45    3.57
  -2   3  -4   13.85    5.15
   2  -3   4   11.40    4.27
   2  -3   4   15.69    3.34
   2  -3   4   13.57    2.81
   2  -3   4   22.33    5.01
   2  -3   4   12.37    3.20
   2  -3   4   13.06    3.01
   2  -3   4    6.95    3.57
  -3   3  -4   15.66    6.25
  -3   3  -4   23.44    5.91
  -3   3  -4   14.75    6.55
  -3   3  -4   22.84    7.27
   3  -3   4   16.00   10.44
   3  -3   4   28.44    4.02
   3  -3   4   25.91    8.47
   3  -3   4   27.63    4.97
  -4   3  -4   -0.89    3.48
  -4   3  -4    3.30    3.02
  -4   3  -4    2.16    3.26
  -4   3  -4    8.69    7.76
   4  -3   4    3.28    2.77
   4  -3   4    4.14    2.17
   4  -3   4   -0.59    4.72
   4  -3   4  -16.66   14.05
  -5   3  -4  151.85   15.22
  -5   3  -4  148.54   14.63
  -5   3  -4  152.07   13.66
  -5   3  -4  141.29   12.87
   6   2  -4   -2.81    3.22
   6   2  -4    0.76    7.63
   6   2  -4   -1.91    1.79
   6   2  -4   -2.66    5.57
  -6  -2   4   -1.01    2.82
   5   2  -4   10.02    3.03
   5   2  -4   10.35    5.52
   5   2  -4   15.81    5.15
   5   2  -4   11.51    4.56
   5   2  -4   11.93    5.13
   5   2  -4    4.36    2.78
  -5  -2   4   12.18    4.35
  -5  -2   4   16.18    4.77
   4   2  -4    7.85    3.18
   4   2  -4   24.97    7.56
   4   2  -4   10.55    3.29
   4   2  -4   -0.53   14.54
   4   2  -4   12.32    4.86
   4   2  -4   16.89    5.73
   4   2  -4    6.81    2.96
  -4  -2   4   11.43    4.28
  -4  -2   4   16.05    3.89
   3   2  -4   55.95    9.08
   3   2  -4   30.55    6.51
   3   2  -4   59.06    7.30
   3   2  -4   36.89    6.06
   3   2  -4   34.51    9.78
   3   2  -4   52.17    9.15
   3   2  -4   41.46   11.91
  -3  -2   4   44.77    6.22
  -3  -2   4   50.93    7.17
  -3  -2   4   39.33    7.60
   2   2  -4  168.50   13.56
   2   2  -4  159.20   10.95
   2   2  -4  151.65   11.03
   2   2  -4  172.26   16.41
   2   2  -4  158.94   16.92
   2   2  -4  140.81   11.20
   2   2  -4  162.94   13.24
   2   2  -4   89.75   64.54
  -2  -2   4  147.51   10.75
  -2  -2   4  167.86   11.76
  -2  -2   4  165.57   13.37
  -2  -2   4  179.66   12.44
  -2  -2   4  146.11   12.09
  -2  -2   4  160.09   12.10
  -2  -2   4  163.21   14.19
  -2  -2   4  176.80   11.85
   1   2  -4 1153.19   62.65
   1   2  -4 1149.98   57.32
   1   2  -4 1049.54   84.70
   1   2  -4 1230.51   56.89
   1   2  -4 1216.08   54.49
   1   2  -4 1224.23   56.86
   1   2  -4 1246.22   60.98
   1   2  -4 1101.30   57.49
   1   2  -4  631.90  509.61
  -1  -2   4  841.64   92.92
  -1  -2   4 1155.80   53.86
  -1  -2   4  531.80  356.08
  -1  -2   4 1070.42   63.39
  -1  -2   4 1207.06   59.81
  -1  -2   4 1204.43   56.01
  -1  -2   4 1165.15   58.26
  -1  -2   4 1187.88   55.80
  -1  -2   4 1129.81   53.74
   0   2  -4  613.83   62.25
   0   2  -4  799.60   44.72
   0   2  -4  816.39   40.34
   0   2  -4  750.70   39.60
   0   2  -4  783.52   39.66
   0   2  -4  826.74   44.02
   0  -2   4  733.94   41.45
   0  -2   4  761.49   37.27
   0  -2   4  791.93   36.47
   0  -2   4  297.36  273.24
   0  -2   4  750.38   38.44
   0  -2   4  748.55   38.21
   0  -2   4  751.73   36.53
   0  -2   4  714.50   40.56
   0  -2   4  750.52   39.04
  -1   2  -4 2011.12   94.18
  -1   2  -4 1999.39   94.42
  -1   2  -4 1843.91  110.69
   1  -2   4 1267.26  623.97
   1  -2   4 1953.69   92.23
   1  -2   4 1973.85   91.16
   1  -2   4 2345.09  655.27
   1  -2   4 1908.63   92.00
   1  -2   4 1910.38   89.48
   1  -2   4 2024.51   89.22
   1  -2   4 2053.74   90.17
  -2   2  -4   23.36   39.73
  -2   2  -4   76.57    9.52
  -2   2  -4   79.45    9.90
  -2   2  -4   82.01    9.56
  -2   2  -4  118.38   13.15
  -2   2  -4   70.96    8.27
   2  -2   4   79.84    9.61
   2  -2   4   63.72    5.83
   2  -2   4   94.95    9.84
   2  -2   4   72.15    6.72
   2  -2   4  -25.77   50.44
   2  -2   4   75.52    7.94
  -3   2  -4  825.69   56.55
  -3   2  -4  695.55   52.46
  -3   2  -4  767.16   43.39
  -3   2  -4  702.00   40.70
   3  -2   4  694.85   36.26
   3  -2   4  786.14   39.70
   3  -2   4  739.44   35.43
   3  -2   4  725.78   41.64
  -4   2  -4   27.76    7.36
  -4   2  -4   30.89    8.16
  -4   2  -4   61.15   10.65
  -4   2  -4   34.62    7.45
  -4   2  -4   56.26   12.60
   4  -2   4   50.27    5.64
   4  -2   4   55.89    5.03
   4  -2   4   50.41   11.77
  -5   2  -4   37.42    8.00
  -5   2  -4   48.80    8.31
  -5   2  -4   43.26    8.49
  -5   2  -4   50.61   12.08
   6   1  -4   62.29   11.64
   6   1  -4   96.14    7.43
   6   1  -4   82.06    7.65
   6   1  -4   90.96   11.98
  -6  -1   4   98.88    9.38
  -6  -1   4   85.02    7.51
   5   1  -4   11.77    4.19
   5   1  -4    4.04    4.09
   5   1  -4   11.90    3.91
   5   1  -4    4.37    3.44
   5   1  -4    5.95    4.14
  -5  -1   4    4.34    3.11
  -5  -1   4    7.28    2.75
   4   1  -4  376.92   22.42
   4   1  -4  346.73   21.61
   4   1  -4  366.40   32.40
   4   1  -4  358.86   25.03
   4   1  -4  353.67   24.37
   4   1  -4  371.00   21.59
  -4  -1   4  360.06   20.60
  -4  -1   4  350.34   20.90
  -4  -1   4  345.25   24.22
   3   1  -4  138.24   10.21
   3   1  -4  128.85   11.96
   3   1  -4  121.21   11.97
   3   1  -4  140.99   10.45
   3   1  -4   98.04   17.77
   3   1  -4  138.06   16.16
   3   1  -4  124.37   98.20
   3   1  -4  141.57   10.42
  -3  -1   4  138.77   11.06
  -3  -1   4  130.03   12.73
  -3  -1   4  112.23    9.05
  -3  -1   4  133.55    9.86
  -3  -1   4  203.89  177.74
  -3  -1   4  121.89    9.23
   2   1  -4   49.01    6.33
   2   1  -4   58.98   43.15
   2   1  -4   45.61    7.24
   2   1  -4   41.56    7.25
   2   1  -4   51.11    6.28
   2   1  -4   57.04   11.38
   2   1  -4   46.13    9.19
   2   1  -4   64.37    5.96
   2   1  -4   97.58   42.12
  -2  -1   4   54.58    5.44
  -2  -1   4   49.12    5.28
  -2  -1   4   51.53    5.29
  -2  -1   4   57.29    6.97
  -2  -1   4   51.95  381.86
  -2  -1   4   54.64    6.47
  -2  -1   4   45.65    8.13
  -2  -1   4 -753.86  489.97
  -2  -1   4   50.60    7.24
  -2  -1   4   72.52    8.27
   1   1  -4  137.18    9.29
   1   1  -4  127.33   31.78
   1   1  -4  170.77   33.55
   1   1  -4  126.33   10.59
   1   1  -4  143.81    9.24
   1   1  -4  139.04   13.43
   1   1  -4  128.67   11.39
   1   1  -4  137.01   10.91
  -1  -1   4  132.84    9.39
  -1  -1   4  129.17   10.67
  -1  -1   4  140.22    8.58
  -1  -1   4  144.74   12.87
  -1  -1   4   25.64  298.42
  -1  -1   4  129.10    8.59
  -1  -1   4  135.08    9.95
  -1  -1   4  137.19   10.69
   0   1  -4  401.41   51.64
   0   1  -4  466.70   25.58
   0   1  -4  477.74   28.55
   0   1  -4  475.04   23.28
   0   1  -4  453.17   22.11
   0   1  -4  447.58   25.34
   0  -1   4  302.97  288.52
   0  -1   4  429.26   27.90
   0  -1   4  462.39   24.42
   0  -1   4  438.10   24.10
   0  -1   4  453.75   22.60
   0  -1   4  455.63   23.47
   0  -1   4  442.82   25.33
   0  -1   4  307.24  208.05
   0  -1   4  437.67   22.90
  -1   1  -4  220.69   35.50
  -1   1  -4  219.30   15.98
  -1   1  -4  232.77   32.17
  -1   1  -4  239.37   16.24
  -1   1  -4  210.16   16.53
  -1   1  -4  226.21   15.76
   1  -1   4  218.01   15.05
   1  -1   4  237.73   15.13
   1  -1   4  227.98   13.33
   1  -1   4  365.58  229.18
   1  -1   4  392.69  385.75
   1  -1   4  267.92   18.21
   1  -1   4  239.17   14.39
   1  -1   4  234.84   12.80
  -2   1  -4  143.74   12.50
  -2   1  -4  215.33   51.44
  -2   1  -4  139.71   12.96
  -2   1  -4  145.86   12.86
  -2   1  -4  141.29   37.84
  -2   1  -4  156.55   13.24
   2  -1   4  139.46    8.87
   2  -1   4  140.45   10.29
   2  -1   4  143.92   11.90
   2  -1   4  144.09   11.56
   2  -1   4  146.92    9.61
   2  -1   4  133.61    9.55
  -3   1  -4  121.34   13.23
  -3   1  -4  161.35   15.01
  -3   1  -4  136.15   10.66
  -3   1  -4  149.70   13.68
  -3   1  -4  154.57   14.35
  -3   1  -4  132.25   12.59
   3  -1   4  148.89   10.21
   3  -1   4  147.09    9.73
   3  -1   4  144.62   10.56
   3  -1   4  138.97    9.01
  -4   1  -4    5.06    4.32
  -4   1  -4    4.16    4.24
  -4   1  -4    5.67    4.50
  -4   1  -4    3.26    6.77
  -4   1  -4    2.83    3.55
   4  -1   4    3.94    2.66
   4  -1   4    5.81    2.40
  -5   1  -4  140.38   14.88
  -5   1  -4  131.65   12.70
  -5   1  -4  142.69   14.97
   6   0  -4   -0.58    5.12
   6   0  -4    2.11    3.36
   6   0  -4   -2.74    4.04
  -6   0   4   -0.29    4.42
  -6   0   4    0.19    1.98
   5   0  -4    0.99    3.37
   5   0  -4    1.18    1.99
   5   0  -4    3.68    2.59
   5   0  -4    4.05   17.93
   5   0  -4    2.31    3.35
   5   0  -4    2.85    2.97
  -5   0   4    2.26    2.65
  -5   0   4    3.89    2.63
  -5   0   4    3.18    2.44
   4   0  -4  237.49   15.89
   4   0  -4  224.91   18.73
   4   0  -4  236.91   15.99
   4   0  -4  247.85   18.68
   4   0  -4  226.08   16.03
  -4   0   4  257.07   16.11
  -4   0   4  267.40   20.89
  -4   0   4  232.14   18.80
   3   0  -4   59.19   79.19
   3   0  -4   18.09    3.65
   3   0  -4   17.03    3.61
   3   0  -4    1.69    8.31
   3   0  -4   13.08    4.07
   3   0  -4   21.25    5.18
   3   0  -4   14.04    3.66
   3   0  -4   18.81    9.65
  -3   0   4   17.94    3.88
  -3   0   4   23.42    5.99
  -3   0   4   20.66    5.87
  -3   0   4  -55.55  114.72
   2   0  -4  219.63   15.70
   2   0  -4  175.74   42.02
   2   0  -4  230.33   44.83
   2   0  -4  183.82   18.45
   2   0  -4  245.46   14.12
   2   0  -4  253.82   19.99
   2   0  -4  233.55   17.24
   2   0  -4  239.88   13.68
   2   0  -4  223.88   16.99
  -2   0   4  873.50  498.67
  -2   0   4  192.94   12.43
  -2   0   4  161.90   15.61
  -2   0   4  231.47   15.35
  -2   0   4  234.69   13.81
  -2   0   4  220.04   13.86
  -2   0   4    4.45  335.77
  -2   0   4  211.33   12.16
  -2   0   4  235.93   13.10
  -2   0   4  222.09   19.32
   1   0  -4  202.26   14.38
   1   0  -4  223.16   12.95
   1   0  -4  219.64   17.36
   1   0  -4  219.78   12.90
   1   0  -4  237.15   15.31
   1   0  -4  218.98   49.99
   1   0  -4  155.55   31.02
   1   0  -4  225.61   14.56
  -1   0   4  219.58   12.72
  -1   0   4  214.60   17.70
  -1   0   4  224.95   14.63
  -1   0   4  376.37  240.62
  -1   0   4  226.85   12.55
  -1   0   4  213.97   14.82
  -1   0   4  229.18   13.49
  -1   0   4  -63.80  290.80
   0   0  -4 2943.39  136.13
   0   0  -4 2671.45  148.92
   0   0  -4 2545.78  135.86
   0   0  -4 2793.43  145.57
   0   0  -4 2969.17  132.95
   0   0   4 2983.56  131.67
   0   0   4 2480.25  318.28
   0   0   4 3024.09  131.33
   0   0   4 3223.37  453.45
   0   0   4 3031.31  132.45
   0   0   4 3015.71  130.78
   0   0   4 2866.21  137.93
   0   0   4 2998.56  130.21
   0   0   4 2941.40  133.34
  -1   0  -4  763.95   65.31
  -1   0  -4  686.42   34.71
  -1   0  -4  735.01   38.27
  -1   0  -4  748.79   38.32
  -1   0  -4  621.55   55.39
  -1   0  -4  727.36   39.34
   1   0   4  711.52   37.41
   1   0   4  720.18   36.27
   1   0   4  782.25  253.68
   1   0   4  724.47   35.48
   1   0   4  706.80  429.11
   1   0   4  682.09   34.80
   1   0   4  733.81   34.42
  -2   0  -4 1116.67   56.76
  -2   0  -4 1135.80   56.12
  -2   0  -4 1027.31   55.62
  -2   0  -4 1172.26   58.07
  -2   0  -4  880.59   87.68
   2   0   4 1137.79   52.58
   2   0   4 1074.68   54.51
   2   0   4 1106.24   51.34
   2   0   4 1104.87   53.41
  -3   0  -4 1164.70   61.80
  -3   0  -4 1245.57   59.16
  -3   0  -4 1282.81   60.52
  -3   0  -4 1250.45   67.53
  -3   0  -4 1158.96   75.10
   3   0   4 1262.20   57.97
   3   0   4 1246.42   60.91
   3   0   4 1106.11   56.91
   3   0   4 1268.00   58.45
  -4   0  -4  343.48   24.46
  -4   0  -4  291.09   20.57
  -4   0  -4  341.95   25.77
  -4   0  -4  305.67   19.84
  -4   0  -4  277.13   22.88
   4   0   4  345.16   17.92
   4   0   4  338.66   18.80
   4   0   4  330.69   19.95
  -5   0  -4  141.21   13.49
  -5   0  -4  137.53   14.10
  -5   0  -4  126.40   15.29
   5   0   4  126.37   12.40
   5   0   4  128.55    9.12
   6  -1  -4   38.24    6.61
   6  -1  -4   56.09    9.68
   6  -1  -4   46.57   12.47
  -6   1   4   43.51    7.75
  -6   1   4   64.67    8.99
  -6   1   4   47.70    6.30
   5  -1  -4  160.34   12.46
   5  -1  -4  142.61   14.44
   5  -1  -4  121.54   25.41
   5  -1  -4  163.73   12.33
   5  -1  -4  155.91   15.07
   5  -1  -4  171.93   12.94
  -5   1   4  169.79   15.60
  -5   1   4  169.81   12.80
  -5   1   4  151.37   11.47
   4  -1  -4  231.22   29.81
   4  -1  -4  208.30   16.30
   4  -1  -4  202.05   14.20
   4  -1  -4  214.31   17.51
   4  -1  -4  190.08   14.42
   4  -1  -4  207.55   14.31
  -4   1   4  188.56   15.55
  -4   1   4  223.25   15.13
  -4   1   4  223.73   18.56
   3  -1  -4   45.84    6.64
   3  -1  -4   41.85    7.13
   3  -1  -4   35.01    5.15
   3  -1  -4   27.46    5.97
   3  -1  -4  107.33   95.84
   3  -1  -4   35.09    5.27
  -3   1   4   40.21    8.78
  -3   1   4   46.71    5.69
  -3   1   4   42.92    8.28
  -3   1   4  -12.11  162.77
  -3   1   4   35.55    5.91
   2  -1  -4  933.73   94.42
   2  -1  -4 1150.23   52.19
   2  -1  -4  849.95   84.30
   2  -1  -4 1063.46   54.95
   2  -1  -4 1062.80   59.06
   2  -1  -4 1095.05   52.52
   2  -1  -4 1131.17   52.18
   2  -1  -4 1129.96   54.42
  -2   1   4 1308.24   58.56
  -2   1   4 1034.19   54.99
  -2   1   4  543.85  417.06
  -2   1   4 1087.79  594.96
   1  -1  -4    0.75    1.71
   1  -1  -4   -8.37   31.78
   1  -1  -4   32.32   26.63
   1  -1  -4    1.05    3.07
   1  -1  -4    3.54    2.07
   1  -1  -4    1.73    2.75
   1  -1  -4    2.65    1.46
   1  -1  -4    2.63    2.03
  -1   1   4    1.20    1.39
  -1   1   4 -126.97  400.35
  -1   1   4    2.58    1.88
  -1   1   4    1.44    1.69
  -1   1   4    5.31    3.91
  -1   1   4  166.50  228.62
  -1   1   4    5.65    2.03
  -1   1   4    2.43    2.05
   0  -1  -4  236.64   17.92
   0  -1  -4  224.37   14.78
   0  -1  -4  234.22   13.32
   0  -1  -4  240.34   45.08
   0  -1  -4  223.21   36.45
   0  -1  -4  232.61   15.51
   0   1   4  229.73   14.18
   0   1   4  230.60   15.80
   0   1   4  242.97   13.89
   0   1   4  225.28   13.21
   0   1   4  270.54  274.37
   0   1   4  228.80   19.65
   0   1   4  -15.22  409.27
   0   1   4  232.93   15.33
  -1  -1  -4   41.00    7.65
  -1  -1  -4   33.00    4.50
  -1  -1  -4   27.33   45.95
  -1  -1  -4   43.38   34.32
  -1  -1  -4   32.09    6.37
  -1  -1  -4   31.60    6.96
   1   1   4   32.08    5.03
   1   1   4   27.29    4.86
   1   1   4 -163.63  502.98
   1   1   4   21.09    3.76
   1   1   4   24.70    6.06
   1   1   4   28.30    5.23
  -2  -1  -4  296.77   20.17
  -2  -1  -4  300.75   20.59
  -2  -1  -4  286.78   19.89
   2   1   4  279.13   17.09
   2   1   4  280.50   17.94
   2   1   4  311.89   16.30
   2   1   4  279.30   19.01
   2   1   4  258.63   16.15
   2   1   4  -78.17  115.41
  -3  -1  -4  168.27   14.27
  -3  -1  -4  201.81   16.49
  -3  -1  -4  172.43   15.88
  -3  -1  -4  221.64   18.62
   3   1   4  187.77   11.80
   3   1   4  184.88   12.85
   3   1   4  195.20   20.34
   3   1   4  187.40   13.77
   3   1   4  177.47   12.10
  -4  -1  -4    2.82    3.99
  -4  -1  -4    2.37    6.07
  -4  -1  -4   -0.77    2.56
   4   1   4   -0.10    2.12
   4   1   4    4.97    2.45
  -5  -1  -4   19.51    5.91
  -5  -1  -4   24.44    9.09
  -5  -1  -4   36.45    8.52
   5   1   4   23.34    4.59
   5   1   4   22.93    5.90
   5   1   4   23.13    4.17
   6  -2  -4    2.80    3.43
   6  -2  -4    0.76    2.12
   6  -2  -4   -4.77    4.73
  -6   2   4   -0.70    2.34
  -6   2   4    0.84    2.24
   5  -2  -4    8.57    4.99
   5  -2  -4   19.78    5.63
   5  -2  -4   17.86    4.50
   5  -2  -4   12.76    4.41
   5  -2  -4   14.10    5.28
  -5   2   4   15.84    5.35
  -5   2   4   14.16    5.36
  -5   2   4   17.06    5.32
  -5   2   4   18.38    4.13
   4  -2  -4  116.80   12.34
   4  -2  -4  112.20    9.73
   4  -2  -4  118.05   11.68
   4  -2  -4  123.10   10.10
   4  -2  -4  115.05   10.54
  -4   2   4  113.44    9.09
  -4   2   4  130.40   14.54
   3  -2  -4    9.14    3.32
   3  -2  -4    9.45    3.94
   3  -2  -4   19.36    4.05
   3  -2  -4   15.59    3.87
   3  -2  -4   21.07    4.23
  -3   2   4   10.01    4.85
  -3   2   4   14.47    6.02
  -3   2   4   19.44    4.03
   2  -2  -4  465.25   90.25
   2  -2  -4  596.14   30.52
   2  -2  -4  645.70   34.10
   2  -2  -4  582.60   30.65
   2  -2  -4  597.82   32.69
   2  -2  -4  576.96   37.47
   2  -2  -4  585.24   31.17
  -2   2   4  597.15   31.77
  -2   2   4  599.71   38.50
  -2   2   4  613.45   34.10
   1  -2  -4    1.87    1.45
   1  -2  -4   71.78   38.57
   1  -2  -4    7.05    2.60
   1  -2  -4   32.71   60.32
   1  -2  -4    0.96    1.41
   1  -2  -4    4.94    6.15
   1  -2  -4    1.33    2.15
   1  -2  -4    2.29    2.33
  -1   2   4    0.53    2.14
  -1   2   4   98.17  628.81
  -1   2   4    9.57    3.06
  -1   2   4    2.34    3.63
  -1   2   4 -283.17  426.81
  -1   2   4    2.65    2.12
  -1   2   4    3.62    2.48
  -1   2   4    7.34    2.76
   0  -2  -4  224.41   49.95
   0  -2  -4  338.79   23.83
   0  -2  -4  320.83   20.33
   0  -2  -4  320.20   18.28
   0   2   4  139.31  729.10
   0   2   4  333.48   18.42
   0   2   4  348.02   19.81
   0   2   4  340.59   26.02
   0   2   4  296.64   61.09
   0   2   4  336.94   21.54
   0   2   4  355.39   19.11
   0   2   4  350.72   20.96
  -1  -2  -4   81.00    6.95
  -1  -2  -4   91.71   10.27
  -1  -2  -4   73.27   69.68
  -1  -2  -4  105.88   16.36
  -1  -2  -4   85.35   10.29
  -1  -2  -4   78.32    8.50
   1   2   4   66.38    7.04
   1   2   4   76.26    6.88
   1   2   4   77.80    8.18
   1   2   4   98.10   18.65
   1   2   4   76.17    8.59
   1   2   4   78.04    6.62
  -2  -2  -4  630.37   37.25
  -2  -2  -4  626.40   35.32
  -2  -2  -4  632.78   35.75
   2   2   4  618.51   35.22
   2   2   4  597.26   34.21
   2   2   4  608.32   31.45
   2   2   4  612.09   31.87
  -3  -2  -4   50.43   10.19
  -3  -2  -4   49.07    9.25
  -3  -2  -4   32.59    7.32
   3   2   4   40.32    5.62
   3   2   4   39.24    6.21
   3   2   4   45.74    7.42
   3   2   4   39.26    5.56
   3   2   4   36.47    7.09
  -4  -2  -4  247.18   19.41
  -4  -2  -4  214.63   17.60
  -4  -2  -4  220.38   18.08
   4   2   4  229.04   13.99
   4   2   4  209.11   13.67
   4   2   4  204.23   15.65
   4   2   4  209.71   15.90
  -5  -2  -4   90.77   10.91
  -5  -2  -4   69.31    9.86
  -5  -2  -4   67.36    8.03
   5   2   4   68.22    6.53
   5   2   4   64.27    6.35
   6  -3  -4   30.96    4.67
   6  -3  -4   25.15    6.74
   6  -3  -4   19.21    8.82
  -6   3   4   24.59    4.20
  -6   3   4   30.50    5.43
   5  -3  -4   81.89   10.24
   5  -3  -4   84.01   12.24
   5  -3  -4   81.96   11.28
   5  -3  -4   95.08    8.25
   5  -3  -4   88.31    9.71
  -5   3   4   93.65    9.72
  -5   3   4   90.27    7.61
  -5   3   4   77.93    9.58
   4  -3  -4   20.04    4.12
   4  -3  -4   24.13    6.52
   4  -3  -4   23.47    4.99
   4  -3  -4   20.60    4.64
   4  -3  -4   26.14    6.20
  -4   3   4   25.88    4.66
  -4   3   4   31.65    9.47
  -4   3   4   14.57    5.94
   3  -3  -4  168.09   14.61
   3  -3  -4  168.23   13.55
   3  -3  -4  150.72   11.79
   3  -3  -4  167.66   11.71
   3  -3  -4  167.01   11.78
  -3   3   4  142.12   10.52
  -3   3   4  140.10   16.64
  -3   3   4  119.50   20.91
   2  -3  -4  234.02   16.57
   2  -3  -4  234.91   14.94
   2  -3  -4  227.33   20.82
   2  -3  -4  222.08   14.63
   2  -3  -4  217.05   14.08
   2  -3  -4  225.05   17.07
  -2   3   4  210.39   15.64
  -2   3   4  226.65   17.41
  -2   3   4  220.45   13.72
  -2   3   4  237.72   21.74
   1  -3  -4   74.34    8.39
   1  -3  -4   72.99    8.14
   1  -3  -4   73.84   10.42
   1  -3  -4   90.88    7.32
   1  -3  -4   75.52    7.09
   1  -3  -4   84.61   11.41
  -1   3   4   79.27    8.66
  -1   3   4   80.80    9.90
  -1   3   4   88.14   15.20
  -1   3   4   85.47   11.60
  -1   3   4   83.20    7.68
   0  -3  -4  173.36   16.50
   0  -3  -4  158.90   12.52
   0  -3  -4  158.91   11.25
   0   3   4  165.87   17.98
   0   3   4  156.35   11.19
   0   3   4  170.60   14.38
   0   3   4  163.12   11.66
   0   3   4  174.79   12.82
  -1  -3  -4   45.89    6.46
  -1  -3  -4   58.14    9.61
  -1  -3  -4   57.01    8.08
   1   3   4   54.52    7.47
   1   3   4   54.94   14.47
   1   3   4   59.83    7.17
   1   3   4   40.38   11.60
  -2  -3  -4    6.12    4.43
  -2  -3  -4    3.65    3.39
  -2  -3  -4   12.63    4.52
   2   3   4    1.29    2.19
   2   3   4    4.50    2.40
   2   3   4    6.14    3.24
   2   3   4    2.35    2.07
   2   3   4    4.88    2.96
  -3  -3  -4    1.67    3.13
  -3  -3  -4    0.14    2.91
  -3  -3  -4    1.85    3.30
   3   3   4   -0.16    2.27
   3   3   4   -1.12    2.10
   3   3   4    1.21    2.70
   3   3   4    1.38    2.55
   3   3   4    1.92    1.89
  -4  -3  -4   25.76    6.42
  -4  -3  -4   11.36    4.36
  -4  -3  -4   22.15    7.28
   4   3   4   17.00    6.85
   4   3   4   12.76    3.24
   4   3   4   19.21    3.89
   4   3   4    9.98    4.75
   5  -4  -4    3.28    3.31
   5  -4  -4   -1.39    5.10
   5  -4  -4    7.46    3.95
   5  -4  -4    9.85    5.30
   5  -4  -4    7.84    2.83
  -5   4   4    3.45    3.19
  -5   4   4    6.83    2.61
   4  -4  -4   12.46    4.15
   4  -4  -4    7.15    4.88
   4  -4  -4   15.87    4.15
   4  -4  -4   14.56    3.67
   4  -4  -4   20.96    5.86
  -4   4   4   18.42    7.81
  -4   4   4   15.27    3.50
   3  -4  -4  162.89   13.80
   3  -4  -4  159.61   12.44
   3  -4  -4  150.49   11.46
   3  -4  -4  166.27   12.22
   3  -4  -4  147.65   14.57
  -3   4   4  149.32   11.19
  -3   4   4  172.27   18.79
   2  -4  -4  140.23   16.72
   2  -4  -4  130.71   11.97
   2  -4  -4  122.58   10.56
   2  -4  -4  130.91    9.94
   2  -4  -4  134.26   10.67
   2  -4  -4  122.41   12.86
  -2   4   4  139.65   13.50
  -2   4   4  111.59    9.42
  -2   4   4  138.60   16.82
  -2   4   4  131.66   13.36
   1  -4  -4  553.47   28.78
   1  -4  -4  601.92   32.50
   1  -4  -4  468.01   37.89
   1  -4  -4  513.23   30.00
   1  -4  -4  597.10   38.36
   1  -4  -4  555.88   29.96
  -1   4   4  529.31   31.34
  -1   4   4  578.22   39.76
  -1   4   4  584.82   33.93
   0  -4  -4  220.76   19.90
   0  -4  -4  220.60   15.67
   0  -4  -4  171.49   13.18
   0   4   4  187.49   13.48
   0   4   4  193.96   20.79
   0   4   4  226.13   13.92
   0   4   4  199.01   17.13
   0   4   4  206.57   16.90
   0   4   4  214.38   15.64
  -1  -4  -4  111.55   13.31
  -1  -4  -4   92.59    9.80
   1   4   4   95.97    9.68
   1   4   4  107.41    9.55
   1   4   4  114.99   11.71
   1   4   4  107.49    9.18
   1   4   4   72.57   14.91
  -2  -4  -4  309.82   20.56
   2   4   4  293.50   19.45
   2   4   4  294.95   21.18
   2   4   4  306.75   17.94
   2   4   4  263.16   25.07
  -3  -4  -4   60.36    9.28
   3   4   4   53.68    8.86
   3   4   4   40.76    5.74
   3   4   4   50.69    8.50
   3   4   4   49.10    7.57
   3   4   4   48.47    6.33
   5  -5  -4   45.34    8.61
   5  -5  -4   43.89    6.84
   5  -5  -4   61.60    5.48
  -5   5   4   68.73    7.22
   4  -5  -4    2.58    3.25
   4  -5  -4    2.86    5.89
   4  -5  -4   -0.07    1.78
   4  -5  -4    3.57    3.28
   4  -5  -4    0.53    2.07
  -4   5   4    1.48    4.37
  -4   5   4    0.81    2.60
   3  -5  -4  133.91   11.87
   3  -5  -4  118.69   11.49
   3  -5  -4  148.63   11.17
   3  -5  -4  123.14   14.22
   3  -5  -4  122.15    9.75
  -3   5   4  131.90    9.83
  -3   5   4  139.82   15.96
   2  -5  -4   17.84    4.57
   2  -5  -4   22.35    7.04
   2  -5  -4   26.85    5.25
   2  -5  -4   17.23    8.40
   2  -5  -4   17.94    5.29
   2  -5  -4   15.05   10.16
  -2   5   4   29.65    5.29
  -2   5   4   19.49    6.95
   1  -5  -4  123.85   11.46
   1  -5  -4  118.69   10.39
   1  -5  -4  112.82   14.85
  -1   5   4  141.67   17.08
  -1   5   4  150.62   13.84
  -1   5   4  130.51   12.88
   0  -5  -4    1.57    3.13
   0  -5  -4   -1.59    4.20
   0  -5  -4   -0.77    2.19
   0   5   4   -2.60    3.74
   0   5   4   -0.73    3.18
   0   5   4    0.01    2.18
  -1  -5  -4   92.39   11.99
   1   5   4  112.51    8.68
   1   5   4  100.49   11.62
   1   5   4  109.61   19.38
   1   5   4   94.33   10.52
  -2  -5  -4    6.94    3.88
   2   5   4    5.39    3.21
   2   5   4    4.59    3.74
   2   5   4    2.61    5.36
   2   5   4    4.28    2.59
  -3  -5  -4    1.21    5.00
  -3  -5  -4    0.74    3.50
   3   5   4    0.72    2.51
   3   5   4   -1.47    3.90
   4  -6  -4   -0.27    2.40
   4  -6  -4    3.91    2.48
  -4   6   4    2.26    6.84
  -4   6   4    1.51    4.32
   3  -6  -4   44.97    6.65
   3  -6  -4   27.02    5.20
   3  -6  -4   44.66    5.48
  -3   6   4   39.36    8.54
   2  -6  -4    0.43    3.72
   2  -6  -4    0.00    1.77
  -2   6   4    0.33    3.07
   1  -6  -4  173.52   18.52
   1  -6  -4  221.96   17.14
   1  -6  -4  251.64   15.69
  -1   6   4  267.68   22.52
  -1   6   4  236.20   20.83
   0  -6  -4   47.84    9.85
   0  -6  -4   46.75    6.76
   0   6   4   68.39   12.21
   0   6   4   56.50    8.53
   0   6   4   36.27    9.59
  -1  -6  -4  109.14   11.10
   1   6   4  112.77   15.40
   0   7  -5  240.72   18.03
   0  -7   5  237.45   14.81
   0  -7   5  235.15   17.88
  -1   7  -5    8.80    5.94
   1  -7   5   21.18    3.87
   1  -7   5    8.91    5.61
   2   6  -5   -3.68    3.99
  -2  -6   5   -1.56    4.20
  -2  -6   5   -0.99    9.61
  -2  -6   5   -2.91    5.67
   1   6  -5    1.09    3.52
  -1  -6   5    1.31    5.65
  -1  -6   5    3.75    3.89
  -1  -6   5    1.20    3.70
  -1  -6   5   -2.10   11.84
  -1  -6   5    4.17    2.55
   0   6  -5   24.86    7.64
   0  -6   5   16.46    3.10
   0  -6   5   12.59    5.98
   0  -6   5   13.93    3.63
   0  -6   5   15.42    3.85
   0  -6   5   16.83    4.37
   0  -6   5   20.30    4.82
  -1   6  -5   11.06    5.29
  -1   6  -5   10.49    5.18
   1  -6   5    5.74    4.54
   1  -6   5    5.69    2.80
   1  -6   5    8.58    2.44
   1  -6   5   14.25    4.82
   1  -6   5    8.14    2.61
   1  -6   5    5.95    2.99
   1  -6   5    5.51    4.23
  -2   6  -5  291.54   21.25
  -2   6  -5  219.21   19.22
   2  -6   5  269.08   19.73
   2  -6   5  267.92   15.28
   2  -6   5  234.92   18.93
   2  -6   5  255.04   16.44
   2  -6   5  288.00   14.74
   2  -6   5  281.63   17.00
   2  -6   5  219.25   20.15
  -3   6  -5    0.92    2.58
  -3   6  -5    6.98    3.94
   3  -6   5    2.48    6.24
   3  -6   5   -6.09    5.95
   3  -6   5    0.17    1.48
   3  -6   5   -1.82    2.79
   3   5  -5   93.73   15.69
   3   5  -5  137.25   15.44
   3   5  -5   73.77    9.78
  -3  -5   5   83.54   14.75
   2   5  -5  166.11   19.20
   2   5  -5  202.72   15.65
   2   5  -5  173.75   17.31
   2   5  -5  158.84   15.18
  -2  -5   5  178.33   16.07
  -2  -5   5  151.98   15.50
  -2  -5   5  167.02   14.96
  -2  -5   5  189.68   15.78
  -2  -5   5  180.52   13.54
   1   5  -5   27.14   11.12
   1   5  -5   32.82    7.46
  -1  -5   5   37.62    5.62
  -1  -5   5   32.08    6.69
  -1  -5   5   34.42    4.59
  -1  -5   5   40.72   13.63
  -1  -5   5   37.39    8.55
  -1  -5   5   26.42    5.85
  -1  -5   5   42.23    9.00
   0  -5   5  850.07   44.78
   0  -5   5  764.67   43.26
   0  -5   5  803.64   39.78
   0  -5   5  821.51   43.58
   0  -5   5  794.52   43.77
   0  -5   5  841.17   42.05
   0  -5   5  846.48   39.77
   0  -5   5  763.56   48.38
  -1   5  -5   47.02   10.35
  -1   5  -5   25.95    7.88
   1  -5   5   60.26    9.17
   1  -5   5   44.99    8.08
   1  -5   5   69.73   13.40
   1  -5   5   58.01    7.57
   1  -5   5   56.83    9.38
   1  -5   5   52.90    8.19
   1  -5   5   46.53    5.81
  -2   5  -5  164.70   12.70
  -2   5  -5  193.02   16.28
  -2   5  -5  166.43   16.26
  -2   5  -5  193.69   18.79
   2  -5   5  180.84   11.40
   2  -5   5  159.23   18.78
   2  -5   5  185.96   14.69
   2  -5   5  174.52   13.56
   2  -5   5  167.40   12.41
   2  -5   5  182.86   13.80
   2  -5   5  175.74   14.56
   2  -5   5  174.92   11.14
  -3   5  -5    3.53    2.75
  -3   5  -5    4.58    4.61
  -3   5  -5    0.38    4.71
   3  -5   5    3.98    1.95
   3  -5   5    4.32    5.72
   3  -5   5    1.33    3.17
   3  -5   5   -0.43    3.00
  -4   5  -5   33.56    6.83
  -4   5  -5   34.86    5.98
  -4   5  -5   38.66    8.34
   4  -5   5   28.46    4.53
   4  -5   5   27.22    3.95
   4   4  -5   -1.91    4.38
   4   4  -5   -0.12    2.21
   4   4  -5   -2.17    5.44
  -4  -4   5    0.92    2.88
  -4  -4   5    5.20    3.74
   3   4  -5    4.40    7.79
   3   4  -5    0.87    2.38
   3   4  -5    4.03    3.81
   3   4  -5    3.57    5.66
  -3  -4   5    4.67    4.17
  -3  -4   5    2.58    2.86
   2   4  -5    7.59    5.83
   2   4  -5    7.55    5.45
   2   4  -5    1.50    2.81
   2   4  -5    6.48    3.30
  -2  -4   5    5.98    3.66
  -2  -4   5    6.55    4.37
  -2  -4   5    4.45    2.91
  -2  -4   5    6.10    2.93
  -2  -4   5    5.77    7.05
  -2  -4   5    1.41    3.64
   1   4  -5    6.25    4.83
   1   4  -5    4.76    3.37
   1   4  -5    6.28    6.63
   1   4  -5    5.10    3.74
  -1  -4   5   10.99    7.24
  -1  -4   5    3.06    2.87
  -1  -4   5   10.22    2.71
  -1  -4   5    6.71    5.33
  -1  -4   5    6.82    2.95
  -1  -4   5    9.19    3.04
  -1  -4   5    5.33   13.73
  -1  -4   5    8.38    4.33
  -1  -4   5   10.74    5.07
   0   4  -5  192.31   19.57
   0   4  -5  162.38   12.63
   0  -4   5  164.49   11.39
   0  -4   5  176.88   14.19
   0  -4   5  178.18   16.93
   0  -4   5  192.75   14.35
   0  -4   5  179.67   11.42
   0  -4   5  175.43   14.08
   0  -4   5  183.98   12.84
   0  -4   5  181.06   14.69
  -1   4  -5   31.58    6.09
  -1   4  -5   24.36    6.47
  -1   4  -5   13.42    5.81
   1  -4   5   21.91    5.06
   1  -4   5   16.54   12.01
   1  -4   5   20.25    4.28
   1  -4   5   21.31    6.90
   1  -4   5   30.69    6.24
   1  -4   5   23.42    5.37
   1  -4   5   15.57    4.42
  -2   4  -5  157.77   12.89
  -2   4  -5  139.97   15.80
  -2   4  -5  173.03   15.63
   2  -4   5  168.77   12.96
   2  -4   5  150.47   16.57
   2  -4   5  164.10   10.90
   2  -4   5  157.61   18.01
   2  -4   5  159.15   11.52
   2  -4   5  179.44   13.30
  -3   4  -5    3.77    2.95
  -3   4  -5    7.23    4.26
  -3   4  -5    3.18    4.41
   3  -4   5    6.32    2.32
   3  -4   5    4.49    3.70
   3  -4   5   14.23    8.54
   3  -4   5    5.28    2.91
  -4   4  -5  321.94   19.83
  -4   4  -5  317.31   21.54
  -4   4  -5  296.59   21.68
   4  -4   5  301.66   15.98
   4  -4   5  272.81   19.78
   4  -4   5  272.93   17.76
   4  -4   5  305.21   16.09
   5   3  -5  110.40   14.00
   5   3  -5  159.50   12.29
   5   3  -5  142.53   18.06
   5   3  -5   78.44   12.51
   5   3  -5  127.21    9.01
  -5  -3   5  121.80   10.77
  -5  -3   5  165.58   10.92
   4   3  -5    3.77    7.53
   4   3  -5    3.53    3.10
   4   3  -5    4.31    2.94
   4   3  -5    3.11    4.17
   4   3  -5    2.05    2.51
   4   3  -5    1.69    3.35
  -4  -3   5    6.00    3.77
   3   3  -5  446.24   27.61
   3   3  -5  470.12   28.94
   3   3  -5  448.43   23.71
   3   3  -5  434.45   35.41
   3   3  -5  414.88   23.83
   3   3  -5  434.24   26.19
   3   3  -5  377.06   27.83
   3   3  -5  446.61   41.13
  -3  -3   5  409.93   24.65
  -3  -3   5  424.44   28.54
  -3  -3   5  411.35   25.32
   2   3  -5   36.52    7.75
   2   3  -5   35.51    5.95
   2   3  -5   20.55    5.35
   2   3  -5   42.50   11.63
   2   3  -5   46.71    6.86
  -2  -3   5   36.32    5.81
  -2  -3   5   29.38    6.76
  -2  -3   5   35.09    6.60
  -2  -3   5   37.00    7.20
  -2  -3   5   39.38    8.49
  -2  -3   5   38.41    8.36
  -2  -3   5   55.33    8.68
   1   3  -5  432.26   26.09
   1   3  -5  440.06   25.64
   1   3  -5  456.28   27.65
   1   3  -5  474.62   33.61
  -1  -3   5  415.77   28.42
  -1  -3   5  452.30   29.01
  -1  -3   5  444.94   26.01
  -1  -3   5  443.21   22.93
  -1  -3   5  381.50   25.48
  -1  -3   5  420.01   23.00
  -1  -3   5  450.78   27.30
  -1  -3   5  490.25   30.49
  -1  -3   5  467.27   26.06
  -1  -3   5  423.61   25.35
   0   3  -5  850.32   45.25
   0   3  -5  972.20   53.05
   0   3  -5  875.08   45.79
   0  -3   5  812.33   47.50
   0  -3   5  839.93   44.54
   0  -3   5  833.09   44.98
   0  -3   5  867.94   48.72
   0  -3   5  856.83   44.77
   0  -3   5  894.99   41.89
   0  -3   5  844.86   46.13
   0  -3   5  835.63   43.31
  -1   3  -5  233.25   17.93
  -1   3  -5  248.24   21.20
  -1   3  -5  237.10   16.35
   1  -3   5  230.06   13.89
   1  -3   5  184.17   21.34
   1  -3   5  240.10   14.13
   1  -3   5  241.39   16.70
   1  -3   5  233.79   20.02
  -2   3  -5  782.79   41.68
  -2   3  -5  739.00   43.77
  -2   3  -5  795.14   43.52
  -2   3  -5  783.04   45.28
   2  -3   5  779.59   38.72
   2  -3   5  767.53   40.30
   2  -3   5  741.16   40.39
   2  -3   5  715.78   44.17
   2  -3   5  786.30   37.82
   2  -3   5  743.71   37.85
   2  -3   5  805.64   46.88
  -3   3  -5    2.94    3.26
  -3   3  -5    4.81    4.64
  -3   3  -5    3.61    5.35
  -3   3  -5   10.16    5.34
   3  -3   5    5.90    2.68
   3  -3   5    6.66    3.09
   3  -3   5    2.59    5.43
   3  -3   5    3.97    2.13
  -4   3  -5   83.23   11.32
  -4   3  -5   69.70    9.84
  -4   3  -5   61.88   11.30
  -4   3  -5   83.54   13.51
   4  -3   5   61.59   10.28
   4  -3   5   75.82    8.02
   4  -3   5   74.83    6.29
  -5   3  -5   -0.47    4.12
  -5   3  -5    1.64    4.13
  -5   3  -5    1.44    5.18
   5   2  -5   49.52    8.49
   5   2  -5   56.77    9.43
   5   2  -5   39.74    9.69
   5   2  -5   45.70    6.67
   5   2  -5   51.82    6.28
   5   2  -5   40.55    7.00
  -5  -2   5   58.50    7.25
  -5  -2   5   63.57    7.48
   4   2  -5   73.22   26.30
   4   2  -5   51.26    9.54
   4   2  -5   46.24    8.84
   4   2  -5   53.28    9.67
   4   2  -5   50.41    6.97
   4   2  -5   46.46    7.08
   4   2  -5   40.09    6.05
  -4  -2   5   63.45    8.57
   3   2  -5    5.00    3.90
   3   2  -5    0.53    1.78
   3   2  -5    2.05    8.32
   3   2  -5    0.27    2.59
   3   2  -5   -2.86    1.97
   3   2  -5    0.98    1.89
   3   2  -5   -0.53    1.97
   3   2  -5    4.06    6.67
  -3  -2   5    0.61    1.86
  -3  -2   5    5.03    3.00
   2   2  -5  139.38   12.73
   2   2  -5  119.30    9.82
   2   2  -5  120.31   12.35
   2   2  -5  128.39   10.83
   2   2  -5  138.34    9.68
   2   2  -5  147.49   17.09
   2   2  -5  120.11   15.05
   2   2  -5  134.03   11.73
  -2  -2   5  134.36   11.49
  -2  -2   5  135.10   11.45
  -2  -2   5  129.60   13.15
  -2  -2   5  114.79   12.79
  -2  -2   5  119.52   10.64
  -2  -2   5  125.17   10.16
   1   2  -5    5.54    4.98
   1   2  -5    6.04    4.38
   1   2  -5    2.24    2.08
   1   2  -5    8.22    4.50
   1   2  -5   10.49    4.27
  -1  -2   5    6.58    3.01
  -1  -2   5    9.54    3.21
  -1  -2   5    5.68    3.47
  -1  -2   5    4.16    2.92
  -1  -2   5    7.43    2.25
  -1  -2   5   10.11    4.44
  -1  -2   5   10.97    2.56
  -1  -2   5    6.88    2.61
  -1  -2   5   11.02    3.58
   0   2  -5    8.17    4.73
   0   2  -5   12.17    4.95
   0   2  -5    1.59    2.30
   0   2  -5   72.67   80.60
   0  -2   5    0.96    4.48
   0  -2   5    1.65    1.45
   0  -2   5    4.68    3.06
   0  -2   5    3.20    1.99
   0  -2   5    7.14    3.59
   0  -2   5    0.92    1.48
   0  -2   5    6.53    2.08
   0  -2   5  -84.18  106.02
   0  -2   5    5.35    2.95
  -1   2  -5  127.78   11.65
  -1   2  -5  132.25   12.04
  -1   2  -5  123.60   13.62
   1  -2   5  129.36    9.61
   1  -2   5  131.25   11.26
   1  -2   5  130.31   13.53
   1  -2   5  123.38    8.71
   1  -2   5  117.42    8.79
   1  -2   5  113.29   10.13
  -2   2  -5    3.96    8.44
  -2   2  -5    0.69    3.66
  -2   2  -5   -0.54    2.78
   2  -2   5   -2.34    3.94
   2  -2   5    3.74    2.59
   2  -2   5   -1.84    2.23
   2  -2   5    0.24    1.68
   2  -2   5    1.02    1.54
   2  -2   5    1.45    1.35
  -3   2  -5    4.57    7.18
  -3   2  -5    8.10    4.29
  -3   2  -5    5.80    4.90
  -3   2  -5    2.42    2.81
   3  -2   5    3.43    5.22
   3  -2   5    5.78    2.72
   3  -2   5    1.78    2.42
   3  -2   5    4.50    1.93
  -4   2  -5   95.69   12.06
   4  -2   5  123.04    9.94
   4  -2   5   74.29   21.30
   4  -2   5  137.99    8.79
   4  -2   5  120.53    9.26
  -5   2  -5   75.16   10.73
  -5   2  -5   80.30   12.12
  -5   2  -5   77.02   11.33
   6   1  -5    9.50    8.38
   6   1  -5    2.71    4.27
   6   1  -5   13.99    7.67
   6   1  -5    7.94    2.90
  -6  -1   5   17.81    5.09
   5   1  -5  281.01   20.90
   5   1  -5  229.75   19.70
   5   1  -5  276.70   19.77
   5   1  -5  270.13   16.43
   5   1  -5  277.02   17.02
  -5  -1   5  254.06   18.57
   4   1  -5  113.49   10.19
   4   1  -5  112.23    9.47
   4   1  -5  111.85   12.16
   4   1  -5  128.71   25.59
   4   1  -5  108.52   10.56
   4   1  -5  113.57   12.69
  -4  -1   5  100.65   11.84
  -4  -1   5  113.41    9.28
   3   1  -5  297.56   28.69
   3   1  -5  361.97   21.78
   3   1  -5  359.28   24.45
   3   1  -5  331.54   23.67
   3   1  -5  380.11   21.41
   3   1  -5  366.80   20.73
   3   1  -5  370.69   29.71
  -3  -1   5  330.85   20.74
  -3  -1   5  356.68   22.48
  -3  -1   5  355.63   19.77
  -3  -1   5  377.62   26.11
   2   1  -5    8.46    3.52
   2   1  -5   12.69    3.25
   2   1  -5   15.22    6.46
   2   1  -5   24.30    7.88
   2   1  -5   15.45    4.72
   2   1  -5   24.54    4.28
   2   1  -5   14.49    3.50
  -2  -1   5   22.28    5.03
  -2  -1   5   19.47    4.08
  -2  -1   5   19.40    3.96
  -2  -1   5   21.64    5.52
  -2  -1   5   12.90    4.04
  -2  -1   5   19.94    5.56
  -2  -1   5    9.44    4.35
   1   1  -5  454.15   30.10
   1   1  -5  421.78   21.75
   1   1  -5  409.61   25.99
   1   1  -5  387.60   24.63
   1   1  -5  437.30   22.98
  -1  -1   5  369.62   24.30
  -1  -1   5  420.80   24.19
  -1  -1   5  408.07   21.72
  -1  -1   5  439.98   28.38
  -1  -1   5  396.02   23.47
  -1  -1   5  414.05   21.75
  -1  -1   5  417.12   25.90
  -1  -1   5  405.44   23.01
   0   1  -5  106.30   58.11
   0   1  -5  151.01   11.88
   0   1  -5  147.59   12.09
   0   1  -5  131.77   11.62
   0   1  -5  151.32   10.36
   0   1  -5  159.14   15.05
   0  -1   5  142.75   11.19
   0  -1   5   69.35   54.10
   0  -1   5  141.76    9.44
   0  -1   5  133.35   10.20
   0  -1   5  136.23   11.34
   0  -1   5  144.78   14.82
   0  -1   5  146.90    9.76
   0  -1   5  137.49   11.82
  -1   1  -5   63.04   10.48
  -1   1  -5   64.95    9.87
  -1   1  -5   74.85    9.68
   1  -1   5   46.99    6.18
   1  -1   5   49.96    6.17
   1  -1   5   54.50    6.38
   1  -1   5   52.66    8.05
   1  -1   5   58.37    5.31
   1  -1   5   32.47   71.77
   1  -1   5   65.13    8.64
  -2   1  -5  137.35   14.56
  -2   1  -5  151.53   14.27
  -2   1  -5  158.76   14.47
  -2   1  -5  151.63   14.17
  -2   1  -5  163.06   13.95
   2  -1   5  149.75   12.71
   2  -1   5  143.24    9.90
   2  -1   5  147.33   10.66
   2  -1   5  161.14   10.86
   2  -1   5  141.84   14.58
  -3   1  -5  226.27   17.51
  -3   1  -5  213.11   18.27
  -3   1  -5  207.33   16.46
  -3   1  -5  200.48   17.78
   3  -1   5  197.94   13.01
   3  -1   5  198.74   14.32
   3  -1   5  155.64   15.49
   3  -1   5  207.05   12.75
   3  -1   5  202.85   13.19
  -4   1  -5   31.10    6.43
  -4   1  -5   21.52    8.47
  -4   1  -5   11.50    4.76
  -4   1  -5   16.72    5.37
   4  -1   5   23.23    4.45
   4  -1   5   27.85    5.24
   4  -1   5   25.38    5.10
  -5   1  -5   -1.40    3.03
  -5   1  -5   -5.32    6.06
   6   0  -5   10.44   13.51
   6   0  -5   36.81    8.80
   6   0  -5   39.22    4.79
   6   0  -5   17.70    4.68
   6   0  -5   35.88    6.19
  -6   0   5   50.75    7.82
  -6   0   5   35.86    6.97
   5   0  -5    0.68    2.40
   5   0  -5   -3.77    2.79
   5   0  -5   -0.04    2.55
   5   0  -5   -0.46    1.86
   5   0  -5    3.09    4.10
  -5   0   5    2.71    2.48
  -5   0   5    0.85    2.66
   4   0  -5  141.26   11.38
   4   0  -5  136.73   30.93
   4   0  -5  131.50   10.77
   4   0  -5  132.39   11.14
   4   0  -5  131.62   13.09
   4   0  -5  116.99   13.16
  -4   0   5  124.65   13.56
  -4   0   5  131.84   10.39
  -4   0   5  124.89   10.34
   3   0  -5    2.90    3.68
   3   0  -5   11.78    7.03
   3   0  -5   10.35    3.23
   3   0  -5   11.35    3.79
   3   0  -5    9.00    8.98
  -3   0   5    4.47    3.91
   2   0  -5   30.10    4.88
   2   0  -5   23.33    5.62
   2   0  -5   28.72    4.63
   2   0  -5   28.03    7.33
   2   0  -5   45.75   11.02
   2   0  -5   20.60    4.09
   2   0  -5   22.76    4.73
  -2   0   5   32.38    7.61
  -2   0   5   28.93    4.79
  -2   0   5   39.83    7.12
  -2   0   5   39.11    5.76
   1   0  -5  368.65   25.80
   1   0  -5  331.45   20.69
   1   0  -5  363.41   19.20
   1   0  -5  285.30   70.83
   1   0  -5  339.93   18.87
   1   0  -5  350.65   18.24
  -1   0   5  307.02   19.25
  -1   0   5  346.34   25.38
  -1   0   5  329.45   20.59
  -1   0   5  334.19   18.34
  -1   0   5  259.92   18.48
  -1   0   5  344.77   21.80
  -1   0   5  331.11   18.35
   0   0  -5  384.97   22.33
   0   0  -5  354.34   22.61
   0   0  -5  389.76   22.87
   0   0  -5  386.78   26.18
   0   0  -5  382.13   20.69
   0   0  -5  265.38   60.60
   0   0   5  390.80   20.65
   0   0   5  373.00   20.04
   0   0   5  366.15   22.23
   0   0   5  374.95   22.29
   0   0   5  370.22   21.31
   0   0   5  378.72   23.35
   0   0   5  354.80   27.02
  -1   0  -5  258.47   94.42
  -1   0  -5  453.72   27.42
  -1   0  -5  453.05   28.73
  -1   0  -5  451.32   26.71
   1   0   5  456.05   25.80
   1   0   5  444.79   23.22
   1   0   5  436.11   23.65
   1   0   5  414.49   25.93
   1   0   5  418.24   26.17
   1   0   5  438.52   24.30
  -2   0  -5    2.66    3.36
  -2   0  -5    0.68    2.66
  -2   0  -5    1.06    2.56
   2   0   5    1.41    2.59
   2   0   5    0.87    1.21
   2   0   5    0.36    3.90
   2   0   5    8.77    3.23
   2   0   5    3.29    2.05
   2   0   5    0.20    1.64
  -3   0  -5  347.62   24.80
  -3   0  -5  303.21   22.57
  -3   0  -5  312.87   21.17
   3   0   5  242.07   17.51
   3   0   5  339.31   20.62
   3   0   5  325.87   17.90
   3   0   5  330.37   21.00
   3   0   5  305.83   18.54
  -4   0  -5    9.77    4.47
  -4   0  -5   22.77    6.16
  -4   0  -5   10.18    5.67
  -4   0  -5    9.86    5.17
   4   0   5   14.91    4.50
   4   0   5   15.68    3.48
   4   0   5   16.13    3.81
  -5   0  -5   39.24    8.14
  -5   0  -5   33.22    6.90
  -5   0  -5   45.31    7.84
   6  -1  -5   31.99    5.96
   6  -1  -5   13.76   12.08
   6  -1  -5   31.35    4.44
   6  -1  -5   29.49    7.34
  -6   1   5   41.55    5.84
  -6   1   5   34.56    6.50
   5  -1  -5   48.49    9.28
   5  -1  -5   43.10    6.84
   5  -1  -5   45.68    6.73
   5  -1  -5   52.48    7.32
   5  -1  -5   48.95    8.58
  -5   1   5   38.39    7.89
  -5   1   5   42.01    6.33
  -5   1   5   61.33    8.30
   4  -1  -5  523.94   44.73
   4  -1  -5  588.68   36.67
   4  -1  -5  595.60   32.85
   4  -1  -5  626.52   32.81
   4  -1  -5  573.16   32.00
   4  -1  -5  611.46   35.17
  -4   1   5  619.83   32.79
  -4   1   5  594.80   37.73
   3  -1  -5  606.48   39.41
   3  -1  -5  624.45   34.64
   3  -1  -5  599.65   32.10
   3  -1  -5  624.62   31.91
   3  -1  -5  587.80   31.31
   3  -1  -5  526.46   39.88
   3  -1  -5  579.90   35.33
  -3   1   5  557.79   31.99
  -3   1   5  590.09   38.69
  -3   1   5  588.49   33.64
   2  -1  -5  947.51   45.53
   2  -1  -5  899.53   45.83
   2  -1  -5  862.55   48.87
   2  -1  -5  927.76   48.47
   2  -1  -5  944.63   46.20
   2  -1  -5  996.83   55.32
  -2   1   5  892.66   46.41
  -2   1   5  950.33   54.41
  -2   1   5  924.66   48.89
   1  -1  -5 1259.58   59.11
   1  -1  -5 1234.22   58.82
   1  -1  -5 1151.55   61.84
   1  -1  -5 1296.73   58.29
   1  -1  -5 1340.77   67.32
   1  -1  -5 1310.37   61.75
  -1   1   5 1154.66   59.42
  -1   1   5 1273.20   62.67
  -1   1   5 1214.43   61.33
  -1   1   5 1204.52   60.01
  -1   1   5 1201.17   67.46
  -1   1   5 1216.12   58.32
  -1   1   5 1243.13   58.56
   0  -1  -5  571.23   34.59
   0  -1  -5  546.94   29.76
   0  -1  -5  477.85   27.34
   0   1   5  556.08   39.21
   0   1   5  523.67   30.99
   0   1   5  535.28   29.05
   0   1   5  540.63   28.04
   0   1   5  526.89   30.13
   0   1   5  550.87   27.63
  -1  -1  -5  304.74   19.72
  -1  -1  -5  289.19   21.65
   1   1   5  278.65   16.43
   1   1   5  268.22   19.34
   1   1   5  264.04   16.72
   1   1   5  278.55   18.91
   1   1   5  289.78   17.91
  -2  -1  -5   53.28    9.59
  -2  -1  -5   48.07    9.38
  -2  -1  -5   35.51    8.05
   2   1   5   35.75    6.40
   2   1   5   41.80    6.39
   2   1   5   40.33    5.82
   2   1   5   34.18    6.79
   2   1   5   38.36    5.25
  -3  -1  -5  122.17   12.51
  -3  -1  -5   98.21   10.92
  -3  -1  -5  130.40   13.57
  -3  -1  -5  116.32   13.02
  -3  -1  -5  119.99   12.34
   3   1   5  123.71   11.08
   3   1   5  118.52   11.53
   3   1   5  118.22    8.92
   3   1   5   99.90   13.41
   3   1   5  105.42    8.99
  -4  -1  -5    0.30    3.11
  -4  -1  -5    4.56    3.99
  -4  -1  -5    1.34    2.86
   4   1   5    1.69    2.08
   4   1   5    2.06    2.06
   4   1   5    1.61    3.32
   6  -2  -5   44.31    6.17
   6  -2  -5   37.82    5.17
  -6   2   5   61.12    6.19
   5  -2  -5    6.55    3.10
   5  -2  -5    4.49    3.34
   5  -2  -5    6.07    3.87
   5  -2  -5    5.58    3.17
   5  -2  -5    3.68    4.61
  -5   2   5    4.80    6.88
  -5   2   5   12.48    5.02
  -5   2   5    8.28    3.54
   4  -2  -5   58.72   14.09
   4  -2  -5   59.91   28.26
   4  -2  -5   74.29   11.01
   4  -2  -5   55.65    8.44
   4  -2  -5   64.95    9.09
   4  -2  -5   53.66    7.24
  -4   2   5   57.15   11.69
   3  -2  -5   36.70    8.32
   3  -2  -5   44.85    7.21
   3  -2  -5   39.58    6.01
   3  -2  -5   32.22    5.41
   3  -2  -5   31.68    6.85
  -3   2   5   34.05    9.27
  -3   2   5   52.57   16.46
   2  -2  -5  406.99   24.24
   2  -2  -5  417.32   25.88
   2  -2  -5  408.13   23.18
   2  -2  -5  362.76   25.75
   2  -2  -5  401.47   29.68
   2  -2  -5  406.31   22.38
  -2   2   5  393.25   23.74
  -2   2   5  404.09   25.94
   1  -2  -5  277.64   22.27
   1  -2  -5  245.76   16.06
   1  -2  -5  247.75   14.87
   1  -2  -5  249.63   15.58
   1  -2  -5  242.35   17.18
  -1   2   5  243.03   17.97
  -1   2   5  259.80   15.35
  -1   2   5  246.19   16.53
  -1   2   5  278.82   23.83
  -1   2   5  229.16   14.91
  -1   2   5  256.03   18.59
   0  -2  -5    3.50    2.97
   0  -2  -5    1.03    2.59
   0  -2  -5    0.99    1.73
   0   2   5    2.13    2.04
   0   2   5    1.44    2.32
   0   2   5    2.02    2.31
   0   2   5    4.47    2.51
   0   2   5    0.58    1.68
   0   2   5    4.08    5.39
  -1  -2  -5   31.39    8.19
  -1  -2  -5   30.53    6.95
   1   2   5   29.03    6.50
   1   2   5   26.90    6.38
   1   2   5   37.81    6.51
   1   2   5   26.61    5.16
   1   2   5   23.91    4.38
  -2  -2  -5   48.42    8.84
  -2  -2  -5   25.76    6.63
  -2  -2  -5   59.82    7.88
   2   2   5   52.72    7.81
   2   2   5   62.33    9.66
   2   2   5   38.65    5.37
   2   2   5   34.34    5.94
   2   2   5   52.98    9.24
  -3  -2  -5  159.77   14.45
  -3  -2  -5  181.28   16.18
  -3  -2  -5  191.43   15.01
   3   2   5  160.60   14.06
   3   2   5  166.71   14.07
   3   2   5  172.64   11.70
   3   2   5  166.68   12.84
   3   2   5  184.45   12.48
  -4  -2  -5   69.71   10.71
  -4  -2  -5   87.72   12.93
   4   2   5   48.08    7.56
   4   2   5   59.98    6.78
   4   2   5   62.04    7.04
   5  -3  -5    0.65    2.56
   5  -3  -5    3.78    6.72
   5  -3  -5    0.36    3.96
   5  -3  -5    0.70    3.19
   5  -3  -5    2.69    1.93
  -5   3   5   -0.96    2.30
  -5   3   5    1.60    3.97
   4  -3  -5  160.02   13.85
   4  -3  -5  141.22   15.27
   4  -3  -5  161.99   12.19
   4  -3  -5  156.12   11.75
   4  -3  -5  166.61   12.93
  -4   3   5  157.38   16.62
   3  -3  -5   51.45    8.81
   3  -3  -5   33.76    6.01
   3  -3  -5   38.92    5.89
   3  -3  -5   30.13    7.68
   3  -3  -5   39.58    6.22
  -3   3   5   44.58   10.69
   2  -3  -5  944.44   53.08
   2  -3  -5  993.03   51.53
   2  -3  -5 1013.00   49.41
   2  -3  -5  982.12   48.29
   2  -3  -5  877.77   48.65
   2  -3  -5  989.41   57.41
  -2   3   5 1038.30   60.12
  -2   3   5 1022.74   52.96
  -2   3   5  980.76   50.47
   1  -3  -5  188.57   14.61
   1  -3  -5  206.85   19.60
   1  -3  -5  175.93   13.07
   1  -3  -5  196.14   13.23
  -1   3   5  194.08   20.43
  -1   3   5  208.10   16.42
  -1   3   5  170.68   14.05
   0  -3  -5  495.80   29.26
   0  -3  -5  484.71   27.59
   0  -3  -5  593.95   36.72
   0   3   5  497.36   36.94
   0   3   5  482.39   30.66
   0   3   5  480.90   27.63
   0   3   5  530.09   32.02
   0   3   5  531.07   29.23
   0   3   5  568.33   30.33
  -1  -3  -5  258.31   21.45
   1   3   5  260.42   16.17
   1   3   5  232.13   18.51
   1   3   5  228.68   16.82
   1   3   5  253.40   15.72
   1   3   5  237.83   18.37
  -2  -3  -5  198.08   15.71
  -2  -3  -5  176.72   21.37
   2   3   5  184.57   15.43
   2   3   5  220.13   17.91
   2   3   5  191.12   13.04
   2   3   5  175.63   13.99
   2   3   5  203.01   13.69
  -3  -3  -5    2.02    4.25
  -3  -3  -5    2.63    5.23
  -3  -3  -5    0.33    2.52
   3   3   5    0.20    2.15
   3   3   5   -0.40    3.25
   3   3   5    0.26    3.51
   3   3   5   -0.23    2.04
   3   3   5    0.57    2.08
  -4  -3  -5   -0.51    3.29
   4   3   5    2.82    2.55
   4   3   5    4.78    3.98
   5  -4  -5    4.88    2.52
   5  -4  -5    2.59    4.29
  -5   4   5    7.20    3.34
   4  -4  -5   38.77    6.58
   4  -4  -5   34.55    6.03
   4  -4  -5   44.72    5.85
   4  -4  -5   38.88    6.24
   4  -4  -5   33.49    9.14
  -4   4   5   55.10   10.45
   3  -4  -5    2.98    6.05
   3  -4  -5    2.22    4.31
   3  -4  -5    1.80    2.41
   3  -4  -5   -1.79    1.69
   3  -4  -5   -0.20    2.18
   2  -4  -5    4.30    2.79
   2  -4  -5    2.91    2.75
   2  -4  -5    3.84    2.60
   2  -4  -5    0.93    6.39
   2  -4  -5    3.15    5.03
  -2   4   5    6.42    5.18
  -2   4   5    4.10    5.44
  -2   4   5    0.33   10.06
   1  -4  -5   33.94    8.20
   1  -4  -5   38.65    6.63
   1  -4  -5   29.18    5.78
  -1   4   5   50.17   12.34
  -1   4   5   54.27    9.43
  -1   4   5   52.66   12.25
   0  -4  -5    2.21    3.46
   0  -4  -5    3.30    3.88
   0  -4  -5    1.55    2.82
   0   4   5    3.64    5.99
   0   4   5    5.14    3.43
   0   4   5    5.36    3.25
   0   4   5    3.07    3.93
  -1  -4  -5  105.55   13.04
   1   4   5  123.91   11.20
   1   4   5  120.36   11.65
   1   4   5  137.47   12.66
   1   4   5  101.66   13.81
   1   4   5  137.18   10.02
  -2  -4  -5   68.71    9.50
   2   4   5   91.53    9.04
   2   4   5  105.25   10.17
   2   4   5   75.03   12.64
   2   4   5   97.58    8.02
   2   4   5   92.92    7.96
  -3  -4  -5   49.92    7.98
   3   4   5   34.75    4.60
   3   4   5   44.01    8.64
   3   4   5   43.64    6.26
   4  -5  -5   18.87    8.69
   4  -5  -5   32.55    6.66
   4  -5  -5   59.39    6.35
   4  -5  -5   49.43    5.68
  -4   5   5   36.93    7.09
   3  -5  -5   24.12    5.31
   3  -5  -5   22.66    4.96
   3  -5  -5   20.86    4.19
  -3   5   5   35.31    9.13
   2  -5  -5  173.60   20.22
   2  -5  -5  258.21   16.77
   2  -5  -5  229.18   15.32
  -2   5   5  274.87   22.64
   1  -5  -5   20.98    7.39
   1  -5  -5   17.28    4.14
   1  -5  -5   23.60    5.74
  -1   5   5   28.10    8.89
  -1   5   5   24.05    8.27
  -1   5   5   27.69    6.36
   0  -5  -5  468.85   33.00
   0  -5  -5  515.56   28.39
   0   5   5  549.22   30.39
   0   5   5  561.50   41.87
   0   5   5  518.75   29.54
  -1  -5  -5   -0.42    3.26
   1   5   5    1.41    3.13
   1   5   5    0.23    3.39
  -2  -5  -5  139.32   13.90
   2  -6  -5    3.15    3.09
   1  -6  -5    3.49    4.13
   1  -6  -5    3.05    5.57
  -1   6   5    1.52    5.28
   0  -6  -5   -1.23    3.32
   0   6   5    0.59    4.74
   1   6  -6   64.95   11.22
  -1  -6   6   53.48    5.92
  -1  -6   6   43.97    9.91
   0   6  -6    0.91    2.82
   0  -6   6    0.15    1.73
   0  -6   6    5.83    4.99
   0  -6   6   -0.78    2.38
   0  -6   6    0.27    3.45
  -1   6  -6   18.25    5.33
  -1   6  -6   14.41    5.66
   1  -6   6   12.29    3.98
   1  -6   6    6.90    3.65
   1  -6   6   16.37    2.67
   1  -6   6   13.70    3.75
   1  -6   6   12.97    6.47
  -2   6  -6   58.98    9.90
   2  -6   6   59.83    7.31
   2  -6   6   51.48    5.94
   2  -6   6   43.26    6.69
   3   5  -6    2.80    8.41
   3   5  -6   -0.49    4.43
  -3  -5   6    1.54    3.09
   2   5  -6  198.39   20.03
   2   5  -6  189.51   16.86
  -2  -5   6  182.21   17.85
  -2  -5   6  209.91   16.97
  -2  -5   6  226.90   14.32
   1   5  -6    1.86    3.92
  -1  -5   6    0.40    3.13
  -1  -5   6    5.21    2.96
  -1  -5   6    3.44    3.69
  -1  -5   6    3.35    7.47
  -1  -5   6   10.65   12.19
   0   5  -6  273.46   23.90
   0  -5   6  280.19   16.47
   0  -5   6  292.63   20.18
   0  -5   6  330.07   19.76
   0  -5   6  294.57   19.96
   0  -5   6  309.10   19.54
   0  -5   6  261.09   20.04
   0  -5   6  298.63   16.15
  -1   5  -6   28.43    7.84
  -1   5  -6   49.13   10.91
   1  -5   6   23.47   15.65
   1  -5   6   44.02    7.33
   1  -5   6   35.11    4.59
   1  -5   6   27.50    5.76
   1  -5   6   48.79    6.88
   1  -5   6   50.46    7.73
   1  -5   6   48.13    7.89
  -2   5  -6  151.93   14.19
  -2   5  -6  138.03   11.27
   2  -5   6  135.48   11.56
   2  -5   6  117.64   12.27
   2  -5   6  144.62   12.27
   2  -5   6  153.98   11.45
   2  -5   6  144.00   12.63
   2  -5   6  151.11    9.55
  -3   5  -6   68.03    8.12
  -3   5  -6   73.50    6.64
  -3   5  -6   84.62   11.46
   3  -5   6   73.30    5.40
   3  -5   6   43.95    6.87
   3  -5   6   73.05    7.53
   3  -5   6   54.36    8.68
   4   4  -6  218.67   15.67
  -4  -4   6  168.50   13.46
   3   4  -6   43.88   11.48
   3   4  -6   59.28    8.76
   3   4  -6   48.91   10.63
  -3  -4   6   46.73    8.04
  -3  -4   6   55.08    7.72
   2   4  -6  100.05   10.82
   2   4  -6   84.56   16.68
   2   4  -6  106.91   15.31
  -2  -4   6  101.27    9.75
  -2  -4   6  112.30   12.05
  -2  -4   6   87.98    9.09
  -2  -4   6   98.35   12.65
   1   4  -6   21.38    6.13
   1   4  -6   23.81    8.51
  -1  -4   6   28.43    6.29
  -1  -4   6   23.08    4.39
  -1  -4   6   26.37    4.69
  -1  -4   6   30.79    8.74
  -1  -4   6   12.83    8.04
  -1  -4   6   24.62    6.14
   0   4  -6   92.73   11.10
   0   4  -6  106.96   14.26
   0  -4   6   93.88   10.04
   0  -4   6   94.51    7.70
   0  -4   6  109.21   10.76
   0  -4   6   76.52   13.11
   0  -4   6   85.62    8.90
   0  -4   6   87.25    7.15
   0  -4   6  102.11    9.93
   0  -4   6   88.45    9.64
  -1   4  -6    8.77    5.08
  -1   4  -6    6.76    4.32
  -1   4  -6    9.76    5.90
   1  -4   6   11.03    4.03
   1  -4   6   12.32    3.52
   1  -4   6   19.60    5.53
   1  -4   6   15.24    3.32
   1  -4   6    8.22    6.15
   1  -4   6   12.30    3.60
   1  -4   6   12.81    3.96
   1  -4   6   12.49    2.92
  -2   4  -6    4.15    4.79
  -2   4  -6    7.06    4.78
  -2   4  -6    6.86    3.08
  -2   4  -6    4.38    4.30
   2  -4   6    9.00    2.43
   2  -4   6    1.05    3.19
   2  -4   6    7.30    3.23
   2  -4   6    6.90    2.34
   2  -4   6    5.27    3.49
   2  -4   6   14.63    8.50
  -3   4  -6    3.48    3.51
  -3   4  -6    0.17    2.23
  -3   4  -6    2.02    4.10
   3  -4   6   -1.34    4.40
   3  -4   6    3.37    1.84
   3  -4   6    2.98    3.18
   3  -4   6    4.90    2.15
   3  -4   6    1.14    2.98
  -4   4  -6   24.79    7.66
  -4   4  -6   26.11    4.77
   4  -4   6   14.94    5.99
   4   3  -6   69.95   11.83
   4   3  -6   55.80   11.08
   4   3  -6   51.54    8.35
  -4  -3   6   67.14    8.14
   3   3  -6   -1.52    2.80
   3   3  -6    0.26    2.33
   3   3  -6    7.76    7.45
   3   3  -6    0.94    6.66
  -3  -3   6    0.55    2.09
  -3  -3   6    0.78    3.37
   2   3  -6  247.92   19.79
   2   3  -6  238.02   23.89
   2   3  -6  248.31   18.66
  -2  -3   6  226.50   16.90
  -2  -3   6  237.23   18.25
  -2  -3   6  226.96   17.33
  -2  -3   6  258.04   20.08
   1   3  -6    1.46    3.37
   1   3  -6    6.51    4.29
   1   3  -6    6.63    5.06
  -1  -3   6    5.37    3.91
  -1  -3   6    6.35    3.85
  -1  -3   6    5.52    2.51
  -1  -3   6    2.95    2.29
  -1  -3   6    2.32    3.28
  -1  -3   6    2.77    2.93
  -1  -3   6    7.34    2.24
  -1  -3   6    7.33    3.20
  -1  -3   6    3.58    4.94
   0   3  -6 1244.95   66.88
   0  -3   6 1093.39   62.45
   0  -3   6 1115.76   54.86
   0  -3   6 1114.49   58.09
   0  -3   6 1138.50   58.60
   0  -3   6 1146.43   54.71
   0  -3   6 1183.23   57.00
  -1   3  -6    0.79    3.48
  -1   3  -6    0.69    2.74
  -1   3  -6    1.68    3.45
   1  -3   6    5.30    3.18
   1  -3   6    1.67    1.70
   1  -3   6    1.70    2.71
   1  -3   6    0.71    1.36
   1  -3   6    3.26    2.51
   1  -3   6   -0.12    3.46
  -2   3  -6  290.89   22.75
  -2   3  -6  319.14   20.55
  -2   3  -6  279.15   21.34
  -2   3  -6  294.93   22.61
   2  -3   6  304.42   19.81
   2  -3   6  304.66   17.29
   2  -3   6  311.49   25.67
   2  -3   6  286.42   20.48
   2  -3   6  312.08   17.37
   2  -3   6  305.11   18.28
  -3   3  -6   57.63   10.62
  -3   3  -6   68.19   11.23
  -3   3  -6   81.80   10.94
  -3   3  -6   65.79   10.43
   3  -3   6   60.94    5.58
   3  -3   6   33.80    7.17
   3  -3   6   65.27   15.07
   3  -3   6   56.35    5.43
  -4   3  -6  145.19   12.84
  -4   3  -6  159.93   11.54
   4  -3   6  144.52    9.33
   4  -3   6  114.67   14.20
   5   2  -6  120.67   22.10
   5   2  -6  128.00   10.70
   5   2  -6  105.66    8.11
  -5  -2   6  146.96   10.67
  -5  -2   6  105.51    9.70
   4   2  -6  322.10   21.37
   4   2  -6  295.05   16.81
   4   2  -6  243.19   17.47
   4   2  -6  323.49   25.63
   4   2  -6  300.60   20.70
  -4  -2   6  291.33   20.89
   3   2  -6   86.29   11.93
   3   2  -6  105.02   14.15
   3   2  -6  109.72    8.54
   3   2  -6  116.15   11.91
   3   2  -6   70.19   15.53
   3   2  -6  114.68   11.96
  -3  -2   6  112.33   12.35
  -3  -2   6   83.77   10.23
   2   2  -6  626.72   35.36
   2   2  -6  671.61   38.04
   2   2  -6  611.75   43.94
  -2  -2   6  679.47   35.26
  -2  -2   6  657.69   40.06
  -2  -2   6  680.50   36.81
  -2  -2   6  627.39   40.52
   1   2  -6   87.77    9.07
   1   2  -6   96.66   13.84
   1   2  -6   99.88   10.58
  -1  -2   6  104.70   10.36
  -1  -2   6   89.88    7.28
  -1  -2   6   83.78   11.27
  -1  -2   6   85.71    9.61
  -1  -2   6   87.79    9.16
  -1  -2   6   85.13   18.18
  -1  -2   6   92.70   11.76
   0   2  -6   42.99   10.63
   0  -2   6   50.86    7.23
   0  -2   6   26.96    5.61
   0  -2   6   31.39    8.45
   0  -2   6   49.00   10.11
   0  -2   6   42.63    5.62
   0  -2   6   48.61    5.99
   0  -2   6   52.07    8.99
  -1   2  -6    3.52    2.47
  -1   2  -6    4.60    4.01
  -1   2  -6   -0.24    2.74
   1  -2   6    1.87    1.59
   1  -2   6    1.13    1.88
   1  -2   6    2.35    1.65
   1  -2   6    1.68    1.73
   1  -2   6    3.78    6.98
   1  -2   6    2.52    2.58
   1  -2   6    3.10    3.35
  -2   2  -6   -0.09    2.94
  -2   2  -6   -1.02    2.56
  -2   2  -6    2.20    4.66
  -2   2  -6    2.01    3.18
  -2   2  -6   -0.05    3.96
   2  -2   6   -1.23    2.33
   2  -2   6   -0.28    1.76
   2  -2   6    1.02    1.42
   2  -2   6    3.79    2.51
   2  -2   6    0.17    4.25
   2  -2   6    0.65    1.39
  -3   2  -6   -0.30    2.49
  -3   2  -6    1.90    2.98
  -3   2  -6   -0.85    4.22
   3  -2   6    2.22    8.23
   3  -2   6    2.43    2.39
   3  -2   6    3.36    1.98
   3  -2   6    5.12    2.37
  -4   2  -6  117.55   13.81
  -4   2  -6  101.03   10.70
  -4   2  -6  100.81   14.30
   4  -2   6   81.80    6.76
   4  -2   6   88.56    7.05
   5   1  -6    6.72    3.34
   5   1  -6    7.69    6.89
   5   1  -6    7.26    2.65
   5   1  -6    3.30    4.83
   5   1  -6    8.12    5.45
  -5  -1   6    3.02    3.14
   4   1  -6   33.17    6.14
   4   1  -6   27.34    6.60
   4   1  -6   25.89    8.25
   4   1  -6   14.70    9.61
   4   1  -6   24.93    5.22
   4   1  -6   20.14    4.13
  -4  -1   6   25.14    6.50
   3   1  -6   14.03    3.53
   3   1  -6   -1.45    6.54
   3   1  -6    8.96    4.10
   3   1  -6   10.66    3.93
   3   1  -6    9.48    4.42
   3   1  -6   14.12    6.48
  -3  -1   6    8.19    4.15
  -3  -1   6    4.04    4.25
  -3  -1   6    9.08    4.50
   2   1  -6   55.45    8.01
   2   1  -6   61.15    9.88
   2   1  -6   58.70    6.89
   2   1  -6   46.95   11.59
  -2  -1   6   56.25    7.43
  -2  -1   6   53.02    8.53
  -2  -1   6   43.19    9.12
   1   1  -6   36.71    6.71
   1   1  -6   24.33    5.95
   1   1  -6   27.96    8.75
  -1  -1   6   24.17    6.41
  -1  -1   6   21.22    5.27
  -1  -1   6   28.23    6.17
  -1  -1   6   27.44    7.81
  -1  -1   6   24.07    4.26
  -1  -1   6   31.72    6.00
  -1  -1   6   23.91    7.64
   0   1  -6  367.31   26.87
   0   1  -6  323.43   21.02
   0   1  -6  316.16   21.23
   0  -1   6  331.23   25.13
   0  -1   6  332.63   18.67
   0  -1   6  271.59   28.13
   0  -1   6  324.58   18.44
   0  -1   6  314.52   22.58
   0  -1   6  361.51   20.37
   0  -1   6  297.29   20.59
   0  -1   6  285.20   25.50
  -1   1  -6  471.03   30.56
  -1   1  -6  425.94   26.90
  -1   1  -6  408.10   25.91
   1  -1   6  439.84   23.03
   1  -1   6  395.25   23.95
   1  -1   6  392.54   25.20
   1  -1   6  389.13   29.77
   1  -1   6  444.57   23.40
   1  -1   6  431.14   26.47
  -2   1  -6  595.76   34.06
  -2   1  -6  514.03   32.21
   2  -1   6  547.39   27.27
   2  -1   6  473.33   29.82
   2  -1   6  480.71   27.77
   2  -1   6  505.19   27.49
   2  -1   6  507.25   29.78
  -3   1  -6  138.38   12.22
  -3   1  -6  145.78   14.23
  -3   1  -6  124.87   14.36
   3  -1   6  131.31   12.00
   3  -1   6  129.15   11.17
   3  -1   6  126.80    9.68
   3  -1   6  136.02    9.38
  -4   1  -6  175.28   16.55
  -4   1  -6  194.16   13.36
  -4   1  -6  209.33   16.09
   4  -1   6  177.00   13.53
   4  -1   6  191.07   11.44
   4  -1   6  194.68   11.69
   5   0  -6   86.79   14.42
   5   0  -6  123.82   10.52
   5   0  -6  159.49   12.84
   5   0  -6  130.47   12.31
   5   0  -6  170.38   16.31
  -5   0   6  169.59   15.61
   4   0  -6    5.13    3.50
   4   0  -6    6.08    2.71
   4   0  -6    4.05    5.31
   4   0  -6    1.20    2.84
   4   0  -6    4.44    3.33
  -4   0   6    2.46    2.99
  -4   0   6    5.89    3.04
   3   0  -6  273.83   17.37
   3   0  -6  191.03   23.72
   3   0  -6  255.86   16.62
   3   0  -6  253.20   19.21
   3   0  -6  256.56   15.72
   3   0  -6  243.57   20.10
  -3   0   6  234.82   15.40
  -3   0   6  265.54   21.52
  -3   0   6  248.88   17.45
  -3   0   6  258.58   18.11
   2   0  -6  498.85   34.59
   2   0  -6  429.14   25.06
   2   0  -6  421.52   27.55
   2   0  -6  460.80   25.89
   2   0  -6  457.41   24.00
  -2   0   6  442.31   31.55
  -2   0   6  446.23   27.75
  -2   0   6  459.35   26.13
   1   0  -6  354.77   41.68
   1   0  -6  376.10   25.70
   1   0  -6  407.51   25.53
  -1   0   6  447.68   27.05
  -1   0   6  381.47   24.53
  -1   0   6  405.01   23.19
  -1   0   6  396.92   21.80
  -1   0   6  404.09   26.52
  -1   0   6  408.33   23.72
  -1   0   6  403.58   29.43
   0   0  -6   29.24    7.12
   0   0  -6   22.99    5.35
   0   0  -6   49.13    8.31
   0   0  -6   40.19    7.11
   0   0   6   42.30   10.69
   0   0   6   58.12    9.71
   0   0   6   39.69    5.50
   0   0   6   34.20    7.72
   0   0   6   54.63    8.39
   0   0   6   40.41    5.40
   0   0   6   54.21    7.32
  -1   0  -6   33.10    8.11
  -1   0  -6   23.09    5.71
  -1   0  -6   17.06    5.99
   1   0   6   17.43    4.69
   1   0   6   32.69    6.17
   1   0   6   21.65    4.04
   1   0   6   21.54    5.74
   1   0   6   15.77    3.61
   1   0   6   10.33    7.12
  -2   0  -6   15.06    5.49
  -2   0  -6   16.50    5.81
  -2   0  -6    7.35    3.99
   2   0   6   11.77    3.39
   2   0   6   16.87    4.78
   2   0   6   10.73    4.35
   2   0   6   10.93    3.23
   2   0   6   13.62    3.30
  -3   0  -6   34.31    9.45
  -3   0  -6   42.94    9.52
  -3   0  -6   50.54    8.32
   3   0   6   45.13    9.36
   3   0   6   38.86    5.61
   3   0   6   34.92    7.06
   3   0   6   36.88    6.72
   3   0   6   37.58    5.40
  -4   0  -6   91.70   11.38
  -4   0  -6  110.05   11.07
   4   0   6  113.07    7.97
   4   0   6  103.17   10.20
   4   0   6  103.10    7.65
   5  -1  -6    9.50    4.66
   5  -1  -6   18.42    5.99
   5  -1  -6    9.19    4.24
   5  -1  -6   -1.12    7.98
  -5   1   6   11.21    4.58
  -5   1   6   13.56    3.55
   4  -1  -6    6.41    3.16
   4  -1  -6    4.93    3.06
   4  -1  -6    6.32    6.15
   4  -1  -6   10.98    4.38
   4  -1  -6    2.87    3.68
  -4   1   6    5.09    3.39
  -4   1   6    8.27    3.71
   3  -1  -6   21.76   11.53
   3  -1  -6   26.53    5.33
   3  -1  -6   17.42    6.76
   3  -1  -6   21.98    4.94
   3  -1  -6   27.14    4.95
   3  -1  -6   19.93    5.75
  -3   1   6   29.75    7.49
  -3   1   6   17.29    6.14
   2  -1  -6  142.33   10.53
   2  -1  -6  172.94   13.79
   2  -1  -6  144.38   12.06
   2  -1  -6  153.44   11.82
   2  -1  -6  140.86   17.05
  -2   1   6  150.19   12.27
  -2   1   6  149.44   13.79
  -2   1   6  151.10   16.75
   1  -1  -6  107.73   13.69
   1  -1  -6   97.25    8.79
   1  -1  -6  105.73   10.19
  -1   1   6   93.83    8.37
  -1   1   6   95.72    8.04
  -1   1   6   92.75   15.80
  -1   1   6  108.80    9.71
  -1   1   6   99.37   10.69
   0  -1  -6  170.38   16.55
   0   1   6  132.91   16.12
   0   1   6  155.49   13.87
   0   1   6  153.59   10.91
   0   1   6  139.41   18.24
   0   1   6  155.16   13.20
   0   1   6  166.38   12.66
   0   1   6  148.63   10.97
  -1  -1  -6  109.56   12.61
  -1  -1  -6  100.62   10.09
  -1  -1  -6  115.49   11.77
   1   1   6   99.63   10.49
   1   1   6  125.40   11.88
   1   1   6  102.60    9.01
   1   1   6   98.91    9.48
   1   1   6  108.71    9.12
  -2  -1  -6  364.27   24.99
  -2  -1  -6  360.81   23.37
  -2  -1  -6  333.50   24.45
   2   1   6  369.46   20.44
   2   1   6  344.43   28.23
   2   1   6  345.76   23.33
   2   1   6  375.22   23.11
   2   1   6  360.89   20.85
  -3  -1  -6  360.34   24.25
  -3  -1  -6  351.87   24.94
  -3  -1  -6  330.80   22.14
   3   1   6  351.03   19.52
   3   1   6  333.17   21.57
   3   1   6  343.30   19.01
   3   1   6  307.43   19.98
   3   1   6  348.33   25.60
  -4  -1  -6   54.86    9.66
  -4  -1  -6   82.08    8.63
   4   1   6   79.32    6.57
   4   1   6   65.71    6.01
   5  -2  -6   45.87    7.51
   5  -2  -6   29.02   13.75
   5  -2  -6   74.73    8.05
   5  -2  -6   72.49    6.17
  -5   2   6   70.44    6.60
  -5   2   6   73.31    8.30
   4  -2  -6   43.77    5.96
   4  -2  -6   38.16    6.47
   4  -2  -6   28.00    5.21
   4  -2  -6   40.62    7.67
   4  -2  -6   42.46   10.29
  -4   2   6   46.75    9.50
   3  -2  -6  225.53   14.57
   3  -2  -6  224.21   15.61
   3  -2  -6  224.41   15.96
   3  -2  -6  254.23   18.05
   3  -2  -6  208.38   19.52
  -3   2   6  224.96   20.91
   2  -2  -6    1.63    2.19
   2  -2  -6    1.34    2.24
   2  -2  -6    1.47    2.92
   2  -2  -6    7.22    5.37
  -2   2   6    0.99    3.26
  -2   2   6    0.69    3.46
  -2   2   6    0.16    2.91
   1  -2  -6  447.64   25.74
   1  -2  -6  479.01   27.93
   1  -2  -6  529.54   34.43
  -1   2   6  423.90   25.54
  -1   2   6  441.57   26.87
  -1   2   6  480.78   29.52
  -1   2   6  452.34   33.96
  -1   2   6  458.18   24.22
   0  -2  -6  204.97   18.38
   0  -2  -6  204.70   19.10
   0  -2  -6  192.13   14.71
   0   2   6  210.51   13.60
   0   2   6  207.13   16.74
   0   2   6  205.22   13.34
   0   2   6  189.27   15.80
   0   2   6  189.45   21.01
   0   2   6  204.85   14.93
  -1  -2  -6  244.29   20.72
   1   2   6  247.69   18.85
   1   2   6  237.83   18.77
   1   2   6  247.40   17.13
   1   2   6  256.61   15.71
   1   2   6  273.16   16.36
  -2  -2  -6   22.58    6.71
  -2  -2  -6   17.81    5.44
   2   2   6   15.32    4.65
   2   2   6   16.21    3.62
   2   2   6   20.66    4.65
   2   2   6   23.12    5.32
   2   2   6   21.03    5.87
  -3  -2  -6   -1.49    4.57
  -3  -2  -6    0.32    2.37
   3   2   6   -1.57    3.98
   3   2   6   -1.48    2.18
   3   2   6    0.22    1.76
   3   2   6   -5.69    5.16
   3   2   6    1.07    2.05
   5  -3  -6    8.01   10.53
   5  -3  -6    3.47    3.65
   5  -3  -6    4.71    2.83
  -5   3   6    1.48    2.96
  -5   3   6    2.83    4.46
   4  -3  -6    6.16    3.76
   4  -3  -6   -3.42    9.98
   4  -3  -6    7.10    3.51
   4  -3  -6    6.42    2.82
   4  -3  -6    5.83    5.00
  -4   3   6    8.75    4.13
   3  -3  -6   11.47    4.30
   3  -3  -6   13.38    3.87
   3  -3  -6   10.23    3.43
   3  -3  -6   12.22    5.53
  -3   3   6   10.40    5.62
   2  -3  -6   11.39   10.56
   2  -3  -6   24.87    8.85
   2  -3  -6   33.84    7.02
   2  -3  -6   32.74    5.83
  -2   3   6   27.41    6.88
  -2   3   6   22.93    7.67
   1  -3  -6   84.24    9.57
   1  -3  -6   44.00    9.11
   1  -3  -6   73.94    8.36
  -1   3   6   39.10    7.37
  -1   3   6   54.45    8.02
  -1   3   6   78.22   15.59
   0  -3  -6   -1.57    4.22
   0  -3  -6   -0.48    3.11
   0   3   6    0.61    2.39
   0   3   6   -0.47    2.28
   0   3   6    5.45    7.61
   0   3   6    5.19    3.47
  -1  -3  -6   53.37    9.98
   1   3   6   45.75    6.33
   1   3   6   63.88    8.53
   1   3   6   52.59    7.43
   1   3   6   38.25    7.59
   1   3   6   63.37   10.29
  -2  -3  -6    7.05    3.81
  -2  -3  -6   12.89    4.17
   2   3   6    6.68    3.50
   2   3   6    7.73    2.83
   2   3   6   12.37    6.41
   2   3   6    6.08    2.75
   2   3   6    5.55    2.95
  -3  -3  -6  102.45    9.38
   3   3   6   90.29    8.29
   3   3   6   94.70    6.90
   3   3   6   93.25    7.57
   4  -4  -6   80.40    7.61
   4  -4  -6   52.85    7.83
   4  -4  -6   70.44    6.81
  -4   4   6   80.90    9.08
   3  -4  -6   34.33    6.27
   3  -4  -6   44.64    7.40
   3  -4  -6   34.53    7.20
  -3   4   6   35.53    8.05
   2  -4  -6   64.04    8.80
   2  -4  -6   41.23   10.51
   2  -4  -6   36.42    5.39
  -2   4   6   53.63   10.85
  -2   4   6   70.26   13.11
   1  -4  -6    6.70    3.48
   1  -4  -6    6.71    4.76
   1  -4  -6    9.58    5.35
  -1   4   6   10.51    6.15
  -1   4   6   11.37    4.34
   0  -4  -6    0.05    3.23
   0   4   6    1.31    3.00
   0   4   6   -1.28    7.29
   0   4   6    1.22    2.65
  -1  -4  -6   32.60    6.82
   1   4   6   45.86    5.31
   1   4   6   41.58    6.67
  -2  -4  -6   -0.32    2.45
  -2  -4  -6    1.23    3.86
   2   4   6    2.07    2.41
   2   4   6   -1.05    2.13
   3  -5  -6   18.84    5.10
  -3   5   6   15.35    6.11
   2  -5  -6   97.24    8.52
  -2   5   6  111.20   11.90
   1  -5  -6   11.07    5.83
   1  -5  -6   16.09    5.05
  -1   5   6    9.53    6.23
  -1   5   6   18.29    5.64
   0  -5  -6   59.88    8.07
   2   5  -7    3.14    4.22
  -2  -5   7    9.95    4.11
   1   5  -7    2.72    3.95
  -1  -5   7    4.54    2.41
  -1  -5   7    0.58    5.70
  -1  -5   7    1.22    9.79
   0   5  -7   -2.70    2.55
   0  -5   7   -1.66    3.85
   0  -5   7    5.39    5.90
   0  -5   7    2.02    1.77
   0  -5   7    3.70    2.44
  -1   5  -7  147.67   15.27
  -1   5  -7  171.26   13.86
   1  -5   7  185.24   12.14
   1  -5   7  153.98   12.69
   1  -5   7  156.17   10.48
   1  -5   7  184.81   10.01
   1  -5   7  185.58   15.80
  -2   5  -7   -1.01    4.66
  -2   5  -7    2.95    3.51
   2  -5   7   -1.03    6.19
   2  -5   7    2.10    1.68
   2  -5   7    3.70    6.99
   2  -5   7    5.01    3.52
   3   4  -7   18.57   10.10
   3   4  -7   18.55    5.99
  -3  -4   7   20.12    5.10
   2   4  -7   77.70   13.70
  -2  -4   7   76.18    7.62
  -2  -4   7   78.47    9.82
  -2  -4   7   86.27   11.53
   1   4  -7  198.00   19.18
  -1  -4   7  192.25   18.22
  -1  -4   7  182.59   13.11
  -1  -4   7  221.58   14.61
  -1  -4   7  166.33   18.21
  -1  -4   7  190.67   13.69
   0   4  -7  203.04   19.20
   0   4  -7  219.63   14.85
   0  -4   7  223.74   13.29
   0  -4   7  219.80   17.04
   0  -4   7  210.19   16.40
   0  -4   7  222.23   16.18
   0  -4   7  227.81   14.88
  -1   4  -7  259.33   18.12
  -1   4  -7  216.53   18.63
   1  -4   7  230.68   15.27
   1  -4   7  221.97   16.46
   1  -4   7  255.31   13.62
   1  -4   7  236.22   13.84
   1  -4   7  244.80   16.91
   1  -4   7  217.26   17.92
  -2   4  -7   21.46    5.93
  -2   4  -7   24.69    4.86
   2  -4   7   24.43    5.57
   2  -4   7   22.01    4.86
   2  -4   7   19.01    4.84
   2  -4   7   20.68    3.14
   2  -4   7   11.81    5.64
   2  -4   7   20.11    3.43
  -3   4  -7  167.92   10.77
  -3   4  -7  128.09   10.56
   3  -4   7  128.75   10.11
   3  -4   7  135.84   12.42
   3  -4   7  134.09    8.08
   4   3  -7   25.24    4.85
  -4  -3   7   23.99    5.08
   3   3  -7   11.94    4.39
   3   3  -7    3.68    7.06
   3   3  -7    5.16    6.20
  -3  -3   7    5.31    3.41
  -3  -3   7   12.24    7.36
   2   3  -7   -2.17    2.98
   2   3  -7    0.14    3.97
  -2  -3   7    1.76    3.24
  -2  -3   7    1.46    3.56
   1   3  -7    1.34    3.79
   1   3  -7    0.17    4.05
  -1  -3   7   -0.56    1.87
  -1  -3   7   -1.40    4.87
  -1  -3   7   -0.55    3.80
  -1  -3   7    0.94    3.98
  -1  -3   7    3.45    5.16
  -1  -3   7   -0.19    2.26
   0   3  -7    9.92    5.63
   0   3  -7   15.31    4.79
   0  -3   7   13.43    3.39
   0  -3   7   10.74    2.86
   0  -3   7   17.42    4.48
   0  -3   7   15.19    5.04
   0  -3   7    0.79    6.11
   0  -3   7   10.91    4.25
   0  -3   7   16.11    5.15
   0  -3   7    6.40    4.04
  -1   3  -7  118.84   13.59
  -1   3  -7  118.97   10.29
   1  -3   7  130.69    8.79
   1  -3   7  132.04   11.18
   1  -3   7   74.94   10.85
   1  -3   7  121.89   11.19
   1  -3   7  135.93   10.73
   1  -3   7   88.10   16.83
   1  -3   7  127.30   10.40
  -2   3  -7    1.60    5.97
  -2   3  -7    1.24    2.23
  -2   3  -7    3.34    5.23
  -2   3  -7   -1.22    5.64
   2  -3   7    3.79    3.29
   2  -3   7    6.60    2.19
   2  -3   7    0.64    3.15
   2  -3   7    5.29    4.21
   2  -3   7    2.71    1.63
   2  -3   7    4.57    4.34
  -3   3  -7  173.95   11.69
  -3   3  -7  165.09   12.87
   3  -3   7  153.47    9.35
   3  -3   7  135.63   13.02
   3  -3   7  129.38   18.99
   4   2  -7  170.44   12.74
   4   2  -7  131.62   12.97
  -4  -2   7  146.53   12.29
   3   2  -7    1.04    4.16
   3   2  -7    2.68    6.83
   3   2  -7    8.80    3.79
  -3  -2   7    2.99    2.80
  -3  -2   7    8.22    6.59
   2   2  -7   73.41   10.30
   2   2  -7   61.56   13.09
   2   2  -7   88.53    9.91
  -2  -2   7   95.84    9.18
  -2  -2   7   84.15   10.74
  -2  -2   7   83.40    9.25
   1   2  -7  103.63   14.40
  -1  -2   7   80.22    8.29
  -1  -2   7   91.45    7.07
  -1  -2   7   80.82   10.28
  -1  -2   7   96.61   12.20
  -1  -2   7   86.52    7.71
  -1  -2   7   93.32    9.76
  -1  -2   7   92.16   18.86
  -1  -2   7   91.03    9.94
   0   2  -7  243.66   22.25
   0  -2   7  248.02   17.75
   0  -2   7  266.47   15.10
   0  -2   7  278.01   18.97
   0  -2   7  243.41   15.01
   0  -2   7  235.29   21.80
  -1   2  -7   32.46    7.70
   1  -2   7   39.50    5.33
   1  -2   7   54.53   17.72
   1  -2   7   30.82   10.74
   1  -2   7   44.66    6.57
   1  -2   7   27.34    5.89
  -2   2  -7  105.45   10.03
  -2   2  -7  103.24   10.66
  -2   2  -7  101.09   10.81
   2  -2   7  105.13   17.99
   2  -2   7  107.74    9.23
   2  -2   7  115.20    8.27
   2  -2   7  103.10    8.00
   2  -2   7  109.10    9.96
   2  -2   7  110.99   10.22
  -3   2  -7  100.39    9.10
  -3   2  -7   83.12    9.02
   3  -2   7   75.57    8.36
   3  -2   7   87.54    6.43
   3  -2   7   70.74    6.25
   4   1  -7   13.50    4.71
   4   1  -7   11.26    4.99
  -4  -1   7    8.75    3.60
   3   1  -7    3.91    3.59
   3   1  -7   -1.34    6.00
   3   1  -7    2.17    2.21
  -3  -1   7    4.74    3.61
  -3  -1   7    3.69    4.24
   2   1  -7   15.87    6.88
   2   1  -7   14.17    4.37
   2   1  -7   23.92    5.66
  -2  -1   7   18.90    5.05
  -2  -1   7   14.61    4.99
  -2  -1   7   21.60    5.02
   1   1  -7   16.23    6.24
   1   1  -7   24.95    6.24
   1   1  -7   29.08    9.15
  -1  -1   7   31.60    5.94
  -1  -1   7   25.75    7.85
  -1  -1   7   29.33    4.46
  -1  -1   7   15.53    5.41
  -1  -1   7   28.82    6.59
  -1  -1   7   30.45    4.31
   0   1  -7  216.45   20.10
   0  -1   7  195.44   19.31
   0  -1   7  208.02   14.55
   0  -1   7  208.35   12.89
   0  -1   7  188.28   12.65
   0  -1   7  176.69   15.31
   0  -1   7  204.66   16.06
  -1   1  -7   10.07    4.43
  -1   1  -7   24.63    8.93
   1  -1   7   15.63    3.51
   1  -1   7   13.43    4.17
   1  -1   7   17.03    3.45
   1  -1   7   13.75    6.91
   1  -1   7   15.08    5.00
   1  -1   7   14.69    4.13
  -2   1  -7  169.96   13.00
  -2   1  -7  142.97   13.46
  -2   1  -7  150.48   13.60
  -2   1  -7  160.35   13.34
   2  -1   7  158.39   12.88
   2  -1   7  160.13   10.63
   2  -1   7  144.05   11.82
   2  -1   7  144.09   12.31
   2  -1   7  166.78   13.71
   2  -1   7  151.57   29.71
  -3   1  -7  166.03   11.94
  -3   1  -7  161.01   13.16
  -3   1  -7  147.36   12.82
   3  -1   7  141.65   11.63
   3  -1   7  146.69   12.63
   3  -1   7  167.10   10.16
   4   0  -7  102.15    9.96
   4   0  -7   90.92    8.11
   4   0  -7  120.52   10.98
  -4   0   7  128.91   11.90
   3   0  -7  101.22    9.58
   3   0  -7   98.27   10.29
   3   0  -7   64.95   14.97
  -3   0   7   86.14   10.14
  -3   0   7   91.35   11.42
   2   0  -7  332.55   20.68
   2   0  -7  343.83   22.50
   2   0  -7  300.00   26.76
  -2   0   7  334.53   20.82
  -2   0   7  325.48   25.12
  -2   0   7  352.31   22.42
   1   0  -7   99.59   13.68
   1   0  -7   91.21   15.76
   1   0  -7  100.58   10.47
  -1   0   7   96.11    8.36
  -1   0   7  104.50   13.90
  -1   0   7   95.29    7.50
  -1   0   7   99.78   10.52
  -1   0   7  100.51    9.50
   0   0  -7  158.81   16.72
   0   0   7  157.30   11.02
   0   0   7  135.82   11.91
   0   0   7  172.38   14.45
   0   0   7  150.45   21.96
   0   0   7  163.34   10.98
  -1   0  -7    9.96    4.87
  -1   0  -7   12.50    5.75
   1   0   7   13.07    3.68
   1   0   7   15.95    4.20
   1   0   7   10.03    3.93
   1   0   7   19.19    5.60
   1   0   7   11.07    2.94
  -2   0  -7  246.12   17.02
  -2   0  -7  243.95   18.02
  -2   0  -7  240.09   18.03
   2   0   7  238.10   17.01
   2   0   7  297.07   18.51
   2   0   7  221.30   16.84
   2   0   7  243.26   14.81
   2   0   7  253.92   14.74
  -3   0  -7   23.23    4.93
  -3   0  -7   16.34    5.66
  -3   0  -7   20.11    4.93
   3   0   7   14.28    4.79
   3   0   7   12.18    2.98
   3   0   7   19.18    3.48
   4  -1  -7   -0.09    2.22
   4  -1  -7   -2.02    3.28
   4  -1  -7   -2.96    4.00
  -4   1   7   -3.04    5.73
  -4   1   7    0.74    2.42
   3  -1  -7   48.50    7.89
   3  -1  -7   55.52    7.88
   3  -1  -7   27.09   10.70
  -3   1   7   50.73   10.79
  -3   1   7   54.14   10.60
   2  -1  -7   30.03    5.74
   2  -1  -7   17.25    9.08
  -2   1   7   28.80    6.07
  -2   1   7   27.51   12.81
  -2   1   7   31.15    7.94
   1  -1  -7    5.32    4.33
   1  -1  -7   12.49    5.23
   1  -1  -7   10.33    4.57
  -1   1   7   14.55    4.53
  -1   1   7   16.80    7.54
  -1   1   7   18.01    4.97
   0  -1  -7   51.45    9.15
   0   1   7   76.66    6.70
   0   1   7   82.16    9.58
   0   1   7   81.05   11.55
   0   1   7   64.24    7.26
   0   1   7   57.81    9.34
  -1  -1  -7    3.38    3.58
  -1  -1  -7    6.15    4.25
   1   1   7    6.11    2.71
   1   1   7    9.58    4.12
   1   1   7    7.18    2.81
   1   1   7    6.88    4.11
   1   1   7    7.66    3.09
  -2  -1  -7  146.83   10.89
  -2  -1  -7  149.07   12.44
   2   1   7  130.49   11.59
   2   1   7  140.66   12.32
   2   1   7  137.10   11.19
   2   1   7  142.87    9.89
   2   1   7  130.10    9.49
  -3  -1  -7    1.24    3.01
   3   1   7    1.45    2.05
   3   1   7    1.68    6.73
   3   1   7    3.63    1.92
   4  -2  -7   37.35    6.06
   4  -2  -7   23.22    5.66
  -4   2   7   41.77    5.51
  -4   2   7   37.61    6.90
   3  -2  -7  188.41   14.23
   3  -2  -7  165.16   12.81
  -3   2   7  180.34   16.50
   2  -2  -7  188.22   20.46
   2  -2  -7  273.58   18.08
   2  -2  -7  258.04   16.97
  -2   2   7  290.49   18.46
  -2   2   7  271.95   21.02
  -2   2   7  257.49   22.14
   1  -2  -7  321.93   27.10
   1  -2  -7  412.07   23.27
  -1   2   7  382.64   22.98
  -1   2   7  402.09   24.73
  -1   2   7  352.93   28.06
   0  -2  -7  220.08   19.73
   0  -2  -7  239.88   16.93
   0   2   7  225.86   13.45
   0   2   7  232.31   17.44
   0   2   7  217.88   14.17
   0   2   7  224.30   15.89
  -1  -2  -7   49.99    8.55
  -1  -2  -7   35.03    7.42
   1   2   7   71.47   10.63
   1   2   7   60.31    6.62
   1   2   7   51.16    6.42
   1   2   7   40.54    7.86
   1   2   7   36.85    6.09
  -2  -2  -7  131.23   10.97
   2   2   7  100.76   14.37
   2   2   7  130.72    8.51
   2   2   7  121.44   11.21
   2   2   7  106.50    8.31
   2   2   7  119.67   10.25
   4  -3  -7   25.43    5.42
  -4   3   7   23.55    6.18
  -4   3   7   19.68    3.71
   3  -3  -7  108.94    9.69
   3  -3  -7   95.27   10.72
  -3   3   7   98.01   11.85
   2  -3  -7    7.75    5.12
   2  -3  -7    5.36    3.19
   2  -3  -7    1.29    6.92
  -2   3   7   11.11    4.81
  -2   3   7   11.17    5.73
   1  -3  -7    1.60    3.87
   1  -3  -7    1.03    3.94
  -1   3   7    0.15    4.16
  -1   3   7    5.42    6.62
  -1   3   7    1.08    2.71
   0  -3  -7   18.73    6.32
   0  -3  -7   12.94    5.51
   0   3   7   21.57    4.86
   0   3   7   14.56    4.67
  -1  -3  -7    0.12    2.49
  -1  -3  -7    1.75    3.10
   1   3   7    4.80    2.70
   1   3   7    3.66    2.26
   1   3   7    0.69    3.84
   3  -4  -7   35.56    5.30
  -3   4   7   30.66    6.55
   2  -4  -7    2.97    3.45
   2  -4  -7   -1.55    6.22
  -2   4   7    5.69    4.34
   1  -4  -7  147.38   14.68
  -1   4   7  230.96   16.01
  -1   4   7  201.52   17.66
   0  -4  -7    6.66    3.34
   0   4   7    9.66    3.51
   1   4  -8  154.40   14.41
  -1  -4   8  198.71   12.41
   0   4  -8  105.84   10.76
   0  -4   8   93.72    7.41
   0  -4   8  124.29    9.02
   0  -4   8  133.94   14.82
  -1   4  -8  363.53   20.60
   1  -4   8  351.63   19.21
   1  -4   8  329.38   21.38
   1  -4   8  340.74   20.65
   2   3  -8    4.17    4.90
  -2  -3   8    3.70    4.72
  -2  -3   8    4.42    2.65
   1   3  -8  186.50   17.85
  -1  -3   8  225.32   15.06
  -1  -3   8  208.34   14.11
   0   3  -8   21.38    7.24
   0   3  -8   45.17    5.94
   0  -3   8   38.86    8.34
   0  -3   8   35.86    6.37
   0  -3   8   34.92    6.91
   0  -3   8   33.72    5.58
   0  -3   8   33.59    3.89
  -1   3  -8   69.87    8.74
  -1   3  -8   90.26    7.48
   1  -3   8   95.01    8.02
   1  -3   8   89.04    6.08
   1  -3   8   84.69    8.62
   1  -3   8   83.57    6.85
   1  -3   8   81.59    9.02
   1  -3   8   73.42   10.78
  -2   3  -8    3.84    2.95
   2  -3   8    1.05    1.57
   2  -3   8   -0.64    4.55
   2  -3   8   -1.59    2.57
   3   2  -8   17.09    8.05
   3   2  -8   27.64    5.72
  -3  -2   8   29.55    6.51
   2   2  -8    0.60    4.71
  -2  -2   8    9.14    3.47
  -2  -2   8    7.26    4.52
  -2  -2   8    3.19    6.13
   1   2  -8  158.07   16.07
  -1  -2   8  161.23   12.44
  -1  -2   8  154.54   12.14
   0   2  -8    3.58    3.78
   0   2  -8    2.82    2.76
   0  -2   8   -0.86    8.66
   0  -2   8    0.80    2.47
   0  -2   8    4.34    2.74
   0  -2   8   -4.64    6.33
   0  -2   8    0.95    1.50
  -1   2  -8  181.09   16.10
  -1   2  -8  252.50   15.73
   1  -2   8  227.70   20.67
   1  -2   8  253.33   17.06
   1  -2   8  182.07   15.17
   1  -2   8  229.78   14.89
   1  -2   8  222.83   12.68
   1  -2   8  221.16   13.61
  -2   2  -8   47.56    5.88
   2  -2   8   39.70    9.39
   2  -2   8   51.77    7.00
   2  -2   8   58.29    7.02
   2  -2   8   55.24    4.47
   3   1  -8   95.58    9.14
  -3  -1   8  101.47   10.25
   2   1  -8   47.81   10.58
   2   1  -8   79.71    8.79
  -2  -1   8   77.03    9.25
  -2  -1   8   78.92    7.87
  -2  -1   8   84.51   10.18
   1   1  -8  131.77   15.15
  -1  -1   8  154.26   12.19
   0   1  -8   14.81    5.93
   0  -1   8   16.41    8.22
   0  -1   8   16.71    3.15
   0  -1   8    9.64    3.51
   0  -1   8    9.71    3.40
   0  -1   8   10.29    8.77
   0  -1   8   17.98    5.11
  -1   1  -8   36.86    8.34
   1  -1   8   40.65    4.80
   1  -1   8   34.94    6.03
   1  -1   8   32.62    6.96
   1  -1   8   29.76    5.09
   1  -1   8   34.34    6.18
  -2   1  -8   20.27    3.93
   2  -1   8   19.37    5.24
   2  -1   8   21.31    3.19
   2  -1   8   14.47    3.13
   2  -1   8   15.64    6.18
   3   0  -8    5.87    7.68
   3   0  -8    7.19    3.37
   3   0  -8    0.77    8.02
  -3   0   8   12.50    4.14
   2   0  -8   26.12    5.68
   2   0  -8   15.76    6.66
  -2   0   8   20.46    6.54
  -2   0   8   18.55    6.25
  -2   0   8   27.91    5.45
   1   0  -8  132.99   15.25
  -1   0   8  183.17   13.38
  -1   0   8  140.68   11.64
  -1   0   8  159.29   15.60
   0   0  -8  101.85   12.26
   0   0   8  108.53    9.56
   0   0   8  123.85   10.40
   0   0   8  119.61   10.73
   0   0   8  117.18    7.88
   1   0   8  142.71   13.37
   1   0   8  146.91   10.01
   1   0   8  176.15   14.39
   1   0   8  149.88   13.52
   1   0   8  155.42   10.38
  -2   0  -8   36.88    5.30
   2   0   8   34.30    4.72
   2   0   8   44.43    6.05
   2   0   8   37.36    4.33
   3  -1  -8    0.04    2.70
   3  -1  -8    0.29    7.92
  -3   1   8   -0.59    2.53
   2  -1  -8  300.20   18.38
  -2   1   8  225.23   22.51
  -2   1   8  304.73   21.40
  -2   1   8  302.91   18.27
   1  -1  -8    2.44    3.79
  -1   1   8    0.53    2.78
  -1   1   8    0.12    2.27
  -1   1   8    3.47    6.99
   0   1   8  169.84   12.77
   0   1   8  158.36    9.53
   0   1   8  154.35   12.00
  -1  -1  -8   43.49    7.93
   1   1   8   32.31    4.11
   1   1   8   36.46    7.32
   1   1   8   37.30    6.16
   1   1   8   38.28    5.84
   3  -2  -8   -0.63    2.97
  -3   2   8    1.23    3.22
   2  -2  -8   76.53    8.41
  -2   2   8   72.89    8.28
  -2   2   8   83.70    9.80
   1  -2  -8   14.50    5.64
  -1   2   8   34.04   10.66
  -1   2   8   37.83    6.27
  -1   2   8   20.06    6.13
   0  -2  -8   75.10    9.30
   0   2   8   97.35    8.32
   0   2   8   55.53    7.82
  -1  -2  -8  136.79   10.42
   1   2   8  129.17   11.13
   1   2   8  106.53    9.64
   1  -3  -8    0.98    3.56
  -1   3   8    8.35    4.15
   1   1  -9  272.54   15.26
  -1  -1   9  277.57   16.15
   0   0   0    0.00    0.00

_computing_structure_solution     'SHELXT 2018/2 (Sheldrick, 2018)'
;
_shelx_hkl_checksum                71969
_olex2_submission_special_instructions  'No special instructions were received'
