# Supplementary material for: The New Paradigm of Ligand Substitution-Driven Enhancement of Anisotropy from SO4 Units in Short-Wavelength Region
Source: ACS Cent Sci. 2024 Nov 27;10(12):2312–20. doi: 10.1021/acscentsci.4c01401 (PMC11673188; doi:10.1021/acscentsci.4c01401)
Supplement: Supplementary file 1 — oc4c01401_si_001.zip [file oc4c01401_si_001.zip › LiSC2H5O4.cif]

data_156
_audit_creation_date               2023-10-13
_audit_creation_method
;
Olex2 1.3
(compiled 2020.11.12 svn.r5f609507 for OlexSys, GUI svn.r6408)
;
_shelx_SHELXL_version_number       '2018/3'
_audit_contact_author_address      ?
_audit_contact_author_email        ?
_audit_contact_author_name         ''
_audit_contact_author_phone        ?
_publ_contact_author_id_orcid      ?
_publ_section_references
;
Dolomanov, O.V., Bourhis, L.J., Gildea, R.J, Howard, J.A.K. & Puschmann, H.
 (2009), J. Appl. Cryst. 42, 339-341.

Sheldrick, G.M. (2015). Acta Cryst. A71, 3-8.

Sheldrick, G.M. (2015). Acta Cryst. C71, 3-8.
;
_chemical_name_common              ?
_chemical_name_systematic          ?
_chemical_formula_moiety           'C2 H5 Li O4 S'
_chemical_formula_sum              'C2 H5 Li O4 S'
_chemical_formula_weight           132.06
_chemical_melting_point            ?
loop_
  _atom_type_symbol
  _atom_type_description
  _atom_type_scat_dispersion_real
  _atom_type_scat_dispersion_imag
  _atom_type_scat_source
 'C' 'C' 0.0181 0.0091 'International Tables Vol C Tables 4.2.6.8 and 6.1.1.4'
 'H' 'H' 0.0000 0.0000 'International Tables Vol C Tables 4.2.6.8 and 6.1.1.4'
 'Li' 'Li' 0.0008 0.0003 'International Tables Vol C Tables 4.2.6.8 and 6.1.1.4'
 'O' 'O' 0.0492 0.0322 'International Tables Vol C Tables 4.2.6.8 and 6.1.1.4'
 'S' 'S' 0.3331 0.5567 'International Tables Vol C Tables 4.2.6.8 and 6.1.1.4'

_shelx_space_group_comment
;
The symmetry employed for this shelxl refinement is uniquely defined
by the following loop, which should always be used as a source of
symmetry information in preference to the above space-group names.
They are only intended as comments.
;
_space_group_crystal_system        'orthorhombic'
_space_group_IT_number             61
_space_group_name_H-M_alt          'P b c a'
_space_group_name_Hall             '-P 2ac 2ab'
loop_
  _space_group_symop_operation_xyz
 'x, y, z'
 '-x+1/2, -y, z+1/2'
 '-x, y+1/2, -z+1/2'
 'x+1/2, -y+1/2, -z'
 '-x, -y, -z'
 'x-1/2, y, -z-1/2'
 'x, -y-1/2, z-1/2'
 '-x-1/2, y-1/2, z'

_cell_length_a                     10.0567(2)
_cell_length_b                     9.7653(2)
_cell_length_c                     10.3804(3)
_cell_angle_alpha                  90
_cell_angle_beta                   90
_cell_angle_gamma                  90
_cell_volume                       1019.42(4)
_cell_formula_units_Z              8
_cell_measurement_reflns_used      8866
_cell_measurement_temperature      273.15
_cell_measurement_theta_max        68.162
_cell_measurement_theta_min        4.259
_shelx_estimated_absorpt_T_max     ?
_shelx_estimated_absorpt_T_min     ?
_exptl_absorpt_coefficient_mu      5.003
_exptl_absorpt_correction_T_max    0.7530
_exptl_absorpt_correction_T_min    0.5725
_exptl_absorpt_correction_type     multi-scan
_exptl_absorpt_process_details
;
SADABS-2016/2 (Bruker,2016/2) was used for absorption correction.
wR2(int) was 0.1260 before and 0.0550 after correction.
The Ratio of minimum to maximum transmission is 0.7603.
The \l/2 correction factor is Not present.
;
_exptl_absorpt_special_details     ?
_exptl_crystal_colour              'clear light colourless'
_exptl_crystal_colour_lustre       clear
_exptl_crystal_colour_modifier     light
_exptl_crystal_colour_primary      colourless
_exptl_crystal_density_diffrn      1.721
_exptl_crystal_density_meas        ?
_exptl_crystal_density_method      ?
_exptl_crystal_description         block
_exptl_crystal_F_000               544
_exptl_crystal_size_max            0.351
_exptl_crystal_size_mid            0.283
_exptl_crystal_size_min            0.112
_exptl_transmission_factor_max     ?
_exptl_transmission_factor_min     ?
_diffrn_reflns_av_R_equivalents    0.0559
_diffrn_reflns_av_unetI/netI       0.0190
_diffrn_reflns_Laue_measured_fraction_full  0.999
_diffrn_reflns_Laue_measured_fraction_max  0.999
_diffrn_reflns_limit_h_max         12
_diffrn_reflns_limit_h_min         -12
_diffrn_reflns_limit_k_max         11
_diffrn_reflns_limit_k_min         -11
_diffrn_reflns_limit_l_max         12
_diffrn_reflns_limit_l_min         -12
_diffrn_reflns_number              12363
_diffrn_reflns_point_group_measured_fraction_full  0.999
_diffrn_reflns_point_group_measured_fraction_max  0.999
_diffrn_reflns_theta_full          67.679
_diffrn_reflns_theta_max           68.157
_diffrn_reflns_theta_min           7.629
_diffrn_ambient_temperature        273.15
_diffrn_detector_area_resol_mean   ?
_diffrn_measured_fraction_theta_full  0.999
_diffrn_measured_fraction_theta_max  0.999
_diffrn_measurement_device_type    'Bruker APEX-II CCD'
_diffrn_measurement_method         '\f and \w scans'
_diffrn_radiation_type             CuK\a
_diffrn_radiation_wavelength       1.54178
_diffrn_source                     ?
_diffrn_source_current             1.2
_diffrn_source_power               0.06
_diffrn_source_voltage             50.0
_diffrn_standards_number           0
_reflns_Friedel_coverage           0.000
_reflns_Friedel_fraction_full      .
_reflns_Friedel_fraction_max       .
_reflns_number_gt                  878
_reflns_number_total               928
_reflns_special_details
;
 Reflections were merged by SHELXL according to the crystal
 class for the calculation of statistics and refinement.
 
 _reflns_Friedel_fraction is defined as the number of unique
 Friedel pairs measured divided by the number that would be
 possible theoretically, ignoring centric projections and
 systematic absences.
;
_reflns_threshold_expression       'I > 2\s(I)'
_computing_cell_refinement         'SAINT V8.40B (?, 2016)'
_computing_data_collection         ?
_computing_data_reduction          'SAINT V8.40B (?, 2016)'
_computing_molecular_graphics      'Olex2 1.3 (Dolomanov et al., 2009)'
_computing_publication_material    'Olex2 1.3 (Dolomanov et al., 2009)'
_computing_structure_refinement    'SHELXL 2018/3 (Sheldrick, 2015)'
_computing_structure_solution      'SHELXT 2018/2 (Sheldrick, 2018)'
_refine_diff_density_max           0.263
_refine_diff_density_min           -0.336
_refine_diff_density_rms           0.046
_refine_ls_extinction_coef         0.0039(5)
_refine_ls_extinction_expression  
 'Fc^*^=kFc[1+0.001xFc^2^\l^3^/sin(2\q)]^-1/4^'
_refine_ls_extinction_method       'SHELXL-2018/3 (Sheldrick 2018)'
_refine_ls_goodness_of_fit_ref     1.091
_refine_ls_hydrogen_treatment      constr
_refine_ls_matrix_type             full
_refine_ls_number_parameters       75
_refine_ls_number_reflns           928
_refine_ls_number_restraints       0
_refine_ls_R_factor_all            0.0256
_refine_ls_R_factor_gt             0.0229
_refine_ls_restrained_S_all        1.091
_refine_ls_shift/su_max            0.001
_refine_ls_shift/su_mean           0.000
_refine_ls_structure_factor_coef   Fsqd
_refine_ls_weighting_details      
 'w=1/[\s^2^(Fo^2^)+(0.0407P)^2^+0.3341P] where P=(Fo^2^+2Fc^2^)/3'
_refine_ls_weighting_scheme        calc
_refine_ls_wR_factor_gt            0.0672
_refine_ls_wR_factor_ref           0.0683
_refine_special_details            ?
_olex2_refinement_description
;
1. Fixed Uiso
 At 1.2 times of:
  All C(H,H) groups
 At 1.5 times of:
  All O(H) groups
2.a Secondary CH2 refined with riding coordinates:
 C1(H1A,H1B), C2(H2A,H2B)
2.b Idealised tetrahedral OH refined as rotating group:
 O4(H4)
;
_atom_sites_solution_hydrogens     geom
_atom_sites_solution_primary       dual
_atom_sites_solution_secondary     ?
loop_
  _atom_site_label
  _atom_site_type_symbol
  _atom_site_fract_x
  _atom_site_fract_y
  _atom_site_fract_z
  _atom_site_U_iso_or_equiv
  _atom_site_adp_type
  _atom_site_occupancy
  _atom_site_site_symmetry_order
  _atom_site_calc_flag
  _atom_site_refinement_flags_posn
  _atom_site_refinement_flags_adp
  _atom_site_refinement_flags_occupancy
  _atom_site_disorder_assembly
  _atom_site_disorder_group
 S1 S 0.36430(3) 0.42790(3) 0.66922(3) 0.01827(18) Uani 1 1 d . . . . .
 O1 O 0.29446(11) 0.46299(13) 0.78696(11) 0.0342(3) Uani 1 1 d . . . . .
 O2 O 0.28133(10) 0.44457(11) 0.55414(10) 0.0288(3) Uani 1 1 d . . . . .
 O3 O 0.48832(11) 0.50258(11) 0.65691(10) 0.0255(3) Uani 1 1 d . . . . .
 O4 O 0.60879(12) 0.25037(11) 0.55973(14) 0.0386(3) Uani 1 1 d . . . . .
 H4 H 0.659410 0.193346 0.528781 0.058 Uiso 1 1 calc R U . . .
 C1 C 0.40408(16) 0.25139(16) 0.68072(14) 0.0280(4) Uani 1 1 d . . . . .
 H1A H 0.457249 0.237136 0.757521 0.034 Uiso 1 1 calc R U . . .
 H1B H 0.322253 0.199980 0.691118 0.034 Uiso 1 1 calc R U . . .
 C2 C 0.47849(16) 0.19477(16) 0.56678(16) 0.0317(4) Uani 1 1 d . . . . .
 H2A H 0.483909 0.095892 0.574033 0.038 Uiso 1 1 calc R U . . .
 H2B H 0.430496 0.216359 0.488308 0.038 Uiso 1 1 calc R U . . .
 Li1 Li 0.1560(3) 0.4413(3) 0.9092(3) 0.0252(5) Uani 1 1 d . . . . .

loop_
  _atom_site_aniso_label
  _atom_site_aniso_U_11
  _atom_site_aniso_U_22
  _atom_site_aniso_U_33
  _atom_site_aniso_U_23
  _atom_site_aniso_U_13
  _atom_site_aniso_U_12
 S1 0.0175(2) 0.0187(2) 0.0186(2) -0.00028(10) 0.00146(11) 0.00026(11)
 O1 0.0334(6) 0.0400(6) 0.0294(6) -0.0042(5) 0.0131(5) 0.0035(5)
 O2 0.0263(5) 0.0313(6) 0.0288(6) 0.0054(4) -0.0086(4) -0.0024(4)
 O3 0.0202(5) 0.0218(5) 0.0345(6) -0.0062(4) 0.0032(4) -0.0022(4)
 O4 0.0328(6) 0.0233(6) 0.0598(8) -0.0076(5) 0.0127(6) 0.0054(5)
 C1 0.0345(8) 0.0189(7) 0.0307(8) 0.0057(5) 0.0037(6) -0.0004(6)
 C2 0.0358(8) 0.0215(8) 0.0377(9) -0.0066(6) -0.0004(7) 0.0012(6)
 Li1 0.0211(10) 0.0272(12) 0.0273(12) -0.0013(10) 0.0014(10) -0.0001(9)

_geom_special_details
;
 All esds (except the esd in the dihedral angle between two l.s. planes)
 are estimated using the full covariance matrix.  The cell esds are taken
 into account individually in the estimation of esds in distances, angles
 and torsion angles; correlations between esds in cell parameters are only
 used when they are defined by crystal symmetry.  An approximate (isotropic)
 treatment of cell esds is used for estimating esds involving l.s. planes.
;
loop_
  _geom_bond_atom_site_label_1
  _geom_bond_atom_site_label_2
  _geom_bond_distance
  _geom_bond_site_symmetry_2
  _geom_bond_publ_flag
 S1 O1 1.4507(11) . ?
 S1 O2 1.4662(10) . ?
 S1 O3 1.4504(11) . ?
 S1 C1 1.7735(16) . ?
 S1 Li1 2.993(3) 2_564 ?
 S1 Li1 3.048(3) 6_657 ?
 O1 Li1 1.895(3) . ?
 O2 Li1 1.976(3) 2_564 ?
 O3 Li1 1.917(3) 6_657 ?
 O4 H4 0.8200 . ?
 O4 C2 1.4203(19) . ?
 O4 Li1 1.951(3) 6_657 ?
 C1 H1A 0.9700 . ?
 C1 H1B 0.9700 . ?
 C1 C2 1.505(2) . ?
 C2 H2A 0.9700 . ?
 C2 H2B 0.9700 . ?

loop_
  _geom_angle_atom_site_label_1
  _geom_angle_atom_site_label_2
  _geom_angle_atom_site_label_3
  _geom_angle
  _geom_angle_site_symmetry_1
  _geom_angle_site_symmetry_3
  _geom_angle_publ_flag
 O1 S1 O2 112.63(7) . . ?
 O1 S1 C1 106.39(7) . . ?
 O1 S1 Li1 128.75(7) . 2_564 ?
 O1 S1 Li1 132.92(7) . 6_657 ?
 O2 S1 C1 106.92(7) . . ?
 O2 S1 Li1 108.99(7) . 6_657 ?
 O2 S1 Li1 34.82(6) . 2_564 ?
 O3 S1 O1 111.83(7) . . ?
 O3 S1 O2 111.21(6) . . ?
 O3 S1 C1 107.49(7) . . ?
 O3 S1 Li1 76.40(7) . 2_564 ?
 O3 S1 Li1 29.19(6) . 6_657 ?
 C1 S1 Li1 80.94(7) . 6_657 ?
 C1 S1 Li1 119.39(7) . 2_564 ?
 Li1 S1 Li1 78.85(8) 2_564 6_657 ?
 S1 O1 Li1 153.28(12) . . ?
 S1 O2 Li1 120.12(10) . 2_564 ?
 S1 O3 Li1 129.15(10) . 6_657 ?
 C2 O4 H4 109.5 . . ?
 C2 O4 Li1 125.56(12) . 6_657 ?
 Li1 O4 H4 124.2 6_657 . ?
 S1 C1 H1A 108.6 . . ?
 S1 C1 H1B 108.6 . . ?
 H1A C1 H1B 107.6 . . ?
 C2 C1 S1 114.61(11) . . ?
 C2 C1 H1A 108.6 . . ?
 C2 C1 H1B 108.6 . . ?
 O4 C2 C1 111.03(13) . . ?
 O4 C2 H2A 109.4 . . ?
 O4 C2 H2B 109.4 . . ?
 C1 C2 H2A 109.4 . . ?
 C1 C2 H2B 109.4 . . ?
 H2A C2 H2B 108.0 . . ?
 S1 Li1 S1 101.15(8) 2_565 6_557 ?
 O1 Li1 S1 127.32(12) . 2_565 ?
 O1 Li1 S1 122.21(12) . 6_557 ?
 O1 Li1 O2 102.28(13) . 2_565 ?
 O1 Li1 O3 111.83(14) . 6_557 ?
 O1 Li1 O4 113.35(14) . 6_557 ?
 O2 Li1 S1 122.32(11) 2_565 6_557 ?
 O2 Li1 S1 25.07(5) 2_565 2_565 ?
 O3 Li1 S1 21.66(5) 6_557 6_557 ?
 O3 Li1 S1 97.44(10) 6_557 2_565 ?
 O3 Li1 O2 112.16(13) 6_557 2_565 ?
 O3 Li1 O4 98.23(12) 6_557 6_557 ?
 O4 Li1 S1 104.01(11) 6_557 2_565 ?
 O4 Li1 S1 76.62(9) 6_557 6_557 ?
 O4 Li1 O2 119.39(14) 6_557 2_565 ?

loop_
  _geom_torsion_atom_site_label_1
  _geom_torsion_atom_site_label_2
  _geom_torsion_atom_site_label_3
  _geom_torsion_atom_site_label_4
  _geom_torsion
  _geom_torsion_site_symmetry_1
  _geom_torsion_site_symmetry_2
  _geom_torsion_site_symmetry_3
  _geom_torsion_site_symmetry_4
  _geom_torsion_publ_flag
 S1 O1 Li1 S1 169.98(17) . . . 2_565 ?
 S1 O1 Li1 S1 -49.9(3) . . . 6_557 ?
 S1 O1 Li1 O2 168.5(2) . . . 2_565 ?
 S1 O1 Li1 O3 -71.3(3) . . . 6_557 ?
 S1 O1 Li1 O4 38.6(3) . . . 6_557 ?
 S1 C1 C2 O4 68.12(15) . . . . ?
 O1 S1 O2 Li1 126.04(11) . . . 2_564 ?
 O1 S1 O3 Li1 141.92(13) . . . 6_657 ?
 O1 S1 C1 C2 -179.65(11) . . . . ?
 O2 S1 O1 Li1 60.6(3) . . . . ?
 O2 S1 O3 Li1 -91.22(14) . . . 6_657 ?
 O2 S1 C1 C2 59.78(13) . . . . ?
 O3 S1 O1 Li1 -173.3(2) . . . . ?
 O3 S1 O2 Li1 -0.39(13) . . . 2_564 ?
 O3 S1 C1 C2 -59.72(13) . . . . ?
 C1 S1 O1 Li1 -56.2(3) . . . . ?
 C1 S1 O2 Li1 -117.45(12) . . . 2_564 ?
 C1 S1 O3 Li1 25.50(14) . . . 6_657 ?
 Li1 S1 O1 Li1 -149.0(3) 6_657 . . . ?
 Li1 S1 O1 Li1 96.9(3) 2_564 . . . ?
 Li1 S1 O2 Li1 -31.43(15) 6_657 . . 2_564 ?
 Li1 S1 O3 Li1 -91.44(13) 2_564 . . 6_657 ?
 Li1 S1 C1 C2 24.22(15) 2_564 . . . ?
 Li1 S1 C1 C2 -47.44(12) 6_657 . . . ?
 Li1 O4 C2 C1 -41.5(2) 6_657 . . . ?

_shelx_res_file
;
TITL 156_a.res in Pbca
    156.res
    created by SHELXL-2018/3 at 22:12:59 on 13-Oct-2023
REM Old TITL 156 in Pbca
REM SHELXT solution in Pbca: R1 0.084, Rweak 0.001, Alpha 0.016
REM <I/s> 1.562 for 184 systematic absences, Orientation as input
REM Formula found by SHELXT: C2 Li O4 S
CELL 1.54178 10.0567 9.7653 10.3804 90 90 90
ZERR 8 0.0002 0.0002 0.0003 0 0 0
LATT 1
SYMM 0.5-X,-Y,0.5+Z
SYMM -X,0.5+Y,0.5-Z
SYMM 0.5+X,0.5-Y,-Z
SFAC C H Li O S
UNIT 16 40 8 32 8

L.S. 20
PLAN  20
TEMP 0
CONF
list 4
MORE -1
BOND $H
fmap 2 53
acta
REM <olex2.extras>
REM <HklSrc "%.\\156.hkl">
REM </olex2.extras>

WGHT    0.040700    0.334100
EXTI    0.003879
FVAR       0.77180
S1    5    0.364297    0.427905    0.669222    11.00000    0.01747    0.01873 =
         0.01861   -0.00028    0.00146    0.00026
O1    4    0.294460    0.462993    0.786961    11.00000    0.03341    0.03996 =
         0.02936   -0.00416    0.01311    0.00354
O2    4    0.281334    0.444568    0.554142    11.00000    0.02626    0.03133 =
         0.02880    0.00539   -0.00858   -0.00241
O3    4    0.488321    0.502579    0.656912    11.00000    0.02023    0.02176 =
         0.03447   -0.00624    0.00320   -0.00216
O4    4    0.608791    0.250369    0.559726    11.00000    0.03278    0.02334 =
         0.05981   -0.00762    0.01272    0.00542
AFIX 147
H4    2    0.659410    0.193346    0.528781    11.00000   -1.50000
AFIX   0
C1    1    0.404081    0.251392    0.680717    11.00000    0.03445    0.01890 =
         0.03070    0.00572    0.00367   -0.00038
AFIX  23
H1A   2    0.457249    0.237136    0.757521    11.00000   -1.20000
H1B   2    0.322253    0.199980    0.691118    11.00000   -1.20000
AFIX   0
C2    1    0.478489    0.194766    0.566777    11.00000    0.03583    0.02151 =
         0.03768   -0.00665   -0.00038    0.00118
AFIX  23
H2A   2    0.483909    0.095892    0.574033    11.00000   -1.20000
H2B   2    0.430496    0.216359    0.488308    11.00000   -1.20000
AFIX   0
LI1   3    0.156039    0.441312    0.909190    11.00000    0.02107    0.02722 =
         0.02727   -0.00130    0.00136   -0.00007
HKLF 4


REM  156_a.res in Pbca
REM wR2 = 0.0683, GooF = S = 1.091, Restrained GooF = 1.091 for all data
REM R1 = 0.0229 for 878 Fo > 4sig(Fo) and 0.0256 for all 928 data
REM 75 parameters refined using 0 restraints

END

WGHT      0.0411      0.3089

REM Highest difference peak  0.263,  deepest hole -0.336,  1-sigma level  0.046
Q1    1   0.3860  0.3341  0.6739  11.00000  0.05    0.26
Q2    1   0.2801  0.4083  0.7848  11.00000  0.05    0.20
Q3    1   0.2640  0.4338  0.7603  11.00000  0.05    0.19
Q4    1   0.4354  0.2330  0.6225  11.00000  0.05    0.18
Q5    1   0.2799  0.4992  0.5568  11.00000  0.05    0.17
Q6    1   0.3148  0.4387  0.5932  11.00000  0.05    0.16
Q7    1   0.2507  0.4463  0.5615  11.00000  0.05    0.16
Q8    1   0.2990  0.4940  0.7743  11.00000  0.05    0.16
Q9    1   0.3123  0.4577  0.7472  11.00000  0.05    0.15
Q10   1   0.6068  0.3132  0.5418  11.00000  0.05    0.14
Q11   1   0.4413  0.4675  0.6607  11.00000  0.05    0.12
Q12   1   0.3154  0.4185  0.5235  11.00000  0.05    0.10
Q13   1   0.5080  0.2819  0.7770  11.00000  0.05    0.09
Q14   1   0.5860  0.2368  0.6382  11.00000  0.05    0.09
Q15   1   0.3964  0.2255  0.7276  11.00000  0.05    0.09
Q16   1   0.2832  0.2047  0.6160  11.00000  0.05    0.08
Q17   1   0.1770  0.1731  0.6620  11.00000  0.05    0.08
Q18   1   0.5267  0.5069  0.5161  11.00000  0.05    0.08
Q19   1   0.4292  0.6449  0.6534  11.00000  0.05    0.08
Q20   1   0.5149  0.0664  0.6257  11.00000  0.05    0.08
;
_shelx_res_checksum                56403
_shelx_hkl_file
;
   0   1   0    0.10    0.50
   0   1   0    0.30    0.20
   0  -1   0   -7.50    3.10
   0   1   0    0.40    0.40
   0   2   0 4016.40  157.18
   0  -2   0 3896.01  162.88
   0  -2   0 3988.10  163.68
   0   2   0 4017.60  156.58
   0   3   0   -1.10    1.20
   0   3   0    1.50    1.50
   0   3   0    2.50    0.40
   0  -3   0   -3.80    9.60
   0  -3   0    1.00   12.00
   0   3   0    3.50    0.70
   0   3   0    4.70    0.80
   0  -4   0 9999.00  378.66
   0  -4   0 9160.18  380.66
   0   4   0 9048.29  367.96
   0   5   0   -0.30    0.50
   0   5   0    0.50    0.60
   0   6   0 4230.68  157.98
   0   6   0 3774.02  158.28
   0   7   0    0.30    0.70
   0   7   0    0.90    0.80
   0  -7   0    1.20    0.70
   0   8   0  738.73   30.30
   0  -8   0  737.33   30.20
   0   8   0  701.33   31.10
   0   9   0    0.30    0.90
   0   9   0   -1.90    1.00
   0  -9   0    1.70    1.20
   0  10   0  430.96   19.10
   0 -10   0  416.66   18.70
   0  11   0   -1.00    0.80
   1   0   0    6.20    5.40
  -1   0   0   -0.40    5.60
   1   0   0    0.20    0.90
  -1   0   0    2.40    1.10
  -1   1   0   -0.20    1.20
  -1  -1   0   -0.20    0.80
   1  -1   0    0.60    0.30
  -1   1   0   -1.00    7.40
   1  -1   0    0.40    0.50
   1   1   0    1.10    0.40
   1   1   0   -1.20    5.00
  -1  -1   0    2.90    5.70
   1  -1   0  -10.20    8.30
   1   1   0    0.00    0.20
  -1   1   0    1.30    0.50
   1  -1   0   -0.10    1.10
  -1   1   0    0.60    0.20
  -1   2   0    0.00    1.90
  -1   2   0    1.70    0.70
  -1  -2   0    1.10    0.70
   1  -2   0    3.00   12.90
   1  -2   0   -0.10    1.80
  -1  -2   0    5.20    5.40
  -1  -2   0    1.70    0.40
   1  -3   0   -7.10   20.00
  -1   3   0    0.10    0.50
  -1   3   0    3.80    1.10
   1   3   0    1.60    0.60
   1  -3   0  -16.60   17.30
  -1   3   0    3.60    2.50
   1   3   0    0.90    0.60
   1  -3   0    0.30    0.40
  -1   3   0    3.70    3.60
  -1   3   0    0.40    0.20
   1   4   0   -0.60    0.50
  -1   4   0    3.70    3.70
   1  -4   0   -0.10   29.00
   1  -4   0    1.40    0.50
  -1   4   0    0.40    0.60
   1  -4   0  -33.10   26.10
  -1   4   0    4.50    4.40
  -1   5   0    0.90    0.70
  -1   5   0   -0.30    5.50
   1   5   0   -0.20    0.70
  -1   5   0    1.90    0.80
  -1   5   0   -6.30    4.90
   1  -5   0  -45.20   37.40
   1  -5   0    0.10    1.00
  -1   5   0    0.80    0.40
   1  -6   0  110.39   64.69
   1   7   0    0.10    0.70
   1  -7   0    0.90    0.90
  -1   7   0    0.40    0.70
  -1   7   0    0.30    0.70
   1   7   0    0.40    0.60
   1  -8   0   -1.90    0.90
   1   8   0   -0.40    0.80
  -1   8   0    0.40    0.80
   1   8   0    1.40    0.90
  -1   8   0    1.50    1.00
   1  -9   0   -0.10    1.00
   1   9   0    0.10    0.80
   1   9   0    3.00    1.20
  -1   9   0    1.50    1.00
  -1   9   0    0.30    0.80
   1  10   0   -1.30    0.80
  -1  10   0    0.00    0.70
   1 -10   0    2.30    1.30
   1  11   0   -0.10    1.00
  -1  11   0   -0.10    0.80
   2   0   0   18.60    2.20
  -2   0   0   19.30    2.20
   2   0   0   27.90    1.70
   2   0   0   23.00    3.80
  -2   0   0   29.50    1.60
   2   0   0   19.10   13.00
  -2   0   0   23.00   14.30
  -2   1   0 1531.45   65.89
  -2  -1   0 1610.24   61.69
  -2  -1   0 1535.15   61.89
   2   1   0 1590.54   64.59
  -2   1   0 1557.64   61.89
  -2  -1   0 1619.74   64.79
   2  -1   0 1707.43   66.19
  -2   1   0 1483.05   83.79
   2  -1   0 1694.53   87.69
   2  -1   0 1768.62   62.19
   2   1   0 1434.86   63.09
   2   1   0 1504.75   77.09
  -2  -1   0 1498.15   79.59
  -2  -1   0 1404.16   63.19
   2   2   0 3642.04  159.28
   2  -2   0 4274.17  148.29
  -2  -2   0 3965.50  147.99
   2   2   0 3705.43  149.69
   2  -2   0 4025.70  152.78
  -2  -2   0 3183.68  148.89
  -2  -2   0 3832.92  164.48
   2   2   0 3777.92  148.09
  -2   2   0 3821.22  175.48
   2  -2   0 3666.53  177.48
  -2   2   0 3637.64  147.79
  -2   2   0 3678.93  152.78
  -2  -2   0 4013.60  150.18
   2  -2   0 3515.95  148.19
  -2   3   0 6132.39  263.77
   2   3   0 6803.42  258.47
   2  -3   0 6504.35  305.97
   2   3   0 6593.84  258.47
  -2  -3   0 7099.49  259.17
   2  -3   0 6979.30  263.97
   2  -3   0 5986.90  258.47
  -2   4   0  813.82   41.00
   2   4   0  821.22   34.20
   2  -4   0  996.80   83.99
   2   4   0  820.12   34.20
   2  -4   0  922.51   92.09
  -2   4   0  854.81   39.70
  -2   4   0  797.92   36.60
   2  -4   0  861.91   34.30
  -2   4   0  912.11   34.30
  -2   5   0 1784.62   77.89
   2   5   0 1872.31   75.59
   2   5   0 1932.71   75.39
   2  -5   0 2238.88  155.58
   2  -5   0 1894.21  155.98
   2  -5   0 1846.52   75.59
  -2   5   0 2050.69   75.39
  -2   5   0 1815.92   81.49
  -2   5   0 1735.03   82.89
   2  -5   0 2018.10   75.69
   2  -6   0  740.43  122.99
   2   6   0  753.02   31.60
  -2   6   0  802.02   33.60
   2   6   0  757.62   31.30
  -2   6   0  782.12   31.00
   2  -6   0  752.92   31.70
   2  -6   0  777.32   31.70
   2  -6   0  766.52  142.29
  -2   6   0  778.92   33.40
  -2   6   0  678.13   40.70
   2   7   0  175.28    8.50
   2  -7   0  173.08    9.00
  -2   7   0  174.98    9.10
  -2   7   0  173.88    8.50
   2  -7   0  175.68    9.10
   2  -7   0  142.99  241.38
   2   7   0  184.28    9.00
  -2   8   0  995.80   41.80
   2  -8   0 1022.40   42.60
   2   8   0 1050.49   42.40
   2   8   0 1014.90   41.80
  -2   8   0 1008.60   42.60
  -2   9   0  780.22   33.40
   2  -9   0  783.42   33.60
   2   9   0  758.92   32.30
  -2   9   0  740.23   32.30
   2   9   0  848.22   33.20
  -2  10   0  488.95   21.10
   2  10   0  484.95   20.70
   2 -10   0  450.35   21.10
  -2  11   0  433.96   18.20
   2 -11   0  399.46   18.40
   3   0   0   13.70   20.20
   3   0   0    6.30    1.60
   3   0   0   -0.70    3.20
  -3   0   0   38.80   25.70
  -3   0   0    0.90    3.30
  -3  -1   0    1.10    1.10
  -3   1   0   13.40   25.20
   3   1   0   52.49   21.80
  -3   1   0    0.40    0.80
  -3  -1   0   -1.90    3.00
   3  -1   0    3.20    4.10
   3  -1   0    3.60    1.40
   3   1   0    2.70    3.20
   3  -1   0    2.80    2.60
  -3  -1   0   15.40   24.70
  -3  -1   0    2.60    0.50
   3   1   0    0.60    0.60
  -3   1   0   -1.80    3.90
   3  -1   0   -0.70   24.50
   3   2   0    1.20    0.50
   3  -2   0    2.90    5.20
  -3  -2   0   15.80   25.20
   3   2   0    0.40    0.60
   3   2   0    0.00    0.60
  -3   2   0   20.80   31.30
   3  -2   0    0.20    0.60
  -3   2   0   -1.60    4.80
  -3   2   0    0.80    0.80
   3  -2   0    0.30    1.40
   3   2   0   26.40   24.60
   3  -2   0    0.40    0.50
  -3  -2   0    1.40    1.50
  -3  -2   0    0.10    0.30
   3   2   0    0.30    0.90
   3  -2   0   24.60   31.40
   3   3   0    1.60    0.60
  -3   3   0    0.90    0.40
   3  -3   0    0.00    1.80
  -3   3   0    2.50    0.90
  -3   3   0    3.00    6.80
  -3  -3   0    0.40    3.50
  -3  -3   0    0.30    0.30
   3  -3   0   78.69   46.80
   3   3   0    1.10    0.80
  -3  -3   0   31.30   29.60
   3  -3   0   -1.60    5.80
   3   3   0   -9.00   23.10
   3   3   0  -18.70   20.70
  -3   3   0    0.10    0.70
  -3   4   0    2.50    7.10
  -3   4   0    1.90    9.60
   3  -4   0    0.90    0.60
   3  -4   0   32.00   60.79
  -3   4   0    0.50    1.50
   3   4   0    0.50    0.70
   3   4   0    2.90    0.90
   3  -4   0   29.30   63.09
  -3   4   0    2.60    1.50
  -3   5   0   -0.10    0.70
   3  -5   0    1.30    0.70
   3  -5   0  -86.39  103.49
   3   5   0    1.60    0.80
  -3   5   0    1.00    2.10
   3  -5   0    0.10    0.80
  -3   5   0   19.30   15.80
  -3   5   0   -6.50   12.70
   3  -5   0  -29.10  103.59
   3   6   0   -0.30    0.70
   3  -6   0   24.30  201.88
  -3   6   0    0.60    0.50
  -3   6   0   -2.20   25.40
  -3   6   0    0.50    1.10
  -3   7   0    1.30    2.50
   3  -7   0    0.50    0.90
  -3   7   0    0.00    0.90
   3   7   0    5.70    1.40
   3  -7   0    3.10    1.30
   3   7   0    0.30    0.80
  -3   7   0    1.50    0.70
  -3   7   0    0.50    0.80
   3   8   0   -1.00    0.80
  -3   8   0   -0.30    0.80
   3   8   0   -0.10    0.90
  -3   8   0    0.20    0.80
   3  -8   0    2.30    1.30
   3  -8   0   -0.80    0.70
  -3   9   0   -0.10    0.70
   3  -9   0   -0.20    1.00
  -3  10   0    0.20    0.70
   3 -10   0    1.00    1.00
  -3  11   0   -0.80    0.60
  -4   0   0  719.03   32.60
   4   0   0  727.63   29.60
  -4   0   0  725.13   36.70
   4   0   0  812.72   87.79
  -4   0   0  718.13   28.80
   4   0   0  622.74   34.40
  -4   0   0  715.73   29.10
   4   0   0  727.03   36.30
  -4   0   0  716.83   78.99
  -4  -1   0    7.90    5.80
   4  -1   0   13.80    6.80
  -4   1   0   19.40   41.70
  -4  -1   0   18.40    3.60
   4   1   0   15.90    2.00
   4  -1   0   22.80    1.80
  -4   1   0   22.80    7.70
   4   1   0   19.40    1.70
   4  -1   0   20.20    2.10
  -4  -1   0   19.40    1.70
  -4   1   0   18.80    1.50
   4   1   0   16.90    3.80
  -4  -1   0   45.30   40.80
   4  -1   0   22.40    1.90
   4  -1   0   19.60   42.60
   4   1   0   20.30    1.90
  -4   1   0   19.20    3.60
   4   1   0   12.40    6.10
  -4   1   0   18.60    1.70
   4  -2   0 1999.50   83.59
  -4   2   0 2219.78   87.79
   4   2   0 2060.29   89.29
   4  -2   0 2151.18   84.29
  -4  -2   0 1984.90  133.89
  -4   2   0 2087.89  145.09
   4  -2   0 2100.09   92.39
   4  -2   0 2089.69  145.29
  -4  -2   0 2199.18   82.79
  -4   2   0 2019.40   92.89
   4   2   0 2118.49   83.39
  -4   2   0 2162.38   82.99
   4   2   0 1978.80   85.99
  -4   2   0 2265.97   83.69
  -4   2   0 1926.51   82.99
   4   3   0 2165.68  133.09
   4   3   0 2107.59  124.69
   4  -3   0 2206.58   90.19
   4  -3   0 2449.45   89.59
  -4   3   0 2023.60   99.49
  -4  -3   0 2230.88   94.69
  -4   3   0 2275.07   89.29
  -4  -3   0 2296.27   88.29
   4  -3   0 2308.97   89.19
   4   3   0 2180.08   88.59
   4  -4   0  163.78    9.60
   4   4   0  166.38    8.00
   4  -4   0  183.78    8.90
   4  -4   0  176.68    8.60
  -4   4   0  139.49   11.10
   4  -4   0  191.18  107.69
   4   4   0  183.68    8.30
   4  -4   0  118.79   89.09
  -4   4   0  181.18    8.60
  -4  -4   0  172.58    7.50
  -4  -4   0  201.08   14.90
  -4   4   0  134.49   22.00
  -4   4   0  149.99   20.80
  -4  -4   0  183.68   14.40
   4   5   0 1056.09   42.70
  -4   5   0 1083.39   48.40
  -4   5   0  931.11   60.29
   4  -5   0 1081.69   43.80
   4  -5   0  980.60  211.88
  -4   5   0 1118.79   43.60
   4  -5   0  995.70   44.70
  -4  -5   0 1072.29   42.00
  -4   6   0 5799.22  221.58
  -4  -6   0 5594.34  220.08
   4  -6   0 5592.84  222.38
   4   6   0 5622.54  220.98
   4  -6   0 5472.75  221.88
   4   6   0 5582.64  221.18
   4  -7   0  133.49    7.60
   4  -7   0  135.99    7.90
  -4   7   0  125.69    6.70
   4   7   0  124.39    6.70
   4   7   0  104.29    8.00
  -4   7   0  145.79   10.20
  -4   8   0  262.27   12.50
   4  -8   0  256.67   13.20
   4  -8   0  236.18   12.30
   4   8   0  240.88   11.70
  -4   8   0  259.37   11.70
   4   8   0  250.17   11.80
  -4   9   0    3.10    1.20
   4   9   0    2.80    1.50
   4  -9   0    2.60    1.20
   4  -9   0    2.40    1.20
  -4   9   0    1.30    0.90
   4 -10   0  587.44   26.40
  -4  10   0  620.24   25.80
  -4  11   0   30.50    2.80
  -5   0   0   53.89   71.29
   5   0   0    0.50    1.40
  -5   0   0    0.50    1.50
   5   0   0  -61.29   66.09
   5   0   0   13.00   10.00
  -5   0   0    0.10    0.50
  -5   0   0    0.70    0.40
  -5   0   0   -0.10    0.40
   5   0   0    0.80    0.70
   5   0   0    0.50    0.80
   5   1   0   70.19   59.19
  -5  -1   0    1.30   10.30
  -5   1   0    0.00    1.10
   5   1   0    0.70    0.90
   5  -1   0  -25.80   73.89
  -5  -1   0  -50.29   71.99
  -5   1   0   -0.10    0.40
   5  -1   0    0.60    0.50
  -5  -1   0    0.80    0.50
   5  -1   0   -9.20    9.90
  -5   1   0   85.59   75.49
  -5   1   0  -12.50   10.30
   5   1   0    0.50    0.60
   5  -1   0    0.30    0.80
  -5   1   0    1.30    0.70
  -5  -1   0    0.20    0.50
   5  -1   0    0.80    0.80
  -5  -1   0   -1.70    2.10
   5   1   0   -5.00    9.10
  -5   1   0    0.50    0.60
  -5   2   0    1.40    0.70
  -5  -2   0    2.40    0.90
   5   2   0    0.60    0.70
   5  -2   0    0.40    0.90
   5  -2   0    1.30   12.70
  -5   2   0   -0.70   12.10
   5   2   0    1.00    2.00
  -5  -2   0  -32.10   83.69
  -5  -2   0   14.10   11.00
   5   2   0    2.60    1.00
   5  -2   0   97.59   84.29
   5  -3   0    0.20    0.70
   5   3   0  -21.70   86.69
   5  -3   0    0.40    0.70
   5   3   0 -127.99   72.59
   5   3   0    0.80    0.70
  -5   3   0    5.50   16.20
   5  -3   0    0.80    1.20
  -5  -3   0   -1.20    0.60
  -5   3   0   -0.20    0.50
  -5   3   0    1.20    1.80
  -5   3   0   -0.10    0.50
  -5  -3   0   -0.20    0.30
   5  -3   0   37.30  114.99
  -5  -3   0    1.20   12.40
  -5   3   0   -3.00   16.50
   5   3   0    0.40    0.60
  -5  -3   0    6.60   12.00
  -5   4   0   -0.60    0.70
   5  -4   0    0.20    0.70
  -5  -4   0    7.90   13.70
  -5   4   0    0.10    0.50
   5  -4   0    0.30    0.70
   5  -4   0   -2.80    1.40
   5  -4   0   86.79  175.58
  -5  -4   0    1.60    0.50
   5   4   0    5.80   67.89
  -5   4   0   31.90   21.50
  -5  -4   0    0.90    0.90
  -5  -4   0    9.70   14.60
   5   4   0    1.10    0.80
   5   4   0    0.60    0.70
   5   4   0 -123.89   60.79
  -5   4   0    0.20    1.20
   5  -5   0  319.87  374.16
  -5  -6   0    2.60    0.80
   5  -6   0    4.60    1.60
   5  -6   0   -0.40    0.80
  -5   6   0    1.50    2.10
  -5  -7   0   -0.20    0.70
  -5   7   0    1.10    0.80
   5  -7   0    2.30    1.20
   5  -7   0    0.80    1.10
  -5   7   0    1.50    1.90
  -5   8   0    0.50    0.70
   5  -8   0    0.50    0.80
  -5   8   0    0.20    1.50
   5   8   0    0.90    1.10
   5  -8   0    2.40    1.20
  -5   9   0    2.00    1.70
   5  -9   0    0.60    0.90
   5  -9   0   -1.00    1.00
  -5   9   0    1.50    0.90
   5 -10   0   -0.40    1.20
  -5  10   0   -0.20    0.60
   6   0   0  844.02  159.58
  -6   0   0  898.01   35.70
  -6   0   0  791.22  159.18
  -6   0   0  903.81   36.50
  -6   0   0  877.11   35.70
  -6   0   0  813.72   42.20
  -6   0   0  809.42   54.89
   6   0   0  863.51   35.90
   6   0   0  902.21   36.90
  -6   1   0  236.08   32.30
   6  -1   0  277.27  149.39
  -6   1   0  230.78   11.20
   6   1   0   80.89  140.39
   6   1   0  241.98   12.10
  -6  -1   0  230.18   11.10
   6  -1   0  239.98   11.80
  -6   1   0  239.58   10.60
   6  -1   0  231.98   10.90
   6   1   0    2.20  122.29
  -6  -1   0  236.38   10.50
  -6  -1   0  233.98   29.30
  -6  -1   0  232.78   10.50
  -6   1   0  213.28   15.70
   6   1   0  199.08   12.10
  -6   2   0 2230.58   86.49
   6   2   0 2059.99   86.99
  -6  -2   0 2090.59  102.89
  -6  -2   0 2388.56   86.39
   6  -2   0 2172.88   88.49
   6   2   0 1538.15  202.38
   6  -2   0 1961.20  230.58
  -6  -2   0 2306.17   86.39
   6  -2   0 2195.78   86.99
  -6  -2   0 2128.09   86.99
  -6   2   0 2256.67   87.49
  -6   2   0 2218.38   86.39
  -6   2   0 2094.19   93.79
   6  -2   0 2280.67   87.19
  -6   2   0 1889.11  104.29
   6  -2   0 1484.15  217.68
  -6   3   0  867.71   36.30
   6  -3   0  909.91   37.10
   6   3   0  906.81   36.90
  -6  -3   0 1119.69   80.19
  -6   3   0  869.51   89.49
  -6   3   0  864.41   37.30
  -6  -3   0  740.03   37.60
   6   3   0  903.51   36.70
   6  -3   0  594.94  245.08
   6  -3   0  891.71   37.40
  -6  -3   0  920.61   36.70
  -6   3   0  879.11   43.90
   6  -3   0  933.31   39.20
  -6   4   0   87.39   56.29
   6  -4   0  685.83  770.32
   6   5   0   18.10    2.00
   6  -5   0   29.90    4.70
  -6   5   0   18.00    5.00
  -6   5   0   13.40    1.90
   6   5   0   15.90    2.30
   6  -5   0   10.10    2.20
  -6  -5   0   18.20    1.70
  -6  -5   0   14.90    1.90
   6  -6   0  189.08   10.20
  -6   6   0  189.08   16.00
   6   6   0  182.78    9.50
  -6  -6   0  187.08    8.80
  -6   6   0  186.18   10.00
   6  -6   0  201.28   10.80
  -6   7   0  172.88   13.60
   6   7   0  170.58    9.00
  -6   7   0  181.28    9.40
   6  -7   0  175.28    9.70
   6  -7   0  174.28   10.20
  -6   7   0  178.08    9.20
  -6  -7   0  187.68    8.50
   6  -8   0  313.47   14.80
  -6  -8   0  301.47   13.50
   6  -8   0  304.87   15.50
  -6   8   0  308.47   16.60
  -6   8   0  320.37   14.50
   6  -9   0  514.15   24.40
  -6   9   0  552.14   23.60
   6  -9   0  591.84   26.90
  -6  10   0  252.17   11.40
   7   0   0   33.20  350.06
  -7   0   0   51.99   40.30
  -7  -1   0   18.90   43.80
  -7   1   0    1.10    2.80
  -7   1   0   -6.10   43.70
   7  -1   0  231.58  350.86
   7   1   0  273.07  308.07
  -7  -2   0   82.29   84.99
  -7  -3   0   -0.90    0.40
   7  -3   0    2.90    1.50
   7  -3   0    0.30    0.80
  -7   3   0   -0.80    2.00
  -7   3   0    1.80    1.00
  -7   3   0   -0.70    0.60
   7   3   0    0.40    0.90
  -7  -3   0    0.40    0.60
   7  -4   0    0.70    0.90
  -7  -4   0    0.90    0.70
   7  -4   0    0.40    1.50
   7   4   0    0.90    1.00
   7  -4   0   -0.10    0.90
  -7   4   0   -0.80    2.20
  -7   4   0    0.50    0.80
  -7  -4   0    0.70    0.60
  -7  -5   0    0.90    0.60
   7  -5   0   -3.00    1.80
   7   5   0    0.50    1.00
  -7   5   0    1.20    1.10
   7  -5   0    0.00    1.00
  -7   5   0    0.60    0.80
  -7  -5   0   -1.00    0.70
   7  -5   0   -0.80    0.70
  -7   5   0   -2.30    3.60
  -7  -6   0    0.40    0.60
  -7   6   0   -0.30    0.70
   7  -6   0    1.20    1.10
  -7   6   0   -1.60    2.30
   7  -6   0    1.00    1.10
   7  -7   0   -0.60    0.80
   7  -7   0   -1.20    1.00
  -7   7   0    0.30    2.70
  -7   7   0   -1.20    0.60
  -7  -7   0   -0.20    0.60
  -7   7   0   -0.20    0.90
   7  -8   0   -1.60    0.80
  -7   8   0    2.00    0.90
  -7   9   0    0.50    0.70
   7  -9   0    0.20    0.80
  -8   0   0 2499.35  102.19
   8   0   0 2656.93  106.69
  -8   0   0 2469.15  101.09
  -8   0   0 2512.45  103.19
   8   0   0 2509.55  101.09
  -8  -1   0   65.09    5.20
  -8   1   0   61.29    4.30
   8  -1   0   69.19    4.70
  -8   1   0   72.29    5.70
   8  -1   0   50.09    7.20
  -8  -1   0   66.49    4.40
  -8  -2   0  253.87   11.80
   8  -2   0  251.07   12.50
  -8   2   0  243.18   11.80
  -8   2   0  248.38   13.10
   8  -2   0  242.18   13.60
  -8   2   0  261.37   11.90
   8   2   0  258.17   13.00
  -8   2   0  217.78   20.30
  -8  -2   0  264.17   12.00
   8  -3   0   36.10    3.50
   8  -3   0   33.10    4.00
  -8  -3   0   36.60    2.80
  -8   3   0   35.80    9.10
  -8  -3   0   33.20    2.90
   8   3   0   35.00    3.50
  -8   3   0   36.00    2.90
  -8   3   0   37.70    3.70
   8  -4   0   39.30    3.70
  -8  -4   0   35.80    2.80
  -8   4   0   36.10    3.70
  -8   4   0   53.19   10.90
   8  -4   0   30.10    4.10
  -8   4   0   38.60    3.00
  -8  -4   0   39.60    3.10
   8   4   0   37.30    3.30
   8  -5   0   52.09    5.50
  -8   5   0   60.69    4.90
   8  -5   0   58.99    4.70
  -8  -5   0   57.69    3.90
  -8   5   0   56.29   10.50
   8   5   0   60.49    3.70
  -8  -5   0   62.89    3.80
  -8   5   0   56.99    3.70
  -8  -6   0  510.15   21.60
   8  -6   0  478.55   22.50
  -8   6   0  512.85   30.60
  -8   6   0  506.85   22.70
  -8   6   0  507.25   21.80
   8  -7   0   90.09    5.80
  -8  -7   0   92.49    5.10
  -8   7   0   89.39    5.20
  -8   7   0   93.89    5.70
  -8   7   0   94.49   10.80
  -8   8   0  100.09    5.40
  -8   8   0  100.59    5.20
   8  -8   0  104.19    5.90
  -9   0   0    0.40    0.60
   9   0   0    2.80    1.80
   9   0   0   -0.10    1.10
  -9   0   0    0.70    1.20
  -9   0   0    2.40    1.00
   9  -1   0    1.70    1.20
  -9   1   0    0.30    1.00
  -9   1   0    0.20    1.00
  -9   1   0    1.60    0.80
  -9  -1   0    0.40    0.60
  -9  -1   0    0.20    1.70
   9  -1   0    0.80    1.10
   9   1   0    0.80    1.00
  -9  -1   0    0.60    0.70
  -9  -2   0    0.20    0.60
   9  -2   0    0.30    0.80
   9  -2   0   -1.50    1.00
   9   2   0   -1.50    0.80
  -9   2   0    1.10    0.90
  -9  -2   0   -0.50    0.70
  -9   2   0   -0.40    0.50
  -9   3   0    2.70    1.10
  -9  -3   0    0.60    0.70
   9   3   0    0.60    0.90
  -9  -3   0    0.10    0.60
   9  -3   0    1.80    1.50
  -9   3   0    1.10    0.70
   9  -3   0    0.10    0.80
   9  -4   0    0.30    0.90
  -9   4   0    2.20    0.80
   9  -4   0    2.10    1.80
  -9   4   0    1.00    1.10
  -9  -4   0    1.50    0.90
   9   4   0    1.10    1.00
  -9   4   0    1.60    6.30
  -9   5   0    1.50    6.00
   9  -5   0   -0.70    0.70
  -9   5   0    1.00    1.00
   9  -5   0    1.30    2.30
  -9   5   0   -0.50    1.00
  -9  -5   0    1.00    0.70
  -9   6   0    0.10    6.50
  -9  -6   0   -1.40    0.70
   9  -6   0    0.00    0.70
  -9   6   0   -0.90    1.00
  -9   6   0    1.50    1.10
  -9  -7   0    1.10    0.90
  -9   7   0   -2.30    1.10
   9  -7   0    1.00    0.80
  -9   7   0   -0.90    1.70
 -10   0   0   41.30    4.70
 -10   0   0   40.00    3.50
 -10   1   0  180.38   11.00
  10  -1   0  189.98    9.80
  10  -1   0  196.58   12.30
 -10  -1   0  192.78   10.00
 -10   1   0  203.88   10.40
 -10  -1   0  231.38   10.70
 -10   2   0  122.69    6.50
  10   2   0  129.49    7.60
 -10  -2   0  119.69    6.40
 -10  -2   0  121.99    6.90
 -10   2   0  117.49    7.70
  10  -2   0  118.99    8.10
  10  -2   0  118.69    6.90
 -10   3   0 1183.68   51.69
 -10   3   0 1235.58   49.90
 -10  -3   0 1229.78   49.90
  10   3   0 1286.77   50.99
  10  -3   0 1172.88   50.59
  10  -3   0 1205.28   52.29
 -10  -3   0 1316.17   50.89
 -10  -4   0  627.14   25.60
 -10  -4   0  631.54   26.30
 -10   4   0  572.34   27.10
  10   4   0  637.24   27.50
  10  -4   0  619.24   26.50
  10  -4   0  609.74   27.80
 -10   4   0  617.44   26.20
  10  -5   0  359.16   20.30
 -10   5   0  313.87   17.10
 -10  -5   0  361.56   15.80
 -10  -5   0  389.66   17.30
  10  -6   0  154.08    8.30
 -10   6   0  193.28   11.00
 -11   0   0   -0.60    0.40
  11   0   0    0.10    1.00
  11   1   0    0.20    1.00
  11  -1   0    1.80    1.20
 -11   1   0    1.80    0.80
 -11  -1   0    3.30    1.70
 -11  -2   0   -0.40    0.50
 -11   2   0    3.60    2.20
 -11   2   0    0.60    0.70
 -11  -2   0   -0.30    1.10
  11   2   0   -0.60    1.30
  11  -2   0   -0.20    1.00
 -11  -3   0    0.70    0.50
 -11   3   0    0.00    0.60
  11   3   0   -0.60    0.80
  11  -3   0   -1.40    1.70
 -11  -3   0    0.80    1.00
 -11   3   0   -1.30    2.10
  11  -3   0    0.80    1.10
 -11   4   0   -3.10    2.70
  11  -4   0    1.20    1.00
 -11  -4   0    1.80    1.20
  11  -4   0   -1.20    1.60
 -11  -4   0    0.00    0.60
 -12   0   0  390.06   16.10
  12   0   0  364.36   17.30
 -12   1   0   45.00    2.60
  12   1   0   41.90    3.20
   0   0  -1    0.50    0.80
   0   0   1    1.00    0.90
   0   0   1    0.60    0.20
   0   0  -1    0.30    0.30
   0   0  -1   -3.60    5.50
   0   0   1    5.00    5.70
   0   1   1    0.10    1.20
   0  -1   1    1.00    1.00
   0  -1  -1    0.30    0.30
   0   1  -1    0.90    0.40
   0   1  -1    3.50    1.10
   0   1   1    0.90    0.40
   0   1  -1    5.90    7.40
   0  -1   1   -0.60    5.80
   0   1  -1    1.00    0.20
   0  -1  -1   -1.30    6.90
   0  -2   1 4973.90  196.68
   0   2  -1 5110.39  187.38
   0  -2   1 4787.02  187.48
   0   2  -1 4602.94  193.98
   0  -2  -1 4366.56  188.08
   0  -2  -1 4433.06  199.08
   0   2   1 4200.78  187.98
   0   2   1 4328.57  199.78
   0   2   1 5165.28  186.68
   0  -2  -1 5414.76  185.88
   0  -3  -1    1.50    0.40
   0  -3  -1   -3.40   14.90
   0   3   1    3.70    0.70
   0   3   1    0.80    2.30
   0  -3  -1    0.20    2.30
   0   3   1    1.50    0.60
   0   3  -1    0.60    0.50
   0   3   1    0.20    0.40
   0   3  -1   -0.10    1.30
   0  -3   1    1.90    1.80
   0   3  -1    1.90    0.30
   0  -3   1   -0.80   12.50
   0   3   1   10.00    2.90
   0   4   1 8217.08  346.27
   0   4   1 8055.09  345.97
   0  -4  -1 8803.42  364.36
   0  -4   1 9231.28  352.66
   0  -4  -1 9075.09  369.96
   0  -4  -1 9474.15  343.57
   0  -4   1 8656.83  352.36
   0   5   1    3.70    0.80
   0  -5  -1   33.30   39.30
   0   5   1    4.50    1.00
   0  -5  -1   16.00   31.80
   0   6   1 1378.06   56.09
   0   6  -1 1426.56   57.09
   0   6  -1 1354.86   56.19
   0  -6  -1 1455.35   56.19
   0   6   1 1375.26   56.49
   0   7  -1   -0.30    0.70
   0  -7  -1    0.00    0.70
   0  -7   1    1.30    0.90
   0   7  -1    1.00    0.70
   0   7   1    0.90    0.80
   0   8  -1    4.60    1.50
   0  -8   1    8.80    1.60
   0   8   1    6.50    1.60
   0  -8  -1    6.00    1.50
   0   8   1    5.30    1.50
   0   9  -1    3.40    1.00
   0   9  -1   -1.40    0.70
   0  -9  -1    0.80    1.00
   0   9   1    0.70    0.90
   0  10   1  555.84   24.10
   0  10  -1  564.44   24.30
   0 -10  -1  557.84   24.00
   0  10  -1  542.75   23.40
   0  11   1    2.10    1.00
   0  11  -1    0.50    0.70
  -1   0  -1    0.40    1.20
  -1   0   1    0.70    0.60
  -1   0  -1   13.00    9.10
  -1   0   1   -0.20    7.90
   1   0  -1   11.60    8.20
  -1   0   1   -0.40    1.20
  -1   0  -1    4.00    0.90
   1   0   1   35.70   10.60
   1   0  -1    2.50    1.30
   1   0   1    1.10    1.50
  -1   1  -1 2028.50   81.49
  -1  -1   1 2115.49   90.29
   1   1   1 1979.20   80.99
   1   1   1 1932.01   91.09
  -1  -1   1 1918.51   79.69
  -1  -1   1 1942.11   78.69
  -1  -1   1 2105.59   80.39
  -1   1  -1 2045.00   94.19
   1  -1  -1 1954.00   81.29
   1  -1  -1 2012.60   95.49
   1  -1  -1 2097.19   78.89
   1  -1   1 1989.20   95.19
  -1   1   1 1981.40   95.99
  -1   1   1 1905.91   81.49
  -1   1   1 1884.11   80.19
   1  -1   1 2094.99   78.89
  -1   1   1 2034.20   78.79
   1   1  -1 2105.39   88.59
   1  -1   1 2046.60   81.49
   1   1  -1 2058.59   80.09
  -1  -1  -1 2040.00   80.89
  -1  -1  -1 2110.49   92.99
   1  -1   1 1749.72   80.29
   1   2   1 1275.17   49.90
  -1   2  -1 1209.58   50.69
   1   2   1 1106.79   47.70
  -1   2  -1 1197.18   64.99
   1   2   1 1187.08   60.19
  -1  -2   1 1289.07   48.50
  -1  -2   1 1084.89   47.90
  -1  -2   1 1273.77   55.29
   1  -2  -1 1293.97   68.89
  -1   2  -1 1207.98   47.70
   1  -2  -1 1165.58   47.70
  -1  -2  -1 1251.77   49.70
  -1  -2  -1 1194.68   61.79
  -1   2   1 1136.69   47.90
   1  -2   1 1244.48   50.89
  -1   2   1 1231.28   50.79
  -1  -2  -1 1106.49   48.70
  -1   2   1 1214.38   47.80
   1   2  -1 1200.58   48.10
   1   2  -1 1215.48   52.39
   1  -2   1 1280.57   47.70
  -1  -2  -1 1116.29   47.50
   1   2  -1 1287.67   52.29
   1  -2   1 1287.97   68.49
   1  -3  -1 2519.95   96.39
   1   3   1 2584.24   96.09
   1  -3  -1 2490.65  126.79
   1   3   1 2430.36  109.39
  -1   3  -1 2268.87   99.69
  -1   3  -1 2539.05  117.39
   1   3   1 2371.86   97.99
   1  -3  -1 2435.86  121.99
  -1   3  -1 2506.25   96.29
  -1  -3  -1 2270.87   96.09
   1  -3   1 2839.72  101.49
   1   3  -1 2356.86   96.59
  -1  -3  -1 2501.25   98.39
  -1   3   1 2262.67   98.09
   1   3  -1 2331.97   96.49
  -1  -3  -1 2563.74  112.39
   1  -3   1 2521.05   96.19
  -1   3   1 2454.25  100.09
   1  -3   1 2457.35  122.69
  -1   3   1 2320.37  100.39
   1   4   1 1458.05   59.79
   1  -4  -1 1577.64   59.99
   1   4   1 1478.65   59.99
  -1   4  -1 1492.25   63.49
  -1   4  -1 1506.65   62.69
   1  -4  -1 1473.65   93.59
   1  -4  -1 1354.66   60.19
  -1   4   1 1636.34   59.99
   1   4  -1 1501.55   60.29
  -1  -4  -1 1655.83   79.19
  -1   4   1 1475.25   64.39
   1  -4   1 1545.15   59.79
   1   4  -1 1497.65   60.09
   1  -4   1 1408.06   94.39
   1  -4   1 1665.13   64.29
  -1   4   1 1535.05   65.29
   1  -4   1 1430.06   60.29
   1   5   1  168.98    8.30
  -1   5  -1  179.98   10.80
  -1   5  -1  209.08    9.20
   1  -5  -1  206.08   61.69
  -1   5  -1  174.08   11.10
   1  -5  -1  179.58    8.30
   1  -5  -1  180.68    8.70
  -1   5  -1  177.58    7.80
  -1   5  -1  178.68    8.70
  -1   5  -1  222.38    9.20
   1  -5  -1  256.97   57.19
  -1   5   1  188.28    8.10
   1   5  -1  177.48    8.40
  -1   5   1  170.78   14.60
  -1   5   1  190.58    9.90
   1  -5   1  188.38    8.20
   1  -5   1  257.37   70.19
   1   5  -1  191.98    8.70
  -1   5   1  184.48    9.90
  -1   6  -1  159.18    7.90
  -1   6  -1  166.88    8.20
   1  -6  -1   67.99   78.19
   1   6   1  163.58    8.00
   1  -6  -1  251.47   91.79
   1  -6  -1  157.38    7.70
   1   6   1  157.58    7.60
  -1   6   1  176.98    8.40
   1   6  -1  160.38    7.80
  -1   6   1  151.88    7.50
  -1  -6  -1  159.88    6.90
  -1   6   1  173.98    8.30
   1  -6   1  163.68    7.70
  -1   7  -1    3.30    1.10
   1   7   1    1.90    1.00
  -1   7  -1    2.80    1.00
   1   7   1    2.00    1.10
   1  -7  -1    3.00    1.40
   1  -7   1    4.50    1.30
   1   7  -1    2.30    1.00
   1   7  -1    4.00    1.20
  -1   7   1    2.60    1.10
  -1   7   1    2.60    1.10
  -1  -7  -1    4.10    0.90
   1   8   1   23.00    2.70
   1  -8  -1   22.20    2.50
   1   8   1   20.90    2.70
  -1   8  -1   22.50    2.60
  -1   8  -1   20.90    2.40
  -1  -8  -1   24.50    2.30
  -1   8   1   26.00    2.80
   1   8  -1   21.60    2.60
  -1   8   1   24.60    2.70
   1  -8   1   28.20    2.70
   1   8  -1   22.10    2.40
   1  -9  -1   27.30    3.00
  -1   9  -1   30.00    2.80
  -1   9  -1   31.10    3.10
   1   9   1   31.40    3.00
   1   9  -1   35.70    3.20
   1   9  -1   24.90    2.60
  -1   9   1   25.70    2.90
  -1  -9  -1   34.40    2.90
   1  -9   1   25.40    3.00
  -1  10  -1  178.58    8.70
  -1  10  -1  183.18    9.50
   1 -10  -1  175.98    9.40
   1  10   1  188.28    9.20
   1 -10   1  178.38    9.40
   1  10  -1  183.48    9.30
  -1  10   1  182.78    9.40
   1  10  -1  174.08    8.70
  -1  11  -1    4.60    1.20
   1 -11  -1    1.70    1.80
   1  11  -1    4.00    1.20
  -1  11   1    3.40    1.00
  -2   0   1    0.90    1.20
   2   0   1   -0.40    2.40
  -2   0   1    0.60    0.30
   2   0  -1    8.90   14.30
  -2   0  -1    0.30    0.60
  -2   0  -1    0.20    0.30
  -2   0   1    0.00    2.10
  -2   0  -1   -1.10    2.20
   2   0  -1    7.00   14.00
  -2   0  -1    6.50   15.60
  -2   0   1   -0.20    2.00
   2   0   1    0.30    0.80
  -2   0   1   -0.10    0.50
   2   0  -1    0.50    0.40
   2   0   1   -8.90   14.80
   2  -1  -1 6439.66  269.87
   2  -1  -1 6314.37  267.47
  -2  -1   1 6196.88  244.08
   2   1   1 6136.39  244.78
  -2  -1   1 6178.18  243.98
   2   1   1 6883.01  241.88
  -2   1  -1 6046.59  266.67
  -2   1  -1 5854.11  245.28
  -2   1   1 6446.35  245.78
  -2   1   1 6533.85  245.28
   2  -1   1 6298.87  245.78
  -2  -1  -1 6106.49  244.58
   2   1  -1 6029.70  259.07
   2  -1   1 5949.80  241.48
   2  -1   1 5165.08  244.38
  -2  -1  -1 6520.25  264.97
   2   1  -1 6481.35  261.17
  -2   1   1 5225.08  243.38
   2   1  -1 6422.46  241.38
   2  -1   1 5917.61  267.27
  -2   2  -1 1424.26   55.89
  -2  -2   1 1530.25   58.19
  -2   2  -1 1434.36   60.89
   2   2   1 1415.26   74.39
  -2   2  -1 1347.97   81.99
  -2   2  -1 1372.16   55.89
   2  -2  -1 1438.16   88.49
   2   2   1 1327.27   55.89
   2  -2  -1 1354.36   55.99
  -2  -2   1 1426.76   55.59
   2   2   1 1440.76   59.09
   2   2   1 1466.95   57.39
  -2  -2   1 1518.65   58.19
  -2  -2   1 1174.68   56.79
   2  -2  -1 1415.16   88.09
  -2  -2  -1 1556.84   79.49
  -2  -2  -1 1529.75   59.09
  -2   2   1 1391.76   55.89
  -2   2   1 1324.67   58.39
   2   2  -1 1448.96   69.89
  -2   2   1 1341.77   55.59
  -2   2   1 1473.85   60.39
  -2   2   1 1391.76   60.99
   2  -2   1 1517.05   55.99
   2   2  -1 1342.77   55.89
   2  -2   1 1354.46   55.99
  -2  -2  -1 1304.67   57.39
   2  -2   1 1390.66   86.09
   2   2  -1 1370.96   68.89
  -2  -2  -1 1387.26   55.59
   2  -2   1 1476.15   61.19
  -2  -2  -1 1453.95   56.29
  -2   3  -1  792.02   71.29
  -2   3  -1  953.80   39.60
  -2   3  -1  956.10   45.00
   2   3   1  998.80   40.50
   2  -3  -1  887.31   78.99
  -2  -3   1 1060.89   40.20
   2   3   1  953.70   56.89
   2  -3  -1 1030.40   39.80
   2   3   1  948.11   39.80
   2   3   1 1036.40   39.90
   2   3   1 1027.20   42.50
  -2  -3   1 1068.89   40.20
   2  -3  -1  939.41   39.70
  -2   3   1  997.90   42.20
   2  -3   1  928.41   39.80
  -2  -3  -1 1002.40   39.80
  -2  -3  -1 1009.10   64.79
  -2  -3  -1 1103.89   42.50
  -2   3   1  995.20   45.10
   2   3  -1  891.21   39.30
  -2   3   1  882.21   45.60
   2  -3   1 1089.19   83.99
   2  -3   1 1034.10   45.40
   2   3  -1  936.91   39.70
   2  -3   1 1016.20   39.80
  -2   3   1 1043.70   39.80
   2  -4  -1 1076.99   96.29
   2  -4  -1 1090.59   41.30
  -2   4  -1 1062.49   41.00
   2  -4  -1  947.81   41.10
  -2   4  -1  970.20   47.80
   2   4   1  943.61   40.60
   2   4   1  966.20   40.90
   2  -4  -1 1077.79  101.79
   2  -4   1 1097.59   41.30
   2  -4   1  921.51   96.39
  -2   4   1 1034.80   47.30
  -2  -4  -1 1074.59   72.99
  -2   4   1  990.70   48.60
   2   4  -1  974.00   41.10
   2  -4   1 1037.00   48.00
  -2   4   1 1006.10   44.10
  -2  -4  -1 1125.29   42.70
  -2   5  -1  588.54   25.00
   2  -5  -1  467.75   83.19
  -2   5  -1  559.94   22.30
   2  -5  -1  456.25   95.89
  -2   5  -1  507.05   24.50
  -2   5  -1  518.35   31.40
   2  -5  -1  543.65   22.60
  -2   5  -1  554.14   29.30
  -2   5   1  548.65   25.30
   2  -5   1  548.85   85.79
   2  -5   1  549.45   22.70
  -2   5   1  484.45   33.10
  -2   5   1  562.94   22.40
   2   5  -1  530.75   22.60
  -2   5   1  498.65   31.40
  -2   5   1  532.45   25.50
   2  -5   1  528.35   22.70
   2  -5   1  487.45   92.49
   2   5  -1  548.35   22.50
   2   6   1  704.53   29.30
   2   6   1  703.43   29.00
  -2   6  -1  695.83   28.50
   2  -6  -1  706.83  135.79
   2  -6  -1  647.94  151.48
  -2   6  -1  733.33   29.70
  -2   6  -1  707.83   30.70
  -2   6  -1  654.03   37.00
   2  -6  -1  709.43   29.50
  -2   6  -1  613.14   37.80
  -2   6  -1  768.72   31.10
   2  -6  -1  687.53   29.40
   2   6  -1  702.23   29.50
  -2   6   1  624.04   42.70
   2  -6   1  852.81  133.59
  -2   6   1  663.93   44.70
   2  -6   1  709.53   29.50
  -2   6   1  741.53   28.90
  -2   6   1  770.42   32.10
   2  -6   1  816.62  129.89
   2   6  -1  703.83   29.30
   2  -6   1  721.43   29.60
   2   7   1 1167.38   45.00
   2   7   1 1045.60   44.30
   2  -7  -1 1060.19   44.90
  -2   7  -1 1131.19   45.40
  -2   7  -1 1110.69   44.70
   2  -7  -1 1131.49   45.30
  -2   7   1 1064.39   44.30
   2   7  -1 1092.79   45.10
   2   7  -1 1111.19   44.80
   2  -7   1 1084.89   45.00
   2  -7   1 1116.69   45.30
  -2   7   1 1017.60   44.90
  -2   7   1 1136.69   44.90
  -2  -7  -1 1051.19   43.60
   2  -8  -1   49.80    5.60
   2  -8  -1   50.29    4.10
   2   8   1   54.19    3.90
  -2   8  -1   50.19    3.70
  -2   8  -1   54.79    4.20
   2   8  -1   54.49    4.10
  -2   8   1   49.20    3.90
   2  -8   1   50.69    4.10
   2   8  -1   51.39    3.70
  -2  -8  -1   48.60    3.30
   2   9   1  310.47   13.90
  -2   9  -1  294.17   13.60
  -2   9  -1  291.47   14.30
   2  -9  -1  293.67   14.40
   2  -9   1  300.67   14.50
   2   9  -1  308.47   14.20
  -2   9   1  297.97   14.30
   2   9  -1  280.27   13.50
  -2  10  -1    4.60    1.50
   2 -10  -1    3.20    1.10
  -2  10  -1    1.00    1.10
   2  10   1    1.50    1.80
  -2  10   1   -0.40    0.90
   2 -10   1    1.70    1.20
   2  10  -1    1.40    0.90
   2  10  -1   -0.70    1.20
  -2  11  -1   18.50    1.90
  -2  11   1   16.60    2.00
   2  11  -1   18.30    2.40
   3   0  -1  -18.90   22.20
   3   0  -1   -0.30    0.70
   3   0   1   -7.40   22.60
  -3   0   1   -0.30    3.50
  -3   0   1    0.50    0.30
  -3   0   1   -0.10    0.30
   3   0  -1   -0.20   23.70
  -3   0  -1    1.10    0.50
  -3   0  -1   -3.20    3.30
  -3   0  -1   27.00   25.70
  -3   0  -1    0.20    0.40
  -3   0   1    4.20    3.70
   3   0   1    1.10    1.60
   3   0   1   -0.40    0.80
  -3   0   1    0.50    0.90
  -3   0  -1    0.40    0.80
  -3   0  -1   -0.10    0.30
   3   0   1   -4.80    3.70
  -3  -1   1 1081.79   48.30
   3  -1  -1 1230.08   86.59
   3   1   1 1118.49   46.30
  -3   1  -1 1077.69   45.80
  -3   1  -1 1133.39   52.09
   3  -1  -1 1113.09   46.00
   3  -1  -1 1170.68   83.59
   3   1   1 1092.19   48.60
  -3   1  -1 1123.59   48.70
  -3   1  -1 1258.57   84.39
  -3  -1   1 1210.78   51.09
  -3  -1   1 1228.48   50.99
  -3   1  -1 1209.58   45.80
  -3   1  -1 1143.69   46.10
   3   1   1 1199.78   51.79
  -3  -1   1 1138.99   45.90
   3  -1  -1 1150.18   46.50
   3   1  -1 1171.78   77.79
  -3   1   1 1156.58   49.60
  -3   1   1 1133.19   52.19
   3  -1   1 1133.89   87.09
   3   1  -1 1107.79   46.10
  -3  -1  -1 1225.08   51.39
  -3  -1  -1 1174.68   82.99
   3   1  -1 1181.88   46.00
   3   1  -1 1139.49   45.90
   3  -1   1 1280.17   46.30
  -3  -1  -1 1071.79   48.40
   3  -1   1 1086.99   47.00
  -3   1   1 1206.88   51.69
  -3   1   1 1160.68   46.10
  -3  -1  -1 1145.99   46.00
   3   1  -1 1211.08   76.49
  -3   1   1 1117.19   45.90
   3  -1   1 1209.18   52.79
   3  -1   1 1068.69   46.00
  -3  -1  -1 1172.78   45.70
  -3  -2   1   73.89    6.40
   3   2   1   86.09    5.80
  -3   2  -1   89.19    4.30
  -3  -2   1   84.39    3.70
   3  -2  -1   78.09    4.70
   3   2   1   78.89    4.10
   3  -2  -1   84.99    4.40
   3  -2  -1   74.19    4.30
  -3   2  -1   63.59   38.10
   3  -2  -1   81.29   34.80
  -3  -2   1   78.59    4.00
  -3   2  -1   79.59   10.10
  -3  -2   1   90.29    8.40
  -3   2  -1   91.59    6.40
   3  -2  -1   88.29   39.30
   3   2   1   74.29   28.20
  -3   2  -1   75.69    4.00
   3   2   1   80.69    9.10
   3   2   1   76.59    4.20
  -3   2  -1   75.99    3.90
  -3   2   1   77.09    3.90
  -3  -2  -1   69.29    3.90
  -3  -2  -1   78.19    6.10
   3   2  -1   81.79    4.20
   3  -2   1   99.19   10.50
  -3   2   1   80.09    7.90
  -3   2   1   84.99    9.50
   3  -2   1   86.69    4.40
   3  -2   1   66.49   36.80
  -3   2   1   86.09    4.30
   3   2  -1   96.89   26.00
   3   2  -1   76.19    4.00
  -3  -2  -1   58.79   30.90
  -3  -2  -1   81.89    4.10
  -3   2   1   82.39   10.40
  -3  -2  -1   79.29    3.70
  -3  -2  -1   90.49    8.70
   3   2  -1   75.99    4.10
   3   2  -1  140.29   30.20
  -3   2   1   84.19    6.30
  -3   3  -1  263.07   15.20
   3  -3  -1  256.97   12.70
   3   3   1  274.97   16.30
  -3   3  -1  257.37   11.40
  -3  -3   1  302.37   15.40
  -3   3  -1  277.97   19.70
   3   3   1  281.87   13.20
  -3  -3   1  260.47   10.90
   3  -3  -1  279.77   62.09
   3  -3  -1  269.17   60.49
   3   3   1  293.77   37.40
  -3   3  -1  207.58   53.59
   3   3   1  252.97   11.70
  -3  -3   1  290.97   15.00
   3  -3  -1  267.77   11.80
   3   3  -1  269.37   11.60
  -3  -3  -1  243.98   11.60
  -3   3   1  295.97   15.10
   3   3  -1  294.37   30.30
  -3   3   1  277.37   19.20
  -3  -3  -1  256.27   11.40
   3  -3   1  272.97   13.00
   3  -3   1  314.87   65.19
   3  -3   1  271.27   11.90
   3  -3   1  306.17   12.10
   3  -3   1  288.67   20.20
  -3  -3  -1  267.87   11.40
   3   3  -1  282.07   29.70
   3   3  -1  247.58   11.40
  -3  -3  -1  268.57   47.40
   3   3  -1  269.37   11.70
  -3   3   1  250.57   20.80
   3  -4  -1    3.30    1.00
   3   4   1    6.40    1.40
   3  -4  -1  -70.79   61.89
  -3   4  -1    4.30    1.80
   3  -4  -1    5.30    1.20
  -3   4  -1   -2.20   10.10
   3   4   1    9.50    1.40
   3  -4  -1  -65.79   67.59
  -3   4  -1    5.60    1.00
   3   4   1    5.40    1.50
  -3   4   1    0.80    8.00
  -3   4   1    6.40    1.00
  -3   4   1    8.30   11.00
   3  -4   1  148.49   71.29
  -3  -4  -1    4.60    0.70
  -3   4   1    7.10    2.20
  -3   4   1    5.20    1.40
   3  -4   1    4.60    1.10
   3  -4   1    1.60    9.90
   3   4  -1    7.40    1.40
   3   4  -1    3.80    0.90
  -3  -4  -1    5.70    5.10
  -3   5  -1  497.75   36.10
   3  -5  -1  456.35   19.80
  -3   5  -1  496.65   23.40
  -3   5  -1  484.85   19.70
   3  -5  -1  518.15  126.09
   3   5   1  459.05   19.40
   3  -5  -1  586.74  165.28
   3  -5  -1  459.35   20.00
  -3   5  -1  408.36   36.50
  -3   5  -1  434.56   23.20
   3   5  -1  477.65   19.60
  -3   5   1  455.65   23.30
   3  -5   1  447.66   19.90
   3  -5   1  453.75   20.00
  -3   5   1  411.36   37.00
   3  -5   1  445.36  128.39
  -3  -5  -1  454.85   18.50
   3   5  -1  461.65   19.60
  -3   5   1  481.65   19.70
   3  -5   1  409.96  116.09
  -3   5   1  430.26   33.20
  -3   6  -1   29.20   24.50
   3   6   1   89.49    5.00
   3  -6  -1   90.19    5.40
  -3   6  -1   91.99    4.90
   3   6   1   92.69    5.20
  -3   6  -1   94.19    7.40
  -3   6  -1   93.79    5.40
   3  -6  -1 -126.59  205.98
   3  -6  -1   85.39    5.50
   3  -6   1   79.49    6.90
  -3   6   1   39.40   30.80
   3   6  -1   89.19    5.10
  -3   6   1  104.39    8.10
   3   6  -1   85.39    5.10
  -3   6   1   91.59    5.10
   3  -6   1  101.49    6.80
  -3  -6  -1   84.59    4.10
   3  -6   1  221.38  210.08
   3  -7  -1 1629.34   64.39
   3   7   1 1542.05   63.49
  -3   7  -1 1579.94   65.39
  -3   7  -1 1648.83   65.39
  -3   7  -1 1436.36   62.59
   3   7   1 1622.04   63.79
  -3   7  -1 1562.54   64.29
  -3   7   1 1645.44   67.09
   3   7  -1 1629.04   64.09
   3  -7   1 1573.44   64.79
   3   7  -1 1611.14   63.89
   3  -7   1 1575.24   64.39
  -3   7   1 1516.65   63.19
  -3   8  -1   28.40    2.80
  -3   8  -1   26.60    2.50
   3   8   1   29.10    2.90
   3   8   1   24.50    3.00
   3  -8  -1   23.20    2.90
   3  -8   1   29.10    4.10
   3  -8   1   28.90    3.20
   3   8  -1   25.20    2.70
  -3   8   1   23.30    2.70
  -3   8   1   28.90    2.90
   3   8  -1   25.60    2.60
   3  -9  -1  380.36   17.00
   3  -9  -1  360.96   17.60
  -3   9  -1  374.86   17.20
   3  -9   1  364.76   17.60
  -3   9   1  376.66   17.20
  -3  10  -1   18.80    2.30
   3 -10  -1   21.40    2.70
  -3  10  -1   20.60    2.40
   3 -10   1   22.10    2.80
  -3  10   1   21.90    2.30
   3  10  -1   17.50    2.50
   3 -11  -1    4.40    1.60
  -3  11  -1    2.80    0.90
  -3  11   1    3.20    1.10
   4   0  -1    1.00    0.70
  -4   0   1    0.00    6.00
  -4   0  -1   -0.20    1.00
  -4   0  -1  -23.90   44.00
   4   0   1   -0.80    0.70
   4   0   1    1.90    0.90
   4   0  -1  -29.40   44.90
   4   0  -1    1.40    0.70
   4   0   1   -0.50    0.60
   4   0  -1   28.60   38.20
   4   0   1  -19.60   39.90
  -4   0   1   -0.70    0.90
   4   0  -1    1.60    0.90
   4   0   1   -1.60    6.00
   4   0   1    3.20    3.40
  -4   0  -1    0.60    6.00
   4   1   1 1190.48   54.49
   4  -1  -1 1206.18  104.79
  -4   1  -1 1322.67  107.39
   4   1   1 1409.46  101.09
  -4   1  -1 1192.98   50.09
  -4   1  -1 1244.08   50.09
  -4  -1   1 1162.48   53.89
  -4   1  -1 1256.37   59.19
   4   1   1 1288.57   58.29
   4  -1  -1 1368.66   50.69
  -4  -1   1 1324.27   49.99
   4  -1  -1 1180.48  104.19
  -4  -1   1 1281.97   57.89
   4   1   1 1250.07   50.79
   4  -1  -1 1242.28   50.99
  -4   1  -1 1180.28   53.99
   4   1   1 1307.37   50.49
  -4  -1   1 1277.27   57.59
   4  -1  -1 1211.08   50.39
  -4   1  -1 1295.97   50.59
  -4  -1   1 1199.68   50.29
  -4   1   1 1260.57   58.19
   4   1  -1 1241.48   50.59
   4  -1   1 1283.07   59.49
   4  -1   1 1332.87   50.59
  -4  -1  -1 1247.98   50.39
   4  -1   1 1310.47   51.29
   4  -1   1 1245.18   50.39
  -4  -1  -1 1214.88  100.89
  -4   1   1 1298.97   50.19
  -4   1   1 1262.97   50.59
  -4   1   1 1208.78   59.29
  -4  -1  -1 1200.48   50.09
   4   1  -1 1271.07   50.49
   4  -1   1 1130.69  104.39
  -4   1   1 1259.57   54.39
  -4  -1  -1 1186.08   55.19
   4   1  -1 1343.07  102.39
  -4  -1  -1 1303.27   58.09
  -4  -1  -1 1241.88   49.99
  -4  -2   1 1400.66   54.89
  -4  -2   1 1377.46   61.99
  -4  -2   1 1421.96   55.79
  -4   2  -1 1418.66   55.69
   4  -2  -1 1468.35  125.39
   4  -2  -1 1376.56   56.19
  -4   2  -1 1481.55   59.89
  -4   2  -1 1355.36  125.79
  -4   2  -1 1275.07   64.59
  -4  -2   1 1496.35   62.89
  -4   2  -1 1325.97   54.99
   4   2   1 1367.26   58.89
   4   2   1 1219.78   98.39
   4   2   1 1437.16   63.09
   4   2   1 1395.56   55.39
   4  -2  -1 1221.88  116.79
   4  -2   1 1467.75   65.79
  -4   2   1 1465.95   55.69
  -4  -2  -1 1194.78   61.59
  -4  -2  -1 1402.86   54.99
  -4   2   1 1287.27   66.19
  -4   2   1 1461.55   59.99
  -4  -2  -1 1299.77  111.79
  -4  -2  -1 1465.35   54.99
   4   2  -1 1460.95  108.39
   4  -2   1 1454.85   56.59
   4   2  -1 1349.86   98.19
   4   2  -1 1366.06   55.39
  -4  -2  -1 1365.26   55.39
  -4  -2  -1 1170.28   59.59
  -4   2   1 1382.66   65.89
  -4   2   1 1350.36   54.99
   4  -3  -1  179.18    8.40
  -4  -3   1  175.88   15.10
  -4   3  -1  154.38   30.50
   4   3   1  104.19   49.50
   4  -3  -1  120.89   82.59
  -4   3  -1  179.68    8.50
   4  -3  -1  186.48    8.70
   4  -3  -1  171.78    9.20
   4  -3  -1  127.89   80.69
  -4  -3   1  171.48    7.60
   4   3   1  174.68   10.30
  -4  -3   1  188.48   15.80
  -4   3  -1  176.98   11.60
  -4   3  -1  199.28   79.39
  -4   3   1  173.58   20.70
   4  -3   1  155.28   19.50
   4   3  -1  119.99   44.60
  -4  -3  -1  192.18   23.20
  -4   3   1  152.58   20.00
  -4  -3  -1  171.58    7.70
  -4  -3  -1  171.58    7.60
   4   3  -1  167.48    8.00
   4   3  -1  141.69   45.60
  -4   3   1  188.08   12.00
   4  -3   1  166.18    9.30
   4  -3   1  177.98    8.40
  -4  -3  -1  121.09   61.19
   4  -3   1  324.97   91.49
   4  -3   1  180.48    8.60
   4   3  -1  172.68    8.10
   4  -4  -1  822.82   34.00
  -4   4  -1  835.02   38.50
   4  -4  -1  743.93  146.09
   4   4   1  836.22   33.60
   4   4   1  799.12   33.40
   4   4   1  759.92   71.09
  -4  -4   1  863.41   37.00
  -4  -4   1  920.41   37.20
   4   4   1  820.02   80.69
  -4   4  -1  830.52   34.10
   4  -4  -1  800.32   35.20
   4  -4  -1  662.13  134.29
  -4   4  -1  666.53   52.99
  -4  -4   1  829.32   32.90
   4  -4  -1  850.81   34.50
  -4  -4  -1  879.01   99.69
  -4   4   1  824.22   38.70
   4  -4   1  834.72   34.10
   4  -4   1  842.22   34.40
  -4  -4  -1  815.62   33.00
  -4  -4  -1  875.31   40.30
  -4   4   1  745.43   45.80
   4  -4   1  727.73  145.69
   4  -4   1  800.52   35.50
   4   4  -1  847.02   33.80
   4  -4   1  810.42   47.70
   4   4  -1  849.81   33.60
  -4   4   1  802.42   49.00
  -4  -4  -1  757.92   33.10
  -4   5  -1   40.90   22.00
   4  -5  -1 -402.56  186.98
   4  -5   1   18.60  191.98
  -4   5   1   -4.10   24.30
   4   6   1  130.99    6.90
  -4   6  -1  167.48   11.30
   4  -6  -1  127.19    7.70
   4  -6  -1  137.79    7.60
  -4   6  -1  139.19    7.20
  -4   6   1  139.79    7.30
   4   6  -1  135.09    7.00
  -4  -6  -1  128.59    6.20
  -4   6   1  146.39   11.10
   4   6  -1  135.79    7.10
   4  -6   1  130.39    7.80
   4  -6   1  135.99    7.60
  -4   7  -1  189.58    9.70
  -4   7  -1  176.58    8.80
   4   7   1  178.38    9.00
   4  -7  -1  199.28   10.40
  -4   7  -1  185.18   12.10
  -4  -7  -1  186.08    8.40
   4   7  -1  190.28    9.60
   4  -7   1  187.08   10.30
   4   7  -1  191.28    9.70
  -4   7   1  194.08   13.00
  -4   7   1  191.08    9.20
   4   8   1  292.87   14.00
  -4   8  -1  328.37   15.00
   4  -8  -1  315.57   15.70
   4  -8  -1  312.17   15.00
  -4   8   1  318.07   14.50
  -4   8   1  320.47   15.00
   4   8  -1  307.27   14.40
  -4   8   1  302.77   14.50
  -4  -8  -1  318.77   13.70
   4   8  -1  327.77   14.50
   4  -8   1  329.07   15.80
   4  -8   1  328.17   15.20
  -4   8   1  301.87   13.90
   4  -9  -1  100.29    6.30
   4  -9  -1  110.79    7.10
  -4   9  -1  110.19    5.90
  -4   9  -1  106.89    6.40
   4   9  -1  104.99    6.00
   4   9  -1  110.69    6.10
  -4   9   1  108.79    6.40
   4  -9   1  104.69    7.00
   4  -9   1   99.39    6.30
  -4  10  -1  563.54   23.30
   4 -10  -1  550.64   24.70
  -4  10   1  563.44   24.00
   4 -11  -1   -2.50    2.40
  -4  11  -1    0.20    1.00
  -5   0  -1    0.20    0.40
   5   0  -1    4.70   61.49
  -5   0   1    0.80    0.60
  -5   0   1    1.30   11.50
  -5   0  -1    0.30    0.50
  -5   0  -1   44.20   71.29
  -5   0   1    0.20    0.40
  -5   0   1    0.90    1.80
   5   0  -1    0.30    0.90
  -5   0  -1    1.00    1.70
   5   0  -1   76.29   74.29
   5   0   1    0.30    0.80
   5   0   1    0.40    1.10
   5   0   1   -2.50   11.20
  -5   0  -1    0.50    0.50
   5   0   1   55.79   63.89
  -5   0   1   -3.60    9.20
  -5  -1   1  191.78   21.00
   5   1   1  171.38   19.90
   5  -1  -1  188.38    8.60
   5  -1  -1  105.19   78.89
  -5   1  -1  180.48    8.10
  -5   1  -1  178.58   12.20
   5  -1  -1  189.18   89.59
  -5   1  -1  176.98   21.20
   5  -1  -1  185.78    9.10
  -5  -1   1  164.68   13.30
   5   1   1  178.28    8.80
  -5  -1   1  167.38    8.40
  -5   1  -1  140.49   80.09
   5   1   1  130.79   69.99
  -5   1  -1  168.28    8.50
  -5   1  -1  184.48    8.10
   5  -1  -1  167.88    8.40
   5   1   1  177.48    8.30
  -5  -1   1  181.08   19.30
  -5  -1   1  175.88    8.00
   5   1  -1  135.59   74.59
  -5  -1  -1  182.28    8.10
  -5  -1  -1  167.78   18.70
  -5   1   1  174.48   20.20
   5  -1   1  197.88   88.59
  -5   1   1  171.98    8.10
  -5   1   1  175.88   12.30
   5   1  -1  165.68    8.60
  -5  -1  -1  161.08   12.20
   5  -1   1  168.48   21.30
  -5   1   1  177.18    8.60
  -5  -1  -1  178.98    8.10
   5  -1   1  177.08    9.10
  -5  -1  -1  126.69   86.09
  -5   1   1  191.98   23.80
  -5  -1  -1  182.88    8.60
   5   1  -1  171.58    8.20
   5  -1   1  166.48    8.30
   5   1  -1  183.88    8.40
  -5   2  -1  202.38    9.00
   5  -2  -1  208.08    9.80
  -5  -2   1  186.88   21.00
  -5   2  -1  260.47   97.09
   5   2   1  182.88   22.40
  -5   2  -1  186.88   23.90
   5   2   1  188.28   13.40
   5  -2  -1  266.37   98.69
  -5  -2   1  200.78    8.90
   5  -2  -1  268.37  102.59
   5   2   1   88.19   74.79
  -5   2  -1  196.88    9.60
  -5   2  -1  199.78    9.00
   5  -2  -1  191.68    9.40
  -5  -2   1  194.08    9.40
   5  -2  -1  193.18   10.20
   5   2   1  190.18    9.50
  -5  -2   1  209.78   22.30
  -5   2  -1  215.28   14.90
   5   2  -1  204.88    9.30
  -5   2   1  202.28   13.70
   5  -2   1  200.48    9.70
  -5  -2  -1  204.28    9.00
  -5  -2  -1  216.38    9.00
   5   2  -1  204.98    9.50
   5  -2   1  193.48    9.40
   5   2  -1  136.79   76.59
   5   2  -1  150.28   82.49
   5  -2   1  172.48   24.60
  -5  -2  -1  197.58    9.40
  -5  -2  -1  221.28   90.49
  -5  -2  -1  226.88   22.50
  -5   2   1  193.68   22.50
   5  -2   1  194.58   10.30
  -5   2   1  183.78   24.90
  -5   2   1  195.28    9.60
   5   3   1  608.04  102.09
   5  -3  -1  575.04   24.30
   5   3   1  556.84   23.60
  -5   3  -1  594.54   24.20
   5   3   1  546.65   23.70
   5  -3  -1  541.25   23.90
  -5   3  -1  543.35   23.20
  -5   3  -1  577.94   29.10
   5  -3  -1  578.24   25.70
  -5  -3   1  616.14   36.20
  -5   3  -1  651.03  148.29
   5  -3  -1  530.85  140.29
   5   3   1  496.85   35.90
  -5  -3   1  583.84   35.60
   5  -3  -1  557.04  146.29
  -5   3  -1  492.95   41.50
  -5  -3   1  589.84   23.10
   5   3   1  553.14   27.40
   5   3  -1  548.75   23.60
   5  -3   1  584.54   44.80
  -5   3   1  559.14   29.20
   5  -3   1  555.24   25.10
  -5   3   1  547.15   45.30
  -5   3   1  536.75   23.30
  -5  -3  -1  557.54   23.10
   5   3  -1  586.44   23.70
  -5  -3  -1  668.23  124.09
  -5  -3  -1  532.45   23.00
   5  -3   1  601.34   24.40
   5  -3   1  360.46  155.08
  -5   3   1  551.34   23.20
  -5   3   1  518.55   39.20
   5  -3   1  571.54   24.00
  -5  -3  -1  546.95   35.40
  -5   3   1  580.94   24.20
   5   3  -1  520.05   95.49
   5  -4  -1    2.00    1.40
  -5  -4   1    4.50   13.20
  -5  -4   1   12.40   15.80
   5   4   1    2.30    1.00
  -5   4  -1    3.50    1.10
  -5   4  -1    3.60    2.20
  -5  -4   1    2.40    0.70
   5   4   1  -17.00  107.59
  -5   4  -1    2.90    0.90
   5  -4  -1    1.30    0.90
   5  -4  -1    2.50    1.00
   5   4  -1    1.50    0.80
  -5   4   1    1.50    0.70
  -5   4   1    4.50    2.40
   5   4  -1    2.90    0.90
   5  -4   1    2.50    1.00
  -5  -4  -1   12.20   15.80
  -5  -4  -1    1.90    0.70
   5   4  -1    1.60    1.10
  -5   4   1   40.20   26.90
   5  -4   1    4.20    1.20
  -5  -4  -1    1.50    0.80
   5  -4   1    2.60    2.00
   5   5   1   19.20    2.20
   5  -5  -1   19.60    2.60
  -5  -5   1   17.70    1.60
  -5   5  -1   25.50    5.40
   5   5   1   19.40    2.00
  -5   5  -1   15.70    2.10
   5  -5  -1   17.80    2.30
   5  -5  -1  111.69  342.57
  -5   5   1   20.00    2.30
  -5   5   1   17.10    4.60
   5  -5   1   19.30    2.40
   5   5  -1   20.60    2.10
   5  -5   1   19.10    2.70
   5   5  -1   18.70    2.30
   5  -5   1 -109.29  369.76
  -5  -5  -1   19.10    1.90
  -5   5   1   23.90    2.40
   5  -6  -1    4.40    1.50
   5   6   1    7.90    1.70
   5  -6  -1    4.60    1.40
  -5   6  -1    8.00    3.20
  -5   6  -1    2.80    1.70
  -5  -6   1    6.60    1.10
   5   6  -1    7.60    1.70
  -5  -6  -1    6.40    1.10
  -5   6   1    7.50    3.20
   5  -6   1    4.50    1.40
   5   6  -1    5.10    1.40
   5  -6   1    6.90    1.90
  -5  -7   1  115.99    5.60
   5  -7  -1  113.59    7.00
  -5   7  -1  114.99    6.30
  -5   7  -1  130.79   10.20
  -5   7  -1  115.59    6.70
   5   7   1  106.69    6.30
   5  -7   1  113.29    7.10
  -5   7   1  113.19    6.50
  -5   7   1  127.79   10.70
  -5  -7  -1  117.89    5.90
   5   7  -1  111.59    6.40
   5   7  -1  113.29    6.50
  -5   8  -1  101.59    6.80
  -5   8  -1   97.89    5.90
   5  -8  -1   94.39    6.60
   5  -8  -1   93.69    6.00
   5   8  -1   95.29    5.60
  -5   8   1   88.49    5.50
   5  -8   1   91.79    6.60
  -5   8   1   94.89    5.90
  -5  -8  -1  100.19    5.10
  -5   8   1   87.39    8.20
   5  -8   1   97.29    6.20
  -5   9  -1    5.20    1.20
  -5   9  -1    9.20    1.80
   5  -9  -1    7.00    1.80
   5  -9  -1    6.80    1.40
   5  -9   1    5.50    1.50
  -5   9   1    5.90    1.40
   5  -9   1    4.20    1.50
   5   9  -1    8.00    1.50
  -5  10  -1  113.89    5.90
   5 -10  -1   99.09    6.40
  -5  10   1  104.69    5.80
   6   0  -1 -351.66  142.39
  -6   0  -1   -2.30   18.50
   6   0   1   31.90  125.89
   6   0  -1    3.80    1.00
  -6   0   1   -7.50   20.30
  -6   0   1   -1.80   20.20
  -6   0   1    3.00    0.90
  -6   0  -1    0.50    2.60
   6   0   1    0.70    1.00
   6   0  -1  244.78  135.19
   6   0   1   19.60   20.90
  -6   0  -1  168.98  138.09
  -6   0   1    4.90    3.00
  -6  -1   1   55.39   21.10
  -6  -1   1   20.70    2.30
  -6   1  -1   17.10    2.10
   6   1   1   25.00   20.10
  -6   1  -1   15.40   19.70
   6  -1  -1   20.70    2.10
   6  -1  -1  -21.00  152.78
   6  -1  -1   47.90  153.28
  -6   1  -1   21.70    2.00
   6  -1  -1   19.00    4.40
   6   1   1   21.90    2.30
  -6   1  -1 -199.98  141.99
  -6   1  -1   19.60    5.00
  -6  -1   1   22.90    1.90
  -6  -1   1   16.70   20.90
   6   1   1 -194.78  131.49
   6  -1   1   23.30    2.70
   6   1  -1 -163.78  142.89
   6   1  -1  -27.60  132.39
  -6   1   1   10.50   20.40
   6  -1   1    0.50   25.90
  -6   1   1   20.70    1.90
  -6  -1  -1   19.50    2.20
  -6   1   1   18.50    2.20
  -6   1   1   23.50    5.70
   6  -1   1   21.00    2.10
  -6  -1  -1   20.30    1.90
  -6   1   1   36.10   34.90
  -6  -1  -1   17.60    1.80
  -6  -1  -1   20.60   18.90
   6  -1   1  -35.60  140.19
  -6  -2   1  121.09    6.10
  -6   2  -1  124.79    6.90
  -6   2  -1  124.69   11.00
   6  -2  -1   19.50  173.38
  -6  -2   1  124.99   25.90
   6   2   1  122.09    6.80
   6   2   1  108.99   26.30
  -6   2  -1   48.50   25.50
   6  -2  -1  169.88  173.58
  -6  -2   1  110.39    6.50
   6  -2  -1  126.99    6.90
  -6   2  -1  119.89    6.10
  -6   2  -1  118.19    6.10
  -6   2  -1  103.29  201.58
   6  -2  -1  118.99    6.60
   6  -2   1  143.69   31.90
  -6   2   1  124.89    6.30
   6   2  -1  154.58  154.48
   6   2  -1  116.69    6.70
  -6   2   1  102.49   10.30
   6   2  -1  127.29    6.60
  -6   2   1   71.79   28.90
  -6  -2  -1  122.09    6.70
  -6   2   1  106.59   28.40
   6   2  -1   -0.20  162.68
   6  -2   1  125.39   10.40
  -6  -2  -1  103.59   24.60
   6  -2   1  124.39    6.60
  -6  -2  -1  121.79    7.60
  -6   2   1  118.89    6.90
  -6  -2  -1  118.99    6.10
   6  -2   1  455.35  184.48
  -6   2   1  123.39    6.20
  -6   3  -1  357.36   16.20
  -6   3  -1  353.16   21.90
   6   3   1  361.96   15.90
   6   3   1  -27.10  208.28
   6  -3  -1  332.97   16.80
   6  -3  -1  353.46   16.20
   6  -3  -1  110.99  246.28
  -6   3  -1  343.37   15.10
   6  -3  -1  345.77   15.90
   6  -3   1  368.06   16.30
  -6  -3  -1  347.97   15.00
   6  -3   1  329.07   17.30
  -6   3   1  362.16   15.40
   6  -3   1  347.07   15.90
   6   3  -1  345.57   15.70
  -6   3   1  356.16   22.10
  -6   3   1  304.37   15.90
   6   3  -1  362.36   15.60
   6   3  -1  145.09  175.98
   6  -3   1  134.89  281.07
  -6  -4   1  372.36   16.20
  -6   4  -1  190.98   63.09
  -6   4  -1  377.16   16.20
   6  -4  -1  392.16   17.80
   6   4   1  373.36   16.70
   6  -4  -1 -125.19  413.86
   6  -4  -1  362.56   18.40
  -6   4  -1  393.46   23.80
   6  -4  -1  362.16   17.20
  -6  -4   1  377.36   16.20
  -6   4  -1  381.46   17.50
   6  -4   1  385.56   18.70
  -6  -4  -1  383.56   16.30
   6   4  -1  382.36   16.80
  -6   4   1  385.96   23.80
   6   4  -1  384.86   16.60
   6  -4   1  -38.90  445.36
  -6  -4  -1  298.07   61.59
  -6   4   1  372.96   17.50
   6  -4   1  383.46   17.30
  -6  -4  -1  381.76   16.10
  -6   4   1  284.67   65.79
   6  -4   1  374.16   17.60
  -6   4   1  370.66   16.30
   6  -5  -1  769.72   31.30
   6   5   1  723.03   29.80
   6  -5  -1  670.43   32.20
  -6   5  -1  734.13   31.00
  -6  -5   1  749.33   29.80
   6  -5  -1  658.43   34.30
  -6   5  -1  782.22   38.60
  -6   5   1  691.93   29.60
  -6   5   1  721.73   31.30
   6   5  -1  714.73   29.30
   6   5  -1  726.93   30.50
  -6   5   1  754.02   38.70
  -6  -5  -1  732.53   29.60
   6  -5   1  703.33   31.10
  -6  -5  -1  740.53   29.80
   6  -5   1  699.03   31.50
  -6  -6   1   15.80    1.70
  -6   6  -1   19.80    2.30
   6  -6  -1   17.00    2.50
   6  -6  -1   17.40    2.60
  -6   6  -1   17.60    2.20
   6  -6   1   13.10    2.50
  -6  -6  -1   17.20    1.70
   6   6  -1   15.90    2.20
  -6   6   1   17.80    2.40
   6  -6   1   19.90    2.90
   6  -7  -1  839.72   36.60
   6  -7  -1  822.82   37.10
  -6   7  -1  830.52   35.90
  -6   7  -1  872.61   41.80
  -6   7  -1  843.62   35.80
  -6  -7   1  898.01   35.00
  -6   7   1  853.21   36.10
   6  -7   1  881.91   36.70
   6  -7   1  871.31   37.40
   6   7  -1  852.61   35.90
  -6   7   1  876.01   42.60
  -6  -7  -1  852.71   35.10
  -6   8  -1   24.10    2.40
  -6   8  -1   19.80    3.40
   6  -8  -1   23.70    2.70
   6  -8  -1   22.10    3.10
  -6   8   1   22.00    2.50
   6  -8   1   20.40    3.10
  -6  -8  -1   22.30    2.10
  -6   8   1   20.50    4.20
  -6   8   1   17.20    2.20
   6   8  -1   18.90    2.60
   6  -8   1   23.30    2.70
  -6   9  -1  120.19    6.30
   6  -9  -1  121.09    8.00
   6  -9  -1  105.89    7.00
  -6   9  -1  110.69    5.80
  -6   9   1  117.99    6.40
   6  -9   1  113.89    6.40
  -6  10  -1   46.90    4.50
   6 -10  -1   61.99    5.30
  -6  10   1   71.59    3.90
   7   0   1  -14.40   63.39
  -7   0  -1   21.00   42.30
   7   0  -1  232.08  551.74
  -7   0   1   65.09   41.60
   7  -1  -1  347.57   14.90
  -7  -1   1  340.27   14.50
  -7   1  -1  283.77   21.40
  -7   1  -1  323.17   14.40
   7   1   1  343.77   14.60
  -7  -1   1  333.67   14.40
  -7  -1   1  276.77   53.89
  -7   1  -1  259.67   95.09
  -7   1  -1  329.67   15.40
  -7  -1   1  304.67   15.10
   7   1   1  325.97   15.50
  -7   1  -1  323.37   14.30
   7  -1  -1  181.28  335.07
   7  -1  -1  320.27   15.80
   7   1  -1  -97.79  361.36
  -7   1   1  331.97   14.50
  -7   1   1  317.07   14.30
   7  -1   1  312.97   15.80
  -7   1   1  289.47   55.69
  -7   1   1  267.27   14.90
  -7   1   1  335.97   22.70
   7  -1   1  268.07   59.79
  -7  -1  -1  324.17   14.20
  -7  -1  -1  324.97   14.40
  -7  -1  -1  211.08   51.39
   7   1  -1  330.37   15.50
   7  -1   1  336.07   14.80
   7   1  -1  294.97   14.70
  -7  -1  -1  315.67   15.10
  -7   2  -1  199.18   10.70
  -7   2  -1  206.58    9.80
  -7  -2   1  205.08    9.80
   7  -2  -1  205.58   11.40
  -7  -2   1  153.08   56.49
   7  -2  -1  209.58   10.40
   7   2   1  210.78   10.80
  -7  -2   1  204.98    9.80
  -7   2  -1  198.28    9.80
  -7   2  -1  183.18   16.30
   7   2  -1  204.18   10.60
   7  -2   1  200.48   10.50
  -7  -2  -1  205.78    9.80
  -7   2   1  218.78   10.00
  -7  -2  -1  104.39   58.59
  -7  -2  -1  210.78    9.70
  -7   2   1  212.98   10.90
  -7   2   1  214.68   17.70
   7  -2   1  201.98   11.40
   7  -2   1  200.58   10.30
   7  -3  -1  152.78    8.20
   7   3   1  145.19    8.10
  -7   3  -1  145.09   13.70
  -7   3  -1  145.09    7.30
  -7  -3   1  151.38    7.50
  -7  -3   1  143.09    7.40
   7  -3  -1  143.39    8.30
   7  -3  -1  141.39    9.10
  -7   3  -1  151.68    8.50
  -7   3   1  146.19    7.50
   7  -3   1  142.29    9.20
  -7   3   1  146.79    8.50
   7   3  -1  139.39    8.00
  -7  -3  -1  145.19    7.20
   7  -3   1  146.29    8.10
  -7  -3  -1  140.29    7.40
  -7   3   1  133.99   13.60
   7   4   1   38.50    3.60
  -7  -4   1   39.00    3.00
  -7   4  -1   41.30    8.60
  -7   4  -1   40.60    2.90
  -7  -4   1   41.50    3.00
   7  -4  -1   37.70    3.90
   7  -4  -1   36.60    4.60
   7  -4  -1   39.80    3.60
  -7   4  -1   42.40    3.90
  -7   4   1   37.90    3.70
   7  -4   1   39.60    3.70
   7   4  -1   38.20    3.30
   7  -4   1   39.10    4.60
   7   4  -1   42.60    3.90
  -7  -4  -1   34.50    2.80
  -7   4   1   39.10    3.10
  -7   4   1   47.50    9.30
  -7  -4  -1   40.10    3.00
  -7  -5   1   44.40    3.10
   7  -5  -1   42.50    5.10
   7  -5  -1   36.90    4.00
   7  -5  -1   47.80    4.00
  -7   5  -1   44.80    3.90
  -7   5  -1   36.80    3.10
   7   5   1   49.50    3.30
  -7  -5   1   39.70    3.00
  -7  -5  -1   47.60    3.10
   7  -5   1   40.10    3.80
   7  -5   1   52.59    5.60
   7   5  -1   40.60    3.90
  -7  -5  -1   43.90    3.20
   7   5  -1   40.50    3.10
  -7   5   1   41.60    3.20
  -7   5   1   41.40    3.90
  -7   6  -1  119.99    6.60
  -7  -6   1  120.89    6.20
  -7   6  -1  120.49    7.20
  -7   6  -1  128.79   12.40
   7  -6  -1  123.39    7.40
   7  -6  -1  112.19    7.60
  -7  -6  -1  118.29    6.30
   7  -6   1  112.59    7.20
  -7   6   1  127.09   12.80
   7   6  -1  114.29    7.00
  -7   6   1  115.19    7.20
  -7   7  -1   25.30    5.80
  -7  -7   1   36.10    3.80
  -7   7  -1   31.40    2.80
   7  -7  -1   37.10    3.90
  -7   7  -1   29.50    2.90
   7  -7  -1   30.20    3.20
   7  -7   1   34.00    3.40
  -7  -7  -1   31.50    2.70
  -7   7   1   28.80    3.00
  -7   7   1   33.20    6.90
   7  -8  -1    2.80    1.00
   7  -8  -1    3.20    1.40
  -7   8  -1    1.50    0.80
  -7  -8   1    2.20    1.20
   7  -8   1    1.10    0.80
  -7   8   1    1.20    0.90
  -7   9  -1   -0.50    0.70
   7  -9  -1   -0.40    0.80
  -7   9  -1    1.70    1.20
  -7   9   1    0.80    0.60
   7  -9   1    1.30    0.90
   8   0  -1    1.40    1.10
  -8   0   1   -0.50    0.70
   8   0   1   -0.30    1.00
  -8   0   1    0.70    0.80
  -8   0  -1    1.60    0.90
  -8   0  -1    0.30    0.70
  -8  -1   1   32.00    2.90
  -8   1  -1   30.20    2.80
  -8   1  -1   32.20    2.80
   8   1   1   31.80    3.70
  -8  -1   1   27.60    3.40
   8  -1  -1   31.80    3.10
   8  -1   1   29.30    3.20
  -8   1   1   30.40    3.40
  -8   1   1   27.30    2.70
  -8   1   1   23.00    4.10
  -8  -1  -1   30.10    3.40
  -8  -1  -1   27.50    2.70
   8   1  -1   29.80    3.70
  -8   2  -1  394.26   17.90
  -8   2  -1  404.46   19.30
  -8   2  -1  375.96   18.00
   8  -2  -1  442.56   20.40
  -8  -2   1  401.76   18.10
   8  -2  -1  477.45   20.50
  -8  -2   1  405.36   18.20
   8   2   1  407.06   19.20
  -8   2  -1  402.06   28.20
  -8   2   1  461.55   19.90
   8   2  -1  392.06   19.10
   8  -2   1  399.16   20.10
  -8   2   1  358.06   17.90
  -8  -2  -1  421.46   18.30
   8  -2   1  397.16   18.60
  -8  -2  -1  430.06   18.00
  -8   3  -1    4.80    1.30
  -8  -3   1   10.70    1.90
   8  -3  -1    7.30    2.20
   8   3   1    7.20    1.80
  -8   3  -1    9.30    5.40
  -8   3  -1    4.60    1.40
  -8  -3   1    9.20    1.70
   8  -3  -1    7.00    1.80
   8  -3   1   10.40    2.50
   8  -3   1    5.70    2.00
  -8  -3  -1   10.30    1.50
  -8   3   1    7.50    1.40
   8  -3   1    7.60    1.80
   8   3  -1    7.20    1.70
  -8   3   1    7.10    4.90
  -8   3   1   12.30    2.10
  -8  -3  -1    6.20    1.40
   8  -4  -1  396.36   21.30
  -8  -4   1  512.15   20.90
  -8   4  -1  470.85   20.40
  -8  -4   1  480.45   20.50
   8   4   1  461.75   21.10
  -8   4  -1  492.35   31.00
   8  -4  -1  513.95   23.40
  -8   4  -1  487.75   22.20
  -8   4   1  453.35   20.50
   8   4  -1  492.85   21.20
   8  -4   1  404.56   21.30
  -8   4   1  508.55   22.50
  -8  -4  -1  509.95   20.50
   8  -4   1  490.55   23.30
  -8   4   1  484.35   31.50
  -8  -4  -1  508.95   21.00
  -8  -5   1   91.79    5.00
   8   5   1   83.19    4.90
  -8  -5   1   92.89    5.40
   8  -5  -1   96.39    6.20
  -8   5  -1   90.29    5.30
  -8   5  -1   94.19    6.70
   8  -5  -1   90.59    7.30
  -8   5  -1   83.19   12.40
   8  -5   1   90.89    7.20
  -8   5   1   85.59    5.00
  -8   5   1   96.19   14.30
  -8  -5  -1   87.39    5.30
  -8  -5  -1   94.99    5.00
   8  -5   1   88.59    6.10
  -8   6  -1   25.50    2.80
  -8   6  -1   26.00    2.50
  -8  -6   1   26.20    2.40
  -8   6  -1   32.00    7.80
   8  -6  -1   24.40    2.80
  -8   6   1   22.00    2.80
   8  -6   1   27.90    2.90
  -8   6   1   20.60    6.60
  -8  -6  -1   23.60    2.30
  -8   7  -1   19.10    6.80
  -8  -7   1   14.20    1.70
  -8   7  -1   10.70    1.80
  -8   7  -1   11.70    2.30
   8  -7  -1   17.30    2.30
   8  -7   1   11.10    1.90
  -8  -7  -1   16.70    1.90
  -8   7   1   19.10    8.80
  -8   7   1   15.50    1.90
  -8   7   1   12.70    2.20
  -8   8  -1  146.09    9.10
   8  -8  -1  154.08    7.80
  -8   8   1  150.58    7.40
   8  -8   1  143.99   11.80
   8  -8   1  150.28    7.80
  -9   0   1    1.00    1.30
  -9   0  -1   -0.50    0.90
  -9   0   1    0.50    0.60
   9   0  -1    0.20    1.00
   9   0   1   -1.30    1.40
  -9   0  -1    0.40    0.70
   9   0   1    0.90    1.10
  -9   0   1    0.80    0.90
  -9  -1   1  150.98    8.00
  -9  -1   1  145.19    7.70
  -9   1  -1  152.18    9.00
  -9   1  -1  143.69    7.80
  -9   1  -1  150.38    7.70
   9   1   1  153.88    9.10
   9  -1  -1  131.69    7.80
   9  -1  -1  140.49    9.20
  -9   1   1  156.68    7.90
  -9   1   1  147.99    9.00
   9   1  -1  137.69    8.80
  -9  -1  -1  154.18    8.10
  -9   1   1  147.79    7.90
   9  -1   1  143.79    8.10
  -9  -1  -1  148.29    9.10
   9  -1   1  142.59    9.30
  -9  -1  -1  155.98    7.80
  -9  -2   1   56.79    3.90
  -9   2  -1   50.79    3.70
  -9   2  -1   59.99    4.90
  -9  -2   1   54.09    4.00
   9  -2  -1   53.39    5.10
   9  -2  -1   51.69    4.20
   9   2   1   52.49    4.60
  -9  -2  -1   51.79    4.00
   9   2  -1   50.09    4.50
  -9   2   1   55.09    4.80
  -9   2   1   52.79    3.80
  -9  -2  -1   53.99    3.70
   9  -2   1   56.59    4.30
   9  -2   1   51.29    5.10
  -9   3  -1   86.89    7.60
   9  -3  -1   70.09    6.10
   9   3   1   66.89    5.10
  -9   3  -1   65.59    4.40
   9  -3  -1   72.49    5.20
  -9   3   1   76.89    4.70
  -9   3   1   75.59    7.40
  -9  -3  -1   79.19    4.60
  -9  -3  -1   76.49    5.00
   9  -3   1   73.49    6.20
   9  -3   1   78.89    5.40
  -9  -4   1  298.27   13.40
  -9  -4   1  306.97   13.80
  -9   4  -1  303.97   24.80
  -9   4  -1  302.47   14.90
  -9   4  -1  282.77   13.10
   9   4   1  299.47   14.10
   9  -4  -1  292.07   15.60
  -9  -4  -1  309.37   13.90
   9  -4   1  286.87   15.60
   9   4  -1  294.57   13.70
  -9  -4  -1  300.97   13.40
  -9   4   1  285.67   13.20
  -9   4   1  293.47   15.00
  -9   4   1  294.27   25.10
  -9   5  -1    7.70    7.10
  -9  -5   1   -0.50    1.10
  -9   5  -1    2.20    1.30
  -9  -5   1    2.10    0.80
   9  -5  -1    0.20    0.80
   9  -5  -1    1.60    2.50
  -9   5   1   -0.40    0.90
  -9   5   1    2.10    6.60
   9  -5   1    7.00    2.70
   9  -5   1    1.30    0.90
  -9  -5  -1    1.60    1.30
  -9  -5  -1    2.00    0.80
  -9  -6   1    1.40    0.80
   9  -6  -1    1.00    0.90
  -9   6  -1    8.00    6.60
  -9   6  -1   -1.00    1.00
  -9   6   1    1.50    1.10
  -9   6   1    2.00    1.40
  -9   6   1   -0.20    8.00
   9  -6   1    0.70    0.90
   9  -7  -1   -0.10    0.80
  -9  -7  -1   -0.40    0.90
  -9   7   1    0.40    2.10
   9  -7   1    0.10    0.70
 -10   0  -1    0.60    1.80
 -10   0   1    0.20    2.30
  10   0   1   -0.80    1.30
 -10   0   1    1.60    1.10
 -10   0  -1    2.80    1.50
  10   0  -1    1.00    2.00
 -10   0   1   -0.60    0.70
 -10   0  -1    0.30    0.80
 -10   1  -1  859.71   39.20
 -10  -1   1  934.11   37.90
  10  -1  -1  917.51   39.70
 -10   1  -1  918.61   37.70
 -10  -1   1  912.11   38.10
 -10  -1  -1  902.71   38.00
 -10   1   1  835.32   38.80
  10   1  -1  982.50   39.50
 -10   1   1  877.81   39.50
 -10  -1  -1  964.10   37.80
  10  -1   1  914.31   39.70
 -10   2  -1  137.19    7.30
 -10   2  -1  135.59    8.60
 -10  -2   1  147.79    8.00
  10   2   1  142.69    8.50
  10  -2  -1  146.19    7.80
  10  -2  -1  157.18    9.40
 -10  -2   1  148.49    7.50
 -10  -2  -1  135.49    8.20
  10  -2   1  137.19    7.80
  10  -2   1  141.89    9.10
 -10   2   1  167.98    7.70
 -10  -2  -1  153.38    7.50
 -10   2   1  157.28    9.10
  10   2  -1  139.19    8.40
  10  -3  -1  204.48   11.60
  10   3   1  200.78   10.40
  10  -3  -1  199.98   10.20
 -10  -3   1  213.88   10.20
 -10   3  -1  195.18    9.50
 -10   3  -1  213.48   11.50
 -10  -3   1  205.98    9.70
 -10   3   1  226.38   12.70
 -10   3   1  188.28    9.50
  10   3  -1  204.18   10.40
  10  -3   1  189.78   11.40
 -10  -3  -1  213.28   10.30
 -10  -3  -1  217.08    9.70
  10  -3   1  201.58   10.30
  10  -4  -1  138.99    7.70
  10  -4  -1  139.79    8.90
 -10  -4   1  154.38    7.70
 -10  -4   1  151.58    7.30
 -10   4  -1  138.99    6.90
 -10   4  -1  145.89    8.40
  10  -4   1  161.58   10.90
 -10  -4  -1  151.18    7.30
 -10   4   1  134.29    8.40
  10   4  -1  139.69    7.10
 -10  -4  -1  155.88    7.70
  10  -4   1  141.09    7.80
  10  -5  -1   93.29    9.50
  10  -5  -1  108.59    6.80
 -10   5  -1   94.69    6.20
 -10  -5  -1  109.79    7.70
  10  -5   1   92.89    7.20
 -10   5   1  106.89    6.90
 -10  -5  -1   94.39    5.00
  10  -6  -1    5.50    1.20
 -10  -6   1    9.30    2.20
 -10   6  -1    8.20    2.50
  10  -6   1    6.10    1.20
 -10   6   1    5.70    2.60
  11   0   1   -0.50    0.80
 -11   0   1    0.30    0.50
  11   0  -1    2.20    1.00
 -11   0  -1    0.20    0.40
 -11   1  -1  250.17   10.90
  11   1   1  229.78   11.90
 -11  -1   1  244.58   10.90
 -11  -1   1  221.68   11.20
  11  -1  -1  240.68   12.40
 -11   1  -1  273.37   16.90
 -11  -1  -1  247.08   10.90
 -11   1   1  238.88   10.90
  11   1  -1  238.48   12.00
  11  -1   1  240.18   12.40
 -11  -1  -1  210.08   11.30
 -11  -2   1    1.10    1.20
 -11   2  -1    1.30    1.90
 -11   2  -1    0.80    0.70
 -11  -2  -1    0.70    0.80
 -11   2   1    1.10    0.80
 -11  -2  -1    1.60    1.20
 -11   2   1    0.80    2.20
 -11   3  -1    5.70    1.10
  11   3   1    6.30    1.30
  11  -3  -1    6.00    1.80
 -11  -3   1    7.70    1.20
 -11  -3   1    7.70    1.60
 -11   3   1    8.00    2.90
  11   3  -1    5.20    1.30
 -11   3   1    5.60    1.00
 -11  -3  -1    5.50    0.90
  11  -3   1    5.20    1.80
 -11  -3  -1    3.40    1.30
  11  -4  -1   57.49    3.90
 -11  -4   1   59.59    5.70
 -11  -4   1   65.69    3.50
  11  -4  -1   69.19    4.90
 -11   4  -1   57.59    7.30
 -11  -4  -1   66.19    3.50
 -11  -4  -1   75.19    5.00
  11  -4   1   63.29    5.10
  12   0   1   -0.30    0.80
 -12   0   1   -0.20    0.60
  12   0  -1   -1.30    0.90
 -12   1  -1   88.39    4.60
  12  -1  -1   95.09    6.10
  12   1   1   88.19    5.10
 -12  -1   1  105.99    5.20
  12  -1   1   97.39    6.00
  12   1  -1   85.69    5.10
 -12  -1  -1  100.89    5.00
 -12   1   1   85.39    4.60
   0   0  -2  656.53   27.80
   0   0   2  740.13   27.80
   0   0   2  645.44   30.00
   0   0  -2  723.53   27.90
   0   0   2  713.73   30.90
   0   0  -2  712.03   30.80
   0   0  -2  671.53   29.10
   0   1   2    3.20    2.20
   0  -1  -2   -0.20    0.30
   0   1   2   -3.20   12.50
   0   1  -2    0.30    0.20
   0  -1   2    0.70    2.10
   0   1   2    0.20    0.30
   0  -1   2   -3.60   11.20
   0   1  -2    0.00    0.30
   0   1  -2  -16.10   12.60
   0  -1  -2   -1.20    1.90
   0  -1  -2    4.40   12.70
   0   1   2    0.00    0.60
   0  -1  -2    0.00    0.50
   0  -1  -2   -0.20    0.20
   0  -2  -2 3849.42  161.88
   0  -2  -2 3995.30  165.48
   0   2   2 3832.42  165.48
   0  -2   2 4440.06  182.78
   0  -2  -2 3941.11  184.68
   0  -2   2 4396.46  161.68
   0   2  -2 4274.37  164.68
   0   2   2 4218.98  162.18
   0  -2   2 4259.07  164.98
   0   2  -2 4089.79  179.58
   0   2  -2 4077.39  161.98
   0   3   2    0.20    0.70
   0  -3  -2   -9.10   21.80
   0   3  -2    1.20    2.60
   0  -3   2   13.00   27.60
   0   3  -2    2.50    0.80
   0   3  -2  -13.90   16.70
   0   3   2   32.90   27.10
   0  -3   2    1.60    2.90
   0  -3  -2    1.40    1.40
   0  -3  -2    0.90    0.40
   0   3   2    4.50    0.90
   0   4   2   37.70    7.20
   0  -4  -2   27.70   33.50
   0   4   2   38.70    2.20
   0   4   2   34.80    2.20
   0   4   2   43.50    3.70
   0   4  -2   34.90    1.70
   0   4  -2   37.50    2.40
   0  -4   2   44.60    5.60
   0  -4  -2   35.20    2.10
   0  -4   2   11.50   22.60
   0  -4  -2   33.80    2.30
   0   4   2   39.30    6.90
   0  -5  -2    0.30    0.60
   0   5  -2    0.60    0.60
   0  -5  -2  -38.50   49.50
   0  -5  -2   38.50   58.69
   0   5   2    0.00    0.30
   0   5   2    0.80    0.80
   0   5   2    0.40    0.70
   0   5   2  -11.90    7.80
   0   5  -2    1.30    0.60
   0   5   2    0.10    7.50
   0   6   2   13.90    1.50
   0  -6  -2   54.59   88.29
   0   7   2    1.10    0.80
   0  -7   2    0.00    1.00
   0   7  -2   -0.30    0.60
   0  -7  -2    1.30    0.70
   0   7  -2    0.00    0.60
   0   8  -2    7.10    1.80
   0  -8   2    6.90    1.80
   0   8  -2    6.40    1.40
   0   8   2    7.00    1.60
   0  -8  -2    7.30    1.50
   0   9   2   -0.20    0.80
   0  -9   2   -2.10    1.30
   0   9  -2    0.80    0.90
   0   9  -2   -1.10    0.60
   0  -9  -2   -0.20    0.90
   0  10   2   -0.90    0.90
   0 -10  -2   -0.80    1.20
   0  10  -2    0.90    0.90
   0  10  -2    1.50    0.90
   0  11   2    2.40    1.90
  -1   0   2 2496.95  125.89
   1   0  -2 2688.63  105.49
  -1   0  -2 2656.03  127.69
  -1   0   2 2530.55  107.79
   1   0   2 2650.83  127.09
  -1   0  -2 2972.90  105.59
   1   0  -2 2639.94  108.59
  -1   0   2 2686.73  109.09
  -1   0   2 2760.02  105.39
   1   0   2 2912.11  111.99
   1   0  -2 2850.51  126.79
   1   0   2 2296.87  107.49
  -1   1  -2 5953.30  253.47
   1   1   2 5670.13  233.18
  -1  -1   2 6349.86  249.78
  -1   1  -2 5695.73  233.18
   1  -1  -2 5743.13  233.18
  -1  -1   2 6161.78  232.78
   1  -1  -2 6089.39  253.77
   1   1   2 5442.06  250.07
  -1   1  -2 5995.50  229.78
   1  -1  -2 5603.74  229.48
   1   1   2 5739.73  229.88
   1   1  -2 6042.70  232.28
  -1   1   2 5310.17  231.68
   1   1  -2 5932.51  229.68
  -1   1   2 6209.38  229.98
   1   1  -2 6315.67  248.98
   1  -1   2 5829.62  233.58
  -1   1   2 5899.91  255.17
  -1  -1  -2 5586.14  232.78
  -1   1   2 6310.27  233.98
  -1  -1  -2 5325.57  250.57
   1  -1   2 5555.94  252.37
  -1   2  -2 1024.10   40.20
   1  -2  -2 1003.20   40.30
   1  -2  -2 1033.50   40.30
   1   2   2  973.50   62.99
   1  -2  -2 1027.80   43.50
  -1  -2   2 1050.99   43.00
  -1   2  -2 1020.20   64.89
   1  -2  -2 1042.40   44.80
   1  -2  -2  979.20   40.20
  -1  -2   2  971.00   40.20
   1   2   2 1033.00   44.30
  -1   2  -2  902.51   40.20
  -1  -2   2 1076.29   58.29
   1  -2  -2 1009.90   66.29
   1   2   2 1016.00   40.60
  -1   2  -2 1004.30   44.20
   1   2   2  959.50   42.20
  -1  -2  -2 1045.60   44.10
   1   2  -2 1040.40   57.39
   1  -2   2 1025.00   44.60
  -1   2   2  990.70   68.19
  -1  -2  -2 1037.40   40.00
   1   2  -2 1023.30   39.90
   1  -2   2 1033.70   65.59
  -1   2   2 1106.89   45.20
  -1  -2  -2 1026.00   42.30
  -1  -2  -2  946.91   40.10
  -1   2   2 1027.10   40.40
  -1   2   2  998.60   42.90
  -1  -2  -2  992.90   64.69
   1  -2   2 1089.09   40.30
  -1   2   2  946.31   39.90
  -1  -2  -2  930.11   40.20
   1  -3  -2   32.60   27.10
   1   3   2    2.60   23.20
   1  -3  -2   17.80    1.50
   1   3   2   15.50    4.80
   1  -3  -2   17.80    1.50
   1  -3  -2   20.70    5.00
  -1   3  -2   17.50    2.10
   1   3   2   17.80    2.70
  -1   3  -2   -3.60   23.90
   1   3   2   16.30    1.50
  -1  -3   2   16.60    3.40
   1   3  -2   18.50    1.00
  -1  -3  -2   18.10    1.20
   1   3  -2   18.50    1.50
  -1  -3  -2   22.70    4.80
   1   3  -2   17.60    1.50
  -1   3   2   15.40    3.10
  -1  -3  -2   19.70    1.40
  -1  -3  -2   16.40    1.40
   1   3  -2   18.30    1.40
   1  -3   2   14.00    4.80
  -1   3   2   17.00    5.30
  -1   3   2   17.90    1.40
   1  -3   2   20.20    1.60
   1  -3   2   15.80    1.80
  -1  -3  -2   39.30   30.40
   1   3  -2   24.80   13.20
   1  -3   2   17.40   26.40
   1  -4  -2  292.97   57.19
   1  -4  -2  215.98    9.80
   1  -4  -2  222.08    9.60
   1   4   2  211.98   14.60
  -1   4  -2  243.28    9.40
   1  -4  -2  201.78   45.50
  -1   4  -2  208.98   40.40
   1   4   2  223.08   40.90
   1   4   2  219.38    9.30
   1   4   2  210.58    9.50
   1   4   2  225.58   11.20
  -1   4  -2  203.18   14.40
  -1   4   2  212.18   16.90
  -1  -4  -2  209.48    9.10
  -1   4   2  212.08   12.00
   1  -4   2  217.58    9.50
   1  -4   2  201.58    9.70
   1  -4   2  232.58   15.40
  -1   4   2  225.58    9.60
  -1  -4  -2  270.67   44.70
  -1  -4  -2  246.88   14.80
   1  -4   2  111.29   41.40
  -1   4   2  211.18   16.20
   1  -5  -2 1914.31   77.79
  -1   5  -2 1942.41   77.99
   1  -5  -2 1999.80   77.79
   1  -5  -2 2237.48  156.48
  -1   5  -2 1865.11   79.99
   1   5   2 1966.60   76.89
  -1   5  -2 1923.91   79.49
  -1   5  -2 1857.81   76.99
   1  -5  -2 2144.59  159.48
  -1  -5  -2 1940.91   77.09
  -1   5   2 1811.92   84.49
   1  -5   2 2045.40   77.69
  -1   5   2 1821.22   85.19
   1   5  -2 1874.11   77.69
  -1   5   2 2002.70   80.59
  -1   5   2 2012.20   77.59
   1  -5   2 2097.39   79.09
   1  -5   2 2156.78   83.69
  -1  -5  -2 2026.50  130.29
   1  -5   2 1974.00  128.39
   1   5  -2 1828.32   77.89
   1   6   2  670.93   27.90
  -1   6  -2  677.63   27.90
   1  -6  -2  697.83   27.90
  -1   6  -2  674.33   28.20
   1  -6  -2  634.94   27.70
   1  -6  -2  687.03  123.49
   1  -6  -2  669.03  138.29
   1  -6   2  700.43   27.80
  -1  -6  -2  674.13   27.30
  -1   6   2  667.53   29.80
   1   6  -2  648.24   27.80
  -1   6   2  696.83   29.80
  -1   6   2  583.24   39.90
   1   6  -2  665.13   28.20
   1  -7  -2   94.49    5.80
  -1   7  -2  108.79    6.30
   1   7   2  111.39    6.20
   1  -7  -2  111.59    6.10
  -1   7  -2  118.29    6.20
   1  -7   2  109.29    6.20
   1   7  -2  108.99    6.10
   1   7  -2  102.09    6.20
  -1   8  -2  581.54   26.90
   1   8   2  634.44   26.60
  -1   8  -2  630.94   26.50
   1  -8  -2  609.84   26.70
   1   8  -2  624.44   27.00
   1  -8   2  637.14   26.80
  -1  -8  -2  615.94   26.20
   1   8  -2  641.14   26.60
  -1   8   2  600.34   26.70
   1  -9  -2  183.08    9.70
  -1   9  -2  189.88    9.40
  -1   9  -2  177.98    9.80
   1   9   2  191.28    9.50
  -1   9   2  183.88    9.60
   1   9  -2  187.28    9.90
   1  -9   2  179.28    9.70
  -1  -9  -2  188.28    9.30
   1   9  -2  186.38    9.40
  -1  10  -2    5.00    1.20
  -1  10  -2    6.20    1.30
   1 -10  -2    4.60    1.50
   1  10   2    5.20    1.80
  -1  10   2    4.30    1.20
   1  10  -2    3.80    1.30
   1  10  -2    5.70    1.30
  -1 -10  -2    2.80    1.60
  -1  11  -2  445.96   19.60
  -1  11   2  468.15   20.90
   1  11  -2  458.95   19.60
  -2   0  -2   80.99    7.60
  -2   0  -2   67.39    3.50
  -2   0  -2   69.69    3.40
   2   0  -2   73.19   22.70
  -2   0   2   79.09    3.40
   2   0   2   49.80   28.00
  -2   0   2   69.79    3.60
  -2   0  -2   60.69    3.30
   2   0   2   73.99    3.60
  -2   0  -2   43.30   26.70
  -2   0   2   44.80   21.10
   2   0  -2   66.09    3.70
   2   0   2   69.19    4.00
  -2   0  -2   75.89    5.20
   2   0  -2   65.29    6.80
   2   0  -2   78.19    5.10
   2   0   2   74.79    8.10
   2   0  -2   69.49    3.50
   2   0  -2   70.89    3.70
  -2   0   2   73.49    7.20
   2   0  -2   70.49    3.60
   2   0   2   66.39    3.70
  -2   1  -2 3348.06  137.99
  -2   1  -2 3206.28  162.68
  -2  -1   2 3372.06  132.89
  -2  -1   2 3590.04  132.69
   2  -1  -2 3771.42  133.19
   2  -1  -2 3433.06  165.38
  -2   1  -2 3392.16  132.79
   2   1   2 3325.87  159.68
  -2  -1   2 3351.16  159.18
   2   1   2 3451.65  138.19
   2   1   2 3172.98  135.59
   2  -1  -2 3221.58  133.19
   2   1   2 3508.95  132.69
  -2  -1   2 3573.44  137.29
  -2   1  -2 3026.80  132.69
  -2   1   2 3499.15  138.19
   2  -1   2 3376.56  138.49
   2   1  -2 3388.56  156.68
  -2  -1  -2 3497.55  132.69
   2   1  -2 3515.15  133.19
  -2   1   2 3507.85  132.69
  -2  -1  -2 3278.67  164.28
  -2  -1  -2 3125.09  132.69
   2   1  -2 3260.97  132.89
  -2   1   2 3100.99  136.39
   2   1  -2 3373.16  132.89
  -2  -1  -2 3485.65  137.69
   2  -1   2 3307.07  164.08
   2  -2  -2  292.77   13.50
  -2   2  -2  338.57   15.90
  -2   2  -2  347.97   46.80
  -2  -2   2  339.87   13.70
   2  -2  -2  341.27   45.20
   2   2   2  321.27   13.70
   2   2   2  349.87   18.80
   2   2   2  342.67   39.80
   2   2   2  331.57   15.90
   2  -2  -2  311.77   47.40
  -2   2  -2  303.27   13.30
  -2   2  -2  307.27   18.40
  -2  -2   2  319.97   13.20
   2  -2  -2  300.27   13.90
  -2   2  -2  290.67   13.40
   2  -2  -2  345.07   13.70
  -2  -2  -2  339.37   41.90
   2  -2   2  345.67   49.20
  -2   2   2  325.67   16.00
   2  -2   2  341.27   13.70
  -2   2   2  318.97   13.30
   2   2  -2  319.67   13.50
  -2   2   2  326.97   19.20
  -2   2   2  293.47   16.50
  -2  -2  -2  318.17   13.40
  -2   2   2  336.17   19.00
  -2  -2  -2  295.97   13.20
   2   2  -2  362.36   38.30
   2   2  -2  328.47   39.30
   2  -2   2  306.17   13.60
   2  -2   2  322.77   19.20
  -2   2   2  358.76   14.00
   2   2  -2  317.27   13.50
  -2  -2  -2  351.96   18.00
  -2  -2  -2  312.67   15.60
  -2   3  -2   -3.90    5.20
  -2   3  -2    5.80    1.70
   2  -3  -2   10.20   40.70
  -2   3  -2    6.00    1.80
   2  -3  -2    8.70    1.10
  -2   3  -2    7.10   32.10
  -2  -3   2    6.80    3.40
  -2  -3   2    6.60    3.50
   2  -3  -2  -21.50   35.90
  -2   3  -2    7.60    1.00
   2   3   2   16.30   27.50
   2   3   2    7.70    1.90
   2  -3  -2    7.90    1.10
   2   3   2    2.30    5.20
  -2   3  -2    7.00    0.90
  -2  -3  -2   13.60    3.80
  -2  -3  -2    5.40    0.90
   2  -3   2    7.60    1.30
  -2   3   2    6.10    0.90
   2   3  -2   11.50   17.10
  -2   3   2   32.50    7.60
  -2  -3  -2   34.10   31.70
  -2   3   2    6.90    2.40
   2  -3   2  -39.80   35.80
  -2  -3  -2    7.10    0.70
   2   3  -2    5.70    1.10
   2   3  -2   17.40   16.20
   2  -3   2    4.60    1.20
  -2   3   2    3.60    6.10
   2  -3   2   12.80    5.50
  -2   3   2    5.70    1.90
   2   4   2    7.40    6.30
  -2   4  -2    6.40    1.10
  -2   4  -2    3.20    8.00
   2  -4  -2  -18.10   61.09
  -2   4  -2    7.40    2.00
   2  -4  -2    7.20    1.20
   2   4   2    7.00    1.70
   2   4   2    6.70    1.80
   2  -4  -2  -21.00   49.10
  -2   4  -2   57.99   48.30
   2   4   2  -63.99   35.00
  -2  -4  -2   10.20    5.80
  -2   4   2    6.10    2.50
   2  -4   2  -39.50   52.19
  -2  -4  -2  -36.00   43.10
   2  -4   2    3.50    1.00
  -2   4   2    6.30    2.00
   2   4  -2    6.10    1.10
  -2   4   2   -1.70    8.50
  -2  -4  -2    6.00    1.00
  -2   4   2    7.20    8.20
   2  -4   2    3.30    7.40
   2  -5  -2 2357.76   95.39
   2  -5  -2 2405.76  194.68
   2   5   2 2097.09   94.99
  -2   5  -2 2456.85   95.49
   2  -5  -2 2438.66   95.59
  -2   5  -2 2509.15   95.09
   2  -5  -2 2473.75  208.38
  -2  -5  -2 2597.24  144.79
  -2   5   2 2327.17   95.49
  -2   5   2 2343.77   99.49
   2   5  -2 2440.66   95.39
  -2  -5  -2 2396.86   94.79
   2   5  -2 2422.26   95.49
  -2   5   2 2122.79  106.19
   2  -5   2 2609.04  188.48
  -2   5   2 2374.46  105.29
   2  -5   2 2452.65   95.59
   2  -5   2 2573.64  105.09
  -2  -5  -2 2522.35   98.59
  -2   6  -2   12.40    1.70
  -2   6  -2   -1.60   14.90
  -2   6  -2   -3.60   13.80
   2  -6   2   94.99  144.59
  -2   6   2   15.40   27.00
  -2   7  -2  167.18    9.30
   2  -7  -2  162.68    8.80
  -2   7  -2  174.08    8.50
   2   7   2  177.18    8.50
   2  -7  -2  165.98    8.50
  -2   7   2  158.28    7.50
   2  -7   2  159.38    8.60
   2   7  -2  168.08    8.50
   2   7  -2  154.58    8.60
  -2  -7  -2  171.08    7.90
  -2   7   2  174.88    9.90
   2  -7   2  171.28    8.90
  -2   8  -2   41.80    3.60
   2   8   2   41.90    3.60
  -2   8  -2   39.30    3.30
   2  -8  -2   44.30    3.80
   2  -8  -2   44.00    3.70
   2   8  -2   39.30    3.50
   2   8  -2   42.10    3.50
   2  -8   2   44.40    3.70
  -2   8   2   39.90    3.50
  -2  -8  -2   42.60    3.10
  -2   9  -2    1.10    0.80
  -2   9  -2    3.30    1.20
   2  -9  -2    4.60    1.50
   2   9  -2    3.50    1.20
   2  -9   2    4.20    1.40
  -2  -9  -2    2.90    1.20
   2   9  -2    2.20    0.90
  -2   9   2    4.40    1.40
   2 -10  -2    8.30    1.80
  -2  10  -2    7.70    1.50
  -2  10  -2    9.50    1.60
  -2  10   2   10.40    1.80
   2  10  -2    8.10    1.60
   2  10  -2    9.50    1.90
  -2  11  -2  387.96   16.70
   2 -11  -2  360.46   16.90
  -2  11   2  396.36   16.60
  -3   0   2  886.31   36.40
  -3   0  -2  909.81   42.70
   3   0   2  955.50   36.40
  -3   0  -2  890.01   75.89
   3   0  -2  896.61   36.60
   3   0   2  969.40   79.39
  -3   0   2  923.41   42.70
  -3   0  -2  850.81   36.30
   3   0   2  871.51   36.30
  -3   0  -2  861.71   36.10
   3   0  -2 1004.90   37.80
  -3   0   2  939.91   42.60
   3   0  -2  884.61   36.20
  -3   0   2  888.41   39.40
   3   0  -2  814.52   72.99
  -3   0   2  964.70   36.10
  -3   0  -2  915.11   36.10
  -3   0  -2  832.52   39.00
   3   0   2  923.71   43.50
   3   0   2  849.22   40.90
   3   0  -2  882.31   73.59
   3   0   2  887.51   36.90
  -3  -1   2  864.31   38.40
   3  -1  -2  846.02   35.80
   3  -1  -2  931.11   78.19
  -3  -1   2  861.91   35.40
   3  -1  -2  873.41   80.79
   3   1   2  777.22   35.30
   3   1   2  886.81   35.10
   3   1   2  877.51   42.20
  -3  -1   2  898.31   41.10
  -3   1  -2  806.42   78.69
   3   1   2  860.21   69.49
  -3   1  -2  871.41   35.30
  -3  -1   2  884.11   35.10
   3   1   2  866.51   39.30
  -3   1  -2  927.31   42.80
  -3   1  -2  842.32   35.50
   3  -1  -2  955.70   35.80
  -3   1  -2  826.52   38.30
  -3  -1   2  878.61   41.00
   3   1  -2  922.81   35.50
  -3  -1  -2  826.52   35.40
   3  -1   2  841.32   76.39
  -3  -1  -2  781.92   74.49
   3   1  -2  941.61   35.60
   3   1  -2  892.11   35.40
  -3   1   2  887.71   41.90
  -3   1   2  920.31   35.30
  -3  -1  -2  898.01   35.20
  -3   1   2  901.31   42.70
  -3  -1  -2  908.81   38.60
  -3  -1  -2  838.02   35.10
  -3   1   2  885.31   38.80
   3   1  -2  731.83   78.29
   3  -1   2  909.61   43.20
   3  -1   2  789.92   35.70
   3  -1   2  890.61   36.30
   3   1  -2  795.62   73.99
  -3   1   2  953.10   36.60
  -3  -1  -2  923.11   41.70
  -3   2  -2  348.77   17.50
  -3   2  -2  360.86   66.79
  -3   2  -2  336.37   14.40
   3   2   2  320.97   14.60
   3   2   2  332.17   17.40
   3  -2  -2  333.77   14.50
  -3  -2   2  360.26   21.00
   3  -2  -2  339.77   60.39
  -3   2  -2  328.87   21.80
  -3   2  -2  311.37   14.20
   3   2   2  246.38   43.90
   3  -2  -2  300.27   57.99
   3   2   2  384.36   22.00
  -3  -2   2  346.57   14.00
   3  -2  -2  356.16   14.80
  -3  -2   2  320.57   14.30
   3  -2  -2  321.97   15.00
  -3   2   2  356.06   21.60
   3  -2   2  352.06   14.70
   3   2  -2  349.27   14.50
   3  -2   2  333.87   14.60
  -3   2   2  377.46   14.80
   3   2  -2  341.67   14.60
  -3  -2  -2  358.26   14.10
  -3  -2  -2  311.57   17.20
   3   2  -2  421.06   48.60
   3  -2   2  316.77   15.40
  -3  -2  -2  325.77   14.10
   3  -2   2  340.67   25.40
  -3   2   2  366.46   22.70
  -3  -2  -2  295.27   49.40
   3  -2   2  320.47   59.69
  -3   2   2  343.37   17.80
   3   2  -2  353.96   14.40
  -3  -2  -2  382.26   21.00
   3   2  -2  389.76   45.20
  -3  -2  -2  339.27   14.40
  -3  -3   2 1701.73   69.29
  -3  -3   2 1628.84   64.29
   3   3   2 1441.46  103.99
   3  -3  -2 1562.04   65.79
   3  -3  -2 1559.44   65.39
  -3  -3   2 1846.62   69.59
   3   3   2 1597.94   64.89
   3   3   2 1601.64   64.69
  -3   3  -2 1527.55   73.39
  -3   3  -2 1716.73  127.29
   3   3   2 1591.04   71.39
  -3  -3  -2 1671.63  113.79
   3   3  -2 1591.54   90.89
   3  -3   2 1601.04   66.99
   3  -3   2 1711.63   65.29
   3   3  -2 1603.64   64.59
   3  -3   2 1656.53   74.49
  -3  -3  -2 1660.43   64.39
   3   3  -2 1663.53   91.59
  -3   3   2 1533.15   74.39
  -3   3   2 1652.03   73.39
  -3  -3  -2 1656.33   64.79
   3  -3   2 1627.74   65.09
   3   4   2   12.40    2.50
  -3   4  -2   55.49   72.39
   3   4   2 -109.09   75.99
  -3   4  -2   19.20    3.60
   3  -4  -2   12.40    1.50
  -3   4  -2   -6.00   11.60
   3  -4  -2   16.20    2.90
   3   4   2    1.10    8.40
  -3   4  -2   13.00    1.40
   3   4   2   15.70    1.80
   3  -4  -2  -28.50   72.09
  -3   4  -2   12.40    1.40
   3   4  -2   12.60    1.50
  -3   4   2   12.80    1.50
   3  -4   2   14.10    1.70
   3   4  -2    9.90    1.40
   3  -4   2   -5.20   11.80
   3   4  -2   12.40    1.40
   3  -4   2   16.90    1.80
  -3   4   2   13.50    3.30
  -3  -4  -2   46.00   60.09
  -3  -4  -2   11.90    8.00
   3  -4   2   48.80   81.89
  -3  -4  -2   11.20    1.10
  -3   4   2   29.90   12.70
   3  -5  -2 2042.20   82.19
  -3   5  -2 2108.19   81.59
   3   5   2 2028.00   80.99
   3  -5  -2 1987.60   81.79
   3  -5  -2 1687.03  184.28
  -3  -5  -2 2098.49   85.29
   3  -5   2 2007.90   81.89
   3   5  -2 2004.20   81.59
   3  -5   2 1694.23  194.58
  -3   5   2 2141.29   81.89
   3  -5   2 2105.09   82.19
   3  -5   2 2078.29   96.29
  -3  -5  -2 2111.89   80.79
   3   5  -2 2045.90   81.79
  -3   5   2 1909.71   95.79
  -3   6  -2   47.10    3.10
  -3   6  -2   28.10    5.10
   3  -6  -2   47.80    3.80
   3  -6  -2   94.79  278.77
  -3   6  -2   48.50    5.10
   3  -6  -2   48.00    3.50
  -3   6  -2   48.60    3.60
   3   6   2   42.80    4.00
   3   6  -2   45.30    3.40
   3  -6   2  126.49  249.97
   3  -6   2   50.29    3.80
   3   6  -2   48.90    3.50
  -3   6   2   51.19    5.80
  -3   6   2   47.60    3.30
  -3  -6  -2   46.70    2.80
   3  -6   2   46.70    3.80
   3  -7  -2   62.49    4.60
   3  -7  -2   55.89    4.20
  -3   7  -2   59.19    4.40
  -3   7  -2   53.99    2.90
  -3   7  -2   52.89    4.40
  -3   7   2   52.79    5.70
   3  -7   2   55.99    4.30
   3   7  -2   52.39    4.00
  -3  -7  -2   57.79    3.40
   3  -7   2   51.09    4.30
  -3   7   2   52.99    3.50
   3   7  -2   63.39    4.30
  -3   8  -2  103.79    6.10
   3  -8  -2  113.99    7.00
  -3   8  -2  107.19    6.50
   3  -8  -2  113.09    6.60
   3  -8   2  104.59    6.40
   3  -8   2  104.09    7.00
   3   8  -2  111.89    6.30
   3   8  -2  100.29    6.30
   3  -9  -2  113.69    6.90
   3  -9  -2  122.99    7.60
  -3   9  -2  112.39    7.50
  -3   9  -2  140.79    8.70
   3  -9   2  126.99    7.70
  -3  -9  -2  135.39    7.70
   3   9  -2  129.99    8.10
  -3   9   2  142.69    9.40
   3   9  -2  107.99    7.00
   3 -10  -2    7.30    2.00
  -3  10  -2   12.60    2.00
  -3  10   2    6.90    1.30
   3 -11  -2  559.44   24.50
  -3  11  -2  619.14   24.10
   3 -11   2  536.15   24.90
   4   0   2  302.57   58.29
  -4   0  -2  363.66   15.80
  -4   0   2  389.56   25.20
  -4   0   2  363.86   19.50
  -4   0   2  351.66   15.80
  -4   0  -2  382.86   21.50
   4   0   2  393.46   16.10
   4   0  -2  370.66   15.60
  -4   0  -2  392.86   70.19
  -4   0  -2  374.56   24.50
  -4   0   2  369.36   24.20
   4   0  -2  478.65   78.59
   4   0  -2  287.87   61.19
   4   0  -2  353.36   15.60
   4   0   2  365.66   16.30
  -4   1  -2    8.10    1.00
   4   1   2   13.70    8.30
  -4   1  -2    6.50    2.30
   4   1   2    8.10    1.30
  -4  -1   2   11.40    6.80
  -4   1  -2  108.49   58.19
  -4  -1   2    8.20    0.90
   4  -1  -2   10.10    1.70
   4   1   2   70.39   44.00
   4  -1  -2  -53.69   57.79
  -4   1  -2    8.20    1.20
   4  -1  -2   43.80   58.39
  -4   1  -2    9.90    8.20
  -4  -1   2    8.60    1.10
  -4  -1   2   10.10    3.00
   4  -1  -2    7.40    1.30
   4   1   2    7.60    3.70
  -4   1   2   11.80    1.20
   4  -1   2   94.49   52.79
  -4  -1  -2    5.30    7.70
   4  -1   2   13.10    9.50
   4   1  -2    8.80   49.80
  -4   1   2   11.90    8.30
  -4   1   2   11.40    3.10
   4  -1   2    8.80    1.80
  -4  -1  -2    7.80    2.60
  -4  -1  -2    7.40    2.00
   4   1  -2    7.40    1.20
   4   1  -2   11.10    1.50
  -4   1   2    5.50    8.00
   4  -1   2    5.10    1.30
  -4  -1  -2   64.09   59.19
  -4   1   2    7.60    1.20
  -4  -1  -2    7.20    1.00
   4   2   2  137.19   10.10
  -4  -2   2  139.89    6.50
   4  -2  -2   54.19   64.99
  -4   2  -2  127.09    6.40
   4  -2  -2  131.19  113.59
  -4  -2   2  138.99   15.30
  -4  -2   2  162.58   15.70
   4  -2  -2  136.19    7.30
  -4   2  -2  141.79   17.80
  -4  -2   2  132.29    6.70
  -4   2  -2  132.09   64.79
  -4   2  -2  144.69    7.00
  -4   2  -2  141.39   10.00
   4   2   2  188.88   55.69
   4   2   2  162.68   18.40
   4  -2   2  217.98   75.19
  -4   2   2  140.69    7.00
  -4   2   2  146.29   18.30
  -4  -2  -2  145.89   14.70
   4  -2   2  136.59    7.70
   4  -2   2  139.29    7.30
   4   2  -2  134.59    6.90
  -4  -2  -2  132.49    6.70
   4   2  -2  201.18   55.19
   4  -2   2  162.98   20.50
  -4   2   2  133.49    6.40
  -4  -2  -2  144.19    6.40
  -4  -2  -2  168.48   65.19
  -4   2   2  127.19   16.80
   4   2  -2   42.70   50.59
  -4  -2  -2  144.59    6.40
  -4   2   2  154.98   10.50
  -4   3  -2  439.86   21.90
   4   3   2  425.06   72.29
  -4   3  -2  426.56   17.70
   4   3   2  403.26   28.50
   4  -3  -2  357.46   92.09
   4  -3  -2  424.06   17.60
  -4   3  -2  409.36   86.99
   4   3   2  378.16   21.10
   4  -3  -2  424.06   17.90
   4   3   2  392.56   17.40
  -4  -3   2  407.96   25.60
  -4  -3   2  476.65   26.30
   4  -3  -2  397.56  106.99
   4  -3  -2  402.86   18.30
   4  -3   2  325.97   93.89
  -4  -3  -2  430.16   26.60
   4   3  -2  401.06   17.20
   4   3  -2  393.46   61.79
  -4   3   2  414.56   17.70
  -4  -3  -2  382.06   16.70
  -4   3   2  416.96   22.00
   4  -3   2  382.96   18.60
  -4   3   2  360.06   30.80
  -4   3   2  379.06   16.80
  -4  -3  -2  381.66   17.10
   4   3  -2  460.55   63.69
   4  -3   2  411.86   32.80
   4  -3   2  416.56   17.80
   4   3  -2  395.66   17.20
  -4  -3  -2  360.16   86.89
   4  -3   2  400.76   17.50
  -4  -3  -2  403.36   16.80
  -4   3   2  395.16   29.10
  -4   4  -2  683.03   31.00
   4   4   2  588.34   28.10
  -4  -4   2  606.24   24.90
   4  -4  -2  332.37  124.49
   4   4   2  595.24   25.50
  -4  -4   2  634.54   30.80
   4  -4  -2  597.94  137.79
   4  -4  -2  624.04   26.40
   4   4   2  597.04   25.40
  -4  -4   2  666.43   30.80
  -4   4  -2  481.45  124.99
   4   4   2  505.45   89.49
   4  -4  -2  632.54   26.00
   4   4   2  560.94   35.70
  -4   4  -2  627.34   26.00
  -4  -4  -2  614.94   25.10
  -4  -4  -2  618.94   35.40
  -4  -4  -2  612.24   25.10
   4   4  -2  618.64   25.60
   4  -4   2  524.45  151.38
   4   4  -2  591.04   25.10
   4  -4   2  636.24   26.30
   4  -4   2  616.54   26.00
  -4   4   2  572.54   25.30
   4  -4   2  606.84   42.60
   4   4  -2  635.44   26.00
  -4   4   2  636.84   31.10
  -4   4   2  621.34   26.10
  -4   4   2  572.94   40.90
   4  -5  -2  257.77  230.78
   4  -5   2   65.39  340.07
  -4  -5  -2   18.70  110.59
  -4  -5  -2   -5.00   13.20
   4   6   2  425.46   19.40
   4  -6  -2  454.35   20.30
  -4   6  -2  511.45   24.90
  -4   6  -2  445.76   20.00
  -4  -6   2  434.56   18.70
   4  -6  -2  453.25   20.80
  -4   6  -2  465.15   19.90
   4   6  -2  452.05   19.90
  -4  -6  -2  449.86   19.10
  -4   6   2  486.75   25.60
   4   6  -2  438.26   19.80
   4  -6   2  491.15   21.40
  -4   6   2  465.25   20.20
   4  -6   2  461.45   20.50
   4  -7  -2  252.87   12.30
  -4   7  -2  246.38   12.00
  -4   7  -2  231.78   10.90
   4  -7  -2  242.58   12.70
  -4   7  -2  260.97   14.40
   4  -7   2  254.27   12.40
  -4   7   2  239.38   11.60
   4   7  -2  250.27   11.80
   4   7  -2  241.68   11.70
   4  -7   2  233.48   12.60
  -4   7   2  261.77   16.00
  -4  -7  -2  247.78   11.10
  -4   8  -2  807.72   35.50
  -4   8  -2  867.81   35.20
   4  -8  -2  830.92   36.40
   4  -8  -2  841.02   35.70
  -4   8   2  823.12   36.50
   4   8  -2  836.02   35.30
   4  -8   2  844.92   35.90
  -4  -8  -2  872.01   34.70
   4   8  -2  845.82   35.30
   4  -8   2  846.32   36.60
  -4   9  -2   43.00    3.40
   4  -9  -2   46.70    4.30
  -4   9  -2   54.49    4.00
   4  -9  -2   50.19    3.90
  -4   9   2   49.10    3.80
   4   9  -2   49.70    3.60
   4   9  -2   51.59    3.90
   4  -9   2   50.39    4.00
  -4  -9  -2   43.80    3.40
  -4  10  -2    4.00    1.00
   4 -10  -2    3.50    1.50
  -4  10  -2    2.10    1.00
  -4  10   2    1.30    0.60
   4  10  -2    1.00    1.20
   4  10  -2    3.40    2.70
   5   0  -2   93.59   86.99
  -5   0   2   18.40    2.00
   5   0   2   20.00    2.30
  -5   0  -2   18.40    1.60
   5   0  -2  135.59   90.19
   5   0   2   76.29   76.09
  -5   0  -2   21.00    2.10
  -5   0   2   24.50    1.90
  -5   0  -2   19.30    1.70
  -5   0  -2   25.50    5.10
  -5   0  -2   -0.30   12.60
   5   0  -2   17.90    2.10
  -5   0   2   29.50   13.10
  -5   0   2   20.40   13.20
   5   0   2   17.10    2.70
   5   0   2   19.00   13.00
  -5   0   2   13.80    4.00
   5   0   2   20.30    2.10
  -5   0  -2  -33.50   83.69
  -5  -1   2  542.85   23.20
  -5   1  -2  546.05  108.39
  -5   1  -2  529.15   22.80
  -5   1  -2  556.44   28.20
  -5  -1   2  564.84   37.00
   5  -1  -2  314.47  102.79
   5  -1  -2  543.45  113.59
   5  -1  -2  551.54   23.80
   5   1   2  550.84   23.70
  -5   1  -2  509.25   36.90
  -5  -1   2  602.54   41.60
   5  -1  -2  557.74   23.30
  -5   1  -2  520.65   22.60
  -5  -1   2  541.05   22.70
   5  -1  -2  544.05   23.10
   5   1   2  411.86   89.49
  -5   1  -2  582.44   23.50
   5  -1   2  703.73  120.09
  -5  -1  -2  549.25   22.70
   5   1  -2  557.54   23.50
   5   1  -2  548.35   22.90
   5  -1   2  546.95   23.10
  -5   1   2  508.85   38.60
   5   1  -2  584.64  105.39
  -5   1   2  530.05   22.80
  -5  -1  -2  535.05   34.90
  -5  -1  -2  536.25   23.20
   5  -1   2  525.75   37.80
  -5  -1  -2  553.04   22.80
   5  -1   2  591.84   24.20
  -5   1   2  567.94   28.70
   5   1  -2  560.74   23.00
  -5   1   2  555.84   23.50
  -5   2  -2  213.38   10.60
  -5   2  -2  249.08   29.10
  -5  -2   2  245.18   10.60
   5   2   2  202.28   92.19
  -5   2  -2  320.17  133.19
   5  -2  -2  241.88   11.90
   5   2   2  224.18   11.20
  -5  -2   2  232.58   11.00
   5  -2  -2  250.67   11.50
  -5  -2   2  267.27   25.60
  -5  -2   2  265.47   27.40
   5  -2  -2  244.18   11.10
   5   2   2  248.38   28.80
  -5   2  -2  249.68   11.40
  -5   2  -2  242.58   15.50
  -5   2  -2  235.18   10.60
   5  -2  -2  195.98  109.39
  -5   2   2  233.28   10.60
   5   2  -2  232.58   11.10
  -5  -2  -2  161.98  112.69
  -5  -2  -2  241.48   10.60
   5   2  -2  143.09   88.39
   5  -2   2  249.18   11.20
   5   2  -2  227.18   87.99
  -5  -2  -2  243.08   10.50
  -5  -2  -2  242.48   11.10
  -5   2   2  233.58   27.70
  -5  -2  -2  226.98   23.20
   5  -2   2   52.19  108.09
  -5   2   2  169.38   25.40
   5   2  -2  250.27   10.90
   5  -2   2  239.38   12.10
   5  -3  -2   31.20    3.00
   5  -3  -2   29.10    3.10
  -5  -3   2   16.80   27.50
  -5   3  -2   30.50    2.20
   5   3   2   15.00   19.30
  -5  -3   2   28.70   16.00
  -5  -3   2   31.50    2.20
  -5   3  -2   30.00   24.20
  -5   3  -2 -105.59  146.59
   5   3   2  -24.10  102.49
  -5   3  -2   31.90    5.90
   5  -3  -2  -63.99  144.59
  -5   3  -2   29.10    2.70
   5  -3  -2  202.98  224.98
   5   3   2   28.40    5.80
   5   3   2   27.10    2.60
   5  -3  -2   30.10    2.70
  -5   3   2   31.50    6.00
   5   3  -2  160.88   97.09
  -5  -3  -2   31.20    2.30
  -5   3   2   32.70    2.80
   5  -3   2   33.30    3.60
   5   3  -2   28.50    2.70
   5  -3   2  -62.49  154.88
  -5  -3  -2  -82.29  130.29
   5  -3   2   32.00    3.50
  -5  -3  -2   32.80    2.20
   5   3  -2  141.29   96.39
  -5   3   2   48.40   25.70
  -5   3   2   27.50    2.50
  -5   3   2   55.39   20.80
   5  -3   2   31.40    2.90
   5  -3   2   35.00   21.60
   5   3  -2   29.10    2.60
  -5  -3  -2   32.60    3.20
   5   3  -2   33.30    2.60
   5  -4  -2  492.75   21.50
  -5   4  -2  514.85   27.10
   5  -4  -2  501.95   22.70
   5  -4  -2  251.77  251.47
  -5   4  -2  462.55   20.40
  -5  -4   2  445.86   44.80
   5   4   2  503.35   21.10
  -5  -4   2  496.05   20.40
  -5   4  -2  476.85  224.18
   5  -4   2  475.55   22.80
   5  -4   2  514.75   22.00
  -5   4   2  420.66   21.30
   5   4  -2  492.25   20.70
  -5  -4  -2  505.25   20.40
  -5   4   2  506.35   27.60
   5  -4   2  111.49  240.68
   5   4  -2  494.55   21.10
  -5  -4  -2  511.75   20.60
   5  -4   2  524.35   21.70
  -5   4   2  444.46   55.99
   5   5   2  783.12   32.60
   5  -5  -2  773.62   33.50
  -5   5  -2  771.12   39.20
  -5   5  -2  831.02   33.60
  -5   5  -2  794.52   33.00
   5  -5  -2  765.52   34.00
   5  -5  -2  713.83   34.70
   5   5  -2  787.32   33.10
  -5  -5  -2  781.22   32.40
   5  -5   2  791.12   33.60
  -5   5   2  815.92   33.70
  -5   5   2  872.11   33.00
   5   5  -2  781.92   32.90
  -5   5   2  843.32   40.50
  -5  -5  -2  774.82   32.20
   5  -5   2  799.12   34.10
   5  -6  -2  665.13   30.40
  -5   6  -2  716.73   29.60
  -5   6  -2  703.73   35.30
  -5  -6   2  686.13   28.40
   5  -6  -2  771.12   32.40
  -5  -6  -2  691.93   28.70
  -5   6   2  726.03   36.60
   5   6  -2  650.13   29.50
   5   6  -2  660.23   29.10
   5  -6   2  689.03   30.50
  -5   6   2  701.23   29.90
  -5   7  -2  233.18   11.20
  -5   7  -2  220.18   10.60
   5  -7  -2  232.18   11.60
  -5   7  -2  252.87   15.10
   5  -7  -2  215.08   12.00
   5  -7   2  223.98   12.10
   5  -7   2  223.98   11.70
   5   7  -2  215.88   10.90
   5   7  -2  223.38   11.00
  -5   7   2  220.28   15.60
  -5   7   2  219.08   11.00
  -5   8  -2  387.76   16.80
   5  -8  -2  359.56   17.60
  -5  -8  -2  379.66   16.00
  -5   8   2  322.87   15.70
   5   8  -2  384.86   17.00
   5  -8   2  354.16   17.60
   5   8  -2  358.46   16.40
  -5   9  -2   72.39    4.30
   5  -9  -2   72.09    4.70
  -5   9  -2   73.69    4.70
   5  -9  -2   63.29    5.10
   5   9  -2   66.99    5.60
   5   9  -2   68.09    4.40
  -5   9   2   80.69    4.80
   5  -9   2   68.19    4.90
  -5  10  -2    4.00    1.10
  -5  10  -2    6.10    1.30
   5 -10  -2    2.20    1.40
   5 -10  -2    4.50    1.70
   5  10  -2    4.90    1.50
  -5  10   2    5.80    1.20
  -6   0  -2  290.57  161.38
   6   0   2  328.07   15.40
  -6   0  -2  300.27   20.00
  -6   0  -2  327.27   14.90
   6   0  -2  321.07   14.40
   6   0   2  343.37  152.18
   6   0  -2  -10.90  145.89
   6   0  -2  254.77  147.89
   6   0   2  333.57   42.00
  -6   0   2  288.77   42.40
  -6   0   2  327.77   14.90
  -6   0  -2  284.87   37.40
  -6   0   2  333.17   40.00
  -6   0  -2  358.06   14.20
  -6   0   2  324.57   14.20
   6   0   2  293.67   16.40
   6   0  -2  318.27   15.10
  -6   0  -2  319.07   14.30
  -6   1  -2  943.11   39.30
  -6   1  -2  998.90   39.50
   6  -1  -2  610.74  183.68
  -6   1  -2  448.76  210.48
  -6  -1   2  985.10   39.40
  -6  -1   2  929.71   40.00
   6   1   2  998.50   39.60
  -6   1  -2  942.81   40.20
  -6   1  -2  904.31   46.20
   6  -1  -2  944.91   40.60
   6   1   2  854.21   85.59
   6   1   2 1039.40   40.70
   6   1  -2  596.94  181.18
  -6  -1  -2  896.81   58.19
  -6  -1  -2 1008.30   39.30
  -6  -1  -2  977.60   40.10
  -6  -1  -2  901.61   39.30
  -6   1   2  995.90   40.30
   6   1  -2 1048.00   39.90
   6   1  -2  984.70   40.30
   6  -1   2 1018.90   39.90
  -6   1   2  953.70   63.99
  -6   1   2  965.00   47.40
   6  -1   2  931.31   40.80
   6  -1   2  996.70   39.90
   6  -1   2  876.21   65.09
  -6   1   2  932.21   39.30
  -6  -1  -2 1189.08  266.97
   6  -2  -2  298.27   13.80
   6   2   2  298.37   13.90
  -6  -2   2  205.18   49.30
  -6   2  -2  271.07   18.70
   6  -2  -2  303.07   13.60
  -6  -2   2  258.17   13.40
  -6   2  -2  291.87   12.90
  -6   2  -2  214.68   38.60
   6  -2  -2  323.37  228.28
  -6  -2   2  307.77   13.20
  -6   2  -2  278.27   13.00
  -6   2  -2  297.97   13.90
   6  -2  -2   90.59  218.68
   6   2   2  335.97   41.10
   6  -2  -2  314.27   14.60
  -6   2  -2  391.76  214.28
   6  -2   2  712.53  242.88
  -6   2   2  304.17   14.00
   6  -2   2  297.87   42.20
  -6   2   2  259.87   44.20
   6  -2   2  291.67   13.50
   6   2  -2   49.60  170.88
  -6  -2  -2  297.97   42.80
  -6  -2  -2  282.57   13.50
  -6   2   2  296.47   13.00
   6   2  -2  288.87   13.70
   6   2  -2  298.87   13.40
  -6   2   2  278.17   19.30
  -6   2   2  141.79   57.49
   6  -2   2  289.67   14.60
  -6  -2  -2  300.87   12.90
  -6   3  -2  120.79   11.10
   6   3   2  126.69    6.80
   6  -3  -2  387.96  364.76
  -6  -3   2  101.49   32.00
  -6   3  -2  121.49    6.00
   6   3   2   89.69   40.10
  -6   3  -2  120.49    7.00
   6  -3  -2  112.59    7.50
   6  -3  -2  113.19    6.70
  -6  -3   2  117.79    6.10
  -6   3  -2 -242.88  288.47
   6  -3  -2  114.59    7.40
  -6   3   2  107.69    6.10
   6   3  -2  122.09    6.60
  -6  -3  -2  115.99    6.10
   6   3  -2  427.26  209.18
  -6   3   2  122.29    7.00
   6  -3   2  376.46  330.37
   6  -3   2  114.79    6.70
  -6   3   2   50.49   46.50
  -6  -3  -2   22.10   32.70
  -6   3   2  110.39   11.10
  -6  -3  -2  126.19    6.00
   6  -3   2  115.69    7.70
   6   3  -2  114.49    6.40
   6   4   2   41.10    3.30
  -6   4  -2   41.60    2.90
  -6   4  -2   40.90    3.60
  -6  -4   2   43.20    3.00
   6  -4  -2   43.70    4.40
  -6   4  -2   46.40    8.10
   6  -4  -2   42.40    3.60
   6  -4   2   29.10    4.20
  -6   4   2   36.40    7.40
   6   4  -2   44.70    3.40
  -6   4   2   41.50    3.20
   6   4  -2   41.60    3.20
  -6   4   2   42.30    3.70
   6  -4   2   44.90    3.70
  -6  -4  -2   45.10    3.10
  -6  -4  -2   44.10    2.90
  -6   5  -2  543.75   24.20
   6  -5  -2  580.24   25.70
   6  -5  -2  523.35   26.10
  -6   5  -2  574.44   31.80
  -6   5  -2  602.04   25.20
   6  -5  -2  545.65   25.60
   6   5   2  563.24   24.00
  -6   5   2  536.85   23.70
  -6  -5  -2  550.84   23.90
   6   5  -2  580.24   25.10
  -6   5   2  591.74   32.70
  -6   5   2  584.94   25.40
   6  -5   2  666.93   28.00
  -6  -5  -2  547.75   23.60
  -6  -6   2   18.80    1.80
  -6   6  -2   20.70    5.40
  -6   6  -2   18.20    2.30
  -6   6  -2   19.30    2.40
   6  -6  -2   18.00    2.50
   6   6  -2   16.00    2.50
   6  -6   2   18.00    2.70
  -6   6   2   21.10    6.00
  -6   6   2   19.90    2.50
  -6  -6  -2   20.70    2.20
  -6   7  -2   56.49    4.10
  -6  -7   2   62.59    3.70
  -6   7  -2   65.59    5.30
   6  -7  -2   50.99    4.80
   6  -7  -2   56.69    4.50
  -6   7  -2   60.79    7.20
  -6   7   2   57.19    8.80
  -6  -7  -2   60.19    3.80
   6   7  -2   60.99    4.40
   6  -7   2   58.89    4.70
   6  -8  -2    0.10    0.80
  -6   8  -2    0.30    0.80
   6   8  -2    0.20    1.00
  -6   8   2   -0.20    1.50
  -6  -8  -2   -0.70    0.90
  -6   8   2   -0.10    3.00
   6  -8   2   -0.70    0.80
  -6   9  -2  141.69    7.00
   6  -9  -2  140.29    8.20
   6  -9  -2  143.29    7.50
   6  -9   2  142.39    7.40
   6   9  -2  138.19    7.20
  -6   9   2  140.59    7.30
   6 -10  -2   -2.50    2.90
  -6  10  -2    0.50    0.60
  -6  10   2    1.90    1.40
   6 -10   2    0.30    2.00
   7   0  -2 -626.04  369.96
   7   0   2    3.70    1.10
   7   0   2  -52.69   61.19
  -7   0   2  159.48   60.99
  -7   1  -2  318.07   14.10
  -7  -1   2  293.77   14.10
   7  -1  -2  314.77   14.60
  -7   1  -2  317.97   14.30
   7   1   2  329.67   15.50
  -7   1  -2  315.77   15.10
  -7  -1   2  300.57   15.00
   7  -1  -2  321.07   15.70
  -7   1  -2  313.67   23.80
  -7  -1  -2  319.07   14.30
  -7  -1  -2  307.87   14.90
  -7  -1  -2  290.67   62.89
   7   1  -2  324.37   15.40
   7  -1   2  330.37   15.90
  -7   1   2  300.87   15.10
  -7   1   2  311.07   14.20
  -7  -1  -2  323.87   14.10
   7  -1   2  323.07   14.70
  -7   2  -2  180.18    9.40
  -7   2  -2  197.38   10.40
   7   2   2  201.58   10.40
   7  -2  -2  187.98   10.90
  -7  -2   2  192.68    9.40
  -7   2  -2  195.68    9.30
  -7   2  -2  193.28   16.30
   7  -2  -2  202.28   10.00
  -7  -2  -2  180.08    9.40
  -7   2   2  198.38   10.50
  -7   2   2  188.38   16.90
  -7  -2  -2  176.78    9.90
  -7  -2  -2  194.28    9.20
   7  -2   2  212.28   10.10
  -7   2   2  199.18    9.60
  -7   2   2  183.18    9.30
   7   2  -2  201.98   10.30
   7  -2   2  194.98   11.10
   7  -3  -2 1119.19   47.30
   7   3   2 1117.69   46.00
   7  -3  -2  977.80   45.80
  -7   3  -2  973.10   53.49
   7  -3  -2 1127.49   46.00
  -7   3  -2 1079.49   44.80
  -7  -3   2 1113.29   45.10
  -7   3   2 1247.18   47.80
   7  -3   2 1061.09   47.40
  -7  -3  -2 1105.89   45.20
   7   3  -2 1107.39   45.60
   7   3  -2 1117.99   45.80
  -7   3   2 1121.29   45.20
  -7   3   2 1071.99   55.79
  -7  -3  -2 1125.99   44.80
   7  -3   2 1117.79   46.00
  -7  -4   2   93.99    5.40
   7  -4  -2   90.09    6.30
  -7   4  -2   91.99    6.20
  -7  -4   2   90.99    5.50
   7   4   2   96.79    5.80
  -7   4  -2   85.89   10.40
   7  -4  -2   89.19    6.00
  -7   4  -2   83.89    5.20
  -7   4   2   93.89    6.40
   7   4  -2  107.69    8.00
   7  -4   2   92.79    7.40
  -7   4   2   90.89    5.40
   7   4  -2   94.79    5.90
  -7  -4  -2   94.49    5.40
   7  -4   2   94.99    6.20
  -7   4   2   99.99   11.60
   7  -5  -2  400.36   19.00
   7  -5  -2  411.76   20.40
  -7  -5   2  399.86   17.70
  -7   5  -2  433.66   19.30
  -7   5  -2  412.56   26.30
   7   5   2  415.26   18.00
  -7   5  -2  392.26   18.00
  -7  -5  -2  419.96   17.60
   7   5  -2  403.46   18.60
   7  -5   2  431.36   19.30
  -7  -5  -2  412.86   19.50
  -7   5   2  399.86   17.70
  -7   5   2  413.56   26.90
  -7   5   2  431.06   19.60
   7  -5   2  403.76   20.60
   7  -6  -2  179.08   10.80
  -7   6  -2  191.58   15.80
   7  -6  -2  196.78   10.50
  -7  -6   2  199.08    9.40
  -7   6  -2  226.58   12.90
  -7   6  -2  196.08    9.70
  -7   6   2  196.98   16.50
   7   6  -2  197.38   10.20
   7  -6   2  203.48   10.70
  -7  -6  -2  193.28    9.60
  -7  -6  -2  173.58    9.00
  -7   6   2  221.98   11.40
  -7   7  -2    6.20    1.30
  -7  -7   2    6.00    1.30
   7  -7  -2    5.30    2.00
  -7   7  -2    5.10    3.40
   7  -7  -2    5.60    1.30
   7  -7   2    7.90    1.80
  -7   7   2   10.20    4.70
   7   7  -2    4.40    1.60
  -7   7   2    6.50    1.60
   7  -8  -2  105.69    6.90
   7  -8  -2  106.49    6.30
  -7   8   2  109.69    6.10
  -7   8   2  108.79    9.90
   7  -8   2  114.79    6.60
  -7   9  -2  366.16   15.60
   7  -9  -2  366.86   16.20
  -7   9  -2  361.26   15.70
  -7   9   2  394.46   16.10
   7  -9   2  346.37   18.70
  -8   0  -2  102.99    5.60
   8   0  -2   99.79    6.80
  -8   0   2   90.69    5.60
  -8   0   2   98.59    5.80
   8   0  -2   94.99    5.90
   8   0   2   91.79    5.70
  -8   0   2   89.69    6.50
   8   0   2   95.79    6.80
  -8   0  -2   92.89    5.70
  -8  -1   2   67.09    4.40
  -8   1  -2   61.89    4.90
  -8  -1   2   68.49    4.40
   8  -1  -2   60.49    5.30
  -8   1  -2   56.69    4.30
  -8  -1   2   61.49    5.10
  -8   1  -2   57.59    4.00
   8   1   2   59.69    5.20
  -8   1   2   62.29    5.00
   8   1  -2   63.79    5.10
  -8   1   2   60.29    4.30
  -8  -1  -2   61.39    4.30
   8  -1   2   64.49    4.70
  -8   1   2   60.79    4.20
  -8  -1  -2   65.19    4.10
   8  -1   2   63.59    5.50
   8   2   2  283.17   14.30
  -8  -2   2  286.37   13.30
  -8   2  -2  270.37   22.50
   8  -2  -2  275.07   14.90
  -8   2  -2  282.97   14.40
  -8  -2   2  293.87   13.40
  -8   2  -2  287.27   13.10
   8  -2  -2  291.67   13.80
  -8  -2  -2  299.47   13.50
  -8   2   2  262.67   13.10
   8  -2   2  290.97   15.30
  -8  -2  -2  284.07   13.00
  -8   2   2  290.67   14.60
   8   2  -2  280.67   14.20
  -8   2   2  295.07   13.50
   8  -2   2  282.67   13.90
  -8  -3   2  668.63   28.30
   8  -3  -2  706.53   29.40
  -8   3  -2  632.74   28.10
  -8   3  -2  666.53   29.70
  -8   3  -2  685.83   41.70
   8   3   2  673.33   29.40
   8  -3  -2  665.03   30.60
  -8   3   2  632.64   39.90
   8   3  -2  672.73   29.30
   8  -3   2  690.33   31.00
   8  -3   2  665.23   29.20
  -8   3   2  693.23   30.10
  -8   3   2  697.43   28.50
   8  -3   2  643.54   29.20
  -8  -3  -2  678.33   28.10
   8   4   2   69.39    4.80
   8  -4  -2   71.99    5.20
  -8  -4   2   75.69    4.60
  -8   4  -2   54.99   10.70
   8  -4  -2   59.69    5.80
  -8   4  -2   61.19    4.00
  -8  -4   2   65.29    4.20
  -8   4  -2   73.09    5.30
  -8  -4  -2   68.19    4.60
  -8  -4  -2   69.89    4.20
   8  -4   2   61.39    5.40
   8  -4   2   71.09    5.20
  -8   4   2   67.19    4.30
   8  -4   2   71.69    7.20
  -8   4   2   67.39    5.40
  -8   4   2   67.99   12.50
   8   4  -2   69.29    4.60
   8  -5  -2    2.10    1.00
  -8  -5   2    4.10    1.10
  -8   5  -2    5.00    1.60
  -8  -5  -2    4.60    1.20
   8  -5   2    4.30    1.40
  -8   5   2    3.20    1.30
   8  -5   2    5.90    1.90
  -8  -5  -2    5.40    1.50
   8  -6  -2   76.89    5.30
  -8   6  -2   72.39    4.50
  -8   6  -2   76.79    5.10
  -8   6   2   76.39    5.40
   8  -6   2   75.79    5.80
   8  -6   2   75.19    5.30
  -8   6   2   72.99   12.00
  -8   7  -2   20.90    2.70
  -8   7  -2   23.50    2.50
   8  -7  -2   19.20    2.40
  -8   7  -2   15.40    8.10
  -8  -7   2   20.40    2.10
   8  -7   2   19.90    3.10
  -8   7   2   25.90   10.00
  -8   7   2   20.20    2.70
  -8  -7  -2   22.20    2.20
   8  -7   2   24.90    2.70
   8  -8  -2   82.49    4.90
   8  -8   2   86.39    5.00
  -8   8   2   83.39    4.60
   8  -8   2   70.79    5.60
  -9   0   2 1456.65   58.09
   9   0   2 1443.26   59.79
  -9   0   2 1403.76   57.99
  -9   0  -2 1389.56   59.29
  -9   0  -2 1370.06   58.09
  -9   0  -2 1480.65   57.79
   9   0  -2 1478.35   59.89
  -9   0   2 1363.86   59.59
  -9   1  -2  167.88    9.80
   9  -1  -2  178.88   10.50
  -9  -1   2  173.48    9.00
   9   1   2  171.88   10.10
  -9   1  -2  182.38    8.80
   9  -1  -2  171.38    9.00
  -9  -1   2  179.18    9.00
  -9  -1  -2  182.58    9.20
  -9  -1  -2  161.98    9.90
  -9   1   2  166.38    8.90
  -9   1   2  162.38   10.00
   9  -1   2  167.88    9.10
   9   1  -2  175.98   10.10
   9  -1   2  177.78   10.60
  -9   1   2  177.08    9.00
  -9  -1  -2  183.78    8.80
  -9   2  -2  623.64   28.20
   9  -2  -2  616.04   27.30
   9   2   2  641.14   28.20
  -9  -2   2  647.44   27.20
  -9  -2   2  652.53   27.00
  -9   2  -2  643.74   26.70
   9  -2  -2  603.94   28.80
   9   2  -2  629.94   28.10
  -9   2   2  623.04   28.50
   9  -2   2  617.44   29.00
  -9  -2  -2  640.84   27.30
   9  -2   2  628.74   27.50
  -9  -2  -2  651.43   26.70
  -9   2   2  621.44   26.90
  -9   3  -2   23.70    2.90
   9  -3  -2   20.30    3.20
  -9  -3   2   17.10    2.20
  -9  -3   2   17.70    2.00
   9   3   2   16.60    2.40
  -9   3  -2   17.80    2.00
   9  -3  -2   17.90    2.40
  -9  -3  -2   17.20    2.30
   9  -3   2   13.90    2.90
  -9  -3  -2   18.70    2.00
  -9   3   2   16.60    2.70
   9  -3   2   15.80    2.40
  -9   3   2   18.50    2.20
   9   3  -2   15.80    2.40
  -9   4  -2    6.00    6.20
   9  -4  -2    4.40    1.80
   9  -4  -2    7.40    1.70
   9   4   2    5.30    1.40
  -9  -4   2    5.20    1.30
  -9  -4   2    3.00    1.00
  -9   4  -2    5.50    1.10
  -9   4   2    6.50    1.20
   9   4  -2    6.10    1.50
  -9  -4  -2    3.50    1.00
   9  -4   2    5.50    1.60
  -9  -4  -2    7.20    1.30
   9  -4   2    9.40    2.60
  -9   4   2    7.80    2.00
   9  -5  -2  111.59    6.90
  -9  -5   2  121.69    6.90
   9  -5  -2  121.79    8.20
  -9  -5   2  123.39    6.60
  -9   5  -2  111.59    7.20
  -9  -5  -2  126.19    6.10
  -9  -5  -2  123.89    6.70
  -9   5   2  127.89   19.10
   9  -5   2  133.49    7.40
  -9   5   2  116.29    7.50
  -9  -6   2  120.89    6.30
  -9   6  -2  114.69    6.70
   9  -6  -2  128.39    6.90
   9  -6   2  118.99    6.90
  -9  -6  -2  119.39    6.40
  -9   6   2  117.99    7.10
  -9  -7   2   30.60    2.50
   9  -7  -2   31.60    2.70
  -9   7   2   33.50    2.90
   9  -7   2   31.00    2.80
  -9  -7  -2   37.70    4.20
 -10   0  -2   20.60    2.80
  10   0  -2   26.10    3.30
 -10   0  -2   21.40    2.20
 -10   0   2   25.90    3.90
  10   0   2   24.70    3.10
 -10   0  -2   25.30    3.90
 -10   0   2   24.00    2.40
 -10   1  -2    8.00    1.50
 -10   1  -2    6.30    2.10
  10  -1  -2    7.50    2.00
  10   1   2    6.30    2.00
 -10  -1   2    5.50    1.20
 -10   1   2    7.10    2.50
 -10  -1  -2    7.40    1.40
 -10   1   2    7.00    1.50
  10  -1   2    6.10    1.80
  10   1  -2    5.50    1.70
 -10   2  -2   12.00    1.50
  10  -2  -2   11.00    2.60
 -10  -2   2   10.10    1.70
  10  -2  -2    6.20    1.60
 -10   2  -2    9.20    2.00
 -10  -2   2    6.90    2.30
  10   2   2    6.70    1.80
 -10  -2  -2    9.00    1.80
 -10   2   2    7.80    1.60
  10  -2   2   10.80    2.70
 -10   2   2   10.40    2.70
  10  -2   2    7.90    1.70
  10   2  -2   10.10    2.00
 -10  -2  -2    8.70    1.50
  10   3   2   84.09    5.30
 -10   3  -2   75.59    5.70
  10  -3  -2   78.29    5.00
 -10  -3   2   76.49    4.50
 -10   3  -2   69.39    4.30
 -10  -3   2   75.89    4.90
  10  -3  -2   78.29    6.00
 -10   3   2   73.79    5.90
 -10  -3  -2   79.59    5.00
  10  -3   2   83.09    5.10
 -10  -3  -2   79.49    4.50
 -10   3   2   77.69    4.50
  10  -3   2   86.89    6.30
  10   3  -2   79.39    5.10
 -10  -4   2   37.70    3.00
 -10  -4   2   43.20    3.20
 -10   4  -2   37.00    2.90
  10  -4  -2   41.10    3.30
 -10   4  -2   43.70    4.00
  10   4   2   48.60    3.50
  10  -4  -2   24.40    4.90
  10  -4   2   34.50    4.30
  10  -4   2   37.00    3.30
 -10   4   2   37.70    2.70
 -10  -4  -2   40.30    3.20
 -10   4   2   42.10    4.00
 -10  -4  -2   44.90    3.10
 -10   5  -2   42.90    3.70
  10  -5  -2   47.70    3.50
  10  -5  -2   49.99    5.80
 -10  -5   2   47.60    3.30
 -10  -5  -2   45.90    3.30
 -10   5   2   39.20    3.40
 -10   5   2   47.60    4.20
  10  -5   2   45.70    3.40
 -10  -5  -2   47.60    3.60
  10  -6  -2  143.69    7.40
 -10  -6   2  138.39    6.80
  10  -6   2  135.19    7.00
 -10  -6  -2  135.99    6.90
  11   0  -2   81.59    5.60
 -11   0   2   79.19    4.60
  11   0   2   78.99    5.50
 -11   0  -2   84.89    4.60
  11   1   2   62.59    4.60
  11  -1  -2   60.19    4.80
 -11   1  -2   73.49    4.70
 -11  -1   2   63.89    3.80
 -11  -1   2   60.59    4.30
 -11  -1  -2   59.99    3.70
  11   1  -2   62.19    4.70
 -11   1   2   62.59    3.90
  11  -1   2   65.19    5.00
 -11  -2   2   52.99    3.70
  11  -2  -2   56.39    4.50
  11   2   2   49.70    3.80
 -11   2  -2   44.00    6.00
 -11  -2   2   53.09    3.30
 -11   2  -2   52.19    3.10
 -11  -2  -2   50.79    3.50
 -11   2   2   44.40    6.10
 -11   2   2   51.79    3.20
  11   2  -2   53.39    3.80
  11  -2   2   54.19    4.40
 -11  -2  -2   46.40    3.90
 -11   3  -2  765.02   35.20
 -11  -3   2  884.11   33.90
  11   3   2  840.52   34.20
 -11  -3   2  829.72   34.40
  11  -3  -2  846.12   35.50
 -11   3  -2  762.62   33.80
 -11  -3  -2  889.91   33.90
 -11   3   2  828.82   36.30
  11  -3   2  842.92   35.50
  11   3  -2  842.12   34.70
 -11  -3  -2  863.31   35.50
 -11   3   2  804.32   33.80
  11  -4  -2    0.90    2.40
  11  -4  -2    4.40    1.70
 -11  -4  -2    0.80    1.30
  11  -4   2    4.70    3.70
 -11  -4  -2    2.10    0.70
   0   0  -3   -7.10   19.60
   0   0  -3    0.20    0.40
   0   0  -3   -0.10    0.50
   0   0   3   -0.40    1.10
   0   0   3   -0.10    3.20
   0   0  -3    0.00    0.30
   0   0  -3    0.30    0.50
   0   0  -3   -0.50    3.00
   0   0   3   11.80   19.70
   0   0   3   -0.40    0.20
   0   1   3    2.90    3.50
   0   1   3   -0.10    1.20
   0  -1   3  -15.00   21.70
   0  -1  -3  -10.70   22.80
   0  -1  -3    0.30    0.30
   0   1  -3    2.10    0.80
   0   1  -3    1.90    0.70
   0   1  -3   29.30   20.00
   0   1  -3    0.90    0.60
   0   1   3    2.70    0.90
   0  -1  -3    0.70    0.80
   0  -1   3    1.30    3.40
   0   1  -3    0.80    0.30
   0  -1  -3    1.90    3.20
   0   1  -3   -0.70    3.50
   0   1  -3    0.20    0.50
   0  -1  -3    1.00    0.70
   0   2  -3   30.30   25.50
   0  -2  -3   34.50    3.60
   0   2   3   13.50   27.90
   0   2  -3   34.40    2.20
   0   2   3   28.10    4.30
   0  -2   3   17.60   24.30
   0  -2  -3   32.20    2.10
   0   2   3   37.20    6.60
   0   2  -3   33.50    3.10
   0  -2  -3   39.40    6.70
   0   2   3   36.90    2.40
   0   2   3   32.50    2.30
   0  -2  -3  -14.30   27.40
   0   2  -3   40.90    6.20
   0  -2  -3   35.00    2.10
   0  -2  -3   32.30    2.70
   0  -2   3   30.10    5.90
   0   2   3   34.00    2.00
   0  -2  -3   35.10    2.20
   0  -3  -3    0.90    0.40
   0   3  -3    1.60    4.50
   0   3  -3    0.40    0.50
   0   3  -3   15.50   29.30
   0  -3  -3   -9.40   33.90
   0  -3  -3    3.10    5.40
   0   3   3    6.60    6.10
   0  -3  -3    0.20    0.40
   0   3  -3    0.10    0.20
   0  -3  -3    0.60    1.50
   0  -3   3    2.60    5.00
   0   3   3  -16.60   38.00
   0  -4  -3  570.54   24.10
   0   4  -3  569.74   27.80
   0   4   3  641.04   79.59
   0  -4  -3  565.14   23.70
   0   4  -3  592.44   24.20
   0   4  -3  540.75   23.30
   0   4  -3  606.84   25.20
   0  -4   3  513.55   59.59
   0  -4   3  525.45   24.00
   0   4   3  587.24   27.40
   0   4  -3  613.14   65.89
   0  -4  -3  598.24   31.60
   0  -4  -3  521.05   78.69
   0  -4   3  589.24   23.80
   0  -4  -3  625.94   24.20
   0  -4   3  642.64   30.20
   0   4   3  586.14   32.50
   0  -5   3  -27.10   45.50
   0   5   3    2.00   13.10
   0  -5  -3   -0.40    0.50
   0  -5   3    1.00    7.20
   0  -5  -3    0.40    0.60
   0   5   3  -18.20   11.50
   0   5   3   -0.70    1.20
   0   5   3    1.60    1.10
   0   5  -3    0.20    0.20
   0  -5  -3  -60.99   79.79
   0   5  -3   -0.20    0.40
   0   5   3    1.80    0.70
   0   5   3   -0.10    0.30
   0   6   3    0.50   21.10
   0  -6  -3   22.60    2.20
   0   6   3   20.60    3.60
   0   6  -3   21.80    2.20
   0  -6   3   22.20    2.20
   0   6  -3   22.40    2.10
   0  -6  -3   21.20    2.10
   0   6   3   28.60   29.00
   0   6   3   22.90    1.70
   0  -7  -3   -0.90    0.60
   0   7  -3    0.40    0.70
   0   7  -3    0.70    0.70
   0  -7   3    2.20    1.10
   0   7   3    0.30    0.80
   0  -7  -3    1.00    0.90
   0  -8  -3    0.50    0.90
   0   8   3    1.80    1.10
   0   8  -3    1.10    0.90
   0   8  -3    1.10    0.80
   0  -9  -3   -1.50    0.80
   0   9   3    1.20    1.50
   0   9  -3   -0.30    0.80
   0   9  -3    1.00    0.80
   0  10  -3   22.60    2.50
   0 -10  -3   19.20    2.60
   0  10  -3   22.20    2.30
   0  11  -3    0.30    1.00
   0  11  -3   -0.30    0.70
   1   0   3   -1.80    2.10
  -1   0  -3   32.00   26.50
   1   0  -3    0.30    0.60
  -1   0  -3    0.30    0.30
   1   0  -3    1.60    0.60
   1   0   3    4.70    3.30
   1   0   3    0.40    0.40
   1   0   3    0.00   21.90
   1   0  -3   -0.50    0.50
  -1   0   3   23.80   22.40
   1   0  -3    1.10    0.60
  -1   0   3   -2.30    3.50
  -1   0  -3    0.80    0.40
  -1   0  -3    0.20    3.30
   1   0  -3    0.30    0.20
   1   0  -3    1.20    0.80
   1   0  -3   -5.00   22.10
   1   0  -3   -0.20    3.30
  -1   0   3    0.80    1.00
  -1   1  -3 4746.33  221.78
   1   1   3 4923.51  188.28
  -1  -1   3 4933.51  193.08
  -1  -1   3 5114.39  220.58
   1  -1  -3 4942.11  193.38
   1   1   3 4788.32  193.88
   1  -1  -3 4940.31  222.88
   1   1   3 4686.93  219.88
   1  -1  -3 4681.93  187.58
  -1   1  -3 4799.52  193.08
  -1   1  -3 4653.13  187.68
   1   1   3 5040.30  187.58
  -1   1  -3 4542.25  187.88
  -1   1  -3 5353.66  187.98
   1   1   3 4169.28  191.68
   1  -1  -3 4985.90  188.28
  -1   1   3 5107.89  194.38
  -1  -1  -3 4503.45  187.48
   1   1  -3 4762.22  187.68
  -1  -1  -3 4678.03  192.98
  -1   1   3 4840.12  188.08
  -1   1   3 4723.53  223.38
  -1  -1  -3 4916.91  223.28
   1  -1   3 4828.72  193.78
   1  -1   3 4733.83  220.78
   1   1  -3 4893.01  187.78
   1  -1   3 4430.76  187.78
   1   1  -3 4651.53  187.58
  -1   1   3 4184.18  191.58
   1   1  -3 4876.91  217.28
   1   1  -3 4870.21  192.48
  -1  -2   3  308.07   17.30
   1   2   3  283.37   18.10
   1  -2  -3  309.57   12.50
   1  -2  -3  274.57   12.60
   1   2   3  298.07   45.10
   1  -2  -3  293.07   12.40
  -1   2  -3  275.27   12.30
   1  -2  -3  274.77   44.30
  -1  -2   3  275.87   12.50
  -1   2  -3  270.47   12.10
   1  -2  -3  285.37   15.70
  -1   2  -3  332.37   47.30
   1  -2  -3  304.77   12.60
  -1   2  -3  316.27   14.60
   1  -2  -3  276.07   18.00
   1   2   3  293.27   15.50
  -1   2  -3  299.07   12.30
  -1  -2   3  291.07   46.00
  -1  -2  -3  292.37   12.30
   1   2  -3  285.07   40.30
   1  -2   3  321.67   45.90
   1  -2   3  311.57   18.80
  -1  -2  -3  301.57   15.80
  -1  -2  -3  305.27   12.30
  -1   2   3  313.07   18.90
  -1  -2  -3  302.67   18.10
  -1  -2  -3  282.07   12.10
   1   2  -3  271.77   12.20
   1   2  -3  312.17   14.00
   1   2  -3  277.97   12.20
  -1   2   3  275.97   15.80
  -1   2   3  297.67   12.60
   1  -2   3  286.37   12.50
  -1   2   3  252.27   45.80
   1   2  -3  304.47   16.60
  -1  -2  -3  260.97   42.50
  -1   3  -3  690.73   68.79
   1  -3  -3  698.93   27.90
   1   3   3  677.73   27.90
   1  -3  -3  633.84   28.20
   1  -3  -3  718.63   31.90
   1  -3  -3  682.93   34.80
   1   3   3  691.73   34.70
   1  -3  -3  695.33   27.60
  -1  -3   3  734.53   32.80
   1  -3  -3  688.13   27.80
   1   3   3  675.63   31.00
   1   3   3  586.54   65.39
  -1  -3   3  627.64   27.70
  -1   3  -3  682.83   27.50
  -1   3  -3  664.63   27.70
  -1   3  -3  644.44   33.30
   1  -3  -3  677.33   75.29
  -1   3  -3  691.93   29.80
   1   3  -3  719.33   60.99
  -1   3   3  652.23   31.60
  -1  -3  -3  703.43   27.70
  -1  -3  -3  622.64   31.80
  -1   3   3  688.83   27.90
   1   3  -3  678.63   27.60
  -1   3   3  720.13   35.80
   1   3  -3  730.83   31.30
   1  -3   3  691.83   34.50
  -1  -3  -3  697.63   27.50
  -1  -3  -3  685.13   73.89
  -1   3   3  644.44   83.19
   1   3  -3  667.93   27.20
   1  -3   3  710.43   27.70
  -1   3   3  682.63   27.80
   1   3  -3  636.44   27.50
   1  -3   3  650.83   27.80
  -1   4  -3  207.18   16.90
   1  -4  -3  219.68    9.60
   1  -4  -3  216.18   19.10
   1   4   3  168.98   61.69
   1  -4  -3  212.78    9.60
  -1   4  -3  216.48    9.60
   1   4   3  225.28   12.50
   1  -4  -3  118.49   61.79
  -1   4  -3  209.38   11.20
  -1  -4   3  255.97   41.50
  -1  -4   3  231.08   21.30
   1  -4   3  211.88    9.50
  -1  -4  -3  201.98   19.30
  -1  -4  -3  226.68    9.70
   1  -4   3  225.48   17.70
  -1   4   3  222.28   12.40
  -1   4   3  212.08    9.60
  -1   4   3  161.98   21.30
  -1  -4  -3  204.58    9.20
  -1   4   3  223.98    9.70
   1   4  -3  200.58    9.80
   1   4  -3  203.58    9.00
   1  -4   3  199.48    9.60
   1   4  -3  199.38    9.60
   1  -4   3  185.58   66.99
   1   4  -3  214.98    9.80
  -1  -4  -3  241.08   62.59
  -1   4   3  204.68   12.90
  -1   4   3  207.78   19.20
  -1   5  -3  -48.90   65.39
  -1  -5   3   18.50    1.60
  -1   5  -3   15.60    2.50
   1  -5  -3   58.29   93.09
   1   5   3   16.90    1.60
   1   5   3   17.80    1.50
   1  -5  -3   19.80    1.90
   1   5   3   16.80   13.40
   1  -5  -3   18.40    1.90
  -1   5  -3   17.20    1.30
  -1   5  -3   13.60   10.30
  -1   5  -3   16.50    1.80
   1  -5  -3  101.59  101.99
  -1   5   3   13.40   14.80
   1   5  -3   14.50    1.40
   1   5  -3   18.70    1.90
   1  -5   3   17.10    1.80
   1  -5   3   29.10   12.20
  -1  -5  -3    7.60   10.80
  -1   5   3   16.20   14.50
   1   5  -3   21.90    1.90
  -1   5   3   17.70    3.90
   1  -5   3   16.70    2.30
  -1  -5  -3  -69.19   83.79
  -1   5   3   18.90    3.60
   1  -5   3   49.30   72.29
  -1  -5  -3   17.90    1.70
  -1   5   3   23.00    2.30
   1   6   3   10.40    1.80
   1  -6  -3 -129.99  184.98
   1  -6  -3   12.80    3.00
  -1   6  -3    8.70    1.50
  -1  -6   3   12.00    1.50
   1   6   3    9.30    1.80
  -1   6  -3    9.00    1.80
  -1   6   3   10.10    2.60
   1  -6   3    8.60    1.90
   1  -6   3  170.58  116.49
  -1  -6  -3   84.09  162.58
   1  -6   3  -95.49   94.19
  -1   6   3   13.10   28.30
   1  -6   3    9.60    1.80
   1   6  -3    7.40    1.50
  -1  -6  -3    8.50    1.40
  -1   6   3    7.00    1.10
   1   6  -3   10.00    1.40
  -1   7  -3  204.68    9.80
  -1   7  -3  185.08    9.90
   1   7   3  197.28    9.50
   1  -7  -3  187.78    9.70
   1  -7  -3  184.28    9.40
  -1   7   3  204.08   10.30
  -1   7   3  209.18   10.70
   1   7  -3  193.18    9.70
   1  -7   3  190.28    9.70
   1   7  -3  187.58    9.80
  -1  -7  -3  194.48    9.40
   1  -8  -3  419.16   19.20
   1   8   3  427.36   18.40
  -1   8  -3  416.76   19.00
   1  -8  -3  393.06   18.30
  -1   8  -3  439.36   18.70
   1   8  -3  395.86   18.80
   1  -8   3  397.26   18.70
   1   8  -3  421.06   18.60
  -1  -8  -3  407.56   18.30
  -1   8   3  417.66   18.70
  -1   9  -3    4.90    1.40
  -1   9  -3    2.20    1.00
   1  -9  -3    5.50    1.50
   1   9   3    5.40    1.90
  -1  -9  -3    2.60    1.10
   1   9  -3    5.00    1.40
   1   9  -3    2.90    1.10
  -1   9   3    4.00    1.40
   1 -10  -3  473.15   20.90
  -1  10  -3  493.45   20.30
  -1  10  -3  472.65   20.70
   1  10  -3  475.75   20.30
   1 -10   3  423.66   21.40
  -1 -10  -3  468.85   20.50
  -1  10   3  479.45   20.40
   1  10  -3  450.65   20.60
  -1  11  -3  143.49    7.20
  -1  11  -3  140.89    6.80
   1  11  -3  144.29    6.90
   1  11  -3  149.59    7.30
   2   0   3    2.10    0.70
   2   0   3    0.70    0.80
   2   0  -3    0.30    0.60
  -2   0  -3   -0.80    4.20
  -2   0   3    0.10    0.80
  -2   0   3   -1.50    4.40
   2   0   3   -6.60    4.60
   2   0  -3    5.40    4.10
  -2   0  -3   41.90   31.40
   2   0  -3    1.20    0.70
   2   0  -3  -10.90   26.80
  -2   0  -3    2.50    1.40
  -2   0   3    7.10   29.50
   2   0   3    0.60   31.20
   2   0   3   -0.40    3.70
   2   0  -3    2.20    0.60
  -2  -1   3  225.98    9.30
   2  -1  -3  228.38    9.80
   2  -1  -3  223.78    9.60
  -2  -1   3  223.98   41.60
   2  -1  -3  211.58   15.00
   2   1   3  214.18   16.70
  -2   1  -3  193.78    9.20
  -2  -1   3  217.48    9.70
  -2   1  -3  221.88   16.00
  -2   1  -3  227.98   44.00
   2   1   3  225.88    9.50
  -2   1  -3  220.18    9.60
   2  -1  -3  258.77   44.30
  -2  -1   3  223.18   15.50
  -2   1  -3  218.48    9.50
   2   1   3  205.28   13.10
   2  -1  -3  199.38    9.60
   2  -1  -3  222.88   12.20
   2   1   3  217.38   42.50
  -2   1  -3  228.18   12.10
  -2   1   3  216.88   45.10
  -2  -1  -3  223.58    9.40
   2  -1   3  219.38   16.30
  -2  -1  -3  219.68   12.00
  -2  -1  -3  221.68    9.40
   2   1  -3  211.48   41.40
   2  -1   3  203.78   10.20
   2   1  -3  217.28    9.80
  -2   1   3  196.98    9.60
   2   1  -3  199.58    9.40
   2  -1   3  164.28   40.20
  -2   1   3  227.78    9.40
   2  -1   3  222.18    9.70
   2   1  -3  237.88   11.70
  -2   1   3  229.18   10.10
   2   1  -3  205.38    9.30
  -2  -1  -3  216.98    9.50
  -2  -1  -3  202.88   43.50
   2   1  -3  218.88    9.40
  -2   1   3  227.48   16.10
  -2  -1  -3  236.28   15.20
   2  -2  -3  530.35   29.50
  -2  -2   3  603.84   28.60
   2  -2  -3  554.14   23.10
  -2   2  -3  565.24   22.70
  -2   2  -3  505.05   22.40
   2   2   3  574.34   30.10
  -2   2  -3  504.75   22.50
  -2  -2   3  542.45   22.70
  -2   2  -3  578.84   65.99
   2  -2  -3  522.75   22.60
  -2  -2   3  555.14   61.29
   2  -2  -3  597.94   26.70
  -2  -2   3  567.64   22.50
   2  -2  -3  412.06   60.09
   2   2   3  504.05   26.20
  -2   2  -3  555.94   29.70
   2  -2  -3  577.04   22.90
   2  -2  -3  574.74   23.00
   2   2   3  563.54   23.10
  -2   2  -3  614.74   25.90
   2  -2   3  688.53   73.19
  -2  -2  -3  523.25   25.60
  -2  -2  -3  567.44   66.59
   2   2  -3  551.64   22.40
  -2   2   3  551.84   30.20
  -2   2   3  539.75   22.90
  -2   2   3  515.05   27.90
  -2  -2  -3  580.94   22.50
  -2   2   3  542.35   22.40
   2   2  -3  557.14   22.60
   2   2  -3  584.44   24.60
   2   2  -3  524.25   27.10
  -2  -2  -3  581.04   29.00
   2   2  -3  548.25   57.39
   2  -2   3  545.05   22.80
  -2   2   3  568.94   23.00
   2  -2   3  590.24   30.70
  -2  -2  -3  554.54   22.70
   2   2  -3  564.44   22.70
   2   2  -3  529.15   22.50
  -2   2   3  531.55   69.09
   2  -2   3  505.95   23.60
  -2   3  -3   22.90    2.00
   2   3   3   27.80    4.60
  -2   3  -3   34.50    3.70
  -2  -3   3   32.90   33.60
  -2  -3   3   28.90    6.40
   2  -3  -3   23.70    1.90
  -2   3  -3   23.30    1.80
   2  -3  -3    2.60   45.40
   2   3   3   17.20   40.40
  -2  -3   3   20.20    1.60
   2  -3  -3   15.50    2.50
  -2   3  -3   17.30    8.30
   2   3   3   12.70    8.10
  -2   3  -3  -13.70   47.10
   2   3  -3    4.90   31.90
  -2   3   3   20.40    3.90
  -2  -3  -3   15.70    7.20
   2  -3   3   95.39   50.39
  -2   3   3   24.50    9.30
  -2  -3  -3    9.60   44.50
   2  -3   3   22.70    8.80
  -2  -3  -3   22.80    1.70
  -2  -3  -3   22.20    1.80
   2   3  -3  -28.80   34.10
   2   3  -3   26.90    1.70
   2  -3   3   20.50    2.00
  -2  -3  -3   22.00    1.60
  -2   3   3    4.50    7.60
  -2  -4   3    6.70    1.00
   2  -4  -3    8.50    1.40
   2  -4  -3   37.90   69.99
   2   4   3   11.60    2.90
   2  -4  -3    8.70    1.30
  -2   4  -3    9.70   10.50
  -2   4  -3    5.60    1.90
   2  -4  -3   -8.90   71.39
  -2   4  -3   27.20   64.49
  -2   4  -3    5.90    1.00
  -2   4  -3    7.40    1.30
  -2  -4   3   14.40    6.00
   2   4   3    3.10   57.69
   2   4   3    5.60   10.10
  -2  -4   3    5.00    5.90
  -2  -4  -3   24.70   63.39
  -2  -4  -3    5.60    0.90
   2   4  -3    5.40    1.10
  -2   4   3    7.00    1.10
   2   4  -3    6.40    1.20
  -2   4   3  -10.60   10.30
  -2  -4  -3    5.60    0.90
  -2   4   3    6.90    2.30
  -2  -4  -3   10.10    8.40
   2  -4   3 -102.49   70.19
  -2   4   3    2.00   11.90
   2  -5  -3    6.20    1.40
  -2   5  -3   41.00  102.99
  -2   5  -3    7.30    1.00
   2  -5  -3    4.00    1.00
   2   5   3    4.70    1.00
  -2   5  -3   -1.50   17.30
   2  -5  -3   69.99  123.69
   2   5   3    4.80    0.90
   2   5   3   76.59   83.79
  -2   5  -3    4.50    1.70
   2  -5  -3 -255.87  232.98
   2  -5   3    6.20   16.10
  -2   5   3   37.20   19.60
  -2  -5  -3    5.70    1.00
  -2   5   3    6.70    1.30
  -2   5   3    9.70   19.00
   2   5  -3    5.00    1.30
   2   5  -3    5.40    1.20
   2  -5   3  -79.29  107.69
  -2  -5  -3    4.30   11.80
  -2   5   3    4.80    1.90
  -2  -5  -3  -85.99   97.19
  -2  -5  -3    3.70    0.90
   2   6   3  154.58    7.30
  -2   6  -3  158.88    9.20
  -2   6  -3  152.18    7.10
   2  -6  -3  158.68    8.30
   2  -6  -3  307.87  249.38
  -2   6  -3  146.69    9.20
   2   6   3  189.58    9.40
  -2   6  -3  166.58    8.20
   2  -6  -3  153.28    8.00
  -2   6  -3  125.49   21.90
  -2  -6  -3  155.08    7.70
  -2  -6  -3  147.99    7.40
  -2  -6  -3   36.00  125.59
   2   6  -3  160.38    8.10
  -2   6   3  168.78   11.20
   2  -6   3  167.58    8.60
   2  -6   3  388.76  189.18
   2   6  -3  157.28    8.20
   2  -7  -3   29.40    2.80
   2  -7  -3   22.00    2.60
   2   7   3   26.80    3.90
  -2   7  -3   23.70    3.20
  -2   7   3   21.30    4.60
  -2  -7  -3   23.70    2.20
   2  -7   3   26.40    2.90
   2   7  -3   18.10    2.70
  -2   7   3   24.10    4.10
  -2   7   3   24.50    2.10
   2  -7   3   22.70    2.70
   2   7  -3   19.70    2.50
   2  -8  -3   25.30    2.90
   2  -8  -3   29.90    2.90
  -2   8  -3   31.60    2.80
  -2   8  -3   24.00    2.80
   2   8  -3   29.50    2.90
  -2   8   3   27.10    2.80
   2   8  -3   30.80    2.90
   2  -8   3   25.40    3.30
   2  -9  -3    9.10    1.80
  -2   9  -3    8.00    1.80
   2  -9  -3   10.50    2.10
  -2  -9  -3   10.80    1.90
   2 -10  -3   26.00    3.10
  -2  10  -3   27.80    2.70
  -2  10  -3   27.50    2.50
   2  10  -3   26.80    2.70
   2  10  -3   29.30    2.60
   2 -10   3   29.50    3.00
  -2 -10  -3   18.90    3.00
  -2  10   3   30.50    2.60
  -2  11  -3    0.30    0.70
   2 -11  -3   -0.20    1.60
  -2  11   3   -0.20    1.30
   2  11  -3   -0.10    1.00
   2  11  -3   -1.80    1.80
  -3   0  -3   -0.80    0.70
   3   0   3    0.70    0.60
  -3   0  -3    0.00    5.90
   3   0  -3    1.60    0.70
   3   0  -3   -0.10    0.60
  -3   0   3    1.10    0.40
  -3   0  -3   14.20   42.30
   3   0   3    0.90    6.70
   3   0   3   52.39   41.30
  -3   0   3    1.30    0.70
  -3   0   3    1.40    6.10
   3   0  -3  -38.00   47.10
   3   0  -3    0.20    0.90
  -3   0   3    0.40    1.00
  -3   0   3    7.70    7.30
   3   0   3    0.10    0.80
  -3   1  -3  106.39   52.79
  -3  -1   3   82.39   10.80
   3  -1  -3   70.99    4.20
  -3   1  -3   88.99   12.10
  -3  -1   3   68.69    4.00
  -3  -1   3   70.89    6.50
   3   1   3   60.49   10.80
   3  -1  -3   46.70   42.80
  -3   1  -3   68.99    6.10
  -3  -1   3   86.29   12.40
   3  -1  -3   72.09    4.00
   3   1   3   17.10   40.80
   3   1   3   66.49    7.90
   3  -1  -3   80.09    4.30
  -3   1  -3   74.39    3.90
  -3   1  -3   66.99    3.70
  -3   1  -3   73.99    4.10
   3  -1  -3  134.29   54.09
  -3  -1   3   79.69    3.80
   3  -1   3   98.59   51.59
   3   1  -3   77.49    3.90
   3   1  -3   72.19    4.00
  -3   1   3   75.99    6.60
   3   1  -3   71.09    4.00
  -3   1   3   70.99   11.20
   3   1  -3   74.79   41.90
   3  -1   3   69.69    4.60
  -3  -1  -3   65.39    6.00
  -3  -1  -3   86.99   12.20
  -3  -1  -3   72.49    3.70
   3  -1   3   77.89    4.20
  -3   1   3   75.69    3.80
   3   1  -3   73.69    3.90
  -3   1   3   91.09   12.30
  -3   1   3   72.99    4.20
   3  -1   3   66.99   11.70
  -3   2  -3 1777.12   73.49
  -3   2  -3 1795.52  131.09
   3   2   3 1739.73   78.59
  -3  -2   3 1744.23   69.59
  -3   2  -3 1605.84   69.29
  -3  -2   3 1806.32   69.19
  -3  -2   3 1777.52   76.49
  -3  -2   3 1919.41   77.69
   3  -2  -3 1808.82  136.49
   3  -2  -3 1719.13   70.09
  -3   2  -3 1559.24   69.09
  -3   2  -3 1732.33   79.19
   3  -2  -3 1633.04  137.39
  -3   2  -3 1691.73   69.09
  -3   2   3 1841.52   69.99
   3  -2   3 1847.62   80.79
  -3  -2  -3 1751.02  130.39
  -3  -2  -3 1504.35   72.89
  -3   2   3 1786.12   69.29
  -3  -2  -3 1717.83   69.49
  -3  -2  -3 1789.22   69.19
   3  -2   3 1735.23  140.49
   3  -2   3 1833.12   70.09
  -3   2   3 1814.52   74.19
   3   2  -3 1771.92  116.09
  -3   2   3 1701.63   79.49
   3   2  -3 1566.24  156.58
   3   2  -3 1802.32   69.49
  -3   3  -3  517.45   33.20
  -3   3  -3  479.85   81.99
   3  -3  -3  543.45   23.90
   3  -3  -3  500.85   87.69
   3   3   3  570.74   23.40
   3  -3  -3  489.35   93.39
   3  -3  -3  574.14   23.60
  -3   3  -3  527.35   23.20
  -3   3  -3  589.94   27.10
   3   3   3  545.65   27.30
  -3  -3   3  564.84   34.30
  -3   3  -3  533.95   22.70
   3   3   3  583.04   39.30
  -3   3  -3  536.45   22.90
   3   3   3  615.64  119.69
  -3  -3   3  565.34   22.70
   3  -3  -3  553.64   23.20
   3  -3   3  495.65   24.30
  -3  -3  -3  548.95   23.10
  -3  -3  -3  542.05   22.60
  -3  -3  -3  491.85   87.09
  -3  -3  -3  579.64   22.80
   3  -3   3  464.65   95.39
  -3   3   3  588.74   27.80
   3   3  -3  558.84   23.10
   3  -3   3  567.24   36.40
   3   3  -3  589.74   23.20
   3  -3   3  582.14   23.40
  -3   3   3  521.05   34.70
  -3   3   3  583.34   23.60
  -3   3   3  517.85   35.20
   3   3  -3  513.05   65.59
   3  -3   3  581.74   23.50
   3  -4  -3 1341.17   58.39
  -3   4  -3  917.31  133.69
  -3   4  -3 1508.05   57.59
   3   4   3 1434.36   57.49
   3   4   3 1300.57   67.99
  -3  -4   3 1516.85   61.99
   3  -4  -3 1498.25   57.69
   3   4   3 1214.88  142.39
  -3   4  -3 1355.26   57.29
  -3   4  -3 1251.27   70.19
   3   4   3 1398.26   61.29
   3  -4  -3 1501.95   58.09
  -3  -4   3 1582.34   62.39
   3  -4  -3 1167.58  138.59
   3  -4  -3 1636.74  183.58
  -3   4  -3 1473.95   61.89
  -3  -4   3 1383.96   57.39
   3  -4   3 1451.05   57.79
  -3   4   3 1259.17   72.59
   3  -4   3 1448.96   57.89
  -3   4   3 1525.65   57.89
  -3   4   3 1404.66   62.49
  -3   4   3 1398.26   71.99
   3  -4   3 1477.65   73.39
  -3  -4  -3 1441.46   56.99
   3   4  -3 1436.26   57.39
   3  -4   3 1177.88  149.88
  -3  -4  -3 1508.55   67.39
  -3  -4  -3 1366.36  142.69
  -3  -4  -3 1464.45   56.89
   3   4  -3 1458.15   57.49
   3   5   3 2280.07  196.48
   3  -5  -3 2222.88  255.17
   3   5   3 2407.86   96.59
   3   5   3 2455.55   93.99
  -3   5  -3 2472.05   94.19
  -3  -5   3 2358.56   93.39
   3   5   3 2228.48   93.79
   3   5   3 1990.30  100.59
  -3   5  -3 2430.66   94.29
   3  -5  -3 2369.36   94.39
  -3   5  -3 2345.37  275.77
  -3  -5  -3 2004.90  239.98
   3   5  -3 2433.76   94.39
  -3   5   3 2496.75   94.59
  -3   5   3 2131.19  113.09
  -3  -5  -3 2315.57   93.49
  -3  -5  -3 2360.06  103.69
   3  -5   3 1779.42  232.68
   3  -5   3 2509.15   94.99
   3   5  -3 2439.06   94.29
  -3  -5  -3 2490.65   93.79
  -3   6  -3  501.65   22.20
  -3   6  -3  512.25   21.60
  -3   6  -3  564.94   25.60
   3   6   3  492.95   21.10
   3  -6  -3  505.15   22.30
  -3  -6   3  499.45   21.20
   3  -6  -3  519.55   22.90
  -3  -6  -3  511.65   21.50
   3  -6   3  484.05   22.70
   3   6  -3  492.45   22.20
   3  -6   3  531.35   22.60
  -3   6   3  544.05   22.30
  -3   6   3  546.05   27.30
   3   6  -3  511.85   22.20
   3  -7  -3 1619.14   65.19
  -3   7  -3 1632.14   64.39
  -3   7  -3 1598.04   64.49
  -3   7  -3 1580.94   64.49
  -3  -7  -3 1518.35   63.69
  -3   7   3 1667.23   69.09
   3  -7   3 1556.54   64.79
   3  -7   3 1615.74   65.19
  -3   7   3 1557.84   63.89
   3   7  -3 1595.84   64.39
   3   7  -3 1500.65   64.29
   3  -8  -3   41.00    4.00
  -3   8  -3   42.80    3.40
   3  -8  -3   38.20    3.50
  -3   8  -3   43.00    3.60
   3  -8   3   41.90    3.80
   3   8  -3   43.30    3.60
  -3   8   3   41.70    3.00
  -3   8   3   41.10    3.10
   3   8  -3   46.20    3.60
  -3  -8  -3   40.40    3.20
  -3   9  -3  507.55   21.80
  -3   9  -3  512.25   22.30
   3  -9  -3  487.55   21.90
   3  -9  -3  486.45   22.70
   3   9  -3  514.55   21.90
  -3   9   3  503.15   22.00
  -3  -9  -3  512.75   23.10
   3   9  -3  487.35   22.00
   3 -10  -3  205.58   10.80
  -3  10  -3  205.18   10.20
   3  10  -3  239.18   11.80
  -3  10   3  233.18   11.60
   3  10  -3  184.48   10.50
  -3  11  -3    2.90    1.10
   3 -11  -3    1.80    1.70
   3  11  -3    4.90    3.10
  -3  11   3    2.00    1.20
   4   0   3   71.19   60.79
   4   0  -3    0.00    0.60
  -4   0   3    1.00    0.50
  -4   0  -3   -2.70    9.00
  -4   0  -3    5.70    2.40
   4   0   3    1.10    0.90
  -4   0  -3 -117.19   63.99
   4   0  -3    0.00    0.60
  -4   0   3    1.60    0.70
  -4   0  -3    2.50    0.80
   4   0   3    3.00    0.90
   4   0  -3   80.29   69.79
  -4   0   3    1.20    9.00
   4   0  -3  -41.40   55.79
  -4   0  -3    2.00    1.10
   4   0   3    1.50   10.60
  -4   0   3    1.20    1.80
  -4   1  -3   46.70    2.70
  -4   1  -3   16.90  125.09
   4  -1  -3   46.60    3.30
   4   1   3   26.20   12.40
   4  -1  -3   43.80    3.00
  -4   1  -3   49.60    3.20
  -4  -1   3   36.70   10.90
  -4  -1   3   53.19    2.90
   4  -1  -3   41.40    3.30
  -4   1  -3   40.40   12.00
  -4  -1   3   47.60   12.40
   4  -1  -3   45.10   66.89
  -4  -1   3   42.80    6.70
   4  -1  -3   -4.70   70.89
  -4   1  -3   42.00    5.10
  -4  -1  -3   49.30    2.70
   4   1  -3   42.00    2.80
   4  -1   3   22.10   64.99
  -4   1   3   30.20   11.70
   4   1  -3   42.00    3.00
   4  -1   3   43.30    4.00
   4  -1   3   47.10   13.70
  -4  -1  -3   40.80    2.90
   4  -1   3   42.70    3.10
   4   1  -3   43.20    3.70
  -4   1   3   46.80    3.20
   4   1  -3  -49.20   53.09
  -4  -1  -3   46.40   67.19
  -4   1   3   32.90   11.70
  -4   1   3   41.60    6.40
  -4  -1  -3   47.40    2.90
  -4   1   3   48.50    3.10
  -4  -1  -3   43.30    6.50
   4  -2  -3   39.40    3.10
   4  -2  -3   36.60    3.20
  -4  -2   3   48.80   13.60
  -4  -2   3   24.90   11.30
  -4   2  -3   38.50    5.90
  -4   2  -3   40.50    2.90
   4  -2  -3  172.68   95.99
   4  -2  -3   38.70    2.80
  -4   2  -3   37.90    2.60
  -4  -2   3   41.40    2.50
   4  -2  -3  103.89   77.89
  -4   2  -3   39.00    2.90
  -4   2  -3   38.80    2.50
  -4   2  -3   26.60   12.80
  -4   2  -3  -13.50   88.59
   4   2   3   40.90    3.10
  -4  -2   3   38.50    2.80
   4   2   3   29.60   15.00
  -4  -2  -3   41.60    2.60
  -4  -2  -3   39.20    2.40
  -4  -2  -3  -15.10   80.59
   4  -2   3   39.90    2.90
  -4   2   3   58.89   13.90
   4   2  -3   36.90    2.80
   4   2  -3   42.20   68.29
  -4   2   3   37.80    2.90
  -4   2   3   32.30   13.80
   4  -2   3 -135.69   88.19
   4  -2   3   37.80   15.30
   4   2  -3   38.90    2.80
   4   2  -3  -30.60   65.19
   4   2  -3   41.90    2.70
  -4   2   3   38.30    6.10
  -4  -2  -3   43.20   12.40
  -4  -2  -3   39.40    2.80
   4  -3  -3   92.69  108.79
  -4   3  -3   -8.00  108.19
   4  -3  -3  215.88   10.70
  -4  -3   3  232.98   22.40
  -4  -3   3  217.48    9.70
  -4   3  -3  231.18   14.40
   4   3   3  246.78   91.89
   4   3   3  200.78   28.20
   4  -3  -3  354.26  133.29
   4   3   3  220.48   14.70
  -4   3  -3  215.28    9.70
   4  -3  -3  212.58   11.00
   4   3   3  213.88   10.40
  -4   3  -3  193.48   25.60
  -4   3  -3  242.78   10.60
  -4  -3   3  249.18   23.50
   4  -3  -3  222.58   10.40
   4  -3   3  203.48   29.00
  -4   3   3  168.18   25.20
   4   3  -3  230.18   10.20
   4   3  -3  214.38   10.00
   4   3  -3  223.98   10.10
   4   3  -3  145.49   74.79
  -4  -3  -3  224.38   10.30
  -4  -3  -3  229.68   23.50
   4  -3   3  232.98   10.60
  -4  -3  -3  219.68    9.70
  -4  -3  -3  223.98    9.90
   4  -3   3  288.57  123.09
   4  -3   3  203.28   11.40
  -4   3   3  220.18    9.90
  -4   3   3  234.18   10.70
  -4   3   3  225.68   14.90
  -4  -3  -3  345.17  105.29
   4  -4  -3  123.69    7.30
  -4   4  -3  118.89    6.30
  -4   4  -3  112.69    5.60
   4  -4  -3  113.79    6.60
   4  -4  -3  204.88  165.18
  -4   4  -3  113.89    5.90
   4   4   3   70.39  121.39
  -4  -4   3  113.29   15.70
   4   4   3  100.19   25.20
  -4   4  -3   77.79  157.78
  -4  -4   3   88.69   15.30
   4  -4  -3  112.39    6.20
  -4  -4   3  109.39    5.50
   4   4   3  113.19    9.20
  -4   4  -3  114.29    9.40
  -4   4   3  112.39   10.00
   4  -4   3  112.19    6.50
  -4  -4  -3  112.09    5.50
   4   4  -3  104.69    5.60
   4   4  -3  111.99    6.20
  -4   4   3  132.09   45.20
  -4  -4  -3  248.68  140.39
   4  -4   3  113.89    6.40
   4  -4   3   73.39  173.28
   4   4  -3  121.29    6.10
  -4  -4  -3  106.59   20.30
  -4  -4  -3  114.79    5.70
  -4   4   3  111.99    6.40
  -4   5  -3    0.00    1.10
  -4   5  -3    3.20    1.00
   4  -5  -3 -177.58  305.57
   4   5   3    1.10    0.60
  -4   5  -3    1.70    0.90
  -4  -5   3    2.10    0.70
   4   5   3    0.40    1.30
   4  -5  -3    2.10    1.10
   4   5   3    2.30    0.80
   4  -5  -3    0.60    0.70
   4   5   3    6.30   21.00
   4  -5   3    0.60    0.90
  -4   5   3  -32.00   44.70
   4   5  -3    0.40    0.70
   4   5  -3    1.50    0.80
  -4   5   3    1.10    0.90
  -4  -5  -3   15.80   24.30
  -4   5   3    2.70    2.00
   4  -5   3    0.30    0.90
  -4  -5  -3    1.30    0.60
  -4   5   3    2.70    1.60
   4  -5   3 -315.07  306.37
   4  -6  -3   41.30    3.50
  -4  -6   3   43.30    2.70
  -4   6  -3   54.79    6.20
  -4   6  -3   44.10    3.20
   4  -6  -3   38.40    3.80
  -4   6  -3   39.40    3.30
  -4  -6  -3   37.50    2.80
  -4  -6  -3   39.70    2.90
  -4   6   3   48.70    8.00
   4  -6   3   42.40    3.70
   4   6  -3   52.09    3.60
  -4   6   3   33.00    3.70
   4  -6   3   39.50    3.80
   4   6  -3   37.60    3.20
  -4  -7   3   24.30    2.00
  -4   7  -3   24.10    4.40
   4  -7  -3   26.70    2.90
  -4   7  -3   19.60    1.90
  -4   7  -3   21.70    2.50
   4  -7  -3   22.60    3.30
   4   7  -3   20.60    2.50
   4  -7   3   24.40    3.10
  -4   7   3   24.00    2.50
   4  -7   3   24.90    3.00
  -4   7   3   25.10    5.30
   4   7  -3   27.70    2.70
  -4  -7  -3   23.20    2.20
   4  -8  -3    0.30    0.80
  -4   8  -3   -0.40    0.50
  -4   8  -3    1.30    0.90
   4  -8  -3    1.60    1.10
   4   8  -3    0.40    0.80
   4   8  -3   -0.80    1.00
   4  -8   3   -2.40    1.10
  -4   8   3    8.10    2.70
  -4  -8  -3    0.00    0.80
  -4   9  -3    2.70    1.00
  -4   9  -3    1.50    0.80
   4  -9  -3    0.80    1.10
   4  -9  -3    1.20    0.90
   4   9  -3    1.20    1.30
  -4   9   3    1.40    0.80
   4  -9   3    2.10    1.60
   4   9  -3    0.30    0.80
  -4  -9  -3    0.40    1.10
  -4  10  -3    3.00    0.90
   4 -10  -3    0.80    1.20
  -4  10   3    2.40    1.00
   4 -10   3    1.10    1.30
   4  10  -3   -0.20    1.00
   4  10  -3    2.90    2.00
   5   0   3  -48.30   92.19
  -5   0   3   20.30   16.50
   5   0   3   -8.30   20.10
   5   0  -3    1.40    0.80
   5   0  -3  136.69  108.29
  -5   0   3    9.80   15.70
  -5   0  -3   43.00  114.29
   5   0  -3    2.90    1.10
  -5   0  -3   15.70   14.50
   5   0  -3 -112.39   98.29
  -5   0  -3    0.00    1.50
  -5   1  -3  491.05   20.60
   5  -1  -3  458.55  129.09
   5   1   3  490.95   20.90
   5  -1  -3  456.15   20.70
  -5  -1   3  470.55   20.30
   5  -1  -3  514.65  130.29
  -5   1  -3  468.25   19.60
  -5   1  -3  445.36   25.30
   5  -1  -3  488.75   20.40
  -5  -1   3  491.65   42.70
  -5   1  -3  457.95   19.90
   5   1   3  413.56   39.40
  -5  -1   3  459.35   19.70
  -5   1  -3  381.46  137.89
  -5  -1   3  452.45   38.10
   5  -1  -3  456.95   20.10
   5   1   3  487.05  117.59
   5   1  -3  410.26  115.49
  -5  -1  -3  471.85   19.90
  -5   1   3  545.05   42.30
  -5   1   3  476.45   19.90
  -5  -1  -3  432.36   25.30
   5   1  -3  461.35   20.40
   5  -1   3  510.25   20.50
   5  -1   3  458.15   20.10
   5  -1   3  491.45   41.80
  -5  -1  -3  445.36   37.10
  -5   1   3  426.96   38.20
  -5   1   3  465.05   26.00
  -5   1   3  469.25   20.50
   5  -1   3  375.16  125.19
  -5  -1  -3  471.55   19.60
   5  -1   3  482.35   21.20
  -5  -1  -3  455.85  139.69
  -5  -1  -3  450.65   20.20
   5   1  -3  481.95   20.00
  -5  -2   3 1586.94   77.39
  -5  -2   3 1385.56   53.89
  -5   2  -3 1281.87   53.69
  -5   2  -3 1197.98  182.58
   5  -2  -3 1364.86   54.79
  -5   2  -3 1353.06   60.49
  -5   2  -3 1380.76   54.69
   5  -2  -3  911.81  179.08
   5   2   3 1341.07   73.09
   5  -2  -3 1329.97   55.19
  -5  -2   3 1454.15   72.79
  -5   2   3 1257.67   54.69
  -5  -2  -3 1348.57   53.69
   5  -2   3 1381.36   54.79
   5   2  -3 1290.17   54.39
  -5   2   3 1230.48   72.19
   5  -2   3  833.02  172.58
  -5  -2  -3 1371.26   53.99
   5   2  -3 1540.05   56.99
  -5  -2  -3 1174.38  177.38
  -5  -2  -3 1334.17   69.19
  -5  -2  -3 1257.97   54.29
   5  -2   3 1364.96   55.79
  -5   2   3 1272.47   53.79
  -5   2   3 1278.57   60.89
   5  -2   3 1287.97   75.19
   5   3   3   -1.90   26.90
   5  -3  -3    0.20    1.10
  -5   3  -3   -1.10    0.80
  -5   3  -3    1.40    1.00
   5  -3  -3   57.59  192.28
  -5   3  -3   -0.30    1.10
  -5  -3   3    1.00    0.60
   5  -3  -3  219.98  174.88
   5  -3  -3    0.80    0.70
   5   3   3    1.00    0.80
   5  -3  -3    1.10    0.90
  -5  -3   3    4.80   19.80
  -5  -3  -3    1.30   20.10
   5  -3   3 -123.59  182.28
   5   3  -3    1.10    1.20
   5   3  -3   58.79  153.58
  -5   3   3    2.30   29.50
   5   3  -3   -0.30    0.50
  -5  -3  -3   -0.10    0.40
   5  -3   3    2.40    1.40
   5   3  -3    0.20    0.70
   5  -3   3   -0.10    0.70
  -5   3   3    1.40    0.80
   5   3  -3 -169.88  122.19
  -5   3   3   -0.10    1.30
  -5   3   3   -4.70   30.80
  -5  -3  -3    1.30    0.80
  -5   3   3   -0.10    1.40
  -5   4  -3 2171.48   88.29
  -5   4  -3 2099.99   87.29
  -5   4  -3 1157.98  335.37
   5   4   3 2174.78   87.89
   5   4   3 2049.40  144.79
   5  -4  -3 2179.08   89.19
   5  -4  -3 2280.97   88.29
   5  -4  -3 1380.56  377.86
  -5   4  -3 2307.77   95.19
   5  -4  -3 1988.40   88.39
  -5   4   3 2270.17   98.19
   5   4  -3 2242.18   87.69
   5  -4   3 2176.08   89.79
  -5  -4  -3 2279.07   87.39
   5   4  -3 2235.18   87.79
   5  -4   3 2139.89   88.19
   5   4  -3 2220.38   87.39
  -5  -4  -3 2252.27  108.49
  -5  -4  -3 2200.98   86.99
  -5   4   3 2262.57   88.59
   5   5   3  620.94   26.70
  -5  -5   3  626.74   26.30
  -5   5  -3  615.34   26.80
   5  -5  -3  607.74   28.70
  -5   5  -3  642.74   33.30
  -5   5  -3  659.73   27.50
   5  -5  -3  632.34   27.50
   5  -5  -3  642.94   28.10
   5   5  -3  646.34   27.10
  -5  -5  -3  642.84   26.30
   5   5  -3  629.74   27.00
  -5   5   3  612.64   26.40
  -5   5   3  671.73   27.90
   5  -5   3  637.84   27.70
  -5  -5  -3  644.44   26.60
  -5   5   3  653.53   34.70
   5  -6  -3  240.08   12.30
  -5   6  -3  251.67   11.90
  -5   6  -3  262.17   17.00
  -5   6  -3  250.37   11.80
   5  -6  -3  242.28   12.80
  -5  -6   3  259.07   11.20
   5   6   3  232.48   11.00
  -5   6   3  277.47   18.40
  -5  -6  -3  233.18   11.30
   5   6  -3  238.58   11.90
  -5   6   3  257.87   12.40
   5  -6   3  246.88   12.50
   5   6  -3  250.37   12.00
  -5  -6  -3  245.38   11.10
   5  -7  -3  772.12   33.70
   5  -7  -3  812.42   34.50
  -5  -7   3  813.32   32.20
  -5   7  -3  797.62   37.00
  -5   7  -3  760.12   32.50
  -5   7  -3  776.52   33.10
  -5   7   3  801.62   39.70
  -5  -7  -3  787.52   32.60
   5  -7   3  781.22   33.90
  -5   7   3  787.72   33.30
   5   7  -3  795.92   33.30
   5   7  -3  755.22   33.00
   5  -8  -3  119.89    7.10
   5  -8  -3  118.49    7.70
  -5   8  -3  118.09    6.80
  -5  -8  -3  128.29    6.70
   5   8  -3  118.39    7.10
  -5   8   3  118.79    6.40
   5  -8   3  125.49    7.30
   5   8  -3  118.29    6.80
  -5   8   3  131.99    9.70
   5  -9  -3  394.46   18.70
  -5   9  -3  423.76   17.90
  -5   9  -3  400.36   17.50
   5   9  -3  399.86   17.70
  -5   9   3  412.66   17.90
   5  -9   3  396.76   17.90
   5   9  -3  395.06   17.60
   5 -10  -3  409.46   19.50
  -5  10  -3  443.06   18.40
  -5  10  -3  437.26   18.20
   5  10  -3  430.46   18.30
  -5  10   3  436.66   18.50
  -6   0  -3   -1.60    2.20
  -6   0  -3   -0.30    0.40
   6   0   3   -0.80    0.60
  -6   0   3  -35.90   30.20
  -6   0  -3    0.10    0.60
   6   0  -3  -60.99  208.38
  -6   0  -3    2.00    0.80
   6   0  -3    1.30    0.80
  -6   0  -3   37.60   28.30
  -6   0   3    1.00    0.70
   6   0   3    0.70    0.90
   6   0  -3   -1.30    0.60
   6  -1  -3   16.00    2.40
  -6  -1   3   18.00    1.90
   6  -1  -3   18.30    2.20
  -6  -1   3   -2.50   32.20
  -6   1  -3   14.60    2.10
   6   1   3  -41.00   34.80
  -6   1  -3   15.70    1.90
  -6   1  -3  -50.89   30.20
  -6   1  -3   18.40    5.20
   6   1   3   19.30    2.40
  -6  -1   3   15.90    2.10
  -6   1  -3   17.20    1.70
   6  -1   3   17.00    2.10
  -6   1   3   17.80    2.30
  -6  -1  -3   15.50    1.70
   6   1  -3   19.00    2.30
   6  -1   3   19.50    2.50
   6  -1   3  -15.30   37.50
   6  -1   3   17.60    2.60
   6   1  -3  362.16  216.68
  -6   1   3   17.20    1.90
  -6   1   3   17.00    5.60
  -6   1   3    7.00   34.80
  -6  -1  -3   23.00   31.50
  -6  -1  -3   21.90    2.20
   6   1  -3   18.10    2.70
   6  -1   3 -316.17  231.78
  -6  -1  -3   17.40    2.10
  -6  -2   3   21.30    2.00
  -6  -2   3   21.00    2.70
   6   2   3   20.80    2.40
   6   2   3    7.50   41.30
   6  -2  -3   20.80    2.40
  -6   2  -3   15.30    2.30
  -6   2  -3   23.50    2.00
   6  -2  -3   16.80    2.70
   6  -2  -3   23.10    3.00
  -6  -2   3   52.49   35.90
  -6   2  -3   20.80    2.40
  -6   2  -3   20.00    5.20
   6  -2   3   17.40    2.50
   6   2  -3   18.20    2.30
  -6  -2  -3    5.30   53.89
   6  -2   3   22.40    2.50
   6  -2   3   78.29  309.17
  -6   2   3   17.60    5.40
   6   2  -3  525.35  236.88
   6   2  -3   21.70    2.30
  -6   2   3   20.90    2.10
  -6  -2  -3   25.00    2.00
  -6  -2  -3   18.90    2.30
   6  -2   3   21.50    3.00
  -6  -2  -3   20.30    2.10
  -6   2   3   19.50    2.40
  -6  -3   3   31.80    2.60
   6  -3  -3   32.80    3.50
  -6   3  -3   30.90    2.50
  -6   3  -3   34.60    3.20
  -6   3  -3  698.83  553.64
   6  -3  -3   39.60    4.00
   6  -3  -3   33.60    3.10
   6   3   3   33.50    3.20
  -6  -3  -3   38.00    2.60
   6  -3   3   35.70    4.00
  -6  -3  -3    6.80   47.60
  -6  -3  -3   32.80    2.70
   6  -3   3   36.20    3.20
   6   3  -3   31.40    3.10
   6  -3   3   39.00    3.60
  -6   3   3   35.40    3.40
   6   3  -3   33.20    2.90
  -6   3   3   38.50    7.90
  -6   4  -3   14.30    4.70
  -6   4  -3   16.80    1.90
  -6   4  -3   18.70    3.20
   6  -4  -3   18.50    2.50
   6  -4  -3   23.30    3.80
  -6   4  -3   17.60    2.10
  -6  -4   3   17.90    1.90
   6   4   3   20.50    2.40
  -6  -4  -3   15.50    1.90
   6   4  -3   18.70    2.30
   6   4  -3   18.10    2.20
   6  -4   3   17.50    3.40
  -6   4   3   20.30    2.20
   6  -4   3   18.50    2.60
  -6  -4  -3   19.30    1.80
  -6   4   3   17.30    5.50
   6   5   3   93.49    5.60
  -6   5  -3  118.39   11.30
   6  -5  -3   86.49    7.20
   6  -5  -3   97.99    6.30
  -6   5  -3  105.19    6.30
  -6  -5   3   91.59    5.20
   6  -5  -3   87.69    6.50
   6  -5   3   99.39    6.40
  -6   5   3  103.39    6.50
  -6   5   3  109.79   11.50
  -6  -5  -3   99.79    5.50
  -6   5   3   85.79    6.60
   6   5  -3   98.89    5.90
  -6   6  -3   13.20    4.50
  -6   6  -3   13.00    1.90
   6  -6  -3    8.90    2.30
  -6   6  -3   14.40    2.00
  -6  -6   3   12.30    1.60
   6   6   3   17.20    2.40
   6  -6  -3    8.10    2.00
  -6  -6  -3   15.40    1.70
  -6   6   3   21.40    6.20
  -6   6   3   13.00    2.20
  -6  -6  -3   11.80    1.70
   6   6  -3   11.90    2.20
   6  -6   3   12.90    2.60
   6  -7  -3   25.10    2.80
  -6   7  -3   22.00    2.30
  -6  -7   3   26.60    2.20
   6  -7  -3   25.70    3.20
   6  -7   3   26.60    3.00
   6   7  -3   23.70    2.70
  -6   7   3   24.20    2.70
  -6  -7  -3   23.30    2.40
  -6   8  -3    0.20    0.80
   6  -8  -3   -0.10    1.10
   6  -8  -3    1.10    0.70
   6  -8   3    2.50    1.10
  -6   8   3    3.40    3.00
  -6  -8  -3    0.30    0.90
  -6   8   3    1.20    1.70
   6   8  -3    2.10    1.10
   6  -9  -3   13.20    2.40
  -6   9  -3   10.50    1.60
  -6   9  -3   12.10    1.70
   6  -9  -3   12.20    2.20
   6   9  -3   11.30    1.80
  -6   9   3   12.40    1.90
   6  -9   3   12.40    2.20
  -7   0   3   53.29  127.09
  -7   0  -3    6.30    1.30
   7   0  -3    3.50    1.50
  -7   0   3    7.00    1.60
  -7  -1   3 4129.69  163.28
  -7   1  -3 4024.60  164.18
   7  -1  -3 4343.67  164.98
  -7   1  -3 3902.71  163.18
  -7   1  -3 4314.47  162.98
   7  -1  -3 4104.59  163.48
  -7  -1   3 4007.10  164.18
   7   1   3 4269.47  164.68
  -7   1  -3 3709.63  173.18
   7   1  -3 4008.80  164.28
  -7  -1  -3 4232.38  163.38
  -7   1   3 4268.87  164.58
  -7   1   3 4092.19  163.18
   7  -1   3 4339.07  165.28
  -7  -1  -3 3902.61  163.88
   7  -1   3 4065.69  163.58
  -7  -1  -3 4289.17  162.88
  -7  -2   3  149.39    7.70
  -7   2  -3  142.99    7.40
  -7   2  -3  141.09   13.90
   7  -2  -3  150.78    8.20
   7  -2  -3  156.78    9.30
  -7   2  -3  147.29    8.40
   7   2   3  156.48    8.60
  -7   2   3  130.79   14.70
  -7  -2  -3  147.19    7.30
  -7   2   3  138.19    7.50
  -7   2   3  148.29    8.60
   7  -2   3  144.39    8.20
  -7  -2  -3  144.89    7.70
   7   2  -3  139.59    8.30
   7  -2   3  154.28    9.40
   7  -2   3  162.58    8.40
  -7  -2  -3  127.49    8.00
   7  -3  -3  686.43   32.00
  -7   3  -3  756.92   32.40
   7  -3  -3  758.22   32.10
  -7  -3   3  752.62   31.20
  -7   3  -3  659.13   46.70
   7   3   3  763.72   32.30
   7   3  -3  730.43   31.50
  -7   3   3  741.33   32.60
  -7   3   3  783.12   42.60
   7  -3   3  761.62   32.10
   7  -3   3  786.12   33.80
  -7   3   3  734.93   32.50
   7  -3   3  764.12   32.30
  -7  -3  -3  713.03   31.20
  -7   4  -3  205.98   17.90
   7  -4  -3  209.28   11.20
   7  -4  -3  215.18   11.00
   7  -4  -3  188.68   11.70
  -7   4  -3  204.08   11.00
  -7   4  -3  201.08    9.60
  -7  -4   3  213.58   10.10
  -7  -4  -3  208.38   10.20
  -7  -4  -3  207.18    9.70
   7   4  -3  224.58   10.40
   7  -4   3  200.48   12.30
   7  -4   3  199.48   11.20
   7  -4   3  211.68   11.10
   7   4  -3  222.08   10.70
  -7   4   3  213.18   10.10
  -7   4   3  203.48   11.30
  -7   4   3  214.38   18.40
   7  -5  -3  106.49    7.40
  -7  -5   3  124.69    6.40
   7  -5  -3  107.09    8.30
  -7   5  -3  103.89    6.20
  -7  -5   3  106.09    6.20
  -7   5  -3  123.79    7.30
   7  -5  -3  115.99    7.20
   7   5   3  124.79    6.60
  -7   5  -3  123.09   12.50
  -7  -5  -3  114.49    6.00
  -7  -5  -3  123.89    6.60
   7   5  -3  116.39    6.90
   7  -5   3  119.29    7.70
  -7   5   3  124.29   13.50
  -7   5   3  128.49    7.70
  -7   5   3  109.99    6.10
   7  -5   3  120.19    7.40
   7  -6  -3   50.79    4.10
  -7  -6   3   46.30    3.30
   7  -6  -3   42.60    4.40
  -7   6  -3   47.30    3.80
  -7   6   3   45.80    4.00
   7   6  -3   47.50    4.10
   7  -6   3   44.40    4.50
  -7  -6  -3   47.80    3.60
  -7  -6  -3   48.50    3.50
   7  -6   3   46.10    4.10
   7  -7  -3  602.44   28.80
  -7   7  -3  769.52   30.30
  -7  -7   3  648.44   34.20
  -7   7  -3  659.73   27.70
   7  -7  -3  667.23   28.50
  -7   7   3  633.44   28.50
   7  -7   3  650.43   28.70
   7   7  -3  655.63   28.10
  -7  -7  -3  660.53   27.80
   7  -7   3  639.34   29.20
  -7   8  -3    1.20    1.10
   7  -8  -3    3.20    1.80
   7  -8  -3    3.20    1.10
  -7   8   3    3.90    1.30
  -7  -8  -3    2.40    1.20
   7  -8   3    3.70    2.00
  -7   9  -3  156.68    7.10
   7  -9  -3  148.79    7.50
   7  -9   3  136.99    9.00
  -7   9   3  164.98    7.60
  -8   0   3    0.10    0.60
  -8   0  -3    0.00    0.60
   8   0  -3   -0.50    0.90
  -8   0  -3    0.30    0.80
   8   0   3   -0.50    0.80
  -8   0  -3    0.20    0.70
  -8   0   3   -0.10    0.90
  -8  -1   3   74.09    6.90
   8  -1  -3   80.99    6.20
   8  -1  -3   81.49    5.30
  -8  -1   3   80.39    5.00
  -8   1  -3   77.59    4.70
   8   1   3   83.59    6.10
  -8   1  -3   74.69    5.10
  -8   1  -3   74.09    5.60
  -8   1   3   77.19    5.80
  -8  -1  -3   77.49    5.60
  -8   1   3   74.59    5.00
  -8  -1  -3   77.99    4.70
   8  -1   3   78.29    5.30
   8   1  -3   83.79    6.00
   8  -1   3   74.89    6.10
  -8   1   3   79.19    5.10
  -8  -1  -3   78.89    5.10
  -8   2  -3    3.40    1.30
  -8   2  -3    5.70    4.90
   8  -2  -3    3.20    1.60
  -8  -2   3    5.20    1.80
   8   2   3    2.00    1.30
   8  -2  -3    4.20    1.50
  -8   2  -3    3.60    1.10
   8   2  -3    3.30    1.50
  -8   2   3    3.50    1.30
  -8  -2  -3    3.00    1.00
  -8   2   3    2.30    1.30
   8  -2   3    2.50    1.50
  -8   2   3   -1.10    1.40
   8  -2   3    2.70    1.30
  -8  -2  -3    3.60    1.20
  -8   3  -3   13.40    1.70
  -8  -3   3   21.30    2.30
   8  -3  -3   12.60    2.80
  -8   3  -3   14.90    2.30
   8   3   3   14.60    2.30
   8  -3  -3    8.50    1.80
  -8   3  -3   14.40    6.00
  -8  -3   3   16.30    2.00
  -8   3   3   14.10    2.00
   8  -3   3   19.20    3.70
  -8   3   3   16.30    2.60
  -8  -3  -3   15.70    1.80
   8   3  -3    8.90    2.00
  -8  -3  -3   12.70    2.00
   8  -3   3   12.80    2.40
  -8   4  -3    7.80    1.30
  -8   4  -3    6.30    1.60
   8  -4  -3   10.80    2.20
  -8   4  -3    8.90    5.00
   8   4   3   11.00    2.10
  -8  -4   3    8.10    1.60
   8  -4  -3    7.10    2.10
  -8  -4   3   12.00    1.70
   8  -4   3    4.90    2.30
  -8   4   3    7.10    1.70
   8  -4   3   13.10    2.50
  -8   4   3    8.60    1.50
  -8   4   3    9.80    5.90
  -8  -4  -3   13.30    1.60
   8  -4   3   10.80    2.30
   8   4  -3   10.60    1.80
  -8  -4  -3    9.20    1.80
  -8   5  -3    0.70    0.70
   8   5   3    1.20    0.90
  -8   5  -3   -0.60    3.80
   8  -5  -3    0.60    1.50
   8  -5  -3    1.30    1.90
  -8  -5   3    1.30    0.90
  -8  -5   3    1.70    0.70
  -8   5   3    3.00    1.10
  -8   5   3    1.40    5.10
   8  -5   3   -0.50    1.00
  -8  -5  -3    1.20    0.80
   8  -5   3    1.40    1.60
  -8  -5  -3    1.60    0.70
  -8   5   3   -0.20    1.00
  -8   6  -3    1.70    1.00
   8  -6  -3   -0.70    0.80
  -8  -6   3    0.70    0.60
  -8   6  -3   -1.00    4.10
   8  -6   3   -0.60    0.80
  -8   6   3    0.40    1.10
   8  -6   3   -1.40    1.60
  -8  -6  -3    1.70    0.90
  -8  -6  -3   -0.40    0.80
  -8   6   3    0.40    5.20
  -8   7  -3  102.79    5.80
   8  -7  -3  105.69    6.10
  -8  -7   3  107.29    5.50
  -8  -7  -3  105.09    6.10
   8  -7   3   92.99    6.70
   8  -7   3  108.09    6.30
  -8   7   3  107.79    7.00
   8  -8  -3    8.70    1.40
  -8   8  -3    6.00    1.00
   8  -8   3   12.20    1.60
   8  -8   3   12.00    3.30
  -8   8   3   10.70    1.40
  -8  -8  -3    5.70    1.70
   9   0   3    1.20    1.10
  -9   0  -3    0.90    0.60
  -9   0   3    0.40    0.90
  -9   0   3    0.80    0.70
  -9   0   3   -1.30    1.80
  -9   0  -3    0.60    1.10
  -9   0  -3    1.40    1.20
   9   0  -3    0.10    0.90
  -9  -1   3   41.20    3.40
  -9   1  -3   46.40    5.10
  -9   1  -3   38.50    3.10
   9   1   3   41.50    4.10
   9  -1  -3   42.20    4.30
   9  -1  -3   42.90    3.60
  -9  -1   3   44.20    3.60
  -9  -1  -3   41.10    3.60
  -9  -1  -3   35.10    4.80
  -9   1   3   38.10    3.30
   9   1  -3   44.80    4.20
  -9  -1  -3   38.80    3.00
  -9   1   3   39.30    6.00
  -9   1   3   37.90    3.40
   9  -1   3   39.40    4.30
  -9  -2   3  931.81   37.70
   9  -2  -3  871.71   37.70
  -9  -2   3  864.01   37.40
   9   2   3  966.60   39.00
  -9   2  -3  898.91   38.90
   9  -2  -3  927.11   39.60
  -9   2  -3  865.41   37.10
  -9   2   3  899.51   37.50
  -9   2   3  870.11   39.10
   9   2  -3  903.01   38.60
  -9  -2  -3  905.31   37.80
  -9  -2  -3  938.31   37.20
   9  -2   3  879.11   37.90
   9  -2   3  906.01   39.70
   9  -3  -3   30.40    4.40
  -9   3  -3   19.70    2.00
  -9  -3   3   20.30    2.30
  -9   3  -3   20.10    2.60
  -9  -3   3   23.70    3.30
  -9   3   3   20.50    2.80
  -9  -3  -3   21.60    2.50
   9   3  -3   21.60    4.00
   9  -3   3   13.00    2.90
  -9  -4   3  958.30   41.50
  -9  -4   3 1067.69   42.40
   9  -4  -3 1069.99   44.20
   9  -4  -3 1037.10   42.60
  -9   4  -3  993.70   41.30
  -9   4  -3  946.21   54.19
   9   4   3 1028.60   42.30
  -9   4  -3  972.00   42.90
  -9  -4  -3 1103.69   42.70
   9  -4   3 1046.70   42.90
  -9  -4  -3 1054.99   41.60
   9  -4   3 1012.70   44.40
  -9   4   3  971.90   41.50
   9   4  -3 1025.30   41.70
  -9   4   3  993.60   43.50
  -9  -5   3   15.00    1.80
  -9  -5   3   15.40    2.00
  -9   5  -3   18.20   12.20
  -9   5  -3   15.70    2.30
   9  -5  -3   24.90    5.60
   9  -5  -3   15.90    2.10
  -9  -5  -3   17.10    2.00
  -9  -5  -3   16.90    1.60
   9  -5   3   15.60    2.20
  -9   5   3   16.70    2.50
  -9   6  -3  206.58   10.70
   9  -6  -3  223.28   13.00
  -9  -6   3  221.48   10.30
  -9   6   3  215.28   11.30
   9  -6   3  260.17   13.50
   9  -7  -3   13.60    1.80
  -9   7   3   18.10    2.10
   9  -7   3   16.30    1.90
  -9  -7  -3   13.80    2.10
  10   0   3   -0.30    0.80
 -10   0  -3    3.20    1.70
 -10   0   3    1.70    1.20
  10   0  -3    1.60    1.10
 -10  -1   3    8.80    1.70
 -10   1  -3   15.60    3.10
 -10   1  -3    9.40    1.40
  10  -1  -3   10.30    2.20
  10   1   3   12.20    2.50
 -10  -1   3   11.90    1.70
 -10   1   3    6.50    2.40
  10  -1   3    7.40    2.00
 -10  -1  -3    9.70    1.80
 -10  -1  -3   11.20    1.50
  10   1  -3   11.90    2.40
 -10   1   3   10.90    1.60
 -10   2  -3   12.60    1.50
 -10  -2   3    8.50    1.70
 -10   2  -3   11.30    2.20
  10   2   3    7.20    1.60
  10  -2  -3    8.10    1.90
 -10  -2   3   11.70    1.60
 -10   2   3   12.70    2.40
 -10  -2  -3   10.80    1.90
 -10  -2  -3   11.50    1.50
 -10   2   3   12.60    1.70
  10   2  -3   10.70    2.00
  10  -2   3   10.30    2.30
 -10  -3   3   51.99    3.40
 -10  -3   3   56.79    3.90
 -10   3  -3   48.00    3.40
 -10   3  -3   47.20    4.20
  10   3   3   52.69    4.00
  10  -3  -3   50.19    4.60
 -10   3   3   49.10    4.60
 -10   3   3   53.49    3.40
  10   3  -3   51.69    3.80
  10  -3   3   52.89    4.70
 -10  -3  -3   51.39    3.80
 -10  -3  -3   54.29    3.30
 -10  -4   3    8.40    1.30
 -10  -4   3    6.80    1.50
 -10   4  -3    4.90    1.90
  10  -4  -3    5.50    2.00
  10   4   3    7.20    1.30
  10  -4  -3    5.50    1.20
 -10  -4  -3    7.40    1.80
 -10   4   3    8.20    1.20
 -10   4   3    4.80    2.20
  10  -4   3    9.50    2.30
 -10  -4  -3    6.10    1.10
 -10   5  -3   13.50    2.40
  10  -5  -3   11.00    2.80
 -10  -5   3   11.00    1.70
  10  -5  -3   11.20    1.70
 -10  -5  -3   13.20    1.80
 -10  -5  -3   14.00    1.60
 -10   5   3   14.40    3.20
  10  -6  -3   22.90    2.00
 -10  -6   3   20.30    2.30
  11   0  -3   -1.10    1.20
 -11   0   3   -1.00    0.80
 -11   0  -3    1.00    0.60
  11   0   3    0.70    1.10
  11  -1  -3  288.77   14.10
 -11  -1   3  271.67   13.80
 -11  -1   3  299.27   13.00
  11   1   3  305.07   14.00
 -11   1  -3  281.17   12.70
  11  -1   3  295.47   14.20
 -11   1   3  289.87   12.90
  11   1  -3  299.57   13.80
 -11  -1  -3  296.47   12.90
 -11  -2   3    2.30    0.60
 -11   2  -3    5.10    2.10
  11   2   3    1.60    0.90
  11  -2  -3    3.30    1.10
 -11   2  -3    3.00    0.80
 -11  -2  -3    3.30    3.10
 -11  -2  -3    2.30    0.60
  11  -2   3    1.10    1.00
 -11   2   3    1.60    0.60
  11   2  -3    2.10    1.10
  11  -3  -3    1.30    1.10
 -11  -3   3    1.70    0.90
 -11   3  -3    4.30    3.80
  11   3   3    0.10    1.70
 -11   3   3    0.80    0.80
 -11  -3  -3   -0.10    0.50
 -11  -3  -3   -0.90    2.10
  11  -3   3   -2.60    1.60
 -11  -4   3   25.60    3.10
  11  -4  -3   23.50    3.70
 -11  -4  -3   21.90    3.40
 -11  -4  -3   27.50    2.10
   0   0   4  747.93   31.50
   0   0  -4  732.83   37.50
   0   0   4  767.02   38.80
   0   0  -4  707.43   30.70
   0   0  -4  828.12   76.99
   0   0  -4  774.02   34.00
   0   0   4  847.12   31.00
   0   0   4  830.52   74.39
   0   0  -4  680.53   30.70
   0   0  -4  762.82   30.90
   0   0  -4  829.92   31.40
   0  -1   4   26.10   37.80
   0  -1  -4    2.90    0.90
   0   1  -4    2.90    5.00
   0  -1  -4  -10.60   35.50
   0   1   4    0.80    6.20
   0   1   4   -1.00   36.00
   0  -1   4   -0.30    5.60
   0   1  -4    2.30    1.20
   0   1  -4    0.60    1.00
   0   1  -4   33.30   54.79
   0  -1  -4   -1.10    5.30
   0  -2  -4  625.44   32.70
   0  -2  -4  603.34   28.50
   0   2  -4  605.54   32.10
   0  -2  -4  630.94   25.00
   0   2  -4  578.54   24.60
   0   2  -4  640.14   24.80
   0  -2   4  518.15   31.90
   0  -2  -4  562.04   70.69
   0   2   4  595.14   24.50
   0   2  -4  618.14   24.80
   0   2   4  620.24   33.70
   0  -2   4  628.94   25.00
   0  -2  -4  626.64   24.70
   0   2  -4  575.54   68.79
   0  -2  -4  582.34   25.10
   0  -3  -4   -6.90   55.69
   0  -3  -4    0.30    8.30
   0   3  -4    3.20    7.40
   0   3  -4   13.40   48.30
   0  -3  -4    3.20    1.30
   0  -3  -4   -0.80    1.70
   0   3   4    8.30    9.10
   0   3   4  -18.70   58.69
   0  -3   4   47.30   49.70
   0  -3   4   -0.60    8.00
   0  -4  -4    8.20   11.10
   0  -4  -4    0.50    0.50
   0   4   4 -173.68   89.99
   0   4  -4    0.00    0.30
   0   4  -4   -0.90    0.40
   0  -4  -4    0.80    0.60
   0  -4  -4  -89.79   75.89
   0   4  -4    0.00    0.60
   0   4  -4   18.10   62.29
   0  -4   4   -6.40   10.50
   0   4   4    6.60   13.90
   0  -4  -4    0.40    0.70
   0  -4   4  -40.90   62.09
   0   4  -4    4.20    9.80
   0   4   4    0.60    0.50
   0   5   4    7.80    1.20
   0   5  -4    5.10    1.20
   0  -5   4  -19.30   14.80
   0   5   4   -0.90    2.50
   0  -5   4   25.50   87.89
   0   5   4   14.60   22.00
   0  -5  -4   16.40   17.40
   0   5  -4   10.10    8.10
   0  -6  -4 -143.89  309.67
   0   6   4   26.30    5.40
   0  -7  -4    1.80    0.80
   0   7   4    0.50    0.80
   0   7  -4    0.30    0.70
   0   7   4    0.60    1.10
   0  -7  -4    1.00    0.80
   0   7   4   -1.30    0.90
   0   7  -4    0.90    0.80
   0   8  -4   41.30    3.50
   0  -8  -4   41.50    3.30
   0  -8  -4   40.20    3.50
   0   8  -4   41.60    3.60
   0   8   4   37.20    3.30
   0  -8   4   39.80    3.60
   0   9  -4   -0.20    0.60
   0   9   4    0.80    1.40
   0  -9  -4   -0.10    0.80
   0 -10  -4   14.80    2.40
   0  10  -4   14.50    1.90
   0  10  -4   17.00    2.10
   0  11  -4   -0.20    0.80
   0  11  -4    1.20    0.90
  -1   0   4  683.93   35.30
   1   0  -4  584.14   70.69
   1   0  -4  595.34   26.80
   1   0  -4  632.94   27.00
  -1   0  -4  600.94   73.09
  -1   0  -4  692.73   34.60
   1   0  -4  635.74   33.70
   1   0   4  588.34   70.19
  -1   0   4  681.43   26.90
  -1   0  -4  666.23   30.10
  -1   0  -4  661.83   27.00
   1   0  -4  645.94   27.10
  -1   0  -4  629.04   26.80
  -1   0   4  578.44   69.89
  -1   0   4  661.63   27.50
   1   0  -4  661.73   27.10
  -1   0   4  722.53   28.20
   1   0  -4  706.13   30.30
   1   0   4  694.73   27.10
   1   0   4  690.23   35.50
  -1   0  -4  669.73   27.20
  -1   1  -4  171.68   10.10
   1  -1  -4  178.48   10.60
  -1   1  -4  159.78   14.30
   1   1   4  127.19   47.70
  -1   1  -4  128.19   43.30
  -1  -1   4  182.08    7.70
  -1  -1   4  158.88    8.20
   1  -1  -4  184.08    7.90
  -1  -1   4  178.78   14.90
   1   1   4  168.68    7.80
   1  -1  -4  151.38   48.00
   1  -1  -4  179.58    8.00
  -1  -1   4  139.99   41.20
  -1   1  -4  161.98    7.50
   1  -1  -4  158.68    7.80
  -1  -1   4  166.18    8.20
   1  -1  -4  171.48    7.60
   1   1   4  171.78   16.00
   1  -1  -4  149.79   14.10
  -1   1  -4  157.68    7.70
  -1   1  -4  165.48    7.50
   1   1   4  164.98    8.20
   1   1  -4  163.08    7.60
  -1   1   4  154.88   15.30
  -1   1   4  207.08   50.39
   1  -1   4  177.98    7.90
  -1  -1  -4  171.78    7.80
   1   1  -4  157.98   41.10
  -1  -1  -4  177.08   14.80
  -1   1   4  164.48    8.10
  -1   1   4  180.68    8.30
  -1  -1  -4  172.18    7.70
   1  -1   4  207.48   16.10
   1   1  -4  167.78    9.90
   1  -1   4  172.08    8.50
   1  -1   4  138.49   43.00
  -1  -1  -4  150.68    7.40
   1   1  -4  176.88   13.90
   1   1  -4  160.58    7.50
   1   1  -4  174.28    7.70
   1   1  -4  174.48    7.60
   1   1  -4  163.18    7.70
  -1   1   4  179.28    7.60
  -1  -1  -4  137.89   46.40
   1  -2  -4 1506.85   68.59
   1  -2  -4 1513.95   63.89
   1  -2  -4 1475.15   59.69
  -1   2  -4 1442.56   59.29
   1  -2  -4 1761.02  126.69
  -1   2  -4 1461.65   67.19
   1   2   4 1459.85   66.29
  -1  -2   4 1579.84   67.89
  -1  -2   4 1472.45   60.09
  -1   2  -4 1404.86  116.89
   1  -2  -4 1492.35   60.19
   1   2   4 1466.85   68.69
   1   2   4 1446.46  109.49
  -1   2  -4 1431.76   59.39
   1  -2  -4 1506.85   59.49
  -1  -2   4 1581.94   59.59
  -1   2   4 1506.15  119.79
  -1  -2  -4 1505.65   67.69
  -1  -2  -4 1463.55  113.79
   1   2  -4 1490.45   59.39
  -1   2   4 1542.25   59.29
  -1   2   4 1530.85   59.99
   1  -2   4 1493.05   61.19
   1   2  -4 1503.25  107.09
   1  -2   4 1490.75   68.69
  -1  -2  -4 1474.15   59.79
   1   2  -4 1478.75   66.09
   1  -2   4 1608.54   59.89
   1   2  -4 1566.74   59.69
  -1  -2  -4 1502.45   63.69
  -1  -2  -4 1430.06   59.29
  -1   2   4 1362.96   59.99
  -1  -2  -4 1517.25   60.09
   1   2  -4 1413.76   59.49
   1   2  -4 1523.25   59.49
  -1   2   4 1483.55   68.69
   1  -3  -4 1063.49   40.70
  -1   3  -4 1025.30   43.50
   1   3   4  675.83  141.49
  -1  -3   4  983.10   40.90
  -1   3  -4  954.20  107.29
  -1  -3   4 1162.98   99.49
  -1   3  -4 1014.60   40.40
   1   3   4  983.70   51.19
   1   3   4 1001.00   40.80
   1  -3  -4 1031.90   40.40
  -1  -3   4 1041.80   41.40
  -1  -3   4  994.20   48.60
   1  -3  -4  964.30   45.30
   1  -3  -4  983.90   49.80
   1  -3  -4  887.51  105.69
  -1   3  -4  887.41   47.90
  -1  -3  -4  939.11   45.10
  -1  -3  -4 1046.10   40.60
  -1  -3  -4 1047.10   49.60
  -1  -3  -4  988.80   40.50
  -1   3   4  728.13  102.29
   1   3  -4  950.80   40.30
   1   3  -4  957.50   46.50
   1   3  -4 1023.30   40.50
   1   3  -4 1036.30   42.80
   1  -3   4 1177.08  113.99
  -1   3   4 1030.70   40.90
   1   3  -4  841.72   95.29
   1  -3   4 1069.29   51.69
  -1   3   4  993.60   51.49
   1  -3   4 1010.70   40.70
  -1  -3  -4  999.30  114.09
   1  -4  -4    1.70    0.70
  -1  -4   4  -12.70   59.99
  -1   4  -4    1.10    1.00
   1   4   4    2.10    0.80
   1  -4  -4   -3.60   12.50
   1  -4  -4    1.60    0.70
  -1   4  -4    1.40    0.60
   1   4   4   12.10   14.70
   1   4   4    2.10    0.80
   1   4   4   16.40   92.19
   1   4   4    2.30    2.60
   1  -4  -4    1.00    0.60
  -1   4  -4   62.19   75.69
  -1   4  -4    6.60   12.50
   1  -4  -4  -72.49   77.49
  -1   4  -4    3.60    0.90
  -1  -4   4    8.20   10.50
   1  -4   4   -2.80   12.80
  -1  -4  -4   -8.90   87.49
  -1   4   4  135.99  101.39
   1   4  -4    2.90    0.70
  -1  -4  -4    0.90    0.60
   1   4  -4    1.70    0.70
  -1   4   4    2.80    0.90
   1  -4   4    1.20    0.90
   1   4  -4    2.20    1.00
   1  -4   4  -62.89   76.49
  -1   4   4    2.80    0.90
  -1   4   4    8.00   15.10
   1   4  -4  -71.29   54.79
  -1  -4  -4   -4.70   11.00
   1   4  -4    0.80    8.10
  -1  -4  -4    3.80    0.80
   1   4  -4    1.60    0.70
   1   5   4   83.29    4.60
  -1  -5   4   75.89    4.50
   1   5   4   45.40   25.30
   1   5   4   90.39    8.00
  -1  -5   4   48.30   12.50
   1  -5  -4   97.19  155.98
  -1   5  -4   85.89   19.50
  -1   5  -4   80.79    4.70
  -1   5  -4  216.08  110.19
   1   5   4 -196.08  196.18
  -1   5  -4   78.19    4.10
  -1   5  -4   84.49    6.10
   1   5   4   82.29    4.50
   1  -5  -4   78.89    4.90
  -1   5  -4   82.19    4.70
  -1   5   4   79.89    7.20
   1   5  -4   81.19    4.80
   1   5  -4   77.49    4.00
  -1  -5  -4   76.39    4.60
  -1   5   4   85.49    4.80
   1   5  -4   81.19    4.70
   1  -5   4  131.39  115.89
   1  -5   4   65.59   20.60
  -1  -5  -4   60.09   19.30
   1  -5   4   76.69    4.80
  -1   5   4   99.29   26.10
  -1  -5  -4   81.89    4.30
   1  -6  -4 1339.07   55.19
   1   6   4 1432.06   57.79
   1  -6  -4 1301.07   55.59
  -1  -6   4 1326.77   55.19
   1   6   4 1363.66   54.89
   1   6   4 1345.97   54.59
  -1   6  -4 1373.56   55.49
  -1   6  -4 1390.26   54.09
  -1   6  -4 1357.26   55.59
   1   6   4 1370.26   58.99
  -1  -6  -4 1429.66   55.49
  -1  -6  -4 1349.36   54.89
   1   6  -4 1306.77   55.49
  -1   6   4 1366.56   55.09
  -1   6   4 1428.76   59.79
   1   6  -4 1356.56   55.49
  -1  -7   4   87.19    5.40
   1  -7  -4   97.69    5.60
  -1   7  -4   92.09    5.70
  -1   7  -4  102.69    6.00
   1   7   4   94.79    5.60
   1  -7  -4   89.29    5.80
  -1  -7  -4   96.39    5.70
  -1   7   4   89.79    4.80
   1   7  -4   92.99    5.80
  -1  -7  -4   88.39    5.20
  -1   7   4   98.59    7.20
   1   7  -4   93.89    5.70
  -1   7   4   87.49    8.00
  -1  -8   4    5.90    1.60
   1  -8  -4    2.70    1.30
  -1   8  -4    1.00    1.00
   1  -8  -4    3.10    1.20
  -1   8  -4    5.80    1.50
  -1   8   4    3.40    1.10
   1   8  -4    3.00    1.30
   1   8  -4    2.60    1.00
  -1  -8  -4    4.80    1.50
   1  -9  -4  100.29    7.10
  -1   9  -4   99.49    6.60
  -1  -9   4  105.39    6.20
   1  -9  -4  115.19    6.90
  -1   9  -4  117.19    6.50
  -1   9   4  115.19    6.40
  -1  -9  -4  110.19    6.50
   1  -9   4   96.19    6.80
   1   9  -4  121.79    6.80
   1   9  -4  119.79    6.60
  -1  10  -4   18.50    2.00
  -1  10  -4   20.80    2.20
   1 -10  -4   25.70    3.00
   1  10  -4   19.30    2.30
   1  10  -4   17.10    2.10
  -1  10   4   22.70    2.50
   1 -10   4   16.30    2.50
  -1  11  -4  295.17   12.80
  -1  11  -4  274.17   12.20
   1  11  -4  275.37   12.20
  -2   0  -4 1257.27   49.60
   2   0  -4 1165.68   49.40
   2   0   4 1243.48   59.49
   2   0   4 1272.77   50.29
   2   0  -4 1191.08   49.30
   2   0  -4 1236.38   49.30
  -2   0   4 1190.68   49.70
  -2   0  -4 1219.88   49.50
  -2   0   4 1226.58   49.90
   2   0  -4 1277.07  103.99
  -2   0   4 1380.26   49.40
   2   0  -4 1299.17   53.09
  -2   0   4 1096.69  120.49
  -2   0  -4 1124.79  107.69
   2   0   4 1332.67   49.60
   2   0  -4 1319.87   49.70
   2   0   4 1091.19   99.79
  -2   0  -4 1220.88   57.69
  -2   0  -4 1039.60   49.00
   2   0  -4 1199.48   56.99
  -2   0   4 1298.17   59.19
  -2   0  -4 1184.58   52.89
   2  -1  -4   88.99    4.90
   2  -1  -4   99.09   12.40
   2  -1  -4   91.99    4.70
   2  -1  -4   94.49    7.30
   2   1   4  112.19   15.10
   2  -1  -4   87.69    4.80
  -2  -1   4   87.79    4.90
  -2   1  -4   87.99    4.70
  -2   1  -4   91.29    4.50
  -2  -1   4   93.69    4.60
   2   1   4   86.19    5.10
  -2   1  -4   84.99    4.70
  -2   1  -4   93.89   12.50
  -2   1  -4   91.39    7.00
   2  -1  -4   55.59   53.89
  -2   1  -4   91.69    4.70
  -2   1  -4  176.98  101.09
   2   1   4   99.69    4.90
  -2  -1   4   96.59    5.70
   2   1   4   69.79   50.29
  -2  -1   4   88.29   13.00
   2   1  -4   67.89   48.30
  -2   1   4   84.89    4.90
   2   1  -4   87.39    4.70
   2  -1   4   99.89   14.60
  -2  -1  -4   89.49    7.90
  -2   1   4   72.29   12.10
   2  -1   4   90.39    5.50
  -2  -1  -4   90.19    4.70
  -2  -1  -4   87.89    4.40
  -2   1   4   99.69    4.60
   2   1  -4   91.69    4.70
  -2   1   4   89.79    4.90
   2  -1   4   99.49   49.10
   2   1  -4   84.09   12.40
   2   1  -4   89.79    4.60
  -2  -1  -4  103.89   52.79
  -2   1   4   59.39   54.19
   2   2   4 1091.79  104.09
  -2   2  -4 1201.58   50.49
  -2  -2   4 1160.78  108.89
  -2  -2   4 1131.19   47.10
   2   2   4 1170.58   58.19
   2  -2  -4 1091.89  112.79
  -2   2  -4 1267.97  122.29
   2  -2  -4 1208.48   51.69
   2  -2  -4 1126.79   55.89
  -2   2  -4 1113.09   55.79
   2  -2  -4 1163.38   47.20
  -2   2  -4 1149.89   46.50
   2  -2  -4 1146.69   47.00
  -2  -2   4 1238.28   55.89
   2   2  -4 1183.18   53.79
   2  -2   4 1188.78   57.89
  -2   2   4 1124.99   56.99
   2   2  -4 1174.28   46.60
  -2  -2  -4 1213.58   51.39
  -2  -2  -4 1142.99  121.19
  -2   2   4 1191.28   47.50
   2   2  -4 1246.08  100.49
  -2   2   4 1177.28   46.50
  -2   2   4  983.80  116.59
   2  -2   4 1063.59   47.80
  -2   2   4 1209.78   47.30
  -2  -2  -4 1145.79   46.90
   2   3   4   28.40   68.99
   2   3   4   94.19   17.20
  -2   3  -4   70.79   14.20
  -2   3  -4  105.09    7.60
  -2  -3   4   93.89    4.90
   2  -3  -4   91.99    5.20
  -2   3  -4  -15.90   67.49
   2   3   4   95.29    5.30
  -2  -3   4   55.39   57.29
  -2  -3   4   96.49   13.60
  -2   3  -4   89.19    4.80
  -2   3  -4   95.79    5.00
   2  -3  -4   95.09    5.00
   2  -3  -4  101.29    5.40
   2  -3  -4   94.29   14.90
   2  -3  -4   93.79    5.50
   2  -3  -4   87.19   72.29
   2  -3   4   92.79   16.50
  -2   3   4   95.89    5.20
  -2  -3  -4   96.39    5.40
  -2  -3  -4   98.29    5.00
   2   3  -4   59.19   56.69
   2  -3   4   94.69    5.30
   2   3  -4   98.89   14.40
   2   3  -4   95.79    4.80
   2   3  -4   98.09    5.00
  -2  -3  -4   96.19    4.70
   2   3  -4   94.89    4.70
   2   3  -4   94.89    5.10
  -2  -3  -4  -48.30   74.59
  -2   3   4   93.69    5.30
   2   3  -4  104.59    6.80
  -2   3   4  111.69   18.60
   2   4   4  420.86  111.39
   2  -4  -4  -28.60  101.39
  -2   4  -4  566.54  112.09
   2   4   4  358.36   33.70
  -2   4  -4  369.36   19.20
  -2   4  -4  349.67   15.90
  -2  -4   4  384.36   15.80
  -2  -4   4  407.36   27.40
   2  -4  -4  346.47   16.80
   2   4   4  367.46   16.20
  -2   4  -4  333.27   32.80
   2   4   4  346.47   16.10
   2  -4  -4  379.46   16.50
   2  -4  -4  270.17  119.79
  -2   4  -4  392.76   16.00
   2  -4  -4  359.76   16.00
   2  -4   4  367.56   16.30
   2   4  -4  371.36   16.00
   2   4  -4  356.46   64.89
  -2  -4  -4  609.74  115.49
  -2  -4  -4  361.16   15.60
   2   4  -4  392.56   68.79
  -2   4   4  372.16   16.30
  -2   4   4  397.76   20.70
   2  -4   4  429.56   40.20
   2  -4   4  241.48  107.89
  -2  -4  -4  391.16   30.20
   2   4  -4  373.26   16.10
  -2  -4  -4  362.76   16.00
   2   4  -4  367.86   15.50
  -2   4   4  319.17   35.50
  -2  -4  -4  376.06   15.90
   2  -5  -4   10.80  203.88
   2   5   4   42.90    3.20
   2   5   4   46.50    3.10
   2  -5  -4   49.00    3.90
  -2   5  -4   45.60    3.30
   2  -5  -4   46.90    3.30
  -2   5  -4   45.80    3.00
  -2  -5   4   47.80    3.20
  -2   5   4   48.60    3.40
   2   5  -4   46.00    3.40
   2  -5   4   44.90    3.80
  -2  -5  -4   49.20    3.30
  -2  -5  -4   43.70    2.90
   2  -5   4   -6.90  272.17
  -2   5   4   58.29    6.80
   2   5  -4   47.30    3.30
   2   6   4  230.08   10.60
  -2   6  -4  215.88   10.10
   2   6   4  222.38   10.00
   2  -6  -4  227.58   11.60
   2  -6  -4  241.58   11.20
   2   6   4  245.68   12.20
  -2   6  -4  236.88   11.30
  -2   6  -4  255.97   13.00
   2   6  -4  235.68   11.20
   2  -6   4  227.88   11.40
  -2   6   4  251.57   15.50
  -2  -6  -4  231.98   10.60
   2   6  -4  240.88   11.40
  -2  -6  -4  229.38   11.00
  -2   6   4  243.48   11.20
  -2   7  -4   57.99    4.30
   2  -7  -4   54.69    4.10
  -2  -7   4   57.69    3.90
   2  -7  -4   53.39    4.30
  -2   7  -4   59.79    4.20
  -2  -7  -4   53.29    3.70
  -2   7   4   56.29    6.10
   2   7  -4   53.59    4.10
   2   7  -4   59.89    4.20
  -2   7   4   55.39    3.60
   2  -7   4   52.29    4.40
  -2  -7  -4   58.39    4.00
  -2   8  -4   34.20    3.20
  -2   8  -4   37.00    3.30
   2  -8  -4   36.20    3.10
  -2  -8   4   44.90    3.20
   2  -8  -4   37.80    3.60
   2   8  -4   41.60    3.40
   2   8  -4   35.40    3.40
  -2  -8  -4   32.00    3.10
   2  -9  -4  126.29    7.00
  -2   9  -4  126.69    7.20
   2  -9  -4  124.29    7.60
  -2   9  -4  135.29    7.10
   2   9  -4  124.49    7.20
  -2   9   4  126.59    7.00
   2   9  -4  128.29    7.10
   2 -10  -4   14.00    2.70
  -2  10  -4   12.80    1.80
  -2 -10  -4   11.00    2.10
   2  10  -4   19.90    3.20
   2 -10   4   13.80    2.20
  -2  10   4   13.80    1.90
  -3   0  -4 9147.88  384.36
   3   0   4 9369.16  387.86
  -3   0   4 9629.74  385.76
   3   0  -4 9381.96  438.26
   3   0  -4 9958.00  374.46
  -3   0  -4 9502.85  450.05
   3   0  -4 9734.43  374.06
  -3  -1   4  243.08   11.30
  -3  -1   4  264.07   23.30
   3   1   4  261.07   11.80
   3  -1  -4  256.27   11.40
   3  -1  -4  242.38   11.00
   3   1   4  207.58   23.10
  -3   1  -4  245.48   82.49
  -3   1  -4  256.87   22.20
   3   1   4  205.78   66.69
   3  -1  -4  231.98   11.30
  -3   1  -4  254.07   11.20
   3  -1  -4  369.16   70.69
  -3   1  -4  242.38   11.00
  -3   1  -4  235.18   14.40
  -3  -1   4  252.67   69.49
  -3  -1   4  259.17   10.90
   3   1   4  252.77   10.80
  -3   1  -4  239.48   10.70
  -3   1   4  248.58   15.20
   3  -1   4  246.28   12.00
  -3   1   4  249.38   22.90
  -3  -1  -4  243.98   10.90
   3   1  -4  193.08   67.59
   3   1  -4  241.58   10.90
  -3  -1  -4  243.68   11.10
   3   1  -4  244.98   10.80
  -3  -1  -4  257.97   10.70
   3  -1   4  267.27   24.40
   3   1  -4  251.97   11.10
   3  -1   4  125.89   70.49
  -3  -1  -4  246.18   78.29
  -3   1   4  244.88   11.40
  -3   2  -4  329.17   14.10
   3  -2  -4  320.67   14.70
   3   2   4  343.97   14.90
   3  -2  -4  325.87   14.30
   3  -2  -4  378.56   88.99
   3  -2  -4  332.37   14.70
  -3   2  -4  273.67   25.50
  -3  -2   4  327.77   14.00
   3   2   4  216.98   72.19
  -3  -2   4  304.57   14.40
  -3   2  -4  339.37   18.20
   3  -2  -4  288.47   94.09
  -3  -2   4  379.66   26.20
   3   2   4  279.17   29.00
  -3   2  -4  335.77   14.40
  -3   2  -4  282.07   90.09
   3   2  -4  330.17   14.20
   3  -2   4  324.57   14.50
  -3   2   4  316.37   14.60
   3  -2   4  314.37   15.40
  -3  -2  -4  338.27   14.20
  -3  -2  -4  320.87   18.60
   3  -2   4  341.07   88.09
  -3   2   4  330.57   27.70
   3   2  -4  325.27   14.10
  -3  -2  -4  331.27   26.10
  -3   2   4  286.57   26.20
   3   2  -4  370.46  117.89
   3  -2   4  323.67   31.00
  -3  -2  -4  270.97   83.59
   3   2  -4  294.37   72.79
  -3  -2  -4  328.27   13.90
  -3   2   4  332.77   14.00
  -3  -2  -4  333.57   14.40
   3  -2   4  352.16   14.70
   3   2  -4  340.87   14.30
  -3   2   4  331.67   18.80
   3  -3  -4  209.98   10.40
  -3   3  -4  211.48    9.90
   3   3   4  197.78   28.90
   3  -3  -4  212.18  105.29
  -3   3  -4   82.29   96.69
  -3   3  -4  229.98   10.20
   3  -3  -4  185.28  122.19
   3   3   4  208.48   10.30
  -3  -3   4  218.58    9.70
  -3  -3   4  227.38   22.60
  -3  -3   4  249.18   23.50
   3   3   4  223.98   93.99
  -3   3  -4  236.58   27.90
   3  -3  -4  222.78   10.70
   3  -3  -4  225.08   10.10
  -3   3   4  217.18   10.40
   3  -3   4  197.58   26.30
  -3   3   4  229.08   14.50
  -3  -3  -4  214.08  105.79
  -3  -3  -4  210.08    9.50
   3  -3   4  223.18   10.30
   3  -3   4  123.29  111.29
  -3  -3  -4  216.48   24.80
   3   3  -4  217.28    9.80
  -3  -3  -4  223.48    9.90
   3   3  -4  226.08   10.10
  -3   3   4  189.38   35.20
   3  -3   4  180.88   11.10
  -3   3   4  171.38   23.80
   3   3  -4  228.78   10.00
   3   3  -4  242.68   84.39
   3   3  -4  267.37   76.19
  -3  -3  -4  211.48   10.00
   3  -4  -4 1000.80   41.20
  -3   4  -4 1125.39   41.30
   3  -4  -4  979.70   42.00
  -3   4  -4 1040.40  174.78
  -3  -4   4 1038.40   40.70
   3  -4  -4  901.91  266.97
  -3   4  -4  947.01   40.80
  -3  -4   4 1033.80   50.69
   3  -4  -4  758.32  176.28
   3  -4  -4 1027.20   41.70
   3   4   4 1022.90   41.70
   3   4   4  904.71   60.39
  -3  -4   4 1039.00   52.29
   3  -4   4  759.02  179.38
  -3   4   4 1024.80   47.10
  -3  -4  -4  972.80   40.50
  -3  -4  -4 1040.90   40.90
   3   4  -4 1029.60   41.10
   3   4  -4  947.11   40.50
  -3   4   4  912.21   81.79
  -3  -4  -4 1024.20  171.88
   3   4  -4 1024.00   41.00
  -3  -4  -4  910.71   55.49
  -3   4   4 1010.60   41.50
   3   4  -4  887.61   89.89
   3   4  -4 1194.08  125.09
   3  -5  -4  -95.89  290.37
   3   5   4    8.50    3.40
  -3   5  -4    6.60    2.50
   3  -5  -4    3.70    1.10
   3   5   4  -15.10   39.80
   3  -5  -4    4.70    1.50
  -3   5   4    3.90    2.30
   3  -5   4 -216.68  251.67
  -3  -5  -4  -23.20   27.70
  -3   5   4  -57.39   47.00
  -3  -6   4 1799.32   73.49
   3   6   4 1816.22   74.09
  -3   6  -4 1811.42   73.49
   3   6   4 1832.62   73.49
  -3   6  -4 1851.91   74.29
   3  -6  -4 1833.62   74.99
  -3   6  -4 1878.01   77.89
   3  -6  -4 1850.51   74.39
   3   6  -4 1838.12   74.19
   3   6  -4 1726.73   74.19
  -3  -6  -4 1820.82   73.89
   3  -6   4 1841.82   74.69
  -3   6   4 1932.81   80.99
  -3   6   4 1992.00   74.69
  -3  -6  -4 1787.72   73.39
   3  -7  -4   21.10    2.70
  -3   7  -4   19.90    2.30
  -3   7  -4   15.10    2.20
   3  -7  -4   20.20    2.40
  -3  -7   4   14.20    1.90
  -3  -7  -4   20.20    2.20
  -3   7   4   17.60    4.70
   3   7  -4   17.90    2.20
  -3   7   4   18.40    2.10
  -3  -7  -4   21.40    2.40
   3  -7   4   18.80    2.80
   3   7  -4   18.90    2.40
  -3   8  -4   22.20    2.50
   3  -8  -4   25.00    2.60
  -3   8  -4   23.50    2.60
   3  -8  -4   24.40    3.10
   3   8  -4   25.10    2.60
  -3  -8  -4   27.60    2.60
  -3   8   4   26.90    3.60
   3   8  -4   19.40    2.50
  -3   9  -4  814.32   33.50
   3  -9  -4  779.92   34.30
   3  -9  -4  812.22   33.40
  -3   9  -4  805.82   33.20
  -3  -9  -4  797.22   33.30
   3   9  -4  793.02   33.30
   3   9  -4  771.12   33.40
   3  -9   4  774.92   34.20
  -3  10  -4  459.45   19.40
  -3  10  -4  454.85   19.20
   3 -10  -4  458.45   20.80
  -3  10   4  464.75   19.40
   3  10  -4  443.26   19.30
   3  10  -4  457.45   19.60
   3 -10   4  412.36   19.90
   4   0   4  351.86  106.29
   4   0  -4  351.76   98.69
  -4   0   4  460.25   18.20
  -4   0   4  411.16   18.70
   4   0   4  453.25   18.40
  -4   0   4  403.36   32.40
   4   0  -4  434.76   18.70
   4   0  -4  410.86   18.20
   4   0  -4  430.26   18.10
  -4   0  -4  426.56   17.90
  -4   0  -4  395.56   22.60
  -4   0  -4  418.06   18.20
   4   0   4  439.46   19.30
  -4   0  -4  528.05  116.89
  -4   0  -4  433.06   18.50
  -4   0   4  396.46   35.60
   4   0   4  426.36   36.00
   4   0  -4  327.27  106.69
   4   1   4   10.30    2.00
  -4  -1   4   14.80   14.00
   4  -1  -4 -165.88   89.29
   4  -1  -4   10.90    1.70
  -4   1  -4   88.69  113.79
   4  -1  -4  -16.00  101.29
  -4   1  -4   10.20    1.20
  -4   1  -4    1.30   15.90
  -4  -1   4    9.00    1.20
   4  -1  -4    7.20    1.60
  -4  -1   4    3.20   14.30
  -4   1  -4    9.40    2.00
   4   1   4  120.29   85.39
  -4  -1   4    7.50    1.40
   4  -1  -4   11.70    1.50
   4  -1   4   24.70   17.00
   4  -1   4   12.20    1.50
   4  -1   4   12.10    2.30
   4  -1   4   10.50    1.60
  -4  -1  -4    8.70   13.00
   4   1  -4  259.27   97.49
  -4   1   4    6.70   16.00
  -4   1   4   11.20    1.60
   4   1  -4   12.60    1.40
  -4  -1  -4  109.19   97.09
  -4   1   4    9.40    1.30
  -4  -1  -4   10.50    1.40
  -4  -1  -4   13.20    1.30
  -4  -1  -4    9.40    1.30
  -4   1   4   12.00    3.90
  -4   1   4   -1.80   14.70
  -4  -1  -4    8.80    3.30
   4   1  -4   10.60    1.50
   4   1  -4 -174.98   93.79
  -4  -2   4   99.19   20.60
  -4   2  -4   73.29    7.40
  -4   2  -4   73.59    4.50
  -4  -2   4   69.19    5.00
   4  -2  -4   80.19    5.00
   4   2   4   82.89    5.00
  -4   2  -4   85.29  116.19
   4   2   4   99.69  100.29
  -4   2  -4   80.09   19.50
  -4   2  -4   65.69    4.40
  -4  -2   4   53.39   17.10
   4  -2  -4    4.50  120.39
   4  -2  -4   76.19    4.50
   4   2   4   46.00   20.60
  -4   2  -4   73.99    4.10
  -4  -2   4   87.39    4.30
   4  -2  -4   77.39    4.90
  -4  -2  -4   78.79    4.10
   4  -2   4   76.99   22.40
   4   2  -4   74.29    4.40
  -4  -2  -4   14.60  119.39
  -4  -2  -4   70.19    4.40
   4  -2   4   73.09    5.70
   4   2  -4   72.19    4.20
   4   2  -4   75.99    4.40
   4   2  -4   31.10  102.19
  -4   2   4   77.09    4.80
  -4  -2  -4   74.49    4.30
   4  -2   4  170.98  133.29
   4  -2   4   80.69    4.70
  -4  -2  -4   87.29   17.30
   4   2  -4  148.79   99.39
  -4   2   4   79.09    4.30
  -4   2   4   45.60   19.20
   4  -2   4   78.89    4.80
  -4   2   4   78.39   21.10
  -4   2   4   70.49    7.80
  -4  -3   4   33.90    2.40
  -4   3  -4   27.00    5.30
  -4   3  -4 -462.75  234.58
  -4   3  -4    9.00   22.40
   4   3   4    5.90   25.40
  -4  -3   4   17.00   17.50
   4  -3  -4  217.68  165.68
   4  -3  -4   28.20    2.50
  -4  -3   4   38.30   19.80
   4   3   4   32.30    2.70
   4  -3  -4   27.10    3.00
   4   3   4   52.59  205.18
  -4   3  -4   29.40    2.20
   4  -3  -4   51.59  160.58
   4  -3  -4   32.40    3.10
  -4   3  -4   28.00    2.50
  -4   3  -4   27.90    2.30
   4  -3   4   31.80    2.80
  -4  -3  -4   30.30    2.30
  -4  -3  -4   30.90    2.50
  -4  -3  -4  233.38  167.38
  -4  -3  -4   10.00   18.50
   4   3  -4   26.00  106.79
   4  -3   4   13.70   25.50
  -4  -3  -4   30.70    2.40
   4  -3   4   26.40    3.60
   4   3  -4   26.50    2.40
  -4   3   4   19.40   25.30
  -4   3   4   26.40    5.70
   4   3  -4   27.60    2.60
   4   3  -4   26.80    2.30
   4  -3   4  -20.00  171.28
   4   3  -4  117.99  119.99
  -4   3   4   27.30    2.70
  -4   3   4    7.10   25.00
  -4   4  -4 -136.49  248.98
   4   4   4   80.09   39.70
  -4  -4   4  124.39    6.20
   4  -4  -4  125.39    7.60
   4  -4  -4 -182.98  278.87
  -4  -4   4   98.89   23.90
   4  -4  -4  125.49    6.80
   4  -4  -4  123.99    7.30
   4   4   4  126.99    6.80
  -4   4  -4  121.39    6.70
  -4   4  -4  113.09    6.10
  -4  -4  -4  117.79   30.20
  -4   4   4  126.49    7.10
   4   4  -4  123.39    6.30
   4  -4   4  124.19    7.00
   4   4  -4   64.89  140.89
  -4   4   4  125.39   11.20
   4  -4   4  -22.50  389.46
   4   4  -4  123.99    6.70
  -4  -4  -4  125.49    6.40
  -4   4   4   90.99   38.90
   4   4  -4  124.89    6.60
  -4  -4  -4  134.69    6.20
   4  -5  -4   64.29    5.00
   4   5   4   53.29    7.50
   4  -5  -4   64.19    4.60
   4   5   4   67.29    4.30
   4   5   4   63.59    4.00
  -4   5  -4   67.39    4.30
  -4  -5   4   67.09    3.90
  -4   5  -4   66.29    7.30
  -4   5  -4   63.29    4.20
  -4  -5  -4   64.79    3.80
  -4  -5  -4   69.59    4.20
  -4   5   4   62.19    4.10
   4   5  -4   62.49    3.70
   4   5  -4   66.59    4.50
  -4   5   4   66.39    8.00
  -4   5   4   68.49    4.70
   4   5  -4   64.49    4.30
   4  -5   4   64.99    4.80
  -4   6  -4  734.43   33.10
   4   6   4  747.53   33.20
  -4   6  -4  797.42   36.90
  -4  -6   4  781.22   31.40
   4  -6  -4  777.42   33.20
  -4   6  -4  769.82   31.80
   4  -6  -4  729.83   32.30
   4   6  -4  739.03   32.10
  -4   6   4  782.52   32.50
  -4  -6  -4  769.12   31.30
   4  -6   4  729.43   32.90
  -4   6   4  780.52   39.10
   4   6  -4  754.02   32.10
  -4  -6  -4  762.52   31.70
   4  -7  -4   21.20    2.60
  -4   7  -4   24.50    2.60
  -4   7  -4   26.20    2.10
  -4  -7   4   28.50    2.30
  -4   7  -4   29.80    4.30
   4  -7  -4   26.10    3.30
  -4   7   4   24.70    2.60
  -4   7   4   22.60    5.10
  -4  -7  -4   30.10    2.70
  -4  -7  -4   26.30    2.60
   4   7  -4   26.10    2.70
   4   7  -4   28.70    3.10
   4  -7   4   20.30    2.90
   4  -8  -4  404.16   19.20
   4   8  -4  441.86   21.70
  -4  -8  -4  414.46   18.20
   4  -8   4  402.16   18.60
  -4   8   4  413.26   20.70
  -4   8   4  372.46   18.30
  -4   9  -4   27.30    2.70
  -4   9  -4   31.70    2.60
   4  -9  -4   29.20    2.80
   4  -9  -4   28.00    3.10
   4  -9   4   26.70    3.40
   4   9  -4   28.40    3.40
   4   9  -4   29.10    2.70
  -4   9   4   29.30    2.70
  -4  -9  -4   27.90    2.80
   4 -10  -4   99.29    6.10
  -4  10  -4  103.09    5.30
  -4  10  -4  102.39    5.40
   4  10  -4  102.79    5.40
   4 -10   4   95.19    7.40
  -4  10   4  103.49    5.40
   4  10  -4  102.49    6.10
   5   0   4 4342.27  162.18
  -5   0   4 4000.70  181.78
   5   0  -4 3268.87  318.07
  -5   0   4 4120.59  161.48
  -5   0  -4 4001.60  180.38
  -5   0  -4 4089.39  160.78
   5   0  -4 3968.50  160.78
   5   0   4 4224.68  160.68
  -5   0   4 3981.70  160.68
  -5   0  -4 3886.21  167.78
  -5   0  -4 3864.31  366.86
   5   0   4 3856.91  184.28
   5   0  -4 4230.58  161.58
   5   0  -4 4240.48  160.68
   5   1   4  423.86   50.79
  -5  -1   4  479.35   50.69
   5  -1  -4  436.86   19.30
  -5   1  -4  443.76   24.80
  -5   1  -4  362.16   42.20
  -5   1  -4  439.86   18.50
   5  -1  -4  461.85   19.80
  -5   1  -4  435.26   18.80
  -5   1  -4  450.35   19.30
   5  -1  -4  465.55  202.08
  -5  -1   4  427.96   19.30
   5  -1  -4  131.39  159.78
  -5  -1   4  438.76   18.70
   5   1   4  429.76   19.70
  -5   1  -4  597.74  199.08
   5   1   4   78.49  158.88
   5  -1   4  477.05  193.18
  -5  -1  -4  698.73  200.48
  -5   1   4  422.06   48.30
   5   1  -4  688.73  166.78
   5  -1   4  420.66   50.39
  -5  -1  -4  342.97   44.30
   5   1  -4  436.46   19.30
   5  -1   4  435.56   19.10
  -5  -1  -4  386.96   27.40
   5   1  -4  440.86   18.70
  -5   1   4  437.26   18.70
  -5  -1  -4  445.86   18.40
  -5  -1  -4  442.86   18.80
  -5   1   4  445.76   19.60
   5  -1   4  448.56   19.20
  -5   1   4  382.86   45.80
  -5   1   4  428.26   25.70
  -5  -2   4  417.96   48.20
   5   2   4  440.46   55.99
   5  -2  -4  499.95   22.30
  -5   2  -4  520.55   27.70
  -5  -2   4  448.46   21.60
   5  -2  -4  499.35   21.60
  -5  -2   4  475.05   22.10
  -5   2  -4  520.85  240.38
   5  -2  -4  616.84  225.68
  -5   2  -4  477.95   20.90
   5   2   4  529.05   22.20
   5  -2  -4  680.53  227.98
  -5   2  -4  501.85   21.80
   5  -2  -4  515.95   22.10
   5   2  -4  540.05  176.88
   5   2  -4  506.85   21.30
   5  -2   4  542.55   22.10
   5   2  -4  486.85   21.60
  -5   2   4  499.05   21.10
  -5   2   4  456.95   62.09
  -5   2   4  504.85   22.10
  -5  -2  -4  519.65   20.90
  -5  -2  -4  485.25   43.90
  -5   2   4  420.36   58.99
  -5   2   4  490.35   28.40
   5  -2   4  523.55   21.80
  -5  -2  -4  501.45   21.70
   5  -2   4  539.35  212.08
  -5   3  -4 1510.55   71.19
   5  -3  -4 1637.24   65.89
   5   3   4 1576.14   64.99
  -5   3  -4 2013.30  501.25
   5  -3  -4 1616.24   64.89
   5  -3  -4 1145.69  496.95
  -5  -3   4 1519.05   90.89
  -5   3  -4 1595.74   63.89
  -5  -3   4 1568.54   64.19
   5   3   4 1366.06  105.49
  -5   3  -4 1685.53   65.09
   5  -3   4 1664.93   65.09
   5   3  -4 1654.03   64.69
   5  -3   4 1656.83   65.39
   5  -3   4  757.72  300.97
  -5  -3  -4 1582.24   64.79
   5  -3   4 1607.04   71.89
  -5  -3  -4 1724.53   64.59
  -5  -3  -4 1466.55   90.89
   5   3  -4 1355.16  234.88
  -5  -3  -4 1623.64   63.99
  -5   3   4 1600.74   65.39
  -5   3   4 1350.76  109.59
   5   3  -4 1634.24   64.49
   5  -4  -4   41.10    3.90
  -5   4  -4   39.90    7.40
  -5   4  -4   36.00    2.80
  -5   4  -4   41.20    3.00
   5   4   4   48.10    3.60
   5  -4  -4   35.00    4.00
   5  -4  -4   45.30    3.60
  -5  -4   4   43.10    3.00
  -5  -4  -4   48.30    3.50
  -5  -4  -4   41.60    2.90
   5  -4   4   37.70    3.50
  -5   4   4   43.50    3.80
  -5   4   4   40.20    7.80
   5  -4   4   44.00    5.10
  -5   5  -4  766.12   31.70
  -5  -5   4  733.83   30.80
  -5   5  -4  750.72   31.20
  -5   5  -4  809.92   38.60
   5  -5  -4  739.23   32.00
   5   5   4  742.73   35.80
   5  -5  -4  762.12   33.20
   5  -5  -4  729.33   32.50
   5   5   4  671.33   31.50
  -5   5   4  723.13   30.80
  -5  -5  -4  784.42   30.80
   5   5  -4  733.13   30.40
  -5   5   4  788.12   40.10
  -5  -5  -4  700.13   31.10
  -5   5   4  778.52   32.30
   5   5  -4  774.62   31.60
   5  -6  -4 1173.58   49.50
  -5  -6   4 1221.58   48.60
  -5   6  -4 1243.78   55.19
   5   6   4 1190.08   48.30
  -5   6  -4 1165.18   48.90
  -5   6  -4 1179.18   49.00
  -5   6   4 1156.98   57.09
   5   6  -4 1156.78   49.10
   5  -6   4 1173.18   49.90
  -5  -6  -4 1250.27   48.40
   5   6  -4 1167.48   49.10
  -5   6   4 1247.08   49.90
  -5  -7   4  280.57   12.70
   5  -7  -4  285.67   13.90
  -5   7  -4  279.57   13.40
  -5   7  -4  300.17   16.50
  -5   7  -4  281.87   13.10
   5  -7  -4  270.07   14.40
  -5  -7  -4  289.57   13.40
   5  -7   4  299.37   14.30
   5   7  -4  293.17   13.70
   5   7  -4  285.97   13.70
  -5   7   4  302.37   19.50
   5  -8  -4 1087.99   45.30
  -5   8  -4 1088.09   44.80
  -5   8  -4 1121.19   44.80
  -5   8   4 1073.29   55.89
   5   8  -4 1088.99   45.00
   5  -8   4 1092.19   45.30
  -5  -8  -4 1142.89   44.90
  -5   8   4 1046.20   44.40
   5   8  -4 1061.89   44.80
   5  -9  -4  100.19    7.50
   5  -9  -4   87.89    5.10
  -5   9  -4   88.39    5.00
  -5  -9  -4   71.09    4.90
  -5   9   4   98.99    5.60
   5  -9   4   91.09    6.10
  -5  10  -4   60.69    3.40
   5 -10  -4   46.10    5.60
  -5  10  -4   66.39    4.30
  -5  10   4   62.39    3.60
   5  10  -4   57.59    3.60
  -6   0   4  685.73  104.59
   6   0  -4  196.48  340.17
  -6   0  -4  635.14   25.50
  -6   0   4  622.94   25.80
  -6   0  -4  565.44   73.39
   6   0  -4  593.04   26.70
   6   0   4  621.74   27.20
   6   0  -4  641.34   26.00
  -6   0  -4  596.34   25.80
  -6   0  -4  556.34   33.30
  -6   0   4  587.64   26.60
   6   0   4  555.44   73.69
  -6   1  -4  144.69    7.90
   6   1   4  161.68    9.00
  -6   1  -4  164.38    8.60
  -6   1  -4  197.18   26.30
   6   1   4  162.48   61.99
   6  -1  -4  155.68    9.00
  -6  -1   4  175.08   54.59
  -6  -1   4  160.58    8.00
   6  -1  -4  165.08    8.40
  -6   1  -4  163.88    7.70
  -6  -1   4  149.88    8.60
   6   1  -4  162.38    8.80
  -6  -1  -4  156.48    8.10
  -6   1   4  145.79    8.60
  -6   1   4  133.29   58.49
  -6   1   4  158.88    8.00
   6  -1   4  157.08    8.30
   6   1  -4  160.98    8.10
   6  -1   4  162.18    9.40
  -6  -1  -4  155.98    8.40
   6  -1   4  155.28    8.30
  -6  -1  -4  160.28    7.70
  -6   2  -4  293.27   14.10
  -6   2  -4  286.37   13.10
  -6  -2   4  288.47   13.40
   6  -2  -4  299.67   13.90
   6  -2  -4  279.17   14.20
   6  -2  -4  305.67   14.90
   6   2   4  298.87   14.40
  -6   2  -4  289.17   20.00
  -6  -2  -4  279.87   13.90
   6   2  -4  310.67   14.30
  -6  -2  -4  297.87   13.10
  -6  -2  -4  127.29   66.99
   6  -2   4  301.67   14.00
  -6   2   4  296.17   21.80
   6   2  -4  297.07   13.60
  -6   2   4  303.47   14.60
   6  -2   4  304.07   15.30
  -6   2   4  296.57   13.50
   6  -2   4  298.67   14.10
  -6  -2  -4  293.57   13.60
  -6   3  -4  494.05   21.70
   6  -3  -4  484.65   21.50
  -6   3  -4  488.05   20.50
   6  -3  -4  472.95   22.40
  -6   3  -4  461.75   28.00
  -6  -3   4  471.45   20.80
   6   3   4  478.85   21.70
   6  -3  -4  467.45   21.80
   6  -3   4  488.25   21.80
  -6   3   4  473.85   22.00
  -6  -3  -4  500.65   20.50
   6   3  -4  479.25   21.30
   6   3  -4  499.95   21.10
  -6   3   4  447.76   29.40
   6  -3   4  515.95   21.80
   6  -3   4  523.65   23.30
  -6  -3  -4  431.16   20.80
  -6   4  -4   47.30    3.20
  -6   4  -4   43.30    8.00
   6  -4  -4   49.10    4.00
  -6  -4   4   43.20    3.30
   6  -4  -4   43.60    4.20
   6  -4  -4   44.60    4.70
  -6   4  -4   45.80    3.80
   6   4   4   45.50    3.80
   6  -4   4   48.90    4.40
   6  -4   4   45.70    5.40
   6   4  -4   46.60    3.60
  -6   4   4   54.39    4.40
  -6   4   4   37.80    8.50
  -6  -4  -4   48.30    3.50
   6   4  -4   39.50    4.00
   6  -4   4   49.20    4.20
  -6   5  -4  395.16   17.90
  -6   5  -4  415.26   25.20
  -6   5  -4  426.06   18.90
   6   5   4  399.66   18.30
  -6  -5   4  417.06   18.20
   6  -5  -4  397.46   20.00
   6  -5  -4  405.76   18.90
   6   5  -4  397.26   18.40
  -6   5   4  518.05   32.10
  -6  -5  -4  420.46   17.70
   6  -5   4  405.56   19.20
  -6   5   4  402.86   19.20
  -6   5   4  412.16   17.80
  -6   6  -4    0.30    2.20
  -6   6  -4    1.70    1.00
  -6  -6   4    1.50    0.70
   6   6   4    2.40    1.00
   6  -6  -4    3.80    1.30
  -6   6  -4    1.00    0.80
   6  -6  -4    1.40    1.30
   6  -6   4    1.90    1.30
   6  -6   4    1.70    1.30
   6   6  -4    2.00    1.20
  -6  -6  -4    5.00    1.10
  -6   6   4   -0.30    2.90
  -6  -6  -4    4.10    1.20
  -6   6   4    2.40    1.00
  -6   7  -4   19.10    6.90
   6  -7  -4   10.10    2.40
   6  -7  -4   11.90    2.20
  -6   7  -4   12.30    1.80
  -6   7  -4   15.00    2.00
  -6   7   4    7.20    4.30
  -6  -7  -4   14.10    1.90
  -6   7   4   14.40    2.30
   6   7  -4   15.90    2.20
   6  -7   4   18.80    2.40
   6  -7   4   11.50    2.30
  -6   8  -4    4.40    1.70
   6  -8  -4    7.50    1.60
   6  -8  -4    6.90    1.90
  -6   8  -4    5.80    1.10
  -6  -8  -4    4.60    1.30
   6  -8   4    6.60    1.80
   6   8  -4    5.80    1.60
   6  -8   4    4.90    1.50
   6  -9  -4   15.50    3.10
  -6   9  -4   16.80    1.70
   6  -9  -4   17.60    2.00
  -6   9  -4   15.10    1.90
  -6   9   4   17.10    1.90
   6  -9   4   17.90    2.80
   6   9  -4   23.00    2.40
   7   0  -4 1008.20   39.70
  -7   0   4  942.91   39.50
  -7   0  -4 1013.70   40.50
   7   0   4  922.41   41.30
  -7   0   4  964.70   40.70
   7   0  -4  866.51   42.60
  -7   1  -4  116.89   17.50
  -7  -1   4  109.99    7.50
  -7   1  -4  113.89    6.70
  -7   1  -4  135.49    9.50
  -7  -1   4  107.79    6.50
   7  -1  -4  119.89    6.90
  -7  -1  -4  129.69    6.90
   7  -1   4  137.59    7.70
  -7   1   4  114.59    6.50
  -7  -1  -4  116.39    7.10
   7  -1   4  117.29    8.50
  -7   1   4  123.39    7.70
   7  -2  -4  356.36   17.30
   7  -2  -4  381.16   18.30
  -7   2  -4  380.76   25.60
  -7  -2   4  349.37   16.60
   7   2   4  381.06   17.80
  -7   2  -4  389.36   17.60
  -7   2  -4  372.86   16.30
  -7  -2  -4  391.06   16.40
   7  -2   4  371.16   17.20
   7   2  -4  374.76   17.60
   7  -2   4  356.06   17.10
  -7   2   4  358.06   17.80
  -7  -2  -4  370.76   17.50
  -7  -2  -4  376.36   16.90
  -7   3  -4 2382.16   98.19
  -7   3  -4 2504.35   99.79
  -7  -3   4 2514.85   98.89
   7  -3  -4 2519.35   99.59
  -7   3  -4 2348.97  109.49
   7  -3  -4 2470.05  100.79
   7   3   4 2373.96   99.69
  -7  -3  -4 2679.63   99.19
  -7   3   4 2421.36  100.19
   7  -3   4 2503.65   99.79
   7  -3   4 2402.56   99.59
  -7   3   4 2395.46  111.99
   7   3  -4 2367.46   99.89
  -7  -3  -4 2510.95   98.39
   7   3  -4 2518.35   99.09
   7  -3   4 2561.44  101.49
   7  -4  -4  117.49    7.30
   7   4   4  130.99    7.40
   7  -4  -4  123.09    8.40
  -7   4  -4  129.29   13.10
  -7   4  -4  121.79    6.30
  -7  -4   4  122.09    6.80
  -7   4  -4  137.49    7.70
   7  -4  -4  111.99    9.90
  -7   4   4  119.49    6.70
  -7  -4  -4  133.39    6.50
  -7   4   4  121.59    7.80
  -7  -4  -4  125.59    7.00
   7   4  -4  117.29    6.90
   7  -4   4  118.49    7.70
   7  -4   4  115.59    8.60
   7   4  -4  126.49    7.20
   7  -4   4  119.79    7.50
  -7   4   4  125.09   14.30
   7  -5  -4  975.30   41.30
   7  -5  -4  900.31   39.60
   7  -5  -4  872.61   39.90
   7   5   4  916.41   38.90
  -7  -5   4  953.80   38.80
  -7   5  -4  940.61   39.80
  -7   5  -4  990.20   48.00
   7  -5   4  963.10   40.00
  -7  -5  -4 1004.80   39.20
  -7   5   4  913.61   38.30
   7   5  -4  975.10   39.30
  -7   5   4  902.01   40.10
   7  -5   4  905.61   40.10
  -7  -5  -4  984.10   38.40
  -7   5   4  854.91   48.90
  -7  -6   4  375.36   17.00
   7  -6  -4  389.16   18.00
  -7   6  -4  391.66   23.50
  -7   6  -4  378.46   17.50
   7  -6   4  369.36   18.40
  -7  -6  -4  402.76   16.80
  -7   6   4  376.76   25.70
  -7  -6  -4  397.36   17.50
   7  -6   4  401.46   18.30
  -7   6   4  403.06   18.40
   7   6  -4  375.66   17.60
  -7   7  -4   55.59    3.80
   7  -7  -4   56.19    4.20
  -7   7  -4   52.89    7.10
  -7  -7   4   56.59    3.50
   7  -7  -4   51.19    4.70
   7  -7   4   63.49    4.50
  -7   7   4   60.49    4.40
  -7   7   4   57.49    9.30
   7  -7   4   49.90    4.60
  -7  -7  -4   58.59    4.00
   7   7  -4   57.09    4.30
  -7   8  -4    0.90    0.60
   7  -8  -4   -6.10    2.90
   7  -8  -4   -0.20    0.70
   7  -8   4   -0.50    1.60
   7   8  -4    0.00    1.10
  -7  -8  -4    0.10    0.90
  -8   0   4  661.83   30.10
  -8   0  -4  696.53   28.20
   8   0   4  729.03   31.00
  -8   0   4  571.94   29.80
  -8   0  -4  670.23   29.50
   8   0  -4  695.03   30.20
   8  -1  -4    6.30    2.00
  -8  -1   4    6.00    1.30
   8  -1  -4    9.00    1.90
   8   1   4    8.10    2.20
  -8   1  -4    7.10    1.40
  -8   1  -4    7.50    1.80
  -8   1   4    5.10    1.80
  -8  -1  -4    7.60    1.70
  -8  -1  -4    8.30    1.80
  -8   1   4    5.70    1.60
   8   1  -4    8.60    2.20
   8  -1   4    6.20    2.00
  -8  -1  -4    8.00    1.50
  -8   2  -4  268.67   12.20
  -8   2  -4  261.57   13.40
  -8  -2   4  269.27   12.70
   8  -2  -4  277.47   14.40
   8  -2  -4  268.77   13.00
   8   2   4  260.87   13.60
   8   2  -4  244.68   13.30
  -8  -2  -4  267.37   12.20
  -8  -2  -4  264.67   12.80
   8  -2   4  263.47   14.50
   8  -2   4  285.47   13.20
  -8   2   4  270.07   12.70
  -8   2   4  263.37   13.90
  -8   2   4  252.57   12.60
   8  -3  -4  160.08    8.80
  -8   3  -4  155.68    9.00
   8   3   4  147.09    8.80
  -8  -3   4  160.38    8.40
  -8   3  -4  159.18    7.80
   8  -3  -4  159.98    9.90
  -8   3  -4  162.18   16.60
  -8   3   4  162.58    8.30
   8   3  -4  160.88    8.80
  -8  -3  -4  162.58    8.50
  -8   3   4  147.59    9.30
  -8  -3  -4  152.08    7.80
   8  -3   4  166.88   10.30
   8  -3   4  154.88    8.80
   8   4   4   25.80    2.80
   8  -4  -4   26.00    2.80
  -8   4  -4   27.10    8.40
  -8  -4   4   31.90    2.80
   8  -4  -4   31.70    5.70
  -8   4  -4   29.40    3.10
  -8   4  -4   24.10    2.30
   8  -4   4   31.70    6.30
  -8   4   4   26.10    3.60
  -8  -4  -4   28.40    2.40
   8  -4   4   26.70    3.00
   8  -4   4   30.70    4.00
  -8   4   4   28.40    8.90
  -8  -4  -4   24.50    2.70
  -8   4   4   27.40    3.20
  -8  -5   4   28.00    2.60
  -8   5  -4   31.30    7.80
   8  -5  -4   27.70    3.00
   8   5   4   30.30    2.70
  -8   5  -4   25.20    2.80
  -8  -5   4   26.90    2.50
   8  -5  -4   32.30    4.10
   8  -5   4   23.00    3.70
  -8   5   4   24.40    2.80
  -8   5   4   20.40   11.80
  -8  -5  -4   28.90    2.30
  -8   5   4   30.00    3.30
  -8  -5  -4   27.80    2.70
   8  -5   4   31.50    3.20
  -8   6  -4   28.90    2.90
  -8  -6   4   34.40    2.60
   8  -6  -4   28.80    2.90
  -8  -6  -4   29.20    2.30
  -8   6   4   31.30    3.30
   8  -6   4   25.10    4.50
   8  -6   4   33.20    3.20
  -8  -6  -4   33.00    2.90
  -8   6   4   29.70    9.90
   8  -7  -4   11.70    1.80
  -8  -7   4   14.20    1.80
   8  -7   4   10.10    3.60
  -8  -7  -4   12.40    1.90
  -8   7   4   18.60    4.00
  -9   0   4 1006.30   44.60
  -9   0  -4 1015.00   43.80
  -9   0  -4  975.80   42.80
   9   0  -4 1104.89   44.50
   9   0   4 1035.90   44.40
  -9   0   4 1018.50   42.80
  -9   0   4 1040.00   42.80
  -9   0  -4 1070.79   42.40
  -9  -1   4   38.70    3.30
   9   1   4   42.70    4.00
  -9   1  -4   34.70    3.50
  -9  -1   4   38.80    3.20
   9  -1  -4   39.00    4.10
   9  -1  -4   42.00    4.30
  -9   1  -4   35.70    2.90
  -9  -1  -4   45.10    3.10
   9  -1   4   42.10    4.40
  -9  -1  -4   33.90    4.00
  -9   1   4   38.10    4.10
   9   1  -4   41.50    4.00
  -9  -1  -4   38.80    3.50
  -9   1   4   35.40    3.30
  -9   1   4   38.70    3.30
  -9   2  -4 1340.97   56.29
  -9  -2   4 1431.16   55.49
   9  -2  -4 1182.08   60.29
  -9  -2   4 1511.45   56.29
   9  -2  -4 1361.96   55.39
  -9  -2  -4 1400.46   55.59
   9  -2   4 1271.97   57.29
  -9  -2  -4 1346.47   56.79
  -9   2   4 1281.17   57.29
   9   2  -4 1367.46   57.69
  -9   2   4 1385.66   57.09
   9   3   4   10.70    2.10
  -9  -3   4   12.10    1.70
   9  -3  -4    9.80    2.30
  -9   3  -4    8.20    1.50
  -9   3  -4   10.80    2.20
   9  -3  -4    9.90    1.80
  -9  -3   4    8.50    1.50
  -9   3   4    9.40    1.60
  -9   3   4    7.80    2.10
   9   3  -4    6.80    1.60
  -9  -3  -4    9.40    1.60
   9  -3   4    8.80    2.20
  -9  -3  -4    8.30    1.70
  -9  -4   4   28.70    2.30
  -9  -4   4   29.50    2.60
   9  -4  -4   29.50    2.90
   9   4   4   27.50    2.70
   9  -4  -4   29.80    3.60
  -9   4  -4   19.50    3.00
  -9   4   4   28.60    4.90
   9  -4   4   18.60    3.20
  -9  -4  -4   27.60    2.30
  -9   4   4   24.40    2.20
  -9  -4  -4   25.60    2.70
  -9   5  -4   37.10    3.30
   9  -5  -4   42.40    4.60
   9  -5  -4   39.40    3.20
  -9  -5   4   39.30    3.00
  -9  -5  -4   38.60    3.20
  -9   5   4   37.20    3.70
  -9  -5  -4   35.70    2.60
  -9  -6   4  287.17   12.40
  -9   6  -4  259.47   12.80
   9  -6  -4  278.07   12.70
  -9  -6  -4  288.07   12.80
  10   0   4  116.59    7.40
  10   0  -4  127.69    7.60
 -10   0  -4  123.19    6.20
 -10   0   4  107.69    6.70
 -10   0  -4  115.99    7.90
 -10   0   4  118.99    6.40
 -10  -1   4   11.10    1.70
 -10  -1   4   12.80    2.50
 -10   1  -4   13.90    1.60
  10  -1  -4   11.00    2.40
  10   1   4   10.20    2.10
 -10   1  -4   11.90    2.70
 -10   1   4   11.00    1.60
  10  -1   4    7.20    1.80
 -10  -1  -4    9.80    1.40
  10   1  -4   12.40    2.30
 -10  -2   4   47.80    3.30
  10   2   4   45.60    3.90
  10  -2  -4   50.59    4.40
 -10   2  -4   46.50    4.00
 -10   2  -4   48.30    3.10
 -10  -2   4   44.60    3.50
 -10   2   4   54.79    7.10
 -10  -2  -4   44.00    3.10
  10   2  -4   52.29    4.00
 -10  -2  -4   38.90    3.90
  10  -2   4   51.59    4.50
 -10   2   4   46.50    3.20
  10   3   4   63.89    4.60
 -10  -3   4   60.29    3.90
  10  -3  -4   46.80    3.70
 -10   3  -4   53.09    3.20
 -10  -3   4   58.29    3.80
  10  -3  -4   39.00    5.40
 -10   3   4   61.69    4.00
  10  -3   4   51.99    4.50
  10   3  -4   57.49    3.70
 -10   3   4   48.10    4.70
 -10  -3  -4   56.59    3.40
 -10  -3  -4   46.20    4.70
  10  -4  -4   13.00    2.00
  10  -4  -4   15.80    2.60
 -10   4  -4    9.40    1.80
 -10  -4   4   13.10    2.00
  10   4   4   11.50    1.80
 -10  -4   4   14.30    1.90
 -10   4   4   14.40    3.40
  10  -4   4   11.10    2.60
 -10  -4  -4   13.40    1.40
 -10   4   4   13.00    1.90
 -10  -4  -4   12.00    1.90
  10  -5  -4    7.90    1.40
 -10  -5   4   10.00    1.50
 -10  -5  -4    6.70    1.60
 -10  -5  -4    8.50    1.20
  11   0  -4   11.90    1.90
 -11   0  -4    9.30    1.20
 -11   0   4   10.50    1.40
  11   0   4    7.40    1.60
 -11   1  -4   44.50    2.70
  11  -1  -4   41.80    3.60
  11   1   4   40.80    3.30
 -11  -1   4   40.90    2.80
 -11  -1  -4   41.00    2.60
 -11   1   4   42.40    2.80
  11   1  -4   38.60    3.20
  11  -1   4   43.00    3.60
 -11   2  -4   41.70    2.60
  11  -2  -4   40.70    3.60
  11   2   4   43.00    3.20
 -11  -2   4   46.10    4.70
 -11  -2   4   41.40    2.70
 -11   2   4   44.60    2.90
  11  -2   4   44.40    4.20
 -11  -2  -4   43.30    2.70
  11   2  -4   45.80    3.50
 -11  -3   4  338.87   15.50
  11  -3  -4  365.86   16.10
  11   3   4  365.96   16.40
 -11  -3   4  349.27   14.80
  11  -3   4  358.16   17.90
 -11  -3  -4  375.16   14.90
 -11   3   4  315.47   14.60
   0   0   5  -10.00   58.99
   0   0  -5   -0.80    0.70
   0   0  -5  -11.00    8.00
   0   0   5    1.60    0.80
   0   0   5   -3.80   10.80
   0   0  -5    0.00    0.70
   0   0  -5    0.10    0.50
   0   0  -5    0.00    0.30
   0   0  -5   -2.90   57.89
   0  -1   5   -0.60    9.60
   0   1  -5   -0.40    0.70
   0  -1  -5    0.00    0.40
   0  -1  -5    0.20    1.00
   0   1  -5    1.60    8.40
   0   1   5   31.20   68.89
   0  -1  -5  -87.49   67.79
   0   1  -5   -0.30    0.50
   0   1  -5   29.20   66.19
   0  -1   5    0.40    0.50
   0   1  -5   -0.60    0.40
   0  -1   5    0.40    1.10
   0  -1  -5    7.30    8.90
   0  -1  -5    0.80    0.40
   0   1   5    1.40    0.80
   0   1   5   -3.20   11.10
   0  -2  -5  552.64  102.59
   0  -2  -5  537.15   21.20
   0   2   5  471.15   34.50
   0   2  -5  481.25   20.70
   0   2  -5  435.26   30.80
   0  -2  -5  494.85   25.50
   0  -2  -5  484.45   20.60
   0  -2  -5  521.15   21.10
   0   2   5  519.65   21.70
   0  -2  -5  513.35   21.20
   0   2   5  508.95   21.40
   0   2   5  276.67   82.29
   0   2  -5  483.75   20.70
   0  -2   5  534.95   90.79
   0   2  -5  466.45   20.50
   0   2  -5  635.94  101.89
   0   2  -5  532.85   24.60
   0   2  -5  500.85   20.70
   0  -2   5  539.65   21.10
   0  -2   5  468.95   33.40
   0  -2   5  435.56   21.50
   0  -3  -5    1.20   13.80
   0  -3  -5    0.20    0.60
   0  -3  -5   -0.40    0.40
   0   3   5  -29.00  102.39
   0  -3   5   -6.50   83.89
   0   3   5    1.00   15.70
   0  -3  -5   -0.70    1.00
   0  -3  -5   -0.10    0.50
   0   3  -5   -4.70   12.90
   0   3  -5    2.40    0.80
   0   3   5    0.10    0.50
   0  -3  -5    1.40    2.40
   0  -3   5    1.40    0.70
   0  -3   5    0.30   15.30
   0   3   5   -0.50    0.50
   0   3  -5    1.70    1.30
   0  -3  -5  -47.30   97.39
   0   3  -5   27.30   86.09
   0   3  -5    0.70    0.50
   0  -4  -5   18.40   30.80
   0   4   5    9.70   25.20
   0   4  -5    4.30   29.00
   0   4  -5    4.70    1.80
   0  -4   5   84.99  115.79
   0   4  -5    6.40    1.30
   0   4   5    5.50    1.20
   0  -4  -5    7.10    1.40
   0   4   5    5.70    1.30
   0   4   5   30.60  159.68
   0  -4   5   28.30   19.80
   0  -4  -5 -349.47  147.69
   0   4  -5    5.00    1.00
   0   4  -5    4.70    1.10
   0  -4   5    7.20    1.40
   0   4  -5 -121.79  112.09
   0  -4  -5    4.00    1.10
   0   5  -5    3.30    1.40
   0  -5  -5  -19.70   31.70
   0   5  -5  182.68  161.38
   0   5  -5    4.80    1.10
   0  -5   5 -137.19  175.28
   0   5   5   12.30   43.60
   0   6   5    0.60    0.60
   0   6  -5    1.80    0.90
   0   6  -5    2.80    0.80
   0   6   5    4.80    2.30
   0  -6  -5    0.60    0.70
   0  -6  -5    3.20    1.20
   0   6  -5    0.60    0.70
   0  -6   5    1.40    1.10
   0   7   5    1.00    2.60
   0  -7  -5   -0.50    0.60
   0   7   5    1.10    1.20
   0  -7   5    1.00    1.10
   0   7  -5   -0.20    0.70
   0  -7  -5    2.10    1.00
   0   7  -5    4.70    1.40
   0   7   5    2.60    1.40
   0  -8   5  489.35   23.00
   0  -8  -5  534.15   22.70
   0   8  -5  505.75   23.00
   0   8  -5  551.84   23.20
   0  -8  -5  507.55   23.20
   0   8   5  539.75   23.20
   0   9  -5    1.50    0.90
   0   9  -5    0.80    0.70
   0  -9  -5   -0.10    0.90
   0  10  -5  556.54   23.60
   0 -10  -5  527.05   24.10
   0  10  -5  593.64   25.60
   1   0  -5  -91.19   55.79
  -1   0   5    1.30    0.70
  -1   0   5   -3.10    9.90
  -1   0   5    1.00    0.90
   1   0  -5    0.30    0.50
   1   0  -5    0.20    0.40
  -1   0  -5   77.69   71.89
  -1   0  -5    0.00    0.30
  -1   0  -5    0.10    0.90
  -1   0   5  -34.20   59.79
  -1   0  -5    1.50    0.50
   1   0  -5    0.10    8.90
   1   0   5    2.50   10.50
   1   0  -5    2.00    0.90
   1   0  -5   -0.10    0.60
  -1   0  -5    0.50    0.60
   1   0   5    0.30    0.80
   1   0   5   21.40   61.99
  -1   0   5    0.40    0.50
  -1   0  -5   -5.60    8.40
  -1   1  -5  340.17   17.10
   1   1   5  281.47   25.50
   1  -1  -5  287.67   13.20
   1  -1  -5  311.47   13.30
   1   1   5  309.77   12.90
   1  -1  -5  279.87   24.50
  -1   1  -5  298.67   23.30
  -1  -1   5  178.48   71.79
   1  -1  -5  228.88   70.89
   1   1   5  297.67   13.70
   1   1   5  281.17   82.69
  -1   1  -5  224.78   79.69
  -1   1  -5  271.37   14.00
  -1  -1   5  293.97   13.80
  -1   1  -5  284.37   13.10
  -1  -1   5  253.67   31.20
   1  -1  -5  322.77   17.30
   1  -1  -5  273.77   12.80
  -1  -1   5  316.77   13.70
  -1   1  -5  294.67   13.10
   1   1  -5  326.27   13.30
   1  -1   5  312.47   13.20
   1   1  -5  283.97   22.50
  -1  -1  -5  259.17   79.09
  -1  -1  -5  322.27   13.80
  -1   1   5  311.57   13.80
   1  -1   5  297.77   25.30
  -1   1   5  282.77   88.59
  -1   1   5  307.67   13.60
  -1  -1  -5  286.87   23.10
   1   1  -5  296.07   12.90
   1   1  -5  298.87   13.10
   1   1  -5  294.07   16.30
  -1  -1  -5  292.37   13.10
  -1  -1  -5  290.37   16.80
   1  -1   5  296.37   14.00
   1   1  -5  239.48   72.19
  -1   1   5  313.97   25.20
   1   2   5  111.69   19.00
   1   2   5  138.29    7.00
  -1   2  -5  129.99    6.40
  -1  -2   5  136.79    6.50
  -1  -2   5  142.19    7.90
  -1   2  -5  134.29    9.40
   1  -2  -5  117.79    8.00
  -1   2  -5  105.09   15.90
  -1   2  -5  117.69    6.20
  -1   2  -5  142.69   90.49
   1  -2  -5  134.99    6.60
  -1  -2   5  130.09   19.20
   1   2   5  132.79   75.19
   1  -2  -5  129.79    6.30
   1  -2  -5  100.89   83.59
   1  -2  -5  131.99    6.80
   1  -2  -5  130.29   10.10
  -1  -2  -5  127.19    6.60
  -1  -2  -5  127.49    6.20
  -1   2   5  123.79    6.70
   1   2  -5  129.59    9.00
   1   2  -5  136.89    6.40
   1   2  -5  132.89    6.40
   1   2  -5  249.97   74.59
   1  -2   5  178.58   79.89
  -1   2   5  115.09   18.10
   1  -2   5  121.59    7.30
  -1  -2  -5   62.39   78.49
  -1   2   5  165.18   84.09
  -1  -2  -5  124.89    6.50
   1   2  -5  130.79   17.10
   1   2  -5  127.29    6.30
  -1   2   5  128.69    6.20
   1  -2   5  133.89   20.50
  -1  -2  -5  138.59    6.70
   1  -2   5  129.39    6.60
  -1   2   5  134.49    7.00
  -1  -2  -5  120.89   16.90
  -1   3  -5   13.80    1.50
  -1   3  -5   12.00    2.90
  -1   3  -5   13.10   15.40
  -1  -3   5    6.80   84.29
   1   3   5   14.30    1.80
   1  -3  -5   32.70   92.29
   1   3   5  104.69   99.39
  -1  -3   5   10.10   14.30
   1  -3  -5   12.90    1.60
  -1  -3   5   12.00    2.10
   1   3   5   20.70   19.00
  -1   3  -5   13.30    1.50
  -1   3  -5  -43.60   92.09
   1  -3  -5   10.20   14.90
   1  -3  -5   13.90    1.50
  -1  -3   5   13.30    1.60
   1  -3  -5   14.60    1.80
   1  -3   5   13.40    1.80
   1   3  -5    4.00   12.60
  -1  -3  -5   13.70    1.40
  -1   3   5   13.10    1.70
  -1   3   5   13.60    1.70
   1  -3   5  -43.70   94.09
  -1   3   5  -32.40  107.99
  -1   3   5    4.20   18.20
   1   3  -5   13.00    2.90
   1   3  -5   10.60    1.30
  -1  -3  -5   50.49  103.09
   1   3  -5   13.50    1.60
  -1  -3  -5   12.00    2.10
  -1  -3  -5   11.20   13.20
   1  -3   5   15.20   17.40
  -1  -3  -5   12.90    1.60
  -1  -3  -5   14.30    1.60
   1   3  -5  -51.49   88.99
   1   4   5  111.19   29.10
  -1   4  -5  107.09    8.10
   1  -4  -5  111.69   38.80
  -1  -4   5  114.09   31.80
   1  -4  -5   98.59    5.90
   1  -4  -5  103.39    5.50
   1  -4  -5  115.69    7.20
  -1  -4   5  107.59    5.70
  -1   4  -5   93.09    5.40
   1  -4  -5  104.99    5.90
   1   4   5  102.09    5.90
   1   4   5  102.09    5.80
  -1   4  -5  144.19  134.59
  -1   4  -5  103.29    5.40
  -1  -4   5  245.08  118.29
  -1   4   5   32.50   25.20
   1   4  -5   98.39    5.40
   1   4  -5  104.79    7.30
   1  -4   5  104.39    5.90
   1   4  -5  108.19    5.70
  -1   4   5  101.99    5.70
  -1  -4  -5  107.89    5.80
   1   4  -5  128.49   19.70
   1   4  -5   97.59    5.00
  -1  -4  -5  108.79    5.90
  -1   4   5   95.29    5.80
   1   4  -5   98.39    5.30
   1   4  -5  250.77  118.09
   1  -4   5   28.80  134.99
  -1  -4  -5   98.79   22.40
   1   5   5   15.00    1.80
  -1   5  -5   13.00    1.40
   1  -5  -5   16.60    2.10
   1   5   5   16.00    1.90
  -1  -5   5  218.98  171.98
  -1   5  -5   13.00    1.70
  -1   5  -5   15.20    1.80
  -1   5  -5   12.20    2.90
   1  -5  -5   11.30    1.60
  -1   5   5   16.90    1.90
   1   5  -5   14.20    1.70
   1   5  -5   13.10    1.70
  -1  -5  -5   12.30   34.00
  -1   5   5   10.50    3.20
  -1  -5  -5   14.00    1.60
  -1   5   5   11.50    1.70
  -1  -5  -5   11.30    1.70
   1  -5   5 -167.48  225.28
   1  -5   5   13.00    2.00
   1   5  -5   10.50    1.40
  -1   6  -5    4.70    1.20
  -1   6  -5    5.00    1.30
   1   6   5    4.00    1.10
   1  -6  -5    4.70    1.40
   1   6   5    4.60    2.10
  -1   6  -5    4.30    1.30
  -1  -6   5    3.80    1.30
   1  -6  -5    5.20    1.20
   1   6   5    5.80    1.20
   1   6  -5    5.60    1.40
  -1  -6  -5    4.30    1.30
  -1   6   5    6.20    2.70
   1   6  -5    3.30    1.10
  -1   6   5    4.20    1.10
   1   6  -5    4.20    1.00
  -1  -6  -5    7.50    1.40
   1  -6   5    5.40    1.60
  -1   7  -5  146.69    7.90
  -1   7  -5  150.58    8.00
   1  -7  -5  139.59    7.60
   1  -7  -5  146.79    8.50
  -1  -7   5  136.29    7.70
  -1   7   5  145.19    7.20
   1   7  -5  142.89    7.90
   1  -7   5  133.49    8.10
  -1  -7  -5  138.69    7.40
  -1   7   5  138.09   10.80
   1   7  -5  145.89    7.90
  -1  -7  -5  146.19    8.00
  -1   8  -5  179.88    9.20
   1  -8  -5  165.98    8.80
  -1  -8   5  170.58    9.00
  -1   8  -5  177.38    9.20
   1  -8  -5  178.08    9.60
  -1  -8  -5  175.58    9.30
   1   8  -5  174.78    9.20
   1  -8   5  157.28    9.30
  -1  -8  -5  172.38    8.70
   1   8  -5  179.28    9.30
  -1   8   5  174.48    8.80
   1  -9  -5    3.50    1.40
  -1   9  -5    3.00    0.90
   1  -9  -5    1.50    1.30
  -1   9  -5    3.20    1.00
  -1  -9   5    5.50    1.40
   1   9  -5    2.80    1.00
  -1  -9  -5    3.80    1.20
   1  -9   5    0.00    1.10
   1   9  -5    2.50    1.20
  -1   9   5    2.80    1.30
  -1  10  -5  254.47   11.30
   1 -10  -5  246.28   12.00
  -1  10  -5  249.48   11.50
  -1 -10  -5  232.98   11.60
   1  10  -5  242.18   11.20
   1  10  -5  241.08   11.50
  -2   0  -5    3.20    9.70
  -2   0  -5   56.49   76.59
   2   0  -5    0.10    1.00
   2   0   5  -17.00   84.09
   2   0   5    1.60    0.90
  -2   0   5    0.30   91.39
   2   0  -5    5.30   11.00
   2   0  -5   12.60   71.59
  -2   0  -5    0.30    1.00
   2   1   5  794.62  111.29
  -2  -1   5 1081.99   57.89
   2  -1  -5 1062.59  134.19
   2  -1  -5 1183.18   45.80
   2  -1  -5 1133.49   45.80
  -2   1  -5 1083.99   45.20
   2   1   5 1104.69   60.29
  -2   1  -5 1136.19   50.09
  -2  -1   5  962.90  124.19
   2  -1  -5 1078.09   56.79
  -2  -1   5 1157.68   45.50
  -2   1  -5 1030.30   57.19
  -2   1  -5 1047.40   45.10
  -2  -1   5 1035.90   45.90
   2   1   5 1136.49   45.30
   2  -1  -5 1109.19   45.50
   2  -1  -5 1151.28   50.59
  -2   1  -5 1042.10   45.50
   2   1   5 1167.38   46.40
  -2  -1   5 1130.59   46.20
  -2   1  -5 1108.99   45.70
  -2   1  -5 1071.49  127.29
   2   1  -5 1207.98  127.59
   2  -1   5 1185.98   45.80
  -2  -1  -5 1157.48   45.80
  -2   1   5  892.11  124.79
  -2  -1  -5 1113.99   45.70
  -2   1   5 1334.77   68.89
   2   1  -5 1031.10   55.19
  -2   1   5 1175.78   46.00
  -2  -1  -5 1155.78   50.69
   2   1  -5 1192.18   45.70
   2  -1   5 1178.38   60.69
  -2  -1  -5 1298.77  140.39
   2   1  -5 1090.99   45.50
  -2   1   5 1167.28   45.40
   2   1  -5 1167.88   49.70
  -2  -1  -5 1162.38   45.30
  -2   1   5 1139.89   46.30
   2   1  -5 1206.38   45.60
   2   1  -5 1084.69   45.10
  -2   2  -5  470.05  119.29
  -2   2  -5  387.06   17.80
  -2   2  -5  459.35   18.70
  -2  -2   5  493.75   33.50
  -2  -2   5  465.45  104.39
   2   2   5  439.46   19.00
  -2  -2   5  418.56   18.80
   2  -2  -5  428.16   18.30
  -2   2  -5  415.36   17.90
  -2   2  -5  429.26   22.30
   2  -2  -5  419.16   23.20
   2  -2  -5  441.76   18.80
   2   2   5  388.36   44.40
   2   2   5  529.25   98.79
   2  -2  -5  430.76   18.60
  -2  -2   5  460.35   18.30
   2  -2  -5  433.26   18.60
  -2   2  -5  391.16   30.80
   2  -2  -5  444.46  102.59
   2   2  -5  445.16   18.30
  -2  -2  -5  367.36  105.29
   2   2  -5  426.16   18.20
  -2   2   5  423.26   18.00
  -2   2   5  434.26   18.70
   2  -2   5  442.46   18.70
   2  -2   5  429.26   34.50
  -2   2   5  398.66   34.20
  -2  -2  -5  437.86   31.80
  -2   2   5  402.36   21.40
   2   2  -5  435.86   18.30
   2   2  -5  430.36   18.00
   2   2  -5  387.66   30.40
   2   2  -5  390.26   96.59
   2   2  -5  413.96   21.50
  -2  -2  -5  433.46   18.50
  -2  -2  -5  459.05   18.50
   2  -2   5  198.88  103.79
  -2  -2  -5  392.56   22.80
   2  -2   5  395.16   19.30
  -2  -2  -5  447.06   18.10
  -2   2   5  492.05  125.19
   2  -3  -5    9.00    4.00
   2   3   5  -48.30  117.09
  -2   3  -5   11.90    1.40
  -2   3  -5  155.48  122.89
   2  -3  -5   11.30    1.70
  -2  -3   5   28.70  102.59
   2  -3  -5    7.00    1.70
  -2  -3   5   10.60    1.40
   2  -3  -5    5.30   15.90
  -2  -3   5   27.80   17.60
   2  -3  -5  -68.29  115.79
   2   3   5   17.70   21.00
   2  -3  -5    8.70    1.50
  -2   3  -5   10.80    1.40
  -2   3  -5   11.60    3.10
   2   3   5   12.20    1.80
   2  -3   5   33.50   21.20
  -2   3   5  157.98  143.59
  -2   3   5   10.80    1.60
   2  -3   5   10.10  122.59
   2   3  -5   -7.70   14.10
  -2   3   5   52.69   20.80
   2   3  -5    8.60    1.20
  -2  -3  -5   12.30    1.50
   2   3  -5   15.40    3.10
   2   3  -5    8.00    2.40
   2   3  -5   10.00    1.30
  -2  -3  -5   11.10    1.30
  -2  -3  -5    4.40   15.30
   2  -3   5    8.20    1.60
  -2  -3  -5   10.80    1.80
  -2  -3  -5  -93.09  123.79
  -2   3   5   10.20    1.60
   2  -4  -5   57.59    4.30
  -2  -4   5   55.89    3.60
   2   4   5   49.00    3.80
   2   4   5   42.60   35.20
  -2   4  -5   57.29    3.60
  -2  -4   5  145.89  125.39
   2  -4  -5   55.69    3.70
   2   4   5   53.29    3.80
  -2   4  -5  234.38  193.28
  -2   4  -5   56.59    5.90
  -2   4   5   53.79    3.90
   2   4  -5  195.38  126.39
  -2   4   5   55.99    6.60
  -2   4   5   31.60   33.00
  -2  -4  -5   58.09    3.90
   2  -4   5  174.08  178.38
   2   4  -5   53.09    3.50
   2   4  -5 -270.27  204.88
   2   4  -5   49.70    3.40
   2   4  -5   54.69    3.70
  -2  -4  -5   73.49   25.30
  -2  -4  -5   54.79    3.30
   2  -5  -5  363.26   16.20
  -2  -5   5  371.76   16.10
  -2   5  -5  367.86   15.80
  -2   5  -5  377.56   19.80
   2   5   5  359.96   16.20
   2  -5  -5  364.16   16.80
  -2   5  -5  348.97   16.00
   2   5   5  356.46   16.20
  -2  -5  -5  370.36   15.70
   2   5  -5  359.46   16.30
   2   5  -5  352.56   15.40
  -2  -5  -5  358.16   16.30
  -2   5   5  385.76   22.00
   2   5  -5  354.66   16.10
   2  -5   5  372.56   16.90
  -2   5   5  348.07   16.40
  -2   6  -5  298.87   13.60
  -2   6  -5  336.27   16.90
   2   6   5  309.77   13.90
   2   6   5  315.17   14.30
   2  -6  -5  301.77   15.20
  -2  -6   5  313.87   14.50
   2  -6  -5  304.67   15.10
  -2   6   5  360.26   20.50
   2  -6   5  309.47   15.40
  -2  -6  -5  331.87   14.90
  -2   6   5  326.27   14.80
   2   6  -5  344.27   16.30
  -2  -6  -5  326.57   14.20
   2   6  -5  324.77   16.40
  -2   7  -5  768.82   31.60
  -2   7  -5  786.92   31.60
   2  -7  -5  717.23   32.30
   2  -7  -5  731.53   31.40
  -2   7   5  738.13   31.00
   2   7  -5  705.83   31.50
  -2  -7  -5  656.03   32.80
  -2  -7  -5  771.12   30.90
  -2   7   5  756.12   36.00
   2   7  -5  766.62   31.60
  -2  -8   5   12.90    1.80
  -2   8  -5    7.80    1.60
   2  -8  -5   12.00    2.10
   2  -8  -5   11.50    2.40
  -2   8  -5   12.90    1.90
   2  -8   5    9.80    2.20
   2   8  -5    8.50    1.70
  -2  -8  -5   10.00    2.00
  -2  -8  -5   10.10    1.80
   2   8  -5    8.10    1.70
  -2   9  -5  129.69    6.80
   2  -9  -5  119.29    7.20
   2  -9  -5  116.29    6.60
  -2   9  -5  114.99    6.60
   2   9  -5  120.59    6.90
  -2  -9  -5  116.19    6.80
  -2   9   5  114.59    6.40
   2   9  -5  124.59    6.80
   2  -9   5  118.79    7.20
  -2  10  -5   -0.70    0.60
  -2  10  -5    2.30    1.00
   2 -10  -5    1.00    1.20
   2  10  -5    0.80    0.80
   2  10  -5    0.10    1.20
  -3   0  -5   53.89  105.39
   3   0  -5    1.30    1.30
   3   0   5   -0.40    1.00
   3   0   5    3.60   17.80
   3   0  -5   -0.60    0.70
  -3   0  -5    0.70    0.40
   3   0  -5    1.50   12.50
  -3   0   5    0.90    0.70
  -3   0   5    4.80   18.10
  -3   0  -5    0.60    0.60
   3   0  -5    0.30    0.60
  -3   0   5    0.60    0.50
  -3   0  -5   -0.30    1.10
   3   0   5   48.50   91.59
   3   0   5    1.50    0.90
  -3   0   5   78.49   94.79
   3   0  -5    2.20    0.80
   3  -1  -5   83.69    4.80
   3  -1  -5   58.59   18.50
  -3  -1   5   88.49    5.30
   3  -1  -5   83.59    5.10
  -3   1  -5   62.59   17.30
  -3   1  -5   89.89    7.90
   3   1   5   87.49    5.50
   3  -1  -5   86.99    5.10
   3   1   5   87.39    4.70
   3   1   5  104.09   21.60
  -3   1  -5   58.79  127.39
  -3  -1   5   69.39   20.60
   3   1   5   12.20  106.89
   3  -1  -5 -114.49  107.99
  -3   1  -5   85.49    4.50
  -3   1  -5   88.89    5.00
  -3   1  -5   85.89    5.00
  -3  -1   5  119.59  103.99
  -3  -1   5   95.29    4.80
   3  -1   5   87.99    5.80
   3  -1   5  -29.60   99.69
   3   1  -5   89.89    5.00
  -3   1   5   88.49    4.70
  -3  -1  -5   79.59   17.60
   3   1  -5   85.59    4.60
  -3   1   5   83.09    5.20
  -3   1   5   88.39   21.20
  -3  -1  -5   96.59    5.10
  -3  -1  -5   87.39    4.50
   3   1  -5   91.09    5.00
  -3   1   5  -25.60  106.39
   3   1  -5   95.69   17.10
   3   1  -5   64.19    6.80
  -3  -1  -5  114.59  111.09
  -3  -1  -5   90.19    5.00
   3  -1   5   87.09    5.00
  -3  -1  -5   81.49    7.90
   3   1  -5   38.70   98.99
   3   2   5  563.54   23.50
   3  -2  -5  556.24   22.80
  -3   2  -5  488.05   21.60
  -3  -2   5  506.35   22.50
   3   2   5  425.46   46.30
  -3   2  -5  459.25   41.00
  -3  -2   5  567.84   42.90
  -3   2  -5  513.35   21.70
  -3   2  -5  552.14   27.10
  -3  -2   5  420.76  121.19
  -3   2  -5  508.35  150.28
   3  -2  -5  474.95  134.09
   3  -2  -5  538.95   22.70
   3   2   5  647.04  132.59
  -3   2  -5  550.44   22.40
  -3  -2   5  513.35   21.90
   3  -2  -5  527.25   22.30
   3  -2   5  539.45   22.50
  -3   2   5  524.25   44.60
  -3  -2  -5  484.95   39.90
   3  -2   5  322.97  140.49
  -3  -2  -5  522.65   22.20
   3  -2   5  522.75   43.60
  -3  -2  -5  514.35   22.20
   3  -2   5  523.75   23.80
  -3  -2  -5  508.25   21.60
  -3  -2  -5  318.07  147.79
  -3   2   5  522.45   22.70
   3   2  -5  539.55   24.20
  -3   2   5  496.95   27.60
  -3  -2  -5  481.95   30.40
   3   2  -5  503.85   21.80
   3   2  -5  601.84  118.99
   3   2  -5  521.25   22.10
  -3   2   5  528.35   21.80
   3  -3  -5   56.89    4.20
  -3   3  -5   55.89    3.80
  -3   3  -5 -105.89  178.08
  -3   3  -5   54.59    6.30
   3  -3  -5   56.89    3.80
   3  -3  -5   90.69  163.38
   3  -3  -5   59.89    4.30
  -3  -3   5   61.29    3.60
   3  -3  -5  146.09  176.38
  -3   3  -5   53.79    3.40
   3   3   5   39.90   31.80
  -3   3  -5   55.59    3.40
   3   3   5   54.19    4.00
  -3  -3  -5   51.19    3.70
  -3  -3  -5   56.59    3.70
  -3  -3  -5   57.99    3.40
   3   3  -5   59.69    3.90
   3  -3   5   54.59    5.00
  -3   3   5   42.20   26.10
  -3  -3  -5   60.39   21.40
   3  -3   5   56.69    4.10
  -3   3   5   54.69    8.30
   3   3  -5  128.09  131.99
  -3   3   5   41.30   32.30
  -3   3   5   54.79    4.00
   3   3  -5  -15.40  149.19
   3   3  -5   53.09    3.50
   3  -3   5   61.29    4.10
   3   3  -5   56.49    3.60
   3  -4  -5  580.24   25.30
   3   4   5  557.24   24.80
  -3   4  -5  281.97  276.17
  -3   4  -5  601.64   29.60
   3  -4  -5  576.44   24.70
  -3  -4   5  558.44   49.60
   3  -4  -5  569.04   25.50
  -3   4  -5  559.54   24.20
   3   4   5  534.15   77.39
   3  -4  -5  219.38  272.37
  -3  -4   5  623.84   25.70
  -3   4  -5  560.74   24.60
   3   4  -5  570.64   24.60
  -3   4   5  595.04   25.20
   3  -4   5  583.54   25.00
  -3  -4  -5  554.14   24.70
   3  -4   5  581.64   25.30
   3   4  -5  666.03  168.58
   3  -4   5  147.39  264.37
   3   4  -5  566.54   24.10
  -3  -4  -5  583.84   24.60
  -3  -4  -5  558.84   59.39
   3   4  -5  594.14   24.50
  -3  -4  -5  588.34   24.10
  -3   4   5  593.64   80.39
  -3   5  -5  491.35   21.50
  -3   5  -5  493.15   21.50
   3  -5  -5  483.95   22.50
   3  -5  -5  499.85   21.90
  -3   5  -5  552.14   26.80
   3   5   5  517.25   21.90
   3   5   5  517.55   21.80
  -3  -5   5  497.15   21.40
  -3  -5  -5  502.85   21.20
   3   5  -5  504.25   21.70
   3  -5   5  506.35   22.60
  -3   5   5  532.75   28.70
   3   5  -5  475.65   20.90
   3  -5   5  504.65   22.30
  -3  -5  -5  514.45   21.90
  -3   5   5  479.75   22.10
   3   5  -5  481.05   21.80
   3  -6  -5  210.88   11.50
  -3   6  -5  236.28   14.00
  -3   6  -5  216.98   10.10
  -3  -6   5  212.58   10.30
  -3   6  -5  225.78   10.70
   3   6   5  205.78   10.30
   3  -6  -5  228.68   11.00
   3   6   5  210.68   10.50
   3   6   5  218.28   13.60
  -3   6   5  235.68   16.30
  -3  -6  -5  222.88   10.80
   3  -6   5  210.98   11.50
   3   6  -5  216.08   10.90
  -3   6   5  225.68   11.00
   3   6  -5  215.58   10.80
   3  -7  -5  161.08    9.00
  -3  -7   5  170.88    8.50
   3  -7  -5  178.18    9.80
  -3   7  -5  168.08    8.90
  -3   7  -5  165.28    8.90
   3  -7   5  170.88    9.90
   3   7  -5  173.18    9.10
  -3   7   5  203.88   14.00
   3   7  -5  165.68    9.10
  -3  -7  -5  191.08    9.40
  -3  -7  -5  177.18    9.10
  -3   7   5  165.98    8.80
   3  -8  -5    2.00    0.90
  -3   8  -5    0.30    0.80
   3  -8  -5    2.10    1.10
  -3  -8  -5    0.80    0.90
   3   8  -5    7.90    3.00
  -3   8   5   -0.20    1.80
   3  -8   5    1.60    1.10
  -3   9  -5   14.60    1.90
  -3   9  -5   14.90    1.90
   3  -9  -5   10.00    2.00
   3  -9  -5   16.90    3.00
   3  -9   5   12.00    2.30
  -3  -9  -5   11.60    2.00
  -3   9   5   13.40    1.90
   3   9  -5   11.60    2.10
   3   9  -5   16.20    2.10
  -3  10  -5   46.20    3.00
   3 -10  -5   45.50    4.20
  -3  10  -5   41.80    2.90
   3 -10   5   40.90    3.50
   3  10  -5   42.30    3.50
   3  10  -5   40.80    3.00
  -3  10   5   42.70    3.00
   4   0  -5 -287.27  145.59
  -4   0  -5    0.50    0.50
  -4   0  -5  -56.49  152.38
  -4   0   5    0.90    0.60
   4   0   5  -20.30   25.90
  -4   0   5   15.30   21.70
   4   0  -5  188.78  154.58
   4   0  -5   -0.50    0.70
   4   0   5    0.10    0.90
  -4   0   5   -1.50    2.60
  -4   0   5    0.40    0.50
  -4   0  -5    0.30    0.40
  -4   0   5  -21.80   22.70
   4   0   5   83.19  137.99
  -4   0  -5   21.10   20.20
  -4   0  -5    1.20    0.80
   4   0  -5   -0.50    0.80
   4   0  -5    0.10    0.70
   4  -1  -5  389.76  164.38
  -4  -1   5  264.77   13.10
  -4   1  -5  287.07   13.00
   4   1   5  299.07   13.70
   4   1   5  226.08   39.90
  -4  -1   5  277.77   43.90
   4  -1  -5  299.37   13.30
   4   1   5  308.27  148.29
   4  -1  -5   41.80  171.48
  -4   1  -5  264.87   17.30
  -4   1  -5  271.87   12.70
  -4   1  -5  274.47   12.30
  -4  -1   5  266.87   43.20
  -4   1  -5   92.29  164.38
  -4  -1   5  287.17   12.50
   4   1  -5   68.89  152.28
   4   1  -5  223.78  149.29
  -4  -1  -5  222.58   16.80
   4  -1   5  343.57  156.48
   4   1  -5  278.27   12.90
   4  -1   5  275.87   13.80
  -4   1   5  244.98   34.80
  -4   1   5  219.78   33.30
   4   1  -5  284.57   12.40
  -4   1   5  293.07   12.50
   4  -1   5  296.67   42.00
  -4  -1  -5  281.67   12.90
  -4  -1  -5  261.57   35.00
   4  -1   5  290.57   12.90
  -4   1   5  267.07   18.50
  -4  -1  -5  298.37  184.48
   4   1  -5  257.27   12.40
  -4   1   5  295.57   13.50
  -4  -1  -5  280.97   12.30
  -4  -1  -5  288.07   12.80
  -4  -2   5 1071.39   46.30
  -4   2  -5 1118.09   45.40
   4  -2  -5 1197.68   46.70
   4  -2  -5 1270.67  241.08
  -4   2  -5 1314.77  263.97
   4  -2  -5 1125.69   46.10
   4  -2  -5 1157.88   46.80
  -4  -2   5 1143.19   65.99
  -4  -2   5 1085.99   45.90
   4   2   5 1193.68   46.90
  -4   2  -5 1033.20   51.39
  -4   2  -5 1148.69   46.30
   4  -2  -5  854.61  227.18
   4   2   5 1180.98   76.59
   4  -2   5 1156.48   46.30
  -4  -2  -5 1081.49   69.49
   4  -2   5 1126.69  246.38
  -4   2   5 1124.39   45.70
   4   2  -5  772.62  189.88
  -4   2   5 1099.59   53.49
  -4   2   5 1032.70   73.19
   4   2  -5 1151.48   46.10
   4   2  -5 1161.58   45.70
  -4  -2  -5  953.90   47.10
  -4   2   5 1085.79   73.59
   4  -2   5 1178.88   46.50
  -4   2   5 1128.79   46.80
  -4  -2  -5 1159.28   45.50
   4  -2   5 1191.78   47.70
   4   3   5  106.09   51.79
  -4  -3   5   73.19    4.40
  -4   3  -5   76.99    4.80
   4  -3  -5   78.69    5.30
  -4  -3   5   91.09   31.80
   4   3   5   75.89    5.00
  -4   3  -5   88.69    9.30
  -4   3  -5   74.09    4.20
  -4   3  -5   63.29    4.10
   4  -3  -5   83.59    4.90
   4   3  -5   76.19    4.80
   4  -3   5  104.19  285.97
  -4   3   5   79.99    9.00
  -4  -3  -5   93.69   32.80
   4  -3   5   69.39    5.80
   4   3  -5   70.79    4.40
   4   3  -5   70.09    4.50
  -4  -3  -5   66.19    4.60
  -4  -3  -5   83.59    4.30
  -4   3   5   77.59    5.10
   4  -3   5   72.39    4.90
  -4  -3  -5   77.89    4.70
   4  -3   5   73.39    5.10
  -4   3   5   33.30   44.20
   4   3  -5 -322.27  209.18
   4  -4  -5 2665.13  108.79
   4  -4  -5 2702.83  107.89
   4   4   5 2648.44  107.89
  -4  -4   5 2651.33  107.29
  -4   4  -5 2684.33  114.09
  -4   4  -5 2578.54  106.99
  -4   4  -5 2720.93  107.89
   4  -4  -5 2754.72  108.59
   4  -4   5 2777.42  108.59
   4  -4   5 2682.63  108.19
  -4   4   5 2658.93  116.29
  -4  -4  -5 2756.02  106.99
  -4   4   5 2778.82  108.49
   4   4  -5 2670.63  107.39
   4   4  -5 2657.23  107.29
   4   4  -5 2711.13  107.59
  -4  -4  -5 2726.23  107.59
  -4  -5   5  185.58    9.10
   4  -5  -5  187.38   10.70
  -4   5  -5  183.08    9.10
   4   5   5  165.18   11.60
  -4   5  -5  192.58    9.50
  -4   5  -5  208.88   14.20
   4  -5  -5  185.88   10.80
   4  -5  -5  184.18   10.30
   4   5  -5  177.88    8.60
  -4   5   5  188.98   10.00
  -4  -5  -5  191.48    8.90
   4   5  -5  216.18   11.10
  -4  -5  -5  189.38    9.50
   4  -5   5  178.08   10.20
  -4   5   5  193.98   15.40
   4   6   5  271.87   12.60
  -4  -6   5  265.97   12.50
  -4   6  -5  268.37   12.80
  -4   6  -5  276.67   17.00
   4  -6  -5  272.17   13.30
  -4   6  -5  278.97   12.70
  -4  -6  -5  273.17   12.40
   4   6  -5  262.67   13.20
   4   6  -5  279.87   13.10
  -4   6   5  278.37   13.50
   4  -6   5  282.97   13.80
  -4   6   5  307.17   20.10
  -4   7  -5   27.70    2.50
   4  -7  -5   18.10    2.90
  -4   7  -5   20.50    2.30
  -4   7  -5   20.70    3.50
  -4  -7   5   23.00    2.10
   4  -7  -5   25.40    2.70
  -4  -7  -5   23.60    2.50
  -4   7   5   20.50    5.20
   4  -7   5   24.10    3.20
   4   7  -5   18.80    3.00
   4   7  -5   21.90    2.50
  -4  -7  -5   22.30    2.30
  -4  -8   5   15.00    1.90
  -4   8  -5   14.10    1.90
   4  -8  -5   14.50    2.00
  -4   8  -5   15.00    2.30
  -4  -8  -5   13.20    3.00
   4   8  -5   14.00    2.90
  -4   8   5   14.20    5.00
   4  -8   5   16.90    3.90
   4   8  -5   16.70    2.20
  -4   9  -5    1.00    0.70
  -4   9  -5    0.90    0.80
   4  -9  -5    0.90    0.80
   4  -9  -5    2.00    1.20
   4  -9   5    1.60    1.20
  -4  -9  -5   -0.30    1.00
  -4   9   5    2.60    1.20
   4   9  -5    0.90    0.80
   4 -10  -5  287.77   16.40
  -4  10  -5  280.77   12.80
  -4  10  -5  291.97   12.70
  -4  10   5  327.57   13.60
   4  10  -5  285.37   12.80
  -5   0  -5    2.60    2.60
  -5   0   5   -0.10    0.60
   5   0  -5    2.00    1.10
  -5   0   5    1.40    0.80
  -5   0  -5    0.10    0.80
   5   0   5    3.20   54.19
  -5   0  -5    0.30    0.50
  -5   0  -5    2.10    0.90
   5   0  -5 -706.63  287.27
  -5   0  -5   15.80   35.10
   5   0   5    0.50    1.00
  -5   0   5    1.20   38.30
   5   0  -5    0.80    0.80
   5  -1  -5  514.45   21.70
  -5  -1   5  490.65   21.40
  -5   1  -5  497.25   21.90
   5   1   5  403.06   62.89
  -5  -1   5  468.45   22.10
  -5   1  -5  531.15   21.20
  -5   1  -5  473.45   21.50
  -5  -1   5  370.76   65.39
   5  -1  -5  847.62  322.87
   5   1   5  490.25   22.50
  -5   1  -5  477.35   28.00
   5  -1  -5  510.85   22.40
  -5  -1  -5  496.75   66.79
  -5   1   5  493.15   22.30
   5   1  -5  507.75   21.40
   5  -1   5  515.45   23.10
   5  -1   5  518.25   21.80
  -5   1   5  493.95   21.50
  -5  -1  -5  516.75   21.70
   5   1  -5  492.05   22.00
   5   1  -5   84.19  273.37
  -5   1   5  492.05   70.19
   5   1  -5  513.15   21.30
  -5  -1  -5  492.05   21.80
  -5  -1  -5  515.55   21.10
  -5   1   5  492.85   29.90
  -5  -2   5  447.66   21.60
   5   2   5  501.75   22.10
  -5  -2   5  478.05   21.00
   5  -2  -5  515.45   22.30
   5  -2  -5  482.35   21.80
  -5   2  -5  505.95   20.70
  -5   2  -5  485.15   21.50
  -5   2  -5  480.45   27.40
   5   2   5  320.57  116.19
   5  -2  -5  495.95   21.40
  -5   2   5  483.45   30.30
  -5   2   5  485.95   20.90
   5  -2   5  513.35   21.60
   5   2  -5  495.85   21.50
  -5  -2  -5  502.45   21.20
   5  -2   5  481.35   21.60
  -5  -2  -5  486.05   20.70
   5   2  -5  497.05   21.00
  -5   2   5  498.95   22.10
  -5  -2  -5  439.96   58.59
   5   2  -5 1110.49  480.65
  -5  -2  -5  459.15   21.40
   5  -2   5  472.65   22.70
   5   3   5  140.79    8.00
   5  -3  -5  139.79    8.50
  -5   3  -5  136.89    7.00
   5  -3  -5  139.59    7.80
   5  -3  -5  145.29    8.30
  -5   3  -5  158.38   12.80
  -5  -3   5  144.59    7.40
  -5   3  -5  150.28    7.90
  -5  -3  -5  117.89    8.00
   5   3  -5  150.68    7.50
  -5   3   5  147.49    8.30
   5  -3   5  153.58    8.30
  -5  -3  -5  143.69    7.10
   5  -3   5  153.88    8.10
   5   3  -5  132.79    7.60
  -5  -3  -5  145.19    7.60
  -5   3   5  133.99   13.50
   5  -3   5  134.29    9.00
  -5   4  -5  892.91   44.30
  -5   4  -5  939.31   37.70
  -5   4  -5  829.52   36.30
   5  -4  -5  877.01   38.20
   5  -4  -5 1016.10   41.90
   5  -4  -5  893.21   38.70
  -5  -4   5  868.41   36.90
   5  -4   5  911.71   38.20
  -5   4   5  926.41   38.30
  -5   4   5  898.31   46.50
   5  -4   5  800.72   39.00
   5   4  -5  868.31   37.00
  -5  -4  -5  904.61   37.30
  -5  -4  -5  900.41   36.60
   5  -5  -5   32.40    3.20
   5  -5  -5   40.20    4.50
  -5   5  -5   38.50    3.30
  -5  -5   5   35.50    2.80
   5   5   5   33.00    3.10
   5  -5  -5   35.10    3.70
   5   5   5   35.90    3.00
  -5   5  -5   35.10    2.90
  -5   5   5   39.60    8.20
  -5  -5  -5   38.70    2.80
   5  -5   5   34.00    3.50
  -5  -5  -5   39.60    3.30
   5   5  -5   33.80    2.80
   5   5  -5   33.90    3.10
   5   5  -5   35.20    4.10
  -5   5   5   33.50    3.10
  -5   5   5   37.70    3.60
   5  -5   5   36.80    3.90
  -5  -6   5  131.69    6.80
   5  -6  -5  128.09    7.60
  -5   6  -5  128.89    7.10
  -5   6  -5  127.69    6.90
   5  -6  -5  122.49    8.00
   5   6   5  129.29    6.80
  -5   6  -5  135.09   11.20
  -5  -6  -5  131.99    6.70
   5   6  -5  129.49    7.90
   5  -6   5  136.49    7.90
  -5   6   5  137.69   13.30
   5  -6   5  130.89    8.30
  -5  -6  -5  125.99    7.30
   5   6  -5  127.99    7.30
  -5   6   5  135.09    7.80
   5  -7  -5  125.09    7.90
  -5   7  -5  125.49    6.80
  -5   7  -5  136.19    9.20
   5  -7  -5  139.99    9.60
  -5   7  -5  126.29    6.40
  -5  -7   5  128.49    6.60
  -5  -7  -5  137.19    7.40
  -5   7   5  137.79    7.50
   5  -7   5  126.29    8.10
  -5  -7  -5  119.29    6.50
  -5   7   5  137.99   12.50
   5   7  -5  123.99    7.80
   5  -8  -5   24.70    3.20
  -5   8  -5   23.40    2.30
   5  -8  -5   21.00    2.50
  -5   8  -5   25.50    2.30
   5   8  -5   23.00    2.50
   5  -8   5   26.90    3.20
  -5  -8  -5   25.30    2.60
  -5   9  -5   51.99    4.20
   5  -9  -5   38.80    3.10
   5  -9  -5   37.70    3.70
  -5   9  -5   46.90    3.10
   5  -9   5   39.50    3.80
   5   9  -5   45.40    3.20
  -5   9   5   47.50    3.20
   6   0   5   -0.50    0.70
  -6   0   5    1.10    0.90
  -6   0  -5   -1.00    0.80
  -6   0   5    4.10    1.10
  -6   0  -5    1.60    0.70
   6   0  -5    0.60    1.00
   6   0  -5    0.80    1.00
   6  -1  -5 1606.94   63.49
  -6   1  -5 1513.55   61.59
   6   1   5 1575.44   63.49
  -6   1  -5 1684.13   75.39
  -6   1  -5 1407.86   62.09
   6  -1  -5 1503.05   62.29
  -6   1  -5 1500.85   62.69
   6   1  -5 1511.05   61.89
  -6  -1  -5 1468.45   62.59
   6  -1   5 1555.74   62.69
  -6   1   5 1518.65   61.99
   6   1  -5 1580.94   63.09
  -6   1   5 1447.46   63.09
  -6  -1  -5 1522.25   62.29
  -6  -1  -5 1545.35   61.69
   6  -1   5 1628.44   64.09
  -6   2  -5  266.87   19.50
   6  -2  -5  271.07   12.80
  -6   2  -5  264.97   12.00
   6   2   5  231.18   13.30
   6  -2  -5  276.97   13.80
  -6  -2   5  252.37   12.30
  -6   2  -5  288.57   13.90
   6   2  -5  254.97   13.00
   6   2  -5  270.47   12.40
   6  -2   5  262.87   14.10
  -6  -2  -5  255.07   12.00
  -6  -2  -5  266.57   13.10
  -6   2   5  282.77   14.40
  -6   2   5  254.37   12.10
   6  -2   5  263.07   12.80
  -6  -2  -5  253.47   12.50
   6  -2   5  255.37   12.90
   6  -3  -5  184.68   10.50
  -6   3  -5  170.18   14.90
  -6  -3   5  178.88    9.40
   6  -3  -5  198.28   11.40
   6   3   5  179.68   10.10
   6  -3  -5  194.98   10.00
  -6   3  -5  207.98   10.30
  -6   3   5  195.88   10.60
  -6  -3  -5  199.98    9.30
   6   3  -5  173.18    9.80
   6  -3   5  198.48   10.40
  -6  -3  -5  193.18    9.70
   6  -3   5  194.08   11.60
   6  -3   5  196.28   10.20
   6   3  -5  189.68    9.50
  -6   3   5  196.18   18.10
   6  -4  -5  116.39    7.50
  -6   4  -5  104.99    5.90
   6  -4  -5  106.39    7.70
   6   4   5  110.99    6.90
  -6  -4   5  122.09    6.60
  -6   4  -5  117.89    7.00
   6  -4  -5  116.89    7.00
   6   4  -5  114.49    6.60
   6  -4   5  116.79    7.20
  -6   4   5  114.99    7.40
   6  -4   5  115.39    7.40
   6  -4   5  109.69    8.40
  -6  -4  -5  116.79    6.10
  -6  -4  -5  129.99    7.10
  -6   4   5  105.09   15.70
   6   4  -5  118.09    6.70
  -6  -5   5  593.14   25.70
   6  -5  -5  613.64   28.10
   6   5   5  604.84   26.10
  -6   5  -5  640.54   26.60
   6  -5  -5  599.24   27.20
   6   5   5  589.04   25.50
  -6   5  -5  644.94   33.70
   6  -5  -5  621.64   26.70
  -6   5   5  616.64   35.90
   6   5  -5  572.54   26.00
  -6   5   5  596.34   25.50
   6  -5   5  602.94   27.20
  -6   5   5  610.14   27.10
  -6  -5  -5  600.94   25.90
  -6  -5  -5  627.14   26.30
   6  -5   5  584.34   26.80
   6  -6  -5   95.69    6.00
   6  -6  -5   86.99    6.30
   6   6   5   86.99    5.00
  -6   6  -5   69.49   10.20
  -6   6  -5   89.89    5.50
  -6  -6   5   93.19    5.20
  -6  -6  -5   90.39    5.70
  -6   6   5   83.89   12.00
  -6  -6  -5   88.89    6.30
   6  -6   5   92.99    6.50
  -6   6   5   89.09    6.00
   6  -6   5   93.29    6.30
   6   6  -5   88.89    5.60
  -6   7  -5  803.02   42.30
   6  -7  -5  873.01   36.70
  -6  -7   5  860.61   35.70
   6  -7  -5  853.11   37.30
  -6   7  -5  902.71   37.20
   6   7  -5  882.71   36.40
  -6   7   5  891.51   45.00
  -6  -7  -5  901.11   36.50
   6  -7   5  852.81   37.40
  -6   8  -5   21.50    2.60
   6  -8  -5   22.70    3.20
   6  -8  -5   23.20    3.30
   6  -8   5   16.40    3.40
  -6  -8  -5   24.20    2.50
   6   8  -5   30.90    3.60
  -6   9  -5  383.56   15.90
   6  -9  -5  327.77   15.40
   6   9  -5  389.96   16.40
   6  -9   5  339.97   19.00
  -6   9   5  352.96   15.50
  -7   0  -5    0.50    0.70
  -7   0   5    2.00    1.00
   7   0  -5   -0.90    0.80
  -7   0  -5    0.40    1.00
  -7   0   5   -1.00    1.00
  -7   0  -5   -0.20    0.60
   7   0   5    1.00    1.10
  -7  -1   5  718.83   34.10
   7  -1  -5  827.42   34.20
   7  -1  -5  816.42   32.90
  -7   1  -5  777.62   33.30
  -7   1  -5  701.63   32.50
  -7   1  -5  760.32   32.00
  -7  -1   5  814.42   32.70
   7   1   5  719.23   33.70
  -7  -1  -5  769.62   32.10
  -7  -1  -5  779.92   33.30
   7  -1   5  814.62   34.60
  -7   1   5  759.62   32.40
  -7   1   5  757.72   33.80
   7   1  -5  798.82   33.70
  -7  -1  -5  757.92   32.70
   7  -2  -5    6.90    1.70
  -7   2  -5    5.50    1.10
   7  -2  -5    5.70    1.90
  -7  -2   5    7.50    1.70
  -7   2  -5    7.00    4.70
  -7   2  -5   10.40    1.90
   7   2   5    6.60    1.80
  -7   2   5    4.90    1.60
  -7  -2  -5   10.80    2.10
  -7   2   5   10.30    2.40
   7   2  -5   12.90    3.20
  -7  -2  -5    5.90    1.80
   7  -2   5    9.10    2.30
  -7   3  -5   92.29    5.10
   7   3   5   76.69    5.80
  -7   3  -5  108.09   12.10
  -7   3  -5  106.89    6.40
  -7  -3   5   94.89    5.60
   7  -3  -5   72.19    5.60
   7  -3  -5   94.89    6.80
   7  -3   5   80.59    5.80
  -7   3   5  100.59    6.70
   7   3  -5   95.29    5.70
   7   3  -5   81.59    5.80
   7  -3   5   93.29    6.20
  -7  -3  -5   89.29    5.20
  -7  -3  -5   96.59    5.90
   7  -3   5   98.69    7.40
   7   4   5   60.19    4.60
  -7  -4   5   62.29    4.20
   7  -4  -5   59.19    5.40
  -7   4  -5   53.69    3.70
   7  -4  -5   59.09    4.60
  -7   4  -5   63.49    4.70
  -7   4  -5   56.49    9.70
  -7   4   5   61.99    5.00
   7  -4   5   60.79    4.70
  -7   4   5   60.39    4.10
   7  -4   5   56.69    4.90
   7  -4   5   56.19    6.00
  -7  -4  -5   59.99    4.40
   7   4  -5   60.39    4.50
   7   4  -5   62.69    4.30
  -7   4   5   53.19   11.70
  -7  -4  -5   61.19    3.80
  -7   5  -5   28.20    6.60
   7   5   5   25.30    2.70
  -7  -5   5   25.70    2.50
  -7   5  -5   26.40    2.80
   7  -5  -5   25.60    4.10
   7  -5  -5   34.50    4.30
  -7  -5  -5   22.90    2.40
  -7   5   5   28.70    8.80
  -7   5   5   28.20    3.20
  -7   5   5   24.80    2.60
  -7  -5  -5   20.70    2.60
   7   5  -5   29.40    4.00
   7  -5   5   25.00    3.70
   7  -5   5   29.10    4.10
   7  -6  -5    1.30    0.70
  -7   6  -5   -0.60    1.40
   7  -6  -5    1.90    2.40
  -7  -6   5    0.40    0.70
  -7   6  -5    2.00    5.00
  -7  -6  -5    0.80    0.70
  -7   6   5    2.30    1.30
  -7  -6  -5    1.40    0.90
  -7   6   5    1.20    4.80
   7   6  -5    0.50    1.20
   7  -6   5   -0.10    1.30
  -7  -7   5  140.99    7.00
   7  -7  -5  139.19    7.60
   7  -7  -5  137.09   10.30
   7   7  -5  140.69    7.50
   7  -7   5  133.49   10.40
  -7   7   5  152.58    8.30
  -7  -7  -5  141.79    7.50
   7  -8  -5    0.70    0.70
  -7   8  -5    0.40    0.60
   7  -8   5   -1.60    2.20
  -7  -8  -5   -1.30    1.10
  -8   0  -5   -1.30    1.30
   8   0   5    0.90    1.10
   8   0  -5    0.30    1.10
  -8   0  -5    0.50    0.60
  -8   0   5    0.70    1.50
  -8   0  -5   -0.20    0.80
   8  -1  -5 1196.88   50.39
  -8   1  -5 1175.28   51.19
  -8   1  -5 1285.57   50.09
  -8  -1   5 1212.58   50.49
   8  -1  -5 1283.77   52.29
   8   1   5 1271.37   51.99
  -8  -1  -5 1292.97   50.09
   8  -1   5 1232.08   52.39
  -8   1   5 1186.68   50.19
  -8  -1  -5 1158.48   50.59
   8   1  -5 1273.57   51.89
  -8  -1  -5 1243.78   51.59
  -8   1   5 1158.68   51.89
   8   2   5  452.85   20.30
   8  -2  -5  414.06   19.30
  -8  -2   5  432.16   19.20
  -8   2  -5  438.36   18.70
   8  -2  -5  428.06   20.70
  -8  -2  -5  428.26   19.40
  -8  -2  -5  437.16   18.70
   8   2  -5  418.66   20.00
   8  -2   5  411.46   20.90
  -8  -3   5  156.28    8.30
   8  -3  -5  172.28   10.50
   8   3   5  148.89    8.70
  -8   3  -5  131.99   15.20
   8  -3  -5  154.78   10.00
  -8   3  -5  142.39    8.60
  -8   3   5  165.78    9.10
  -8   3   5  147.89    9.20
  -8  -3  -5  155.88    7.70
  -8  -3  -5  152.88    8.40
   8  -4  -5  388.96   17.90
  -8   4  -5  374.06   18.00
  -8  -4   5  410.96   17.60
   8  -4  -5  386.46   19.00
   8   4   5  401.56   17.90
  -8   4  -5  413.86   31.60
  -8   4   5  390.56   18.80
   8   4  -5  385.06   17.10
  -8  -4  -5  406.36   17.90
  -8  -4  -5  397.06   17.00
   8  -4   5  387.86   19.60
  -8   4   5  371.46   17.00
  -8  -5   5    0.90    1.10
  -8   5  -5    4.70    5.70
   8   5   5    1.60    1.00
  -8  -5   5    0.40    0.80
  -8   5  -5    1.80    1.00
   8  -5  -5   -0.20    2.60
   8  -5  -5    1.10    0.80
  -8   5   5    0.30    1.30
  -8  -5  -5   -0.30    0.80
  -8  -5  -5   -0.90    0.60
  -8   5   5   -0.20   11.60
  -8   6  -5   75.19    4.80
   8  -6  -5   80.49    4.90
  -8  -6  -5   77.19    4.10
  -8  -6  -5   72.49    4.80
  -8   6   5   65.49    6.40
  -8  -7   5  206.08    9.50
  -8   7  -5  212.78    9.20
   8  -7  -5  211.98    9.70
  -8  -7  -5  170.88   10.30
   9   0  -5    1.00    1.00
  -9   0   5   -0.20    1.30
   9   0   5    0.50    1.00
  -9   0  -5   -0.10    1.40
  -9   0   5   -0.70    0.60
  -9   0  -5   -0.10    0.50
   9   1   5   19.40    2.70
  -9   1  -5   19.20    2.00
  -9  -1   5   18.20    2.20
   9  -1  -5   20.20    2.90
  -9   1  -5   20.60    2.70
  -9  -1  -5   19.80    2.00
  -9   1   5   20.40    4.50
  -9   1   5   20.10    2.30
  -9  -1  -5   15.90    2.60
   9   1  -5   23.90    3.00
   9  -1   5   19.10    3.40
  -9  -2   5  345.37   15.80
  -9  -2   5  328.97   16.00
   9   2   5  347.57   16.70
  -9   2  -5  345.47   16.70
  -9   2  -5  342.97   15.30
   9  -2  -5  340.07   15.70
   9  -2  -5  366.76   17.40
   9   2  -5  379.36   16.80
  -9  -2  -5  333.77   16.10
   9  -2   5  351.76   17.50
  -9  -2  -5  367.86   15.50
  -9   2   5  360.26   15.80
  -9  -3   5   -0.30    0.60
  -9   3  -5    0.80    0.70
  -9   3  -5    3.30    1.20
   9  -3  -5    2.90    1.40
   9  -3  -5    1.10    1.00
  -9  -3   5    1.20    0.80
   9   3   5   -0.10    0.80
   9   3  -5   -0.30    0.90
   9  -3   5    5.10    1.90
  -9   3   5    0.90    0.70
  -9  -3  -5    0.80    1.00
  -9  -3  -5    1.50    0.60
  -9   3   5   -0.50    1.30
  -9   4  -5  305.27   15.10
   9   4   5  336.57   15.10
  -9  -4   5  328.67   14.30
   9  -4  -5  272.37   17.80
  -9  -4   5  321.07   14.60
   9  -4  -5  328.67   15.30
  -9  -4  -5  327.67   15.00
  -9   4   5  319.87   15.80
   9  -4   5  345.67   16.60
  -9   4   5  330.97   14.10
  -9  -4  -5  344.97   14.20
  -9  -5   5    0.80    0.80
   9  -5  -5   -1.40    2.40
  -9   5  -5    0.20    1.20
   9  -5  -5    0.60    0.80
  -9  -5  -5    0.60    0.60
  -9   5   5   -0.80    1.60
  -9  -5  -5    1.10    1.20
  -9  -6   5  138.09    7.10
   9  -6  -5  154.68    8.70
  -9  -6  -5  147.59    7.80
 -10   0  -5   -0.80    0.40
 -10   0   5    0.50    0.70
  10   0  -5   -0.30    0.80
  10   0   5    0.10    0.80
 -10  -1   5  186.68    9.70
  10   1   5  198.08   10.50
 -10   1  -5  185.08   10.50
 -10  -1   5  202.48    9.60
 -10   1  -5  239.78   10.80
  10  -1  -5  199.28   10.70
  10   1  -5  206.08   10.40
 -10  -1  -5  203.08    9.30
 -10   1   5  200.38    9.60
 -10   2  -5  156.38    7.60
 -10   2  -5  162.98    9.00
  10   2   5  138.69   10.20
 -10  -2   5  176.88    8.50
 -10  -2   5  160.08    8.30
  10   2  -5  171.38    8.60
 -10  -2  -5  163.38   10.30
  10  -2   5  164.08    9.20
 -10   2   5  187.78    8.60
 -10   2   5  167.58   10.40
 -10   3  -5    2.40    2.00
 -10  -3   5    1.60    0.90
  10   3   5   -0.10    0.70
 -10  -3   5    0.00    0.60
  10  -3  -5    0.90    1.00
 -10  -3  -5   -2.60    1.70
 -10   3   5   -0.50    0.70
  10   3  -5   -0.40    1.40
 -10  -3  -5    0.90    0.50
 -10   3   5   -0.30    2.40
  10  -3   5    2.90    1.50
 -10   4  -5  254.07   13.10
 -10  -4   5  263.07   12.00
  10  -4  -5  253.47   12.40
 -10  -4   5  240.08   12.20
 -10  -4  -5  274.67   13.10
 -11   0  -5   -0.90    0.60
 -11   0   5    0.00    0.50
  11   0   5   -0.40    1.20
  11   0  -5    0.40    1.00
 -11   1  -5   93.19    4.40
  11  -1  -5   77.49    6.50
  11   1   5   79.59    6.10
  11  -1   5   85.09    5.40
  11   1  -5   88.89    5.00
 -11   1   5  104.29    5.00
 -11  -1  -5   82.59    5.40
   0   0   6 1653.43   62.69
   0   0  -6 1543.55   67.09
   0   0  -6 1568.04   61.79
   0   0   6 1321.97  172.88
   0   0  -6 1488.05   61.79
   0   0  -6 1529.75   61.29
   0   0  -6 1413.46   76.19
   0   0   6 1535.45   61.49
   0   0  -6 1444.26  162.48
   0   0  -6 1542.15   61.79
   0  -1  -6   -0.50    0.40
   0   1   6 -158.18  121.49
   0  -1   6   11.60   18.70
   0   1  -6    0.90    0.50
   0   1  -6   -3.80   16.60
   0  -1  -6   -1.00    0.70
   0   1  -6    0.50    1.10
   0   1  -6    0.10    0.60
   0  -1   6  -19.00  116.19
   0   1   6   -0.60    0.60
   0   1   6    0.00    0.50
   0   1   6    2.20    1.00
   0   1  -6    0.40    0.50
   0   1   6   -9.80   20.00
   0  -1  -6   14.90    4.00
   0   1  -6    2.20    0.80
   0  -1  -6    3.60  122.99
   0  -1  -6    0.30    0.50
   0  -1   6   -1.60    1.00
   0   1  -6  109.39  118.29
   0   2  -6 1364.66   55.49
   0   2   6 1504.35  205.38
   0   2  -6 1402.36   55.99
   0   2  -6 1438.26   61.09
   0   2   6 1345.57   55.39
   0  -2  -6 1392.86   62.49
   0  -2  -6 1299.67   72.49
   0  -2  -6  534.05  259.07
   0   2   6 1253.57   79.29
   0  -2   6 1414.16   56.09
   0  -2  -6 1489.05   56.49
   0  -2  -6 1364.26   56.09
   0   2  -6 1395.56   55.69
   0   2  -6 1069.69  160.68
   0  -2   6 1590.44   84.59
   0   2  -6 1376.46   55.39
   0  -2   6 1368.06   56.89
   0  -2  -6 1295.77   56.09
   0   2   6 1460.15   57.09
   0  -3  -6    0.80    0.70
   0  -3  -6   -0.80    0.40
   0   3  -6   -0.10    0.40
   0   3   6    0.10    0.50
   0   3  -6    0.30    1.10
   0   3   6  -43.80   29.60
   0  -3  -6   22.10   25.30
   0  -3   6    0.80    0.80
   0  -3  -6    0.60    0.50
   0   3  -6   -0.20    0.60
   0  -3   6  -16.10  170.78
   0   3  -6 -170.38  167.38
   0   3   6    0.20    0.60
   0  -3  -6   -0.20    0.90
   0   4  -6    2.50    1.50
   0   4   6    1.80    0.90
   0   4  -6    1.80    0.90
   0  -4   6  -13.40  246.88
   0  -4  -6  -22.40   34.60
   0  -4  -6    2.10    1.00
   0   4   6   87.29   53.09
   0  -4  -6    4.90    1.30
   0   5   6    1.60    0.90
   0   5   6    0.10    0.50
   0   5  -6    0.20    0.70
   0  -5  -6    0.70    0.80
   0   5  -6    0.40    0.50
   0  -5  -6    1.00    1.10
   0  -5  -6    0.60    0.60
   0  -5   6    0.30    0.70
   0   5  -6   -0.10    0.60
   0   5  -6    5.40    2.00
   0   5  -6    0.80    0.70
   0   6  -6  516.35   21.90
   0   6  -6  505.55   21.80
   0  -6   6  498.15   22.30
   0   6   6  503.25   21.80
   0   6  -6  475.45   20.80
   0   6   6  529.45   27.10
   0  -6  -6  471.25   21.50
   0  -6  -6  495.05   22.30
   0  -7  -6   -0.20    0.70
   0  -7  -6    2.20    1.10
   0   7  -6    0.10    0.70
   0   7   6   -1.10    1.40
   0  -7   6   -0.50    0.80
   0   7  -6    0.40    0.80
   0   7   6    0.70    0.90
   0  -8   6   48.60    4.20
   0  -8  -6   63.39    4.70
   0   8  -6   63.69    4.50
   0   8  -6   56.09    4.30
   0  -8  -6   64.39    4.20
   0  -9   6    1.90    1.30
   0   9  -6    1.90    0.90
   0  -9  -6    1.20    1.00
   0  -9  -6    2.20    1.20
   0 -10  -6    1.30    1.60
   0  10  -6    1.40    0.80
   0  10  -6    3.20    1.20
   1   0  -6    3.60    0.90
  -1   0   6    2.40   19.20
   1   0   6    3.50    0.90
   1   0  -6  -34.40   14.20
   1   0   6    3.80   19.10
  -1   0  -6    0.80    1.40
   1   0  -6 -170.88  194.48
  -1   0   6    1.80    0.70
  -1   0  -6  -98.39  126.49
  -1   0   6  -45.00  128.49
  -1   0   6    1.50    1.00
  -1   0  -6    2.30    0.70
   1   0  -6    1.00    0.70
  -1   0  -6    2.60    0.70
   1   0   6 -100.99  117.99
  -1   0  -6   13.80   15.80
   1   0  -6   19.20    4.20
   1  -1  -6  567.54   23.70
   1  -1  -6  566.04   29.00
  -1   1  -6  575.84   23.50
  -1  -1   6  574.24   23.50
   1   1   6  551.54   45.30
  -1   1  -6  561.24   23.70
  -1   1  -6  525.15   39.80
   1  -1  -6  590.34  137.59
  -1   1  -6  527.25   23.10
   1  -1  -6  568.34   23.40
  -1   1  -6  504.35   22.80
   1  -1  -6  555.44   23.90
   1   1   6  540.95   24.30
  -1  -1   6  575.94   24.30
   1   1   6  522.85  128.29
   1  -1  -6  583.84   23.80
  -1   1  -6  488.35  142.99
  -1  -1   6  569.74   24.70
  -1   1  -6  526.35   28.00
  -1  -1   6  474.25  125.09
  -1  -1   6  560.24   47.60
   1   1   6  562.44   25.10
   1   1  -6  521.65   23.20
  -1   1   6  598.54   23.40
   1   1  -6  634.34  128.99
   1   1  -6  563.04   23.60
   1   1  -6  589.64   23.70
  -1  -1  -6  567.34   23.80
   1  -1   6  418.86  152.78
  -1  -1  -6  564.44   23.30
  -1  -1  -6  547.85   40.80
  -1   1   6  561.84   24.50
   1   1  -6  517.05   27.70
   1   1  -6  540.05   23.00
   1   1  -6  566.54   23.40
  -1  -1  -6  571.64   29.20
  -1  -1  -6  574.84   23.90
  -1   1   6  583.74   24.30
   1   1  -6  546.65   40.80
   1  -1   6  551.44   24.60
  -1  -1  -6  573.14   23.80
  -1  -1  -6  279.37  128.89
   1  -1   6  579.34   23.70
  -1   1   6  510.55   45.30
   1  -1   6  543.65   45.20
  -1   2  -6   13.00    1.60
  -1   2  -6   12.20    1.70
   1  -2  -6   16.20    4.50
   1  -2  -6   12.40    1.60
   1  -2  -6    9.20    1.70
  -1   2  -6 -269.87  144.49
   1  -2  -6   11.70    1.90
  -1  -2   6   36.90   24.20
   1  -2  -6   73.49  151.88
   1   2   6   48.10   28.10
  -1   2  -6   11.80    1.50
  -1   2  -6   -5.60   29.60
  -1   2  -6   12.60    1.70
  -1  -2   6   14.20    2.60
   1  -2  -6   11.40    1.60
   1   2   6 -113.19  151.58
  -1   2  -6   16.70    4.00
  -1  -2   6   47.80  124.19
   1   2   6   13.80    2.00
  -1  -2   6   10.20    1.50
  -1  -2  -6   12.50    1.70
   1   2  -6   12.30    1.60
   1  -2   6 -260.17  143.49
  -1  -2  -6   12.10    2.00
  -1  -2  -6   12.30    1.40
  -1   2   6  372.56  177.08
  -1  -2  -6   16.20    2.00
   1  -2   6   11.30    2.60
  -1   2   6   16.90   27.80
   1   2  -6   14.70    1.60
   1   2  -6   11.30    1.60
   1   2  -6   11.00    3.20
  -1  -2  -6  217.78  165.98
  -1  -2  -6   -8.10   18.60
   1  -2   6   13.30    1.80
   1   2  -6   10.70    1.50
  -1   2   6   11.90    1.80
  -1  -2  -6   12.20    4.20
   1  -2   6    7.80   23.80
   1  -3  -6  195.88    9.20
   1   3   6  186.38   10.00
   1  -3  -6  200.18    9.90
   1   3   6  124.19   36.50
   1  -3  -6  196.48    9.70
   1   3   6  193.38    9.80
  -1   3  -6   33.30  186.18
  -1   3  -6  182.98    9.20
   1  -3  -6  201.18    9.60
  -1   3  -6  199.78   13.20
  -1   3  -6  198.28    9.20
  -1  -3   6  181.58   10.10
  -1  -3   6  183.48   10.20
  -1  -3   6   14.30  196.68
   1  -3  -6  188.98   35.40
  -1  -3  -6  195.68   30.70
   1  -3   6   94.39  191.48
  -1  -3  -6  201.78    9.10
  -1  -3  -6  194.68    9.60
   1   3  -6  281.97  183.88
   1   3  -6  198.18    9.30
  -1  -3  -6  194.38    9.70
   1   3  -6  197.08    9.20
  -1   3   6  180.58    9.80
   1   3  -6  182.38    9.10
  -1   3   6  155.18   38.10
   1   3  -6  200.28   12.80
  -1   3   6  199.98    9.70
   1   3  -6  194.78    9.20
   1  -4  -6  123.79    6.40
   1  -4  -6  109.79    7.10
   1  -4  -6   54.19   38.70
   1   4   6  122.29    6.80
   1  -4  -6  117.39    6.90
  -1  -4   6  120.69    6.60
  -1   4  -6  122.19    6.30
   1  -4  -6  115.99    6.80
  -1   4  -6  121.39    9.70
  -1   4  -6  234.98  339.57
   1   4   6  122.59    7.00
  -1   4  -6  114.09    6.30
  -1   4  -6  121.29    6.30
  -1  -4  -6  116.49    6.70
   1  -4   6  303.07  302.07
  -1   4   6  121.79    6.70
  -1   4   6  106.99    6.70
   1   4  -6  122.39    8.90
   1   4  -6  121.29    6.50
   1   4  -6  116.39    6.20
   1  -4   6  115.79    6.80
   1   4  -6  116.89    6.00
   1   4  -6  280.77  334.17
   1   4  -6  118.09    6.30
  -1  -4  -6  115.09    6.10
  -1  -4  -6  118.59    6.80
  -1   4   6  151.18   56.79
  -1  -4  -6   92.99   41.70
  -1   5  -6  142.79    7.30
  -1   5  -6  142.99   10.00
  -1  -5   6  133.49    7.40
   1  -5  -6  133.09    7.20
   1   5   6  134.89    7.50
   1   5   6  133.09    7.30
  -1   5  -6  128.49    6.70
  -1   5  -6  137.29    7.20
   1  -5  -6  130.99    7.70
  -1  -5  -6  125.89    7.50
   1   5  -6  135.49    7.20
  -1   5   6  134.19    7.40
  -1  -5  -6  137.19    7.00
   1   5  -6  127.19    6.70
   1   5  -6  138.19    7.30
  -1   5   6  138.99    7.60
  -1   5   6  138.89   11.70
  -1   6  -6   56.59    4.10
   1   6   6   63.69    6.90
   1   6   6   59.59    4.00
   1   6   6   60.69    4.10
  -1   6  -6   55.59    3.60
   1  -6  -6   55.79    4.10
  -1   6  -6   55.59    4.00
  -1   6  -6   57.99    4.30
  -1  -6   6   58.49    4.30
   1  -6  -6   55.79    4.50
   1   6  -6   53.69    3.50
  -1  -6  -6   50.09    4.20
   1   6  -6   55.79    4.10
  -1   6   6   62.09    7.40
  -1   6   6   58.29    4.20
  -1  -6  -6   57.79    3.90
   1  -6   6   54.79    4.50
   1   6  -6   60.89    4.30
   1   7   6   37.10    4.00
  -1   7  -6   40.10    3.30
  -1   7  -6   37.20    2.70
   1  -7  -6   37.60    3.20
  -1   7  -6   36.40    3.20
   1  -7  -6   39.20    3.70
  -1  -7   6   38.40    3.30
  -1   7   6   36.40    2.90
   1   7  -6   37.30    3.30
  -1  -7  -6   35.70    3.50
  -1   7   6   30.80    5.50
   1   7  -6   39.80    3.30
  -1  -7  -6   37.40    3.10
   1  -7   6   31.50    3.50
  -1   8  -6  104.09    6.00
  -1  -8   6   86.09    6.10
   1  -8  -6   95.99    6.30
   1  -8  -6   92.99    5.60
  -1   8  -6   96.69    5.80
  -1  -8  -6   97.19    5.50
  -1  -8  -6   94.09    6.10
   1  -8   6   87.79    6.10
  -1   8   6   90.49    5.50
   1   8  -6  100.39    6.00
   1   8  -6   93.39    5.80
  -1   9  -6    0.80    0.70
   1  -9  -6    1.50    1.10
  -1  -9   6    3.60    1.30
  -1   9  -6    2.60    1.00
   1  -9  -6    1.50    1.20
  -1  -9  -6    1.10    0.90
   1  -9   6    4.50    1.30
   1   9  -6    1.30    1.10
   1   9  -6    2.30    0.90
   1 -10  -6    2.10    1.30
  -1  10  -6    1.60    0.70
  -1  10  -6    0.70    0.90
  -1 -10  -6    0.90    1.40
   1  10  -6    1.50    0.80
   1 -10   6    1.00    1.80
   1  10  -6    2.20    1.30
   2   0  -6  372.66   16.20
   2   0   6  180.08  133.69
  -2   0   6  348.37   16.40
   2   0   6  366.76   16.00
   2   0  -6   90.19  130.79
   2   0  -6  375.16   37.80
  -2   0   6  367.46   18.30
   2   0   6  374.46   17.10
   2   0  -6  374.76   20.90
  -2   0  -6  343.97   20.70
  -2   0   6  329.67   44.30
   2   0   6  373.16   43.80
  -2   0  -6  365.56   16.30
  -2   0  -6  375.26   16.20
  -2   0  -6  281.37  144.89
  -2   0   6  522.75  152.18
  -2   0   6  377.56   15.90
   2   0  -6  360.76   15.90
  -2   1  -6 1110.19  188.08
  -2  -1   6 1637.54   67.09
   2   1   6 1508.25  207.78
  -2   1  -6 1701.03   72.49
  -2   1  -6 1662.53   66.19
  -2  -1   6 1680.63   67.49
   2  -1  -6 1843.52   68.79
  -2   1  -6 1510.25   83.89
  -2  -1   6 1775.02   66.59
  -2  -1   6 1719.93   90.49
  -2   1  -6 1656.33   66.79
   2   1   6 1625.24   89.79
  -2   1  -6 1548.15   66.49
   2  -1  -6 1642.14   66.99
   2  -1  -6 1635.34   66.79
   2  -1  -6 1638.84   72.79
  -2   1   6 1647.44   66.39
  -2  -1  -6 1656.63   72.89
   2   1  -6 1694.73   71.99
  -2  -1  -6 1640.14   66.89
  -2   1   6 1527.35  225.68
  -2  -1  -6 1465.35   86.59
   2   1  -6 1649.23   66.29
  -2   1   6 1699.33   67.59
   2  -1   6 1689.83   90.19
   2   1  -6 1629.84   66.09
   2   1  -6 1597.44  198.18
   2  -1   6 1705.83   67.89
  -2   1   6 1585.04   90.29
   2   1  -6 1678.23   66.69
   2   1  -6 1730.23   66.69
  -2   1   6 1653.93   67.09
  -2  -1  -6 1595.64   66.19
   2  -1   6 1400.46  206.38
  -2  -1  -6 1635.74   66.69
   2  -1   6 1753.42   66.79
  -2  -1  -6 1468.35  200.88
  -2   2  -6  883.11   37.30
   2   2   6  192.48  202.98
   2  -2  -6  889.71   59.19
  -2   2  -6  909.41   37.40
   2  -2  -6  941.21   44.90
   2  -2  -6  971.50   37.90
  -2   2  -6  925.11   38.00
   2  -2  -6  925.71   38.50
   2   2   6  961.30   38.80
   2  -2  -6  930.11  201.88
  -2  -2   6  731.33  181.58
  -2  -2   6  906.71   38.70
  -2   2  -6  932.81   43.40
  -2  -2   6  931.21   37.90
   2  -2  -6  952.70   38.30
   2   2   6  798.92   67.19
   2  -2   6  952.80   38.20
   2  -2   6  958.60  205.68
  -2   2   6  899.81   38.30
   2   2  -6  898.21   37.80
   2   2  -6 1147.19  184.88
  -2  -2  -6  411.66  207.18
   2   2  -6  936.31   37.90
   2   2  -6  920.21   37.50
  -2  -2  -6  881.01   61.29
  -2  -2  -6  959.00   38.20
  -2  -2  -6  860.91   44.40
   2  -2   6  872.41   39.10
  -2   2   6  949.11   38.80
   2   2  -6  937.41   42.70
  -2  -2  -6  918.91   38.10
  -2  -2  -6  922.41   38.20
  -2  -2  -6  978.90   37.60
  -2   2   6  765.72   63.69
   2   2  -6  951.00   37.80
  -2   2   6  934.11   37.50
  -2  -3   6  544.95  257.57
  -2  -3   6  864.91   37.50
  -2   3  -6  910.01   37.60
   2  -3  -6  884.81   38.00
  -2   3  -6  897.31   37.30
   2   3   6  933.51   38.20
   2  -3  -6  942.11   37.60
   2  -3  -6  881.01   39.70
   2  -3  -6  829.02   45.00
  -2   3  -6  843.72   36.80
   2   3  -6 1013.70  209.78
   2   3  -6  958.60   42.10
   2   3  -6  928.81   37.50
  -2  -3  -6  917.31   37.20
   2   3  -6  919.51   37.20
  -2  -3  -6  882.01   64.89
   2  -3   6  101.79  230.68
   2   3  -6  907.61   37.30
   2   3  -6  896.41   37.30
  -2  -3  -6  955.70   38.00
  -2   3   6  930.11   38.00
  -2  -3  -6  928.41   37.90
  -2  -3  -6  911.11   37.80
   2  -3   6  947.41   38.10
  -2   3   6  943.61   38.40
  -2   3   6  844.02   80.99
   2  -4  -6  420.06   20.00
   2  -4  -6  400.76   18.80
  -2   4  -6  412.06   17.80
   2  -4  -6  412.36   18.10
  -2   4  -6  416.76   18.00
  -2  -4   6  417.86   18.20
  -2   4  -6  411.16   22.80
   2   4   6  403.36   18.50
   2   4   6  387.16   18.60
  -2  -4  -6  414.56   17.70
  -2  -4  -6  366.76   18.20
  -2   4   6  393.96  124.49
   2   4  -6  425.36   18.00
  -2   4   6  437.46   18.60
  -2   4   6  436.76   18.90
  -2  -4  -6  395.76   18.40
   2   4  -6  401.76   17.70
  -2  -4  -6  351.56   54.09
   2  -4   6  414.16   18.80
   2   4  -6  427.06   18.20
  -2   4   6  399.16   24.20
  -2   5  -6 2483.35   89.59
  -2   5  -6 2112.09   87.19
   2   5   6 2098.29   87.49
  -2   5  -6 2309.77   92.69
  -2   5  -6 2155.68   86.99
  -2  -5   6 2182.78   87.39
   2  -5  -6 2203.88   88.19
   2  -5  -6 2112.69   87.39
   2   5  -6 2095.49   86.49
  -2   5   6 2167.88   87.89
   2  -5   6 2167.28   88.09
  -2  -5  -6 2165.58   86.79
   2   5  -6 2143.69   87.19
  -2  -5  -6 2062.89   87.49
  -2   5   6 2169.08   95.09
  -2   6  -6   78.89    5.00
  -2   6  -6   73.79   11.20
   2   6   6   76.19    4.70
  -2  -6   6   75.49    4.90
   2   6   6   80.49    4.90
  -2   6  -6   72.49    4.10
   2  -6  -6   71.39    5.00
   2  -6  -6   80.19    5.70
  -2   6  -6   80.79    5.00
  -2  -6  -6   83.09    4.80
   2  -6   6   80.39    5.70
  -2  -6  -6   79.99    5.30
   2   6  -6   68.09    4.80
   2   6  -6   75.89    5.10
  -2   6   6   80.29    5.20
  -2   7  -6  147.59    7.30
   2  -7  -6  151.28    8.30
   2  -7  -6  157.38    9.10
  -2   7  -6  159.48    8.40
  -2   7  -6  154.28    8.30
  -2  -7   6  151.08    8.20
  -2   7   6  158.68   12.30
   2  -7   6  159.78    9.20
  -2   7   6  159.78    8.60
  -2  -7  -6  163.08    8.80
   2   7  -6  159.88    8.50
   2   7  -6  165.68    8.70
  -2  -7  -6  157.28    8.00
  -2   8  -6  169.38    8.90
   2  -8  -6  172.28    8.90
   2  -8  -6  171.28    9.60
  -2   8  -6  171.28    8.80
  -2  -8   6  175.98    8.60
   2  -8   6  184.88   11.60
   2   8  -6  171.78    9.10
  -2  -8  -6  177.68    9.40
  -2  -8  -6  165.28    8.60
  -2   8   6  172.08    8.70
   2   8  -6  170.18    9.00
  -2   9  -6  195.18    9.10
   2  -9  -6  181.28    9.70
  -2  -9   6  176.18    8.60
   2  -9  -6  183.58    8.90
  -2   9  -6  184.08    9.00
   2  -9   6  169.48    9.90
   2   9  -6  186.48    9.30
  -2   9   6  166.38    9.60
   2   9  -6  193.58    9.20
  -2  -9  -6  180.28    9.30
  -2  10  -6    1.60    0.80
   2 -10  -6    1.60    1.50
  -2  10  -6    3.40    1.20
   2  10  -6    2.80    2.00
   2 -10   6    5.60    1.60
   2  10  -6    3.90    1.30
  -3   0  -6   17.20    2.00
  -3   0  -6   14.50   24.60
  -3   0  -6 -203.98  359.36
   3   0   6   17.50    3.00
   3   0  -6   16.30    1.90
   3   0  -6   16.20    1.90
   3   0   6 -217.58  195.18
   3   0  -6   76.69  284.97
  -3   0  -6   16.10    2.00
   3   0   6   17.10    2.00
  -3   0  -6   16.50    4.60
   3   0   6   28.90   34.80
  -3   0   6   14.10    1.70
  -3   0   6  179.68  198.08
   3   0  -6   15.80    2.00
   3   0  -6   15.70    4.30
  -3   0  -6   16.50    1.70
  -3   0   6   17.30    2.20
   3  -1  -6    8.90    1.70
   3  -1  -6    5.10    1.10
   3   1   6    9.90    2.00
   3   1   6   44.60  295.87
   3  -1  -6 -278.47  190.48
   3  -1  -6   11.10    2.10
  -3   1  -6  -28.90  201.38
  -3  -1   6   -8.80  185.88
   3   1   6  -21.80   38.50
  -3  -1   6   11.40    2.20
  -3   1  -6    9.80    3.30
   3  -1  -6    9.30    1.80
   3   1  -6    9.90    3.20
   3   1  -6    8.30    1.40
   3  -1   6    8.70    1.60
  -3  -1  -6  375.16  367.36
  -3  -1  -6    8.20    3.60
  -3  -1  -6    7.70    1.50
   3   1  -6 -366.96  188.88
  -3   1   6   30.70   37.10
  -3  -1  -6    9.30    1.50
  -3  -1  -6    9.20    1.30
   3  -1   6  407.86  192.68
   3  -1   6    7.50   34.00
  -3  -1  -6    4.10   25.30
  -3   1   6 -244.28  225.68
  -3   2  -6   27.20    5.60
  -3   2  -6 -201.38  251.27
  -3  -2   6   19.40    2.70
   3  -2  -6   20.20    2.50
  -3   2  -6   23.00    2.10
  -3   2  -6   24.40    2.30
   3  -2  -6   24.00    2.30
   3  -2  -6   24.80    2.80
  -3  -2   6   25.10    2.30
  -3  -2   6   43.20  354.46
   3   2   6   59.69   47.10
   3   2   6   23.60    2.70
   3   2  -6   22.00    2.20
   3   2  -6   19.60    1.90
  -3  -2  -6   24.00    2.40
   3  -2   6   24.70    2.70
  -3   2   6   24.60    6.00
  -3  -2  -6   33.00   33.60
   3  -2   6   26.20    3.20
   3  -2   6  144.49  255.27
   3   2  -6  169.28  228.08
  -3   2   6   20.00    2.10
  -3  -2  -6   26.10    2.50
   3   2  -6   27.30    2.40
  -3   2   6   17.20   38.90
  -3   2   6   18.40    2.40
  -3  -2  -6   21.90    2.00
   3  -3  -6    8.30    1.90
  -3   3  -6 -395.06  378.16
  -3   3  -6   10.60    1.50
  -3   3  -6   11.10    1.70
   3  -3  -6    6.80    1.80
   3  -3  -6    7.90    1.60
  -3   3  -6   12.60    1.80
  -3   3  -6    7.30    3.00
  -3  -3   6   10.20    1.50
   3   3   6    9.70    2.00
   3  -3   6    8.80    2.00
  -3  -3  -6    7.90    1.70
  -3  -3  -6    8.30    1.90
  -3   3   6   -1.50   91.09
   3   3  -6    8.50    1.70
   3  -3   6 -290.77  315.97
   3   3  -6    6.80    1.40
   3  -3   6    8.10    2.60
   3   3  -6    8.00    1.50
  -3  -3  -6    7.60    1.70
  -3   3   6    7.50    3.60
  -3  -3  -6    6.30    1.20
  -3  -3  -6    8.10   40.90
  -3   3   6   10.60    1.80
   3   3  -6   -6.80  444.36
   3   4   6   10.60    1.80
  -3   4  -6    8.90    1.50
   3  -4  -6    8.60    2.00
   3   4   6    8.10    1.70
  -3  -4   6    9.40    1.70
  -3   4  -6    6.50    1.30
  -3   4  -6    8.10    3.30
   3  -4  -6    9.80    2.20
  -3  -4  -6    7.40    1.60
  -3  -4  -6   10.90    2.10
   3  -4   6    4.70    1.50
   3   4  -6    6.20    1.80
  -3   4   6   10.60    2.20
   3   4  -6    9.60    1.70
   3   4  -6    7.80    1.60
  -3  -4  -6    7.00    1.30
  -3   4   6   11.00    4.10
  -3   5  -6    5.60    1.20
   3  -5  -6    7.10    1.70
   3  -5  -6    4.40    1.30
  -3   5  -6    7.50    2.50
  -3  -5   6    4.00    1.20
  -3   5  -6    6.10    2.80
   3   5   6    4.90    1.30
   3   5   6    5.00    1.40
   3   5  -6    5.10    1.70
   3   5  -6    7.60    1.60
  -3   5   6    3.30    2.90
   3   5  -6    4.70    1.40
  -3  -5  -6    5.30    1.50
  -3   5   6   11.20    2.20
  -3  -5  -6    6.60    1.30
   3  -5   6    3.90    1.60
   3  -6  -6   28.20    3.30
  -3  -6   6   27.30    2.70
  -3   6  -6   28.20    2.70
   3   6   6   23.20    2.30
   3  -6  -6   26.10    2.80
   3   6   6   26.30    2.60
  -3   6  -6   26.90    2.30
  -3   6  -6   22.30    4.40
  -3   6  -6   25.50    2.50
  -3   6   6   30.70    6.70
   3   6  -6   28.20    3.30
  -3   6   6   27.80    2.90
   3  -6   6   29.80    3.40
  -3  -6  -6   28.70    2.50
  -3  -6  -6   26.90    2.80
   3   6  -6   21.20    2.40
   3  -7  -6  100.49    6.30
   3  -7  -6  101.29    6.90
  -3  -7   6  105.19    6.00
  -3   7  -6  101.89    6.00
  -3   7  -6  108.69    6.30
   3   7  -6   98.29    6.20
   3   7  -6  104.59    6.60
  -3  -7  -6  113.49    6.70
  -3   7   6  105.59    6.30
  -3  -7  -6  120.89    6.70
  -3   7   6  112.59   10.90
   3  -7   6  110.59    7.20
  -3  -8   6    1.70    1.00
   3  -8  -6    1.40    0.90
  -3   8  -6    2.20    0.90
  -3   8  -6    3.40    1.00
   3  -8  -6    3.20    1.30
  -3   8   6    1.80    3.00
  -3  -8  -6    1.60    1.00
   3   8  -6    1.80    0.90
   3  -8   6    4.00    1.50
   3   8  -6    0.60    1.60
  -3  -8  -6    3.50    1.20
  -3   9  -6    4.30    1.40
   3  -9  -6    2.00    1.00
   3  -9  -6    3.30    1.80
  -3  -9  -6    1.30    1.20
   3  -9   6    0.80    1.30
  -3   9   6    3.50    1.10
   3   9  -6    1.20    2.50
   4   0   6 1607.64   65.19
   4   0   6 1671.23   66.89
  -4   0  -6 1615.54   64.89
  -4   0   6 1437.16  100.39
  -4   0  -6 1633.34   65.79
  -4   0   6 1621.94   66.39
   4   0  -6 1613.54   65.39
  -4   0  -6 1640.64   65.69
   4   0  -6 1635.44   64.79
  -4   0   6 1667.93   65.29
   4   0  -6 1658.23   65.99
  -4   0  -6 1520.55   72.49
  -4  -1   6    2.10    0.90
   4  -1  -6    1.00    1.00
  -4   1  -6   -1.30    1.50
  -4  -1   6    1.90    1.10
  -4   1  -6    1.50    0.80
   4   1   6    1.30    1.00
  -4   1  -6    1.60    2.00
   4  -1  -6 -449.56  305.07
   4  -1  -6    1.30    0.90
   4   1   6  -40.70   63.99
  -4   1  -6    1.50    0.60
  -4  -1   6  -11.80   42.60
   4   1  -6 -531.85  282.57
  -4  -1  -6    0.10    4.60
  -4   1   6    1.20    0.70
   4   1  -6    1.50    0.90
  -4  -1  -6    0.70    0.70
  -4   1   6    0.10    2.90
  -4  -1  -6    2.00    0.70
  -4   1   6    2.00    0.90
   4   1  -6    1.40    1.30
   4  -1   6    2.00    0.90
  -4  -1  -6    3.90    1.10
  -4   1   6  -30.90   49.80
  -4  -1  -6   21.30   44.90
   4  -1   6    2.50    1.30
   4   1  -6    3.80    1.00
  -4   2  -6  156.58    7.40
   4   2   6  109.19  115.99
  -4  -2   6  144.39    7.60
   4  -2  -6  145.59    7.90
   4  -2  -6  145.29    8.30
   4   2   6  156.98    8.60
  -4  -2   6  125.09   63.19
  -4   2  -6 -221.58  414.06
  -4   2  -6  149.59    8.10
  -4  -2   6  149.09    9.90
   4  -2  -6  148.09    8.40
   4   2  -6  150.38    7.40
  -4  -2  -6  150.08    8.00
  -4   2   6  138.49    7.40
   4   2  -6  143.59    7.90
  -4  -2  -6  148.79    7.40
   4  -2   6  147.09    8.10
  -4  -2  -6  137.39   56.29
   4  -2   6  153.88    9.20
  -4  -2  -6  152.88    8.00
  -4   2   6  144.59   13.80
  -4   2   6  150.98    8.50
   4  -3  -6  242.38   11.60
   4   3   6  239.58   12.00
  -4   3  -6  258.17   11.90
   4  -3  -6  216.58   11.90
  -4   3  -6  240.38   16.70
   4  -3  -6  240.88   12.30
  -4  -3   6  237.38   11.30
  -4   3  -6  241.78   10.80
   4   3  -6  240.08   11.50
  -4  -3  -6  252.67   11.10
  -4   3   6  217.38   17.80
   4   3  -6  236.78   11.10
   4  -3   6  226.68   12.80
   4  -3   6  244.48   12.00
  -4   3   6  236.38   12.20
  -4  -3  -6  231.38   11.60
  -4  -3  -6  219.38   11.50
   4  -4  -6  375.66   17.80
   4  -4  -6  381.46   17.20
  -4  -4   6  367.46   16.70
  -4   4  -6  371.96   22.50
   4  -4  -6  369.96   17.90
  -4   4  -6  358.36   16.20
   4   4   6  382.26   17.50
  -4   4  -6  381.16   17.10
   4   4  -6  384.46   17.10
  -4   4   6  370.76   24.50
   4   4  -6  368.46   17.00
   4  -4   6  367.06   17.60
  -4  -4  -6  382.96   17.20
  -4   4   6  358.76   17.50
   4   5   6    1.40    0.70
  -4   5  -6    0.70    0.70
  -4   5  -6    0.50    1.90
   4   5   6    1.10    0.90
  -4  -5   6    1.30    0.70
  -4   5  -6    0.90    1.00
   4  -5  -6    2.40    2.00
   4  -5  -6    0.50    0.80
   4  -5  -6    2.90    1.40
   4  -5   6    0.90    1.00
  -4  -5  -6    0.30    0.60
   4   5  -6    1.40    0.90
  -4   5   6    0.60    1.00
   4   5  -6    1.60    0.90
   4  -6  -6 1253.97   53.39
   4   6   6 1252.57   51.79
  -4   6  -6 1249.77   51.79
   4  -6  -6 1263.67   52.59
  -4   6  -6 1367.06   57.49
  -4   6  -6 1224.08   51.59
  -4  -6   6 1250.57   51.89
   4  -6   6 1252.37   53.39
  -4   6   6 1380.76   53.09
  -4   6   6 1229.98   60.59
  -4  -6  -6 1315.67   52.69
  -4  -6  -6 1272.57   51.59
   4   6  -6 1230.98   52.19
   4   6  -6 1283.97   52.39
  -4  -7   6   28.70    2.50
   4  -7  -6   26.00    3.30
  -4   7  -6   27.40    2.60
   4  -7  -6   29.70    2.90
  -4   7  -6   25.30    2.70
  -4   7   6   25.60    2.80
   4   7  -6   28.00    2.90
  -4  -7  -6   29.80    2.90
  -4  -7  -6   29.70    2.50
   4   7  -6   31.00    4.20
   4  -7   6   27.70    3.40
  -4   7   6   32.00    6.80
   4  -8  -6 1177.38   51.59
  -4   8  -6 1328.97   51.29
   4  -8  -6 1210.78   50.89
  -4   8  -6 1243.58   50.69
   4   8  -6 1257.77   50.89
   4   8  -6 1262.57   50.99
   4  -8   6 1230.18   51.89
  -4  -8  -6 1250.17   51.09
   4  -9  -6  142.79    7.20
  -4   9  -6  158.18    7.60
  -4   9  -6  149.29    7.10
   4  -9  -6  139.49    7.90
   4  -9   6  130.39    7.70
  -4  -9  -6  143.19    8.00
   4   9  -6  142.19    7.20
  -5   0   6    5.80    1.30
  -5   0  -6    5.90    1.50
  -5   0  -6    5.40    4.00
   5   0   6    3.50    1.40
  -5   0  -6    2.70    0.80
  -5   0  -6    3.60    1.00
   5   0  -6    5.80    1.70
  -5   0   6    6.70    1.80
   5   0  -6    4.70    1.20
   5   1   6   83.59    6.00
  -5   1  -6   83.29    4.80
  -5   1  -6   77.49    5.70
   5  -1  -6   86.39    5.90
  -5   1  -6   86.79   13.10
  -5   1  -6   87.59    5.60
   5  -1  -6   87.79    5.40
  -5  -1   6   82.79    5.10
   5   1  -6   84.59    4.90
   5  -1   6   84.29    5.40
   5   1  -6   89.39    5.70
  -5  -1  -6   86.59    5.50
  -5  -1  -6   82.89    4.80
   5  -1   6   87.69    6.40
  -5   1   6   85.39    5.90
  -5  -1  -6   87.29    5.50
  -5   1   6   78.29    5.00
  -5  -2   6   34.20    3.00
   5   2   6   38.10    3.70
   5  -2  -6   37.70    3.80
  -5   2  -6   31.10    3.50
  -5   2  -6   38.40    7.50
   5  -2  -6   35.20    3.30
  -5   2  -6   37.10    2.80
   5  -2   6   37.20    3.40
  -5   2   6   33.90    3.10
  -5  -2  -6   35.90    3.20
  -5  -2  -6   40.70    2.90
   5   2  -6   36.60    2.90
   5   2  -6   37.90    3.40
  -5   2   6   32.80    9.60
  -5  -2  -6   32.30    3.20
   5  -2   6   39.20    4.10
  -5   2   6   42.10    3.90
   5  -3  -6   72.39    5.00
   5  -3  -6   64.79    5.40
  -5  -3   6   67.49    4.60
  -5   3  -6   73.39    5.10
   5   3   6   76.29    5.40
  -5   3  -6   65.29    4.30
  -5   3  -6   74.69    8.90
   5  -3   6   71.59    5.20
  -5  -3  -6   77.99    5.20
   5   3  -6   70.19    6.30
  -5  -3  -6   75.19    5.10
  -5  -3  -6   78.79    4.50
   5   3  -6   78.39    5.60
  -5   3   6   73.79    5.50
   5  -3   6   73.19    6.20
  -5   3   6   83.89   13.30
   5  -4  -6    1.20    1.30
   5  -4  -6    2.90    1.70
  -5   4  -6    0.90    0.80
   5   4   6    1.70    1.00
   5  -4  -6    3.40    1.20
  -5  -4   6    1.70    0.80
  -5  -4  -6    3.40    1.10
   5  -4   6    1.20    1.10
  -5  -4  -6    1.80    0.80
   5   4  -6   -0.10    0.80
  -5   4   6    2.60    1.00
  -5   4   6    0.40    3.00
   5   4  -6    2.40    0.90
  -5  -5   6  129.89    7.10
   5  -5  -6  126.99    8.80
   5  -5  -6  131.79    7.60
  -5   5  -6  141.89   12.20
  -5   5  -6  137.29    7.50
   5   5   6  128.59    7.40
   5   5   6  137.69    7.40
   5  -5  -6  146.09    8.50
  -5   5   6  134.69   14.10
  -5   5   6  130.49    8.00
  -5  -5  -6  142.99    7.80
   5   5  -6  119.69    6.50
   5   5  -6  131.79    7.30
   5  -5   6  126.09    8.10
  -5  -5  -6  134.99    6.90
  -5   5   6  132.39    6.90
  -5   6  -6    1.20    1.10
   5  -6  -6    1.00    0.80
   5  -6  -6    0.60    1.40
  -5  -6   6    1.70    0.80
  -5   6  -6    1.00    0.80
  -5   6   6    0.70    3.70
  -5  -6  -6    0.70    0.90
  -5   6   6   -0.10    0.80
   5   6  -6    1.00    0.90
   5  -6   6    0.30    1.20
  -5   7  -6   59.19    3.90
  -5  -7   6   60.19    3.70
   5  -7  -6   53.59    4.70
  -5   7  -6   55.89    4.00
  -5   7  -6   50.39    5.80
   5  -7  -6   55.59    4.20
  -5  -7  -6   55.99    4.20
  -5  -7  -6   61.39    3.70
   5  -7   6   58.39    4.80
   5   7  -6   56.09    4.10
  -5   8  -6    1.70    0.90
  -5  -8   6    3.40    1.20
   5  -8  -6   -0.20    1.50
   5  -8   6    0.70    1.70
   5   8  -6    3.70    1.10
  -5   9  -6  114.89    6.60
   5  -9  -6  102.49    5.40
   5  -9  -6  102.89    7.20
  -5   9   6  105.09    5.20
  -5  -9  -6   89.49    6.80
   5  -9   6   97.29    6.00
   5   9  -6  101.89    6.20
   6   0  -6  329.37   15.60
   6   0  -6  305.17   14.50
  -6   0  -6  321.27   15.20
  -6   0   6  310.27   14.40
  -6   0  -6  318.97   14.10
   6   0   6  298.37   15.80
  -6   0   6  328.07   23.00
  -6   0  -6  298.67   14.70
  -6   1  -6  952.40   50.79
   6  -1  -6  963.60   41.20
  -6   1  -6  988.30   40.60
   6   1   6 1030.30   42.60
   6  -1  -6 1017.00   42.40
  -6  -1   6  999.20   41.20
  -6   1  -6 1009.30   41.90
  -6  -1   6  994.20   43.40
   6  -1   6  993.50   43.00
  -6  -1  -6 1018.90   41.60
  -6  -1  -6 1035.40   41.90
  -6   1   6  938.01   42.20
  -6  -1  -6  941.21   40.60
  -6   1   6  973.50   41.00
   6   1  -6 1001.60   42.00
  -6   2  -6  585.64   35.60
  -6  -2   6  662.93   27.50
  -6   2  -6  630.84   26.90
  -6   2  -6  632.24   28.00
   6  -2  -6  638.94   28.70
   6   2   6  641.84   28.50
   6  -2  -6  720.63   29.80
  -6   2   6  635.74   28.70
  -6  -2  -6  640.34   28.10
  -6   2   6  604.54   27.00
   6  -2   6  657.23   29.50
  -6  -2  -6  654.63   27.00
  -6  -2  -6  621.44   27.70
   6  -2   6  615.04   27.60
   6   2  -6  649.43   28.20
   6   2  -6  649.54   27.20
  -6  -3   6  889.21   37.00
  -6   3  -6  880.01   45.50
   6  -3  -6  890.61   38.30
   6  -3  -6  878.51   37.10
  -6   3  -6  867.11   37.30
   6   3   6  909.11   37.70
  -6   3  -6  855.91   36.00
  -6  -3  -6  884.71   37.40
   6  -3   6  820.62   38.60
  -6   3   6  872.31   38.00
   6   3  -6  858.31   37.10
   6   3  -6  907.81   36.70
  -6  -3  -6  892.61   36.30
  -6   4  -6   10.60    2.10
   6   4   6    6.90    1.70
  -6   4  -6   10.60    4.30
   6  -4  -6    7.70    1.80
   6  -4  -6    6.60    2.70
   6  -4  -6   10.80    2.40
  -6  -4   6   11.80    2.10
   6  -4   6   10.60    3.10
  -6   4   6   12.90    6.80
   6   4  -6   12.10    2.10
   6   4  -6    8.90    1.70
  -6  -4  -6    9.20    1.40
  -6   4   6   11.60    2.40
  -6  -4  -6    9.90    1.90
   6  -4   6    8.10    2.20
   6  -5  -6 1322.47   53.59
   6   5   6 1338.87   53.39
   6  -5  -6 1291.57   55.29
   6   5   6 1280.97   52.59
  -6  -5   6 1318.37   52.99
   6  -5  -6 1232.08   53.99
  -6   5  -6 1306.37   53.39
  -6  -5  -6 1318.57   52.69
   6   5  -6 1269.97   52.99
  -6   5   6 1276.77   54.09
   6  -5   6 1269.47   53.99
  -6  -5  -6 1379.56   53.69
  -6   5   6 1253.47   52.39
  -6  -6   6    3.70    1.20
   6  -6  -6    1.70    1.00
   6  -6  -6    3.60    1.90
  -6   6  -6    4.80    3.50
   6   6   6    3.40    0.90
  -6   6  -6    3.50    1.20
   6  -6   6    1.50    1.40
  -6  -6  -6    3.20    1.00
  -6   6   6    3.80    1.20
   6   6  -6    4.40    1.30
   6  -7  -6    0.60    0.70
   6  -7  -6   -1.00    2.10
  -6   7  -6    1.60    0.70
  -6   7   6   -6.90    5.10
  -6  -7  -6    1.60    1.00
   6  -7   6    0.60    1.50
   6   7  -6    0.60    0.90
  -6   7   6    0.30    1.40
  -6  -7  -6    1.00    0.80
  -6   8  -6    6.30    1.10
   6  -8  -6    3.60    5.00
   6  -8  -6   10.50    1.50
   6  -8   6    1.50    3.10
   6   8  -6    6.60    1.40
  -6  -8  -6    8.20    2.00
   7   0   6    2.90    1.40
  -7   0  -6    4.50    1.20
   7   0  -6    4.70    1.80
  -7   0   6    6.40    1.40
  -7   0  -6    3.90    1.70
  -7   0   6    4.80    1.80
  -7   0  -6    5.40    1.60
  -7   1  -6   -0.30    0.70
   7   1   6    0.80    1.00
   7  -1  -6    0.40    1.00
  -7  -1   6    1.00    0.90
   7  -1  -6   -0.10    1.00
  -7   1  -6   -0.60    0.50
  -7  -1  -6    0.40    0.60
  -7   1   6    0.00    0.90
   7   1  -6   -0.20    1.00
   7  -1   6    0.80    1.20
  -7  -1  -6    2.00    1.20
  -7   1   6    1.20    1.10
   7  -2  -6  179.28    9.10
  -7   2  -6  160.88    8.20
  -7   2  -6  184.18   17.40
  -7  -2   6  165.78    8.80
  -7   2  -6  179.38    9.50
   7  -2  -6  159.78    9.80
   7   2   6  153.28    9.40
  -7   2   6  162.38    9.80
  -7  -2  -6  175.48    8.40
   7   2  -6  166.48    9.40
  -7  -2  -6  171.38    9.20
   7  -2   6  167.68   10.30
  -7  -2  -6  163.58    9.40
   7  -3  -6    0.70    0.80
   7  -3  -6    4.90    1.70
   7   3   6    0.90    1.10
  -7   3  -6    1.60    0.80
  -7  -3   6    1.60    0.80
  -7   3  -6    4.30    6.10
  -7   3   6    0.10    1.10
   7  -3   6    0.20    2.20
   7   3  -6    2.90    1.10
  -7  -3  -6    1.60    1.00
  -7  -3  -6    1.40    0.70
   7  -3   6    5.10    1.80
  -7   4  -6    0.90    0.70
   7  -4  -6    1.00    1.40
   7  -4  -6    0.50    1.20
  -7   4  -6    4.50    4.10
  -7  -4   6   -0.30    0.70
  -7  -4  -6    0.20    0.80
   7   4  -6    0.90    1.00
   7  -4   6   -4.30    1.90
   7   4  -6    0.10    1.20
  -7   4   6    1.50    0.90
  -7   4   6    0.40    0.90
   7  -4   6    2.20    2.30
  -7  -5   6    1.30    0.90
   7  -5  -6   -1.60    2.00
   7   5   6    3.50    1.00
  -7   5  -6    3.90    1.20
   7   5  -6    5.30    1.50
  -7   5   6    1.80    1.30
  -7  -5  -6    2.00    0.80
  -7   5   6   -5.70    7.30
   7  -5   6   -0.10    1.50
  -7   6  -6    5.40    4.70
  -7   6  -6    6.50    1.80
  -7  -6   6    6.20    1.30
   7  -6  -6    3.40    1.00
   7   6  -6    6.80    1.60
   7  -6   6    3.90    2.40
  -7  -6  -6    7.20    1.40
  -7  -6  -6    6.30    1.50
  -7   6   6    8.30    1.90
  -7   7  -6   19.70    1.80
   7  -7  -6   16.90    1.90
  -7  -7  -6   18.80    2.20
   7  -7   6   15.80    2.80
  -7   7   6   14.80    3.00
   7   7  -6   17.40    2.30
   8   0  -6  837.02   35.20
   8   0   6  830.62   35.60
  -8   0   6  764.92   35.60
  -8   0  -6  815.92   33.30
  -8   0  -6  798.32   34.60
  -8   0   6  763.42   33.50
   8  -1  -6    1.60    2.50
  -8  -1   6    0.00    0.90
  -8   1  -6    1.00    1.00
   8   1   6    4.30    2.10
   8  -1  -6    0.70    1.30
   8   1  -6    3.40    2.00
  -8   1   6    0.40    1.80
  -8  -1  -6    3.40    2.30
  -8   1   6    1.10    1.40
  -8  -1  -6    3.20    1.70
  -8  -1  -6    0.60    0.80
   8  -2  -6  766.52   32.60
  -8  -2   6  724.83   31.00
  -8   2  -6  734.53   31.70
   8  -2  -6  708.63   30.90
  -8   2  -6  706.93   30.30
   8   2   6  750.12   32.20
   8   2  -6  776.12   32.00
  -8   2   6  713.83   32.40
   8  -2   6  732.23   32.80
  -8  -2  -6  702.13   31.40
   8  -3  -6  961.10   41.20
  -8   3  -6  875.01   38.70
   8  -3  -6  952.80   39.80
   8   3   6  968.20   40.30
  -8   3  -6  948.11   40.40
  -8   3   6  925.31   41.00
  -8  -3  -6  975.90   39.20
  -8  -3  -6  959.90   40.80
  -8   3   6  971.00   39.40
   8   3  -6  974.60   40.00
   8  -3   6 1001.30   42.30
   8  -4  -6    6.20    2.10
  -8  -4   6   10.60    1.70
  -8   4  -6    8.20    1.50
   8   4   6    9.90    1.90
   8  -4  -6    9.10    1.70
  -8   4   6    5.00    1.60
   8  -4   6    5.70    2.60
  -8   4   6    7.20    1.20
  -8  -4  -6    8.80    1.30
  -8  -4  -6   12.30    2.10
  -8   5  -6  169.08    8.80
   8  -5  -6  151.48    8.20
  -8  -5   6  166.58    8.00
   8   5   6  161.98    7.60
   8  -5  -6  155.48    9.30
  -8   5   6  153.88    8.90
  -8  -5  -6  140.09    8.50
  -8  -5  -6  153.28    8.20
  -8  -6   6  163.48    7.90
   8  -6  -6  156.98    7.90
  -8  -6  -6  161.38    8.20
  -8   6   6  144.49    8.50
  -8  -6  -6  166.98    7.30
   9   0   6   46.40    4.20
  -9   0  -6   48.30    3.20
   9   0  -6   51.29    4.40
  -9   0   6   47.30    3.50
  -9   0   6   44.40    4.10
  -9   0  -6   47.80    4.40
  -9  -1   6   74.39    4.70
  -9   1  -6   74.69    4.30
  -9   1  -6   69.19    5.20
   9  -1  -6   79.49    5.70
   9   1   6   72.79    5.30
  -9  -1   6   64.69    5.20
  -9   1   6   70.49    4.60
  -9  -1  -6   76.89    4.30
   9  -1   6   70.09    5.50
   9   1  -6   81.29    5.40
   9   2   6    4.70    1.40
  -9  -2   6    8.40    1.60
  -9   2  -6    7.50    1.70
  -9   2  -6    5.00    1.00
   9  -2  -6    5.10    1.60
  -9  -2   6    6.80    1.20
  -9  -2  -6    4.90    0.90
  -9  -2  -6    5.30    2.10
  -9   2   6    4.80    1.00
  -9   2   6    8.50    2.40
   9   2  -6    7.80    1.70
   9  -2   6    9.60    2.30
   9   3   6    0.80    0.80
  -9  -3   6   -0.90    0.80
   9  -3  -6    0.20    1.20
   9  -3  -6    0.60    1.30
  -9  -3   6    0.40    0.90
  -9   3  -6    0.60    1.10
   9   3  -6    0.60    1.00
  -9   3   6    0.60    0.70
  -9  -3  -6   -0.70    1.40
   9  -3   6   -1.00    1.30
  -9   3   6   -0.80    1.90
  -9  -3  -6    0.70    0.70
   9  -4  -6   -0.50    1.00
  -9   4  -6   -1.30    1.10
  -9  -4   6    0.00    0.90
  -9  -4   6   -0.70    0.80
   9   4   6    1.30    0.80
   9  -4  -6    1.60    1.50
  -9   4   6   -3.30    1.90
  -9  -4  -6   -0.30    0.40
  -9   4   6    0.00    1.10
  -9  -4  -6   -0.60    1.10
   9  -5  -6   67.99    4.20
  -9  -5   6   78.69    4.40
  -9  -5  -6   74.29    4.80
  -9  -5  -6   77.39    3.90
  10   0  -6   72.59    4.80
 -10   0  -6   71.09    3.90
 -10   0   6   71.99    4.10
  10   0   6   61.59    4.60
  10   1   6   32.90    3.00
  10  -1  -6   34.50    3.30
 -10  -1   6   35.60    2.60
 -10   1  -6   36.10    2.40
 -10  -1  -6   37.20    2.50
  10   1  -6   36.00    3.10
 -10   1   6   36.10    2.60
  10  -1   6   34.40    3.30
 -10  -2   6   23.50    1.90
 -10   2  -6   21.90    4.10
 -10   2  -6   19.00    1.90
 -10  -2   6   22.40    3.00
  10  -2  -6   18.30    2.50
  10   2   6   20.90    2.20
  10   2  -6   21.60    3.60
 -10   2   6   19.20    1.80
 -10  -2  -6   22.60    1.80
  10  -2   6   20.00    3.20
  10  -3  -6  193.38    9.90
 -10  -3   6  192.48    8.80
 -10  -3   6  209.98   11.30
  10   3   6  205.98    9.70
  10  -3   6  197.28   12.10
 -10  -3  -6  196.18    9.30
 -10   3   6  181.88    9.30
   0   0  -7  203.08  232.08
   0   0   7   59.79  248.88
   0  -1  -7  -37.50   45.30
   0  -1   7  -98.19  247.78
   0   1   7    0.20    0.80
   0  -1  -7   -0.20    0.50
   0   1  -7   -0.60    0.50
   0  -1  -7   -0.80    1.60
   0  -1   7    2.50    0.90
   0  -1   7    4.00    1.40
   0  -1  -7  -86.89  310.57
   0   1   7   -0.50    0.70
   0   1   7   83.29   44.60
   0   1  -7 -638.14  249.08
   0  -1   7    0.20    1.00
   0  -1  -7    0.20    0.50
   0   1   7    1.10    0.80
   0   1  -7   -0.50    0.60
   0  -1  -7   -0.30    1.00
   0   1  -7   -0.40    1.10
   0  -1  -7    2.60    0.90
   0   2  -7 1455.65   54.69
   0   2   7 1410.36   55.39
   0   2  -7 1296.87   60.19
   0  -2  -7 1518.45   55.79
   0  -2   7 1301.07   55.99
   0  -2   7 1359.26   54.59
   0  -2  -7 1398.96   54.29
   0  -2   7 1342.97   55.49
   0   2   7 1099.49  102.99
   0   2  -7  515.55  325.97
   0   2  -7 1285.37   54.29
   0   2  -7 1467.65   54.59
   0   2  -7 1126.89   54.29
   0   2   7 1225.38   55.39
   0  -2  -7 1243.08   88.79
   0   2  -7 1365.86   54.09
   0  -2  -7 1238.58   61.99
   0  -2  -7 1392.96   54.69
   0  -3  -7   90.09   56.79
   0   4  -7 1807.92   72.79
   0   4  -7 1735.33   72.69
   0   4  -7 1871.21   72.79
   0  -4  -7 1782.32   73.59
   0  -4  -7 1784.42   72.79
   0  -4   7 1804.02   73.39
   0  -4  -7 1807.42   73.59
   0   4   7 1858.11   76.69
   0  -4  -7 1803.22   75.79
   0   4   7 1792.42   73.39
   0   4  -7 1865.11   78.59
   0   4  -7 1789.62   72.59
   0   5  -7   -0.20    0.60
   0   5  -7   -0.70    0.60
   0   5  -7    0.10    0.60
   0   5  -7    0.80    0.80
   0   5   7    1.00    0.80
   0   5   7    1.00    0.70
   0  -5   7    0.00    0.70
   0  -5  -7    1.30    1.00
   0   5  -7    1.60    1.60
   0  -5  -7   -0.30    0.70
   0   6   7  279.97   18.00
   0   6  -7  270.47   12.60
   0  -6  -7  262.27   13.20
   0   6   7  266.27   12.70
   0  -6  -7  242.48   12.30
   0  -6   7  266.67   13.10
   0   6  -7  271.87   12.60
   0   6  -7  247.38   11.70
   0   7  -7   -0.20    1.00
   0   7   7   -0.70    1.10
   0  -7   7    0.50    0.90
   0   7  -7    0.10    0.70
   0  -7  -7    0.20    0.80
   0   7   7   -1.00    1.90
   0  -8   7  129.09    7.50
   0   8  -7  143.49    7.50
   0   8  -7  136.39    7.30
   0  -8  -7  132.49    7.10
   0  -8  -7  141.19    7.90
   0  -9   7    0.80    1.10
   0  -9  -7    2.40    1.20
   0  -9  -7   -1.80    1.10
   0   9  -7    1.80    0.80
   0   9  -7    1.60    1.10
   1   0   7  -10.50  241.88
  -1   0   7  295.57  252.57
  -1   0  -7  137.79  250.67
   1   0  -7  -34.30  265.97
   1  -1  -7  801.52   32.40
  -1   1  -7 -418.36  291.77
   1   1   7  781.22   32.10
   1  -1  -7  991.20  363.46
  -1  -1   7  796.72   32.50
  -1   1  -7  800.12   32.20
  -1   1  -7  798.22   32.80
  -1  -1   7  782.22   33.30
  -1  -1   7  431.66  275.37
   1  -1  -7  758.42   39.60
  -1   1  -7  787.12   38.80
   1  -1  -7  756.92   32.90
   1   1   7  783.02   33.50
  -1  -1   7  809.22   34.00
   1   1   7  767.92   90.09
   1  -1  -7  797.32   32.80
   1  -1  -7  798.62   32.90
  -1   1   7  798.92   33.30
  -1  -1  -7  623.74   65.79
  -1  -1  -7  768.22   32.20
   1   1  -7  796.42   32.30
   1   1  -7  786.12   32.70
   1  -1   7  171.08  266.07
   1   1  -7  343.37  286.07
  -1   1   7  829.62  403.86
  -1  -1  -7  786.02   32.70
  -1  -1  -7  763.52   32.90
  -1   1   7  798.72   32.30
   1  -1   7  760.72   32.50
  -1  -1  -7  725.33   32.60
  -1  -1  -7  804.92   39.90
   1   1  -7  755.62   38.40
  -1   1   7  703.93   33.50
   1   1  -7  841.12   32.80
   1  -1   7  791.62   34.20
  -1  -2   7  181.28   10.20
  -1  -2   7  187.78    9.10
  -1   2  -7  174.68    8.50
  -1   2  -7  176.98    8.60
  -1   2  -7  -68.89  313.37
   1  -2  -7  178.58   14.60
   1  -2  -7  181.38    9.20
  -1  -2   7 -260.67  304.77
  -1   2  -7  187.18    9.10
  -1   2  -7  184.68   13.60
   1  -2  -7  187.88    9.00
   1   2   7  191.08   10.10
   1   2   7  126.69   61.59
   1  -2  -7  184.38    9.30
   1   2   7  186.48    9.80
  -1   2   7  183.78    9.90
   1  -2   7 -421.86  547.35
  -1  -2  -7  139.09   46.40
   1  -2   7  175.88   10.10
   1   2  -7  169.18    8.70
   1   2  -7  185.28    9.10
  -1  -2  -7  172.68    9.30
   1   2  -7  177.58   13.20
   1   2  -7  176.58    8.80
   1  -2   7  180.28    9.10
  -1  -2  -7  173.98    8.70
   1   2  -7  174.28    9.00
  -1  -2  -7  186.78    9.20
  -1   2   7  185.08    9.60
  -1   2   7  180.58    9.30
  -1  -2  -7  157.78   16.70
   1   2  -7  478.35  334.47
   1   3   7   62.09    4.70
   1  -3  -7   64.29    4.70
  -1   3  -7   67.89    4.40
  -1   3  -7   62.39    4.00
  -1   3  -7   68.89    4.00
   1  -3  -7   67.09    4.60
  -1  -3   7   60.69    4.30
   1  -3  -7   64.29    4.80
   1  -3  -7   64.79    4.30
   1   3   7   67.69    5.00
  -1   3  -7   69.99    7.70
   1   3  -7   63.69    4.20
  -1   3   7   66.49    4.70
   1   3  -7   65.49    4.20
  -1  -3  -7   64.89    4.70
  -1   3   7   66.69    4.90
  -1  -3  -7   60.19    4.60
   1   3  -7   70.29    7.40
  -1  -3  -7   -0.50   64.79
   1   3  -7   66.09    4.00
   1  -3   7   64.09    4.50
   1   3  -7   66.89    4.30
  -1  -3  -7   65.09    4.50
  -1  -3  -7   64.69    4.10
  -1  -4   7  218.28   10.70
   1  -4  -7  213.38   11.00
  -1   4  -7  217.68   10.20
  -1   4  -7  231.28   15.10
   1   4   7  217.28   11.10
   1  -4  -7  196.98   10.70
  -1   4  -7  219.18   10.20
   1  -4  -7  214.88   11.10
   1   4   7  188.68   11.50
   1  -4  -7  218.28   11.20
  -1  -4  -7  215.68   11.00
  -1  -4  -7  219.78   10.40
   1   4  -7  209.88   10.20
   1   4  -7  211.38   10.10
  -1   4   7  218.68   11.20
   1   4  -7  217.38   10.40
  -1   4   7  205.88   12.00
   1  -4   7  211.28   10.90
   1   4  -7  227.88   14.30
   1   4  -7  207.08   10.10
  -1  -4  -7  210.58   10.90
  -1   5  -7  129.19    6.70
  -1  -5   7  118.89    7.20
   1  -5  -7  131.29    7.10
   1   5   7  130.59    7.30
  -1   5  -7  131.59    6.90
  -1   5  -7  125.19    6.90
   1   5   7  128.99    7.50
  -1   5  -7  128.09    7.00
  -1   5  -7  124.19   13.20
   1  -5  -7  135.39    7.80
  -1   5   7  121.99   11.80
   1  -5   7  120.09    7.50
   1   5  -7  131.89    7.00
   1   5  -7  124.19    7.10
  -1  -5  -7  132.69    7.00
  -1  -5  -7  132.89    7.70
  -1   5   7  126.29    7.30
  -1   5   7  129.29    7.60
   1   5  -7  120.99    6.60
   1  -6  -7   74.29    4.90
  -1   6  -7   74.39    4.80
  -1   6  -7   72.49    4.40
  -1   6  -7   72.59    4.80
   1   6   7   87.19    8.70
  -1  -6   7   78.69    5.20
   1   6   7   74.99    4.80
   1  -6  -7   73.59    5.50
   1   6   7   77.19    4.90
  -1  -6  -7   79.99    5.50
  -1   6   7   77.49    8.90
   1   6  -7   69.39    4.70
  -1   6   7   77.69    5.10
  -1  -6  -7   75.59    4.70
   1   6  -7   70.29    4.90
   1   6  -7   66.39    4.00
   1  -6   7   77.19    5.50
   1   7   7    8.10    2.60
  -1  -7   7    7.40    1.70
   1  -7  -7    9.00    1.90
   1  -7   7    9.30    2.10
  -1  -7  -7    5.10    1.20
  -1   7   7   12.00    2.00
   1   7  -7   11.40    3.10
  -1   7   7    6.70    3.20
  -1  -7  -7    6.80    1.60
  -1   8  -7   -0.20    0.80
  -1  -8   7    1.50    1.00
  -1   8  -7    1.00    0.70
   1  -8  -7   -0.20    0.90
   1  -8  -7    0.50    0.60
  -1  -8  -7    1.00    0.90
   1  -8   7    1.10    1.00
   1   8  -7   -0.50    1.10
   1   8  -7    0.60    0.80
  -1  -8  -7    0.20    0.70
  -1  -9   7    3.40    2.30
   1  -9  -7    3.80    1.50
  -1   9  -7    2.90    0.90
  -1   9  -7    2.30    1.10
   1  -9   7    3.00    1.30
  -1  -9  -7    3.10    1.30
   1   9  -7    3.50    0.90
   1   9  -7    3.80    1.60
  -2   0   7    4.10    1.60
   2   0  -7  836.32  338.67
  -2   0   7   -0.20    0.70
  -2   0  -7   -0.20    0.60
   2   0   7   -0.60    0.90
  -2   0  -7   -0.60    1.60
  -2   0  -7   -0.10    0.40
   2   0  -7    0.40    0.60
  -2   0   7 -315.47  331.77
  -2   0   7    0.20    0.70
   2   0  -7   -0.20    0.50
   2   0   7    2.40    1.00
   2   0  -7   -0.50    0.70
  -2   0  -7    1.30    1.50
   2   0  -7    0.20    1.40
  -2  -1   7 2169.08   87.79
   2   1   7 2276.37   88.49
  -2   1  -7 2246.58   87.49
  -2   1  -7 2095.89   86.59
   2  -1  -7 2246.18   87.59
   2  -1  -7 2253.17   87.09
   2  -1  -7 2058.79   87.49
   2   1   7 2134.09   86.59
  -2   1  -7 2237.98   88.09
  -2   1  -7 2054.49   93.89
  -2   1  -7  874.31  380.76
   2  -1  -7 2151.08   95.09
  -2  -1   7 2285.67   87.19
  -2  -1   7 2184.88   88.39
   2  -1  -7 2155.98   87.49
  -2  -1  -7 2226.68   86.79
   2  -1   7 2239.48   87.19
   2   1  -7 1252.87  365.16
   2   1  -7 2138.59   86.79
  -2  -1  -7 2124.39   87.39
   2   1  -7 2112.29   86.29
  -2   1   7 2030.20   87.09
   2  -1   7 1445.36  356.96
   2  -1   7 2204.78   88.59
   2   1  -7 2220.88   94.09
   2   1  -7 2238.78   87.39
   2   1  -7 2271.27   87.39
  -2  -1  -7 1936.11   94.39
  -2   1   7 2352.96   88.69
  -2  -1  -7 2175.98   87.29
  -2   1   7 2157.48   87.79
   2  -2  -7   79.09    5.20
  -2   2  -7   76.79    4.50
   2   2   7   93.19   88.59
   2  -2  -7   80.69   11.70
  -2   2  -7   82.89    5.10
  -2   2  -7   79.99    4.60
  -2  -2   7   75.69    4.80
   2  -2  -7   86.69    5.00
  -2  -2   7   74.19    5.60
  -2   2  -7   84.49    8.70
   2  -2  -7   72.59    5.00
  -2   2  -7   81.89    4.40
   2   2   7   76.69    5.40
   2   2  -7   81.89    4.90
   2   2  -7   79.39    4.90
  -2  -2  -7   77.89    5.00
   2  -2   7   79.79    6.00
   2  -2   7  -55.89  451.15
  -2   2   7   85.99    5.50
  -2  -2  -7   74.49    5.20
  -2   2   7   76.49    5.50
   2   2  -7   76.09    4.40
   2   2  -7   92.89    8.80
  -2   2   7   74.19    4.70
  -2  -2  -7   74.29    5.00
  -2  -2  -7   75.99    4.60
   2  -2   7   75.99    5.00
   2  -3  -7  173.28    8.90
   2  -3  -7  181.48    9.50
  -2   3  -7  186.68    9.10
  -2   3  -7  161.88    9.70
   2  -3  -7  171.28    9.40
   2   3   7  165.98    9.60
   2   3   7  175.58    9.50
  -2   3  -7  179.98    8.50
  -2   3  -7  194.58   14.00
  -2   3  -7  172.58    8.40
  -2  -3   7  177.58    9.00
   2  -3  -7  178.38    9.50
   2   3  -7  176.78    8.50
   2   3  -7  176.68    8.80
  -2   3   7  178.78    9.70
  -2   3   7  175.28    9.40
  -2  -3  -7  176.18    9.20
  -2  -3  -7  166.38    9.10
   2   3  -7  169.58    8.70
   2   3  -7  176.48    8.80
   2   3  -7  177.78   12.90
   2  -3   7  163.28    9.10
  -2  -3  -7  179.18    8.60
  -2   4  -7  100.39    5.50
  -2  -4   7   96.29    5.90
  -2   4  -7  104.39    5.90
   2  -4  -7  102.19    6.00
  -2   4  -7   97.59    9.50
   2  -4  -7  105.19    6.60
   2   4   7  100.29    6.30
  -2   4  -7  100.59    6.50
   2   4   7   88.19    6.20
   2  -4  -7   84.29    6.30
  -2   4   7   96.29   10.60
  -2  -4  -7   95.19    6.20
  -2  -4  -7   97.49    6.30
   2  -4   7   90.29    6.20
   2   4  -7  106.79    7.30
   2   4  -7  105.09    6.10
  -2  -4  -7  102.89    6.60
  -2   4   7  106.19    6.60
  -2   5  -7  477.85   22.30
   2  -5  -7  513.85   22.80
   2   5   7  526.75   23.20
  -2  -5   7  537.45   23.10
   2  -5  -7  537.05   24.50
   2   5   7  499.45   22.90
  -2   5  -7  528.25   22.50
  -2   5  -7  525.95   28.60
  -2   5  -7  527.65   22.60
   2   5  -7  504.35   22.20
   2  -5   7  566.54   25.20
  -2  -5  -7  525.95   22.50
  -2  -5  -7  542.15   23.60
  -2   5   7  528.35   23.50
   2   5  -7  531.55   22.90
   2   5  -7  491.55   22.50
  -2   6  -7   38.10    3.10
   2   6   7   40.90    3.20
   2  -6  -7   40.10    3.40
   2  -6  -7   36.70    3.80
  -2  -6   7   36.80    3.30
  -2   6  -7   35.90    3.00
   2   6   7   38.70    3.20
  -2   6  -7   39.20    4.60
  -2   6  -7   40.30    3.30
  -2  -6  -7   42.10    3.20
   2  -6   7   36.20    3.80
   2   6  -7   40.60    3.80
  -2   6   7   41.50    3.60
  -2  -6  -7   38.10    3.60
   2   6  -7   40.50    3.30
  -2   6   7   44.90    8.20
  -2  -7   7  982.20   41.30
  -2   7  -7  986.30   41.10
  -2   7  -7  949.60   40.10
  -2   7  -7 1062.69   41.50
   2  -7  -7 1010.60   41.50
   2  -7  -7 1001.70   42.40
  -2  -7  -7  964.60   41.00
  -2   7   7 1011.20   41.30
   2   7  -7 1011.00   41.60
   2  -7   7  975.60   42.20
  -2  -7  -7 1013.90   42.00
  -2   7   7  998.90   47.10
   2   7  -7  997.30   41.40
   2  -8  -7    5.80    1.60
  -2  -8   7    3.10    1.10
  -2   8  -7    3.40    1.10
  -2   8  -7    2.20    1.00
   2  -8  -7    3.50    1.10
   2   8  -7    3.60    1.00
   2   8  -7    2.30    1.90
   2  -8   7    2.90    1.40
  -2  -8  -7    2.20    1.20
   2  -9  -7  308.97   14.60
   2  -9  -7  294.77   14.20
  -2   9  -7  314.97   13.40
  -2   9  -7  308.07   13.50
   2   9  -7  305.47   13.60
   2   9  -7  316.27   13.80
   2  -9   7  277.77   13.90
  -2  -9  -7  308.87   14.10
   3   0  -7    1.90    0.70
   3   0  -7    0.90    0.80
  -3   0  -7   -0.30    1.20
   3   0  -7   62.19  527.85
   3   0  -7    1.40    0.90
   3   0   7    0.50    0.90
  -3   0   7   -0.40    0.60
  -3   0  -7    0.00    2.10
  -3   0  -7    0.20    0.50
  -3   0   7  -45.60  635.74
  -3   1  -7    1.30    0.70
  -3   1  -7    0.70    0.80
   3  -1  -7    0.90    1.00
  -3  -1   7    0.30    1.00
  -3  -1   7    0.70    0.70
   3   1   7    1.80    1.20
   3  -1  -7    0.70    0.90
  -3   1   7    0.80    0.80
   3   1  -7    0.70    1.00
  -3  -1  -7    1.60    0.90
  -3  -1  -7    0.30    2.90
   3   1  -7   -0.10    0.70
  -3   1   7    0.90    0.70
   3  -1   7    2.10    1.00
   3  -1   7    2.00    1.30
  -3  -1  -7    1.40    1.00
  -3  -1  -7    1.10    0.70
   3   1  -7    0.50    1.10
   3  -2  -7  105.99    6.50
  -3  -2   7   94.89    6.80
  -3   2  -7  103.69    5.60
   3  -2  -7   98.89    6.70
  -3   2  -7   98.99   10.10
   3  -2  -7  107.29    6.10
  -3   2  -7  114.89    6.30
  -3  -2   7  104.79    6.00
   3   2   7  103.79    6.70
  -3  -2  -7  103.79    6.20
  -3  -2  -7  106.59    6.30
  -3   2   7  106.19    6.80
  -3  -2  -7  106.89    6.40
   3  -2   7  110.29    7.40
  -3   2   7   97.39    6.00
  -3  -2  -7  104.69    5.70
   3   2  -7  104.09    5.60
   3   2  -7  104.89    6.10
  -3   3  -7    4.30    1.20
  -3   3  -7    2.80    2.40
  -3   3  -7    4.70    1.30
   3  -3  -7    5.80    1.70
   3  -3  -7    5.50    1.70
  -3  -3  -7    5.20    1.60
   3   3  -7    5.60    1.30
  -3   3   7   11.20    4.80
  -3  -3  -7    3.60    1.30
  -3  -3  -7    5.90    1.60
  -3   3   7    5.30    1.60
   3  -3   7   11.70    2.70
   3   3  -7    5.20    1.50
  -3   4  -7   75.89    8.40
  -3  -4   7   62.19    4.40
   3   4   7   62.89    4.70
   3  -4  -7   61.29    5.00
  -3   4  -7   61.79    4.10
  -3   4  -7   69.89    4.50
   3   4   7   65.49    4.90
   3  -4  -7   65.19    4.60
  -3   4  -7   55.79    4.60
  -3  -4  -7   62.19    4.10
   3   4  -7   63.89    4.30
   3   4  -7   63.29    4.60
  -3   4   7   68.99   11.10
   3  -4   7   64.19    4.90
  -3   4   7   66.79    5.00
   3   4  -7   64.89    4.30
  -3  -4  -7   69.79    5.30
  -3  -4  -7   64.19    4.80
  -3   5  -7  328.87   19.80
  -3  -5   7  307.67   14.60
  -3   5  -7  300.77   14.30
   3  -5  -7  298.07   16.70
   3  -5  -7  323.57   15.50
  -3   5  -7  305.37   14.00
  -3   5  -7  322.47   14.40
   3   5   7  305.67   14.70
   3   5   7  327.47   14.90
   3  -5   7  320.67   15.50
  -3   5   7  327.17   15.40
  -3  -5  -7  319.17   14.20
   3   5  -7  289.97   13.90
   3   5  -7  298.47   14.70
   3   5  -7  311.57   14.40
  -3   5   7  310.57   22.00
  -3  -5  -7  317.87   15.10
  -3   6  -7   11.80    3.20
   3   6   7   11.70    1.80
  -3   6  -7   11.50    1.50
  -3   6  -7    9.60    1.70
   3   6   7   11.10    1.70
  -3   6  -7   12.90    1.70
  -3  -6   7   10.10    1.90
   3  -6  -7   12.60    1.90
   3  -6  -7    7.30    1.90
   3   6  -7    9.20    1.70
  -3  -6  -7    9.10    1.90
   3  -6   7   12.00    2.40
   3   6  -7   13.00    2.90
  -3   6   7    5.20    3.80
  -3   6   7    8.50    1.80
  -3  -6  -7   11.30    1.60
  -3   7  -7   96.19    5.40
  -3   7  -7   95.59    5.00
   3  -7  -7   76.89    7.40
   3  -7  -7   94.49    5.80
  -3  -7   7   87.79    6.00
  -3   7  -7   97.29    5.60
   3  -7   7  113.59    7.70
   3   7  -7   96.39    6.40
  -3  -7  -7   94.79    5.30
  -3   7   7   98.39   10.10
   3   7  -7   89.39    5.60
  -3  -7  -7  107.79    6.90
  -3   7   7   93.19    5.70
  -3  -8   7   17.20    2.20
  -3   8  -7   16.00    1.90
  -3   8  -7   17.00    1.90
   3  -8  -7   19.60    2.60
   3  -8  -7   13.30    1.90
   3   8  -7   21.80    3.20
   3   8  -7   15.40    1.90
  -3   8   7   15.70    2.00
   3  -8   7   12.00    2.10
  -3  -8  -7   16.10    2.30
  -3  -8  -7   12.60    1.80
  -3   9  -7   59.89    3.60
  -3   9  -7   63.99    3.60
   3  -9  -7   54.19    4.60
   3  -9  -7   56.09    3.60
   3   9  -7   59.59    3.60
  -3  -9  -7   60.89    4.10
   3  -9   7   54.49    4.10
  -4   0   7   -0.40    0.60
  -4   0   7    0.60    0.80
   4   0   7    1.20    1.20
   4   0  -7    1.00    1.00
  -4   0  -7    0.10    1.10
   4   0  -7    0.00    0.80
  -4   0  -7    0.70    0.70
  -4   0  -7    2.30    0.80
  -4  -1   7  282.97   13.10
  -4   1  -7  263.47   19.60
  -4   1  -7  280.57   12.70
   4  -1  -7  283.17   13.80
   4  -1  -7  299.97   13.30
   4   1   7  290.37   14.30
  -4  -1   7  279.97   14.20
  -4  -1  -7  269.77   13.30
  -4  -1  -7  273.57   12.70
  -4   1   7  273.67   14.10
   4   1  -7  283.07   12.50
   4  -1   7  267.07   14.40
  -4   1   7  294.17   13.00
   4   1  -7  274.27   13.50
  -4  -1  -7  261.17   13.30
   4   1  -7  265.97   12.90
   4  -1   7  277.87   13.10
  -4  -2   7  532.55   24.50
  -4   2  -7  591.14   25.10
   4   2   7  590.54   26.40
  -4   2  -7  578.94   24.10
  -4   2  -7  559.24   31.80
  -4  -2   7  574.04   29.30
   4   2  -7  560.74   24.00
   4  -2   7  572.44   24.90
   4  -2   7  527.05   26.10
  -4  -2  -7  549.54   24.90
  -4   2   7  546.45   34.70
  -4  -2  -7  620.64   24.70
  -4  -2  -7  551.34   25.00
  -4   2   7  567.54   25.80
   4   2  -7  648.54   26.90
  -4   2   7  545.65   24.20
  -4   3  -7   23.50    2.50
   4  -3  -7   22.80    3.00
  -4  -3   7   20.30    2.30
   4  -3  -7   22.30    3.30
   4  -3  -7   20.40    2.50
  -4   3  -7   28.30    6.50
   4   3   7   20.60    2.70
  -4  -3  -7   20.50    2.90
  -4  -3  -7   20.80    2.10
   4   3  -7   17.70    2.40
  -4  -3  -7   16.20    2.40
   4   3  -7   19.60    2.20
   4  -3   7   22.40    4.30
   4  -3   7   19.80    2.60
  -4   3   7   22.60    2.80
  -4   3   7   10.60    5.40
  -4  -4   7  491.05   23.80
   4   4   7  529.25   23.00
  -4   4  -7  544.55   22.70
   4  -4  -7  503.05   23.50
  -4   4  -7  536.65   29.50
   4  -4  -7  524.75   22.80
   4   4   7  519.65   23.20
   4   4  -7  510.75   22.10
  -4   4   7  554.44   32.70
  -4   4   7  510.95   23.40
   4  -4   7  501.35   25.00
   4   4  -7  490.95   22.30
  -4  -4  -7  511.95   22.00
  -4  -4  -7  466.85   24.50
   4  -5  -7   69.39    6.10
  -4   5  -7   68.29    4.50
   4  -5  -7   67.09    4.80
   4  -5  -7   62.99    5.20
  -4  -5   7   70.09    4.60
  -4   5  -7   72.49    4.40
   4   5   7   66.79    4.70
  -4   5  -7   69.39    8.10
   4   5   7   62.79    4.60
   4   5  -7   62.49    4.00
  -4  -5  -7   67.69    4.90
   4   5  -7   61.99    4.30
  -4  -5  -7   69.69    4.30
  -4   5   7   64.79    5.00
   4  -5   7   65.19    5.20
  -4   5   7   76.99   11.90
  -4   6  -7   89.99    5.00
  -4   6  -7   96.99   12.90
   4  -6  -7   83.99    6.20
  -4   6  -7   89.29    5.10
  -4  -6   7   85.49    5.30
   4   6   7   94.09    5.30
  -4   6  -7   77.09    6.40
   4  -6   7   93.59    6.30
  -4  -6  -7   87.19    5.10
  -4   6   7   92.19    5.90
  -4   6   7  102.59   11.50
  -4  -6  -7   91.19    5.90
  -4  -7   7  183.78    9.10
   4  -7  -7  185.18    9.40
  -4   7  -7  195.88    9.20
   4  -7  -7  174.08    9.90
  -4   7  -7  184.48    8.50
   4   7  -7  177.08    9.10
  -4  -7  -7  180.98    9.50
  -4   7   7  173.48   14.40
  -4   7   7  183.88    9.40
  -4  -7  -7  178.98    8.70
   4  -7   7  180.68   10.00
  -4   8  -7  185.88    8.90
   4  -8  -7  186.58    9.70
  -4  -8   7  184.68    9.00
   4  -8  -7  185.48    9.00
   4  -8   7  184.78    9.70
  -4  -8  -7  186.18    9.40
   4   8  -7  176.48    9.30
  -5   0  -7    0.30    0.60
   5   0  -7    1.30    1.00
  -5   0   7    2.40    1.20
  -5   0   7    1.30    0.80
   5   0   7    1.10    1.10
  -5   1  -7   84.49   12.50
  -5  -1   7  106.99    9.20
  -5  -1   7   90.89    5.60
   5   1   7   92.99    6.50
   5  -1  -7   96.79    5.80
  -5   1  -7   96.99    6.00
   5  -1  -7   99.19    6.50
  -5   1  -7   86.99    5.20
  -5  -1  -7   96.69    5.40
  -5   1   7   85.49    5.40
   5  -1   7   78.49    5.70
  -5  -1  -7   85.59    5.80
  -5   1   7   88.89    6.40
   5   1  -7   96.99    6.20
  -5  -1  -7   89.29    5.80
   5  -1   7   89.69    6.80
  -5   2  -7  187.68    9.70
  -5   2  -7  172.28    8.60
   5  -2  -7  176.18   10.00
   5   2   7  170.98   10.00
  -5  -2   7  190.28    9.30
   5  -2  -7  186.88    9.50
  -5   2  -7  180.38   15.70
  -5  -2  -7  177.18    9.60
   5   2  -7  159.78    8.60
   5  -2   7  175.78    9.30
   5  -2   7  171.18   10.60
  -5   2   7  179.98   10.20
   5   2  -7  180.28    9.70
  -5  -2  -7  173.28    8.80
  -5  -2  -7  180.98    9.60
  -5   3  -7   36.10    3.30
   5   3   7   36.10    3.60
   5  -3  -7   36.80    3.90
   5  -3  -7   36.60    3.40
  -5  -3   7   35.10    3.10
  -5   3  -7   39.00    8.10
  -5   3  -7   37.90    2.80
   5  -3   7   41.80    4.80
  -5   3   7   37.40   10.20
   5   3  -7   33.70    3.30
   5   3  -7   34.10    3.00
   5  -3   7   34.10    3.50
  -5  -3  -7   29.50    3.40
  -5  -3  -7   36.60    2.90
  -5   3   7   36.20    3.80
  -5  -3  -7   32.70    3.30
   5   4   7  452.65   20.70
   5  -4  -7  423.26   21.00
  -5   4  -7  466.15   20.30
   5   4   7  457.05   20.50
  -5  -4   7  457.55   20.00
   5  -4  -7  456.45   20.30
  -5   4  -7  497.65   27.90
   5  -4  -7  424.16   20.80
   5   4  -7  432.96   19.60
   5   4  -7  438.16   19.90
  -5  -4  -7  456.15   19.50
   5  -4   7  433.86   20.50
  -5   4   7  458.25   30.90
  -5  -4  -7  448.26   20.40
  -5   4   7  459.95   21.10
   5  -5  -7  344.27   16.20
   5  -5  -7  322.47   16.50
   5   5   7  343.97   15.80
  -5   5  -7  340.17   15.80
  -5  -5   7  337.27   15.80
   5  -5  -7  349.07   17.30
  -5   5  -7  343.37   21.70
   5   5   7  385.26   17.50
  -5  -5  -7  340.47   16.20
   5  -5   7  334.17   16.50
  -5  -5  -7  371.06   16.70
   5   5  -7  311.87   14.70
   5   5  -7  385.16   17.70
  -5   5   7  339.47   16.60
  -5   5   7  355.36   25.30
  -5   6  -7   46.30    4.20
  -5   6  -7   57.39    3.70
   5  -6  -7   49.40    4.70
  -5  -6   7   55.19    3.80
   5  -6  -7   54.09    4.00
   5   6   7   53.39    3.50
   5  -6   7   53.69    4.50
  -5  -6  -7   55.29    3.50
  -5  -6  -7   47.00    5.40
  -5   6   7   60.39    4.50
   5   6  -7   51.19    3.80
   5  -7  -7   89.09    6.40
  -5   7  -7   97.39    5.40
   5  -7  -7  104.39    5.90
  -5   7   7  101.99   18.00
   5  -7   7   92.59    6.20
  -5  -7  -7  103.39    6.00
  -5   7   7  110.79    7.60
  -5  -7  -7   97.99    5.20
   5   7  -7   93.59    5.50
   5  -8  -7    2.00    4.10
   5  -8  -7    9.20    1.50
  -5   8  -7    8.20    1.30
  -5  -8  -7    9.90    2.70
   5   8  -7    6.70    1.30
   6   0  -7    4.00    1.80
  -6   0  -7    1.00    0.70
  -6   0  -7    0.20    0.50
  -6   0   7   -0.50    0.70
   6   0   7    0.00    0.90
  -6   0   7    1.90    1.50
   6   0  -7   -0.40    0.80
  -6   1  -7  401.46   18.30
  -6  -1   7  412.46   20.40
   6   1   7  407.56   19.10
   6  -1  -7  387.66   18.70
   6  -1  -7  385.36   17.70
  -6  -1   7  407.76   17.80
  -6   1  -7  409.76   17.30
  -6  -1  -7  392.46   18.20
  -6  -1  -7  357.36   17.80
   6   1  -7  414.06   18.60
  -6   1   7  382.66   18.90
  -6   1   7  388.56   17.50
  -6  -1  -7  384.16   17.20
   6  -1   7  335.37   18.80
  -6   2  -7   38.00    8.70
   6  -2  -7   37.30    3.40
   6  -2  -7   51.29    4.40
  -6  -2   7   35.60    3.30
  -6   2  -7   37.60    3.60
  -6   2  -7   40.90    3.00
  -6  -2  -7   32.90    3.50
  -6  -2  -7   40.40    3.70
  -6   2   7   39.00    4.00
   6  -2   7   37.70    4.30
   6   2  -7   39.80    3.70
  -6  -2  -7   42.90    3.10
  -6   3  -7    0.30    0.70
  -6   3  -7    3.60    4.00
  -6  -3   7    1.10    0.80
  -6   3  -7   -0.20    0.90
   6  -3  -7    2.60    1.10
   6  -3  -7    1.30    1.30
   6   3   7    1.20    1.00
   6   3  -7    0.50    0.90
   6  -3   7    3.20    2.00
  -6  -3  -7    3.30    1.40
  -6  -3  -7    1.70    0.70
   6   3  -7    0.70    0.90
   6  -3   7    0.00    1.30
  -6   3   7    1.40    1.50
   6   4   7   93.99    6.10
  -6   4  -7   90.39   12.30
  -6   4  -7   98.59    6.00
   6  -4  -7  104.39    7.00
  -6  -4   7   94.99    5.80
   6  -4   7   88.19    6.00
   6   4  -7   89.59    6.90
  -6   4   7  114.29   17.00
   6   4  -7   92.09    5.60
  -6  -4  -7   94.19    6.10
  -6   4   7   91.69    6.50
  -6   5  -7  270.27   13.20
   6  -5  -7  282.47   14.70
   6   5   7  274.37   13.20
   6  -5  -7  293.87   13.60
   6   5   7  283.87   13.70
  -6  -5   7  326.27   15.80
  -6  -5  -7  327.37   17.00
   6   5  -7  276.67   13.10
  -6   5   7  278.27   14.10
  -6  -5  -7  277.07   12.80
   6  -5   7  260.57   13.70
  -6   5   7  280.07   23.90
  -6   6  -7    0.10    0.60
  -6   6  -7   -1.70    5.40
  -6  -6   7    0.00    0.80
   6  -6  -7    0.80    0.60
  -6   6  -7   -2.90    1.90
   6   6   7    1.90    0.80
  -6  -6  -7    1.80    0.70
  -6   6   7   -2.60    6.90
  -6  -6  -7    2.40    1.10
  -6   6   7    2.70    1.20
   6   6  -7    1.50    1.00
   6  -6   7    2.20    1.50
  -6  -7   7  403.86   18.40
   6  -7  -7  433.16   17.60
  -6   7  -7  406.56   17.00
   6   7  -7  394.26   17.20
   6  -7   7  370.46   18.70
  -6  -7  -7  380.76   16.70
  -6   7   7  382.16   18.50
  -6  -7  -7  408.66   17.70
  -7   0  -7    0.70    0.60
   7   0   7   -1.40    0.90
  -7   0   7    0.20    1.80
   7   0  -7   -0.80    0.80
  -7   0  -7    0.80    0.90
  -7   0   7   -0.30    0.90
   7   1   7  244.68   12.40
   7  -1  -7  227.08   12.20
  -7   1  -7  222.68   11.60
   7  -1  -7  232.08   11.20
  -7   1  -7  231.68   10.70
  -7  -1   7  221.88   11.10
  -7  -1  -7  220.58   10.70
  -7   1   7  207.28   10.80
   7  -1   7  241.38   12.80
  -7  -1  -7  217.88   11.70
  -7   1   7  227.48   12.50
  -7  -1  -7  210.48   11.40
   7   1  -7  231.98   12.00
  -7   2  -7   18.40    2.40
   7  -2  -7   15.90    2.30
  -7   2  -7   12.50    1.70
  -7  -2   7   13.00    2.00
  -7  -2  -7    8.20    2.10
  -7  -2  -7   14.50    2.50
  -7   2   7   12.60    2.50
   7  -2   7   13.70    2.80
  -7  -2  -7   17.50    2.50
  -7  -3   7    5.90    1.30
   7   3   7    5.70    1.70
   7  -3  -7    7.40    2.00
   7  -3  -7    5.80    1.50
  -7   3  -7    6.20    1.30
  -7   3  -7    7.00    1.60
  -7  -3  -7    6.20    1.40
  -7   3   7    4.00    1.60
   7   3  -7    4.20    1.40
   7  -3   7    8.30    2.30
  -7  -4   7    9.00    1.70
   7   4   7    6.50    1.40
   7  -4  -7    9.00    2.30
   7   4   7    8.70    1.90
   7  -4  -7    7.30    1.60
  -7   4  -7   11.40    6.40
  -7   4  -7    4.40    1.40
  -7  -4  -7    5.10    1.40
  -7   4   7   14.40    3.10
  -7   4   7    7.20    1.30
  -7  -4  -7    6.70    1.20
   7   4  -7    7.20    1.40
  -7   5  -7    3.10    1.20
   7  -5  -7    1.50    0.80
  -7  -5   7    3.10    1.10
   7  -5  -7    1.60    2.30
   7   5   7    3.10    1.10
  -7   5  -7    0.90    5.70
  -7  -5  -7    2.60    0.70
  -7  -5  -7    2.60    1.20
   7  -5   7   10.60    4.70
  -7   5   7    2.60    1.40
  -7  -6   7   34.90    2.70
   7  -6  -7   32.00    2.70
  -7   6  -7   31.50    2.30
  -7  -6  -7   34.40    3.00
  -7  -6  -7   31.30    2.30
  -7   6   7   27.50    5.00
   8   0   7    0.20    0.80
   8   0  -7    1.40    1.10
  -8   0  -7   -0.60    0.50
  -8   0  -7    3.00    1.70
  -8   0   7    0.30    1.20
   8   1   7  153.48    8.90
   8  -1  -7  150.88    9.00
  -8  -1   7  144.29    8.00
  -8   1  -7  163.08    7.70
  -8  -1  -7  144.29    8.60
  -8   1   7  144.19    9.50
   8  -1   7  151.18    9.10
  -8  -1  -7  170.28    7.80
   8   1  -7  156.48    8.80
   8   2   7  297.77   14.40
  -8  -2   7  298.17   13.80
  -8   2  -7  286.27   14.40
  -8   2  -7  305.97   13.10
   8  -2  -7  312.37   15.00
   8  -2  -7  270.47   14.50
   8   2  -7  303.47   14.30
   8  -2   7  304.67   15.10
  -8  -2  -7  280.77   14.60
  -8   2   7  298.67   15.20
   8   3   7   18.70    2.40
   8  -3  -7   22.60    3.00
  -8   3  -7   21.60    2.60
  -8  -3   7   19.50    2.40
   8  -3  -7   23.40    3.40
   8  -3   7   25.30    3.60
  -8  -3  -7   21.00    2.00
   8   3  -7   23.70    2.50
  -8   3   7   21.60    3.40
  -8  -3  -7   18.30    3.20
  -8   3   7   20.90    2.10
   8  -4  -7  336.87   15.20
   8   4   7  324.67   16.50
  -8  -4   7  374.16   17.30
   8  -4  -7  340.17   16.30
  -8   4   7  356.96   16.70
  -8   4   7  329.47   15.00
  -8  -4  -7  339.77   15.70
  -8  -5   7   31.20    2.60
   8   5   7   28.60    2.20
  -8   5  -7   30.10    2.20
   8  -5  -7   30.50    2.50
  -8   5  -7   24.70    3.80
  -8  -5  -7   30.50    2.20
  -8   5   7   27.00    3.40
  -8  -5  -7   24.80    4.10
  -9   0  -7    1.60    2.60
   9   0  -7   -0.80    0.80
  -9   0  -7   -1.20    0.70
   9   0   7   -1.00    1.30
  -9   0   7    0.50    0.60
   9  -1  -7   31.10    3.80
  -9   1  -7   39.60    3.70
  -9   1  -7   40.50    2.70
  -9  -1   7   39.90    4.40
   9  -1   7   41.30    3.70
   9   1  -7   44.20    4.40
  -9  -2   7   81.09    5.20
   9  -2  -7   94.19    5.90
  -9  -2   7   88.99    5.00
   9   2   7   96.29    5.60
  -9   2  -7   77.19    5.70
  -9   2  -7   98.19    6.00
   9   2  -7   94.29    5.40
  -9   2   7   67.59    9.20
   9  -2   7   90.09    6.00
  -9  -2  -7   91.59    4.80
  -9   2   7   88.79    4.90
   9  -3  -7   15.20    2.40
  -9  -3   7   14.60    1.60
   9   3   7   12.40    1.80
  -9   3   7   12.30    4.60
   9  -3   7   10.50    2.40
  -9   3   7   11.00    2.00
  -9  -3  -7   13.30    1.40
  -9   4  -7    9.80    2.00
  -9  -4   7   10.20    1.40
   9  -4  -7    8.10    1.90
   9   4   7    5.70    1.10
  -9  -4  -7    8.70    1.30
  10   0   7    0.50    0.90
  10   0  -7    0.20    1.10
 -10   0  -7    0.80    0.60
 -10   0   7    0.10    1.00
   0   0   8 4682.13  179.38
   0   0  -8 4709.83  177.08
   0   0  -8 4329.87  177.48
   0   0   8 4518.85  177.08
   0   0  -8 4241.18  185.58
   0   0   8 4352.36  178.28
   0  -1  -8    2.00    5.40
   0   1   8    0.50    1.00
   0  -1   8    1.70    1.40
   0   1  -8   -0.20    2.00
   0   1  -8    1.10    0.80
   0  -1  -8    0.80    0.70
   0   1  -8    0.10    0.70
   0   1   8    1.40    1.20
   0  -1  -8    0.20    0.60
   0   1   8    0.50    1.00
   0   1  -8    1.00    0.90
   0  -1  -8   -0.50    0.80
   0  -1   8    1.90    1.40
   0  -1   8    0.50    0.80
   0   2  -8   31.20    4.50
   0  -2  -8   55.79    5.40
   0   2  -8   34.50    2.90
   0  -2   8   33.80    4.50
   0  -2   8   36.50    3.30
   0   2  -8   35.60    6.90
   0  -2   8   44.60    4.70
   0   2  -8   49.60    3.60
   0  -2  -8   43.10    3.90
   0   2   8   44.80    4.20
   0   2  -8   51.69    3.70
   0  -2  -8   41.90    3.70
   0   2   8   40.40    3.80
   0   3  -8    0.20    0.80
   0   3  -8    1.70    2.20
   0  -3  -8    0.10    0.70
   0  -3  -8   -0.60    1.00
   0  -3   8   -0.10    0.60
   0   3  -8    0.10    0.60
   0  -3   8   -1.90    2.00
   0   3   8   -0.30    0.70
   0  -3  -8    0.70    0.70
   0   3  -8   -0.20    0.60
   0  -3  -8    0.10    1.30
   0   3   8    0.90    0.80
   0   4  -8  194.38    9.40
   0  -4  -8  191.98   10.30
   0  -4  -8  182.58   10.30
   0   4  -8  187.88    9.50
   0   4  -8  180.68   13.60
   0   4   8  181.28    9.90
   0   4  -8  184.98    9.10
   0  -4  -8  192.58    9.50
   0   4  -8  181.98    9.20
   0  -4  -8  184.98   10.30
   0   4   8  186.98   10.30
   0  -5  -8    1.40    0.80
   0   5  -8    0.00    0.60
   0   5  -8    0.00    0.60
   0  -5  -8    0.20    1.00
   0   5   8    0.80    0.70
   0   5  -8   -1.30    1.50
   0   5   8    0.00    0.70
   0   5  -8    1.00    0.70
   0   5  -8   -0.20    0.80
   0  -5   8    0.30    0.70
   0   6   8  919.21   46.80
   0  -6   8  932.51   40.80
   0  -6  -8  956.90   41.10
   0   6  -8  929.61   39.40
   0   6   8  978.70   40.60
   0  -6  -8 1104.59   43.50
   0   7  -8   -0.40    0.70
   0  -7   8   -0.40    0.80
   0  -7  -8    1.10    0.70
   0  -7  -8   -0.50    1.00
   0   7   8    0.40    3.00
   0   7  -8   -0.40    1.10
   0  -8  -8  233.18   13.50
   0  -8  -8  233.78   10.70
   0   8  -8  246.68   11.40
   0   8  -8  229.08   10.80
   0  -8   8  208.78   11.00
   0  -9   8   -1.60    2.00
   0   9  -8   -1.70    0.90
   0  -9  -8   -1.80    2.30
   0   9  -8    0.50    0.60
  -1   0   8 2415.36   95.79
   1   0  -8 2361.46   94.49
   1   0  -8 2276.57   93.69
  -1   0   8 2312.07   94.79
  -1   0  -8 2391.86   94.19
  -1   0   8 2360.76   93.69
   1   0   8 2373.46   95.99
  -1   0  -8 2336.57   94.29
   1   0  -8 2471.75   94.29
  -1   0  -8 2281.87   93.49
   1   0   8 2315.67   93.59
   1   0  -8 2308.27  102.29
  -1   0  -8 2293.77  102.89
   1   0   8 2289.07   95.19
   1  -1  -8  130.39    7.10
   1   1   8  131.09    8.00
  -1  -1   8  112.09    6.90
  -1  -1   8  122.79    8.20
  -1   1  -8  132.39    6.90
  -1  -1   8  132.59    8.00
   1   1   8  141.59    8.80
  -1   1  -8  134.39    7.30
   1  -1  -8  124.39   12.60
   1  -1  -8  128.69    7.60
   1  -1  -8  134.59    7.50
  -1   1  -8  142.29   12.40
   1   1  -8  141.09   12.40
  -1  -1  -8  138.49    7.50
   1   1  -8  130.79    7.00
  -1   1   8  127.79    7.80
  -1   1   8  130.99    6.90
  -1  -1  -8  128.09    7.40
  -1  -1  -8  127.29    7.60
   1  -1   8  126.39    8.20
   1  -1   8  125.89    7.00
  -1  -1  -8  124.99    6.90
   1   1  -8  137.59    7.40
  -1   1   8  135.89    8.30
  -1   2  -8 1005.00   42.00
  -1   2  -8 1065.99   43.20
  -1  -2   8 1000.30   42.90
   1  -2  -8 1003.70   43.40
   1  -2  -8 1055.29   43.40
   1   2   8 1092.49   44.60
   1  -2  -8 1007.90   52.89
  -1  -2   8 1026.30   44.80
  -1   2  -8 1130.49   50.99
  -1   2  -8 1026.20   42.30
  -1   2   8  986.20   44.00
  -1  -2  -8 1019.90   43.10
   1   2  -8 1002.20   42.00
   1   2  -8 1104.69   43.20
  -1  -2  -8  995.30   44.70
   1   2  -8 1074.59   50.19
   1  -2   8 1034.20   44.30
  -1   2   8 1067.09   44.30
   1  -2   8 1040.80   43.00
   1  -3  -8  256.67   13.20
   1  -3  -8  278.67   16.60
  -1   3  -8  289.57   18.80
   1   3   8  269.47   13.40
  -1   3  -8  270.27   12.80
   1  -3  -8  260.27   13.40
  -1   3  -8  276.17   12.90
  -1  -3   8  261.47   12.90
   1  -3  -8  277.47   12.80
   1   3   8  291.77   14.10
  -1  -3  -8  262.17   13.20
  -1  -3  -8  264.87   12.60
  -1  -3  -8  270.37   13.40
  -1   3   8  273.27   13.80
   1   3  -8  273.37   12.80
   1  -3   8  262.47   15.00
  -1   3   8  279.27   13.50
   1   3  -8  271.97   12.60
  -1  -3  -8  254.77   13.40
   1   3  -8  270.27   17.90
   1   3  -8  253.07   12.70
   1   4   8   10.40    2.20
   1  -4  -8    6.40    1.60
  -1   4  -8    6.50    1.40
   1   4   8    7.60    1.80
  -1   4  -8    6.10    1.30
   1  -4  -8    7.20    2.20
  -1   4  -8    7.00    1.50
  -1   4  -8    4.10    2.80
   1  -4  -8    5.90    1.40
  -1  -4  -8    4.90    1.20
   1   4  -8   10.30    1.90
  -1   4   8    9.50    2.00
   1   4  -8    8.00    1.60
   1   4  -8    7.60    1.60
  -1   4   8    6.60    1.70
   1   4  -8    6.10    2.90
  -1  -4  -8    8.80    2.20
   1   4  -8    8.10    1.40
  -1   5  -8  330.27   18.40
  -1   5  -8  293.37   13.60
   1  -5  -8  301.07   15.00
  -1   5  -8  313.77   14.00
   1   5   8  305.87   14.40
   1  -5  -8  294.77   14.20
  -1   5  -8  309.87   14.00
   1   5   8  300.37   14.60
  -1  -5   8  295.17   14.50
  -1   5  -8  303.07   13.90
  -1  -5  -8  308.37   14.90
   1   5  -8  300.17   14.10
   1   5  -8  300.07   13.90
   1  -5   8  304.67   14.80
   1   5  -8  309.77   13.90
  -1   5   8  308.87   21.20
  -1   5   8  302.57   14.80
  -1  -5  -8  302.37   14.00
  -1   6  -8  429.36   18.10
   1   6   8  423.96   24.10
   1  -6  -8  420.46   19.60
  -1   6  -8  368.56   18.40
  -1  -6   8  415.36   19.00
   1   6   8  420.86   18.80
  -1   6   8  446.86   25.70
  -1  -6  -8  433.46   19.50
   1  -6   8  429.26   19.50
  -1   6   8  425.26   19.00
   1   7   8   15.70    3.30
  -1   7  -8   16.40    2.20
   1  -7  -8   17.10    2.60
  -1   7  -8   17.60    1.90
  -1  -7   8   13.50    2.20
   1  -7  -8   19.10    2.10
   1   7  -8   18.90    2.80
  -1   7   8   12.30    2.10
  -1   7   8   15.20    4.50
   1   7  -8   17.70    2.00
   1  -7   8   14.90    2.20
  -1  -7  -8   18.20    2.50
  -1  -7  -8   15.10    2.00
  -1   8  -8  340.37   14.90
  -1  -8   8  347.37   15.30
  -1   8  -8  355.86   15.10
   1  -8  -8  330.17   15.70
   1  -8  -8  346.77   15.00
  -1  -8  -8  323.07   16.20
   1  -8   8  324.97   15.40
  -1  -8  -8  349.57   14.90
   1   8  -8  345.77   15.00
   1   8  -8  313.67   15.40
  -2   0  -8   34.00    3.40
  -2   0  -8   48.30    9.20
  -2   0  -8   33.40    2.80
  -2   0  -8   32.60    3.00
   2   0  -8   32.80    3.00
   2   0  -8   37.50    3.30
  -2   0   8   34.30    3.60
   2   0  -8   31.90    3.90
   2   0   8   32.40    3.10
  -2   0   8   34.40    3.60
   2   0   8   37.50    4.00
   2   0  -8   32.90    7.20
  -2   0   8   26.80    2.70
   2  -1  -8  151.08    9.00
   2   1   8  142.39    9.20
  -2   1  -8  161.08    7.80
  -2  -1   8  149.49    8.00
  -2  -1   8  147.49    8.90
   2  -1  -8  155.28    8.60
   2  -1  -8  167.88   14.80
  -2   1  -8  163.78    8.50
  -2  -1   8  156.48    9.30
  -2   1  -8  166.18   13.90
   2  -1  -8  150.48    8.30
  -2  -1  -8  154.08   14.90
   2  -1   8  163.58    9.50
   2   1  -8  145.19    7.90
  -2   1   8  140.69    7.70
  -2  -1  -8  170.38    9.40
   2   1  -8  157.78    8.40
   2   1  -8  149.09   13.10
  -2  -1  -8  157.38    8.30
  -2  -1  -8  145.89    8.50
   2  -1   8  149.59    8.00
  -2   1   8  155.08    8.80
  -2  -2   8  407.46   19.80
  -2   2  -8  378.36   17.20
   2  -2  -8  409.96   18.20
   2   2   8  446.36   19.90
   2   2   8  391.06   19.00
  -2   2  -8  383.36   17.60
  -2   2  -8  434.36   25.40
   2  -2  -8  432.46   22.50
   2  -2  -8  409.66   18.80
   2  -2  -8  404.46   27.30
  -2  -2   8  403.76   18.20
  -2   2  -8  405.26   18.40
   2  -2  -8  382.46   18.80
   2  -2   8  407.96   19.70
  -2  -2  -8  376.36   18.50
   2   2  -8  379.66   17.30
  -2   2   8  417.86   19.40
  -2  -2  -8  408.16   18.60
  -2  -2  -8  423.86   17.90
   2   2  -8  421.96   18.50
   2   2  -8  398.26   18.30
   2   2  -8  415.66   24.50
  -2   2   8  426.66   19.60
   2  -2   8  405.96   18.30
  -2  -2  -8  406.36   18.50
   2  -3  -8  802.12   33.20
   2  -3  -8  721.23   32.30
   2  -3  -8  739.43   33.00
   2   3   8  778.42   33.60
  -2   3  -8  813.12   32.70
  -2   3  -8  740.13   31.60
   2   3   8  775.42   33.20
  -2  -3   8  801.42   32.70
  -2   3  -8  792.62   39.80
  -2   3   8  778.12   33.10
  -2  -3  -8  770.22   33.00
  -2  -3  -8  781.42   33.40
   2   3  -8  749.92   31.70
  -2  -3  -8  758.52   32.00
   2   3  -8  744.23   32.30
   2  -3   8  722.03   32.60
  -2   3   8  798.22   33.70
  -2  -3  -8  726.03   32.70
  -2  -4   8    5.30    1.40
  -2   4  -8    5.10    1.10
  -2   4  -8    6.30    1.50
   2   4   8    5.30    1.70
   2  -4  -8    4.50    1.30
  -2   4  -8    4.60    1.30
  -2   4  -8    5.00    3.00
   2  -4  -8    7.10    1.90
   2  -4  -8    2.50    1.60
   2   4   8    6.90    1.80
  -2   4  -8    5.40    1.30
  -2  -4  -8    3.20    1.00
  -2   4   8    5.30    1.60
  -2  -4  -8    6.20    1.60
   2   4  -8    6.70    1.50
  -2  -4  -8    4.10    1.40
   2  -4   8    4.60    1.60
   2   4  -8    5.90    1.30
  -2   4   8    1.80    3.00
   2   4  -8    5.30    1.30
   2  -5  -8  344.77   17.00
   2  -5  -8  360.06   16.40
  -2   5  -8  353.96   15.80
   2   5   8  360.86   16.80
  -2   5  -8  353.86   16.00
  -2   5  -8  348.47   15.80
  -2  -5   8  352.16   16.50
   2   5   8  375.36   16.50
  -2   5  -8  378.56   21.20
   2  -5   8  345.97   16.90
   2   5  -8  370.16   16.30
   2   5  -8  336.67   15.80
  -2  -5  -8  363.96   16.00
   2   5  -8  330.27   15.70
  -2   5   8  349.77   16.90
  -2  -5  -8  363.36   17.00
  -2   5   8  367.66   24.20
  -2   6  -8   27.20    3.30
  -2   6  -8   30.90    2.70
   2   6   8   30.60    2.80
   2  -6  -8   29.10    3.50
  -2   6  -8   27.60    2.50
   2  -6  -8   29.00    2.80
  -2   6  -8   26.90    2.40
   2   6   8   28.80    2.70
  -2  -6   8   27.30    2.90
   2   6   8   31.40    5.90
   2   6  -8   29.70    2.60
   2   6  -8   28.90    3.40
  -2   6   8   25.40    6.30
  -2  -6  -8   26.50    3.00
   2  -6   8   24.50    2.90
  -2  -6  -8   30.80    2.70
  -2   6   8   32.40    3.10
   2  -7  -8   12.70    1.80
   2  -7  -8   13.20    2.40
  -2   7  -8    8.10    1.40
  -2  -7   8   14.00    2.00
  -2   7  -8   12.90    1.80
  -2   7   8   11.90    4.50
  -2  -7  -8   12.00    1.60
   2   7  -8   12.70    1.70
  -2  -7  -8   12.20    2.30
   2  -7   8   14.00    2.20
   2   7  -8   17.50    2.70
  -2   7   8   11.10    2.00
   2  -8  -8   29.00    3.30
  -2   8  -8   36.60    2.70
  -2  -8   8   29.30    2.70
  -2   8  -8   33.10    2.60
   2  -8  -8   34.30    2.60
  -2  -8  -8   39.10    3.30
   2   8  -8   34.20    3.30
   2   8  -8   32.60    2.60
   2  -8   8   28.60    3.00
  -2  -8  -8   35.60    2.70
  -3   0  -8   82.49    5.00
  -3   0  -8   82.29   12.40
  -3   0   8   87.09    6.30
   3   0   8   84.79    6.40
   3   0  -8   87.49    5.80
  -3   0   8   85.59    5.20
  -3   0  -8   86.49    5.60
  -3   1  -8  210.78   17.40
   3  -1  -8  233.78   11.30
   3  -1  -8  237.48   11.90
  -3   1  -8  227.58   10.70
  -3   1  -8  234.88   11.60
   3   1   8  241.88   12.50
  -3  -1   8  242.38   11.30
  -3  -1  -8  232.38   11.60
  -3  -1  -8  219.78   11.50
  -3  -1  -8  221.98   10.80
  -3  -1  -8  234.88   11.50
   3  -1   8  214.68   11.00
  -3   1   8  214.68   12.20
   3   1  -8  229.08   11.20
   3  -1   8  244.68   13.40
   3   1  -8  242.48   11.70
  -3   1   8  215.58   10.80
  -3   2  -8   17.70    2.20
  -3  -2   8   20.10    2.30
   3   2   8   10.90    2.30
   3  -2  -8   15.80    2.50
  -3   2  -8   15.50    1.90
  -3   2  -8   16.20    5.00
   3  -2  -8   16.80    2.20
   3  -2   8   15.70    2.20
  -3  -2  -8   14.30    2.10
  -3  -2  -8   14.90    2.70
  -3  -2  -8   16.50    2.40
  -3   2   8   17.60    7.30
  -3   2   8   19.90    2.70
  -3  -2  -8   16.70    2.00
   3   2  -8   13.70    2.10
   3  -2   8   11.40    2.80
  -3   3  -8  704.33   29.70
   3   3   8  717.83   31.70
  -3   3  -8  747.53   30.80
   3  -3  -8  732.63   31.40
  -3   3  -8  742.43   38.40
   3   3   8  688.83   31.20
   3  -3  -8  681.63   31.20
   3  -3  -8  696.13   30.60
  -3  -3   8  700.13   32.10
   3   3  -8  754.72   30.80
  -3  -3  -8  738.13   30.20
   3   3  -8  690.13   29.80
  -3  -3  -8  740.03   30.90
  -3  -3  -8  727.63   31.20
  -3   3   8  711.63   31.70
   3  -4  -8   23.00    2.60
   3  -4  -8   15.80    2.80
  -3   4  -8   17.70    2.20
  -3   4  -8   17.50    4.90
   3  -4  -8   20.20    3.10
  -3   4  -8   16.70    2.00
   3   4   8   19.90    2.50
  -3  -4   8   17.50    2.30
   3   4   8   25.20    2.80
   3  -4   8   15.40    2.60
  -3  -4  -8   19.00    2.10
  -3   4   8   20.50    6.70
  -3  -4  -8   19.30    2.70
   3   4  -8   15.70    2.10
   3   4  -8   19.50    2.10
  -3   4   8   21.70    2.80
  -3   5  -8  433.66   19.00
  -3  -5   8  428.46   19.40
   3   5   8  432.76   19.50
   3   5   8  420.16   19.30
   3  -5  -8  452.95   19.50
   3  -5  -8  411.16   20.00
  -3   5  -8  433.76   18.80
  -3   5  -8  422.26   19.30
   3  -5   8  449.46   20.00
  -3   5   8  417.66   19.90
   3   5  -8  438.66   19.00
  -3  -5  -8  419.26   19.70
  -3  -5  -8  443.36   18.90
   3   6   8  122.29    6.60
  -3   6  -8  124.69    6.40
  -3   6  -8  123.19    6.50
   3  -6  -8  120.09    7.00
   3   6   8  120.19    9.80
   3   6   8  122.59    6.90
   3  -6  -8  120.39    7.60
  -3   6  -8  126.19    6.70
  -3   6   8  122.29    7.20
   3  -6   8  139.49   10.00
  -3  -6  -8  122.39    6.60
  -3  -6  -8  118.99    8.30
   3   6  -8  122.69    6.70
  -3   6   8  144.99   15.20
  -3  -7   8   21.30    2.30
   3  -7  -8   21.40    3.40
   3  -7  -8   25.50    2.40
  -3   7  -8   24.70    2.30
  -3   7  -8   26.90    2.20
  -3   7  -8   21.10    1.70
  -3   7   8   23.50    3.70
   3   7  -8   22.20    2.20
  -3  -7  -8   19.90    2.70
  -3  -7  -8   24.00    2.80
   3  -7   8   18.30    2.70
  -3   7   8   18.10    5.60
   3  -8  -8   18.80    3.10
  -3   8  -8   27.00    2.10
  -3  -8   8   24.40    2.40
   3  -8  -8   21.80    2.10
   3  -8   8   24.40    2.60
  -3  -8  -8   25.70    2.70
  -3  -8  -8   23.50    2.20
   3   8  -8   23.60    2.10
   4   0  -8  465.75   20.70
  -4   0   8  431.96   21.30
   4   0   8  449.36   21.50
  -4   0  -8  453.65   20.50
   4   0  -8  458.65   19.90
  -4   0   8  437.26   19.80
  -4   0  -8  454.05   19.60
   4   1   8    4.30    1.60
  -4   1  -8    5.00    4.40
   4  -1  -8    3.30    1.40
   4  -1  -8    1.60    1.00
  -4   1  -8    2.20    0.90
  -4  -1   8    3.90    1.90
  -4   1  -8    2.10    0.90
  -4  -1   8    3.40    1.50
  -4   1   8    3.00    1.00
   4   1  -8    2.90    1.30
  -4   1   8    3.90    1.60
  -4  -1  -8    3.60    1.60
  -4  -1  -8    3.00    0.90
   4  -1   8    3.30    1.50
   4  -1   8    3.40    1.70
  -4  -1  -8    4.40    1.40
  -4  -1  -8    3.70    1.30
  -4   2  -8   -0.40    0.70
  -4   2  -8    3.10    1.10
   4   2   8    0.90    1.10
   4  -2  -8    1.50    0.90
  -4   2  -8    1.20    0.70
  -4  -2   8    1.30    0.80
   4  -2  -8    1.60    1.20
  -4   2  -8    1.70    3.10
   4   2  -8    0.90    1.00
   4  -2   8    1.30    1.20
   4   2  -8    0.60    0.70
  -4  -2  -8    1.10    0.70
  -4  -2  -8    2.10    1.20
   4  -2   8    2.80    1.90
  -4  -2  -8    2.50    1.40
  -4  -2  -8    0.90    0.80
  -4   2   8    0.60    1.10
  -4   3  -8  193.18   15.80
   4  -3  -8  173.68   10.30
   4   3   8  190.58   10.30
   4  -3  -8  188.28    9.90
  -4   3  -8  190.48    9.10
  -4  -3   8  197.68    9.90
   4   3   8  179.78   10.50
  -4   3  -8  193.28   10.00
   4  -3   8  187.88    9.90
  -4  -3  -8  206.98    9.50
  -4  -3  -8  189.08   10.20
  -4   3   8  192.38   19.10
  -4  -3  -8  188.18   10.20
   4  -3   8  170.98   11.20
   4   3  -8  188.68    9.90
  -4   3   8  198.98   10.90
   4   3  -8  192.28    9.30
   4  -4  -8    8.10    1.60
  -4   4  -8   12.40    4.60
   4  -4  -8   17.40    2.80
  -4   4  -8   13.90    1.80
   4  -4  -8   11.40    3.40
   4   4   8    6.50    1.60
  -4   4  -8   13.10    2.20
  -4  -4   8   13.20    2.00
   4   4   8   13.50    2.70
  -4   4   8   10.60    3.10
  -4  -4  -8    7.80    1.70
   4   4  -8    9.60    1.60
  -4  -4  -8   14.50    1.70
   4  -4   8    8.60    1.80
   4   4  -8    9.50    1.80
   4  -5  -8   86.19    6.60
   4   5   8   85.69    5.60
   4  -5  -8   89.89    6.80
  -4  -5   8   93.09    5.60
  -4   5  -8   93.99    9.70
   4  -5  -8   96.29    5.80
  -4   5  -8   90.19    5.40
   4   5   8   91.39    5.60
  -4   5  -8   94.39    5.20
  -4  -5  -8   96.49    5.30
  -4  -5  -8   93.19    6.00
  -4   5   8   82.09   12.70
   4   5  -8   87.69    5.20
   4   5  -8   80.49    4.90
   4  -5   8   88.59    6.00
  -4   5   8   87.19    6.00
  -4   6  -8  590.84   28.50
   4   6   8  636.24   25.50
   4  -6  -8  573.34   26.60
  -4  -6   8  618.64   25.90
   4   6   8  538.65   29.50
  -4   6  -8  620.94   25.50
  -4   6  -8  628.94   25.50
  -4   6   8  574.84   26.70
  -4   6   8  611.94   34.70
   4   6  -8  601.54   25.60
   4  -6   8  605.84   26.50
  -4  -6  -8  617.34   26.40
  -4  -6  -8  627.34   25.50
  -4   7  -8   14.50    1.60
  -4  -7   8   17.50    2.00
  -4   7  -8   12.50    1.40
   4  -7   8   14.00    2.60
  -4  -7  -8   13.50    3.30
   4   7  -8   11.80    1.60
  -4  -7  -8   11.70    1.50
  -4   8  -8    2.40    1.00
  -4  -8   8    2.70    1.60
   4  -8  -8    2.20    1.40
  -4  -8  -8    1.30    1.30
   4  -8   8    5.70    1.70
   4   8  -8    2.50    1.20
  -5   0   8  578.14   26.70
  -5   0   8  549.05   24.90
  -5   0  -8  603.44   24.70
   5   0  -8  574.24   24.80
   5   0  -8  565.04   25.90
   5   0   8  597.84   26.70
  -5   0  -8  584.24   25.60
  -5   1  -8   41.00    3.20
  -5  -1   8   45.40    3.60
   5  -1  -8   46.40    3.70
   5  -1  -8   46.30    4.20
   5   1   8   39.20    4.00
  -5   1  -8   45.40    3.80
  -5  -1   8   42.00    4.70
  -5   1  -8   49.40   10.60
  -5   1   8   41.40    3.50
  -5  -1  -8   49.40    6.00
  -5  -1  -8   46.80    3.40
  -5  -1  -8   42.70    3.70
  -5   1   8   42.70    4.30
   5  -1   8   42.60    4.50
   5   1  -8   39.70    3.80
  -5   2  -8  113.09    6.20
   5  -2  -8  121.79    6.90
  -5  -2   8  112.99    6.70
  -5   2  -8  106.09   12.80
   5  -2  -8  116.19    7.50
   5   2   8  121.29    7.50
  -5   2  -8  118.79    7.00
  -5   2  -8  113.39    6.00
  -5  -2  -8  141.69    8.10
  -5  -2  -8  119.99    6.40
  -5   2   8  117.99    7.80
   5  -2   8  108.39    8.00
   5   2  -8  125.09    7.30
   5   2  -8  109.99    6.20
   5  -2   8  111.69    6.90
  -5  -2  -8  115.49    7.00
  -5  -2  -8  110.39    7.10
   5   3   8    0.60    0.90
   5  -3  -8    2.20    1.10
  -5  -3   8    0.30    0.70
   5  -3  -8    0.20    0.70
  -5   3  -8    1.00    0.70
  -5   3   8    1.90    1.30
   5   3  -8    0.70    1.10
   5   3  -8    0.80    1.00
  -5  -3  -8    1.10    1.30
  -5  -3  -8    1.90    1.40
  -5  -3  -8    0.70    0.70
   5  -3   8    1.00    1.20
  -5  -4   8   72.99    4.80
   5   4   8   69.09    5.10
  -5   4  -8   69.69    4.80
  -5   4  -8   68.49    4.20
  -5   4  -8   80.69   11.50
   5  -4  -8   74.29    5.60
   5  -4  -8   70.09    4.80
   5   4   8   71.39    5.00
  -5   4   8   68.29    5.40
  -5  -4  -8   70.89    4.40
   5  -4   8   72.39    5.20
  -5  -4  -8   69.79    5.10
   5   4  -8   65.59    4.50
   5   4  -8   62.89    4.20
  -5   4   8   83.59   14.80
  -5   5  -8    3.80    3.80
  -5   5  -8    6.50    1.30
   5   5   8    3.30    1.10
  -5   5  -8    7.50    2.30
   5  -5  -8    5.00    1.50
  -5  -5   8    4.70    1.20
   5   5   8    8.40    1.70
   5  -5  -8   11.30    3.90
   5   5  -8    6.80    1.40
   5  -5   8    5.30    1.50
  -5  -5  -8    6.50    1.30
  -5   5   8    8.80    7.30
  -5  -5  -8    3.40    1.30
   5  -6  -8  481.95   20.60
  -5  -6   8  491.65   20.50
   5   6   8  465.95   20.30
  -5  -6  -8  455.55   20.80
  -5   6   8  459.55   21.10
  -5   7  -8   43.30    2.80
   5  -7  -8   45.90    3.10
  -5   7  -8   38.80    2.50
  -5  -7   8   45.20    4.10
  -5  -7  -8   41.10    3.60
  -5  -7  -8   43.50    2.90
   5   7  -8   40.80    2.90
   5  -7   8   45.10    4.60
  -6   0   8    6.70    1.70
  -6   0   8    8.00    2.60
  -6   0  -8   10.50    1.50
   6   0   8    5.90    1.70
   6   0  -8    3.80    1.40
  -6   0  -8    7.60    1.80
  -6  -1   8    0.80    0.80
   6   1   8    0.80    1.10
   6  -1  -8    1.40    0.90
  -6   1  -8    0.80    0.70
   6  -1  -8   -0.10    1.30
   6   1  -8   -0.80    0.80
  -6  -1  -8    1.70    1.10
  -6   1   8    1.60    1.40
  -6   1   8    2.40    2.20
   6  -1   8    1.30    1.70
  -6  -1  -8    0.90    0.60
  -6   2  -8   94.19   14.40
  -6  -2   8   76.19    5.00
   6  -2  -8   74.29    4.90
  -6   2  -8   73.09    5.10
   6  -2  -8   77.59    6.40
  -6   2  -8   74.29    4.40
   6  -2   8   78.59    6.20
  -6   2   8   72.09    5.80
  -6  -2  -8   75.09    5.60
  -6  -2  -8   71.69    5.40
   6   2  -8   60.29    6.20
  -6  -2  -8   66.59    6.60
   6  -3  -8  191.68    9.50
  -6  -3   8  181.58    9.40
  -6   3  -8  185.68    8.60
  -6   3  -8  170.78    9.40
   6   3   8  178.98    9.80
   6  -3  -8  180.28   10.30
   6   3  -8  189.38    9.70
  -6  -3  -8  189.38    8.90
  -6   3   8  177.58   10.30
   6  -3   8  193.78   11.10
  -6  -3  -8  168.18    9.80
  -6   4  -8   57.89    3.40
  -6  -4   8   55.69    3.90
   6   4   8   51.29    4.20
   6  -4  -8   53.09    4.70
  -6   4  -8   41.30    4.20
  -6   4  -8   63.49   10.10
   6   4   8   54.39    4.10
   6  -4  -8   58.29    4.10
   6   4  -8   55.99    3.70
  -6  -4  -8   59.19    3.60
  -6  -4  -8   55.49    4.40
   6   4  -8   50.79    3.50
   6  -4   8   55.39    6.50
  -6   5  -8   11.80    1.90
  -6   5  -8   15.10    6.30
  -6  -5   8   12.10    1.90
   6  -5  -8   17.30    3.00
   6  -5  -8   14.00    1.90
   6   5   8   10.90    1.60
  -6   5  -8   10.90    2.60
   6  -5   8    6.30    2.10
  -6  -5  -8   14.40    1.50
  -6  -5  -8   10.10    1.90
   6   5  -8   11.10    2.60
  -6   5   8    9.40    2.00
  -6   6  -8   17.40    1.70
   6  -6  -8   15.10    1.80
   6   6   8   13.60    1.70
  -6  -6   8   12.30    1.90
   6  -6   8   14.30    3.00
  -6  -6  -8   14.50    2.10
   6   6  -8   12.10    1.80
  -6  -6  -8   15.50    1.60
  -6   6   8   17.80    2.70
  -7   0  -8    1.40    1.00
  -7   0   8   -1.00    1.30
  -7   0  -8    1.40    0.70
   7   0  -8    0.40    1.00
   7   0   8    2.20    1.10
  -7   1  -8   14.60    2.30
   7   1   8   16.70    2.60
  -7  -1   8   18.90    2.40
  -7   1  -8   16.80    1.80
   7  -1  -8   19.30    2.70
   7  -1   8   19.60    2.90
   7   1  -8   21.10    2.70
  -7  -1  -8   18.50    2.50
  -7   1   8   13.40    3.00
  -7  -1  -8   16.80    2.60
  -7  -1  -8   17.90    1.90
   7  -2  -8   21.70    2.90
   7   2   8   18.50    2.50
  -7   2  -8   21.20    3.10
  -7  -2   8   17.10    2.30
  -7   2  -8   15.20    1.80
  -7  -2  -8   22.00    2.00
  -7   2   8   12.80    2.60
   7  -2   8   23.00    3.20
   7   2  -8   20.90    2.60
  -7   3  -8  175.68    9.10
   7   3   8  174.48    9.20
   7  -3  -8  174.98    9.70
   7   3   8  165.68    9.30
   7  -3  -8  182.98   10.30
  -7  -3   8  180.88    8.90
  -7   3  -8  168.78    8.00
  -7  -3  -8  181.18    8.40
  -7   3   8  174.38    9.90
   7   3  -8  178.38    8.90
   7  -3   8  162.38   10.00
  -7  -3  -8  152.98   11.60
   7   4   8   30.70    3.30
  -7  -4   8   32.50    3.00
   7  -4  -8   33.80    2.90
  -7   4  -8   35.20    2.50
   7  -4  -8   33.60    3.50
  -7   4  -8   32.70    3.80
  -7  -4  -8   34.00    2.50
  -7  -4  -8   30.60    3.40
  -7   4   8   34.10    3.80
  -7   4   8   35.60    4.90
  -7   5  -8   17.40    3.40
  -7  -5   8   17.20    2.10
   7   5   8   17.60    1.80
  -7   5  -8   23.40    2.40
   7  -5  -8   17.10    2.00
  -7   5   8   12.70    2.50
  -7  -5  -8   20.30    3.30
  -7  -5  -8   18.50    1.70
   8   0   8  358.76   17.60
  -8   0  -8  432.26   17.70
  -8   0  -8  348.17   17.40
   8   0  -8  383.66   17.60
  -8  -1   8    6.90    1.80
   8  -1  -8   12.30    2.30
   8   1   8    8.00    1.60
  -8   1  -8    9.70    1.40
  -8   1  -8   11.30    1.90
   8   1  -8    6.50    1.50
   8  -1   8   13.80    3.00
  -8  -1  -8   10.40    1.40
  -8  -2   8    3.40    1.50
  -8   2  -8    3.40    1.30
  -8   2  -8    5.30    2.10
   8  -2  -8    6.50    1.70
   8   2   8    7.80    2.20
  -8   2   8   13.10    3.00
   8   2  -8    5.00    1.30
   8  -2   8    6.10    1.60
   8   3   8    2.70    1.00
  -8  -3   8    2.10    1.20
   8  -3  -8    1.40    1.20
  -8   3  -8    0.90    1.40
  -8   3   8    8.50    2.50
   8   3  -8    3.60    1.70
  -8  -3  -8    2.50    0.70
   8  -3   8    5.00    2.60
  -8   3   8    1.40    0.90
  -8  -4   8   -0.70    1.20
   8   4   8    0.10    0.90
  -8  -4   8    0.70    0.90
   8  -4  -8   -1.90    1.40
  -8  -4  -8    0.30    0.50
   9   0  -8  366.46   16.20
  -9   0   8  356.56   15.50
   9   0   8  354.16   16.20
   9   1   8   25.50    2.60
  -9   1  -8   22.50    2.90
  -9  -1   8   23.60    2.00
   9  -1  -8   26.60    2.60
   9   1  -8   25.30    2.70
   9  -1   8   21.60    2.80
  -9   1   8   27.50    2.10
  -9  -1  -8   28.30    2.20
  -9  -2   8  125.79    6.10
   9  -2  -8  114.99    6.90
   9   2  -8  135.29    7.80
  -9   2   8  129.69    5.90
   9  -2   8   95.49    7.50
  -9  -2  -8  121.49    6.90
   0   0   9    1.70    1.10
   0   0  -9   -0.10    1.00
   0   0  -9    1.00    1.00
   0   0  -9    0.70    0.70
   0   0   9   -1.00    1.00
   0   0   9   -0.10    1.10
   0   0  -9    0.90    3.20
   0  -1  -9   -0.50    0.50
   0   1  -9    0.80    0.80
   0   1   9   -1.40    0.90
   0  -1  -9    1.60    3.70
   0   1  -9    4.00    1.30
   0  -1   9    2.40    1.00
   0   1   9    1.60    1.20
   0  -1   9   -1.70    1.00
   0  -1  -9   -0.60    0.80
   0  -1  -9    0.60    0.70
   0  -1   9   -0.30    1.30
   0   1  -9   -0.50    0.90
   0   2  -9   41.20    3.50
   0  -2   9   36.70    4.70
   0  -2   9   41.80    3.60
   0   2   9   38.60    4.10
   0  -2  -9   40.80    3.70
   0   2   9   38.60    3.90
   0   2  -9   43.90    8.20
   0  -2  -9   41.30    3.30
   0   2  -9   40.70    3.50
   0  -2  -9   35.60    3.50
   0  -3   9    0.80    0.90
   0   3  -9    1.10    0.80
   0   3   9    1.60    1.00
   0  -3  -9    1.20    1.20
   0   3   9    0.80    0.80
   0  -3  -9    1.00    0.90
   0   3  -9    2.40    2.50
   0   3  -9    1.80    0.90
   0  -3  -9   -1.20    0.80
   0  -3  -9    0.10    1.40
   0   4  -9  238.48   11.60
   0   4  -9  240.78   11.30
   0   4  -9  246.58   11.70
   0  -4  -9  217.48   12.20
   0   4   9  242.98   12.20
   0  -4  -9  245.48   11.70
   0   4  -9  232.18   16.30
   0  -4   9  242.38   12.10
   0  -4  -9  236.78   14.50
   0  -4  -9  236.18   12.60
   0   4   9  286.67   15.60
   0   5  -9    1.80    0.90
   0  -5  -9   -0.10    0.70
   0  -5   9    0.20    0.90
   0   5   9   -2.90    3.20
   0  -5  -9    0.90    1.40
   0   6   9   37.90    3.30
   0  -6   9   35.00    3.30
   0   6   9   29.60    6.50
   0  -6  -9   36.80    3.00
   0  -6  -9   35.20    3.50
   0   6  -9   34.90    2.70
   0  -7  -9    1.00    0.60
   0  -7  -9    0.50    1.30
   0  -8  -9    4.50    2.50
   0   8  -9    9.30    1.30
   0  -8   9    9.00    1.70
   0  -8  -9    7.50    1.30
  -1   0  -9    2.40    1.00
   1   0   9    1.00    1.30
   1   0  -9    3.80    1.20
   1   0  -9    5.20    1.20
   1   0   9   -0.80    1.20
  -1   0   9    0.60    0.90
   1   0   9    1.40    1.40
   1   0  -9    0.60    0.70
  -1   0  -9    0.00    0.70
  -1   0   9    0.50    1.30
  -1   0  -9    1.10    3.60
  -1   1  -9  947.21   41.40
  -1   1  -9 1206.48   56.69
   1  -1  -9 1009.70   42.50
  -1  -1   9 1039.50   44.20
  -1   1  -9 1026.00   42.40
   1   1   9 1017.20   43.10
  -1  -1   9  921.71   42.70
   1  -1  -9  981.50   42.30
   1   1   9  988.30   43.80
   1  -1  -9  983.70   41.70
   1  -1   9  939.81   43.00
   1   1  -9  995.70   42.30
   1  -1   9  996.30   44.20
  -1  -1  -9 1013.20   42.20
  -1   1   9 1084.99   43.10
  -1  -1  -9 1026.60   41.70
  -1  -1  -9 1004.30   42.50
  -1   1   9 1022.60   43.70
   1  -1   9 1073.19   42.60
   1   1  -9 1002.90   52.09
   1   1  -9 1047.40   42.30
   1   1  -9  973.20   41.50
   1  -2  -9 1011.50   42.60
   1   2   9 1057.89   44.40
  -1   2  -9  954.30   42.70
  -1  -2   9 1004.00   44.90
   1   2   9 1104.19   43.90
  -1   2  -9 1059.79   51.39
   1  -2  -9  996.20   43.30
  -1  -2   9 1029.20   42.80
   1  -2  -9 1051.49   43.30
  -1   2  -9 1052.19   43.10
  -1   2   9 1039.60   44.30
   1   2  -9 1040.90   42.90
  -1   2   9 1034.30   43.60
   1   2  -9 1038.20   50.79
  -1  -2  -9 1040.70   43.10
  -1  -2  -9 1000.60   43.20
   1   2  -9 1033.30   43.00
  -1  -2  -9 1014.90   42.50
   1  -2   9 1019.90   44.10
   1  -2   9 1039.10   42.80
   1  -2   9 1009.00   45.30
  -1   3  -9  349.27   15.90
   1  -3  -9  338.77   16.50
   1  -3  -9  343.67   15.80
   1   3   9  336.37   16.80
   1   3   9  330.37   16.30
  -1   3  -9  344.67   22.20
   1  -3  -9  350.76   16.40
  -1  -3   9  346.27   16.00
   1  -3  -9  337.27   17.30
  -1   3  -9  350.66   16.00
   1   3  -9  331.17   21.50
   1  -3   9  334.77   15.90
   1   3  -9  340.57   15.80
  -1  -3  -9  324.67   16.20
  -1  -3  -9  354.96   15.70
  -1  -3  -9  358.66   16.40
  -1   3   9  337.17   16.40
  -1  -3  -9  334.87   16.30
   1   3  -9  351.06   15.90
  -1   3   9  350.26   17.00
  -1   4  -9 1569.04   65.09
  -1   4  -9 1620.64   65.09
   1   4   9 1407.46   65.89
   1  -4  -9 1548.74   65.89
   1  -4  -9 1582.04   65.29
  -1  -4   9 1703.73   65.69
   1   4   9 1687.23   65.79
  -1   4  -9 1628.94   72.09
  -1  -4  -9 1586.54   66.09
   1  -4   9 1634.04   65.69
  -1  -4  -9 1577.74   65.79
  -1   4   9 1751.32   91.09
  -1  -4  -9 1664.63   65.09
   1   4  -9 1594.64   65.09
   1   5   9   92.29    6.00
  -1  -5   9  100.79    6.10
   1   5   9   93.99    5.80
  -1   5  -9   94.69    5.40
  -1   5  -9   87.29    5.30
  -1   5  -9   95.09    5.30
   1  -5  -9   92.59    5.70
  -1   5  -9   98.99    8.50
  -1   5   9   92.79    6.10
  -1   5   9  102.79   11.90
   1   5  -9  101.19    5.50
  -1  -5  -9   95.39    6.80
  -1  -5  -9   96.49    5.60
   1  -5   9   93.29    6.00
   1   5  -9   86.19    5.20
   1  -6  -9  384.16   18.70
   1  -6  -9  420.16   18.20
  -1   6  -9  400.96   17.60
  -1   6  -9  400.36   17.30
   1   6   9  400.86   23.50
   1   6   9  394.26   18.00
  -1  -6   9  415.76   18.50
  -1  -6  -9  427.76   18.00
  -1  -6  -9  406.36   18.70
  -1   6   9  448.36   25.40
   1  -6   9  399.56   18.50
  -1   6   9  417.66   18.40
   1   6  -9  406.46   17.60
  -1  -7   9   92.89    6.00
   1  -7  -9   98.09    5.40
   1  -7  -9   91.59    6.00
  -1   7  -9   95.19    5.10
  -1  -7  -9   92.39    5.80
   1   7  -9   99.39    5.10
   1  -7   9   90.19    6.10
  -1  -7  -9   96.99    5.20
   1  -8  -9    5.10    1.10
  -1   8  -9    3.90    0.90
  -1  -8  -9    6.30    2.40
   1  -8   9    4.50    1.50
   1   8  -9    4.00    1.00
  -1  -8  -9    4.20    0.90
  -2   0  -9    0.30    0.80
  -2   0  -9    3.10    4.70
   2   0  -9    2.60    1.20
   2   0   9    3.50    1.60
  -2   0  -9    0.70    0.80
   2   0  -9   -0.70    1.00
  -2   0   9    1.30    1.40
  -2   0   9   -1.00    1.00
   2   0  -9    0.30    3.10
   2   0  -9   -0.40    0.70
  -2   0  -9    0.60    0.70
  -2   0   9    0.80    1.10
   2   0   9   -0.60    0.90
   2  -1  -9    8.00    1.90
   2  -1  -9    4.50    1.40
  -2   1  -9    8.40    1.90
  -2  -1   9    5.70    1.40
  -2   1  -9    9.40    5.00
   2  -1  -9    8.50    5.40
   2  -1  -9    4.20    1.20
  -2  -1   9    7.90    2.10
  -2   1  -9    6.70    1.50
  -2   1  -9    7.50    1.50
   2   1   9    7.00    1.80
   2   1   9    4.30    1.50
  -2  -1  -9    4.90    1.40
   2   1  -9    5.70    1.40
   2   1  -9    7.80    2.00
   2   1  -9    8.50    4.30
  -2   1   9    9.20    2.30
   2  -1   9    6.30    2.10
   2   1  -9    4.80    1.20
  -2  -1  -9    4.90    1.30
  -2   1   9    7.00    1.90
   2  -1   9    3.70    1.50
   2  -1   9    7.50    2.00
  -2  -1  -9    7.40    1.50
  -2  -2   9   19.70    2.50
   2  -2  -9   26.70    2.70
   2  -2  -9   20.50    2.80
   2   2   9   24.50    3.10
  -2   2  -9   18.80    2.60
  -2   2  -9   25.50    2.60
  -2   2  -9   23.70    2.60
  -2   2  -9   28.10    6.90
   2   2   9   18.40    2.80
   2   2  -9   24.30    2.70
   2   2  -9   21.80    2.50
  -2  -2  -9   18.90    2.50
  -2  -2  -9   19.60    3.20
  -2  -2  -9   23.70    2.70
   2  -2   9   26.00    4.40
  -2  -2  -9   23.00    2.40
   2  -2   9   19.20    3.60
   2  -2   9   22.80    2.50
  -2   2   9   24.90    3.10
   2  -3  -9    0.10    1.00
  -2  -3   9    0.40    0.80
   2   3   9    1.30    1.00
   2   3   9    0.90    0.80
  -2   3  -9    0.40    0.70
  -2   3  -9    1.00    0.70
   2  -3  -9    0.40    0.90
  -2   3  -9    3.20    2.80
   2   3  -9    0.80    1.50
  -2  -3  -9    1.50    1.40
  -2  -3  -9   -1.20    1.10
   2   3  -9    0.10    0.80
  -2  -3  -9   -0.50    1.40
  -2  -3  -9    1.30    0.80
   2  -3   9   -0.70    3.50
   2  -3   9    0.30    0.80
  -2   3   9    2.10    5.00
  -2   3   9    0.80    0.90
  -2   4  -9    0.00    0.60
  -2  -4   9   -0.10    0.80
   2   4   9    0.50    0.90
   2  -4  -9   -0.20    1.40
   2  -4  -9    1.00    2.10
   2   4   9    0.30    0.70
   2  -4  -9    0.10    0.70
  -2   4  -9    0.00    0.90
  -2   4  -9    0.50    0.70
  -2   4   9   -0.40    4.40
  -2   4   9    0.80    0.80
   2   4  -9    1.40    0.90
  -2  -4  -9   -0.90    1.10
   2  -4   9    1.20    0.90
  -2  -4  -9    0.80    0.60
   2   4  -9    0.00    0.80
   2   5   9    1.60    0.90
   2   5   9    2.00    1.20
  -2   5  -9    2.70    2.60
  -2   5  -9    2.10    0.90
   2  -5  -9    2.80    0.90
   2  -5  -9   -0.90    1.70
  -2   5  -9    0.60    1.60
  -2  -5   9    2.00    0.90
  -2   5  -9    3.00    1.00
  -2   5   9    0.50    5.70
  -2  -5  -9    1.20    0.70
   2   5  -9    1.70    0.90
   2   5  -9    1.30    0.90
   2  -5   9    1.60    1.60
  -2  -5  -9   -0.50    1.40
  -2   5   9    1.10    1.00
   2  -6  -9   18.60    2.10
  -2  -6   9   19.10    2.20
  -2   6  -9   17.20    2.00
  -2   6  -9   18.20    1.80
  -2  -6  -9   17.90    2.00
  -2  -6  -9   17.60    2.60
   2   6  -9   19.30    2.00
  -2   6   9   19.10    2.40
   2  -6   9   17.80    2.40
   2  -7  -9    5.00    2.50
  -2  -7   9    7.40    1.50
  -2   7  -9    9.80    1.40
   2  -7  -9   11.50    1.60
   2  -7   9    7.50    1.50
  -2  -7  -9    5.60    1.60
   2   7  -9    7.10    1.30
  -2  -7  -9    9.50    1.40
   3   0   9    0.40    1.10
  -3   0   9    0.60    0.90
  -3   0   9   -0.50    1.30
  -3   0  -9   -1.30    0.60
  -3   0  -9    0.30    0.70
   3   0  -9   -1.20    1.10
  -3   0  -9   -1.00    0.50
   3   0  -9    0.80    0.80
   3  -1  -9  803.52   34.30
  -3   1  -9  817.52   44.40
  -3  -1   9  820.62   34.30
  -3  -1   9  786.82   36.20
  -3   1  -9  821.62   34.90
  -3   1  -9  808.62   33.90
  -3   1  -9  849.32   34.70
   3   1   9  833.52   35.70
   3   1   9  818.02   36.40
  -3  -1  -9  829.42   34.70
   3  -1   9  784.42   34.10
  -3  -1  -9  826.52   34.10
  -3   1   9  807.92   36.00
  -3  -1  -9  821.22   35.00
   3   1  -9  809.12   34.90
   3  -1   9  825.52   36.00
  -3   2  -9   47.10    3.70
  -3   2  -9   38.50    3.10
   3   2   9   42.80    4.00
  -3   2  -9   37.10    7.80
   3  -2  -9   41.70    3.50
  -3  -2   9   38.90    3.50
  -3   2  -9   43.50    3.60
   3   2   9   43.90    4.30
   3  -2  -9   43.10    3.90
  -3  -2  -9   42.50    3.80
  -3  -2  -9   41.70    4.30
   3   2  -9   44.50    3.80
  -3  -2  -9   42.60    3.30
  -3  -2  -9   47.90    4.40
   3  -2   9   46.20    3.60
   3  -2   9   35.70    4.60
  -3   2   9   42.40    4.20
   3  -3  -9    1.60    1.10
  -3  -3   9    0.70    0.90
  -3   3  -9    1.30    0.80
   3   3   9    0.70    0.90
   3   3   9    1.00    0.80
  -3   3  -9   -0.80    0.70
   3  -3  -9    0.70    0.80
  -3  -3  -9    0.00    1.10
   3   3  -9    1.70    0.90
  -3  -3  -9    0.70    1.40
  -3   3   9    4.00    6.20
  -3  -3  -9    0.90    0.70
  -3   3   9    1.30    0.90
   3  -3   9    2.10    1.20
  -3  -3  -9    1.40    2.10
   3   4   9   62.99    4.60
  -3  -4   9   61.99    4.50
   3  -4  -9   60.99    5.10
  -3   4  -9   50.89    8.20
  -3   4  -9   58.99    4.30
   3   4   9   58.59    4.70
   3  -4  -9   59.09    4.30
  -3   4  -9   65.19    3.90
  -3   4  -9   67.69    4.40
  -3   4   9   76.89   13.40
  -3   4   9   63.99    5.00
   3  -4   9   61.99    4.60
   3   4  -9   62.99    4.40
  -3  -4  -9   61.19    4.90
   3   4  -9   61.79    4.00
  -3  -4  -9   64.99    4.20
   3  -5  -9  254.97   12.40
  -3   5  -9  243.78   18.70
   3   5   9  257.77   14.10
  -3  -5   9  263.07   12.50
  -3   5  -9  255.67   11.90
   3   5   9  263.87   12.30
  -3   5  -9  261.07   11.80
  -3   5  -9  266.47   12.10
   3  -5   9  260.17   12.70
   3   5  -9  247.68   11.50
  -3  -5  -9  260.27   12.80
  -3  -5  -9  264.57   12.00
  -3   5   9  294.37   22.20
  -3   5   9  256.67   13.20
   3   5  -9  264.07   14.90
  -3   6  -9   12.50    1.60
  -3  -6   9   13.90    2.00
   3  -6  -9   14.40    1.90
   3   6   9   12.40    1.70
  -3  -6  -9   12.70    2.50
  -3  -6  -9   14.60    1.70
   3  -6   9   10.20    1.80
   3   6  -9   15.60    1.70
  -3   6   9   14.00    2.50
  -3  -7   9  833.52   35.40
   3  -7  -9  846.42   34.80
   3  -7   9  808.22   35.50
  -3  -7  -9  897.41   34.60
   4   0   9    1.40    1.10
  -4   0   9    1.20    1.00
   4   0  -9   -0.70    0.70
  -4   0  -9    0.60    0.80
  -4   0   9    1.00    1.50
   4   1   9    9.40    2.10
   4  -1  -9   13.00    2.00
  -4  -1   9   13.70    2.00
  -4   1  -9   11.50    1.80
  -4   1  -9    7.90    1.40
  -4  -1   9   14.40    3.20
  -4  -1  -9    8.60    1.70
  -4  -1  -9   10.50    1.80
  -4  -1  -9    6.20    1.20
   4  -1   9    7.80    2.00
  -4   1   9   16.40    2.90
   4   1  -9   11.50    2.30
   4   2   9   42.70    4.10
  -4  -2   9   46.60    3.70
  -4   2  -9   46.70    3.90
   4  -2  -9   50.49    4.30
  -4   2  -9   41.20    3.30
   4  -2  -9   44.60    4.70
  -4   2  -9   49.80    9.80
   4   2   9   46.60    4.40
  -4  -2  -9   49.40    4.00
  -4  -2  -9   50.79    4.80
   4   2  -9   51.89    4.10
  -4   2   9   48.90    4.50
   4  -2   9   49.70    6.60
  -4  -2  -9   42.00    5.00
   4  -2   9   47.80    4.30
  -4  -2  -9   52.59    3.60
   4   3   9    8.80    2.00
  -4   3  -9    6.90    1.40
  -4  -3   9    5.40    1.30
   4   3   9    4.90    1.50
   4  -3  -9    8.50    2.20
   4  -3  -9    8.50    1.70
  -4   3  -9    9.50    5.00
  -4   3   9   10.00    2.30
  -4  -3  -9    6.60    2.00
   4   3  -9    6.40    1.60
  -4  -3  -9    5.50    1.20
  -4   4  -9    5.90    1.30
  -4   4  -9    6.60    1.30
  -4  -4   9    9.90    2.10
   4  -4  -9    3.80    1.10
  -4   4  -9    5.30    1.30
   4  -4  -9    6.10    2.00
   4   4   9    8.00    1.80
   4   4   9    4.80    1.30
  -4   4   9    4.60    1.40
  -4   4   9    7.00   14.00
  -4  -4  -9    5.00    1.20
   4   4  -9    6.40    1.30
   4  -4   9    4.80    1.50
  -4  -4  -9    6.10    1.70
   4   4  -9    6.10    1.30
   4  -5  -9   10.50    1.80
  -4   5  -9   11.50    1.80
  -4   5  -9   13.50    1.60
  -4   5  -9   10.00    1.90
   4   5   9   12.10    1.70
  -4  -5   9    9.40    1.70
   4   5   9    9.40    2.00
   4   5  -9   12.90    2.50
  -4   5   9    9.40   10.10
  -4  -5  -9   11.90    1.60
   4  -5   9   15.40    2.30
  -4  -5  -9   14.20    2.40
  -4   5   9   10.60    2.20
   4  -6  -9    5.80    1.30
  -4  -6   9    6.40    1.40
  -4   6  -9    5.20    1.10
  -4   6  -9    6.10    1.10
   4   6   9    7.90    1.30
  -4   6   9    5.30    1.50
   4   6  -9    7.40    1.30
   4  -6   9    7.30    1.70
  -4  -6  -9    6.50    1.20
  -4  -6  -9    8.20    1.80
   4  -7  -9    7.90    1.40
  -4   7  -9    6.40    1.80
  -4  -7   9    6.20    1.80
   4  -7   9    9.10    3.40
  -4  -7  -9    9.70    1.30
   4   7  -9    7.30    1.30
  -4  -7  -9    9.30    3.10
  -5   0   9   -1.00    1.90
  -5   0  -9    0.60    1.00
   5   0  -9    0.00    0.90
   5   0   9    0.30    1.10
  -5   0  -9    1.60    0.70
  -5   0  -9   -0.10    0.70
   5  -1  -9   30.80    3.00
   5  -1  -9   30.90    3.40
  -5  -1   9   32.00    2.90
  -5   1  -9   28.70    3.00
   5   1   9   29.80    3.40
  -5   1  -9   30.30    2.60
   5  -1   9   29.10    3.60
  -5  -1  -9   30.20    3.10
   5   1  -9   29.90    3.20
  -5  -1  -9   30.30    2.60
  -5   1   9   28.00    3.70
  -5  -1  -9   34.00    3.00
  -5   2  -9  387.56   17.50
   5   2   9  392.26   19.50
   5   2   9  418.86   19.20
   5  -2  -9  398.66   19.20
   5  -2  -9  406.66   18.20
  -5   2  -9  392.56   18.60
  -5  -2   9  467.75   19.70
   5  -2   9  404.26   19.90
  -5   2   9  388.46   19.50
  -5  -2  -9  413.66   19.20
  -5  -2  -9  429.96   18.00
  -5  -2  -9  412.96   18.60
   5   2  -9  424.66   18.90
   5  -3  -9  206.78   10.50
  -5  -3   9  195.68    9.70
   5   3   9  195.38   10.10
   5  -3  -9  198.08    9.60
   5   3   9  187.58   10.30
  -5   3  -9  193.68    9.80
  -5   3  -9  203.58   17.90
  -5  -3  -9  191.08    9.20
   5   3  -9  193.28    9.80
  -5  -3  -9  173.48    9.90
  -5   3   9  165.68   10.50
   5   4   9  337.57   16.00
  -5   4  -9  348.07   15.70
  -5  -4   9  370.66   15.90
   5   4   9  352.76   15.80
  -5   4  -9  353.86   15.90
   5  -4  -9  342.27   15.60
  -5  -4  -9  344.07   15.20
  -5   4   9  363.96   16.80
   5   4  -9  330.27   14.90
   5  -4   9  307.47   15.70
  -5  -4  -9  345.47   16.30
   5   4  -9  339.57   16.30
  -5   5  -9  113.09    6.70
   5   5   9  118.29    6.80
  -5   5  -9  118.59    8.40
  -5  -5   9  119.69    7.80
  -5   5   9  123.39    7.50
   5   5  -9  116.59    5.90
  -5  -5  -9  117.19    6.80
   5  -5   9  108.89    7.50
  -5   6  -9   47.70    3.30
  -5  -6   9   54.19    5.20
   5  -6  -9   50.09    3.30
  -5   6  -9   46.60    3.30
   5   6  -9   50.99    3.20
  -5  -6  -9   54.09    3.10
  -5  -6  -9   46.90    4.00
   5  -6   9   41.80    5.20
  -6   0  -9    0.60    1.00
   6   0  -9   -0.90    0.80
  -6   0  -9    1.00    0.60
  -6   0  -9    0.20    0.70
  -6   0   9   -1.40    1.90
   6   0   9    1.00    1.00
  -6   1  -9   10.10    1.50
  -6  -1   9    9.50    1.80
   6  -1  -9   12.70    2.40
  -6   1  -9   11.60    2.20
   6   1   9   10.70    2.30
  -6  -1  -9    5.90    1.70
  -6  -1  -9   10.30    1.50
  -6  -1  -9   10.60    1.90
  -6   1   9   13.00    2.80
   6   1  -9    9.30    1.80
   6  -1   9    6.70    1.90
   6  -2  -9    2.30    1.90
   6  -2  -9    2.90    1.10
  -6   2  -9    2.10    1.10
   6   2   9    3.00    1.40
  -6   2  -9    4.30    1.20
  -6  -2   9    3.30    1.20
   6   2   9    3.50    1.30
   6   2  -9    3.80    1.20
   6  -2   9    0.80    2.40
  -6   2   9    4.00    1.80
  -6  -2  -9    2.50    0.80
  -6   3  -9    5.30    1.40
   6  -3  -9    4.70    1.60
   6   3   9    4.10    1.50
   6  -3  -9    6.00    1.50
  -6  -3   9    5.20    1.40
   6   3   9    3.20    1.10
  -6   3   9    7.90    1.90
  -6  -3  -9    5.40    1.10
   6   3  -9    4.30    1.30
   6  -4  -9   37.50    3.00
  -6   4  -9   35.20    3.10
   6   4   9   39.80    5.20
   6  -4  -9   32.30    3.80
   6   4   9   48.00    4.30
  -6  -4   9   41.80    3.30
  -6  -4  -9   33.50    4.20
  -6   4   9   41.60    4.00
  -6  -4  -9   47.20    3.40
   6   5   9    0.50    0.60
   6  -5  -9   -0.50    0.80
  -6   5  -9    1.00    0.60
  -6  -5  -9    1.60    3.40
  -6  -5  -9   -0.10    0.50
  -6   5   9   -0.90    2.10
  -7   0  -9    0.40    0.90
   7   0  -9   -0.80    0.70
  -7   0  -9    0.40    0.80
  -7   0  -9   -1.00    1.30
   7   1   9  221.08   11.70
   7  -1  -9  229.28   11.30
  -7   1  -9  216.38   11.00
  -7  -1   9  202.18   11.10
  -7   1  -9  207.18    9.70
  -7   1  -9  223.98   10.40
   7   1  -9  219.38   11.00
  -7  -1  -9  215.28   11.40
   7  -1   9  237.98   11.50
  -7  -1  -9  190.48   12.40
  -7  -2   9   71.09    4.60
  -7   2  -9   71.69    4.80
   7   2   9   67.09    5.20
   7   2   9   93.39    7.30
   7  -2  -9   71.39    5.00
   7   2  -9   73.49    4.70
   7  -2   9   68.59    5.30
  -7  -2  -9   84.69    4.90
  -7   2   9   61.29    6.10
   7   3   9   13.20    1.70
  -7  -3   9   12.80    2.00
  -7   3  -9   11.50    2.70
   7   3   9   12.40    2.80
   7  -3  -9   11.30    2.20
  -7   3   9   10.90    2.00
   7   3  -9   10.80    2.20
  -7  -3  -9   15.00    1.40
  -7   3   9    9.00    2.70
   7  -4  -9   30.40    3.70
  -7   4  -9   31.00    2.40
  -7  -4   9   30.30    2.80
   7   4   9   29.80    2.50
  -7  -4  -9   31.20    2.20
  -8   0  -9    3.20    1.80
  -8   0  -9    0.00    0.70
   8   0  -9    1.30    1.00
   8   0   9   -0.60    0.80
   8   1   9   24.80    2.50
  -8   1  -9   21.70    2.90
   8  -1  -9   24.70    2.70
  -8   1  -9   28.20    2.40
   8   1  -9   23.80    2.40
  -8  -1  -9   29.00    2.20
   8  -1   9   27.10    2.70
   8  -2  -9    3.40    1.90
   8   2   9    4.10    1.30
   8   2  -9    1.20    1.10
  -8  -2  -9    4.20    1.10
   8  -2   9    3.90    1.90
  -8   2   9    4.30    0.90
   0   0 -10  512.45   22.70
   0   0  10  540.45   24.10
   0   0 -10  508.85   23.60
   0   0  10  538.05   25.10
   0   0 -10  540.35   23.40
   0   1  10    2.40    1.30
   0  -1 -10    0.60    0.70
   0  -1  10   -0.40    1.10
   0   1  10    0.10    0.90
   0  -1  10    1.00    1.80
   0  -1 -10   -0.20    0.70
   0   1 -10   -2.50    1.60
   0  -1 -10   -0.60    0.70
   0   1 -10   -0.20    0.50
   0   1 -10    1.20    0.80
   0  -2 -10   77.59    7.00
   0   2 -10   77.29   11.10
   0  -2 -10   77.99    5.60
   0  -2  10  104.79    9.60
   0   2 -10   87.59    5.40
   0  -2  10   78.79    5.10
   0   2 -10   80.29    5.30
   0   2  10   79.49    6.10
   0  -3 -10    1.00    1.20
   0   3  10   -1.20    0.70
   0   3  10   -0.80    0.70
   0  -3  10    0.20    0.80
   0   3 -10   -0.10    0.60
   0  -3 -10    2.50    1.00
   0   3 -10    1.30    0.90
   0   3 -10   -0.20    2.90
   0  -3 -10    0.10    0.90
   0   4 -10   20.20    2.20
   0   4  10   24.60    2.60
   0  -4 -10   23.90    2.50
   0  -4  10   19.40    2.50
   0   4  10   24.60    7.50
   0   4  10   19.80    2.60
   0   5 -10   -0.40    0.70
   0  -5 -10   -0.30    0.50
   0   5  10   -3.30    5.50
   0   5  10    0.40    1.00
   0  -5  10    0.30    0.90
   0  -6 -10   35.40    2.70
   0  -6  10   33.80    3.40
   0  -7 -10    0.00    0.60
   0  -7  10    0.60    2.00
  -1   0  10 1023.70   45.90
   1   0  10 1078.19   45.20
  -1   0 -10 1131.99   44.50
  -1   0  10  947.01   47.60
  -1   0 -10 1009.20   55.19
   1   0  10 1092.49   46.30
  -1   0 -10 1054.69   44.10
   1   0 -10 1077.79   44.70
   1   0 -10 1098.49   44.60
  -1   0 -10 1090.29   44.70
  -1  -1  10  436.16   21.10
   1  -1 -10  460.65   20.50
  -1  -1  10  423.56   19.70
  -1  -1  10  444.26   22.00
   1   1  10  446.36   21.60
  -1   1 -10  415.06   19.90
   1  -1 -10  435.46   20.50
  -1   1 -10  448.46   20.30
   1  -1 -10  513.75   21.60
   1   1  10  449.86   20.90
  -1   1 -10  428.96   28.50
  -1   1 -10  470.15   20.20
   1   1 -10  457.25   20.30
   1  -1  10  445.26   22.10
  -1   1  10  463.55   21.10
  -1  -1 -10  458.85   19.70
  -1  -1 -10  433.36   20.40
  -1  -1 -10  460.35   20.20
   1  -1  10  417.36   19.60
  -1   1  10  451.45   21.60
   1   1 -10  458.25   20.40
  -1   2 -10  331.37   15.30
  -1   2 -10  329.27   22.50
  -1  -2  10  329.07   15.10
   1  -2 -10  323.17   15.80
   1  -2 -10  289.47   15.60
   1   2  10  336.07   16.50
  -1   2  10  311.97   18.30
   1  -2  10  310.57   14.90
  -1  -2 -10  325.17   15.30
   1   2 -10  333.07   15.40
  -1  -2 -10  311.27   15.50
   1   2 -10  340.57   17.50
   1  -2  10  340.27   17.70
  -1   2  10  341.57   16.50
   1   2 -10  341.67   22.20
  -1  -3  10  147.39    8.50
   1   3  10  177.68    9.10
  -1   3 -10  165.78    8.60
   1  -3 -10  150.08    8.80
   1  -3 -10  165.08    8.40
  -1   3 -10  176.78   14.40
   1   3  10  164.18    9.40
  -1   3 -10  160.18    8.40
   1   3 -10  173.28    8.70
  -1  -3 -10  153.28    9.00
  -1  -3 -10  162.28    8.40
  -1  -3 -10  172.48    9.10
  -1   3  10  157.88    9.30
   1  -3  10  141.79   10.10
  -1   4 -10    2.50    3.30
   1   4  10    0.50    1.10
   1   4  10    1.10    0.80
   1  -4 -10    0.10    0.60
  -1   4 -10    0.40    0.60
  -1  -4  10    1.60    1.00
   1  -4 -10    2.10    3.00
  -1   4 -10    0.50    1.00
   1   4 -10    2.70    0.90
  -1  -4 -10    0.40    0.70
  -1   4  10    2.40    6.90
   1  -4  10    0.80    0.90
  -1   4  10    2.10    1.00
  -1  -5  10  386.86   17.30
   1  -5 -10  394.56   17.10
  -1   5 -10  408.26   16.70
   1   5  10  388.66   17.40
   1   5  10  405.76   25.00
   1  -5  10  375.26   17.30
   1   5 -10  349.87   17.40
  -1  -5 -10  404.16   17.00
  -1  -5 -10  345.47   17.60
  -1   5  10  383.56   17.60
  -1   5  10  401.26   30.80
   1  -6 -10  246.28   10.60
  -1  -6  10  231.38   11.20
  -1   6  10  203.78   11.40
  -1  -6 -10  251.07   10.60
  -1  -6 -10  205.88   12.10
   1  -6  10  219.08   10.90
  -2   0 -10   40.30    3.60
   2   0 -10   36.80    3.50
  -2   0 -10   38.30    4.50
   2   0  10   38.80    4.40
  -2   0  10   41.00    4.30
   2   0 -10   43.90    3.90
  -2  -1  10    3.90    2.10
  -2   1 -10    1.20    1.00
   2  -1 -10    0.50    0.90
  -2  -1  10    1.80    0.90
   2   1  10    4.10    1.30
  -2   1 -10    0.60    0.80
  -2   1 -10    5.20    4.70
  -2  -1 -10    0.70    0.70
   2  -1  10   -0.40    1.40
   2   1 -10    0.50    1.00
   2  -1  10    0.40    1.60
  -2  -1 -10   -0.30    0.90
  -2   1  10   -0.10    1.10
   2   2  10    8.40    1.90
   2   2  10    7.20    2.10
   2  -2 -10    5.90    1.50
   2  -2 -10    4.30    1.10
  -2   2 -10    9.90    5.20
  -2  -2  10    5.00    1.40
  -2   2 -10    5.70    1.50
  -2   2 -10    4.90    1.30
  -2  -2 -10    4.50    1.10
  -2  -2 -10    4.90    1.50
  -2   2  10    6.40    2.10
  -2  -2 -10    8.40    2.00
   2  -2  10    3.70    2.40
   2  -2  10    7.90    2.90
   2   2 -10    8.60    1.80
   2  -2  10    6.80    1.80
   2   3  10  346.17   16.10
   2   3  10  335.57   16.50
  -2   3 -10  363.56   15.80
  -2   3 -10  352.66   27.20
   2  -3 -10  344.67   15.60
  -2   3 -10  340.97   15.70
   2  -3 -10  330.67   16.10
  -2  -3 -10  349.57   15.40
  -2  -3 -10  352.46   16.00
[truncated: 16,027 more chars]
