# Supplementary material for: The New Paradigm of Ligand Substitution-Driven Enhancement of Anisotropy from SO4 Units in Short-Wavelength Region
Source: ACS Cent Sci. 2024 Nov 27;10(12):2312–20. doi: 10.1021/acscentsci.4c01401 (PMC11673188; doi:10.1021/acscentsci.4c01401)
Supplement: Supplementary file 1 — oc4c01401_si_001.zip [file oc4c01401_si_001.zip › MgS2C2O8H10.cif]

data_99 
_audit_creation_date               2022-12-10 
_audit_creation_method 
; 
Olex2 1.5-alpha 
(compiled 2021.08.20 svn.r13c46975 for OlexSys, GUI svn.r6392) 
; 
_shelx_SHELXL_version_number       '2018/3' 
_audit_contact_author_address      ? 
_audit_contact_author_email        ? 
_audit_contact_author_name         '' 
_audit_contact_author_phone        ? 
_publ_contact_author_id_orcid      ? 
_publ_section_references 
; 
Dolomanov, O.V., Bourhis, L.J., Gildea, R.J, Howard, J.A.K. & Puschmann, H. 
 (2009), J. Appl. Cryst. 42, 339-341. 
  
Sheldrick, G.M. (2015). Acta Cryst. C71, 3-8. 
; 
_chemical_name_common              ? 
_chemical_name_systematic          ? 
_chemical_formula_moiety           'C2 H10 Mg O8 S2' 
_chemical_formula_sum              'C2 H10 Mg O8 S2' 
_chemical_formula_weight           250.53 
_chemical_melting_point            ? 
loop_ 
  _atom_type_symbol 
  _atom_type_description 
  _atom_type_scat_dispersion_real 
  _atom_type_scat_dispersion_imag 
  _atom_type_scat_source 
 'C' 'C' 0.0181 0.0091 'International Tables Vol C Tables 4.2.6.8 and 6.1.1.4' 
 'H' 'H' 0.0000 0.0000 'International Tables Vol C Tables 4.2.6.8 and 6.1.1.4' 
 'Mg' 'Mg' 0.1719 0.1771 'International Tables Vol C Tables 4.2.6.8 and 6.1.1.4' 
 'O' 'O' 0.0492 0.0322 'International Tables Vol C Tables 4.2.6.8 and 6.1.1.4' 
 'S' 'S' 0.3331 0.5567 'International Tables Vol C Tables 4.2.6.8 and 6.1.1.4' 
  
_shelx_space_group_comment 
; 
The symmetry employed for this shelxl refinement is uniquely defined 
by the following loop, which should always be used as a source of 
symmetry information in preference to the above space-group names. 
They are only intended as comments. 
; 
_space_group_crystal_system        'triclinic' 
_space_group_IT_number             2 
_space_group_name_H-M_alt          'P -1' 
_space_group_name_Hall             '-P 1' 
loop_ 
  _space_group_symop_operation_xyz 
 'x, y, z' 
 '-x, -y, -z' 
  
_cell_length_a                     5.10940(10) 
_cell_length_b                     5.59400(10) 
_cell_length_c                     8.4891(2) 
_cell_angle_alpha                  77.6720(10) 
_cell_angle_beta                   74.5920(10) 
_cell_angle_gamma                  89.1500(10) 
_cell_volume                       228.295(8) 
_cell_formula_units_Z              1 
_cell_measurement_reflns_used      3705 
_cell_measurement_temperature      273.15 
_cell_measurement_theta_max        68.037 
_cell_measurement_theta_min        5.538 
_shelx_estimated_absorpt_T_max     ? 
_shelx_estimated_absorpt_T_min     ? 
_exptl_absorpt_coefficient_mu      6.206 
_exptl_absorpt_correction_T_max    0.7531 
_exptl_absorpt_correction_T_min    0.4901 
_exptl_absorpt_correction_type     multi-scan 
_exptl_absorpt_process_details 
; 
SADABS-2016/2 (Bruker,2016/2) was used for absorption correction. 
wR2(int) was 0.1428 before and 0.0679 after correction. 
The Ratio of minimum to maximum transmission is 0.6508. 
The \l/2 correction factor is Not present. 
; 
_exptl_absorpt_special_details     ? 
_exptl_crystal_colour              'clear light colourless' 
_exptl_crystal_colour_lustre       clear 
_exptl_crystal_colour_modifier     light 
_exptl_crystal_colour_primary      colourless 
_exptl_crystal_density_diffrn      1.822 
_exptl_crystal_density_meas        ? 
_exptl_crystal_density_method      ? 
_exptl_crystal_description         block 
_exptl_crystal_F_000               130 
_exptl_crystal_size_max            0.289 
_exptl_crystal_size_mid            0.204
_exptl_crystal_size_min            0.145 
_exptl_transmission_factor_max     ? 
_exptl_transmission_factor_min     ? 
_diffrn_reflns_av_R_equivalents    0.0496 
_diffrn_reflns_av_unetI/netI       0.0320 
_diffrn_reflns_Laue_measured_fraction_full  0.999 
_diffrn_reflns_Laue_measured_fraction_max  0.999 
_diffrn_reflns_limit_h_max         6 
_diffrn_reflns_limit_h_min         -6 
_diffrn_reflns_limit_k_max         6 
_diffrn_reflns_limit_k_min         -6 
_diffrn_reflns_limit_l_max         10 
_diffrn_reflns_limit_l_min         -10 
_diffrn_reflns_number              4300 
_diffrn_reflns_point_group_measured_fraction_full  0.999 
_diffrn_reflns_point_group_measured_fraction_max  0.999 
_diffrn_reflns_theta_full          67.679 
_diffrn_reflns_theta_max           68.031 
_diffrn_reflns_theta_min           5.538 
_diffrn_ambient_temperature        273.15 
_diffrn_detector_area_resol_mean   ? 
_diffrn_measured_fraction_theta_full  0.999 
_diffrn_measured_fraction_theta_max  0.999 
_diffrn_measurement_device_type    'Bruker APEX-II CCD' 
_diffrn_measurement_method         '\f and \w scans' 
_diffrn_radiation_type             CuK\a 
_diffrn_radiation_wavelength       1.54178 
_diffrn_source                     ? 
_diffrn_source_current             1.2 
_diffrn_source_power               0.06 
_diffrn_source_voltage             50.0 
_diffrn_standards_number           0 
_reflns_Friedel_coverage           0.000 
_reflns_Friedel_fraction_full      . 
_reflns_Friedel_fraction_max       . 
_reflns_number_gt                  792 
_reflns_number_total               827 
_reflns_special_details 
; 
 Reflections were merged by SHELXL according to the crystal 
 class for the calculation of statistics and refinement. 
  
 _reflns_Friedel_fraction is defined as the number of unique 
 Friedel pairs measured divided by the number that would be 
 possible theoretically, ignoring centric projections and 
 systematic absences. 
; 
_reflns_threshold_expression       'I > 2\s(I)' 
_computing_cell_refinement         'SAINT V8.40B (?, 2016)' 
_computing_data_collection         'Bruker APEX2' 
_computing_data_reduction          'SAINT V8.40B (?, 2016)' 
_computing_molecular_graphics      'Olex2 1.5-alpha (Dolomanov et al., 2009)' 
_computing_publication_material    'Olex2 1.5-alpha (Dolomanov et al., 2009)' 
_computing_structure_refinement    'SHELXL 2018/3 (Sheldrick, 2015)' 
_computing_structure_solution      'SHELXT 2018/2 (Sheldrick, 2018)' 
_refine_diff_density_max           0.405 
_refine_diff_density_min           -0.384 
_refine_diff_density_rms           0.075 
_refine_ls_extinction_coef         0.078(6) 
_refine_ls_extinction_expression 
 'Fc^*^=kFc[1+0.001xFc^2^\l^3^/sin(2\q)]^-1/4^' 
_refine_ls_extinction_method       'SHELXL-2018/3 (Sheldrick 2018)' 
_refine_ls_goodness_of_fit_ref     1.136 
_refine_ls_hydrogen_treatment      constr 
_refine_ls_matrix_type             full 
_refine_ls_number_parameters       66 
_refine_ls_number_reflns           827 
_refine_ls_number_restraints       1 
_refine_ls_R_factor_all            0.0298 
_refine_ls_R_factor_gt             0.0283 
_refine_ls_restrained_S_all        1.136 
_refine_ls_shift/su_max            0.001 
_refine_ls_shift/su_mean           0.000 
_refine_ls_structure_factor_coef   Fsqd 
_refine_ls_weighting_details 
 'w=1/[\s^2^(Fo^2^)+(0.0502P)^2^+0.1128P] where P=(Fo^2^+2Fc^2^)/3' 
_refine_ls_weighting_scheme        calc 
_refine_ls_wR_factor_gt            0.0865 
_refine_ls_wR_factor_ref           0.0877 
_refine_special_details            ? 
_olex2_refinement_description 
; 
1. Fixed Uiso 
 At 1.5 times of: 
  All C(H,H,H) groups, All O(H,H) groups 
2. Restrained distances 
 Mg1-H5 \\sim Mg1-H4 
 with sigma of 0.02 
3.a Free rotating group: 
 O1(H5,H4) 
3.b Idealised Me refined as rotating group: 
 C1(H2,H1,H3) 
; 
_atom_sites_solution_hydrogens     mixed 
_atom_sites_solution_primary       dual 
_atom_sites_solution_secondary     ? 
loop_ 
  _atom_site_label 
  _atom_site_type_symbol 
  _atom_site_fract_x 
  _atom_site_fract_y 
  _atom_site_fract_z 
  _atom_site_U_iso_or_equiv 
  _atom_site_adp_type 
  _atom_site_occupancy 
  _atom_site_site_symmetry_order 
  _atom_site_calc_flag 
  _atom_site_refinement_flags_posn 
  _atom_site_refinement_flags_adp 
  _atom_site_refinement_flags_occupancy 
  _atom_site_disorder_assembly 
  _atom_site_disorder_group 
 S1 S 0.41559(9) 0.68809(8) 0.72176(5) 0.0175(3) Uani 1 1 d . . . . . 
 Mg1 Mg 0.000000 1.000000 0.500000 0.0175(3) Uani 1 2 d DS . P . . 
 O2 O 0.2806(3) 0.8066(3) 0.5978(2) 0.0285(4) Uani 1 1 d . . . . . 
 O1 O 0.0571(3) 0.7768(3) 0.3300(2) 0.0317(4) Uani 1 1 d G . . . . 
 H5 H -0.073667 0.703933 0.312355 0.048 Uiso 1 1 d DG U . . . 
 H4 H 0.184607 0.677127 0.320526 0.048 Uiso 1 1 d DG U . . . 
 O4 O 0.7048(3) 0.7499(3) 0.6699(2) 0.0349(5) Uani 1 1 d . . . . . 
 O3 O 0.3655(4) 0.4252(3) 0.7664(2) 0.0354(5) Uani 1 1 d . . . . . 
 C1 C 0.2799(6) 0.7987(5) 0.9036(3) 0.0421(7) Uani 1 1 d . . . . . 
 H2 H 0.319739 0.971866 0.880510 0.063 Uiso 1 1 calc R U . . . 
 H1 H 0.359156 0.717566 0.990268 0.063 Uiso 1 1 calc R U . . . 
 H3 H 0.086637 0.767297 0.939542 0.063 Uiso 1 1 calc R U . . . 
  
loop_ 
  _atom_site_aniso_label 
  _atom_site_aniso_U_11 
  _atom_site_aniso_U_22 
  _atom_site_aniso_U_33 
  _atom_site_aniso_U_23 
  _atom_site_aniso_U_13 
  _atom_site_aniso_U_12 
 S1 0.0173(4) 0.0148(4) 0.0181(3) 0.0002(2) -0.0038(2) 0.0013(2) 
 Mg1 0.0172(5) 0.0171(5) 0.0180(5) -0.0016(4) -0.0059(4) 0.0014(4) 
 O2 0.0229(8) 0.0321(9) 0.0296(8) 0.0004(7) -0.0113(6) 0.0055(7) 
 O1 0.0361(10) 0.0308(9) 0.0372(9) -0.0177(7) -0.0174(7) 0.0136(7) 
 O4 0.0194(8) 0.0409(10) 0.0360(9) 0.0110(8) -0.0083(7) -0.0029(7) 
 O3 0.0493(11) 0.0146(8) 0.0415(10) -0.0005(7) -0.0152(8) -0.0017(7) 
 C1 0.0596(18) 0.0381(15) 0.0274(12) -0.0119(11) -0.0061(12) 0.0115(13) 
  
_geom_special_details 
; 
 All esds (except the esd in the dihedral angle between two l.s. planes) 
 are estimated using the full covariance matrix.  The cell esds are taken 
 into account individually in the estimation of esds in distances, angles 
 and torsion angles; correlations between esds in cell parameters are only 
 used when they are defined by crystal symmetry.  An approximate (isotropic) 
 treatment of cell esds is used for estimating esds involving l.s. planes. 
; 
loop_ 
  _geom_bond_atom_site_label_1 
  _geom_bond_atom_site_label_2 
  _geom_bond_distance 
  _geom_bond_site_symmetry_2 
  _geom_bond_publ_flag 
 S1 O2 1.4479(15) . ? 
 S1 O4 1.4499(16) . ? 
 S1 O3 1.4468(16) . ? 
 S1 C1 1.753(3) . ? 
 Mg1 O2 2.0293(15) 2_576 ? 
 Mg1 O2 2.0294(15) . ? 
 Mg1 O1 2.0645(15) 2_576 ? 
 Mg1 O1 2.0645(15) . ? 
 Mg1 O4 2.0873(16) 2_676 ? 
 Mg1 O4 2.0873(16) 1_455 ? 
 O1 H5 0.8499 . ? 
 O1 H4 0.8499 . ? 
 C1 H2 0.9600 . ? 
 C1 H1 0.9600 . ? 
 C1 H3 0.9600 . ? 
  
loop_ 
  _geom_angle_atom_site_label_1 
  _geom_angle_atom_site_label_2 
  _geom_angle_atom_site_label_3 
  _geom_angle 
  _geom_angle_site_symmetry_1 
  _geom_angle_site_symmetry_3 
  _geom_angle_publ_flag 
 O2 S1 O4 112.07(10) . . ? 
 O2 S1 C1 107.38(12) . . ? 
 O4 S1 C1 106.85(13) . . ? 
 O3 S1 O2 112.41(10) . . ? 
 O3 S1 O4 110.73(10) . . ? 
 O3 S1 C1 107.07(12) . . ? 
 O2 Mg1 O2 180.00(8) 2_576 . ? 
 O2 Mg1 O1 87.74(6) 2_576 2_576 ? 
 O2 Mg1 O1 87.74(6) . . ? 
 O2 Mg1 O1 92.26(6) . 2_576 ? 
 O2 Mg1 O1 92.26(6) 2_576 . ? 
 O2 Mg1 O4 87.57(6) 2_576 2_676 ? 
 O2 Mg1 O4 87.57(6) . 1_455 ? 
 O2 Mg1 O4 92.43(6) . 2_676 ? 
 O2 Mg1 O4 92.43(6) 2_576 1_455 ? 
 O1 Mg1 O1 180.0 2_576 . ? 
 O1 Mg1 O4 90.23(7) . 1_455 ? 
 O1 Mg1 O4 89.77(7) 2_576 1_455 ? 
 O1 Mg1 O4 90.23(7) 2_576 2_676 ? 
 O1 Mg1 O4 89.77(7) . 2_676 ? 
 O4 Mg1 O4 180.0 2_676 1_455 ? 
 S1 O2 Mg1 159.23(11) . . ? 
 Mg1 O1 H5 122.8 . . ? 
 Mg1 O1 H4 121.8 . . ? 
 H5 O1 H4 104.5 . . ? 
 S1 O4 Mg1 142.64(10) . 1_655 ? 
 S1 C1 H2 109.5 . . ? 
 S1 C1 H1 109.5 . . ? 
 S1 C1 H3 109.5 . . ? 
 H2 C1 H1 109.5 . . ? 
 H2 C1 H3 109.5 . . ? 
 H1 C1 H3 109.5 . . ? 
  
loop_ 
  _geom_torsion_atom_site_label_1 
  _geom_torsion_atom_site_label_2 
  _geom_torsion_atom_site_label_3 
  _geom_torsion_atom_site_label_4 
  _geom_torsion 
  _geom_torsion_site_symmetry_1 
  _geom_torsion_site_symmetry_2 
  _geom_torsion_site_symmetry_3 
  _geom_torsion_site_symmetry_4 
  _geom_torsion_publ_flag 
 O2 S1 O4 Mg1 16.2(2) . . . 1_655 ? 
 O4 S1 O2 Mg1 -132.3(3) . . . . ? 
 O3 S1 O2 Mg1 102.3(3) . . . . ? 
 O3 S1 O4 Mg1 142.63(18) . . . 1_655 ? 
 C1 S1 O2 Mg1 -15.2(3) . . . . ? 
 C1 S1 O4 Mg1 -101.1(2) . . . 1_655 ? 
  
_olex2_submission_special_instructions  'No special instructions were received' 
