# Supplementary material for: The New Paradigm of Ligand Substitution-Driven Enhancement of Anisotropy from SO4 Units in Short-Wavelength Region
Source: ACS Cent Sci. 2024 Nov 27;10(12):2312–20. doi: 10.1021/acscentsci.4c01401 (PMC11673188; doi:10.1021/acscentsci.4c01401)
Supplement: Supplementary file 1 — oc4c01401_si_001.zip [file oc4c01401_si_001.zip › MnS2C2O8H10.cif]

data_6788
_audit_creation_date               2024-07-24
_audit_creation_method
;
Olex2 1.3
(compiled 2020.11.12 svn.r5f609507 for OlexSys, GUI svn.r6408)
;
_shelx_SHELXL_version_number       '2018/3'
_audit_contact_author_address      ?
_audit_contact_author_email        ?
_audit_contact_author_name         ''
_audit_contact_author_phone        ?
_publ_contact_author_id_orcid      ?
_publ_section_references
;
Dolomanov, O.V., Bourhis, L.J., Gildea, R.J, Howard, J.A.K. & Puschmann, H.
 (2009), J. Appl. Cryst. 42, 339-341.

Sheldrick, G.M. (2015). Acta Cryst. C71, 3-8.
;
_chemical_name_common              ?
_chemical_name_systematic          ?
_chemical_formula_moiety           'C2 H10 Mn O8 S2'
_chemical_formula_sum              'C2 H10 Mn O8 S2'
_chemical_formula_weight           281.16
_chemical_melting_point            ?
loop_
  _atom_type_symbol
  _atom_type_description
  _atom_type_scat_dispersion_real
  _atom_type_scat_dispersion_imag
  _atom_type_scat_source
 'C' 'C' 0.0033 0.0016 'International Tables Vol C Tables 4.2.6.8 and 6.1.1.4'
 'H' 'H' 0.0000 0.0000 'International Tables Vol C Tables 4.2.6.8 and 6.1.1.4'
 'Mn' 'Mn' 0.3368 0.7283 'International Tables Vol C Tables 4.2.6.8 and 6.1.1.4'
 'O' 'O' 0.0106 0.0060 'International Tables Vol C Tables 4.2.6.8 and 6.1.1.4'
 'S' 'S' 0.1246 0.1234 'International Tables Vol C Tables 4.2.6.8 and 6.1.1.4'

_shelx_space_group_comment
;
The symmetry employed for this shelxl refinement is uniquely defined
by the following loop, which should always be used as a source of
symmetry information in preference to the above space-group names.
They are only intended as comments.
;
_space_group_crystal_system        'triclinic'
_space_group_IT_number             2
_space_group_name_H-M_alt          'P -1'
_space_group_name_Hall             '-P 1'
loop_
  _space_group_symop_operation_xyz
 'x, y, z'
 '-x, -y, -z'

_cell_length_a                     5.157(3)
_cell_length_b                     5.687(3)
_cell_length_c                     8.545(5)
_cell_angle_alpha                  77.91(2)
_cell_angle_beta                   74.92(2)
_cell_angle_gamma                  89.03(2)
_cell_volume                       236.5(2)
_cell_formula_units_Z              1
_cell_measurement_reflns_used      2070
_cell_measurement_temperature      273.15
_cell_measurement_theta_max        27.352
_cell_measurement_theta_min        2.526
_shelx_estimated_absorpt_T_max     ?
_shelx_estimated_absorpt_T_min     ?
_exptl_absorpt_coefficient_mu      1.850
_exptl_absorpt_correction_T_max    0.7456
_exptl_absorpt_correction_T_min    0.5574
_exptl_absorpt_correction_type     multi-scan
_exptl_absorpt_process_details
;
SADABS-2016/2 (Bruker,2016/2) was used for absorption correction.
wR2(int) was 0.1561 before and 0.0766 after correction.
The Ratio of minimum to maximum transmission is 0.7476.
The \l/2 correction factor is Not present.
;
_exptl_absorpt_special_details     ?
_exptl_crystal_colour              'clear light colourless'
_exptl_crystal_colour_lustre       clear
_exptl_crystal_colour_modifier     light
_exptl_crystal_colour_primary      colourless
_exptl_crystal_density_diffrn      1.975
_exptl_crystal_density_meas        ?
_exptl_crystal_density_method      ?
_exptl_crystal_description         block
_exptl_crystal_F_000               143
_exptl_crystal_size_max            0.122
_exptl_crystal_size_mid            0.102
_exptl_crystal_size_min            0.088
_exptl_transmission_factor_max     ?
_exptl_transmission_factor_min     ?
_diffrn_reflns_av_R_equivalents    0.0778
_diffrn_reflns_av_unetI/netI       0.0469
_diffrn_reflns_Laue_measured_fraction_full  0.995
_diffrn_reflns_Laue_measured_fraction_max  0.989
_diffrn_reflns_limit_h_max         6
_diffrn_reflns_limit_h_min         -6
_diffrn_reflns_limit_k_max         7
_diffrn_reflns_limit_k_min         -7
_diffrn_reflns_limit_l_max         11
_diffrn_reflns_limit_l_min         -11
_diffrn_reflns_number              7956
_diffrn_reflns_point_group_measured_fraction_full  0.995
_diffrn_reflns_point_group_measured_fraction_max  0.989
_diffrn_reflns_theta_full          25.242
_diffrn_reflns_theta_max           27.562
_diffrn_reflns_theta_min           2.526
_diffrn_ambient_temperature        273.15
_diffrn_detector_area_resol_mean   ?
_diffrn_measured_fraction_theta_full  0.995
_diffrn_measured_fraction_theta_max  0.989
_diffrn_measurement_device_type    'Bruker APEX-II CCD'
_diffrn_measurement_method         '\f and \w scans'
_diffrn_radiation_type             MoK\a
_diffrn_radiation_wavelength       0.71073
_diffrn_source                     ?
_diffrn_source_current             1.4
_diffrn_source_power               0.07
_diffrn_source_voltage             50.0
_diffrn_standards_number           0
_reflns_Friedel_coverage           0.000
_reflns_Friedel_fraction_full      .
_reflns_Friedel_fraction_max       .
_reflns_number_gt                  948
_reflns_number_total               1085
_reflns_special_details
;
 Reflections were merged by SHELXL according to the crystal
 class for the calculation of statistics and refinement.
 
 _reflns_Friedel_fraction is defined as the number of unique
 Friedel pairs measured divided by the number that would be
 possible theoretically, ignoring centric projections and
 systematic absences.
;
_reflns_threshold_expression       'I > 2\s(I)'
_computing_cell_refinement         'SAINT V8.40B (?, 2016)'
_computing_data_collection         ?
_computing_data_reduction          'SAINT V8.40B (?, 2016)'
_computing_molecular_graphics      'Olex2 1.3 (Dolomanov et al., 2009)'
_computing_publication_material    'Olex2 1.3 (Dolomanov et al., 2009)'
_computing_structure_refinement    'SHELXL 2018/3 (Sheldrick, 2015)'
_computing_structure_solution      'SHELXT 2018/2 (Sheldrick, 2018)'
_refine_diff_density_max           0.935
_refine_diff_density_min           -0.327
_refine_diff_density_rms           0.137
_refine_ls_extinction_coef         .
_refine_ls_extinction_method       none
_refine_ls_goodness_of_fit_ref     1.082
_refine_ls_hydrogen_treatment      mixed
_refine_ls_matrix_type             full
_refine_ls_number_parameters       67
_refine_ls_number_reflns           1085
_refine_ls_number_restraints       0
_refine_ls_R_factor_all            0.0421
_refine_ls_R_factor_gt             0.0366
_refine_ls_restrained_S_all        1.082
_refine_ls_shift/su_max            0.000
_refine_ls_shift/su_mean           0.000
_refine_ls_structure_factor_coef   Fsqd
_refine_ls_weighting_details      
 'w=1/[\s^2^(Fo^2^)+(0.0466P)^2^+0.1577P] where P=(Fo^2^+2Fc^2^)/3'
_refine_ls_weighting_scheme        calc
_refine_ls_wR_factor_gt            0.0897
_refine_ls_wR_factor_ref           0.0967
_refine_special_details            ?
_olex2_refinement_description
;
1. Fixed Uiso
 At 1.5 times of:
  All C(H,H,H) groups, All O(H) groups
2.a Rotating group:
 O1(H2)
2.b Idealised Me refined as rotating group:
 C1(H4,H5,H3)
;
_atom_sites_solution_hydrogens     mixed
_atom_sites_solution_primary       dual
_atom_sites_solution_secondary     ?
loop_
  _atom_site_label
  _atom_site_type_symbol
  _atom_site_fract_x
  _atom_site_fract_y
  _atom_site_fract_z
  _atom_site_U_iso_or_equiv
  _atom_site_adp_type
  _atom_site_occupancy
  _atom_site_site_symmetry_order
  _atom_site_calc_flag
  _atom_site_refinement_flags_posn
  _atom_site_refinement_flags_adp
  _atom_site_refinement_flags_occupancy
  _atom_site_disorder_assembly
  _atom_site_disorder_group
 Mn1 Mn 0.000000 1.000000 0.500000 0.02414(19) Uani 1 2 d S . P . .
 S1 S 0.42018(12) 0.68150(10) 0.72673(7) 0.0242(2) Uani 1 1 d . . . . .
 O2 O 0.2984(4) 0.7946(4) 0.5960(3) 0.0380(5) Uani 1 1 d . . . . .
 O1 O 0.0498(5) 0.7668(4) 0.3247(3) 0.0431(6) Uani 1 1 d . . . . .
 H2 H 0.180606 0.675878 0.333202 0.065 Uiso 1 1 d R U . . .
 O3 O 0.3669(5) 0.4237(4) 0.7746(3) 0.0457(6) Uani 1 1 d . . . . .
 O4 O 0.7061(4) 0.7382(5) 0.6834(3) 0.0480(6) Uani 1 1 d . . . . .
 C1 C 0.2766(9) 0.8004(7) 0.9007(4) 0.0549(9) Uani 1 1 d . . . . .
 H4 H 0.315259 0.970816 0.874716 0.082 Uiso 1 1 calc R U . . .
 H5 H 0.350044 0.725872 0.990463 0.082 Uiso 1 1 calc R U . . .
 H3 H 0.085543 0.769940 0.932455 0.082 Uiso 1 1 calc R U . . .
 H1 H -0.066(9) 0.704(8) 0.314(6) 0.057(13) Uiso 1 1 d . . . . .

loop_
  _atom_site_aniso_label
  _atom_site_aniso_U_11
  _atom_site_aniso_U_22
  _atom_site_aniso_U_33
  _atom_site_aniso_U_23
  _atom_site_aniso_U_13
  _atom_site_aniso_U_12
 Mn1 0.0252(3) 0.0241(3) 0.0246(3) -0.0050(2) -0.0095(2) 0.0018(2)
 S1 0.0228(3) 0.0228(3) 0.0255(3) -0.0029(2) -0.0057(2) 0.0015(2)
 O2 0.0318(10) 0.0466(12) 0.0367(11) -0.0030(9) -0.0160(8) 0.0078(9)
 O1 0.0522(15) 0.0407(12) 0.0506(14) -0.0246(11) -0.0275(12) 0.0161(11)
 O3 0.0643(15) 0.0231(10) 0.0528(14) -0.0056(9) -0.0224(12) -0.0020(10)
 O4 0.0263(11) 0.0609(15) 0.0483(13) 0.0118(11) -0.0131(9) -0.0033(10)
 C1 0.076(3) 0.051(2) 0.0384(17) -0.0188(15) -0.0110(17) 0.0165(18)

_geom_special_details
;
 All esds (except the esd in the dihedral angle between two l.s. planes)
 are estimated using the full covariance matrix.  The cell esds are taken
 into account individually in the estimation of esds in distances, angles
 and torsion angles; correlations between esds in cell parameters are only
 used when they are defined by crystal symmetry.  An approximate (isotropic)
 treatment of cell esds is used for estimating esds involving l.s. planes.
;
loop_
  _geom_bond_atom_site_label_1
  _geom_bond_atom_site_label_2
  _geom_bond_distance
  _geom_bond_site_symmetry_2
  _geom_bond_publ_flag
 Mn1 O2 2.145(2) . ?
 Mn1 O2 2.145(2) 2_576 ?
 Mn1 O1 2.166(2) 2_576 ?
 Mn1 O1 2.166(2) . ?
 Mn1 O4 2.198(2) 2_676 ?
 Mn1 O4 2.198(2) 1_455 ?
 S1 O2 1.452(2) . ?
 S1 O3 1.448(2) . ?
 S1 O4 1.448(2) . ?
 S1 C1 1.745(4) . ?
 O1 H2 0.8520 . ?
 O1 H1 0.74(4) . ?
 C1 H4 0.9600 . ?
 C1 H5 0.9600 . ?
 C1 H3 0.9600 . ?

loop_
  _geom_angle_atom_site_label_1
  _geom_angle_atom_site_label_2
  _geom_angle_atom_site_label_3
  _geom_angle
  _geom_angle_site_symmetry_1
  _geom_angle_site_symmetry_3
  _geom_angle_publ_flag
 O2 Mn1 O2 180.00(7) . 2_576 ?
 O2 Mn1 O1 86.67(9) 2_576 2_576 ?
 O2 Mn1 O1 93.33(9) 2_576 . ?
 O2 Mn1 O1 93.33(9) . 2_576 ?
 O2 Mn1 O1 86.67(9) . . ?
 O2 Mn1 O4 85.77(9) 2_576 2_676 ?
 O2 Mn1 O4 94.23(9) 2_576 1_455 ?
 O2 Mn1 O4 85.77(9) . 1_455 ?
 O2 Mn1 O4 94.23(9) . 2_676 ?
 O1 Mn1 O1 180.0 2_576 . ?
 O1 Mn1 O4 89.91(11) . 2_676 ?
 O1 Mn1 O4 90.09(11) . 1_455 ?
 O1 Mn1 O4 89.91(11) 2_576 1_455 ?
 O1 Mn1 O4 90.09(11) 2_576 2_676 ?
 O4 Mn1 O4 180.0 2_676 1_455 ?
 O2 S1 C1 107.50(17) . . ?
 O3 S1 O2 112.47(14) . . ?
 O3 S1 O4 110.75(15) . . ?
 O3 S1 C1 107.22(17) . . ?
 O4 S1 O2 111.95(14) . . ?
 O4 S1 C1 106.59(19) . . ?
 S1 O2 Mn1 154.18(15) . . ?
 Mn1 O1 H2 109.5 . . ?
 Mn1 O1 H1 122(4) . . ?
 H2 O1 H1 113.1 . . ?
 S1 O4 Mn1 138.18(14) . 1_655 ?
 S1 C1 H4 109.5 . . ?
 S1 C1 H5 109.5 . . ?
 S1 C1 H3 109.5 . . ?
 H4 C1 H5 109.5 . . ?
 H4 C1 H3 109.5 . . ?
 H5 C1 H3 109.5 . . ?

loop_
  _geom_torsion_atom_site_label_1
  _geom_torsion_atom_site_label_2
  _geom_torsion_atom_site_label_3
  _geom_torsion_atom_site_label_4
  _geom_torsion
  _geom_torsion_site_symmetry_1
  _geom_torsion_site_symmetry_2
  _geom_torsion_site_symmetry_3
  _geom_torsion_site_symmetry_4
  _geom_torsion_publ_flag
 O2 S1 O4 Mn1 15.5(3) . . . 1_655 ?
 O3 S1 O2 Mn1 102.8(3) . . . . ?
 O3 S1 O4 Mn1 141.9(2) . . . 1_655 ?
 O4 S1 O2 Mn1 -131.7(3) . . . . ?
 C1 S1 O2 Mn1 -15.0(4) . . . . ?
 C1 S1 O4 Mn1 -101.8(3) . . . 1_655 ?

_shelx_res_file
;
TITL 6788_a.res in P-1
    6788.res
    created by SHELXL-2018/3 at 16:59:36 on 24-Jul-2024
REM Old TITL 6788 in P-1
REM SHELXT solution in P-1: R1 0.081, Rweak 0.003, Alpha 0.031
REM <I/s> 0.000 for 0 systematic absences, Orientation as input
REM Formula found by SHELXT: C2 Mn O8 S2
CELL 0.71073 5.1574 5.687 8.5454 77.909 74.922 89.031
ZERR 1 0.0031 0.003 0.0053 0.022 0.023 0.021
LATT 1
SFAC C H Mn O S
UNIT 2 10 1 8 2

L.S. 20
PLAN  10
TEMP 0
CONF
list 4
MORE -1
BOND $H
fmap 2 53
acta
REM <olex2.extras>
REM <HklSrc "%.\\6788.hkl">
REM </olex2.extras>

WGHT    0.046600    0.157700
FVAR       1.47860
MN1   3    0.000000    1.000000    0.500000    10.50000    0.02518    0.02414 =
         0.02465   -0.00497   -0.00949    0.00185
S1    5    0.420185    0.681499    0.726729    11.00000    0.02276    0.02282 =
         0.02550   -0.00289   -0.00568    0.00149
O2    4    0.298356    0.794569    0.595955    11.00000    0.03178    0.04663 =
         0.03673   -0.00304   -0.01604    0.00780
O1    4    0.049771    0.766794    0.324668    11.00000    0.05223    0.04071 =
         0.05058   -0.02462   -0.02748    0.01607
AFIX   7
H2    2    0.180606    0.675878    0.333202    11.00000   -1.50000
AFIX   0
O3    4    0.366891    0.423702    0.774622    11.00000    0.06427    0.02311 =
         0.05278   -0.00558   -0.02241   -0.00200
O4    4    0.706098    0.738226    0.683392    11.00000    0.02626    0.06086 =
         0.04828    0.01182   -0.01310   -0.00335
C1    1    0.276607    0.800408    0.900656    11.00000    0.07628    0.05143 =
         0.03845   -0.01878   -0.01105    0.01653
AFIX 137
H4    2    0.315259    0.970816    0.874716    11.00000   -1.50000
H5    2    0.350044    0.725872    0.990463    11.00000   -1.50000
H3    2    0.085543    0.769940    0.932455    11.00000   -1.50000
AFIX   0
H1    2   -0.066275    0.703678    0.314054    11.00000    0.05715
HKLF 4


REM  6788_a.res in P-1
REM wR2 = 0.0967, GooF = S = 1.082, Restrained GooF = 1.082 for all data
REM R1 = 0.0366 for 948 Fo > 4sig(Fo) and 0.0421 for all 1085 data
REM 67 parameters refined using 0 restraints

END

WGHT      0.0466      0.1577

REM Highest difference peak  0.935,  deepest hole -0.327,  1-sigma level  0.137
Q1    1   0.1938  1.0026  0.4932  11.00000  0.05    0.94
Q2    1   0.5918  0.6945  0.7011  11.00000  0.05    0.69
Q3    1   0.2037  0.6760  0.7170  11.00000  0.05    0.57
Q4    1   0.7578  0.6948  0.7140  11.00000  0.05    0.55
Q5    1   0.1084  0.6816  0.7238  11.00000  0.05    0.53
Q6    1   0.4424  0.5375  0.7617  11.00000  0.05    0.48
Q7    1   0.5000  1.0000  0.5000  10.50000  0.05    0.47
Q8    1   0.7372  0.7183  0.6406  11.00000  0.05    0.44
Q9    1   0.6662  0.8494  0.7064  11.00000  0.05    0.41
Q10   1   0.7878  0.8172  0.6092  11.00000  0.05    0.40
;
_shelx_res_checksum                93748
_shelx_hkl_file
;
  -1   0   0   70.89    9.20
  -1   0   0   86.89    7.50
  -1   0   0   78.69    9.80
   1   0   0   82.29    8.10
   1   0   0   79.99    7.30
   1   0   0   75.99    9.70
  -2   0   0  290.87   29.80
  -2   0   0  277.07   23.40
  -2   0   0  323.27   26.30
  -2   0   0  326.87   30.20
   2   0   0  308.47   30.00
   2   0   0  280.07   24.80
   2   0   0  313.87   24.40
   2   0   0  281.07   32.20
   2   0   0  322.17   29.60
  -3   0   0 2152.58  139.89
   3   0   0 2184.98  160.38
   3   0   0 2130.99  149.88
   3   0   0 2112.69  141.89
   3   0   0 2107.09  139.39
   3   0   0 1980.90  150.18
   3   0   0 1914.11  155.78
  -4   0   0   71.79   16.40
  -4   0   0   96.49   18.90
   4   0   0  126.79   17.30
   4   0   0   86.79   16.60
   4   0   0  108.79   28.90
   4   0   0   41.40   15.70
   4   0   0  148.29   32.70
   4   0   0  105.39   23.80
  -5   0   0  164.68   31.00
  -5   0   0  211.48   23.90
   5   0   0  158.88   33.70
   5   0   0  212.28   31.00
   5   0   0  199.38   46.40
   5   0   0  142.79   51.09
   5   0   0  194.78   15.30
   5   0   0  216.88   23.20
  -6   0   0    1.70    5.00
  -6   0   0    4.40    8.10
   6   0   0    6.70    9.30
   6   0   0    0.80    3.60
   6   0   0   -1.10    4.50
   6   0   0    1.10    5.20
   6   0   0    4.80   10.20
   6   0   0   -3.20    6.40
   6  -1   0  122.69   48.80
   6  -1   0  145.89   42.60
   6  -1   0  199.38   59.89
   6  -1   0  120.19   33.10
   6  -1   0  142.99   12.40
   6  -1   0  124.79   22.60
   6  -1   0  150.08   12.90
  -6   1   0  158.38   31.10
  -6   1   0  117.69   23.10
   5  -1   0   45.30   17.30
   5  -1   0   79.39   35.20
   5  -1   0   46.10   18.70
   5  -1   0   55.09    7.10
   5  -1   0   60.99   17.70
   5  -1   0   28.70    9.40
   5  -1   0   55.89   23.30
  -5   1   0   46.60   12.40
  -5   1   0   60.99   18.30
   4  -1   0  910.91   59.39
   4  -1   0  841.02   69.89
   4  -1   0  886.11   89.49
   4  -1   0  889.41   80.29
   4  -1   0  876.81   81.89
  -4   1   0  905.41   67.39
  -4   1   0  914.01   72.79
   3  -1   0    8.10    9.00
   3  -1   0   15.90    5.60
   3  -1   0   18.90    8.90
   3  -1   0   24.20   11.00
   3  -1   0   19.70   11.00
   3  -1   0   20.40    6.90
  -3   1   0   24.70    8.80
   2  -1   0  706.93   57.79
   2  -1   0  643.14   47.50
   2  -1   0  626.24   49.10
   2  -1   0  668.23   55.79
  -2   1   0  686.73   50.29
  -2   1   0  673.03   47.50
   1  -1   0  513.45   35.30
   1  -1   0  524.25   39.70
   1  -1   0  460.95   36.00
   1  -1   0  513.75   40.60
  -1   1   0  521.45   35.20
  -1   1   0  512.65   36.60
   0  -1   0   71.19    5.10
   0  -1   0   71.19    5.30
   0  -1   0   69.09    5.50
   0   1   0   62.49    5.40
  -2  -1   0   20.30    4.90
  -2  -1   0   22.80    5.60
  -2  -1   0    9.70    4.90
   2   1   0   24.30    8.50
   2   1   0   20.80    5.10
   2   1   0   30.00    7.60
   2   1   0    5.90    4.10
   2   1   0   15.80    2.40
   2   1   0   21.60    7.60
  -3  -1   0 1373.36   96.59
  -3  -1   0 1383.56  106.49
  -3  -1   0 1511.45  100.89
  -3  -1   0 1426.86  108.49
   3   1   0 1389.96  104.09
   3   1   0 1426.26  101.59
   3   1   0 1396.06   97.69
   3   1   0 1484.85  114.29
   3   1   0 1340.47  110.59
   3   1   0 1455.35  106.39
  -4  -1   0  136.49   20.00
  -4  -1   0  105.29   21.20
   4   1   0   91.59   20.80
   4   1   0   68.09   21.70
   4   1   0  107.99   31.10
   4   1   0   99.59   14.70
   4   1   0  118.29    8.30
  -5  -1   0  243.08   35.50
   5   1   0  161.78   19.40
   5   1   0  135.99   39.20
   5   1   0  179.88   41.10
   5   1   0  213.48   37.30
  -6  -1   0  103.79   20.90
  -6  -1   0  128.19   28.30
   6   1   0  110.49   33.80
   6   1   0   99.39   26.50
   6   1   0   74.99   15.20
   6   1   0  161.08   56.39
   6   1   0   94.59   46.30
   6  -2   0  102.59   41.30
   6  -2   0  163.98   27.90
   6  -2   0  177.48   43.00
   6  -2   0  204.58   17.90
   6  -2   0  188.48   16.90
   6  -2   0  200.58   54.29
   6  -2   0  202.88   37.90
   6  -2   0  360.86   90.49
  -6   2   0  196.98   32.00
  -6   2   0  222.58   51.49
   5  -2   0  260.57   49.99
   5  -2   0  266.77   64.89
   5  -2   0  238.08   28.00
   5  -2   0  263.17   20.50
   5  -2   0  207.18   52.89
   5  -2   0  275.17   39.20
   5  -2   0  271.97   59.29
  -5   2   0  279.07   41.50
  -5   2   0  216.68   26.60
   4  -2   0   68.69   28.60
   4  -2   0   46.90   13.80
   4  -2   0   66.39   14.00
   4  -2   0   47.20    7.40
   4  -2   0  106.39   26.90
   4  -2   0   73.79   22.50
   4  -2   0   68.49   26.10
  -4   2   0   51.39   14.20
  -4   2   0   90.09   16.40
   3  -2   0  427.86   45.60
   3  -2   0  407.96   43.50
   3  -2   0  397.76   47.00
   3  -2   0  337.17   53.39
   3  -2   0  395.06   33.90
   3  -2   0  395.06   28.60
   3  -2   0  323.97   55.29
  -3   2   0  420.96   33.50
  -3   2   0  395.56   36.70
   2  -2   0  479.05   35.00
   2  -2   0  387.26   45.30
   2  -2   0  427.16   36.20
   2  -2   0  494.55   31.50
   2  -2   0  408.76   41.00
   2  -2   0  434.16   42.50
  -2   2   0  424.36   33.50
  -2   2   0  421.66   36.10
   1  -2   0  240.28   21.40
   1  -2   0  272.77   25.90
   1  -2   0  267.47   19.30
   1  -2   0  242.98   20.30
  -1   2   0  289.47   20.10
   0  -2   0 1575.64  105.29
  -2  -2   0  764.52   51.99
  -2  -2   0  735.53   50.49
  -2  -2   0  783.52   53.89
  -2  -2   0  708.73   56.79
  -2  -2   0  794.82   58.69
   2   2   0  728.03   57.99
   2   2   0  782.32   54.69
   2   2   0  678.03   55.59
   2   2   0  773.52   49.80
   2   2   0  830.22   53.69
   2   2   0  774.22   49.70
  -3  -2   0   84.89   18.80
  -3  -2   0   53.29   14.20
  -3  -2   0   90.29   15.10
   3   2   0   98.39   10.20
   3   2   0   72.79   13.60
   3   2   0   81.99   20.90
   3   2   0   83.19   18.40
   3   2   0  108.89   19.00
   3   2   0   90.39    8.80
   3   2   0   91.79    6.90
  -4  -2   0  576.34   47.70
  -4  -2   0  577.34   51.49
   4   2   0  544.85   45.70
   4   2   0  694.03   55.69
   4   2   0  614.34   56.19
   4   2   0  665.53   44.90
  -5  -2   0   17.20    9.00
  -5  -2   0   24.30    9.10
   5   2   0    6.60   10.00
   5   2   0    0.40    2.90
   5   2   0    5.60    4.90
   5   2   0   11.10    6.90
   5   2   0    8.10    4.00
  -6  -2   0  111.99   23.00
  -6  -2   0  187.38   33.70
   6   2   0  199.58   19.70
   6   2   0  136.69   29.10
   6   2   0  128.59   36.10
   6   2   0  164.98   37.00
   6   2   0  130.29   36.20
   5  -3   0  478.95   82.59
   5  -3   0  583.64   67.49
   5  -3   0  426.36   68.19
   5  -3   0  470.85   49.00
   5  -3   0  389.06   76.09
   5  -3   0  453.85   45.00
  -5   3   0  454.55   49.10
  -5   3   0  553.04   45.70
   4  -3   0   19.40   13.40
   4  -3   0   12.10    3.80
   4  -3   0    3.80    5.00
   4  -3   0    9.60   11.80
   4  -3   0   23.10   18.10
   4  -3   0   13.10    6.50
   4  -3   0   41.00   19.10
  -4   3   0   19.70    9.20
  -4   3   0   18.30    7.00
   3  -3   0  389.76   66.59
   3  -3   0  309.57   40.30
   3  -3   0  362.06   43.60
   3  -3   0  381.86   28.10
   3  -3   0  388.96   33.40
   3  -3   0  423.96   62.89
   3  -3   0  401.86   36.30
  -3   3   0  363.96   31.40
  -3   3   0  307.87   33.50
   2  -3   0  673.93   43.60
   2  -3   0  548.75   59.69
   2  -3   0  585.74   46.10
   2  -3   0  605.44   48.60
   2  -3   0  547.25   60.39
   2  -3   0  608.74   56.29
   2  -3   0  602.44   55.09
  -2   3   0  609.54   47.90
  -2   3   0  646.84   45.10
   1  -3   0  296.37   29.60
   1  -3   0  304.37   22.70
   1  -3   0  305.07   25.40
   1  -3   0  302.77   33.40
   1  -3   0  262.27   23.70
   1  -3   0  264.47   32.10
  -1   3   0  273.27   23.10
  -1   3   0  339.67   22.30
   0  -3   0 1111.19   72.59
   0  -3   0 1076.09   77.79
   0  -3   0 1031.80   72.19
   0  -3   0 1087.49   77.99
   0  -3   0 1153.38   73.39
  -1  -3   0  168.88   13.20
  -1  -3   0  169.78   13.90
  -1  -3   0  173.08   11.80
  -1  -3   0  169.88   14.40
  -1  -3   0  165.88   12.20
  -2  -3   0 1547.85  101.39
  -2  -3   0 1575.84  102.59
  -2  -3   0 1532.15  100.79
  -2  -3   0 1523.75  100.79
  -2  -3   0 1542.75  106.69
  -3  -3   0    7.50    4.70
  -3  -3   0   16.90    8.00
  -3  -3   0   11.00    6.80
  -3  -3   0   16.50    5.10
   3   3   0   16.20    5.30
   3   3   0    2.50    3.50
   3   3   0   11.40    6.50
   3   3   0   11.90    3.30
  -4  -3   0   33.40    8.90
  -4  -3   0   33.80   10.70
   4   3   0   49.90   13.50
   4   3   0   52.29   11.30
  -5  -3   0  280.37   32.30
  -5  -3   0  273.57   28.40
   5   3   0  272.57   20.40
   5   3   0  307.07   31.10
   5   3   0  290.37   44.20
   5   3   0  228.98   41.70
   5   3   0  181.58   32.60
   5  -4   0   -2.40    4.80
   5  -4   0   -2.10    3.80
   5  -4   0    0.80    2.60
   5  -4   0   -1.30    4.50
   5  -4   0    0.30    2.50
   5  -4   0   -2.40    5.50
   5  -4   0    1.80    5.70
   5  -4   0   -1.00    2.50
  -5   4   0   -1.10    3.20
  -5   4   0   -1.70    2.90
   4  -4   0  940.41  101.69
   4  -4   0  785.52   97.49
   4  -4   0  991.20   92.09
   4  -4   0  894.01   77.29
   4  -4   0  957.60   93.09
   4  -4   0  870.61   73.49
  -4   4   0 1042.40   72.59
  -4   4   0  966.80   77.59
   3  -4   0    4.70    7.00
   3  -4   0    9.10   10.40
   3  -4   0    2.10    3.50
   3  -4   0   -0.20    2.40
   3  -4   0    8.30    4.00
   3  -4   0   -1.00    1.40
   3  -4   0    3.00    4.80
   3  -4   0   10.40    4.10
  -3   4   0    2.60    3.90
   2  -4   0  754.42   53.79
   2  -4   0  753.92   56.89
   2  -4   0  644.24   57.89
   2  -4   0  772.02   68.79
   2  -4   0  708.93   66.29
   2  -4   0  732.63   75.09
   2  -4   0  829.92   55.39
   2  -4   0  698.23   73.09
  -2   4   0  733.23   56.79
  -2   4   0  864.51   54.59
   1  -4   0  399.16   38.20
   1  -4   0  358.66   31.80
   1  -4   0  308.47   39.20
   1  -4   0  389.26   30.40
   1  -4   0  420.96   43.70
   1  -4   0  387.26   29.70
  -1   4   0  390.56   27.50
  -1   4   0  405.16   26.80
   0  -4   0  799.82   62.19
   0  -4   0  795.82   62.89
   0  -4   0  773.82   55.99
   0  -4   0  809.72   54.79
   0  -4   0  886.41   57.69
  -1  -4   0  741.53   48.50
  -1  -4   0  685.63   49.80
  -1  -4   0  718.03   46.70
  -1  -4   0  642.04   50.29
  -1  -4   0  757.22   46.90
  -2  -4   0   58.59    6.90
  -2  -4   0   61.19    9.30
  -2  -4   0   65.49    9.30
  -2  -4   0   60.49   10.40
  -2  -4   0   47.50    5.70
  -3  -4   0 1048.90   77.89
  -3  -4   0 1133.69   76.39
  -3  -4   0 1147.19   84.69
  -4  -4   0    4.70    3.90
  -4  -4   0    1.00    2.80
  -5  -4   0   27.00   11.00
  -5  -4   0   49.20   12.40
   4  -5   0   21.00   14.80
   4  -5   0   30.70   27.10
   4  -5   0   27.30    8.00
   4  -5   0   23.50    9.40
   4  -5   0   42.80   10.60
   4  -5   0   32.00   19.40
   4  -5   0    9.80    8.80
   4  -5   0   33.20   18.10
  -4   5   0   28.90   11.50
  -4   5   0   21.50   10.90
   3  -5   0  454.45   53.09
   3  -5   0  301.27   58.79
   3  -5   0  395.46   34.30
   3  -5   0  422.76   50.39
   3  -5   0  434.26   76.79
   3  -5   0  366.06   39.60
   3  -5   0  400.56   37.80
  -3   5   0  389.36   37.20
  -3   5   0  454.45   34.80
   2  -5   0   72.39   20.20
   2  -5   0   73.29   15.70
   2  -5   0   91.89   15.80
   2  -5   0  106.59   29.40
   2  -5   0  106.69   25.30
  -2   5   0   99.29   13.90
   1  -5   0  732.93   58.79
   1  -5   0  695.13   69.89
   1  -5   0  678.43   69.79
   1  -5   0  854.41   58.39
   1  -5   0  822.72   67.59
   1  -5   0  789.02   66.19
   1  -5   0  804.32   57.29
   1  -5   0  832.92   57.79
   0  -5   0  108.29   12.00
   0  -5   0  102.29   18.60
   0  -5   0   94.89   14.10
   0  -5   0  106.99   18.30
   0  -5   0   86.49    9.80
   0  -5   0  116.79   18.90
   0  -5   0   98.59   11.20
  -1  -5   0  168.18   13.40
  -1  -5   0  172.78   14.50
  -1  -5   0  164.28   16.60
  -1  -5   0  188.48   18.00
  -1  -5   0  204.58   15.60
  -2  -5   0  176.38   12.80
  -2  -5   0  141.99   13.70
  -2  -5   0  147.29   12.30
  -2  -5   0  153.78   16.00
  -2  -5   0  140.89   15.40
  -3  -5   0   56.39   10.90
  -3  -5   0   65.29   11.30
  -4  -5   0  171.28   19.80
  -4  -5   0  164.68   18.20
   3  -6   0  109.39   29.20
   3  -6   0  140.29   21.10
   3  -6   0   57.69   26.20
   3  -6   0  102.79   19.90
   3  -6   0   71.49   18.40
   3  -6   0  164.78   42.70
  -3   6   0  103.89   18.70
  -3   6   0   99.49   14.30
   2  -6   0   92.89   25.80
   2  -6   0   84.19   15.30
   2  -6   0   71.29   24.70
   2  -6   0   66.59   21.20
   2  -6   0   77.69   15.60
   2  -6   0   69.99   21.30
   2  -6   0   87.29   26.90
   1  -6   0    6.80    5.30
   1  -6   0   16.90   10.60
   1  -6   0    6.40    4.60
   1  -6   0    3.50    3.60
   1  -6   0    5.30    6.30
   1  -6   0   11.50   10.10
   1  -6   0    3.20    3.90
   0  -6   0  146.39   23.30
   0  -6   0  180.38   19.70
   0  -6   0  170.28   16.60
   0  -6   0  180.88   17.20
   0  -6   0  188.48   21.00
   0  -6   0  217.78   32.40
   0  -6   0  177.58   19.40
   0  -6   0  172.58   23.70
  -1  -6   0    9.60    5.30
  -1  -6   0    5.90    2.10
  -1  -6   0   11.80    3.20
  -1  -6   0    7.70    4.80
  -2  -6   0  203.78   22.30
  -2  -6   0  198.08   20.00
  -3  -6   0    6.80    2.90
  -3  -6   0    7.30    5.00
  -3  -6   0    6.00    2.90
   1  -7   0    6.60    4.80
   1  -7   0   21.70   12.60
   1  -7   0    7.40    7.60
   1  -7   0   15.00    6.90
   1  -7   0   -0.80    2.40
   1  -7   0    2.90    4.90
   1  -7   0   14.40   11.00
   0  -7   0   75.09   16.00
   0  -7   0   74.99   11.10
   0  -7   0   63.09   11.40
   0  -7   0   78.19   14.80
   0  -7   0   60.19   14.30
  -1  -7   0   79.29    6.90
  -1  -7   0   78.79   16.30
  -1  -7   0   74.99    7.90
   0  -7   1   19.80    5.40
   0  -7   1   24.00    6.00
   0  -7   1   32.40    6.60
   0  -7   1   20.30    8.20
   1  -7   1  129.89   27.60
   1  -7   1  170.98   33.50
   1  -7   1  111.79   23.50
   1  -7   1  130.39   18.50
   1  -7   1  123.69   21.50
  -2  -6   1   46.30   11.60
  -2  -6   1   63.19   11.20
  -1  -6   1   44.30   10.00
  -1  -6   1   50.89   10.60
   0  -6   1  206.38   18.00
   0  -6   1  195.08   18.20
   0  -6   1  211.18   21.50
   0  -6   1  192.58   21.60
   0  -6   1  216.88   21.30
   1  -6   1    3.80    4.10
   1  -6   1    8.50    8.10
   1  -6   1    8.40    4.20
   1  -6   1    6.00    4.40
   1  -6   1    5.60    5.40
   1  -6   1    2.50    5.30
   1  -6   1    4.80    5.40
   1  -6   1   -0.90    2.60
   2  -6   1  294.07   31.90
   2  -6   1  340.77   53.29
   2  -6   1  292.67   29.20
   2  -6   1  309.57   55.09
   2  -6   1  258.47   48.30
   2  -6   1  328.77   40.20
  -3   6  -1   -2.00    3.60
  -3   6  -1    0.50    2.30
   3  -6   1   -1.70    2.60
   3  -6   1    0.10    6.10
   3  -6   1    1.30    4.50
   3  -6   1   -1.50    3.00
   3  -6   1   -1.20    2.90
   3  -6   1    0.90    3.00
   3  -6   1   -1.50    3.90
  -4  -5   1  143.99   21.70
  -4  -5   1  146.19   20.20
  -3  -5   1   -0.90    1.20
  -3  -5   1    3.40    3.00
  -3  -5   1    2.80    3.20
  -2  -5   1  413.16   32.50
  -2  -5   1  404.06   31.70
  -1  -5   1   39.20    8.40
   0  -5   1  507.25   37.60
   0  -5   1  435.46   34.60
   0  -5   1  445.66   37.60
   0  -5   1  484.35   36.20
   0  -5   1  427.36   37.90
   0  -5   1  471.05   36.60
   0  -5   1  483.65   41.10
   0  -5   1  484.85   33.80
   1  -5   1   85.59   14.30
   1  -5   1   49.99   13.40
   1  -5   1   86.49   19.50
   1  -5   1   68.29   19.10
   1  -5   1   66.49   12.40
   1  -5   1   69.69   21.20
   1  -5   1   71.09   11.80
   1  -5   1   63.09   10.90
  -2   5  -1  174.08   14.40
  -2   5  -1  170.98   13.80
   2  -5   1  160.78   18.70
   2  -5   1  196.58   43.30
   2  -5   1  164.28   30.40
   2  -5   1  157.58   42.60
  -3   5  -1  581.14   46.80
  -3   5  -1  664.43   45.10
   3  -5   1  585.14   45.70
   3  -5   1  502.25   58.79
   3  -5   1  550.84   48.10
   3  -5   1  524.95   43.70
   3  -5   1  600.14   72.69
   3  -5   1  565.04   62.79
   3  -5   1  566.34   70.49
   3  -5   1  514.65   50.59
  -4   5  -1   26.60   10.60
   4  -5   1   31.40   16.60
   4  -5   1   25.10   16.40
   4  -5   1   28.80   15.70
   4  -5   1   36.30   11.80
   4  -5   1   31.60   13.40
   4  -5   1    5.70   10.00
  -4  -4   1  134.29   18.40
  -4  -4   1   98.19   18.90
  -3  -4   1  124.79   14.50
  -3  -4   1  110.59   11.20
  -3  -4   1  113.89   12.30
  -2  -4   1   12.70    3.70
  -2  -4   1   10.80    3.90
  -2  -4   1   25.90    5.30
  -2  -4   1   20.00    3.80
  -1  -4   1  621.24   44.60
  -1  -4   1  619.64   43.80
   0  -4   1   13.30    3.20
   0  -4   1   10.80    5.40
   0  -4   1   12.10    4.40
   0  -4   1   10.50    5.20
   0  -4   1   17.40    4.60
   0  -4   1   12.00    4.30
   0  -4   1   13.00    4.70
   1  -4   1 1883.11  130.09
   1  -4   1 1681.33  118.59
   1  -4   1 1851.21  128.59
   1  -4   1 1804.42  119.29
  -2   4  -1   10.70    4.60
  -2   4  -1    6.90    3.30
   2  -4   1   10.70    5.30
   2  -4   1    9.50    7.10
   2  -4   1   13.60   11.00
   2  -4   1    2.10    3.00
   2  -4   1   -0.30    2.60
   2  -4   1    8.80    4.10
   3  -4   1  131.49   30.70
   3  -4   1  220.58   23.50
   3  -4   1  266.27   27.90
   3  -4   1  262.17   40.60
   3  -4   1  275.87   43.90
   3  -4   1  180.88   40.20
  -4   4  -1  615.34   48.90
  -4   4  -1  630.94   53.79
   4  -4   1  463.85   76.59
   4  -4   1  536.95   65.09
   4  -4   1  514.65   62.29
   4  -4   1  624.24   44.60
   4  -4   1  408.56   77.19
   4  -4   1  651.73   56.39
  -5   4  -1   -1.90    3.00
  -5   4  -1    1.70    4.50
   5  -4   1   17.90   17.70
   5  -4   1    7.40    6.00
   5  -4   1    0.70    5.00
   5  -4   1    1.90    3.20
   5  -4   1   12.20   14.50
   5  -4   1    1.90    5.90
   5  -4   1   -0.90    3.70
   5   3  -1  147.69   26.30
   5   3  -1  196.38   22.70
   5   3  -1  208.98   33.00
  -5  -3   1  176.38   29.60
  -5  -3   1  201.28   23.20
   4   3  -1   42.60   14.50
  -4  -3   1   36.90    9.50
   3   3  -1 1171.88   77.69
   3   3  -1 1184.98   78.49
  -3  -3   1 1120.79   80.69
  -3  -3   1 1006.80   76.89
  -2  -3   1   23.80    4.30
  -2  -3   1   21.90    4.50
  -2  -3   1   20.50    4.30
  -2  -3   1   21.70    5.30
  -1  -3   1    3.50    1.70
  -1  -3   1    1.30    1.20
  -1  -3   1    3.10    1.50
  -1   3  -1  108.09    9.10
  -1   3  -1  102.39    8.40
   1  -3   1   89.89   12.90
   1  -3   1   81.39    9.60
   1  -3   1   84.19   15.80
   1  -3   1  101.39    9.80
   1  -3   1  100.49   17.80
  -2   3  -1  418.96   31.90
   2  -3   1  401.76   33.10
   2  -3   1  422.86   42.90
   2  -3   1  416.46   41.20
  -3   3  -1    1.20    3.40
  -3   3  -1    1.30    2.40
   3  -3   1    1.90    3.30
   3  -3   1    2.50    3.30
   3  -3   1   -1.40    1.30
   3  -3   1   -1.80    1.70
  -4   3  -1  535.55   48.20
  -4   3  -1  533.75   43.60
   4  -3   1  600.94   60.49
   4  -3   1  447.06   46.50
   4  -3   1  507.85   44.50
   4  -3   1  375.46   67.29
   4  -3   1  546.45   67.99
   4  -3   1  528.35   59.49
   4  -3   1  509.15   37.90
  -5   3  -1   21.50    8.60
  -5   3  -1   17.20   10.00
   5  -3   1   27.20   16.50
   5  -3   1   31.70   13.00
   5  -3   1    6.40    8.30
   5  -3   1    3.90    7.10
   5  -3   1   18.40    8.30
   5  -3   1   43.90   26.70
   5  -3   1   23.90    7.10
  -6   3  -1   -0.70    3.60
  -6   3  -1    1.20    5.50
   6  -3   1    4.10   11.20
   6  -3   1   -1.80    6.00
   6  -3   1    6.40   14.00
   6  -3   1    1.40    5.30
   6  -3   1    4.90   11.70
   6  -3   1   12.30    8.10
   5   2  -1  140.19   30.00
   5   2  -1  135.89   27.30
   5   2  -1  170.38   40.50
   5   2  -1  163.48   34.50
   5   2  -1  181.88   17.60
   5   2  -1  154.58   17.70
  -5  -2   1  152.98   23.80
  -5  -2   1  203.38   33.20
   4   2  -1  568.34   52.09
   4   2  -1  530.05   48.60
   4   2  -1  534.75   38.90
  -4  -2   1  490.25   46.20
  -4  -2   1  487.55   42.10
   3   2  -1   53.39   14.50
   3   2  -1   71.79   18.90
   3   2  -1   49.99    6.10
   3   2  -1   57.79    6.70
   3   2  -1   61.49   12.70
  -3  -2   1   54.99   10.10
   2   2  -1 2112.19  136.59
   2   2  -1 2113.89  138.79
  -2  -2   1 1980.20  134.99
  -2  -2   1 1997.60  133.29
  -1  -2   1  365.26   24.90
  -1  -2   1  371.86   29.50
  -1  -2   1  381.36   25.80
  -1  -2   1  354.46   24.70
  -1  -2   1  392.26   25.60
   0  -2   1  106.09   10.00
   0  -2   1  116.59    8.40
   0  -2   1  120.59   10.60
  -1   2  -1  230.28   17.60
   1  -2   1  216.48   17.20
   1  -2   1  214.58   21.90
   1  -2   1  189.18   20.60
  -2   2  -1  678.03   50.49
  -2   2  -1  638.94   47.80
   2  -2   1  636.94   56.79
   2  -2   1  693.43   48.90
   2  -2   1  715.73   57.19
   2  -2   1  662.13   51.09
  -3   2  -1  174.28   20.80
  -3   2  -1  187.38   18.90
   3  -2   1  221.98   37.80
   3  -2   1  184.38   19.30
   3  -2   1  142.79   27.80
   3  -2   1  199.68   21.90
  -4   2  -1   91.39   20.00
  -4   2  -1   78.19   14.60
   4  -2   1   57.79   23.50
   4  -2   1  100.69   20.20
   4  -2   1  108.09   18.50
   4  -2   1   83.19   21.90
   4  -2   1   68.99   19.20
  -5   2  -1  559.74   49.30
  -5   2  -1  630.24   56.49
   5  -2   1  585.34   41.30
   5  -2   1  582.74   50.29
   5  -2   1  615.94   92.69
   5  -2   1  612.64   66.09
   5  -2   1  462.25   51.29
  -6   2  -1    4.40    6.30
  -6   2  -1   18.30    9.90
   6  -2   1    1.00    3.00
   6  -2   1   -1.70    3.40
   6  -2   1    0.60    2.20
   6  -2   1    0.50    5.60
   6  -2   1    5.00   11.60
   6  -2   1    0.80    6.40
   6  -2   1    2.90    7.30
   6   1  -1  273.07   56.69
   6   1  -1  260.27   46.30
   6   1  -1  180.68   49.40
  -6  -1   1  169.58   29.30
  -6  -1   1  239.68   41.40
   5   1  -1    7.30    9.90
   5   1  -1   22.50    9.90
   5   1  -1    0.30    3.20
   5   1  -1    9.60    5.50
   5   1  -1    8.80    8.10
   5   1  -1    8.20   12.60
  -5  -1   1    5.60    6.20
  -5  -1   1   25.50   10.30
   4   1  -1  445.16   52.09
   4   1  -1  451.45   46.20
   4   1  -1  401.96   46.10
  -4  -1   1  418.66   36.60
  -4  -1   1  438.46   41.50
   3   1  -1   44.90   13.30
   3   1  -1   45.20   13.90
   3   1  -1   43.30    8.90
   3   1  -1   38.30   12.40
   3   1  -1   23.40   13.30
  -3  -1   1   52.99   10.30
  -3  -1   1   28.30    8.60
   2   1  -1 2314.37  157.98
   2   1  -1 2330.07  156.38
   2   1  -1 2205.88  152.98
  -2  -1   1 2147.79  148.19
  -1  -1   1 4593.34  395.96
   0   1  -1  120.39   10.20
   0   1  -1  143.99   11.10
   0  -1   1  129.09    9.60
   0  -1   1  151.58    9.90
   0  -1   1  138.59   11.00
   0  -1   1  154.38   14.80
   1  -1   1 8604.14  745.43
  -2   1  -1  623.44   47.90
  -2   1  -1  700.33   55.09
  -2   1  -1  626.74   45.90
   2  -1   1  635.14   48.30
   2  -1   1  595.24   52.99
   2  -1   1  651.93   46.20
   2  -1   1  680.73   53.49
  -3   1  -1  787.22   54.59
  -3   1  -1  732.83   65.49
  -3   1  -1  672.53   56.39
  -3   1  -1  772.42   65.19
   3  -1   1  655.93   53.19
   3  -1   1  788.22   66.19
   3  -1   1  729.73   63.49
  -4   1  -1   58.89   13.30
  -4   1  -1   74.69   16.80
   4  -1   1   85.39   23.30
   4  -1   1   82.89   22.20
   4  -1   1   83.39   18.00
  -5   1  -1   55.09   15.70
  -5   1  -1   42.70   12.00
   5  -1   1   62.69   23.90
   5  -1   1   41.20   11.30
   5  -1   1   59.99   25.90
   5  -1   1   17.60   10.30
   5  -1   1   48.00   14.60
   5  -1   1   33.70   14.60
  -6   1  -1  309.67   34.50
   6  -1   1  340.47   56.39
   6  -1   1  264.17   59.69
   6  -1   1  381.66   35.90
   6  -1   1  259.57   40.80
   6  -1   1  153.08   45.50
   6  -1   1  336.67   60.09
   6  -1   1  336.27   24.30
   6   0  -1   58.39   23.40
   6   0  -1   27.40    9.90
   6   0  -1    8.20   11.40
   6   0  -1   24.20   19.00
   6   0  -1   52.49   16.40
   6   0  -1   28.90   19.40
  -6   0   1   30.80   12.50
  -6   0   1   17.50   12.70
   5   0  -1  181.08   40.50
   5   0  -1  164.88   41.30
   5   0  -1  118.69   29.20
   5   0  -1  128.19   48.90
   5   0  -1   95.79   18.10
  -5   0   1  213.88   35.50
  -5   0   1  110.99   20.30
   4   0  -1   22.40   13.60
   4   0  -1   30.50    8.90
   4   0  -1   22.30   11.90
   4   0  -1   18.60   12.20
   4   0  -1   21.00    2.20
   4   0  -1   12.00    8.90
   4   0  -1    8.70    5.40
  -4   0   1    4.90    5.50
  -4   0   1   14.30    6.40
   3   0  -1 2116.39  147.39
   3   0  -1 2036.00  148.39
   3   0  -1 1895.61  136.89
   3   0  -1 2094.79  135.89
   3   0  -1 2051.69  156.28
   3   0  -1 2005.20  153.88
  -3   0   1 1991.10  135.59
  -3   0   1 2020.50  139.79
   2   0  -1  344.77   21.30
   2   0  -1  324.77   31.50
   2   0  -1  344.77   21.10
   2   0  -1  307.57   31.80
   2   0  -1  297.57   35.00
   2   0  -1  317.37   26.50
   2   0  -1  293.77   34.00
   2   0  -1  318.17   25.50
  -2   0   1  310.97   25.30
  -2   0   1  277.37   26.80
   1   0  -1 3861.71  382.16
  -1   0   1 3968.10  377.36
   0   0   1 4135.69  334.77
  -1   0  -1   10.30    2.70
  -1   0  -1   16.30    4.00
  -1   0  -1   14.70    5.00
   1   0   1   10.00    3.60
   1   0   1    8.90    2.30
   1   0   1    7.30    2.80
   1   0   1    8.80    3.40
  -2   0  -1 4444.66  551.84
   2   0   1 5059.59  572.64
  -3   0  -1   40.80   10.70
  -3   0  -1   46.00   20.70
  -3   0  -1   33.60   12.40
  -3   0  -1   35.20    8.00
   3   0   1   30.10    7.00
   3   0   1   36.00   11.10
   3   0   1   49.60   11.10
   3   0   1   44.00   13.50
  -4   0  -1 1443.06  112.39
  -4   0  -1 1371.16  101.49
  -4   0  -1 1433.06  114.19
  -4   0  -1 1354.56   97.29
   4   0   1 1256.47   98.79
   4   0   1 1403.16   96.29
   4   0   1 1468.15  114.29
   4   0   1 1283.57  117.59
   4   0   1 1308.07  107.59
  -5   0  -1    4.10    4.70
  -5   0  -1    6.40    6.30
   5   0   1   23.20   16.40
   5   0   1   38.20   21.00
   5   0   1    1.00    6.10
   5   0   1   23.40   13.10
   5   0   1   11.80    8.40
   5   0   1   14.70    6.10
  -6   0  -1   62.19   16.50
  -6   0  -1   45.20   16.30
   6   0   1   16.40   15.70
   6   0   1   50.09    5.50
   6   0   1   22.30   12.60
   6   0   1   69.59   30.30
   6   0   1   39.60   11.80
   6   0   1   40.30   17.60
   6   0   1   48.60   22.10
   6  -1  -1    2.20    1.90
   6  -1  -1    2.80   10.00
   6  -1  -1    2.60    6.60
   6  -1  -1    0.90    3.90
   6  -1  -1   -0.90    4.40
   6  -1  -1    2.70    7.20
   6  -1  -1    5.50    8.30
  -6   1   1    0.90    5.50
  -6   1   1    9.00    9.20
   5  -1  -1  101.99   27.70
   5  -1  -1   80.29    7.90
   5  -1  -1   89.49    8.50
   5  -1  -1   96.99   18.60
   5  -1  -1  109.49   35.30
   5  -1  -1  105.99   32.50
   5  -1  -1   91.99   20.60
   5  -1  -1   53.39   26.70
  -5   1   1   70.19   20.70
  -5   1   1   88.49   18.60
   4  -1  -1  326.07   47.80
   4  -1  -1  295.87   21.00
   4  -1  -1  262.37   29.50
   4  -1  -1  357.16   55.79
   4  -1  -1  220.98   46.70
   4  -1  -1  290.47   28.60
   4  -1  -1  303.67   21.50
  -4   1   1  286.97   28.00
  -4   1   1  255.17   31.40
   3  -1  -1   10.70    7.00
   3  -1  -1    0.50    4.10
   3  -1  -1   11.30    6.60
   3  -1  -1   10.20    2.70
   3  -1  -1    7.90    3.90
   3  -1  -1    3.40    4.10
   3  -1  -1    1.40    4.00
   2  -1  -1  664.53   41.90
   2  -1  -1  642.44   41.40
   2  -1  -1  639.44   53.89
   2  -1  -1  641.14   54.89
   2  -1  -1  658.63   59.39
   2  -1  -1  603.94   47.10
   2  -1  -1  574.54   45.30
   2  -1  -1  568.44   57.89
  -2   1   1  612.84   45.20
   1  -1  -1  972.40   71.29
   1  -1  -1  953.10   60.69
   1  -1  -1  913.51   69.79
   1  -1  -1  885.11   61.49
  -1   1   1  860.91   61.69
  -1   1   1  833.62   69.69
  -1   1   1  838.42   69.19
   0  -1  -1 8398.46  632.54
   0   1   1 8398.96  634.74
  -1  -1  -1   23.60    5.20
  -1  -1  -1   25.70    4.00
  -1  -1  -1   18.10    4.80
  -1  -1  -1   29.60    5.00
   1   1   1   24.50    3.50
   1   1   1   35.60    4.60
   1   1   1   43.30    7.60
   1   1   1   24.80    5.20
   1   1   1   27.40    4.80
  -2  -1  -1  159.88   19.60
  -2  -1  -1  158.48   16.00
  -2  -1  -1  176.28   15.00
  -2  -1  -1  129.79   21.20
   2   1   1  196.98   27.60
   2   1   1  169.68   18.80
   2   1   1  206.98   17.70
  -3  -1  -1 2270.37  159.28
  -3  -1  -1 2210.18  149.79
  -3  -1  -1 2262.87  157.68
  -3  -1  -1 2162.78  146.59
   3   1   1 2160.18  148.19
  -4  -1  -1   53.89   11.90
  -4  -1  -1   36.90   11.50
  -4  -1  -1   40.70   16.90
  -4  -1  -1   32.60   13.40
   4   1   1   50.19   18.70
   4   1   1   46.80   12.00
   4   1   1   36.80    8.30
   4   1   1   71.39   20.40
  -5  -1  -1  240.58   26.50
  -5  -1  -1  239.98   36.00
   5   1   1  267.17   25.20
   5   1   1  241.58   18.50
   5   1   1  182.18   41.50
   5   1   1  252.97   43.90
  -6  -1  -1   -1.30    3.30
  -6  -1  -1   -0.40    3.70
   6   1   1    2.60    5.40
   6   1   1    2.00    3.40
   6   1   1    6.80   11.10
   6   1   1   17.20   17.40
   6   1   1   -1.80    3.40
   6  -2  -1  300.97   33.40
   6  -2  -1  174.88   33.00
   6  -2  -1  253.07   21.30
   6  -2  -1  273.27   71.29
   6  -2  -1  171.28   44.90
   6  -2  -1  316.47   59.59
   6  -2  -1  294.77   66.09
  -6   2   1  295.17   39.00
  -6   2   1  325.47   50.49
   5  -2  -1    1.40    2.00
   5  -2  -1   -0.60    2.50
   5  -2  -1    0.70    1.90
   5  -2  -1   -0.60    4.10
   5  -2  -1    0.60    3.80
   5  -2  -1   -1.80    2.40
   5  -2  -1   -0.60    4.00
   5  -2  -1    0.60    4.10
  -5   2   1   -1.20    3.20
  -5   2   1    2.90    4.50
   4  -2  -1  555.74   61.39
   4  -2  -1  533.85   50.49
   4  -2  -1  401.36   70.69
   4  -2  -1  645.64   66.29
   4  -2  -1  566.34   48.90
   4  -2  -1  610.64   41.70
   4  -2  -1  589.54   70.79
   4  -2  -1  612.74   41.00
  -4   2   1  621.24   48.50
  -4   2   1  556.14   53.09
   3  -2  -1  119.39   11.00
   3  -2  -1  197.38   36.70
   3  -2  -1  117.59   17.80
   3  -2  -1  119.49   25.60
   3  -2  -1  173.18   23.70
   3  -2  -1  131.09   11.80
   3  -2  -1  141.09   33.20
   3  -2  -1   78.29   23.70
  -3   2   1  175.08   26.10
  -3   2   1  121.59   17.60
   2  -2  -1  264.97   19.60
   2  -2  -1  225.48   22.40
   2  -2  -1  231.58   23.90
   2  -2  -1  284.67   36.20
   2  -2  -1  292.77   20.40
   2  -2  -1  257.37   30.90
  -2   2   1  270.47   22.60
   1  -2  -1 1212.38   95.29
   1  -2  -1 1328.37   81.49
   1  -2  -1 1178.58   84.59
  -1   2   1 1236.68   84.89
   0  -2  -1    0.80    3.10
   0  -2  -1    3.30    1.70
   0  -2  -1    6.40    2.40
   0  -2  -1   12.40    3.00
   0  -2  -1    2.40    3.70
   0  -2  -1    4.30    2.40
   0   2   1    6.60    2.00
   0   2   1    2.30    2.50
   0   2   1    9.40    2.40
   0   2   1    3.40    1.80
   0   2   1    3.30    1.90
   0   2   1    5.00    4.00
  -1  -2  -1 1012.20   66.89
  -1  -2  -1  993.00   67.09
  -1  -2  -1 1100.69   69.89
   1   2   1  960.80   68.79
   1   2   1 1023.80   69.29
  -2  -2  -1    1.70    2.10
  -2  -2  -1    0.10    1.30
  -2  -2  -1    0.10    1.00
  -2  -2  -1    0.70    1.50
   2   2   1   -0.60    0.90
   2   2   1    0.30    1.60
   2   2   1    0.00    0.70
   2   2   1    0.30    1.20
   2   2   1    1.00    1.20
  -3  -2  -1  405.56   33.60
  -3  -2  -1  457.55   42.50
  -3  -2  -1  403.76   42.00
  -3  -2  -1  395.06   35.70
   3   2   1  393.16   33.40
   3   2   1  473.05   31.70
   3   2   1  450.25   39.40
   3   2   1  469.75   30.10
   3   2   1  395.56   42.90
  -4  -2  -1   20.40   10.80
  -4  -2  -1   21.30    8.70
  -4  -2  -1    6.80    6.50
  -4  -2  -1   15.80    6.20
   4   2   1   20.20   10.40
   4   2   1   22.20    4.00
   4   2   1   18.00    7.00
   4   2   1   21.00    5.70
   4   2   1   18.30   13.60
   4   2   1   20.10    8.90
   4   2   1   21.20    3.60
  -5  -2  -1   31.70   15.70
  -5  -2  -1   38.60   15.30
  -5  -2  -1   52.39   15.00
  -5  -2  -1   68.99   15.00
   5   2   1   41.00   18.20
   5   2   1   26.80   14.60
   5   2   1   40.10   14.80
   5   2   1   54.49    5.00
   5   2   1   52.39   10.00
   5   2   1   32.50   16.00
   5   2   1   51.69   18.10
   5   2   1   49.50    4.70
  -6  -2  -1  154.38   29.10
  -6  -2  -1  156.58   26.10
   6   2   1  131.79   21.80
   6   2   1   96.09   30.50
   6   2   1  190.58   35.00
   6   2   1  104.19   32.00
   6   2   1  191.58   39.90
   5  -3  -1  303.37   25.20
   5  -3  -1  310.67   34.30
   5  -3  -1  309.07   56.99
   5  -3  -1  341.67   26.60
   5  -3  -1  174.48   39.60
   5  -3  -1  326.07   71.99
   5  -3  -1  336.17   66.59
   5  -3  -1  315.27   37.30
  -5   3   1  312.87   32.80
  -5   3   1  372.76   41.10
   4  -3  -1   -0.30    2.40
   4  -3  -1   -0.80    1.10
   4  -3  -1    1.40    5.40
   4  -3  -1    1.80    5.30
   4  -3  -1   -0.40    1.70
   4  -3  -1    7.00    8.80
   4  -3  -1    1.30    5.00
   4  -3  -1    0.80    4.00
  -4   3   1    4.50    4.50
  -4   3   1   -0.60    2.90
   3  -3  -1  870.81   79.19
   3  -3  -1  796.52   84.89
   3  -3  -1  883.21   59.69
   3  -3  -1 1005.90   84.79
   3  -3  -1  777.22   68.49
   3  -3  -1  936.21   90.49
   3  -3  -1  937.31   60.79
   3  -3  -1  825.22   65.59
  -3   3   1  746.23   67.39
  -3   3   1  898.31   64.29
   2  -3  -1  488.35   40.50
   2  -3  -1  484.45   38.60
   2  -3  -1  389.86   50.49
   2  -3  -1  453.45   47.80
   2  -3  -1  496.85   34.80
   2  -3  -1  455.95   52.29
  -2   3   1  471.75   40.30
  -2   3   1  523.95   37.30
   1  -3  -1 2051.29  124.89
   1  -3  -1 1849.21  128.09
   1  -3  -1 1916.41  141.39
   1  -3  -1 1885.31  140.49
  -1   3   1 1832.82  127.39
   0  -3  -1    6.80    4.90
   0  -3  -1    9.50    6.80
   0  -3  -1    1.20    1.50
   0  -3  -1    4.60    2.20
   0  -3  -1    3.50    2.40
   0  -3  -1    2.70    2.30
   0   3   1    6.30    1.80
   0   3   1    4.10    1.70
   0   3   1    5.70    2.30
  -1  -3  -1 1764.42  115.19
  -2  -3  -1 1638.24  107.89
  -2  -3  -1 1678.33  109.09
  -2  -3  -1 1578.34  114.09
  -2  -3  -1 1575.84  109.59
   2   3   1 1811.52  109.49
   2   3   1 1594.24  110.49
   2   3   1 1683.13  107.69
  -3  -3  -1  283.87   31.70
  -3  -3  -1  283.17   24.80
  -3  -3  -1  279.57   26.70
  -3  -3  -1  336.67   34.20
   3   3   1  351.06   27.00
   3   3   1  294.27   27.20
   3   3   1  313.67   22.60
   3   3   1  305.97   22.10
   3   3   1  283.47   31.40
   3   3   1  237.78   32.20
  -4  -3  -1  745.23   64.39
  -4  -3  -1  704.03   51.69
  -4  -3  -1  621.94   62.59
  -4  -3  -1  683.83   54.69
   4   3   1  716.63   56.09
   4   3   1  487.15   86.89
   4   3   1  667.53   46.20
   4   3   1  545.45   60.29
   4   3   1  549.74   43.60
   4   3   1  831.52   55.59
  -5  -3  -1    6.60    6.40
  -5  -3  -1    7.00    8.70
  -5  -3  -1    9.80    5.80
   5   3   1   13.30    6.10
   5   3   1   22.70   11.10
   5   3   1    6.60    7.80
   5   3   1   14.10    4.70
   5   3   1   12.40    6.70
   5   3   1    8.00    8.50
   5  -4  -1  142.49   44.30
   5  -4  -1  136.79   29.00
   5  -4  -1  121.69   23.60
   5  -4  -1  152.78   54.69
   5  -4  -1  122.89   35.20
   5  -4  -1  152.28   16.40
   5  -4  -1  117.49   37.50
  -5   4   1  113.79   20.70
  -5   4   1  154.78   31.00
   4  -4  -1   11.90    5.10
   4  -4  -1   22.00   16.40
   4  -4  -1   50.59   15.30
   4  -4  -1   17.90   12.00
   4  -4  -1   25.80   20.80
   4  -4  -1   28.70   22.50
   4  -4  -1   25.10    9.30
  -4   4   1   32.80    9.80
  -4   4   1   15.60    8.90
   3  -4  -1   49.70   21.00
   3  -4  -1   70.09   22.60
   3  -4  -1   75.09   16.40
   3  -4  -1   66.59   14.10
   3  -4  -1   75.79   11.10
   3  -4  -1  109.09   15.00
   3  -4  -1  106.59   32.00
   3  -4  -1   76.29   23.50
  -3   4   1   78.99   16.50
   2  -4  -1  847.32   83.19
   2  -4  -1  890.41   66.39
   2  -4  -1  819.42   81.69
   2  -4  -1  872.31   59.69
   2  -4  -1  863.81   76.29
   2  -4  -1  822.62   60.29
   2  -4  -1  837.02   63.39
   1  -4  -1   14.40    7.50
   1  -4  -1   16.30    4.80
   1  -4  -1   21.50    6.10
   1  -4  -1   31.50   13.80
   1  -4  -1   20.20   10.40
   1  -4  -1   19.90    5.60
  -1   4   1   25.30    5.30
  -1   4   1   17.90    5.60
   0  -4  -1 2412.56  160.48
   0  -4  -1 2430.66  167.58
   0  -4  -1 2445.86  168.48
  -1  -4  -1   10.40    3.80
  -1  -4  -1   13.10    4.70
  -1  -4  -1   10.40    3.70
  -1  -4  -1   18.90    5.60
   1   4   1   10.00    3.40
  -2  -4  -1  498.95   39.80
  -2  -4  -1  484.15   40.20
  -2  -4  -1  477.45   34.80
  -2  -4  -1  504.95   36.30
  -2  -4  -1  503.75   36.80
   2   4   1  521.25   35.90
  -3  -4  -1  471.85   35.50
  -3  -4  -1  415.16   40.80
  -3  -4  -1  411.76   32.80
  -3  -4  -1  427.06   40.30
   3   4   1  407.66   30.60
  -4  -4  -1    1.10    2.40
  -4  -4  -1   -1.40    2.20
  -4  -4  -1    0.80    4.10
  -4  -4  -1   -0.80    2.10
  -5  -4  -1  310.47   32.70
  -5  -4  -1  230.88   26.90
   5   4   1  271.97   30.70
   4  -5  -1  323.97   29.40
   4  -5  -1  236.78   57.89
   4  -5  -1  319.57   38.00
   4  -5  -1  346.77   67.29
   4  -5  -1  468.15   74.89
   4  -5  -1  357.46   36.80
   4  -5  -1  343.77   30.60
   4  -5  -1  306.77   55.59
  -4   5   1  337.97   37.80
   3  -5  -1   15.10   14.60
   3  -5  -1   29.60    8.30
   3  -5  -1   34.50    8.70
   3  -5  -1    8.50    6.10
   3  -5  -1   20.60    9.20
   3  -5  -1    7.50    9.10
   3  -5  -1   12.90    9.90
   3  -5  -1   13.50   13.70
  -3   5   1    5.60    4.50
   2  -5  -1   27.20    8.30
   2  -5  -1   33.20   17.40
   2  -5  -1   30.10    9.80
   2  -5  -1   26.40   12.70
   2  -5  -1   12.60    8.60
   2  -5  -1   11.30   11.50
  -2   5   1   25.30    8.70
  -2   5   1   34.00    9.20
   1  -5  -1  453.65   37.50
   1  -5  -1  438.26   35.30
   1  -5  -1  369.86   46.40
   1  -5  -1  393.86   47.80
   1  -5  -1  422.96   44.20
  -1   5   1  463.85   29.70
  -1   5   1  419.56   30.00
   0  -5  -1    0.90    2.00
   0  -5  -1    1.50    4.80
   0  -5  -1    0.80    2.50
   0  -5  -1    5.60    3.40
   0  -5  -1    7.00    6.00
   0  -5  -1    0.00    2.50
  -1  -5  -1  431.96   29.10
  -1  -5  -1  389.66   32.60
  -1  -5  -1  429.76   33.40
  -1  -5  -1  362.26   31.30
  -1  -5  -1  417.46   29.10
  -1  -5  -1  360.66   31.10
  -2  -5  -1   -0.60    2.40
  -2  -5  -1    0.50    1.60
  -2  -5  -1    0.20    2.10
  -2  -5  -1    1.20    2.20
  -2  -5  -1   -0.20    1.60
  -2  -5  -1    0.70    1.30
  -3  -5  -1  385.86   37.60
  -3  -5  -1  420.06   31.70
  -3  -5  -1  411.36   38.40
  -3  -5  -1  426.86   32.60
  -3  -5  -1  363.76   32.40
  -4  -5  -1   17.70    6.80
  -4  -5  -1   19.40    6.80
  -4  -5  -1   11.60    7.70
   3  -6  -1  243.08   33.20
   3  -6  -1  234.38   35.80
   3  -6  -1  177.78   47.70
   3  -6  -1  235.18   24.80
   3  -6  -1  195.88   50.49
   3  -6  -1  263.97   56.39
   3  -6  -1  206.58   43.70
  -3   6   1  241.78   26.10
  -3   6   1  240.58   26.00
   2  -6  -1    6.20    9.30
   2  -6  -1   -0.80    1.80
   2  -6  -1    6.70    5.00
   2  -6  -1   21.30   12.30
   2  -6  -1    1.60    4.10
   2  -6  -1   11.70   13.30
   2  -6  -1    0.00    2.50
  -2   6   1    7.70    3.50
  -2   6   1    6.00    3.60
   1  -6  -1  137.99   31.80
   1  -6  -1  230.48   22.90
   1  -6  -1  188.28   19.80
   1  -6  -1  190.08   20.60
   1  -6  -1  170.08   34.00
   1  -6  -1  192.18   33.90
   1  -6  -1  168.38   35.20
   1  -6  -1  168.58   19.00
   0  -6  -1   18.90    9.00
   0  -6  -1   16.30    6.00
   0  -6  -1   15.30    8.10
   0  -6  -1   19.50    6.00
   0  -6  -1   14.50    5.30
   0  -6  -1   21.60    7.30
   0  -6  -1   21.70    9.30
  -1  -6  -1   57.89    9.70
  -1  -6  -1   55.09    8.70
  -1  -6  -1   54.09   10.50
  -1  -6  -1   63.79   10.30
  -1  -6  -1   28.90    8.30
  -1  -6  -1   45.60   10.40
  -2  -6  -1   68.69   13.40
  -2  -6  -1   73.79    7.70
  -2  -6  -1   78.89   13.70
  -2  -6  -1   69.99   11.50
  -3  -6  -1    0.50    1.80
  -3  -6  -1    1.70    2.30
  -3  -6  -1   -0.70    1.40
   1  -7  -1   -3.90    3.40
   1  -7  -1   -1.30    2.80
   1  -7  -1   -1.10    1.70
   1  -7  -1   -1.50    2.90
   1  -7  -1    1.60    4.80
   1  -7  -1   -2.70    2.70
   1  -7  -1    2.10    6.00
   0  -7  -1  327.07   35.20
   0  -7  -1  290.87   30.30
   0  -7  -1  287.57   32.40
   0  -7  -1  312.97   27.40
   0  -7  -1  284.27   29.60
   0  -7  -1  341.97   27.60
  -1  -7  -1    3.80    2.30
  -1  -7  -1    3.20    4.20
  -1  -7  -1    4.90    3.30
  -1  -7  -1    2.20    3.10
  -1  -7  -1    3.10    2.60
  -2  -6   2    6.50    4.40
  -2  -6   2    5.50    3.40
  -1  -6   2  244.48   23.80
  -1  -6   2  289.67   25.60
   0  -6   2   33.80    9.40
   0  -6   2   49.20   10.60
   0  -6   2   44.10    8.70
   0  -6   2   52.19   11.70
   0  -6   2   49.90    8.70
   0  -6   2   40.30    9.00
   1  -6   2   70.89   17.20
   1  -6   2   95.89   17.10
   1  -6   2   67.79   16.70
   1  -6   2   76.99   12.60
   1  -6   2   89.29   23.50
   1  -6   2   44.70   16.90
   1  -6   2   49.20   12.00
   1  -6   2   48.20   10.60
   2  -6   2   78.39   25.60
   2  -6   2  149.59   32.40
   2  -6   2  136.79   20.40
   2  -6   2  174.68   31.80
   2  -6   2  131.09   21.00
   2  -6   2  132.59   35.30
   2  -6   2  139.49   23.50
   3  -6   2    6.20    7.40
   3  -6   2    5.90   10.30
   3  -6   2   -0.30    3.40
   3  -6   2    8.20   10.00
   3  -6   2    1.70    3.50
   3  -6   2   -0.80    4.40
   3  -6   2    6.70    5.50
  -3  -5   2   22.80    5.30
  -3  -5   2   36.20    8.30
  -3  -5   2   33.90    6.20
  -3  -5   2   29.90    7.30
  -2  -5   2   82.29   11.30
  -2  -5   2   75.29   12.00
  -1  -5   2   51.09    9.60
  -1  -5   2   64.89   10.40
   0  -5   2  449.26   41.70
   0  -5   2  481.35   35.10
   0  -5   2  471.05   37.50
   0  -5   2  480.15   36.20
   0  -5   2  584.44   40.20
   0  -5   2  522.35   41.00
   1  -5   2   16.60    5.30
   1  -5   2   12.50    6.80
   1  -5   2   11.60    6.70
   1  -5   2    8.70    4.90
   2  -5   2  674.43   55.39
   2  -5   2  748.23   66.09
   2  -5   2  540.85   58.19
   2  -5   2  707.13   63.99
   2  -5   2  703.03   51.09
  -3   5  -2   47.90    9.10
  -3   5  -2   57.69   11.60
   3  -5   2   56.69   13.10
   3  -5   2   47.10   14.30
   3  -5   2   83.49   25.40
   3  -5   2   54.29   11.00
   3  -5   2   33.60   18.80
   3  -5   2   35.10   20.80
  -4   5  -2   68.39   15.60
  -4   5  -2   52.19   11.90
   4  -5   2   31.20   21.30
   4  -5   2   41.90   12.80
   4  -5   2   51.49   21.20
   4  -5   2   64.19   19.70
   4  -5   2   72.79   32.50
   4  -5   2   22.80   14.90
  -4  -4   2  161.58   18.70
  -4  -4   2  156.18   25.10
  -3  -4   2    9.40    4.10
  -3  -4   2   12.20    3.50
  -3  -4   2    4.80    4.00
  -2  -4   2  640.44   44.20
  -2  -4   2  579.24   43.90
  -2  -4   2  617.74   43.40
  -2  -4   2  645.14   42.50
  -1  -4   2   29.90    6.00
  -1  -4   2   19.30    5.00
   0  -4   2  116.29   12.40
   0  -4   2  113.29   11.40
   0  -4   2   88.99   10.00
   0  -4   2  110.99    9.80
   0  -4   2  114.19   11.70
   1  -4   2  718.83   57.99
   1  -4   2  740.73   51.09
   1  -4   2  744.13   58.99
   1  -4   2  680.43   52.69
   1  -4   2  688.23   50.79
  -2   4  -2   84.19    9.70
  -2   4  -2   78.99    9.30
   2  -4   2  114.39   24.60
   2  -4   2   67.89   12.10
   2  -4   2   82.29   19.70
  -3   4  -2  786.82   57.19
  -3   4  -2  733.83   53.99
   3  -4   2  686.53   69.39
   3  -4   2  721.23   68.79
   3  -4   2  738.73   54.79
   3  -4   2  639.94   58.59
   3  -4   2  689.03   56.09
  -4   4  -2   -0.90    2.50
  -4   4  -2   -0.50    2.50
   4  -4   2   -1.40    3.10
   4  -4   2   -0.90    1.70
   4  -4   2    6.10    8.10
   4  -4   2    5.50    6.20
   4  -4   2   12.40   13.00
   4  -4   2    5.30    4.60
  -5   4  -2  167.98   25.60
  -5   4  -2  145.89   26.20
   5  -4   2  204.28   60.39
   5  -4   2  217.88   56.99
   5  -4   2  191.98   29.80
   5  -4   2  200.58   46.60
   5  -4   2  116.19   20.70
   5   3  -2   -2.00    3.30
   5   3  -2   -0.30    1.50
   5   3  -2   -0.90    2.80
   5   3  -2   -0.20    3.30
  -5  -3   2   -2.20    2.40
  -5  -3   2    0.10    4.10
   4   3  -2   32.50    6.40
   4   3  -2   32.40    9.50
   4   3  -2   35.30   10.90
  -4  -3   2   23.50    7.90
  -4  -3   2   23.00    9.40
   3   3  -2  847.12   57.09
   3   3  -2  906.11   57.59
  -3  -3   2  732.83   61.29
  -3  -3   2  777.12   58.69
  -2  -3   2   31.80    5.20
  -2  -3   2   19.60    8.00
  -2  -3   2   30.60    4.70
  -2  -3   2   24.20    5.90
  -2  -3   2   24.20    5.10
  -1  -3   2  752.42   57.79
  -1  -3   2  854.51   55.19
  -1  -3   2  826.52   59.59
  -1  -3   2  837.82   53.59
   0  -3   2    5.40    2.60
   0  -3   2    5.70    2.20
   0  -3   2    6.50    3.20
  -1   3  -2  783.62   47.40
  -1   3  -2  740.83   47.10
   1  -3   2  697.23   56.19
   1  -3   2  660.23   49.99
   1  -3   2  686.93   56.79
   1  -3   2  695.03   51.89
  -2   3  -2   61.59    9.70
  -2   3  -2   84.99   12.80
   2  -3   2   49.60    9.80
   2  -3   2   81.39   17.70
   2  -3   2   70.39   13.80
   2  -3   2   89.29   20.70
  -3   3  -2   35.70    9.50
   3  -3   2   10.90    9.10
   3  -3   2   10.00   11.60
   3  -3   2   26.40    8.00
  -4   3  -2  705.63   59.39
  -4   3  -2  699.73   55.39
   4  -3   2  722.73   56.89
   4  -3   2  633.14   59.29
   4  -3   2  750.52   73.49
   4  -3   2  658.13   68.89
  -5   3  -2   35.20   12.90
  -5   3  -2   22.40    9.40
   5  -3   2   37.00   14.70
   5  -3   2   39.90   19.00
   5  -3   2   32.00   11.10
   5  -3   2   30.50   15.90
   5  -3   2   15.80   15.00
  -6   3  -2   69.49   19.70
  -6   3  -2   85.59   20.20
   6  -3   2   63.69   37.10
   6  -3   2  122.19   23.90
   6  -3   2   72.09   11.90
   6  -3   2   48.50   22.20
   6  -3   2  135.19   47.00
   6  -3   2   98.49   33.00
   6  -3   2   77.69   23.20
   5   2  -2  361.96   41.70
   5   2  -2  390.26   46.40
   5   2  -2  328.87   43.20
   5   2  -2  380.86   34.50
   5   2  -2  344.37   29.40
   5   2  -2  334.87   58.69
  -5  -2   2  379.16   35.60
  -5  -2   2  322.97   38.80
   4   2  -2   14.00    8.50
   4   2  -2    5.70    5.60
   4   2  -2    4.20    3.00
   4   2  -2    3.50    5.20
   4   2  -2    8.00    3.40
  -4  -2   2    3.20    3.60
   3   2  -2  424.96   41.20
   3   2  -2  389.26   38.20
   3   2  -2  368.86   36.80
   3   2  -2  414.86   28.20
   3   2  -2  319.47   34.10
   3   2  -2  439.86   28.80
  -3  -2   2  372.56   34.60
  -3  -2   2  374.26   31.60
   2   2  -2  832.22   56.49
   2   2  -2  681.93   52.09
   2   2  -2  706.63   54.89
  -2  -2   2  677.33   52.39
  -2  -2   2  762.32   47.60
  -2  -2   2  780.62   47.90
  -2  -2   2  651.03   61.09
  -2  -2   2  728.23   68.59
  -2  -2   2  706.73   50.69
   1   2  -2  334.67   24.10
   1   2  -2  347.97   23.90
  -1  -2   2  345.77   23.80
  -1  -2   2  298.57   29.30
  -1  -2   2  326.47   23.50
  -1   2  -2   56.59    6.40
  -1   2  -2   72.49   14.20
  -1   2  -2   66.69    6.90
  -1   2  -2   51.69   10.40
   1  -2   2   64.29   12.50
   1  -2   2   52.79    7.90
   1  -2   2   54.69    9.10
   1  -2   2   54.99   11.70
  -2   2  -2 1286.67   93.49
  -2   2  -2 1222.18   82.89
  -2   2  -2 1291.47   85.09
  -2   2  -2 1250.77   91.89
   2  -2   2 1178.98   91.39
   2  -2   2 1201.28   83.69
   2  -2   2 1157.18   92.29
   2  -2   2 1146.29   85.59
  -3   2  -2   85.29   15.40
  -3   2  -2   76.69   19.30
  -3   2  -2  112.89   24.50
  -3   2  -2   85.89   13.60
   3  -2   2   65.39   14.70
   3  -2   2  105.09   15.80
   3  -2   2  130.59   28.10
   3  -2   2   89.89   21.40
  -4   2  -2  191.18   38.90
  -4   2  -2  267.47   28.30
   4  -2   2  255.57   35.30
   4  -2   2  209.38   37.80
   4  -2   2  210.58   23.50
  -5   2  -2  104.79   23.30
  -5   2  -2  105.29   19.20
   5  -2   2  101.39   22.00
   5  -2   2   95.69   18.00
   5  -2   2  132.09   31.80
  -6   2  -2   10.40    9.20
  -6   2  -2   -1.40    3.60
   6  -2   2   -0.90    3.40
   6  -2   2    1.90    3.60
   6  -2   2   -1.20    6.20
   6  -2   2   -1.40    6.00
   6  -2   2   -1.50    3.00
   6  -2   2    0.50    5.70
   5   1  -2   19.30    7.70
   5   1  -2   42.60   16.10
   5   1  -2   14.00    9.50
   5   1  -2   46.10   22.90
   5   1  -2   33.80   13.00
   5   1  -2   13.80    9.60
  -5  -1   2   17.50    9.00
   4   1  -2  617.84   66.09
   4   1  -2  559.04   56.59
   4   1  -2  722.23   66.89
   4   1  -2  520.85   57.29
  -4  -1   2  561.44   46.80
   3   1  -2  114.69   27.00
   3   1  -2   83.29   19.70
   3   1  -2  118.79   13.00
   3   1  -2  109.39   24.80
   3   1  -2  126.29   22.70
   3   1  -2  110.99   12.50
  -3  -1   2  111.69   13.10
  -3  -1   2   92.79   17.10
   2   1  -2 1553.04  105.69
   2   1  -2 1336.17  100.49
   2   1  -2 1423.56   92.29
   2   1  -2 1330.57   98.99
   2   1  -2 1460.25  102.59
  -2  -1   2 1313.17  106.49
  -2  -1   2 1432.16   95.59
  -2  -1   2 1266.57  107.09
  -2  -1   2 1347.67   92.59
   1   1  -2 1652.13  104.69
  -1  -1   2 1516.25   99.09
  -1  -1   2 1491.35  107.79
  -1  -1   2 1373.76  105.89
   0   1  -2 2889.51  277.17
   0  -1   2 2743.53  289.37
  -1   1  -2  502.45   38.00
  -1   1  -2  542.65   43.70
  -1   1  -2  544.45   42.90
  -1   1  -2  643.94   44.00
   1  -1   2  575.74   43.20
   1  -1   2  541.05   38.30
   1  -1   2  556.94   43.50
   1  -1   2  548.55   39.60
  -2   1  -2 1971.00  130.39
  -2   1  -2 2035.30  138.69
  -2   1  -2 1928.41  128.29
  -2   1  -2 1766.52  135.49
   2  -1   2 2023.10  137.89
   2  -1   2 1936.61  130.89
  -3   1  -2 2259.37  154.58
  -3   1  -2 2364.06  168.88
  -3   1  -2 2353.56  167.18
  -3   1  -2 2271.17  157.58
   3  -1   2 2348.47  165.78
   3  -1   2 2321.37  158.48
   3  -1   2 2345.67  167.38
  -4   1  -2  138.49   29.00
  -4   1  -2  137.59   20.80
  -4   1  -2  103.29   19.30
  -4   1  -2  163.68   36.10
   4  -1   2  117.09   21.70
   4  -1   2  118.99   25.40
   4  -1   2  108.89   26.20
   4  -1   2   81.39   14.70
  -5   1  -2  982.40  108.89
  -5   1  -2  836.02   71.79
  -5   1  -2  805.72   69.29
   5  -1   2  911.51   82.99
   5  -1   2  799.12   65.59
   5  -1   2  799.42   70.59
   5  -1   2  916.01   85.09
  -6   1  -2   69.79   20.80
  -6   1  -2   77.09   19.40
   6  -1   2   57.79   17.40
   6  -1   2  108.89   35.00
   6  -1   2   48.30   21.20
   6  -1   2   81.39   17.20
   6  -1   2   77.49   33.80
   6   0  -2  170.28   30.90
   6   0  -2  175.68   41.00
   6   0  -2  183.88   54.79
   6   0  -2  100.49   19.90
   6   0  -2  170.58   43.70
  -6   0   2  150.48   26.50
  -6   0   2  177.68   35.60
   5   0  -2   -0.80    2.30
   5   0  -2   -3.70    3.10
   5   0  -2   -3.10    3.40
   5   0  -2   -0.10    3.00
   5   0  -2   -1.20    1.50
   5   0  -2   -2.40    5.30
  -5   0   2   -1.90    2.70
  -5   0   2   -2.50    2.20
   4   0  -2  119.79   30.60
   4   0  -2  125.09   28.10
   4   0  -2  113.49   30.20
   4   0  -2  143.59   32.40
   4   0  -2  176.68   23.50
   4   0  -2  156.28   18.20
  -4   0   2  146.79   22.90
   3   0  -2  174.48   19.20
   3   0  -2  259.17   40.60
   3   0  -2  203.68   19.40
   3   0  -2  219.48   34.20
   3   0  -2  207.08   38.00
   3   0  -2  147.69   28.90
  -3   0   2  179.68   18.50
  -3   0   2  153.88   24.00
   2   0  -2   -0.90    3.60
   2   0  -2   -2.10    2.30
   2   0  -2    1.60    2.50
   2   0  -2    6.70    6.90
  -2   0   2   -1.30    1.00
  -2   0   2    1.50    2.10
  -2   0   2    1.50    2.70
  -2   0   2    2.10    4.90
   1   0  -2 1980.90  132.89
   1   0  -2 1876.41  130.99
  -1   0   2 1873.41  134.19
  -1   0   2 1799.82  132.69
   0   0   2 1493.55  102.09
  -1   0  -2 6580.84  623.34
   1   0   2 7061.59  639.64
  -2   0  -2  246.18   22.10
  -2   0  -2  258.07   20.90
  -2   0  -2  250.87   26.50
  -2   0  -2  255.77   27.40
   2   0   2  231.38   20.00
   2   0   2  267.57   26.00
   2   0   2  245.08   26.00
   2   0   2  246.88   22.40
  -3   0  -2   72.99   13.80
  -3   0  -2   62.89   15.60
  -3   0  -2   93.39   14.50
  -3   0  -2   78.49   18.50
   3   0   2   88.19   19.10
   3   0   2   78.69   11.70
   3   0   2   56.49   14.40
   3   0   2   94.19   16.60
  -4   0  -2 1201.78   90.49
  -4   0  -2 1172.08  100.19
  -4   0  -2 1193.18   86.79
  -4   0  -2 1206.28  102.59
   4   0   2 1133.19   89.09
   4   0   2 1322.07  101.29
   4   0   2 1196.38   97.49
   4   0   2 1211.18   85.49
  -5   0  -2   -0.20    2.70
  -5   0  -2    1.70    6.00
  -5   0  -2    1.00    3.60
  -5   0  -2   -2.10    2.00
   5   0   2   -2.60    2.40
   5   0   2    0.30    2.20
   5   0   2    2.20    3.90
   5   0   2    2.00    4.60
  -6   0  -2  382.86   43.60
  -6   0  -2  383.36   39.40
   6   0   2  338.17   79.99
   6   0   2  397.46   37.30
   6   0   2  360.36   56.99
   6   0   2  395.26   63.29
   6   0   2  344.97   40.80
   6  -1  -2    1.30    4.50
   6  -1  -2    7.60   14.10
   6  -1  -2    1.30    7.10
   6  -1  -2    6.70   12.20
  -6   1   2   -1.20    4.70
  -6   1   2    2.20    6.10
   5  -1  -2  161.28   42.60
   5  -1  -2  254.47   30.90
   5  -1  -2  299.27   20.20
   5  -1  -2  286.37   19.70
   5  -1  -2  229.78   47.20
   5  -1  -2  246.88   55.79
   5  -1  -2  301.77   52.39
  -5   1   2  197.58   35.70
  -5   1   2  369.66   56.49
   4  -1  -2   56.89    5.90
   4  -1  -2   54.89   19.30
   4  -1  -2   85.39   28.40
   4  -1  -2   35.00   11.20
   4  -1  -2   56.49   21.80
   4  -1  -2   32.40   10.00
   4  -1  -2   34.00   15.80
  -4   1   2   56.49   12.90
   3  -1  -2 2171.28  132.19
   3  -1  -2 2083.19  141.39
   3  -1  -2 2315.07  158.08
   3  -1  -2 1877.71  155.18
   3  -1  -2 2034.40  162.28
  -3   1   2 1951.60  140.39
  -3   1   2 1929.21  143.29
   2  -1  -2   33.30    4.40
   2  -1  -2   25.30   11.60
   2  -1  -2   32.80   13.20
   2  -1  -2   30.50    4.50
   2  -1  -2   26.50    7.60
   2  -1  -2   32.00    7.30
  -2   1   2   16.00    7.90
  -2   1   2   36.80    9.30
  -2   1   2   28.50   12.90
  -2   1   2   23.90    6.00
   1  -1  -2  811.42   58.19
   1  -1  -2  894.21   70.29
   1  -1  -2  866.11   68.99
   1  -1  -2  849.72   58.99
   1  -1  -2  867.71   55.59
  -1   1   2  748.73   68.69
  -1   1   2  773.12   68.49
  -1   1   2  907.01   58.09
   0  -1  -2 8338.37  689.33
   0   1   2 8068.89  685.33
  -1  -1  -2  326.07   26.50
  -1  -1  -2  368.86   30.40
  -1  -1  -2  382.36   25.90
  -1  -1  -2  410.56   30.80
   1   1   2  371.76   25.60
   1   1   2  419.66   31.30
   1   1   2  384.66   30.40
   1   1   2  329.67   26.80
   1   1   2  305.77   25.40
  -2  -1  -2  150.48   15.40
  -2  -1  -2  162.78   19.70
  -2  -1  -2  150.38   14.00
  -2  -1  -2  149.69   18.50
   2   1   2  165.78   18.60
   2   1   2  140.79   17.20
   2   1   2  137.19   15.00
   2   1   2  172.88   13.80
  -3  -1  -2   31.70   11.10
  -3  -1  -2   49.60   11.30
  -3  -1  -2   60.99   10.90
  -3  -1  -2   43.60   13.10
   3   1   2   32.70   10.10
   3   1   2   44.90   10.00
   3   1   2   59.59   16.00
   3   1   2   44.60    7.70
  -4  -1  -2  452.45   39.90
  -4  -1  -2  460.85   43.00
  -4  -1  -2  487.75   52.99
  -4  -1  -2  498.65   51.89
   4   1   2  491.35   42.50
   4   1   2  486.45   47.90
   4   1   2  498.35   49.70
   4   1   2  502.25   38.60
  -5  -1  -2   28.00    9.50
  -5  -1  -2   31.50   12.20
  -5  -1  -2   35.60   16.00
  -5  -1  -2   23.70   10.90
   5   1   2   34.10   18.10
   5   1   2   48.40   10.80
   5   1   2   29.00   10.40
   5   1   2   46.90   16.30
   5   1   2   32.80   14.00
  -6  -1  -2   -0.80    2.90
  -6  -1  -2   -3.10    2.30
   6   1   2   -0.80    2.30
   6   1   2    0.70    2.40
   6   1   2    1.90    2.60
   6   1   2    2.70    7.90
   6   1   2   -0.30    3.80
   6   1   2   -0.80    2.90
   5  -2  -2   39.40    9.10
   5  -2  -2   25.20    9.70
   5  -2  -2   22.20   11.80
   5  -2  -2   42.40    6.80
   5  -2  -2   52.49   22.60
   5  -2  -2   33.70   22.40
   5  -2  -2   10.90   13.80
   5  -2  -2   30.90   17.80
  -5   2   2   30.10   13.50
  -5   2   2   41.00   12.40
   4  -2  -2  413.56   80.79
   4  -2  -2  708.23   71.69
   4  -2  -2  719.33   73.99
   4  -2  -2  644.64   76.59
   4  -2  -2  582.84   57.29
   4  -2  -2  712.63   47.70
   4  -2  -2  688.53   56.39
   4  -2  -2  708.23   47.00
  -4   2   2  692.33   61.39
  -4   2   2  702.93   54.59
   3  -2  -2   11.70    3.20
   3  -2  -2   23.10   13.00
   3  -2  -2   15.10    4.00
   3  -2  -2    8.70    5.40
   3  -2  -2    9.80   11.90
   3  -2  -2    3.60    7.60
   3  -2  -2    3.70    6.20
   3  -2  -2   22.30    8.10
  -3   2   2   12.90    5.40
  -3   2   2    5.80    5.40
   2  -2  -2 2070.59  126.39
   2  -2  -2 1902.61  132.69
   2  -2  -2 1911.11  131.29
   2  -2  -2 2099.09  152.78
   2  -2  -2 1790.72  147.69
  -2   2   2 1922.31  129.79
  -2   2   2 1922.31  134.09
  -2   2   2 1937.51  150.88
   1  -2  -2  599.74   41.90
   1  -2  -2  602.44   45.60
   1  -2  -2  631.74   42.60
   1  -2  -2  643.04   45.00
  -1   2   2  686.13   44.30
  -1   2   2  613.34   57.39
  -1   2   2  514.25   54.09
  -1   2   2  573.64   45.80
   0  -2  -2 1198.38   92.79
   0  -2  -2 1387.66   85.79
   0  -2  -2 1278.87   84.09
   0  -2  -2 1275.07   93.39
   0   2   2 1283.87   95.09
   0   2   2 1243.68   94.29
  -1  -2  -2  865.81   56.69
  -1  -2  -2  792.72   55.29
  -1  -2  -2  899.31   61.39
  -1  -2  -2  868.91   60.89
  -1  -2  -2  721.33   55.59
   1   2   2  846.72   55.29
   1   2   2  824.62   55.29
   1   2   2  876.11   61.79
   1   2   2  887.11   61.79
   1   2   2  777.62   56.19
   1   2   2  799.32   55.69
  -2  -2  -2  120.39   18.50
  -2  -2  -2  115.09   11.20
  -2  -2  -2  114.39   12.60
  -2  -2  -2  113.59   18.50
   2   2   2  117.19   14.70
   2   2   2  118.49   10.40
   2   2   2  132.09   15.00
   2   2   2  104.79   11.90
   2   2   2  115.39   10.40
   2   2   2  114.89   11.70
  -3  -2  -2  800.22   61.59
  -3  -2  -2  785.72   69.99
  -3  -2  -2  895.81   64.99
  -3  -2  -2  823.62   71.99
   3   2   2  907.41   67.69
   3   2   2  936.81   59.99
   3   2   2  878.61   58.69
   3   2   2  899.51   68.79
   3   2   2  873.51   59.19
  -4  -2  -2    3.50    3.20
  -4  -2  -2   10.50    7.80
  -4  -2  -2   15.90    9.40
   4   2   2   13.80    3.80
   4   2   2    6.80    5.10
   4   2   2    6.00    5.40
   4   2   2    7.70    2.80
   4   2   2    3.90    5.00
  -5  -2  -2  347.97   52.39
  -5  -2  -2  268.77   50.39
  -5  -2  -2  262.37   28.50
   5   2   2  275.47   21.50
   5   2   2  292.97   36.90
   5   2   2  328.77   37.00
   5   2   2  272.87   21.00
   5   2   2  185.18   42.90
  -6  -2  -2   -0.20    4.10
  -6  -2  -2   -0.80    3.40
  -6  -2  -2    0.90    4.50
  -6  -2  -2   -0.50    3.10
   6   2   2   -0.40    2.20
   6   2   2    5.40    7.10
   6   2   2    9.40    8.90
   6   2   2    3.60    9.80
   6   2   2   -0.90    4.70
   6   2   2   -1.40    2.80
   6   2   2   -0.20    1.20
   5  -3  -2   24.00    6.60
   5  -3  -2   17.40    5.00
   5  -3  -2    0.40    4.80
   5  -3  -2    9.70   12.20
   5  -3  -2   14.50   17.20
   5  -3  -2   21.60   10.70
   5  -3  -2   12.00   11.80
  -5   3   2   20.90   11.50
  -5   3   2   27.00   10.90
   4  -3  -2  134.59   26.80
   4  -3  -2  180.38   15.90
   4  -3  -2  238.58   46.00
   4  -3  -2  265.37   58.69
   4  -3  -2  280.87   53.89
   4  -3  -2  148.69   24.90
   4  -3  -2  162.38   16.10
   4  -3  -2  168.88   42.20
  -4   3   2  183.38   21.00
  -4   3   2  130.59   26.20
   3  -3  -2   74.89   15.20
   3  -3  -2   81.69   10.40
   3  -3  -2   25.10   12.80
   3  -3  -2   68.89   10.00
   3  -3  -2   74.59   31.00
   3  -3  -2   49.00   18.50
   3  -3  -2   57.69   12.80
   3  -3  -2   91.79   28.80
  -3   3   2   65.79   13.70
   2  -3  -2  536.75   59.19
   2  -3  -2  566.94   41.80
   2  -3  -2  556.94   45.30
   2  -3  -2  587.24   44.30
   2  -3  -2  563.14   60.99
   2  -3  -2  541.45   39.00
  -2   3   2  523.85   41.40
  -2   3   2  508.05   45.00
   1  -3  -2 2404.46  163.28
   1  -3  -2 2214.28  141.89
   1  -3  -2 2246.88  161.08
   1  -3  -2 2236.38  142.69
   1  -3  -2 2086.99  145.59
  -1   3   2 2041.00  145.59
  -1   3   2 2273.37  143.09
  -1   3   2 2051.09  158.98
  -1   3   2 2065.29  159.78
   0  -3  -2    5.80    3.40
   0  -3  -2    2.10    2.60
   0  -3  -2    2.60    2.40
   0  -3  -2    5.80    5.80
   0  -3  -2    2.80    2.10
   0  -3  -2    2.80    4.50
   0   3   2    6.40    2.40
   0   3   2    2.00    2.10
   0   3   2    5.40    4.90
   0   3   2    2.80    2.10
   0   3   2    2.90    3.90
   0   3   2    7.00    3.00
   1   3   2 2741.23  174.88
   1   3   2 2692.93  182.28
  -2  -3  -2  296.07   24.40
  -2  -3  -2  260.37   23.10
  -2  -3  -2  256.47   31.70
  -2  -3  -2  300.27   22.80
  -2  -3  -2  259.77   27.00
   2   3   2  281.77   26.80
   2   3   2  324.67   27.50
   2   3   2  308.97   23.10
   2   3   2  316.97   21.20
   2   3   2  292.17   22.30
  -3  -3  -2  383.96   32.00
  -3  -3  -2  384.66   41.30
  -3  -3  -2  399.26   34.30
  -3  -3  -2  336.47   37.80
   3   3   2  396.16   30.00
   3   3   2  388.16   30.90
   3   3   2  427.06   36.90
   3   3   2  404.06   29.60
   3   3   2  452.95   29.20
   3   3   2  450.85   36.50
  -4  -3  -2  193.28   37.10
  -4  -3  -2  276.47   27.60
  -4  -3  -2  216.78   23.30
  -4  -3  -2  274.67   41.70
   4   3   2  255.47   27.50
   4   3   2  252.57   19.90
   4   3   2  223.68   18.90
   4   3   2  237.08   27.90
   4   3   2  244.68   23.30
   4   3   2  269.37   20.10
  -5  -3  -2    7.60    6.00
  -5  -3  -2    8.20    5.90
  -5  -3  -2   -0.90    2.40
  -5  -3  -2    5.70    7.90
   5   3   2    4.70    3.10
   5   3   2   -1.30    2.60
   5   3   2    5.00    2.60
   5   3   2   10.40    6.90
   5   3   2    2.10    1.70
   5   3   2   -0.40    2.80
   5   3   2    5.60    4.50
   5   3   2   -1.20    2.60
  -6  -3  -2  239.88   33.80
  -6  -3  -2  261.07   49.50
  -6  -3  -2  332.97   36.60
   6   3   2  368.26   38.80
   6   3   2  150.68   55.09
   6   3   2  143.49   23.60
   6   3   2  241.28   16.70
   6   3   2  145.69   39.40
   6   3   2  306.07   38.20
   5  -4  -2  154.98   17.20
   5  -4  -2  145.39   19.10
   5  -4  -2  135.79   39.90
   5  -4  -2  154.98   45.60
   5  -4  -2  173.58   44.20
   5  -4  -2  253.07   67.59
   5  -4  -2  162.38   29.60
  -5   4   2  179.78   28.50
  -5   4   2  123.29   27.70
   4  -4  -2   39.80   23.40
   4  -4  -2   37.70   12.50
   4  -4  -2    5.70    9.10
   4  -4  -2   17.40    6.70
   4  -4  -2   26.20   11.60
   4  -4  -2   31.40   18.80
   4  -4  -2   49.20   21.40
  -4   4   2   15.90    8.80
  -4   4   2   25.60    9.40
   3  -4  -2  426.16   72.49
   3  -4  -2  345.27   60.19
   3  -4  -2  414.56   32.40
   3  -4  -2  389.56   38.80
   3  -4  -2  380.56   37.00
   3  -4  -2  394.36   31.20
   3  -4  -2  404.16   49.70
   3  -4  -2  383.46   50.09
  -3   4   2  401.46   34.60
  -3   4   2  393.76   39.70
   2  -4  -2   18.20    5.10
   2  -4  -2   13.80    5.80
   2  -4  -2    8.10    7.10
   2  -4  -2   16.60    5.10
   2  -4  -2   13.20    7.20
   2  -4  -2    1.60    8.70
  -2   4   2   15.90    6.90
   1  -4  -2  366.36   43.40
   1  -4  -2  323.87   41.50
   1  -4  -2  385.46   28.80
   1  -4  -2  350.26   31.50
   1  -4  -2  332.37   29.90
   1  -4  -2  400.16   29.90
  -1   4   2  349.27   28.10
  -1   4   2  379.16   28.60
   0  -4  -2  459.05   44.80
   0  -4  -2  454.95   34.90
   0  -4  -2  449.95   35.60
   0  -4  -2  476.85   35.10
   0  -4  -2  535.75   46.60
   0  -4  -2  481.05   36.10
   0   4   2  454.45   34.00
   0   4   2  456.15   33.00
  -1  -4  -2   15.30    4.00
  -1  -4  -2   17.20    7.00
  -1  -4  -2    9.80    4.00
  -1  -4  -2    8.40    5.00
   1   4   2    8.90    3.50
   1   4   2   12.80    4.30
  -2  -4  -2 1622.44  113.99
  -2  -4  -2 1574.84  114.19
  -2  -4  -2 1751.92  109.49
  -2  -4  -2 1569.34  110.29
  -2  -4  -2 1585.64  109.79
   2   4   2 1678.23  108.89
   2   4   2 1632.44  107.99
  -3  -4  -2   25.00   10.20
  -3  -4  -2   25.70    6.40
  -3  -4  -2   24.60    9.20
  -3  -4  -2   24.20    7.20
   3   4   2   21.90    7.60
   3   4   2   30.40    6.20
   3   4   2   25.40    5.30
  -4  -4  -2  308.97   33.20
  -4  -4  -2  291.57   29.50
  -4  -4  -2  283.57   37.50
  -4  -4  -2  326.67   40.50
   4   4   2  446.86   34.30
   4   4   2  302.47   35.40
   4   4   2  375.56   33.10
   4   4   2  358.16   26.30
   4   4   2  361.56   26.90
  -5  -4  -2   80.59   16.90
  -5  -4  -2  170.18   28.10
  -5  -4  -2   75.59   23.40
  -5  -4  -2  109.09   29.60
   5   4   2   96.59    9.60
   5   4   2   97.69   20.30
   5   4   2   81.39   22.90
   5   4   2  134.29   22.50
   4  -5  -2  206.08   48.80
   4  -5  -2  186.88   19.30
   4  -5  -2  153.18   17.50
   4  -5  -2   70.29   26.90
   4  -5  -2  192.28   30.60
   4  -5  -2  175.78   47.60
   4  -5  -2  152.48   28.90
   4  -5  -2  280.37   58.09
  -4   5   2  135.89   27.60
  -4   5   2  145.19   23.90
   3  -5  -2   12.00    6.70
   3  -5  -2    7.50    9.20
   3  -5  -2   11.80    5.20
   3  -5  -2    0.70    4.00
   3  -5  -2    4.20    3.50
   3  -5  -2    0.60    6.10
   3  -5  -2    5.30    8.50
   3  -5  -2    0.50    5.00
  -3   5   2    5.90    4.80
  -3   5   2   -1.30    2.70
   2  -5  -2  396.86   46.30
   2  -5  -2  357.26   57.69
   2  -5  -2  237.18   44.90
  -2   5   2  367.46   33.60
   1  -5  -2   82.39   14.00
   1  -5  -2   99.49   16.70
   1  -5  -2   77.29   22.30
  -1   5   2   87.09   10.00
  -1   5   2  103.79   15.10
   0  -5  -2  493.85   35.70
   0  -5  -2  471.85   44.40
   0  -5  -2  439.96   35.60
   0  -5  -2  429.66   33.90
   0  -5  -2  376.66   33.70
   0  -5  -2  414.26   43.70
   0   5   2  438.26   33.80
  -1  -5  -2  113.79   18.40
  -1  -5  -2   99.99   14.20
  -1  -5  -2  106.59   10.20
  -1  -5  -2   86.99   10.00
  -1  -5  -2  104.69   18.10
  -1  -5  -2   71.09   12.40
   1   5   2   51.59    9.80
  -2  -5  -2    5.50    4.30
  -2  -5  -2    1.50    1.90
  -2  -5  -2    8.40    4.70
  -2  -5  -2    1.50    3.40
  -2  -5  -2    6.40    3.70
  -2  -5  -2    8.10    3.70
   2   5   2   10.00    3.60
  -3  -5  -2  279.47   33.50
  -3  -5  -2  341.37   28.50
  -3  -5  -2  340.77   36.50
  -3  -5  -2  378.06   36.90
  -3  -5  -2  399.96   31.50
   3   5   2  377.56   28.20
  -4  -5  -2   -0.80    1.60
  -4  -5  -2    0.40    3.10
  -4  -5  -2    2.40    5.10
  -4  -5  -2   -1.10    3.00
   4   5   2    0.20    1.80
   3  -6  -2   86.19   38.60
   3  -6  -2  165.78   46.70
   3  -6  -2   83.29   15.60
   3  -6  -2   86.69   24.90
   3  -6  -2   96.99   19.10
   3  -6  -2   65.09   24.70
   3  -6  -2  101.59   39.00
  -3   6   2   86.29   18.10
  -3   6   2   95.49   16.40
   2  -6  -2   40.00   19.10
   2  -6  -2   41.40   17.00
   2  -6  -2   28.10    9.40
   2  -6  -2   28.00   10.90
   2  -6  -2   11.80    6.00
   2  -6  -2   39.30   10.30
   2  -6  -2   20.70   15.20
   2  -6  -2   22.30   17.90
  -2   6   2   24.20    8.70
  -2   6   2   19.20    6.00
   1  -6  -2  283.17   46.50
   1  -6  -2  231.18   24.90
   1  -6  -2  261.37   25.30
   1  -6  -2  232.58   41.40
   1  -6  -2  298.87   28.30
   1  -6  -2  280.67   26.60
   0  -6  -2   -2.80    2.20
   0  -6  -2   -2.20    2.00
   0  -6  -2    0.40    3.40
   0  -6  -2    5.40    4.50
  -1  -6  -2  272.67   21.40
  -1  -6  -2  288.07   27.60
  -1  -6  -2  231.18   24.70
  -1  -6  -2  245.68   24.10
  -1  -6  -2  211.18   25.40
  -1  -6  -2  258.67   25.30
  -2  -6  -2   -0.80    0.90
  -2  -6  -2    2.00    3.70
  -2  -6  -2    0.10    2.00
  -2  -6  -2   -0.70    1.40
  -2  -6  -2    2.20    3.20
  -2  -6  -2    0.60    2.70
  -3  -6  -2  139.29   23.10
  -3  -6  -2  120.29   19.10
  -3  -6  -2  127.79   22.40
  -3  -6  -2  128.79   18.40
  -3  -6  -2  127.29   14.00
   1  -7  -2  187.28   38.20
   1  -7  -2  179.58   35.80
   1  -7  -2  167.28   25.70
   1  -7  -2  160.18   25.40
   1  -7  -2  158.48   33.80
   1  -7  -2  180.18   21.00
   0  -7  -2   24.00    8.80
   0  -7  -2   30.50   14.80
   0  -7  -2   45.10   15.20
   0  -7  -2   42.70    9.60
   0  -7  -2   37.20   12.60
   0  -7  -2   44.20   10.10
  -1  -7  -2   45.20   12.60
  -1  -7  -2   49.99   13.20
  -1  -7  -2   48.40   11.90
  -1  -7  -2   34.20    7.80
  -2  -7  -2  197.38   29.30
  -2  -7  -2  210.38   18.80
  -2  -7  -2  214.28   22.50
  -2  -7  -2  223.08   18.70
  -1  -6   3  106.89   21.10
  -1  -6   3  157.98   17.00
   0  -6   3    4.30    3.60
   0  -6   3    8.10    5.20
   0  -6   3    1.30    2.60
   0  -6   3    8.90    2.90
   0  -6   3    7.00    3.20
   0  -6   3    4.20    3.90
   1  -6   3  378.46   34.00
   1  -6   3  295.17   30.70
   1  -6   3  275.87   44.30
   1  -6   3  385.56   29.40
   1  -6   3  304.17   30.70
   1  -6   3  342.77   34.30
   1  -6   3  295.77   46.90
   2  -6   3    2.40    5.70
   2  -6   3   11.90    6.10
   2  -6   3    8.90    9.80
   2  -6   3   24.70   26.00
   2  -6   3   12.00    8.40
   2  -6   3    7.20    6.50
   3  -6   3  150.48   34.90
   3  -6   3  129.29   22.00
   3  -6   3   93.79   21.60
   3  -6   3   87.29   29.30
  -3  -5   3  123.79   12.30
  -3  -5   3  126.29   18.00
  -2  -5   3   13.80    4.60
  -2  -5   3   20.20    3.90
  -2  -5   3   22.90    5.40
  -2  -5   3   13.30    4.80
  -1  -5   3  281.57   20.90
  -1  -5   3  253.07   23.30
  -1  -5   3  282.77   24.60
  -1  -5   3  303.17   20.50
   0  -5   3   58.89    8.10
   0  -5   3   50.49    9.60
   0  -5   3   59.59   10.70
   1  -5   3   -0.30    1.40
   1  -5   3    1.30    3.00
   1  -5   3    1.40    1.60
   1  -5   3    0.60    2.80
   1  -5   3    0.30    2.20
   2  -5   3  346.67   29.50
   2  -5   3  304.87   38.20
   2  -5   3  343.87   30.20
   2  -5   3  291.57   37.40
  -3   5  -3   11.00    4.90
  -3   5  -3    5.90    3.80
   3  -5   3    9.50    6.50
   3  -5   3    9.20    6.90
   3  -5   3   12.20    5.90
   3  -5   3    4.30    5.90
   3  -5   3   13.20   10.70
  -4   5  -3  278.57   27.20
  -4   5  -3  230.08   24.40
   4  -5   3  225.98   27.20
   4  -5   3  157.68   59.59
   4  -5   3  206.28   38.50
   4  -5   3  234.28   44.90
   4  -5   3  249.97   55.79
  -4  -4   3   46.20   10.40
  -4  -4   3   44.60   13.20
  -3  -4   3   30.00    6.90
  -3  -4   3   23.80    4.30
  -3  -4   3   14.40    4.30
  -3  -4   3    7.90    5.00
  -2  -4   3  196.18   15.90
  -2  -4   3  194.28   15.80
  -2  -4   3  186.68   16.20
  -2  -4   3  178.38   17.30
  -1  -4   3    0.30    1.50
  -1  -4   3    1.70    1.50
  -1  -4   3    2.50    3.50
  -1  -4   3   -0.10    1.20
  -1  -4   3   -0.80    2.50
   0  -4   3 1094.09   73.59
   0  -4   3  946.11   69.79
   0  -4   3  982.80   68.49
   0  -4   3 1069.99   71.09
   0  -4   3 1094.99   73.19
   1  -4   3  184.58   21.60
   1  -4   3  162.38   17.50
   1  -4   3  166.78   20.90
   1  -4   3  166.48   16.10
  -2   4  -3  251.57   19.90
   2  -4   3  245.38   36.40
   2  -4   3  239.38   31.20
   2  -4   3  259.47   23.80
  -3   4  -3  246.68   23.30
   3  -4   3  234.58   33.70
   3  -4   3  195.98   36.80
   3  -4   3  202.98   22.90
   3  -4   3  231.38   38.70
  -4   4  -3   32.80   10.10
  -4   4  -3   44.60   12.70
   4  -4   3   18.10    7.60
   4  -4   3   16.10   12.40
   4  -4   3   12.10   10.10
   4  -4   3    5.60    7.70
  -5   4  -3  177.18   27.50
  -5   4  -3  177.48   29.40
   5  -4   3  258.47   49.20
   5  -4   3  274.97   55.99
   5  -4   3  263.27   59.19
   5  -4   3  159.58   32.80
   5  -4   3  238.78   27.60
   4   3  -3  291.07   28.20
   4   3  -3  264.67   28.00
  -4  -3   3  258.67   26.20
   3   3  -3   24.90    6.10
  -3  -3   3   29.60    8.90
  -3  -3   3   28.50    7.00
  -2  -3   3  542.55   37.10
  -2  -3   3  584.84   39.20
  -2  -3   3  547.85   41.00
  -2  -3   3  524.35   36.60
  -2  -3   3  509.95   50.79
  -2  -3   3  482.15   49.10
  -1  -3   3  182.68   14.30
  -1  -3   3  142.09   28.10
  -1  -3   3  172.28   13.90
  -1  -3   3  164.78   13.90
  -1  -3   3  159.48   24.50
   0  -3   3    4.30    3.30
   0  -3   3   10.20    4.30
   0  -3   3    5.60    2.10
   0  -3   3    9.70    3.30
  -1   3  -3 2913.71  200.38
   1  -3   3 3050.09  202.48
   1  -3   3 2974.30  197.08
   1  -3   3 3108.89  203.28
  -2   3  -3  204.58   25.30
  -2   3  -3  202.88   17.80
  -2   3  -3  167.48   16.60
   2  -3   3  160.88   17.50
   2  -3   3  202.78   26.00
   2  -3   3  182.58   20.30
  -3   3  -3  362.26   31.30
  -3   3  -3  345.07   40.30
   3  -3   3  333.87   40.40
   3  -3   3  311.17   32.70
   3  -3   3  299.37   37.50
   3  -3   3  291.57   28.80
  -4   3  -3  210.88   30.40
  -4   3  -3  169.88   20.10
   4  -3   3  151.48   22.90
   4  -3   3  127.69   31.40
   4  -3   3  214.48   39.10
  -5   3  -3   19.30    9.20
  -5   3  -3   17.60    9.70
   5  -3   3   15.90   12.30
   5  -3   3    4.00    6.30
   5  -3   3   19.90    8.40
  -6   3  -3   38.90   23.40
   6  -3   3   39.00   25.80
   5   2  -3   55.49   21.00
   5   2  -3   33.10    7.70
   5   2  -3   54.69   22.20
   5   2  -3   28.40   13.30
   5   2  -3   30.10   14.20
  -5  -2   3   47.50   13.00
  -5  -2   3   51.79   17.20
   4   2  -3    6.20    7.40
   4   2  -3   14.10    8.10
   4   2  -3   13.10    3.90
   4   2  -3   16.30    8.60
   4   2  -3   24.40   11.80
  -4  -2   3   31.40   11.20
  -4  -2   3   30.90    8.70
   3   2  -3 1134.79   89.39
   3   2  -3 1142.59  101.59
   3   2  -3 1255.37   94.19
   3   2  -3 1267.87   83.89
   3   2  -3 1226.08   80.09
  -3  -2   3 1037.90  101.49
  -3  -2   3 1405.46   96.89
  -3  -2   3 1141.89   87.99
   2   2  -3   11.50    4.90
   2   2  -3    8.00    4.90
   2   2  -3   12.70    6.00
   2   2  -3   12.60    4.80
   2   2  -3   13.30    2.10
  -2  -2   3    2.60    4.50
  -2  -2   3    4.70    3.80
  -2  -2   3    8.80    1.90
  -2  -2   3    4.10    7.40
  -2  -2   3   11.70    4.00
  -2  -2   3   15.10    2.60
   1   2  -3  386.86   31.50
   1   2  -3  444.66   31.50
   1   2  -3  458.35   34.00
  -1  -2   3  347.47   37.70
  -1  -2   3  450.65   31.40
  -1  -2   3  504.65   31.40
  -1  -2   3  361.76   37.10
   0   2  -3 1118.79   82.09
   0  -2   3 1240.48   84.39
   0  -2   3 1218.58   83.29
  -1   2  -3 1546.65  108.49
  -1   2  -3 1443.56  100.29
  -1   2  -3 1725.03  100.99
   1  -2   3 1605.84  108.79
   1  -2   3 1295.47  102.09
   1  -2   3 1591.24  108.09
  -2   2  -3  810.82   68.69
  -2   2  -3  915.61   60.79
  -2   2  -3  821.52   67.59
  -2   2  -3  817.72   58.99
   2  -2   3  830.72   59.49
   2  -2   3  891.71   68.69
   2  -2   3  803.12   68.39
   2  -2   3  781.42   61.69
  -3   2  -3   12.60    5.20
  -3   2  -3   37.50   16.30
  -3   2  -3   33.90    9.60
  -3   2  -3   10.40    7.30
   3  -2   3   16.60   10.30
   3  -2   3   22.20    6.70
   3  -2   3   24.20    8.20
   3  -2   3   33.20   12.30
  -4   2  -3 1420.16  111.69
  -4   2  -3 1369.66   97.99
  -4   2  -3 1226.78   93.19
  -4   2  -3 1232.78  110.09
   4  -2   3 1337.87   93.99
   4  -2   3 1193.18   97.89
   4  -2   3 1332.97  110.39
   4  -2   3 1300.27  107.89
  -5   2  -3    3.40    4.00
  -5   2  -3   -0.50    3.00
  -5   2  -3   -2.80    2.20
   5  -2   3   -2.30    3.20
   5  -2   3   -0.90    2.00
   5  -2   3   -1.10    2.20
   5  -2   3    1.40    3.00
  -6   2  -3   76.59   18.40
  -6   2  -3   98.49   24.40
   6  -2   3   92.49   39.20
   6  -2   3   65.59   18.00
   6  -2   3  128.29   35.20
   6  -2   3   57.59   19.20
   6  -2   3   81.39   29.30
   5   1  -3  273.57   55.19
   5   1  -3  289.77   53.29
   5   1  -3  227.68   24.60
   5   1  -3  194.08   40.10
   5   1  -3  197.88   43.60
  -5  -1   3  234.98   33.50
   4   1  -3   71.19   26.60
   4   1  -3   31.60    8.60
   4   1  -3   47.50   17.20
   4   1  -3   17.90   12.30
   4   1  -3   32.90   12.80
   4   1  -3   48.70   11.00
  -4  -1   3   52.59   11.70
  -4  -1   3   45.00   14.10
   3   1  -3   -2.10    1.30
   3   1  -3   -0.80    2.70
   3   1  -3    0.80    6.60
   3   1  -3    1.40    2.00
   3   1  -3   -2.20    3.10
  -3  -1   3   -0.80    2.20
  -3  -1   3    1.70    3.20
  -3  -1   3    6.00    3.60
   2   1  -3  539.05   45.20
   2   1  -3  513.45   34.80
   2   1  -3  480.75   35.60
   2   1  -3  418.56   50.49
   2   1  -3  448.46   42.30
  -2  -1   3  471.95   30.90
  -2  -1   3  447.56   50.39
  -2  -1   3  444.86   49.00
  -2  -1   3  468.95   35.90
   1   1  -3  508.15   37.50
   1   1  -3  462.75   38.20
   1   1  -3  497.85   30.90
   1   1  -3  420.86   31.10
  -1  -1   3  415.16   32.20
  -1  -1   3  317.27   34.50
  -1  -1   3  395.76   40.80
   0   1  -3  595.74   40.60
   0   1  -3  601.14   40.90
   0   1  -3  630.04   46.70
   0  -1   3  609.14   40.90
   0  -1   3  602.34   47.20
   0  -1   3  504.25   42.20
   0  -1   3  645.44   46.90
  -1   1  -3  140.49   13.20
  -1   1  -3  133.89   17.00
  -1   1  -3  146.39   18.10
  -1   1  -3  177.88   14.60
   1  -1   3  124.19   16.60
   1  -1   3  155.18   13.40
   1  -1   3  159.18   17.60
   1  -1   3  169.58   15.20
  -2   1  -3 3836.22  259.37
  -3   1  -3  247.88   23.90
  -3   1  -3  261.67   39.20
  -3   1  -3  258.47   26.00
  -3   1  -3  323.27   36.30
   3  -1   3  229.78   26.20
   3  -1   3  291.67   32.40
   3  -1   3  247.88   26.50
   3  -1   3  261.57   32.20
  -4   1  -3   24.50    8.30
  -4   1  -3   20.30   11.50
  -4   1  -3   33.20   12.90
  -4   1  -3   43.80   19.20
   4  -1   3   38.10   14.50
   4  -1   3    8.40    7.30
   4  -1   3   29.20   10.20
   4  -1   3   25.80    7.30
  -5   1  -3  683.83   60.39
  -5   1  -3  860.61   67.59
  -5   1  -3  736.83   79.39
  -5   1  -3  751.32   78.09
   5  -1   3  746.43   76.29
   5  -1   3  727.83   73.59
   5  -1   3  795.02   60.89
   5  -1   3  711.63   64.89
  -6   1  -3    2.80    6.40
  -6   1  -3   -0.10    3.30
   6  -1   3    1.80    6.80
   6  -1   3    1.40    3.20
   6  -1   3    2.00    5.40
   6  -1   3   -1.30    3.70
   5   0  -3    5.00   10.50
   5   0  -3   10.70    9.60
   5   0  -3   16.90    9.20
   5   0  -3    4.20   10.90
   5   0  -3   -3.40    5.40
   5   0  -3    6.80    5.30
  -5   0   3   13.10    7.60
   4   0  -3  647.34   54.69
   4   0  -3  730.83   75.59
   4   0  -3  694.83   71.19
   4   0  -3  708.93   69.49
   4   0  -3  663.33   75.39
  -4   0   3  713.43   57.89
  -4   0   3  728.23   62.19
   3   0  -3  211.68   35.60
   3   0  -3  255.37   23.90
   3   0  -3  236.98   23.30
   3   0  -3  275.37   42.60
   3   0  -3  296.07   49.30
   3   0  -3  230.38   40.90
  -3   0   3  219.48   47.80
  -3   0   3  226.78   26.40
  -3   0   3  247.88   23.30
  -3   0   3  254.07   48.80
   2   0  -3 1053.69   69.59
   2   0  -3 1015.60   84.39
   2   0  -3  925.11   69.09
   2   0  -3  971.60   81.99
  -2   0   3  944.81   72.09
  -2   0   3 1070.59   90.29
  -2   0   3  980.20   68.99
  -2   0   3 1026.20   63.59
  -2   0   3  894.51   85.09
   1   0  -3  725.33   51.39
   1   0  -3  745.13   60.89
   1   0  -3  780.42   50.99
   1   0  -3  788.52   60.49
  -1   0   3  680.23   48.50
  -1   0   3  707.03   62.39
  -1   0   3  698.63   52.29
  -1   0   3  727.13   63.79
  -1   0   3  772.42   51.39
   0   0  -3  251.37   23.40
   0   0  -3  224.88   18.70
   0   0  -3  244.28   18.10
   0   0  -3  213.68   22.90
   0   0   3  234.88   18.30
   0   0   3  228.48   23.90
   0   0   3  228.98   18.80
   0   0   3  200.68   23.30
  -1   0  -3  221.18   19.20
  -1   0  -3  246.48   18.90
  -1   0  -3  227.18   23.80
  -1   0  -3  259.97   24.40
   1   0   3  217.28   18.10
   1   0   3  232.98   20.00
   1   0   3  231.38   23.50
   1   0   3  228.78   23.50
  -2   0  -3   13.50    6.60
  -2   0  -3    1.00    2.30
  -2   0  -3    9.20    3.60
  -2   0  -3    5.30    5.20
   2   0   3    1.30    2.50
   2   0   3    3.80    3.50
   2   0   3    2.70    2.10
   2   0   3    7.10    4.50
  -3   0  -3 1769.52  139.59
  -3   0  -3 1912.71  139.49
  -3   0  -3 2066.39  142.69
  -3   0  -3 1961.90  130.19
   3   0   3 1828.72  130.09
   3   0   3 1874.01  137.49
   3   0   3 1807.82  125.59
  -4   0  -3  118.39   21.00
  -4   0  -3  109.99   26.40
  -4   0  -3  155.08   17.80
  -4   0  -3  124.39   28.30
   4   0   3  159.38   30.80
   4   0   3  139.79   15.90
   4   0   3  108.09   23.60
   4   0   3  111.59   20.50
  -5   0  -3  274.27   48.60
  -5   0  -3  209.28   26.00
  -5   0  -3  337.87   59.79
  -5   0  -3  262.97   30.90
   5   0   3  328.17   52.29
   5   0   3  210.28   32.30
   5   0   3  244.98   29.30
   5   0   3  249.78   41.90
  -6   0  -3  373.86   63.49
  -6   0  -3  284.27   32.90
  -6   0  -3  197.48   36.10
   6   0   3  277.67   47.50
   6   0   3  308.57   53.69
   6   0   3  313.77   45.50
   6   0   3  312.57   31.20
   5  -1  -3   12.60   11.90
   5  -1  -3   24.30   21.00
   5  -1  -3   20.50   14.80
   5  -1  -3   13.80    9.10
   5  -1  -3    9.60   14.70
   5  -1  -3    8.10    6.40
  -5   1   3   30.00   14.70
  -5   1   3   24.10    9.90
   4  -1  -3   71.89   24.60
   4  -1  -3   63.99   14.00
   4  -1  -3   67.49   22.40
   4  -1  -3  108.59   33.50
   4  -1  -3   55.79   20.80
   4  -1  -3   78.89   16.20
  -4   1   3   54.99   16.60
  -4   1   3   77.49   14.90
   3  -1  -3 1757.72  140.39
   3  -1  -3 1799.32  111.29
   3  -1  -3 1667.93  141.09
   3  -1  -3 1696.63  135.69
   3  -1  -3 1678.73  118.79
   3  -1  -3 1747.23  119.69
  -3   1   3 1629.74  143.79
  -3   1   3 1735.13  117.59
  -3   1   3 1588.34  122.59
   2  -1  -3  176.08   14.60
   2  -1  -3  178.28   32.60
   2  -1  -3  272.67   46.10
   2  -1  -3  184.98   19.20
   2  -1  -3  195.78   18.90
  -2   1   3  172.88   17.40
  -2   1   3  229.08   40.80
  -2   1   3  247.88   47.80
  -2   1   3  181.48   13.70
  -2   1   3  161.88   20.00
   1  -1  -3 3317.57  210.48
   1  -1  -3 3232.08  208.78
  -1   1   3 2748.72  209.48
  -1   1   3 2670.33  207.78
   0  -1  -3 1309.77   84.09
   0  -1  -3 1353.36   93.59
   0  -1  -3 1295.87   84.99
   0  -1  -3 1365.46   92.99
   0   1   3 1212.78   93.19
   0   1   3 1259.37   84.69
   0   1   3 1103.29   83.99
   0   1   3 1248.88   94.19
  -1  -1  -3  356.86   31.90
  -1  -1  -3  342.67   31.00
  -1  -1  -3  343.87   26.60
  -1  -1  -3  344.87   25.50
   1   1   3  352.86   31.70
   1   1   3  325.17   26.80
   1   1   3  322.27   25.10
  -2  -1  -3  459.65   34.40
  -2  -1  -3  437.86   40.80
  -2  -1  -3  481.25   36.30
  -2  -1  -3  501.35   43.10
   2   1   3  483.55   40.20
   2   1   3  435.26   39.90
   2   1   3  422.86   35.80
   2   1   3  434.46   33.10
  -3  -1  -3   23.40    6.80
  -3  -1  -3   20.00   10.30
  -3  -1  -3   16.10    6.10
  -3  -1  -3   19.80    9.00
   3   1   3   10.90    4.20
   3   1   3   11.10    5.00
   3   1   3   11.50    6.30
   3   1   3   18.00    9.00
  -4  -1  -3  895.31   70.79
  -4  -1  -3  952.30   86.29
  -4  -1  -3 1055.09   75.69
   4   1   3  929.41   80.89
   4   1   3  971.70   80.09
   4   1   3  987.90   68.99
   4   1   3  919.21   73.79
  -5  -1  -3   34.90   16.20
  -5  -1  -3   22.90    8.60
  -5  -1  -3   19.70   12.40
  -5  -1  -3   37.50   12.40
   5   1   3   34.60   14.30
   5   1   3   39.70    9.70
   5   1   3   42.60   17.50
   5   1   3   20.30   10.00
  -6  -1  -3  128.19   34.90
  -6  -1  -3  154.58   43.70
  -6  -1  -3  115.09   22.90
  -6  -1  -3  102.19   23.30
   6   1   3  113.49   18.60
   6   1   3   76.09   30.40
   6   1   3  120.79   28.50
   6   1   3  195.18   43.60
   5  -2  -3  153.88   77.99
   5  -2  -3  164.58   15.30
   5  -2  -3  179.58   15.10
   5  -2  -3  156.18   28.50
   5  -2  -3  139.09   25.10
   5  -2  -3  176.88   46.40
   5  -2  -3  169.48   42.80
   5  -2  -3  195.68   47.30
  -5   2   3  214.18   38.90
  -5   2   3  178.68   28.10
   4  -2  -3   12.70   11.20
   4  -2  -3    2.70    2.30
   4  -2  -3    8.90    3.50
   4  -2  -3    3.30    9.90
   4  -2  -3    7.70   14.10
   4  -2  -3    7.60   12.60
   4  -2  -3    3.00    5.50
   4  -2  -3   -0.10    3.10
  -4   2   3    5.70    7.30
   3  -2  -3  828.72   64.79
   3  -2  -3  793.32   84.09
   3  -2  -3  866.01   56.49
   3  -2  -3  873.31   57.19
   3  -2  -3  824.52   64.09
   3  -2  -3  774.32   81.99
  -3   2   3  779.12   61.29
  -3   2   3  763.62   66.69
   2  -2  -3  878.21   57.39
   2  -2  -3  895.71   63.39
   2  -2  -3  873.91   57.99
   2  -2  -3  926.81   82.59
   2  -2  -3  874.01   63.69
   2  -2  -3  891.81   80.49
  -2   2   3  810.12   64.89
  -2   2   3  777.82   79.69
  -2   2   3  826.22   56.59
  -2   2   3  612.44   75.79
   1  -2  -3  107.49   14.70
   1  -2  -3  109.49   12.40
   1  -2  -3   75.49   19.60
   1  -2  -3  101.99   10.00
   1  -2  -3   89.49    9.10
   1  -2  -3  151.18   27.30
  -1   2   3  109.39   25.40
  -1   2   3   85.99    9.00
  -1   2   3   90.39   15.00
  -1   2   3  120.99   28.30
  -1   2   3   81.19   16.10
  -1   2   3   85.29    8.70
   0  -2  -3 9583.34  866.41
   0   2   3 9999.00  878.41
  -1  -2  -3 1335.67   98.39
  -1  -2  -3 1405.26   98.49
  -1  -2  -3 1385.96   92.19
   1   2   3 1352.76   92.49
  -2  -2  -3  271.87   28.40
  -2  -2  -3  288.17   22.70
  -2  -2  -3  235.98   27.70
   2   2   3  292.07   21.80
   2   2   3  273.87   21.50
   2   2   3  273.67   22.10
   2   2   3  248.88   23.60
   2   2   3  264.97   27.80
   2   2   3  318.97   29.10
  -3  -2  -3  371.16   40.20
  -3  -2  -3  339.07   40.00
  -3  -2  -3  412.06   35.10
  -3  -2  -3  432.96   33.40
   3   2   3  425.46   39.60
   3   2   3  404.36   30.70
   3   2   3  405.96   34.70
   3   2   3  398.06   30.70
   3   2   3  430.46   38.80
  -4  -2  -3  497.55   42.70
  -4  -2  -3  461.75   53.49
  -4  -2  -3  483.05   52.89
  -4  -2  -3  559.64   46.60
   4   2   3  595.04   40.70
   4   2   3  490.85   49.60
   4   2   3  541.95   49.60
   4   2   3  507.55   38.50
  -5  -2  -3  144.19   34.60
  -5  -2  -3   93.59   18.80
  -5  -2  -3   93.49   26.30
  -5  -2  -3  124.69   24.30
   5   2   3  156.48   29.50
   5   2   3  111.89   12.20
   5   2   3   90.69   22.40
   5   2   3  113.79   11.50
   5   2   3  131.09   18.00
  -6  -2  -3    0.80    5.20
  -6  -2  -3    7.60    7.00
  -6  -2  -3   -1.20    3.30
   6   2   3   12.00    5.70
   6   2   3    5.00    6.60
   6   2   3   17.20    5.40
   6   2   3    7.90    9.20
   6   2   3   18.60   16.20
   6   2   3   -0.40    2.60
   6   2   3    9.20    3.70
   5  -3  -3   -1.10    1.90
   5  -3  -3    0.50    6.10
   5  -3  -3    0.50    3.90
   5  -3  -3    2.50   13.40
   5  -3  -3   -1.90    4.70
   5  -3  -3   -3.00    6.60
   5  -3  -3   -1.50    4.20
   5  -3  -3    0.60    2.20
  -5   3   3   -1.80    3.30
  -5   3   3   -0.20    4.00
   4  -3  -3  186.48   18.30
   4  -3  -3  225.98   49.20
   4  -3  -3  241.78   27.60
   4  -3  -3  206.28   43.80
   4  -3  -3  285.77   65.09
   4  -3  -3  258.37   35.70
   4  -3  -3  219.68   19.70
   4  -3  -3  271.37   55.89
  -4   3   3  188.28   23.20
   3  -3  -3    9.00    8.30
   3  -3  -3   16.90    4.80
   3  -3  -3   18.90    5.00
   3  -3  -3   18.80    7.70
   3  -3  -3   46.40   21.70
   3  -3  -3   26.10    9.60
  -3   3   3   20.70    7.70
   2  -3  -3  874.41   63.49
   2  -3  -3  892.11   58.59
   2  -3  -3  822.02   57.29
   2  -3  -3  805.22   65.29
   2  -3  -3  933.11   84.99
   2  -3  -3  808.72   80.49
  -2   3   3  779.52   64.49
  -2   3   3  634.44   77.39
  -2   3   3  852.11   60.69
  -2   3   3  669.43   77.39
  -2   3   3  876.01   57.09
   1  -3  -3   14.30    8.50
   1  -3  -3   31.90    8.20
   1  -3  -3   25.40   11.80
   1  -3  -3   45.60    7.40
   1  -3  -3   46.70    9.70
   1  -3  -3   41.40    8.30
  -1   3   3   44.10    8.90
  -1   3   3   51.79   11.60
  -1   3   3   30.20   13.20
  -1   3   3   30.30    5.70
  -1   3   3   31.20    6.30
  -1   3   3   40.10   17.90
   0  -3  -3  213.98   30.20
   0  -3  -3  341.77   25.80
   0  -3  -3  314.77   34.10
   0  -3  -3  299.87   23.80
   0  -3  -3  297.37   24.40
   0  -3  -3  303.17   25.20
   0   3   3  240.48   32.10
   0   3   3  348.47   24.50
   0   3   3  298.97   24.60
   0   3   3  300.37   23.30
   0   3   3  301.17   35.30
  -1  -3  -3 1224.08   74.49
  -1  -3  -3 1128.49   75.19
  -1  -3  -3 1020.00   73.69
  -1  -3  -3 1143.59   82.69
  -1  -3  -3 1018.10   74.49
  -1  -3  -3 1137.79   82.69
   1   3   3 1095.39   84.39
   1   3   3 1087.49   74.29
   1   3   3 1044.80   83.49
   1   3   3 1166.88   73.89
   1   3   3 1009.60   73.79
   1   3   3 1050.09   74.69
  -2  -3  -3  174.58   20.80
  -2  -3  -3  166.58   15.30
  -2  -3  -3  157.88   26.00
  -2  -3  -3  186.78   17.30
   2   3   3  127.89   21.10
   2   3   3  177.38   15.60
   2   3   3  175.78   16.50
   2   3   3  160.48   14.50
   2   3   3  158.08   20.40
   2   3   3  161.48   14.70
  -3  -3  -3 1376.96   94.89
  -3  -3  -3 1303.27   91.89
  -3  -3  -3 1168.08  101.29
  -3  -3  -3 1272.87  101.49
   3   3   3 1352.56   89.59
   3   3   3 1402.96   89.49
   3   3   3 1628.04  109.69
   3   3   3 1379.96  101.39
   3   3   3 1228.28   92.39
   3   3   3 1351.26   90.29
  -4  -3  -3    3.80    4.40
  -4  -3  -3   -1.30    1.60
  -4  -3  -3   -1.50    1.30
  -4  -3  -3   -0.60    2.30
   4   3   3    0.80    1.80
   4   3   3    2.00    3.50
   4   3   3    1.90    3.40
   4   3   3    6.00    3.00
   4   3   3    0.80    1.70
  -5  -3  -3  280.57   31.90
  -5  -3  -3  278.27   47.40
  -5  -3  -3  364.86   59.09
  -5  -3  -3  342.97   36.60
   5   3   3  408.96   40.80
   5   3   3  367.46   27.30
   5   3   3  369.56   28.70
   5   3   3  385.86   41.60
   5   3   3  312.57   32.00
   5   3   3  211.98   44.70
   5   3   3  350.86   27.90
  -6  -3  -3   79.69   20.60
  -6  -3  -3   34.30   18.30
   6   3   3   29.80   18.00
   6   3   3   42.00   19.90
   6   3   3   69.69   11.90
   6   3   3   70.09   21.70
   6   3   3   82.59   20.70
   6   3   3   88.59    9.00
   6   3   3   64.69   10.10
   6   3   3   41.70   12.60
   5  -4  -3   26.90    8.00
   4  -4  -3   17.20    6.70
   4  -4  -3   33.00   19.50
   4  -4  -3   17.90   15.10
   4  -4  -3   46.90   26.70
   4  -4  -3   17.50   10.70
   4  -4  -3   13.90    8.80
   4  -4  -3   24.70   19.80
  -4   4   3    5.60    5.30
  -4   4   3   21.10   11.10
   3  -4  -3   45.60   12.20
   3  -4  -3   30.50   15.10
   3  -4  -3   60.19   10.90
   3  -4  -3   39.80    8.10
   3  -4  -3   16.20   17.10
   3  -4  -3   50.09   14.60
  -3   4   3   22.30    7.90
   2  -4  -3    0.60    3.00
   2  -4  -3   -1.20    1.20
   2  -4  -3    1.80    6.90
   2  -4  -3   -0.40    1.20
   2  -4  -3    5.30    6.00
   2  -4  -3   -0.30    5.80
  -2   4   3    0.80    2.70
  -2   4   3   -1.10    2.50
   1  -4  -3 1221.18   86.29
   1  -4  -3 1253.77   87.49
   1  -4  -3 1216.08   84.19
   1  -4  -3 1261.67  104.59
   1  -4  -3 1193.98   83.09
  -1   4   3 1229.58  105.29
  -1   4   3 1144.59   82.19
  -1   4   3 1348.97   84.79
  -1   4   3 1065.39  100.89
   0  -4  -3  774.12   52.79
   0  -4  -3  729.63   64.39
   0  -4  -3  728.73   52.49
   0  -4  -3  689.43   51.19
   0  -4  -3  745.93   64.39
   0  -4  -3  766.22   53.09
   0   4   3  770.92   51.59
   0   4   3  672.93   50.99
   0   4   3  769.62   51.09
   0   4   3  611.94   51.69
   0   4   3  589.94   61.59
  -1  -4  -3  545.25   42.40
  -1  -4  -3  601.04   41.40
  -1  -4  -3  578.64   41.90
  -1  -4  -3  606.94   42.20
   1   4   3  591.54   41.10
   1   4   3  612.04   42.00
   1   4   3  517.85   48.90
   1   4   3  472.25   39.60
   1   4   3  547.25   50.39
   1   4   3  544.45   40.20
  -2  -4  -3  418.06   38.80
  -2  -4  -3  357.06   32.60
  -2  -4  -3  459.65   33.70
  -2  -4  -3  442.96   32.00
  -2  -4  -3  472.95   50.49
   2   4   3  390.46   29.10
   2   4   3  402.16   37.50
   2   4   3  402.76   29.80
   2   4   3  400.36   38.50
   2   4   3  457.05   32.80
   2   4   3  410.86   31.50
  -3  -4  -3   16.90    9.10
  -3  -4  -3   23.80    6.70
  -3  -4  -3   18.50    6.20
  -3  -4  -3   33.90   11.80
   3   4   3   20.20    7.50
   3   4   3   22.80    8.30
   3   4   3   17.70    3.90
   3   4   3   13.70    4.70
   3   4   3   15.20    4.50
   3   4   3   24.40    4.70
  -4  -4  -3  410.56   34.60
  -4  -4  -3  399.66   37.70
  -4  -4  -3  239.68   55.29
  -4  -4  -3  370.56   44.60
   4   4   3  400.56   30.10
   4   4   3  422.66   31.20
   4   4   3  362.46   27.70
   4   4   3  356.56   41.10
   4   4   3  414.06   39.30
   4   4   3  443.26   38.80
  -5  -4  -3   -1.00    2.40
  -5  -4  -3    1.70    3.80
  -5  -4  -3    8.80    9.50
  -5  -4  -3   -0.70    2.30
   5   4   3    2.20    2.40
   5   4   3   -0.30    1.80
   5   4   3   -0.60    3.00
   5   4   3    0.10    3.70
   5   4   3    2.30    2.90
   5   4   3   -0.80    1.30
   5   4   3   -0.60    2.70
   4  -5  -3   10.50   13.30
   4  -5  -3   13.80    8.40
   4  -5  -3   -1.80    6.50
   4  -5  -3    1.10    3.30
   4  -5  -3   -0.10    5.60
   4  -5  -3    2.00    4.10
   4  -5  -3    0.30    6.00
   4  -5  -3   -1.00    4.60
  -4   5   3    4.70    5.80
  -4   5   3    1.40    4.70
   3  -5  -3  199.38   29.80
   3  -5  -3  206.68   48.20
   3  -5  -3  234.68   26.90
   3  -5  -3  201.68   21.30
   3  -5  -3  206.28   45.70
  -3   5   3  143.19   26.40
  -3   5   3  230.68   23.60
   2  -5  -3   82.39   26.20
   2  -5  -3  102.89   31.20
   2  -5  -3   89.89   17.50
   2  -5  -3  147.69   23.60
  -2   5   3   86.19   15.40
   1  -5  -3   23.30   13.50
   1  -5  -3   15.10    7.10
   1  -5  -3   15.20    6.10
   1  -5  -3   26.30   13.90
  -1   5   3   19.10    5.30
  -1   5   3   24.10    8.20
   0  -5  -3  866.01   69.39
   0  -5  -3 1063.19   82.29
   0  -5  -3  970.20   79.59
   0   5   3  862.21   64.09
   0   5   3  929.71   64.99
  -1  -5  -3  117.29   17.50
  -1  -5  -3  113.89   13.00
  -1  -5  -3  132.69   22.70
  -1  -5  -3  131.09   13.20
  -1  -5  -3  103.79   15.40
  -1  -5  -3  113.19   21.40
   1   5   3  120.69   12.90
  -2  -5  -3  344.77   27.70
  -2  -5  -3  408.56   36.00
  -2  -5  -3  332.77   34.00
  -2  -5  -3  345.37   30.70
  -2  -5  -3  373.16   29.20
   2   5   3  308.97   28.40
   2   5   3  346.67   28.20
  -3  -5  -3   24.40   10.80
  -3  -5  -3   13.90    5.10
  -3  -5  -3   24.10    9.20
   3   5   3   25.30    6.40
   3   5   3   29.60    7.10
  -4  -5  -3   16.70    6.80
  -4  -5  -3   34.80   10.30
  -4  -5  -3   15.00   11.10
  -4  -5  -3   22.60   10.90
   4   5   3   19.10    6.80
   4   5   3   32.70    6.60
   3  -6  -3    3.70    4.40
   3  -6  -3   -1.10    2.60
   3  -6  -3    3.50    9.40
   3  -6  -3   13.20   13.30
   3  -6  -3    1.80    5.80
   3  -6  -3   -0.40    5.90
   3  -6  -3   -4.00    8.70
  -3   6   3   -0.60    4.10
  -3   6   3    1.20    4.10
   2  -6  -3  232.38   31.20
   2  -6  -3  218.98   46.60
   2  -6  -3  156.18   24.20
   2  -6  -3  197.98   22.00
   2  -6  -3   88.19   28.80
  -2   6   3  155.48   23.20
  -2   6   3  190.48   19.20
   1  -6  -3   69.79   13.80
   1  -6  -3   46.60   18.80
   1  -6  -3   76.59   15.10
   1  -6  -3   73.19   15.10
   1  -6  -3   58.29   12.00
   1  -6  -3   68.39   21.30
  -1   6   3   68.39   10.30
  -1   6   3   57.99   12.40
   0  -6  -3  302.97   28.30
   0  -6  -3  327.57   38.40
   0  -6  -3  266.07   25.70
   0  -6  -3  281.77   35.10
   0  -6  -3  309.47   27.00
   0  -6  -3  242.48   26.30
  -1  -6  -3  186.48   29.50
  -1  -6  -3  163.08   19.50
  -1  -6  -3  176.48   16.90
  -1  -6  -3  179.48   28.60
  -1  -6  -3  143.29   16.50
   1   6   3  192.08   18.10
  -2  -6  -3    4.10    2.90
  -2  -6  -3    3.40    4.40
  -2  -6  -3   -1.30    2.20
  -2  -6  -3    0.80    3.00
  -2  -6  -3   -0.40    3.20
  -2  -6  -3   -0.20    2.00
   2   6   3   -1.10    1.90
  -3  -6  -3  220.68   33.80
  -3  -6  -3  283.57   25.00
  -3  -6  -3  240.48   30.60
  -3  -6  -3  267.87   24.00
   3   6   3  294.37   24.40
   1  -7  -3  125.09   33.50
   1  -7  -3  151.88   23.00
   1  -7  -3  136.09   22.00
   1  -7  -3  104.39   19.60
   1  -7  -3  157.58   35.50
   0  -7  -3   -2.10    2.30
   0  -7  -3    5.10    6.60
   0  -7  -3    0.30    3.60
   0  -7  -3   -1.70    2.40
   0  -7  -3   -1.30    2.10
  -1  -7  -3  278.67   29.90
  -1  -7  -3  301.17   24.40
  -1  -7  -3  242.18   27.70
  -1  -7  -3  241.38   24.10
  -2  -7  -3   -1.30    3.00
  -2  -7  -3    6.00    4.40
  -2  -7  -3    3.10    4.60
  -2  -7  -3   -1.00    2.60
  -2  -7  -3    8.90    6.50
   0  -6   4   24.50   10.10
   0  -6   4   43.20    6.70
   0  -6   4   44.30    8.70
   1  -6   4  183.88   22.10
   1  -6   4  177.78   17.90
   1  -6   4  185.28   22.70
   2  -6   4    1.40    4.00
   2  -6   4    0.20    2.20
   2  -6   4   -1.30    2.40
  -2  -5   4    0.50    1.90
  -2  -5   4   -1.60    1.40
  -2  -5   4    1.30    2.80
  -2  -5   4   -0.50    1.50
  -1  -5   4  185.78   16.70
  -1  -5   4  194.08   17.80
  -1  -5   4  173.78   16.00
  -1  -5   4  189.48   18.30
  -1  -5   4  183.78   32.00
   0  -5   4    6.60    4.90
   0  -5   4    3.40    3.50
   0  -5   4   16.80    6.80
   1  -5   4  280.67   30.40
   1  -5   4  245.88   29.00
   1  -5   4  257.47   21.50
   1  -5   4  168.68   21.70
   2  -5   4   -1.00    1.40
   2  -5   4    0.30    3.10
   2  -5   4   -0.90    2.50
   2  -5   4    2.10    4.10
   2  -5   4    0.20    2.00
  -3   5  -4   71.39    8.10
  -3   5  -4   48.60    7.70
   3  -5   4   70.29   14.60
   3  -5   4   92.79   27.80
   3  -5   4   67.19   26.80
  -4   5  -4   38.60   10.10
  -4   5  -4   35.00   10.60
   4  -5   4   40.90   18.60
   4  -5   4   42.40   20.80
   4  -5   4   55.09   17.80
   4  -5   4   36.20   11.10
  -3  -4   4  204.08   17.40
  -3  -4   4  160.38   22.60
  -3  -4   4  136.19   11.60
  -2  -4   4    4.40    3.10
  -2  -4   4    0.70    1.50
  -2  -4   4    2.50    3.90
  -1  -4   4  383.96   38.20
  -1  -4   4  481.95   32.10
  -1  -4   4  411.86   31.90
  -1  -4   4  376.26   41.70
  -1  -4   4  443.06   31.90
   0  -4   4  220.88   17.70
   0  -4   4  202.08   19.20
   0  -4   4  240.28   24.10
   0  -4   4  207.18   22.20
   1  -4   4   87.59   15.10
   1  -4   4   88.09   10.60
   1  -4   4   94.39   19.00
   1  -4   4   95.59   17.60
  -2   4  -4  994.40   65.09
  -2   4  -4  983.20   64.99
   2  -4   4  928.21   80.29
   2  -4   4  987.70   83.99
   2  -4   4  952.30   70.39
  -3   4  -4    6.80    4.50
  -3   4  -4    5.10    3.80
   3  -4   4   -0.60    1.90
   3  -4   4    0.60    3.10
   3  -4   4    1.60    1.80
   3  -4   4    8.40    7.50
  -4   4  -4   64.99   13.60
   4  -4   4   79.69   26.60
   4  -4   4  101.29   18.80
   4  -4   4  119.79   36.20
  -5   4  -4    2.50    5.40
   5  -4   4    7.50    5.80
   5  -4   4    5.20    8.60
   5  -4   4   -0.80    3.50
   5  -4   4   -1.10    5.10
  -4  -3   4   92.49   16.20
  -4  -3   4   73.69   17.50
   3   3  -4    6.60    3.70
   3   3  -4    4.60    3.80
  -3  -3   4    3.50    4.60
  -3  -3   4    7.30    9.30
  -3  -3   4    4.50    4.10
  -2  -3   4  737.03   56.39
  -2  -3   4  805.62   51.49
  -2  -3   4  694.13   68.59
  -2  -3   4  760.22   50.89
  -2  -3   4  783.02   54.19
  -2  -3   4  720.83   67.89
  -1  -3   4    4.20    2.60
  -1  -3   4   -0.80    3.10
  -1  -3   4    5.60    4.60
  -1  -3   4    6.60    3.20
   0   3  -4 1062.79   80.59
   0  -3   4 1169.48   80.89
   0  -3   4 1201.28   79.39
   0  -3   4 1276.67   88.29
   0  -3   4 1311.57   87.19
  -1   3  -4  181.58   14.80
  -1   3  -4  197.78   21.20
  -1   3  -4  198.08   22.80
  -1   3  -4  221.78   16.20
   1  -3   4  223.58   24.10
   1  -3   4  199.58   19.90
   1  -3   4  200.48   23.60
   1  -3   4  221.18   18.50
  -2   3  -4   72.89   12.50
  -2   3  -4   81.99   11.80
   2  -3   4   88.29   16.20
   2  -3   4   61.99   11.10
   2  -3   4   58.09   15.30
   2  -3   4   79.49   20.90
  -3   3  -4 1052.39   92.49
  -3   3  -4 1027.40   90.19
   3  -3   4 1046.50   83.39
   3  -3   4 1121.59   92.29
   3  -3   4 1155.78   94.49
   3  -3   4 1123.49   79.49
  -4   3  -4   11.90    7.10
  -4   3  -4   -1.90    3.70
   4  -3   4    7.40    5.80
   4  -3   4    6.40    8.30
   4  -3   4   22.80   13.80
   4  -3   4    3.10    5.10
  -5   3  -4  287.17   33.20
  -5   3  -4  275.27   30.70
   5  -3   4  323.27   57.29
   5  -3   4  256.47   47.10
   5  -3   4  251.17   29.30
   4   2  -4  147.09   31.40
   4   2  -4  106.09   11.50
   4   2  -4  106.99   10.70
   4   2  -4  146.49   31.80
   4   2  -4  114.29   22.80
  -4  -2   4   89.19   19.40
  -4  -2   4   97.79   17.30
   3   2  -4  146.39   14.60
   3   2  -4  161.08   29.70
   3   2  -4  194.28   23.20
  -3  -2   4  119.09   37.90
  -3  -2   4  150.18   34.00
  -3  -2   4  171.48   17.70
  -3  -2   4  142.79   22.70
   2   2  -4   27.10    9.80
   2   2  -4   37.50    9.10
   2   2  -4   18.50    7.00
   2   2  -4   34.60   12.00
   2   2  -4   31.30    4.40
  -2  -2   4   23.00   13.30
  -2  -2   4   29.00    3.90
  -2  -2   4   31.90    7.00
  -2  -2   4   30.60   13.50
  -2  -2   4   28.70    8.20
   1   2  -4  411.26   27.00
   1   2  -4  380.86   27.00
   1   2  -4  418.96   33.00
   1   2  -4  442.76   35.60
  -1  -2   4  410.46   30.90
  -1  -2   4  338.97   38.40
  -1  -2   4  424.16   30.60
  -1  -2   4  337.77   39.10
   0   2  -4   29.30    7.70
   0   2  -4   23.30    4.20
   0   2  -4   26.00    4.50
   0  -2   4   37.10    9.60
   0  -2   4   26.00    5.10
   0  -2   4   25.20   10.70
   0  -2   4   33.50    6.50
  -1   2  -4 2563.34  182.18
  -1   2  -4 2366.06  170.98
  -1   2  -4 2680.93  171.28
   1  -2   4 2761.42  181.38
   1  -2   4 2832.12  180.58
   1  -2   4 2707.43  174.58
  -2   2  -4   -0.90    1.10
  -2   2  -4    1.40    3.10
  -2   2  -4   -0.50    1.70
   2  -2   4    3.40    3.60
   2  -2   4    1.50    2.00
   2  -2   4   -1.90    1.50
   2  -2   4    0.80    2.70
  -3   2  -4  334.17   29.30
  -3   2  -4  203.48   36.50
  -3   2  -4  268.87   26.60
   3  -2   4  295.87   30.40
   3  -2   4  290.67   35.10
   3  -2   4  314.97   27.30
   3  -2   4  299.27   36.60
  -4   2  -4  826.02   77.69
  -4   2  -4  866.91   65.99
  -4   2  -4  780.32   62.19
  -4   2  -4  687.53   75.59
   4  -2   4  757.82   61.29
   4  -2   4  849.02   77.99
   4  -2   4  835.42   75.99
   4  -2   4  799.82   67.59
  -5   2  -4   32.20   15.30
  -5   2  -4   49.50   22.40
  -5   2  -4   52.59   21.10
  -5   2  -4   33.80   11.60
   5  -2   4   53.49   13.80
   5  -2   4   11.50   11.70
   5  -2   4   41.50   18.10
  -6   2  -4   85.69   22.30
  -6   2  -4  170.98   48.30
  -6   2  -4  122.29   26.10
   6  -2   4  181.98   44.80
   6  -2   4  160.38   26.30
   6  -2   4  114.79   32.60
   6  -2   4  108.89   27.50
   5   1  -4  108.79   18.20
   5   1  -4  146.69   34.60
   5   1  -4  141.39   33.80
   5   1  -4  140.89   40.80
   5   1  -4  162.78   41.20
   5   1  -4  103.89   16.70
  -5  -1   4  130.49   23.10
   4   1  -4   22.80   13.90
   4   1  -4   29.80   17.40
   4   1  -4    7.30    4.90
   4   1  -4   22.30   14.10
   4   1  -4   20.50    6.80
  -4  -1   4    9.60    8.20
  -4  -1   4   23.90    8.60
   3   1  -4  650.43   48.50
   3   1  -4  615.34   58.99
   3   1  -4  574.34   60.09
   3   1  -4  672.53   63.89
  -3  -1   4  644.84   49.10
  -3  -1   4  679.83   72.19
  -3  -1   4  627.04   71.69
  -3  -1   4  600.04   53.29
   2   1  -4    3.00    2.40
   2   1  -4   15.80    9.30
   2   1  -4    5.30    5.90
   2   1  -4    3.30    2.80
  -2  -1   4    1.70    5.30
  -2  -1   4   -2.90    3.50
  -2  -1   4    7.90    4.20
  -2  -1   4    6.20    4.50
  -2  -1   4   10.70    2.40
   1   1  -4   79.79   14.40
   1   1  -4   64.69   13.80
   1   1  -4   71.59   10.30
   1   1  -4   63.49    7.50
  -1  -1   4   69.79   11.20
  -1  -1   4   73.49   20.20
  -1  -1   4   46.20   14.20
  -1  -1   4   91.99    9.80
   0   1  -4  211.28   22.10
   0   1  -4  192.38   16.90
   0   1  -4  209.68   22.90
   0   1  -4  199.48   16.70
   0  -1   4  215.08   24.30
   0  -1   4  175.18   17.60
   0  -1   4  245.88   24.70
   0  -1   4  205.38   18.00
  -1   1  -4  427.06   37.30
  -1   1  -4  340.77   34.00
  -1   1  -4  392.66   28.90
  -1   1  -4  314.87   27.60
   1  -1   4  366.46   34.00
   1  -1   4  382.86   30.20
   1  -1   4  357.46   34.50
   1  -1   4  366.36   29.00
  -2   1  -4  470.85   46.20
  -2   1  -4  416.16   35.90
  -2   1  -4  437.16   44.00
  -2   1  -4  554.54   38.60
   2  -1   4  471.85   43.50
   2  -1   4  481.45   39.20
   2  -1   4  445.36   43.70
   2  -1   4  479.85   36.00
  -3   1  -4   56.59   17.90
  -3   1  -4  101.39   26.10
  -3   1  -4   78.29   14.40
  -3   1  -4   92.39   15.10
   3  -1   4   71.89   18.00
   3  -1   4   87.59   17.10
   3  -1   4   86.19   13.60
   3  -1   4  100.59   25.00
  -4   1  -4  679.03  127.79
  -4   1  -4 1126.79   92.99
  -4   1  -4 1129.29   98.39
  -4   1  -4 1091.79   82.89
   4  -1   4 1106.19   87.39
   4  -1   4 1145.09   96.99
   4  -1   4 1244.68   97.09
   4  -1   4 1216.88   82.49
  -5   1  -4   -2.40    2.80
  -5   1  -4    7.60    9.10
  -5   1  -4    6.50    5.70
  -5   1  -4   12.60    7.80
   5  -1   4    6.90    7.00
   5  -1   4    1.90    4.20
   5  -1   4    8.20    5.80
   5  -1   4   28.80   15.20
  -6   1  -4   54.89   25.20
  -6   1  -4   35.00   20.60
  -6   1  -4   37.30   12.80
  -6   1  -4   42.20   14.60
   6  -1   4   45.40   12.20
   6  -1   4   69.89   26.50
   6  -1   4   34.90   14.40
   6  -1   4   74.89   28.70
   5   0  -4  117.29   59.89
   5   0  -4   67.99   26.60
   5   0  -4  141.19   35.30
   5   0  -4  147.39   23.90
   5   0  -4  163.28   24.60
   5   0  -4  115.49   34.10
  -5   0   4  164.18   25.60
   4   0  -4  137.99   33.20
   4   0  -4  180.98   21.20
   4   0  -4  157.38   35.10
   4   0  -4  226.98   51.29
  -4   0   4  188.08   44.20
  -4   0   4  177.28   20.90
   3   0  -4    2.30    6.50
   3   0  -4   -1.20    1.30
   3   0  -4   -0.50    2.20
   3   0  -4    7.60    7.40
  -3   0   4    6.30    5.30
  -3   0   4   -1.80    2.10
  -3   0   4   -2.20    1.70
  -3   0   4   -1.20    2.70
   2   0  -4 1224.98   79.19
   2   0  -4 1190.18   93.59
   2   0  -4 1134.49   79.79
  -2   0   4  892.81   95.99
  -2   0   4 1144.59   73.29
  -2   0   4 1077.99   98.69
  -2   0   4 1201.38   79.59
  -2   0   4 1068.79   82.39
   1   0  -4  144.29   24.10
   1   0  -4  108.19   12.10
   1   0  -4  107.89   22.10
   1   0  -4  115.09   11.40
  -1   0   4  120.49   28.30
  -1   0   4  102.29    9.90
  -1   0   4   97.49   22.50
  -1   0   4  108.09   12.00
  -1   0   4   92.39   14.60
   0   0  -4 1461.25   95.39
   0   0  -4 1263.17   94.79
   0   0  -4 1305.27   86.99
   0   0   4 1188.48   85.89
   0   0   4 1324.17   97.49
   0   0   4 1291.87   96.29
   0   0   4 1220.28   86.79
  -1   0  -4  394.06   37.60
  -1   0  -4  381.36   36.60
  -1   0  -4  382.76   30.10
  -1   0  -4  416.76   31.30
   1   0   4  375.26   31.60
   1   0   4  449.26   37.70
   1   0   4  419.86   37.70
   1   0   4  380.76   29.60
  -2   0  -4 1632.24  110.89
  -2   0  -4 1618.94  120.89
  -2   0  -4 1680.33  120.09
   2   0   4 1664.23  118.69
   2   0   4 1542.35  111.79
  -3   0  -4  549.15   42.40
  -3   0  -4  503.95   43.30
  -3   0  -4  511.15   53.09
  -3   0  -4  469.65   50.59
   3   0   4  499.75   44.30
   3   0   4  487.85   49.50
   3   0   4  600.74   51.39
   3   0   4  560.64   40.90
  -4   0  -4  467.35   51.39
  -4   0  -4  372.06   36.80
  -4   0  -4  379.96   35.10
  -4   0  -4  393.86   46.70
   4   0   4  361.46   37.20
   4   0   4  410.26   45.20
   4   0   4  392.56   43.30
   4   0   4  359.86   37.40
  -5   0  -4  685.83   58.89
  -5   0  -4  753.12   62.69
  -5   0  -4  734.03   77.69
  -5   0  -4  700.73   74.49
   5   0   4  671.53   55.29
   5   0   4  697.43   69.19
   5   0   4  731.43   71.99
   5   0   4  668.13   61.89
  -6   0  -4   -1.00    3.70
  -6   0  -4   -1.00    3.20
  -6   0  -4   -2.00    3.30
   6   0   4    2.80    5.90
   6   0   4    2.10    7.70
   6   0   4    1.00    4.90
   6   0   4    2.60    3.80
   5  -1  -4    0.60    5.20
   5  -1  -4   -1.50    4.70
   5  -1  -4    0.50    5.20
   5  -1  -4   -3.60    4.70
   5  -1  -4    1.30    8.40
   5  -1  -4   -1.70    2.40
  -5   1   4    4.30    6.10
   4  -1  -4  468.95   60.59
   4  -1  -4  555.04   49.40
   4  -1  -4  440.26   68.49
   4  -1  -4  474.25   44.80
   4  -1  -4  511.55   66.19
  -4   1   4  555.44   52.39
  -4   1   4  525.15   44.40
   3  -1  -4    3.10    4.50
   3  -1  -4   -4.50    2.20
   3  -1  -4    3.40    4.30
   3  -1  -4    1.00    3.80
  -3   1   4    2.80    7.00
  -3   1   4   -1.30    2.10
  -3   1   4   -0.30    3.30
  -3   1   4    1.00    4.30
   2  -1  -4  686.63   51.29
   2  -1  -4  720.63   50.99
   2  -1  -4  728.03   68.39
   2  -1  -4  667.63   65.69
  -2   1   4  616.44   68.19
  -2   1   4  645.34   44.60
  -2   1   4  622.74   69.79
  -2   1   4  659.43   44.30
  -2   1   4  610.74   52.89
  -2   1   4  630.34   49.20
   1  -1  -4 3956.90  239.08
  -1   1   4 3232.68  239.18
  -1   1   4 2954.90  235.68
   0  -1  -4  156.58   14.70
   0  -1  -4  181.58   22.90
   0  -1  -4  204.08   23.30
   0  -1  -4  179.58   16.60
   0   1   4  131.79   23.50
   0   1   4   93.29   18.90
   0   1   4  195.28   16.70
   0   1   4  153.18   14.30
   0   1   4  163.78   15.90
   1   1   4 3687.53  247.58
  -2  -1  -4  392.36   33.10
  -2  -1  -4  429.56   32.40
  -2  -1  -4  397.76   40.30
  -2  -1  -4  377.46   40.60
   2   1   4  426.06   31.20
   2   1   4  414.36   39.90
   2   1   4  408.66   38.30
   2   1   4  369.06   33.70
  -3  -1  -4  714.63   55.09
  -3  -1  -4  749.23   67.59
  -3  -1  -4  719.73   57.09
  -3  -1  -4  738.53   66.09
   3   1   4  759.82   53.49
   3   1   4  758.42   76.59
   3   1   4  863.41   64.89
   3   1   4  639.64   56.69
  -4  -1  -4   82.09   22.70
  -4  -1  -4   84.79   15.30
  -4  -1  -4   64.79   14.60
  -4  -1  -4   97.89   28.80
   4   1   4   88.79   20.80
   4   1   4   51.89   15.00
   4   1   4   93.29   14.40
   4   1   4   49.50   14.10
  -5  -1  -4   33.40   11.50
  -5  -1  -4   39.70   19.20
  -5  -1  -4   28.10   14.50
  -5  -1  -4   30.10   10.40
   5   1   4   27.40   14.10
   5   1   4   34.50   16.00
   5   1   4   32.80   11.70
  -6  -1  -4  249.48   51.39
  -6  -1  -4  294.47   34.30
  -6  -1  -4  306.47   57.09
  -6  -1  -4  360.16   39.70
   6   1   4  304.37   54.19
   6   1   4  298.87   30.30
   5  -2  -4   47.30   31.70
   5  -2  -4   65.89   28.00
   5  -2  -4   74.39   31.00
   5  -2  -4   48.70   14.90
   5  -2  -4   51.39   26.30
   5  -2  -4   46.40   15.90
   4  -2  -4   41.20   13.10
   4  -2  -4    9.30   10.30
   4  -2  -4    0.30    9.70
   4  -2  -4    8.10    7.90
   4  -2  -4   16.10   13.10
   4  -2  -4   11.00   12.40
   4  -2  -4   28.50    6.10
  -4   2   4   15.50    8.60
  -4   2   4   27.20    9.30
   3  -2  -4  805.02  147.99
   3  -2  -4 1054.49   77.39
   3  -2  -4 1009.40   78.29
   3  -2  -4 1018.80   68.89
  -3   2   4  825.32   96.89
  -3   2   4 1093.09   74.79
  -3   2   4 1089.09  107.29
  -3   2   4  889.21   78.89
   2  -2  -4   83.89   26.90
   2  -2  -4   30.00    6.20
   2  -2  -4   16.70   12.50
   2  -2  -4   41.90   10.70
   2  -2  -4   23.80    7.70
  -2   2   4   26.90    5.30
  -2   2   4   27.20   15.40
  -2   2   4   28.10    5.20
  -2   2   4   24.40   15.60
  -2   2   4   31.10    8.30
   1  -2  -4  477.35   50.09
   1  -2  -4  495.85   38.40
   1  -2  -4  457.15   37.50
   1  -2  -4  472.85   35.00
   1  -2  -4  538.55   52.79
  -1   2   4  438.06   38.90
  -1   2   4  484.35   36.90
  -1   2   4  449.36   33.40
  -1   2   4  430.66   50.89
  -1   2   4  434.86   51.79
  -1   2   4  484.95   34.20
   0  -2  -4 2323.37  154.98
   0  -2  -4 2416.86  167.58
   0  -2  -4 2662.33  168.68
   0   2   4 2219.88  169.18
   0   2   4 2255.97  154.48
   0   2   4 2201.68  168.18
  -1  -2  -4  291.07   22.50
  -1  -2  -4  263.77   23.40
  -1  -2  -4  312.47   31.30
  -1  -2  -4  284.47   29.80
   1   2   4  281.87   31.00
   1   2   4  280.37   24.20
   1   2   4  254.37   22.30
   1   2   4  231.38   21.00
   1   2   4  265.77   22.10
   1   2   4  256.87   30.20
  -2  -2  -4  844.72   69.99
  -2  -2  -4  833.12   62.79
  -2  -2  -4  878.51   71.19
  -2  -2  -4  881.71   61.39
   2   2   4  957.20   71.59
   2   2   4  839.62   60.59
   2   2   4  810.82   63.19
   2   2   4  910.81   60.59
   2   2   4  853.31   69.29
  -3  -2  -4  237.68   39.30
  -3  -2  -4  192.98   22.10
  -3  -2  -4  236.68   21.90
  -3  -2  -4  202.28   32.00
   3   2   4  225.68   26.90
   3   2   4  220.28   20.20
   3   2   4  212.38   23.00
   3   2   4  224.28   19.70
   3   2   4  246.88   28.50
  -4  -2  -4 1226.28   86.79
  -4  -2  -4 1301.87   90.49
  -4  -2  -4 1017.00   98.69
  -4  -2  -4 1179.98  100.59
   4   2   4 1229.78   82.99
   4   2   4 1200.88   95.29
   4   2   4 1162.78   95.39
   4   2   4 1155.78   82.09
  -5  -2  -4    0.10    2.70
  -5  -2  -4   -1.50    2.80
  -5  -2  -4    2.90    4.60
   5   2   4   -1.10    1.40
   5   2   4   -0.30    1.80
   5   2   4    0.00    2.60
  -6  -2  -4   90.09   21.90
  -6  -2  -4   47.50   23.70
  -6  -2  -4   75.39   26.20
  -6  -2  -4  102.79   21.30
   6   2   4  101.19   14.20
   6   2   4   86.19   15.10
   6   2   4   82.19   11.80
   6   2   4   94.69   21.20
   5  -3  -4   49.20   23.50
   5  -3  -4  116.79   42.50
   5  -3  -4   46.10   25.20
   5  -3  -4   55.89   17.30
   5  -3  -4   49.50   10.20
   5  -3  -4   71.29   33.60
   5  -3  -4   47.50   17.10
  -5   3   4  111.69   25.30
  -5   3   4   40.10   17.80
   4  -3  -4   58.69   16.20
   4  -3  -4   54.69   23.60
   4  -3  -4   40.60    8.20
   4  -3  -4   16.60   14.50
   4  -3  -4   40.00   12.90
   4  -3  -4   32.60   20.40
   4  -3  -4   28.20    7.30
   4  -3  -4   53.89   21.70
  -4   3   4   39.90   13.50
  -4   3   4   35.20   10.50
   3  -3  -4   44.70   21.90
   3  -3  -4   77.89   29.00
   3  -3  -4   55.79    9.80
   3  -3  -4   38.40   11.60
   3  -3  -4   38.00    7.40
   3  -3  -4   53.19   13.90
  -3   3   4   35.20   19.60
  -3   3   4   55.29   15.90
  -3   3   4   44.00   10.40
   2  -3  -4  204.48   22.00
   2  -3  -4  180.28   18.00
   2  -3  -4  174.48   37.90
   2  -3  -4  203.18   40.90
   2  -3  -4  189.68   17.60
   2  -3  -4  191.68   21.80
  -2   3   4  157.08   37.60
  -2   3   4  218.68   20.50
  -2   3   4  170.08   26.00
  -2   3   4   98.69   29.10
   1  -3  -4   87.99   14.50
   1  -3  -4   82.49   23.20
   1  -3  -4   96.99   12.50
   1  -3  -4   83.09   11.90
   1  -3  -4   91.69   15.70
   1  -3  -4   52.49   16.80
  -1   3   4   89.19    9.40
  -1   3   4   54.29   20.30
  -1   3   4   77.79   12.40
  -1   3   4   57.09   12.50
  -1   3   4   88.19    9.60
  -1   3   4   44.60   15.40
   0  -3  -4 1393.06  108.89
   0  -3  -4 1282.17   92.99
   0  -3  -4 1511.45   95.79
   0  -3  -4 1355.66   94.29
   0  -3  -4 1547.85  110.69
   0  -3  -4 1499.35   96.39
   0   3   4 1394.26   95.39
   0   3   4 1295.67   96.09
   0   3   4 1345.27   93.29
   0   3   4 1316.37  110.29
   0   3   4 1461.65   92.99
   0   3   4 1284.47  110.79
  -1  -3  -4   -1.10    1.20
  -1  -3  -4    2.00    3.00
  -1  -3  -4    4.30    4.60
  -1  -3  -4   -0.10    1.80
  -1  -3  -4    2.10    3.10
   1   3   4    0.50    2.20
   1   3   4    0.80    2.00
   1   3   4   -0.60    1.50
   1   3   4   -1.10    3.40
   1   3   4   -0.40    1.40
   1   3   4    0.10    2.70
  -2  -3  -4  200.38   19.80
  -2  -3  -4  234.18   27.50
  -2  -3  -4  214.48   27.00
  -2  -3  -4  260.47   22.60
   2   3   4  210.28   21.50
   2   3   4  274.27   29.90
   2   3   4  230.68   20.40
   2   3   4  234.58   19.80
  -3  -3  -4  235.08   23.00
  -3  -3  -4  236.68   37.40
  -3  -3  -4  262.07   31.50
  -3  -3  -4  272.37   25.70
   3   3   4  293.77   22.90
   3   3   4  264.37   21.80
   3   3   4  212.58   25.90
   3   3   4  284.07   31.20
   3   3   4  296.97   31.20
   3   3   4  181.88   21.90
  -4  -3  -4  121.79   19.30
  -4  -3  -4  105.99   24.90
  -4  -3  -4   46.80   16.30
  -4  -3  -4   91.49   17.80
   4   3   4  114.99   12.60
   4   3   4  114.09   12.20
   4   3   4  104.99   11.60
   4   3   4   74.69   17.80
   4   3   4  121.89   25.60
   4   3   4  142.39   25.60
  -5  -3  -4  342.17   36.00
  -5  -3  -4  300.97   49.80
  -5  -3  -4  306.07   32.20
  -5  -3  -4  333.77   56.59
   5   3   4  309.57   26.20
   5   3   4  240.68   30.70
   5   3   4  367.86   28.70
   5   3   4  291.07   48.60
   5   3   4  459.05   62.19
   5   3   4  344.07   27.40
  -6  -3  -4    0.40    5.00
  -6  -3  -4   11.50   10.60
  -6  -3  -4    8.10    7.10
   6   3   4    7.40    3.50
   6   3   4    3.20    7.40
   6   3   4   10.40   11.20
   6   3   4    6.00    4.10
   6   3   4    8.20    8.50
   6   3   4    4.30    3.70
   6   3   4    4.40    7.30
   4  -4  -4  326.47   53.59
   4  -4  -4  189.58   43.90
   4  -4  -4  214.38   32.80
   4  -4  -4  280.17   61.39
   4  -4  -4  200.88   47.30
   4  -4  -4  193.88   51.19
  -4   4   4  225.88   26.20
   3  -4  -4    0.20    5.30
   3  -4  -4    3.20    9.50
   3  -4  -4   -0.80    2.50
   3  -4  -4    2.40    5.60
  -3   4   4    1.30    4.20
  -3   4   4    1.60    4.20
   2  -4  -4  406.46   33.10
   2  -4  -4  459.25   39.70
   2  -4  -4  469.75   40.20
   2  -4  -4  448.36   34.70
   2  -4  -4  474.95   68.79
   2  -4  -4  327.27   57.49
  -2   4   4  422.76   35.90
  -2   4   4  375.76   73.29
  -2   4   4  400.96   32.20
  -2   4   4  370.96   39.20
   1  -4  -4  119.89   16.50
   1  -4  -4   75.99   14.20
   1  -4  -4   46.90   17.10
   1  -4  -4   97.09   25.90
   1  -4  -4  132.29   19.20
   1  -4  -4   83.49   12.50
  -1   4   4  116.79   12.20
  -1   4   4  103.29   11.20
  -1   4   4  137.79   23.40
  -1   4   4   83.39   17.40
   0  -4  -4   13.20    5.30
   0  -4  -4   20.80    5.90
   0  -4  -4   32.60   13.50
   0  -4  -4   36.80    8.80
   0  -4  -4   18.40    6.00
   0  -4  -4   23.30   12.10
   0   4   4   25.30    6.50
   0   4   4   22.20    6.20
   0   4   4    4.90    6.80
   0   4   4   29.80   14.00
   0   4   4   20.00    5.30
  -1  -4  -4 1164.48   76.49
  -1  -4  -4 1138.19   77.49
  -1  -4  -4 1022.90   76.89
  -1  -4  -4 1187.18   88.59
   1   4   4 1088.39   76.79
   1   4   4 1180.18   75.69
   1   4   4  968.10   87.99
   1   4   4  995.50   76.09
  -2  -4  -4   80.69   18.10
  -2  -4  -4  106.89   20.90
  -2  -4  -4   78.49   12.90
  -2  -4  -4   68.89   11.50
   2   4   4   87.59   12.20
   2   4   4  100.79   23.30
   2   4   4   98.89   13.20
   2   4   4   82.29   12.90
   2   4   4   60.29   16.00
   2   4   4   77.59   11.90
  -3  -4  -4  358.76   39.70
  -3  -4  -4  375.36   30.60
  -3  -4  -4  358.46   31.90
  -3  -4  -4  337.97   38.30
   3   4   4  349.27   27.70
   3   4   4  307.27   29.20
   3   4   4  346.67   28.30
   3   4   4  351.76   29.10
   3   4   4  383.16   38.90
   3   4   4  401.06   39.00
  -4  -4  -4    4.70    6.00
  -4  -4  -4    3.70    6.10
  -4  -4  -4    2.90    4.10
  -4  -4  -4    1.50    3.20
   4   4   4    2.40    5.80
   4   4   4    4.90    3.20
   4   4   4    4.90    3.50
   4   4   4   -0.20    2.20
   4   4   4   -0.40    2.00
   4   4   4    5.60    6.30
  -5  -4  -4   20.60    9.40
  -5  -4  -4   44.50   20.10
  -5  -4  -4   54.69   20.70
  -5  -4  -4   46.70   12.40
   5   4   4   48.60    9.30
   5   4   4   39.80   13.80
   5   4   4   61.19   19.20
   5   4   4   17.10    7.20
   5   4   4   43.60   10.80
   5   4   4   43.80    7.80
   4  -5  -4    0.50    3.50
   4  -5  -4    0.30    3.60
   4  -5  -4    2.30   13.60
   4  -5  -4    5.60   14.90
   4  -5  -4   -0.90    4.10
   4  -5  -4   -1.00    4.30
   4  -5  -4    1.90    7.00
  -4   5   4   -1.20    3.70
   3  -5  -4  453.35   64.69
   3  -5  -4  372.26   32.50
   3  -5  -4  320.07   30.60
   3  -5  -4  335.77   37.10
   3  -5  -4  480.45   77.79
  -3   5   4  363.86   34.90
   2  -5  -4   -5.70    2.90
   2  -5  -4    4.80    5.60
   2  -5  -4   -1.10    1.70
   2  -5  -4    5.20    4.20
   2  -5  -4   -0.70    3.80
  -2   5   4    3.00    4.00
   1  -5  -4  728.73   77.39
   1  -5  -4  812.82   61.79
   1  -5  -4  841.42   80.79
   1  -5  -4  757.02   60.79
  -1   5   4  821.12   57.19
  -1   5   4  742.53   65.09
   0  -5  -4   21.30   11.20
   0  -5  -4   30.70    8.50
   0  -5  -4   22.00    7.20
   0  -5  -4   24.30   11.30
   0   5   4   24.80    6.80
   0   5   4   22.30    6.90
   0   5   4   14.60   11.00
   0   5   4   10.60    9.50
   0   5   4   24.50    6.30
  -1  -5  -4   76.09   13.10
  -1  -5  -4  102.19   15.40
  -1  -5  -4  102.39   21.80
  -1  -5  -4   94.59   14.30
  -1  -5  -4  131.69   26.40
  -1  -5  -4  114.79   17.80
   1   5   4   68.59   18.00
   1   5   4   79.39   11.90
   1   5   4   93.69   14.10
   1   5   4   89.59   12.80
   1   5   4   88.79   13.40
   1   5   4   98.69   24.90
  -2  -5  -4  753.32   61.29
  -2  -5  -4  622.84   52.29
  -2  -5  -4  736.73   52.29
  -2  -5  -4  701.13   50.59
  -2  -5  -4  663.33   59.49
   2   5   4  723.73   51.49
   2   5   4  667.63   59.69
   2   5   4  663.33   49.90
   2   5   4  604.24   56.59
  -3  -5  -4   26.50   11.20
  -3  -5  -4   28.10    8.80
  -3  -5  -4   27.50    7.70
  -3  -5  -4   38.30   14.40
   3   5   4   24.10    6.30
   3   5   4   32.20    7.80
   3   5   4   22.30    9.20
  -4  -5  -4  121.69   29.70
  -4  -5  -4  156.48   22.60
  -4  -5  -4  227.58   23.40
  -4  -5  -4  157.58   31.20
   4   5   4  185.88   24.20
   4   5   4  211.78   19.20
   4   5   4  197.88   17.90
   4   5   4  127.39   21.80
   5   5   4    2.90    2.80
   3  -6  -4    8.20    8.40
   3  -6  -4   11.70   12.60
   3  -6  -4   13.70   17.90
   3  -6  -4    2.70    4.40
   3  -6  -4    9.50    7.50
  -3   6   4   10.80    9.00
  -3   6   4    3.00    7.00
   2  -6  -4  176.28   42.80
   2  -6  -4  146.49   21.10
   2  -6  -4  185.08   37.40
   2  -6  -4  225.38   31.00
   2  -6  -4  192.48   52.09
  -2   6   4  147.69   25.60
   1  -6  -4   -1.40    2.10
   1  -6  -4    4.60    4.50
   1  -6  -4    3.60    4.70
   1  -6  -4    1.50    5.70
   1  -6  -4   -0.60    3.40
   1  -6  -4    4.20    7.60
  -1   6   4   -0.30    2.50
  -1   6   4    7.90    4.90
   0  -6  -4  489.75   54.49
   0  -6  -4  510.15   51.99
   0  -6  -4  412.76   38.20
   0  -6  -4  436.36   37.50
   0  -6  -4  550.54   39.50
   0  -6  -4  340.77   35.60
   0   6   4  398.26   33.50
   0   6   4  462.85   36.20
  -1  -6  -4    7.40    5.70
  -1  -6  -4   10.10    7.20
  -1  -6  -4    4.60    4.30
  -1  -6  -4   11.50    5.10
  -1  -6  -4   10.20    4.90
  -1  -6  -4   19.00    9.60
   1   6   4    9.10    4.00
  -2  -6  -4  209.68   20.40
  -2  -6  -4  208.28   31.70
  -2  -6  -4  192.98   19.00
  -2  -6  -4  177.88   26.00
  -2  -6  -4  162.98   28.50
   2   6   4  186.48   19.20
  -3  -6  -4   81.19   13.90
  -3  -6  -4   88.19   20.90
  -3  -6  -4   75.29   32.60
  -3  -6  -4   77.59   14.10
   3   6   4   92.89   13.40
   1  -7  -4   20.70   13.40
   1  -7  -4   15.70    7.30
   1  -7  -4   20.00    8.70
  -1   7   4   16.40    4.70
   0  -7  -4   41.50   10.90
   0  -7  -4   35.20   10.90
   0  -7  -4   40.80   16.30
   0  -7  -4   18.80   11.50
   0  -7  -4   34.50    9.80
  -1  -7  -4   72.49   18.60
  -1  -7  -4   63.29   14.90
  -1  -7  -4   92.49   15.20
  -1  -7  -4   80.89   20.90
  -1  -7  -4   86.09   14.50
   1   7   4   79.79   13.90
  -2  -7  -4   -0.80    2.20
  -2  -7  -4   -3.30    3.50
  -2  -7  -4    2.30    3.80
  -2  -7  -4    1.70    2.60
   2   7   4    1.80    3.30
  -1  -5   5   11.10    4.80
  -1  -5   5    7.50    6.10
  -1  -5   5    7.20    4.20
  -1  -5   5   10.80    4.60
  -1  -5   5    6.70    3.90
  -1  -5   5    7.40    6.50
   0  -5   5   28.20    9.30
   0  -5   5   16.20    7.70
   0  -5   5   26.10    6.10
   1  -5   5  206.18   25.40
   1  -5   5  186.88   22.00
   1  -5   5  191.38   25.10
   1  -5   5  235.78   20.10
   1  -5   5  189.38   20.80
   2  -5   5    5.60    4.20
   2  -5   5   -1.00    2.60
   2  -5   5    2.80    4.90
   2  -5   5    1.70    4.20
   3  -5   5  137.79   32.00
   3  -5   5  130.19   30.10
   3  -5   5  159.98   23.60
   3  -5   5  113.09   23.90
  -3  -4   5  107.49   19.30
  -2  -4   5    6.50    6.90
  -2  -4   5    4.60    2.70
  -2  -4   5    4.50    2.90
  -2  -4   5    8.10    5.10
  -2  -4   5    6.90    4.20
  -2  -4   5    6.00    8.00
  -1  -4   5  461.25   35.20
  -1  -4   5  451.65   34.10
  -1  -4   5  338.47   66.19
  -1  -4   5  447.96   45.80
  -1  -4   5  482.15   35.50
   0  -4   5    3.30    3.50
   0  -4   5    4.50    3.00
   0  -4   5    0.40    3.00
   0  -4   5    4.20    4.40
   1  -4   5  299.47   30.80
   1  -4   5  368.56   36.50
   1  -4   5  421.76   30.80
   1  -4   5  334.37   36.10
  -2   4  -5   71.09    6.60
   2  -4   5   68.89   12.50
   2  -4   5   76.69   21.00
   2  -4   5   52.59   16.00
   2  -4   5   59.09   16.70
  -3   4  -5   59.09   10.70
  -3   4  -5   39.40    9.20
   3  -4   5   58.39   23.30
   3  -4   5   59.09   20.40
   3  -4   5   48.90   14.90
   3  -4   5   66.79   13.40
  -4   4  -5  251.77   28.00
  -4   4  -5  309.77   29.30
   4  -4   5  261.37   50.79
   4  -4   5  246.48   38.70
   4  -4   5  218.38   43.10
   4  -4   5  268.17   28.90
   3   3  -5  128.79   14.80
  -3  -3   5  134.19   22.20
  -3  -3   5   77.09   26.00
  -3  -3   5  153.98   16.80
   2   3  -5   28.90    7.30
  -2  -3   5   24.00    6.60
  -2  -3   5    3.60    6.00
  -2  -3   5   23.40    4.20
  -2  -3   5   34.00    9.40
  -2  -3   5   34.00   15.20
   1   3  -5   73.49   11.50
  -1  -3   5   37.80   15.20
  -1  -3   5   48.90   14.60
  -1  -3   5   78.19   11.90
  -1  -3   5   57.19   10.20
   0   3  -5  911.41   71.39
   0  -3   5 1043.70   67.59
   0  -3   5  922.21   68.79
   0  -3   5 1050.29   77.59
   0  -3   5  983.00   78.09
  -1   3  -5   95.69   17.10
  -1   3  -5  113.79   10.30
  -1   3  -5  117.69   21.80
   1  -3   5  183.78   29.70
   1  -3   5  125.69   13.10
   1  -3   5  127.89   21.70
   1  -3   5  127.19   18.20
  -2   3  -5 1311.67   86.19
  -2   3  -5 1203.18   86.59
   2  -3   5 1124.49   91.19
   2  -3   5 1297.67   88.49
   2  -3   5 1328.07  100.99
   2  -3   5 1315.37   99.79
  -3   3  -5   82.19   23.60
  -3   3  -5  113.79   20.90
  -3   3  -5  109.89   25.60
   3  -3   5  114.69   26.00
   3  -3   5  129.59   19.30
   3  -3   5  160.18   33.90
   3  -3   5  117.29   21.20
  -4   3  -5   37.90   10.30
  -4   3  -5   77.19   16.00
  -4   3  -5   95.39   28.80
  -4   3  -5   69.89   22.20
   4  -3   5   75.99   24.10
   4  -3   5   57.99   17.40
   4  -3   5   41.80   16.40
   4  -3   5   38.80   10.60
  -5   3  -5  184.88   30.20
  -5   3  -5  176.98   47.10
  -5   3  -5  150.48   26.10
   5  -3   5  173.68   45.30
   5  -3   5  185.38   43.00
   5  -3   5  226.28   30.90
   4   2  -5  112.19   12.80
   4   2  -5  178.98   40.40
   4   2  -5  133.99   24.10
   4   2  -5  127.79   27.40
   4   2  -5  135.49   14.50
   4   2  -5  183.18   50.39
  -4  -2   5   97.89   21.60
  -4  -2   5  131.49   21.20
   3   2  -5   39.60   16.00
   3   2  -5   40.20   11.80
   3   2  -5   35.10    6.40
   3   2  -5   27.50   11.70
   3   2  -5   39.50   14.00
  -3  -2   5   67.49   31.30
  -3  -2   5   55.49   14.00
  -3  -2   5   32.90    9.30
   2   2  -5  654.93   56.99
   2   2  -5  573.54   54.69
   2   2  -5  656.33   47.90
   2   2  -5  811.02   47.00
  -2  -2   5  522.65   63.29
  -2  -2   5  628.64   52.79
  -2  -2   5  768.92   54.29
  -2  -2   5  605.74   67.49
   1   2  -5    1.20    1.90
   1   2  -5    0.30    1.20
   1   2  -5    0.80    1.40
   1   2  -5    4.30    4.40
  -1  -2   5    2.70    7.30
  -1  -2   5   -1.20    2.50
  -1  -2   5    5.30    3.00
  -1  -2   5    1.60    4.60
   0   2  -5   18.80    7.00
   0   2  -5   24.80    5.10
   0   2  -5   34.00   11.30
   0   2  -5   20.30    4.70
   0  -2   5   28.80   11.50
   0  -2   5   15.40    7.00
   0  -2   5   32.80    8.20
  -1   2  -5  758.52   66.89
  -1   2  -5  762.62   77.89
  -1   2  -5  810.42   56.89
  -1   2  -5  823.22   57.39
   1  -2   5  848.02   57.79
   1  -2   5  799.62   79.19
   1  -2   5  879.61   68.19
   1  -2   5  791.82   60.09
  -2   2  -5    2.90    2.40
  -2   2  -5   -0.20    1.70
  -2   2  -5   -0.10    1.80
   2  -2   5   -0.80    1.20
   2  -2   5    8.20    7.30
   2  -2   5   -1.40    1.20
   2  -2   5    4.40    3.40
  -3   2  -5  451.05   51.79
  -3   2  -5  595.94   44.80
  -3   2  -5  505.15   55.49
   3  -2   5  542.35   54.59
   3  -2   5  491.35   46.10
   3  -2   5  527.95   52.89
   3  -2   5  514.85   42.10
  -4   2  -5   21.90   15.90
  -4   2  -5   17.60   12.30
  -4   2  -5   21.20    8.40
  -4   2  -5   11.70    7.10
   4  -2   5   12.10   10.30
   4  -2   5   11.00    7.90
   4  -2   5   15.20    8.90
   4  -2   5   14.30    6.30
  -5   2  -5  276.27   31.80
  -5   2  -5  362.46   63.69
  -5   2  -5  362.66   36.60
  -5   2  -5  299.87   53.59
   5  -2   5  277.77   49.20
   5  -2   5  256.07   46.70
   5  -2   5  246.58   46.10
   5  -2   5  309.27   33.30
  -6   2  -5   17.20   13.40
  -6   2  -5    5.10   11.60
  -6   2  -5   12.10    9.90
  -6   2  -5    0.00    4.90
   6  -2   5   10.20    9.90
   6  -2   5   23.20   16.70
   6  -2   5   17.60    8.80
   4   1  -5   25.30   13.10
   4   1  -5   26.00    8.00
   4   1  -5   30.90    8.30
   4   1  -5    8.40    9.20
   4   1  -5   25.50   12.40
   4   1  -5   26.80   15.60
  -4  -1   5   30.50   12.30
  -4  -1   5   55.99   13.40
   3   1  -5  301.37   48.80
   3   1  -5  315.57   29.30
   3   1  -5  341.57   27.80
   3   1  -5  411.76   48.80
   3   1  -5  347.17   42.40
  -3  -1   5  268.17   42.10
  -3  -1   5  234.88   50.59
  -3  -1   5  375.96   31.40
   2   1  -5   14.20    8.50
   2   1  -5   17.80    5.10
   2   1  -5   13.50    4.90
  -2  -1   5   12.50    6.50
  -2  -1   5   16.90   13.00
  -2  -1   5   34.60   18.70
  -2  -1   5   19.40    6.20
  -2  -1   5   23.10    4.20
   1   1  -5  329.37   28.30
   1   1  -5  375.86   60.49
   1   1  -5  350.06   27.50
   1   1  -5  396.76   38.10
  -1  -1   5  446.16   30.80
  -1  -1   5  288.17   39.60
  -1  -1   5  249.58   42.30
  -1  -1   5  373.46   30.60
   0   1  -5    0.50    2.20
   0   1  -5    6.60    4.60
   0   1  -5    1.70    1.90
   0  -1   5    0.30    2.00
   0  -1   5    4.20    5.10
   0  -1   5    4.60    4.30
   0  -1   5    3.70    2.90
  -1   1  -5 1161.48   80.49
  -1   1  -5 1120.09   90.59
  -1   1  -5 1217.28   80.69
   1  -1   5 1130.89   82.39
   1  -1   5 1138.19   89.79
   1  -1   5 1194.08   79.99
   1  -1   5 1201.08   89.49
  -2   1  -5   58.99   19.10
  -2   1  -5   58.99   16.40
  -2   1  -5   50.19   10.20
  -2   1  -5   40.10    9.00
   2  -1   5   62.19   13.20
   2  -1   5   41.30   13.30
   2  -1   5   63.69   16.50
   2  -1   5   37.10    7.80
  -3   1  -5   40.70   15.30
  -3   1  -5   69.79   13.80
  -3   1  -5   43.90   16.60
  -3   1  -5   35.20    9.40
   3  -1   5   42.50    9.10
   3  -1   5   53.39   17.90
   3  -1   5   30.00   12.10
   3  -1   5   35.70   11.90
  -4   1  -5  563.74   49.50
  -4   1  -5  626.44   71.89
  -4   1  -5  549.65   63.99
  -4   1  -5  612.14   52.49
   4  -1   5  549.45   58.69
   4  -1   5  618.94   48.50
   4  -1   5  646.94   63.19
   4  -1   5  620.64   54.79
  -5   1  -5   22.90    9.80
  -5   1  -5    9.40    7.80
  -5   1  -5   15.50   11.70
  -5   1  -5    3.70    5.30
   5  -1   5   19.20   11.90
   5  -1   5    6.90    6.90
   5  -1   5   15.20    6.50
   5  -1   5   11.40    9.50
  -6   1  -5  123.19   25.20
  -6   1  -5  165.98   42.40
  -6   1  -5  142.49   28.20
  -6   1  -5  199.78   73.79
   6  -1   5  175.68   39.60
   6  -1   5  111.09   20.20
   6  -1   5  101.49   30.50
   4   0  -5   10.40   12.70
   4   0  -5    2.60    4.40
   4   0  -5    5.10    9.50
   4   0  -5   -0.30    2.50
   4   0  -5   -0.90    5.00
   4   0  -5    7.60    5.80
  -4   0   5    4.50    6.90
  -4   0   5    6.40   10.30
  -4   0   5    7.90    6.60
   3   0  -5  461.25   53.69
   3   0  -5  392.46   36.30
   3   0  -5  500.05   52.99
  -3   0   5  370.06   40.20
  -3   0   5  335.67   62.29
  -3   0   5  530.35   89.89
  -3   0   5  421.76   36.30
   2   0  -5   62.19   17.30
   2   0  -5   51.29   16.90
   2   0  -5   39.70   10.00
  -2   0   5   48.70    5.50
  -2   0   5   31.40    8.20
  -2   0   5   55.89   13.90
  -2   0   5   47.90    5.20
  -2   0   5   30.70   15.10
   1   0  -5  912.91   70.19
   1   0  -5  836.82   59.09
   1   0  -5  902.81   71.89
   1   0  -5  861.51   57.39
  -1   0   5  750.82   54.99
  -1   0   5  714.13   72.29
  -1   0   5  817.02   76.39
  -1   0   5  789.32   58.29
  -1   0   5  711.33   58.99
   0   0  -5 1885.21  126.69
   0   0  -5 1773.02  113.49
   0   0  -5 1634.44  114.39
   0   0  -5 1860.21  124.89
   0   0   5 1617.04  114.59
   0   0   5 1589.24  113.69
   0   0   5 1613.94  127.09
  -1   0  -5    6.30    5.00
  -1   0  -5    5.50    3.50
  -1   0  -5    5.10    4.50
  -1   0  -5    3.60    3.60
   1   0   5    3.40    3.50
   1   0   5    6.50    5.60
   1   0   5    5.50    5.60
  -2   0  -5 2335.97  164.68
  -2   0  -5 2272.17  162.58
  -2   0  -5 2326.97  151.78
  -2   0  -5 2300.37  150.78
   2   0   5 2275.17  161.28
   2   0   5 2038.10  152.58
  -3   0  -5    9.60    4.50
  -3   0  -5   10.90    5.40
  -3   0  -5    2.50    3.70
  -3   0  -5    9.50    7.30
   3   0   5    6.00    3.40
   3   0   5    2.60    4.70
   3   0   5    5.60    5.10
   3   0   5   10.90    7.40
  -4   0  -5  332.37   33.90
  -4   0  -5  398.76   48.60
  -4   0  -5  304.27   49.30
  -4   0  -5  328.57   32.30
   4   0   5  327.37   30.00
   4   0   5  333.17   35.50
   4   0   5  332.47   41.10
   4   0   5  355.56   40.80
  -5   0  -5  107.89   21.90
  -5   0  -5   71.59   23.70
  -5   0  -5   77.69   17.50
  -5   0  -5   95.79   29.30
   5   0   5   86.69   16.70
   5   0   5  104.69   23.40
   5   0   5  102.69   26.90
   5   0   5   65.59   18.40
  -6   0  -5   -0.60    4.70
  -6   0  -5    2.30    6.40
   6   0   5    0.10    3.00
   6   0   5    3.60    7.20
   6   0   5    3.50    8.90
   5  -1  -5    5.90    7.70
   5  -1  -5   27.00   22.00
  -5   1   5   37.10   15.70
   4  -1  -5  270.47   29.20
   4  -1  -5  266.97   30.40
   4  -1  -5  282.27   53.69
   4  -1  -5  206.28   44.20
   4  -1  -5  350.76   61.79
   4  -1  -5  360.06   68.69
  -4   1   5  283.07   29.40
  -4   1   5  317.27   68.19
  -4   1   5  274.07   40.80
   3  -1  -5   51.39   20.60
   3  -1  -5   46.00   20.30
   3  -1  -5   39.20   11.10
   3  -1  -5   61.29   13.30
  -3   1   5   65.49   27.70
  -3   1   5   56.19   28.10
  -3   1   5   56.89   12.30
  -3   1   5   57.09   15.60
   2  -1  -5 1063.69   76.09
   2  -1  -5 1039.00   94.69
   2  -1  -5 1224.58   96.89
   2  -1  -5 1046.60   77.79
  -2   1   5 1059.59   69.99
  -2   1   5 1018.80   75.69
  -2   1   5  973.60   79.99
  -2   1   5 1079.19  103.29
  -2   1   5 1074.99   70.59
   1  -1  -5   60.89   10.90
   1  -1  -5  134.29   30.50
   1  -1  -5   69.19   12.50
   1  -1  -5   65.19   18.60
  -1   1   5   69.19   21.80
  -1   1   5   48.10   18.10
  -1   1   5   75.49    8.30
  -1   1   5   69.59   13.70
  -1   1   5   90.19   14.20
  -1   1   5   60.09    8.50
   0  -1  -5 1478.45   92.29
   0  -1  -5 1322.47   89.59
   0  -1  -5 1383.06  103.39
   0   1   5 1269.47  105.39
   0   1   5 1324.47   91.29
   0   1   5 1358.56   91.29
   0   1   5 1192.78   88.19
   0   1   5 1198.78  103.29
  -1  -1  -5  926.71   71.69
  -1  -1  -5  875.71   61.09
  -1  -1  -5  915.91   70.29
  -1  -1  -5  811.92   60.29
   1   1   5  802.32   61.29
   1   1   5  775.92   58.59
   1   1   5  770.92   69.49
   1   1   5  829.52   69.79
  -2  -1  -5  376.06   40.60
  -2  -1  -5  344.87   32.20
  -2  -1  -5  378.06   41.40
  -2  -1  -5  431.36   34.20
   2   1   5  392.06   31.20
   2   1   5  400.36   35.10
   2   1   5  435.96   41.90
   2   1   5  427.06   40.90
  -3  -1  -5 2045.20  146.49
  -3  -1  -5 2306.57  162.48
  -3  -1  -5 2125.09  162.18
  -3  -1  -5 2219.38  149.09
   3   1   5 2129.49  157.58
   3   1   5 2182.38  144.59
   3   1   5 2279.27  157.38
   3   1   5 2103.19  150.08
  -4  -1  -5   57.89   13.60
  -4  -1  -5   63.79   15.40
  -4  -1  -5   32.20   15.60
  -4  -1  -5   61.09   19.50
   4   1   5   34.50    8.40
   4   1   5   79.19   22.70
   4   1   5   42.60   14.20
   4   1   5   46.10   14.60
  -5  -1  -5  632.54   52.69
  -5  -1  -5  500.15   62.99
  -5  -1  -5  495.25   47.00
  -5  -1  -5  455.85   59.29
   5   1   5  493.05   54.99
   5   1   5  595.84   47.60
   5   1   5  496.95   50.19
   5   1   5  518.05   57.29
  -6  -1  -5   51.39   23.70
  -6  -1  -5   34.80   22.70
  -6  -1  -5   73.69   18.40
  -6  -1  -5   84.49   21.80
   6   1   5   78.09   14.90
   6   1   5   80.29   23.70
   6   1   5  116.39   31.40
   4  -2  -5   92.09   31.50
   4  -2  -5  148.09   42.80
   4  -2  -5  109.89   22.60
   4  -2  -5   53.89   25.90
   4  -2  -5   62.09   24.40
   4  -2  -5   46.50   12.90
  -4   2   5   87.19   18.90
  -4   2   5   61.49   19.00
   3  -2  -5  208.48   48.80
   3  -2  -5  153.38   25.90
   3  -2  -5  137.39   22.70
   3  -2  -5  148.19   35.10
  -3   2   5  238.68   85.29
  -3   2   5  145.69   28.90
  -3   2   5  169.98   24.30
  -3   2   5   90.49   32.30
   2  -2  -5   13.20   11.30
   2  -2  -5    9.40    6.60
   2  -2  -5    3.80    4.40
  -2   2   5    8.60    5.80
  -2   2   5    3.20    2.10
  -2   2   5   13.20   10.80
  -2   2   5    6.80    9.60
  -2   2   5    6.40    2.90
  -2   2   5   -0.40    3.70
   1  -2  -5  850.81   71.49
   1  -2  -5  725.23   69.29
   1  -2  -5  731.13   53.29
   1  -2  -5  714.23   54.69
  -1   2   5  618.54   70.49
  -1   2   5  729.23   49.10
  -1   2   5  689.53   49.50
  -1   2   5  636.44   54.89
  -1   2   5  705.73   52.89
  -1   2   5  599.24   68.59
   0  -2  -5  108.09   15.40
   0  -2  -5   98.49   21.80
   0  -2  -5   72.29   17.10
   0   2   5   66.19   10.40
   0   2   5   70.39   19.80
   0   2   5   72.49   10.20
   0   2   5   79.29   14.20
   0   2   5   57.99   20.90
   0   2   5  101.59   15.50
  -1  -2  -5  960.20   80.19
  -1  -2  -5  709.23  100.39
  -1  -2  -5 1033.80   68.89
   1   2   5  940.71   67.19
   1   2   5 1115.49   84.09
   1   2   5  891.41   67.69
   1   2   5 1000.90   82.79
   1   2   5 1039.50   69.49
   1   2   5  991.40   71.19
  -2  -2  -5  248.18   22.50
  -2  -2  -5  267.47   24.20
  -2  -2  -5  270.77   38.00
  -2  -2  -5  246.68   31.20
   2   2   5  200.18   23.30
   2   2   5  267.47   31.40
   2   2   5  177.38   30.10
   2   2   5  269.97   22.20
  -3  -2  -5  334.47   57.69
  -3  -2  -5  208.68   23.20
  -3  -2  -5  301.27   42.50
  -3  -2  -5  244.08   23.00
   3   2   5  204.98   20.80
   3   2   5  174.98   29.70
   3   2   5  200.78   23.80
   3   2   5  245.48   29.50
   3   2   5  236.68   20.80
  -4  -2  -5  467.95   52.69
  -4  -2  -5  481.05   52.19
  -4  -2  -5  467.65   40.80
  -4  -2  -5  360.96   36.40
   4   2   5  371.16   39.00
   4   2   5  424.06   46.10
   4   2   5  393.96   34.20
   4   2   5  463.65   35.20
   4   2   5  421.56   44.80
  -5  -2  -5   29.10   14.50
  -5  -2  -5   36.20   12.00
  -5  -2  -5   40.00   14.70
  -5  -2  -5   21.30   15.50
   5   2   5   33.20   14.80
   5   2   5   13.50    8.30
   5   2   5   23.60    7.60
   5   2   5   27.00    7.50
   5   2   5   14.30    7.80
  -6  -2  -5  328.27   37.50
  -6  -2  -5  234.88   38.70
  -6  -2  -5  321.97   57.89
  -6  -2  -5  351.36   66.09
   6   2   5  282.97   47.50
   6   2   5  293.57   28.40
   6   2   5  163.98   31.30
   6   2   5  287.27   26.00
   6   2   5  307.07   51.69
   4  -3  -5   11.90   15.30
   4  -3  -5   26.30   18.40
   4  -3  -5   11.90    9.30
   4  -3  -5   11.40   12.70
   4  -3  -5   15.30    6.00
   4  -3  -5    4.60    8.30
   4  -3  -5   14.40    9.10
  -4   3   5    7.20    6.10
  -4   3   5   17.20   11.10
   3  -3  -5  463.95   40.70
   3  -3  -5  329.67   62.99
   3  -3  -5  408.56   33.40
   3  -3  -5  429.26   41.20
   3  -3  -5  404.16   64.49
  -3   3   5  475.65   90.69
  -3   3   5  407.36   37.20
  -3   3   5  366.06   41.90
  -3   3   5  375.16   70.79
   2  -3  -5   46.10   21.00
   2  -3  -5   32.40    8.00
   2  -3  -5   47.20   12.20
   2  -3  -5   16.10   13.80
   2  -3  -5   34.30    9.80
  -2   3   5   31.50    7.00
  -2   3   5   69.99   18.40
  -2   3   5   13.90   10.60
  -2   3   5   42.30   21.00
  -2   3   5   35.20   12.50
  -2   3   5   25.20    5.50
   1  -3  -5   53.39   22.20
   1  -3  -5   26.60    6.60
   1  -3  -5   27.00    9.90
   1  -3  -5   21.20   12.90
   1  -3  -5   24.20    7.40
  -1   3   5   46.80    8.50
  -1   3   5   23.80    8.20
  -1   3   5   21.00    8.10
  -1   3   5   49.00   19.70
  -1   3   5   10.80    6.90
  -1   3   5   20.60    5.10
   0  -3  -5  287.27   27.60
   0  -3  -5  335.47   30.30
   0  -3  -5  377.66   29.90
   0  -3  -5  332.97   40.50
   0  -3  -5  363.26   41.30
   0   3   5  341.57   44.00
   0   3   5  330.37   29.60
   0   3   5  346.07   27.10
   0   3   5  348.17   31.10
   0   3   5  369.86   55.39
  -1  -3  -5   29.40    7.70
  -1  -3  -5   26.90   11.60
  -1  -3  -5   47.50   10.20
  -1  -3  -5   28.30   11.20
   1   3   5   16.50    8.10
   1   3   5   24.60    6.20
   1   3   5   42.30    9.10
   1   3   5   29.30   12.90
   1   3   5   30.70    7.20
   1   3   5   30.40    8.20
  -2  -3  -5  256.87   31.20
  -2  -3  -5  247.38   22.30
  -2  -3  -5  269.27   31.40
  -2  -3  -5  217.28   22.80
   2   3   5  234.98   21.60
   2   3   5  244.48   22.00
   2   3   5  211.38   23.40
   2   3   5  226.68   20.70
  -3  -3  -5   22.80    8.00
  -3  -3  -5   23.60   11.30
  -3  -3  -5   17.30    9.30
  -3  -3  -5   18.00    6.20
   3   3   5   38.10    8.00
   3   3   5   30.90   11.80
   3   3   5   19.90    9.30
   3   3   5   29.30    7.00
   3   3   5   36.70    8.80
  -4  -3  -5  568.54   60.39
  -4  -3  -5  486.55   58.69
  -4  -3  -5  613.74   48.90
  -4  -3  -5  581.24   50.39
   4   3   5  612.04   57.99
   4   3   5  577.24   44.00
   4   3   5  614.04   44.90
   4   3   5  577.04   56.09
   4   3   5  579.14   44.80
  -5  -3  -5    4.90    6.70
  -5  -3  -5    4.10    7.10
  -5  -3  -5    1.30    3.30
  -5  -3  -5    1.50    3.70
   5   3   5    7.10    6.10
   5   3   5    9.40    4.20
   5   3   5   -1.20    2.20
   5   3   5   -0.90    2.20
   5   3   5    0.70    3.40
  -6  -3  -5    4.40   10.20
  -6  -3  -5    9.90    8.20
  -6  -3  -5   14.50   10.30
   6   3   5    3.90    6.80
   6   3   5    2.50    2.70
   6   3   5    1.10    3.10
   4  -4  -5  127.69   24.80
   4  -4  -5  141.49   40.30
   4  -4  -5  133.69   41.90
   4  -4  -5   86.69   14.50
   4  -4  -5  124.79   25.60
   4  -4  -5  131.09   43.70
   4  -4  -5  149.88   16.70
   4  -4  -5  119.39   42.60
  -4   4   5  122.29   22.80
   3  -4  -5   10.40    8.80
   3  -4  -5   -1.50    5.80
   3  -4  -5   -2.90    6.70
   3  -4  -5    2.20    3.90
  -3   4   5   -0.30    4.20
  -3   4   5   -2.00    2.90
   2  -4  -5  470.85   47.30
   2  -4  -5  557.84   49.40
   2  -4  -5  680.83   59.59
   2  -4  -5  639.24   51.99
   2  -4  -5  692.43   73.39
   2  -4  -5  588.94   70.19
  -2   4   5  468.85   94.89
  -2   4   5  528.95   52.29
  -2   4   5  579.74   43.10
  -2   4   5  623.24   48.20
   1  -4  -5   11.70   13.60
   1  -4  -5    8.00    4.10
   1  -4  -5    5.30    5.30
   1  -4  -5   14.00    6.60
   1  -4  -5   24.70    7.30
  -1   4   5   -0.60    3.80
  -1   4   5    6.30    3.50
  -1   4   5    7.70    6.20
  -1   4   5    2.70    3.20
  -1   4   5    4.90    7.60
  -1   4   5    4.60    3.50
   0  -4  -5 1072.99   71.99
   0  -4  -5  900.41   69.99
   0  -4  -5  995.40   87.39
   0  -4  -5 1129.79   89.99
   0  -4  -5 1008.00   72.39
   0   4   5  853.61   71.89
   0   4   5  992.60   68.29
   0   4   5  946.21   68.79
  -1  -4  -5   25.90    8.10
  -1  -4  -5   27.10    7.70
  -1  -4  -5   42.20    9.20
  -1  -4  -5   21.60   11.60
  -1  -4  -5   42.60   14.10
   1   4   5   44.00   17.60
   1   4   5   20.90    7.30
   1   4   5   28.40   12.70
   1   4   5   28.30    6.40
   1   4   5   35.40    8.60
  -2  -4  -5   86.19   14.90
  -2  -4  -5   90.09   14.30
  -2  -4  -5   62.79   16.60
  -2  -4  -5   67.39   18.80
   2   4   5   68.49   11.50
   2   4   5   56.59   10.60
   2   4   5   42.90   10.80
   2   4   5   56.99   18.10
   2   4   5   72.99   22.40
   2   4   5   79.39   12.00
  -3  -4  -5  410.16   37.30
  -3  -4  -5  410.26   47.40
  -3  -4  -5  490.25   49.50
  -3  -4  -5  544.95   41.40
   3   4   5  516.95   51.59
   3   4   5  404.56   38.10
   3   4   5  386.56   41.40
   3   4   5  518.35   36.90
   3   4   5  469.35   36.40
   3   4   5  461.45   48.50
  -4  -4  -5   24.70    8.70
  -4  -4  -5   31.90   14.50
  -4  -4  -5   34.40   16.20
  -4  -4  -5   33.70   10.50
   4   4   5   40.10    8.20
   4   4   5   26.50    6.60
   4   4   5   69.89   19.90
   4   4   5   29.40   11.90
   4   4   5   32.90    9.90
   4   4   5   29.90    8.10
  -5  -4  -5  202.28   30.30
  -5  -4  -5  184.88   41.10
  -5  -4  -5  290.17   31.30
  -5  -4  -5  161.78   37.20
   5   4   5  300.67   43.70
   5   4   5  258.37   23.30
   5   4   5  254.37   22.30
   5   4   5  244.28   22.70
   5   4   5  232.58   39.70
   3  -5  -5   27.80   22.70
   3  -5  -5    9.00    5.80
   3  -5  -5    4.60    4.90
   3  -5  -5    6.10   13.40
   3  -5  -5    7.00    6.10
   3  -5  -5   13.40    8.70
  -3   5   5    9.70    7.40
   2  -5  -5   36.90    9.70
   2  -5  -5   41.70   12.10
   2  -5  -5   40.60   12.50
   2  -5  -5   43.90   23.00
   2  -5  -5   41.40   20.20
  -2   5   5   23.00   10.10
  -2   5   5   54.09   10.20
  -2   5   5   37.70   10.20
   1  -5  -5  623.04   53.49
   1  -5  -5  625.54   49.80
   1  -5  -5  720.33   55.59
   1  -5  -5  747.83   74.89
   1  -5  -5  693.03   51.89
   1  -5  -5  657.23   71.79
  -1   5   5  537.85   70.49
  -1   5   5  505.55   68.29
  -1   5   5  667.23   48.80
   0  -5  -5    5.00    7.90
   0  -5  -5   10.20    5.90
   0  -5  -5   12.60   10.40
   0  -5  -5   10.60    6.00
   0   5   5    0.10    2.30
   0   5   5   16.70    5.80
   0   5   5   12.60   10.30
   0   5   5    8.60    5.90
   0   5   5    6.30    7.20
   0   5   5    5.70    3.60
  -1  -5  -5  829.02   73.19
  -1  -5  -5  874.81   61.69
  -1  -5  -5  781.02   72.09
  -1  -5  -5  749.82   60.79
  -1  -5  -5  894.81   60.59
   1   5   5  905.41   60.29
   1   5   5  760.92   59.79
   1   5   5  737.23   59.29
   1   5   5  716.43   74.79
   1   5   5  704.33   73.19
  -2  -5  -5   61.59   17.70
  -2  -5  -5   75.99   12.60
  -2  -5  -5   41.90   10.70
   2   5   5   25.90    7.70
   2   5   5   45.50    9.70
   2   5   5   63.39   11.10
   2   5   5   65.99   11.00
   2   5   5   68.59   21.90
   2   5   5   33.70   14.50
  -3  -5  -5  130.79   18.90
  -3  -5  -5  136.99   29.60
  -3  -5  -5  162.38   22.70
  -3  -5  -5  154.58   29.00
   3   5   5   99.99   15.50
   3   5   5  134.19   25.30
   3   5   5  137.59   15.40
   3   5   5  108.89   25.00
   3   5   5  104.19   12.90
   3   5   5  136.49   14.80
  -4  -5  -5  112.19   18.10
  -4  -5  -5  124.79   20.80
  -4  -5  -5  108.19   29.80
  -4  -5  -5   88.39   26.50
   4   5   5  100.29   23.70
   4   5   5   88.29   13.80
   4   5   5  133.19   14.60
   4   5   5   99.09   14.70
   4   5   5   91.29   10.60
   2  -6  -5    1.20    8.00
   2  -6  -5    2.80    4.60
   2  -6  -5   -2.40    3.80
   2  -6  -5    3.60   11.20
   2  -6  -5    3.10    4.80
  -2   6   5    1.90    4.30
   1  -6  -5   46.80   20.70
   1  -6  -5   37.30   11.50
   1  -6  -5   41.40   17.40
   1  -6  -5   37.70   12.10
   1  -6  -5   33.00   16.40
   1  -6  -5   20.30   10.60
  -1   6   5   34.20    9.40
   0  -6  -5  167.88   35.00
   0  -6  -5  164.78   23.30
   0  -6  -5  140.89   21.50
   0  -6  -5  113.49   19.40
   0  -6  -5  162.18   22.90
   0  -6  -5  239.38   44.50
   0   6   5  169.98   17.50
   0   6   5  131.49   16.30
   0   6   5  137.59   20.00
  -1  -6  -5    1.20    3.40
  -1  -6  -5    7.80    4.90
  -1  -6  -5    1.90    4.80
  -1  -6  -5    8.10    6.50
  -1  -6  -5    2.60    4.70
   1   6   5    3.00    7.50
   1   6   5    2.30    3.10
   1   6   5    2.30    2.80
   1   6   5    1.50    3.60
   1   6   5    9.00    8.20
  -2  -6  -5  228.78   25.90
  -2  -6  -5  201.88   34.90
  -2  -6  -5  246.18   37.50
  -2  -6  -5  256.77   25.10
   2   6   5  227.78   28.00
   2   6   5  286.37   25.50
   2   6   5  268.37   24.00
   2   6   5  197.28   35.10
  -3  -6  -5    4.40    5.20
  -3  -6  -5    3.10    4.60
  -3  -6  -5    6.00    5.30
  -3  -6  -5    3.30    3.70
   3   6   5   -2.70    2.00
   3   6   5    5.00    3.20
   0  -7  -5   97.49   19.20
   0  -7  -5  162.98   34.30
   0  -7  -5   88.39   17.20
   0  -7  -5  115.59   20.10
   0   7   5  102.19   16.60
  -1  -7  -5   -1.80    2.40
  -1  -7  -5    4.30    7.60
  -1  -7  -5    2.10    5.30
  -1  -7  -5   -0.10    3.10
  -1  -7  -5   -2.10    2.40
   1   7   5    0.70    2.50
   0  -5   6   90.19   19.40
   0  -5   6   96.09   15.60
   0  -5   6   96.69   21.80
   0  -5   6  115.89   12.50
   1  -5   6   31.90    7.60
   1  -5   6   16.30    8.70
   1  -5   6   17.50   10.40
   1  -5   6    5.50    5.60
   2  -5   6  166.08   33.30
   2  -5   6  168.58   18.70
   2  -5   6  174.88   31.50
   2  -5   6  108.29   22.20
  -2  -4   6   62.89   13.20
  -2  -4   6   40.60   17.10
  -2  -4   6   54.99    8.50
  -2  -4   6   48.10   18.70
  -2  -4   6   61.29   11.50
  -1  -4   6   71.89   19.70
  -1  -4   6   66.29   10.20
  -1  -4   6   97.89   25.60
  -1  -4   6   82.79   13.80
  -1  -4   6   69.29   11.90
   0  -4   6   11.90    7.30
   0  -4   6   25.60   12.10
   0  -4   6   20.50    5.70
   0  -4   6   20.00    7.20
   1  -4   6  327.67   33.20
   1  -4   6  379.86   39.50
   1  -4   6  399.06   31.00
   1  -4   6  355.46   39.70
  -2   4  -6    1.70    4.40
   2  -4   6   -1.40    1.80
   2  -4   6    8.10    4.50
   2  -4   6    4.10    4.80
   2  -4   6   -0.10    1.60
  -3   4  -6  377.76   33.20
  -3   4  -6  374.16   47.90
   3  -4   6  391.76   47.70
   3  -4   6  381.76   41.20
   3  -4   6  464.95   38.20
   3  -4   6  440.86   50.69
  -4   4  -6   15.10    6.80
  -4   4  -6    7.10    5.60
  -4   4  -6   -1.60    3.60
   4  -4   6    3.20    3.90
   4  -4   6   20.80   15.10
   4  -4   6    0.30    5.00
   4  -4   6    0.90    5.80
   3   3  -6  168.88   19.50
   3   3  -6  169.88   18.20
  -3  -3   6  127.59   33.60
  -3  -3   6  170.68   19.60
  -3  -3   6  149.29   39.90
  -3  -3   6  137.09   24.50
   2   3  -6  110.29   13.70
  -2  -3   6  111.99   32.20
  -2  -3   6   94.29    9.20
  -2  -3   6   84.09   24.10
  -2  -3   6  112.59   16.40
  -2  -3   6   97.29   17.00
   1   3  -6  479.35   40.90
  -1  -3   6  526.55   39.40
  -1  -3   6  495.05   53.59
  -1  -3   6  525.65   39.80
  -1  -3   6  375.66   48.20
   0   3  -6   29.30    8.20
   0  -3   6   60.99   10.20
   0  -3   6   40.20   13.00
   0  -3   6   48.50   15.90
   0  -3   6   57.09   11.00
  -1   3  -6    4.00    2.20
  -1   3  -6    0.80    1.70
  -1   3  -6    0.70    2.00
   1  -3   6    1.60    2.60
   1  -3   6    2.40    3.60
  -2   3  -6  338.27   27.30
   2  -3   6  329.27   33.10
   2  -3   6  331.47   29.40
   2  -3   6  344.37   38.80
   2  -3   6  272.57   55.99
  -3   3  -6   13.10    5.60
  -3   3  -6   12.80    5.50
  -3   3  -6   11.40    8.00
  -3   3  -6    1.30    3.10
   3  -3   6    5.60    7.20
   3  -3   6   30.50    9.00
   3  -3   6   26.60   11.10
  -4   3  -6  312.47   55.99
  -4   3  -6  314.97   35.30
  -4   3  -6  314.57   52.69
  -4   3  -6  483.95   38.90
   4  -3   6  380.56   35.70
   4  -3   6  462.25   53.49
   4  -3   6  326.27   39.80
   4  -3   6  385.76   49.60
  -5   3  -6   -0.50    3.40
  -5   3  -6    6.80    8.20
  -5   3  -6    2.20    5.10
  -5   3  -6   11.30   12.00
   5  -3   6    4.10    4.80
   5  -3   6    1.10    4.40
   5  -3   6    2.40    7.00
   5  -3   6   18.50   14.20
   3   2  -6   44.60   20.70
   3   2  -6   28.90   10.00
   3   2  -6   27.80    5.60
   3   2  -6   28.50    6.20
   3   2  -6   33.30   14.10
   3   2  -6   36.80   14.30
  -3  -2   6   45.10   13.20
  -3  -2   6   23.30   17.00
  -3  -2   6   23.30   17.90
  -3  -2   6   43.90   11.30
   2   2  -6  226.28   28.40
   2   2  -6  295.67   32.10
   2   2  -6  242.18   19.80
   2   2  -6  252.87   27.50
  -2  -2   6  181.68   41.10
  -2  -2   6  258.17   24.20
  -2  -2   6  223.38   25.50
  -2  -2   6  271.97   65.29
   1   2  -6   33.60   10.40
   1   2  -6   38.30    7.90
   1   2  -6   41.50    6.90
  -1  -2   6   45.00    9.90
  -1  -2   6   40.00   15.90
  -1  -2   6   15.10   11.50
  -1  -2   6   51.19   10.40
   0   2  -6  767.22   57.49
   0   2  -6  834.82   57.69
   0  -2   6  905.21   60.19
   0  -2   6  840.92   61.29
   0  -2   6  888.11   72.79
   0  -2   6  753.52   71.59
  -1   2  -6   14.00    4.80
  -1   2  -6   13.80    4.90
   1  -2   6   13.50    4.80
   1  -2   6   19.90   10.20
   1  -2   6   11.60    7.30
   1  -2   6   11.40    5.70
  -2   2  -6  108.49   24.10
  -2   2  -6  152.88   29.50
   2  -2   6  175.58   30.00
   2  -2   6  227.58   37.70
   2  -2   6  153.68   23.20
   2  -2   6  167.48   17.30
  -3   2  -6  144.39   20.80
  -3   2  -6   96.19   25.10
  -3   2  -6  117.79   27.90
   3  -2   6  108.89   21.30
   3  -2   6  152.98   17.00
   3  -2   6  188.58   33.20
   3  -2   6  104.69   22.60
  -4   2  -6    5.10    5.60
  -4   2  -6    1.60    3.30
  -4   2  -6   11.40   10.30
   4  -2   6    1.50    6.40
   4  -2   6   30.60   15.50
   4  -2   6    6.00    4.40
   4  -2   6   -0.10    3.90
  -5   2  -6  109.19   36.60
  -5   2  -6  190.48   30.30
  -5   2  -6  133.39   27.60
  -5   2  -6  109.09   34.30
   5  -2   6  139.99   33.70
   5  -2   6  178.78   25.40
   5  -2   6  181.08   34.00
   5  -2   6  184.38   44.30
   4   1  -6  113.89   28.50
   4   1  -6  121.99   19.10
   4   1  -6  110.19   26.40
   4   1  -6  132.29   15.50
   4   1  -6  138.39   34.80
   4   1  -6  108.59   29.80
  -4  -1   6   82.29   33.90
  -4  -1   6  134.49   28.20
   3   1  -6    7.00    7.50
   3   1  -6    2.40    3.60
   3   1  -6    0.10    4.00
   3   1  -6   -0.20    2.50
   3   1  -6   15.30    5.60
   3   1  -6    1.90    4.70
  -3  -1   6    3.90    4.30
  -3  -1   6    3.70    6.30
  -3  -1   6    1.20    5.30
   2   1  -6  479.25   38.80
   2   1  -6  542.25   62.59
  -2  -1   6  495.45   61.29
  -2  -1   6  501.15   40.10
  -2  -1   6  462.85   58.39
  -2  -1   6  425.06   41.90
   1   1  -6   59.99   11.10
   1   1  -6   82.99   12.40
   1   1  -6  102.19   24.10
  -1  -1   6   33.10   14.50
  -1  -1   6   52.49   18.20
  -1  -1   6   79.79   14.00
  -1  -1   6   74.79   14.00
   0   1  -6   26.40   10.20
   0   1  -6   26.90   10.00
   0   1  -6   30.60    7.20
   0  -1   6   34.00   12.90
   0  -1   6   28.60    7.80
   0  -1   6   37.60    8.70
   0  -1   6   25.60   10.70
  -1   1  -6 1733.03  123.89
  -1   1  -6 1499.05  108.29
  -1   1  -6 1577.64  108.79
   1  -1   6 1682.53  108.49
   1  -1   6 1524.75  111.09
   1  -1   6 1616.44  120.49
   1  -1   6 1595.14  121.59
  -2   1  -6   -1.20    2.60
  -2   1  -6   -1.30    1.30
  -2   1  -6    0.80    2.40
   2  -1   6   -0.20    2.20
   2  -1   6   -2.00    1.30
   2  -1   6   -0.50    1.50
   2  -1   6    0.90    3.30
  -3   1  -6  255.07   46.40
  -3   1  -6  231.28   24.30
  -3   1  -6  179.18   22.20
  -3   1  -6  200.68   37.70
   3  -1   6  273.67   33.20
   3  -1   6  330.87   48.70
   3  -1   6  219.08   22.20
   3  -1   6  227.08   26.70
  -4   1  -6   18.60    8.40
  -4   1  -6   23.50    9.80
  -4   1  -6   36.20   16.00
  -4   1  -6    4.20    7.00
   4  -1   6   29.20   12.30
   4  -1   6   28.20   15.10
   4  -1   6   30.10   14.10
   4  -1   6   27.30    8.10
  -5   1  -6  170.08   42.50
  -5   1  -6  167.28   27.90
  -5   1  -6  177.88   41.00
  -5   1  -6  157.48   26.90
   5  -1   6  223.88   36.80
   5  -1   6  192.18   22.40
   5  -1   6  227.48   42.30
   5  -1   6  209.98   44.90
  -6   1  -6   -1.30    5.20
  -6   1  -6    1.80    5.80
  -6   1  -6    6.90    8.90
  -6   1  -6    6.20    9.70
   6  -1   6    3.00    4.50
   6  -1   6   10.90   11.10
   6  -1   6   10.20   11.30
   6  -1   6    4.50    8.80
   4   0  -6   -1.10    3.50
   4   0  -6    1.70    4.00
   4   0  -6    3.10    4.10
   4   0  -6   -3.00    3.20
  -4   0   6    4.90    5.90
  -4   0   6   -0.50    4.70
  -4   0   6   -2.00    3.70
   3   0  -6  335.17   51.59
   3   0  -6  255.17   28.10
   3   0  -6  408.36   65.29
  -3   0   6  261.67   80.39
  -3   0   6  293.67   28.90
  -3   0   6  254.77   56.19
  -3   0   6  280.17   33.40
   2   0  -6   22.60    7.80
   2   0  -6   11.60    9.10
   2   0  -6   20.50   10.60
  -2   0   6    0.70    9.10
  -2   0   6   14.70   13.20
  -2   0   6   20.60    4.50
  -2   0   6   22.90    9.20
  -2   0   6   16.50    6.60
   1   0  -6  898.01   75.89
   1   0  -6  883.51   62.99
   1   0  -6  889.11   73.69
  -1   0   6  869.01   62.49
  -1   0   6  818.92   58.39
  -1   0   6  802.32   63.69
  -1   0   6  847.72   82.69
  -1   0   6  670.23   78.29
   0   0  -6   19.10    6.30
   0   0  -6    4.30    4.90
   0   0  -6    3.80    4.10
   0   0  -6    3.30    2.90
   0   0   6    3.60    3.60
   0   0   6    5.50    7.20
   0   0   6    4.40    4.00
   0   0   6    3.80    8.60
  -1   0  -6 1659.43  119.09
  -1   0  -6 1508.95  103.99
  -1   0  -6 1486.65  104.79
   1   0   6 1590.04  117.39
   1   0   6 1404.46  105.99
   1   0   6 1548.84  118.09
  -2   0  -6  633.54   48.40
  -2   0  -6  590.14   59.49
  -2   0  -6  651.63   48.30
  -2   0  -6  619.14   59.19
   2   0   6  617.54   46.20
   2   0   6  617.14   58.09
   2   0   6  560.94   53.59
   2   0   6  561.04   55.49
  -3   0  -6   15.80    6.90
  -3   0  -6   25.50   13.40
  -3   0  -6    3.60    4.20
   3   0   6   16.70   10.20
   3   0   6    2.10    4.20
   3   0   6   14.80    5.50
  -4   0  -6 1045.10   82.19
  -4   0  -6 1137.59  102.79
  -4   0  -6 1145.69  100.89
  -4   0  -6 1074.99   83.69
   4   0   6  989.80   85.39
   4   0   6 1037.30   78.79
   4   0   6 1190.08   96.79
   4   0   6 1182.68   94.99
  -5   0  -6    2.20    4.70
  -5   0  -6   -1.20    2.70
  -5   0  -6    6.00    7.00
  -5   0  -6    1.30    4.50
   5   0   6    0.60    4.80
   5   0   6    0.60    3.40
   5   0   6   -0.60    2.60
   5   0   6    4.40    3.70
  -6   0  -6  160.98   29.40
  -6   0  -6   86.89   29.00
  -6   0  -6   99.39   34.80
   6   0   6  120.89   33.90
   6   0   6  112.59   34.30
   6   0   6  151.48   23.60
   6   0   6  116.99   31.60
   4  -1  -6    4.50   11.90
   4  -1  -6    3.10    9.60
   4  -1  -6    2.40    4.10
   4  -1  -6    1.70    7.40
   4  -1  -6    1.00    5.60
   4  -1  -6    3.20    5.10
  -4   1   6   -1.30    4.40
  -4   1   6   10.00    8.20
  -4   1   6    1.10    6.00
   3  -1  -6   28.50   14.10
   3  -1  -6   20.80    8.20
   3  -1  -6   14.00   10.80
   3  -1  -6   36.30   10.70
  -3   1   6   11.40   13.30
  -3   1   6   43.60   14.80
  -3   1   6   22.90   18.90
  -3   1   6   41.80    5.40
  -3   1   6   44.70   11.90
   2  -1  -6   89.29   24.80
   2  -1  -6   50.89   21.10
   2  -1  -6   57.49   13.00
   2  -1  -6   92.69   15.50
  -2   1   6   71.69    8.20
  -2   1   6   75.69   16.60
  -2   1   6   57.79   26.30
  -2   1   6   70.29   32.00
  -2   1   6   85.39   14.90
  -2   1   6   71.49    7.80
   1  -1  -6  133.49   27.90
   1  -1  -6  100.19   14.40
   1  -1  -6   83.39   14.90
   1  -1  -6  105.69   37.10
  -1   1   6   73.49   14.40
  -1   1   6   76.39   10.40
  -1   1   6   68.79   15.20
  -1   1   6   45.40   19.30
  -1   1   6   85.79   12.00
   0  -1  -6 1652.73  100.69
   0  -1  -6 1688.43  115.99
   0  -1  -6 1543.75  115.89
   0   1   6 1336.37  116.39
   0   1   6 1331.67   97.89
   0   1   6 1278.87  116.59
   0   1   6 1385.86  101.19
   0   1   6 1450.85  101.79
  -1  -1  -6  402.96   44.30
  -1  -1  -6  438.66   44.20
  -1  -1  -6  413.86   33.80
  -1  -1  -6  439.06   35.50
   1   1   6  438.06   45.70
   1   1   6  389.26   33.90
   1   1   6  416.86   36.30
   1   1   6  402.66   45.20
  -2  -1  -6 1806.02  136.79
  -2  -1  -6 1796.32  138.19
  -2  -1  -6 1783.62  123.39
  -2  -1  -6 1975.90  125.59
   2   1   6 1819.82  136.79
   2   1   6 1798.02  135.39
   2   1   6 1672.93  126.29
  -3  -1  -6  430.86   51.49
  -3  -1  -6  493.35   52.59
  -3  -1  -6  471.25   40.30
  -3  -1  -6  499.05   41.80
   3   1   6  452.35   47.90
   3   1   6  453.85   43.10
   3   1   6  503.55   50.79
  -4  -1  -6   17.80   11.70
  -4  -1  -6   25.90    9.80
  -4  -1  -6   15.20   12.80
  -4  -1  -6    6.50    5.10
   4   1   6   12.30    5.40
   4   1   6   12.20    8.50
   4   1   6   13.80   10.70
   4   1   6   24.40   11.80
  -5  -1  -6  300.37   55.29
  -5  -1  -6  395.46   40.80
  -5  -1  -6  485.95   44.80
   5   1   6  451.55   50.79
   5   1   6  449.46   52.19
   5   1   6  426.96   37.40
  -6  -1  -6   64.49   30.10
  -6  -1  -6    8.40   12.00
  -6  -1  -6   12.40   10.00
  -6  -1  -6   19.90   10.30
   6   1   6   19.80   12.50
   6   1   6   11.30   10.20
   6   1   6   22.80   12.90
   6   1   6   31.40   10.20
   4  -2  -6  381.36   38.90
   4  -2  -6  217.08   48.10
   4  -2  -6  428.56   80.89
   4  -2  -6  251.87   56.19
   4  -2  -6  363.46   62.99
  -4   2   6  331.57   34.00
  -4   2   6  241.88   61.59
  -4   2   6  353.56   50.99
   3  -2  -6   81.49   18.10
   3  -2  -6   44.40   21.30
   3  -2  -6   32.60   22.60
   3  -2  -6   33.70   11.40
  -3   2   6   17.80   20.10
  -3   2   6   35.00   10.80
  -3   2   6   34.70    5.90
  -3   2   6   48.20   15.40
  -3   2   6   20.10   18.30
   2  -2  -6  204.38   44.80
   2  -2  -6  233.08   25.70
   2  -2  -6  234.98   24.00
   2  -2  -6  180.98   42.70
  -2   2   6  204.08   48.30
  -2   2   6  218.68   23.10
  -2   2   6  193.38   32.50
  -2   2   6  207.98   18.50
  -2   2   6  219.48   18.20
   1  -2  -6  126.09   29.10
   1  -2  -6  177.48   33.60
   1  -2  -6  171.98   18.10
   1  -2  -6  133.89   21.30
  -1   2   6  158.68   14.60
  -1   2   6  127.79   32.90
  -1   2   6  139.49   22.80
  -1   2   6  178.28   18.70
  -1   2   6   89.79   27.70
  -1   2   6  157.28   15.10
   0  -2  -6   15.30    5.70
   0  -2  -6   27.10   11.60
   0  -2  -6   23.30    7.00
   0  -2  -6   25.10   12.20
   0   2   6   18.10    7.80
   0   2   6   33.50    9.20
   0   2   6   18.70   13.30
   0   2   6   34.80   15.50
   0   2   6   12.40    4.70
  -1  -2  -6  271.87   26.00
  -1  -2  -6  264.07   34.30
  -1  -2  -6  334.77   36.50
  -1  -2  -6  297.57   25.20
   1   2   6  286.57   27.40
   1   2   6  235.88   39.00
   1   2   6  284.47   48.10
   1   2   6  255.37   23.90
   1   2   6  289.27   25.70
   1   2   6  231.88   22.60
  -2  -2  -6   10.30    7.20
  -2  -2  -6   17.40   10.70
  -2  -2  -6   11.40    5.10
  -2  -2  -6   14.60    6.00
   2   2   6    9.20    7.20
   2   2   6   13.10    5.00
   2   2   6   13.30    5.10
   2   2   6    7.90    7.60
   2   2   6   19.60    7.90
  -3  -2  -6  795.02   73.39
  -3  -2  -6  766.92   59.59
  -3  -2  -6  728.93   57.69
  -3  -2  -6  792.52   71.99
   3   2   6  713.23   68.09
   3   2   6  845.92   70.99
   3   2   6  645.44   54.89
   3   2   6  775.12   55.59
  -4  -2  -6    4.10    4.70
  -4  -2  -6    6.50    5.80
  -4  -2  -6   19.70   12.30
  -4  -2  -6    1.00    5.50
   4   2   6    5.10    4.00
   4   2   6   -1.20    2.50
   4   2   6    9.90    7.60
   4   2   6    5.60    6.40
  -5  -2  -6  158.18   37.30
  -5  -2  -6   72.59   23.10
  -5  -2  -6  123.49   22.00
   5   2   6  143.19   34.60
   5   2   6  226.88   38.00
   5   2   6  132.99   26.40
   5   2   6  176.18   18.70
   5   2   6  160.68   18.40
  -6  -2  -6  112.59   24.90
  -6  -2  -6  119.39   23.90
  -6  -2  -6   64.09   26.00
  -6  -2  -6  103.49   34.10
   6   2   6   58.79   25.80
   6   2   6   81.69   24.70
   6   2   6  108.39   18.10
   6   2   6  101.19   17.10
   4  -3  -6   12.50   14.30
   4  -3  -6   17.60   17.10
   4  -3  -6   15.40    8.70
   4  -3  -6    8.20   11.60
  -4   3   6   12.40   11.00
  -4   3   6    9.10    8.00
   3  -3  -6  542.75   80.99
   3  -3  -6  419.36   44.20
   3  -3  -6  518.95   87.49
   3  -3  -6  533.15   45.00
  -3   3   6  461.65   34.30
  -3   3   6  401.56   40.10
  -3   3   6  408.46   46.70
  -3   3   6  546.75   93.59
   2  -3  -6   -4.70    3.80
   2  -3  -6   -1.90    3.60
   2  -3  -6   -2.40    5.30
   2  -3  -6    0.60    2.90
  -2   3   6   -1.40    3.00
  -2   3   6   -0.70    4.50
  -2   3   6    0.10    1.70
  -2   3   6    1.10    2.10
  -2   3   6   -3.90    2.90
  -2   3   6    0.20    3.50
   1  -3  -6  360.66   32.60
   1  -3  -6  315.37   52.39
   1  -3  -6  347.27   34.00
   1  -3  -6  432.86   50.29
  -1   3   6  431.56   75.79
  -1   3   6  385.86   65.49
  -1   3   6  336.97   28.80
  -1   3   6  360.26   28.40
   0  -3  -6  183.08   33.70
   0  -3  -6  148.29   16.20
   0  -3  -6  129.69   28.30
   0  -3  -6  106.79   17.70
   0   3   6  141.19   35.40
   0   3   6  150.68   21.50
   0   3   6  115.19   33.10
   0   3   6  132.79   14.40
   0   3   6  121.89   13.30
   0   3   6   94.99   17.20
  -1  -3  -6  621.24   60.29
  -1  -3  -6  718.73   62.09
  -1  -3  -6  628.64   48.50
   1   3   6  566.74   61.79
   1   3   6  571.64   48.40
   1   3   6  617.44   45.10
   1   3   6  448.46   57.79
   1   3   6  615.34   48.10
   1   3   6  593.04   45.50
  -2  -3  -6    4.00    3.90
  -2  -3  -6    8.90    5.70
  -2  -3  -6    0.00    2.80
  -2  -3  -6    3.10    4.60
   2   3   6    1.10    5.20
   2   3   6    3.00    3.90
   2   3   6    3.80    5.20
   2   3   6    1.80    3.10
   2   3   6   11.30    4.50
   2   3   6    9.20    5.90
  -3  -3  -6   20.00    7.80
  -3  -3  -6    8.40    6.60
  -3  -3  -6   17.70    7.10
  -3  -3  -6   13.20    9.40
   3   3   6   26.10    6.90
   3   3   6   18.10    6.40
   3   3   6   22.10    6.70
   3   3   6   18.60   11.00
   3   3   6    7.90    6.90
   3   3   6   10.70    7.90
  -4  -3  -6  400.06   37.50
  -4  -3  -6  348.17   34.60
  -4  -3  -6  258.37   45.80
  -4  -3  -6  381.26   56.99
   4   3   6  367.26   32.00
   4   3   6  391.26   31.60
   4   3   6  266.87   65.59
   4   3   6  403.06   32.30
  -5  -3  -6   15.90    8.50
  -5  -3  -6    4.30    7.50
  -5  -3  -6   10.80   10.00
  -5  -3  -6   23.50   10.00
   5   3   6   17.70    6.00
   5   3   6   24.80   12.70
   5   3   6   16.10    9.90
   5   3   6   18.60    6.70
   5   3   6   30.60    8.80
   3  -4  -6  192.88   46.70
   3  -4  -6  251.87   39.00
   3  -4  -6  256.17   55.49
   3  -4  -6  190.08   35.30
  -3   4   6  218.28   57.79
  -3   4   6  227.98   26.10
  -3   4   6  168.48   32.20
   2  -4  -6  280.47   74.49
   2  -4  -6  166.38   27.40
   2  -4  -6  172.68   35.00
   2  -4  -6  216.08   45.90
  -2   4   6  122.59   25.30
  -2   4   6  183.28   17.20
  -2   4   6  139.29   43.90
  -2   4   6  190.78   49.99
   1  -4  -6   32.20   10.70
   1  -4  -6   14.40   12.80
   1  -4  -6   47.00   12.20
   1  -4  -6   55.69   20.20
  -1   4   6   40.10    9.00
  -1   4   6   35.20   11.70
  -1   4   6   27.50    9.10
  -1   4   6   38.70   20.00
  -1   4   6   23.00    6.10
   0  -4  -6  724.03   57.49
   0  -4  -6  859.91   58.09
   0  -4  -6  680.63   83.49
   0   4   6  764.52   55.29
   0   4   6  664.53   55.89
   0   4   6  664.53   74.99
   0   4   6  699.53   77.39
   0   4   6  720.83   52.79
   0   4   6  650.03   57.69
  -1  -4  -6   58.69   18.70
  -1  -4  -6   62.69   13.00
  -1  -4  -6   64.69   21.60
   1   4   6   59.49   10.90
   1   4   6   50.19   10.70
   1   4   6   37.30   10.50
  -2  -4  -6  831.22   73.89
  -2  -4  -6  807.02   73.99
  -2  -4  -6  773.52   59.89
  -2  -4  -6  915.81   63.19
   2   4   6  816.42   60.49
   2   4   6  803.02   58.39
   2   4   6  803.92   76.79
   2   4   6  756.92   58.89
   2   4   6  652.23   72.79
  -3  -4  -6   -0.30    2.00
  -3  -4  -6   -1.60    1.80
  -3  -4  -6    0.90    3.40
  -3  -4  -6    1.20    4.10
   3   4   6    4.90    3.10
   3   4   6    1.90    3.10
   3   4   6    0.50    3.20
   3   4   6   -1.40    2.00
   3   4   6    0.50    5.30
  -4  -4  -6  203.68   23.70
  -4  -4  -6  195.58   38.70
  -4  -4  -6  182.18   37.20
  -4  -4  -6  176.38   27.10
   4   4   6  233.98   21.90
   4   4   6  205.18   20.50
   4   4   6  225.18   22.10
   4   4   6  212.38   42.10
   4   4   6  180.88   27.60
  -5  -4  -6  124.59   32.80
  -5  -4  -6  100.09   30.90
  -5  -4  -6   96.99   20.60
  -5  -4  -6  130.29   24.30
   5   4   6  106.79   27.90
   5   4   6   91.29   14.20
   5   4   6  120.49   17.10
   5   4   6  104.89   24.90
   5   4   6  100.99   16.20
   3  -5  -6   39.80   14.00
   3  -5  -6   42.40   11.70
   3  -5  -6   47.20   15.70
   3  -5  -6   59.19   34.30
  -3   5   6   53.59   15.10
  -3   5   6   23.70   13.00
   2  -5  -6  461.85   73.99
   2  -5  -6  275.67   55.39
   2  -5  -6  433.86   41.40
   2  -5  -6  361.46   33.60
   2  -5  -6  367.56   38.60
  -2   5   6  366.76   38.00
  -2   5   6  329.47   38.90
  -2   5   6  369.06   30.60
  -2   5   6  239.98   58.19
  -2   5   6  343.17   70.69
   1  -5  -6    8.00    5.90
   1  -5  -6    3.40    7.40
   1  -5  -6    6.90    5.60
   1  -5  -6    7.70    6.10
   1  -5  -6   -6.80    3.60
  -1   5   6   -0.80    3.50
  -1   5   6   -0.40    3.80
  -1   5   6   -1.90    3.00
  -1   5   6    6.00    4.50
  -1   5   6    7.10    5.20
  -1   5   6   12.20    4.90
   0  -5  -6   74.89   23.40
   0  -5  -6   74.99   15.30
   0  -5  -6   46.80   11.50
   0  -5  -6   97.29   28.60
   0   5   6   72.49   16.20
   0   5   6   23.00   10.20
   0   5   6   63.39   11.70
   0   5   6   69.99   26.80
   0   5   6   63.99   23.00
   0   5   6   71.79   12.50
  -1  -5  -6  355.46   43.30
  -1  -5  -6  360.86   30.90
  -1  -5  -6  364.66   43.30
   1   5   6  248.88   29.20
   1   5   6  300.47   34.60
   1   5   6  402.66   67.89
   1   5   6  245.98   45.50
   1   5   6  350.96   29.80
   1   5   6  349.37   28.80
  -2  -5  -6   31.40   14.80
  -2  -5  -6   25.40    8.90
  -2  -5  -6   22.10    7.80
  -2  -5  -6   21.00   10.60
   2   5   6   22.10   12.50
   2   5   6   18.00    5.90
   2   5   6   13.90    5.90
   2   5   6    7.20    9.30
   2   5   6    4.70    4.30
   2   5   6    7.00    6.90
  -3  -5  -6  474.75   52.19
  -3  -5  -6  510.15   42.10
  -3  -5  -6  439.76   39.40
  -3  -5  -6  462.35   52.39
   3   5   6  483.15   37.80
   3   5   6  461.35   37.90
   3   5   6  412.26   38.90
   3   5   6  495.15   53.69
   3   5   6  465.65   38.60
   3   5   6  394.96   50.49
  -4  -5  -6   -0.40    3.00
  -4  -5  -6   -1.30    2.10
  -4  -5  -6   -1.30    2.50
  -4  -5  -6    2.30    4.60
   4   5   6    0.10    2.80
   4   5   6    1.40    6.70
   4   5   6    0.70    2.20
   4   5   6   -2.80    3.10
   4   5   6   -1.30    3.20
   2  -6  -6    7.70   13.50
   2  -6  -6   23.10    9.50
   2  -6  -6   35.80   14.00
   2  -6  -6    8.50    6.90
  -2   6   6   14.60    9.00
  -2   6   6    3.00    6.00
   1  -6  -6  222.78   26.80
   1  -6  -6  289.97   52.59
   1  -6  -6  312.47   31.80
   1  -6  -6  281.17   30.00
   1  -6  -6  324.07   57.99
  -1   6   6  229.88   50.49
  -1   6   6  248.88   24.50
  -1   6   6  251.37   27.40
   0  -6  -6    9.70    9.60
   0  -6  -6   19.50   15.00
   0  -6  -6   16.70    7.40
   0  -6  -6   19.10    8.40
   0  -6  -6   18.60    9.20
   0   6   6   19.20   14.10
   0   6   6   28.90    7.80
   0   6   6   17.60   14.90
   0   6   6   12.60    6.40
   0   6   6   13.00    7.00
   0   6   6   10.60    6.60
  -1  -6  -6   70.79   14.50
  -1  -6  -6   50.39   17.50
  -1  -6  -6   59.19   13.20
  -1  -6  -6   56.59   20.60
   1   6   6   43.20   17.50
   1   6   6   59.19   12.70
   1   6   6   37.30   10.20
   1   6   6   39.80   17.40
   1   6   6   41.50   11.00
   1   6   6   29.60    8.80
  -2  -6  -6   80.69   21.90
  -2  -6  -6   78.09   15.30
  -2  -6  -6   43.70   11.40
  -2  -6  -6   41.00   16.60
   2   6   6   15.00   18.00
   2   6   6   59.69   13.10
   2   6   6   43.10    9.50
   2   6   6   45.00   16.90
   2   6   6   48.40   10.60
   2   6   6   63.09   13.20
  -3  -6  -6   14.60    6.00
  -3  -6  -6   12.80   10.80
  -3  -6  -6   24.10    9.00
   3   6   6   23.80    7.20
   3   6   6    8.70   10.00
   3   6   6   15.60    6.40
   3   6   6    2.40    5.60
  -1  -4   7    4.60    4.80
  -1  -4   7    1.30    5.80
  -1  -4   7    0.50    5.10
  -1  -4   7    4.60    5.10
   0  -4   7   89.09   16.40
   0  -4   7  108.89   15.90
   0  -4   7   62.79   21.70
   0  -4   7   92.99   23.10
  -1   4  -7   45.30   11.90
   1  -4   7   61.99   21.10
   1  -4   7   56.49   10.90
   1  -4   7   40.40   11.10
   1  -4   7   60.49   18.00
  -2   4  -7   76.29   21.20
   2  -4   7  103.89   16.70
   2  -4   7   75.99   18.00
   2  -4   7   95.49   26.10
   2  -4   7  107.19   25.00
  -3   4  -7   56.29   11.00
  -3   4  -7   50.49   20.60
  -3   4  -7   86.29   12.30
   3  -4   7   62.59   18.00
   3  -4   7   83.89   27.10
   3  -4   7   79.29   23.30
   3  -4   7   83.39   15.80
   2   3  -7    8.10    5.30
   2   3  -7    5.30    6.40
  -2  -3   7    1.90    7.50
  -2  -3   7    4.00    4.30
  -2  -3   7    5.10    5.50
  -2  -3   7    5.40    8.90
   1   3  -7  157.28   26.20
  -1  -3   7  203.68   21.20
  -1  -3   7  158.68   33.80
  -1  -3   7  179.58   20.10
  -1  -3   7  219.08   44.20
   0   3  -7   17.60    8.60
   0   3  -7   17.60    6.80
   0  -3   7   30.30    8.00
   0  -3   7   53.89   19.80
   0  -3   7   14.30    6.90
   0  -3   7   14.30   10.60
  -1   3  -7  321.37   23.50
  -1   3  -7  310.17   36.90
  -1   3  -7  204.68   41.40
   1  -3   7  355.06   28.40
   1  -3   7  284.77   37.80
   1  -3   7  285.87   30.20
  -2   3  -7    1.50    4.10
  -2   3  -7   10.60    7.70
  -2   3  -7    2.80    3.00
  -2   3  -7    4.30    3.80
   2  -3   7    1.20    3.40
   2  -3   7    7.30    6.50
   2  -3   7    7.20    4.80
  -3   3  -7  156.18   35.30
  -3   3  -7  116.19   28.20
  -3   3  -7  163.08   19.80
  -3   3  -7  212.28   20.70
   3  -3   7  138.79   26.70
   3  -3   7  246.28   45.60
   3  -3   7  199.48   21.40
   3  -3   7  124.49   29.30
  -4   3  -7   27.00   10.00
  -4   3  -7   41.90   17.40
  -4   3  -7   18.60   18.90
  -4   3  -7   50.69   12.80
   4  -3   7   25.00   12.10
   4  -3   7   75.19   21.20
   4  -3   7   74.09   16.20
   4  -3   7   50.39   19.70
   3   2  -7  198.18   15.60
   3   2  -7  265.67   32.70
   3   2  -7  184.18   28.30
   3   2  -7  198.68   34.30
   3   2  -7  183.38   37.40
  -3  -2   7  169.38   46.50
  -3  -2   7  165.48   24.80
  -3  -2   7  110.89   36.10
  -3  -2   7  171.98   29.60
   2   2  -7   26.20   11.50
   2   2  -7   16.70    4.80
   2   2  -7   18.00    5.00
   2   2  -7   19.10    8.70
   2   2  -7   17.10    8.20
  -2  -2   7   17.20    7.60
  -2  -2   7   20.70    8.80
  -2  -2   7   21.30   16.90
  -2  -2   7   17.40   14.30
   1   2  -7  254.37   25.00
   1   2  -7  280.77   31.70
   1   2  -7  288.27   34.00
  -1  -2   7  243.98   45.20
  -1  -2   7  280.17   27.30
  -1  -2   7  295.97   27.10
  -1  -2   7  209.18   41.50
   0   2  -7  359.56   30.90
   0  -2   7  315.17   44.10
   0  -2   7  413.66   35.40
   0  -2   7  514.45   37.80
   0  -2   7  417.66   46.70
  -1   2  -7   96.39   14.00
   1  -2   7   76.19   20.70
   1  -2   7   87.59   17.10
   1  -2   7  128.99   28.10
   1  -2   7  109.59   16.10
  -2   2  -7  457.85   40.60
  -2   2  -7  355.96   46.40
   2  -2   7  480.55   51.19
   2  -2   7  432.06   42.10
   2  -2   7  524.45   39.30
   2  -2   7  525.85   51.49
  -3   2  -7   14.90   10.40
  -3   2  -7   24.10   13.00
  -3   2  -7   32.90    9.00
   3  -2   7   24.30   12.70
   3  -2   7   31.40   14.70
   3  -2   7   11.80    8.60
  -4   2  -7  101.59   19.70
  -4   2  -7  122.79   21.30
  -4   2  -7  120.39   32.50
   4  -2   7  153.98   22.70
   4  -2   7  147.69   36.50
   4  -2   7  101.29   23.00
   4  -2   7  140.09   32.40
  -5   2  -7    3.00    7.00
  -5   2  -7    2.90    5.80
  -5   2  -7   -0.90    3.20
   5  -2   7    2.30    3.60
   5  -2   7   -0.20    5.60
   5  -2   7    1.50    5.50
   5  -2   7    2.70    4.50
   3   1  -7    0.50    4.70
   3   1  -7   -1.10    2.80
   3   1  -7   -0.10    3.20
   3   1  -7   -0.20    3.50
   3   1  -7    1.80    3.00
   3   1  -7   -0.50    2.20
  -3  -1   7   -1.10    3.90
  -3  -1   7    0.80    4.10
  -3  -1   7   10.00   12.30
  -3  -1   7   -2.50    3.30
   2   1  -7  352.56   29.90
   2   1  -7  422.06   46.00
   2   1  -7  312.17   30.70
  -2  -1   7  234.08   49.80
  -2  -1   7  334.77   60.19
  -2  -1   7  328.87   35.50
  -2  -1   7  369.96   26.60
  -2  -1   7  381.36   27.30
  -2  -1   7  376.96   33.50
   1   1  -7    0.00    1.60
   1   1  -7   -0.40    1.30
   1   1  -7    3.90    3.60
  -1  -1   7    4.90    8.60
  -1  -1   7   -0.10    3.80
  -1  -1   7   13.20   14.70
  -1  -1   7   -2.10    2.40
   0   1  -7  685.83   63.29
   0   1  -7  791.52   67.69
   0  -1   7  664.53   54.49
   0  -1   7  758.12   54.49
   0  -1   7  702.63   69.99
   0  -1   7  610.44   65.89
  -1   1  -7  132.59   28.70
  -1   1  -7  207.88   20.60
  -1   1  -7  170.38   35.20
   1  -1   7  242.58   38.60
   1  -1   7  163.18   32.10
   1  -1   7  208.78   22.80
   1  -1   7  219.08   20.50
  -2   1  -7  210.18   42.00
  -2   1  -7  198.08   20.00
  -2   1  -7  172.78   33.40
   2  -1   7  137.09   23.90
   2  -1   7  189.88   32.60
   2  -1   7  141.29   29.40
   2  -1   7  151.68   17.50
  -3   1  -7  264.17   47.90
  -3   1  -7  353.36   31.20
  -3   1  -7  292.37   47.70
  -3   1  -7  269.77   29.10
   3  -1   7  268.47   32.20
   3  -1   7  324.07   39.30
   3  -1   7  307.37   48.50
   3  -1   7  290.37   27.70
  -4   1  -7   32.20   16.60
  -4   1  -7   32.60   11.60
  -4   1  -7   29.90   15.00
   4  -1   7   53.09   20.70
   4  -1   7    8.30    7.50
   4  -1   7   31.40    9.30
   4  -1   7   23.60   11.70
  -5   1  -7  388.46   71.09
  -5   1  -7  268.87   33.20
  -5   1  -7  334.77   35.80
  -5   1  -7  232.48   48.70
   5  -1   7  322.47   56.29
   5  -1   7  309.07   46.00
   5  -1   7  310.67   52.79
   3   0  -7    9.00    5.80
   3   0  -7   44.30   18.70
   3   0  -7    9.90    8.20
  -3   0   7   40.30   13.60
  -3   0   7    2.10   10.80
  -3   0   7   19.80    3.00
  -3   0   7    9.30   13.00
  -3   0   7   33.10   11.30
   2   0  -7  197.48   37.20
   2   0  -7  178.68   24.90
   2   0  -7  169.38   36.20
  -2   0   7  173.28   24.40
  -2   0   7  173.98   44.50
  -2   0   7  152.18   14.40
  -2   0   7  163.18   14.10
  -2   0   7  119.89   40.10
   1   0  -7   76.29   14.80
   1   0  -7   43.60   17.40
   1   0  -7   54.19   16.60
  -1   0   7   45.40   19.60
  -1   0   7   52.29   11.60
  -1   0   7   15.40   13.10
  -1   0   7   65.09   14.20
  -1   0   7   45.20    8.90
   0   0  -7    1.60    4.00
   0   0  -7    1.20    2.40
   0   0  -7    3.60    5.10
   0   0  -7   -0.50    3.20
   0   0   7    0.00    3.00
   0   0   7   -1.70    2.00
   0   0   7   -4.70    1.50
   0   0   7   -2.90    2.30
  -1   0  -7 2013.30  135.99
  -1   0  -7 1923.51  134.69
  -1   0  -7 1967.40  149.88
  -1   0  -7 2303.17  154.48
   1   0   7 1858.01  148.69
   1   0   7 1998.10  133.79
   1   0   7 1785.52  148.99
  -2   0  -7    2.10    3.20
  -2   0  -7   15.30   11.50
  -2   0  -7   21.80   15.90
  -2   0  -7    2.00    3.90
   2   0   7    4.30    5.20
   2   0   7    9.40    8.30
   2   0   7   15.00   10.20
   2   0   7   21.70    6.80
  -3   0  -7  387.06   34.90
  -3   0  -7  307.27   50.29
  -3   0  -7  343.77   55.59
  -3   0  -7  348.77   33.80
   3   0   7  334.87   42.60
   3   0   7  378.76   31.90
   3   0   7  377.16   43.10
   3   0   7  323.07   36.10
  -4   0  -7  360.56   63.29
  -4   0  -7  263.77   31.00
  -4   0  -7  304.87   52.69
  -4   0  -7  329.67   33.50
   4   0   7  275.27   44.80
   4   0   7  339.57   30.30
   4   0   7  325.27   52.39
   4   0   7  296.87   43.20
  -5   0  -7  115.69   33.10
  -5   0  -7   84.09   27.40
  -5   0  -7  160.98   27.60
   5   0   7  106.89   35.00
   5   0   7   78.09   26.00
   5   0   7   81.09   21.50
   5   0   7  124.09   19.90
  -6   0  -7  157.48   42.50
  -6   0  -7   72.99   35.10
  -6   0  -7   88.69   25.60
   6   0   7   41.60   18.00
   6   0   7  140.79   34.80
   6   0   7   73.09   24.10
   6   0   7   81.29   16.60
   3  -1  -7  330.07   60.79
   3  -1  -7  300.77   52.09
   3  -1  -7  242.48   28.30
  -3   1   7  169.68   32.40
  -3   1   7  213.18   25.90
  -3   1   7  158.68   46.00
  -3   1   7  252.37   18.30
  -3   1   7  303.77   63.89
   2  -1  -7    3.20    5.10
   2  -1  -7   19.10    6.70
   2  -1  -7    7.40    8.20
   2  -1  -7   10.20   10.10
  -2   1   7    4.00    6.20
  -2   1   7    7.30    8.60
  -2   1   7    8.90   12.50
  -2   1   7   15.00    4.60
  -2   1   7    7.10    6.30
  -2   1   7    8.00    3.00
   1  -1  -7  317.67   32.00
   1  -1  -7  381.66   45.80
   1  -1  -7  421.76   45.90
   1  -1  -7  377.86   30.90
  -1   1   7  313.87   27.20
  -1   1   7  289.37   32.60
  -1   1   7  336.97   31.70
  -1   1   7  364.36   68.69
   0  -1  -7   -0.90    3.30
   0  -1  -7    1.30    3.30
   0  -1  -7    1.90    4.00
   0  -1  -7    1.40    4.00
   0   1   7    4.70    5.50
   0   1   7   -1.10    5.50
   0   1   7    2.50    3.50
   0   1   7   -2.60    1.50
   0   1   7    2.60    3.50
  -1  -1  -7   32.90    8.40
  -1  -1  -7   50.29   22.90
  -1  -1  -7   36.70    9.90
  -1  -1  -7   19.10   10.50
   1   1   7   27.40   13.30
   1   1   7   25.80    8.70
   1   1   7   48.00   10.40
   1   1   7   29.50   13.90
  -2  -1  -7 1022.70   84.69
  -2  -1  -7 1008.90   86.09
  -2  -1  -7  894.21   71.09
  -2  -1  -7  936.81   69.09
   2   1   7  800.22   70.99
   2   1   7  940.11   83.39
   2   1   7  937.91   82.09
  -3  -1  -7   92.79   17.60
  -3  -1  -7   61.89   19.70
  -3  -1  -7   92.19   25.50
  -3  -1  -7   83.19   16.70
   3   1   7  135.69   27.80
   3   1   7   62.59   12.20
   3   1   7   48.00   15.10
   3   1   7   67.69   20.30
  -4  -1  -7  621.54   50.79
  -4  -1  -7  551.74   63.39
  -4  -1  -7  507.65   81.39
  -4  -1  -7  517.55   47.90
   4   1   7  622.24   60.19
   4   1   7  504.75   57.79
   4   1   7  540.55   44.50
   4   1   7  498.45   50.99
  -5  -1  -7   10.80   15.80
  -5  -1  -7   21.70   17.40
  -5  -1  -7   36.80   13.30
  -5  -1  -7    9.60    6.90
   5   1   7   18.50   11.10
   5   1   7    9.00    8.10
   5   1   7   21.10    7.80
   5   1   7   29.90   14.60
  -6  -1  -7   79.39   31.90
  -6  -1  -7  106.99   23.70
  -6  -1  -7   46.70   16.00
  -6  -1  -7   78.29   29.00
   6   1   7   64.29   22.70
   6   1   7  135.19   48.70
   6   1   7   82.09   16.90
   6   1   7   62.99   22.50
   3  -2  -7    0.20    6.00
   3  -2  -7   10.20   11.20
   3  -2  -7    1.20    4.60
   3  -2  -7    0.00    3.70
  -3   2   7    0.90    6.70
  -3   2   7    0.70    2.10
  -3   2   7   -4.30    2.80
  -3   2   7    1.80    5.60
  -3   2   7   -2.60    4.60
   2  -2  -7  467.95   41.60
   2  -2  -7  452.95   56.89
   2  -2  -7  442.66   54.69
   2  -2  -7  399.66   36.50
  -2   2   7  405.96   42.20
  -2   2   7  238.28   57.69
  -2   2   7  392.66   31.30
  -2   2   7  395.16   30.50
   1  -2  -7    8.50    6.20
   1  -2  -7    3.80    7.40
   1  -2  -7    4.90    6.80
   1  -2  -7    3.00    3.60
  -1   2   7   -2.20    5.30
  -1   2   7    4.50    5.00
  -1   2   7    3.90    5.30
  -1   2   7   10.90    4.10
  -1   2   7    8.10    4.10
  -1   2   7   -1.00    7.60
   0  -2  -7  640.44   64.19
   0  -2  -7  643.34   48.10
   0  -2  -7  660.03   63.29
   0  -2  -7  708.63   51.49
   0   2   7  527.95   48.30
   0   2   7  554.04   44.50
   0   2   7  634.94   46.20
   0   2   7  601.04   50.39
   0   2   7  555.04   65.99
   0   2   7  493.65   64.09
  -1  -2  -7   45.80   16.70
  -1  -2  -7   55.09   11.80
  -1  -2  -7   27.60    8.00
  -1  -2  -7   60.99   21.50
   1   2   7   37.90    8.60
   1   2   7   41.40   18.00
   1   2   7   53.49   19.90
   1   2   7   36.70   10.90
   1   2   7   37.60    9.40
   1   2   7   53.19   12.20
  -2  -2  -7  266.27   26.80
  -2  -2  -7  363.16   53.79
  -2  -2  -7  279.27   43.90
  -2  -2  -7  268.97   25.90
   2   2   7  266.17   42.50
   2   2   7  225.48   23.90
   2   2   7  242.18   28.00
   2   2   7  272.57   45.90
  -3  -2  -7  305.67   31.10
  -3  -2  -7  360.86   33.40
  -3  -2  -7  375.16   57.29
  -3  -2  -7  361.86   54.39
   3   2   7  303.07   34.10
   3   2   7  326.87   30.00
   3   2   7  302.07   29.00
   3   2   7  360.06   42.30
   3   2   7  337.27   42.20
  -4  -2  -7   76.09   24.90
  -4  -2  -7   85.39   18.90
  -4  -2  -7   71.29   16.50
  -4  -2  -7   69.79   27.00
   4   2   7   65.19   19.60
   4   2   7   55.59   12.60
   4   2   7   67.79   22.30
   4   2   7   67.69   14.10
   4   2   7   35.20   12.70
  -5  -2  -7  150.78   25.90
  -5  -2  -7  204.88   43.50
  -5  -2  -7  186.98   30.30
  -5  -2  -7  226.68   52.49
   5   2   7  132.49   27.20
   5   2   7  129.09   24.70
   5   2   7  253.67   42.50
   5   2   7  209.48   22.10
   5   2   7  131.69   27.10
   3  -3  -7   -1.20    7.10
   3  -3  -7    8.50   13.40
   3  -3  -7    0.00    4.20
   3  -3  -7    3.80    6.80
  -3   3   7    3.00    2.80
  -3   3   7    2.40    7.60
  -3   3   7   -0.70    7.40
  -3   3   7    1.40    5.20
  -3   3   7   -0.80    3.00
   2  -3  -7   84.69   20.00
   2  -3  -7  156.28   40.40
   2  -3  -7   72.29   17.50
   2  -3  -7  144.79   36.70
  -2   3   7  105.49   11.40
  -2   3   7   96.09   26.10
  -2   3   7   88.49   13.50
  -2   3   7  110.79   42.80
  -2   3   7  102.39   33.70
  -2   3   7   99.69   22.90
   1  -3  -7  421.56   54.99
   1  -3  -7  494.85   44.30
   1  -3  -7  534.05   61.69
  -1   3   7  476.75   41.80
  -1   3   7  478.95   36.70
  -1   3   7  386.86   68.69
  -1   3   7  565.04   91.49
  -1   3   7  465.95   45.40
   0  -3  -7  125.39   19.50
   0  -3  -7  114.99   19.40
   0  -3  -7  138.29   32.00
   0  -3  -7   92.99   25.70
   0   3   7   85.49   30.00
   0   3   7   58.89   13.90
   0   3   7   88.59   14.30
   0   3   7   71.29   25.10
   0   3   7   76.19   17.70
   0   3   7   82.39   12.70
  -1  -3  -7  526.35   55.49
  -1  -3  -7  569.04   58.29
  -1  -3  -7  472.55   43.00
  -1  -3  -7  520.75   42.00
   1   3   7  482.25   39.40
   1   3   7  455.25   43.40
   1   3   7  564.84   44.60
   1   3   7  480.35   57.99
  -2  -3  -7   40.30   16.10
  -2  -3  -7   14.10    6.40
  -2  -3  -7   10.80    6.40
  -2  -3  -7    2.80    4.30
   2   3   7    8.30    6.20
   2   3   7    6.80    9.40
   2   3   7   22.90    8.00
   2   3   7   17.70    6.50
   2   3   7   10.50    4.70
  -3  -3  -7  537.25   46.80
  -3  -3  -7  598.04   49.10
  -3  -3  -7  563.74   61.99
  -3  -3  -7  584.44   61.69
   3   3   7  595.34   61.59
   3   3   7  602.44   44.90
   3   3   7  595.44   45.70
   3   3   7  530.65   44.80
   3   3   7  492.65   49.20
   3   3   7  502.25   57.89
  -4  -3  -7    9.20    6.90
  -4  -3  -7   -1.00    2.30
  -4  -3  -7    0.10    4.90
   4   3   7   -0.90    3.50
   4   3   7    4.20    7.50
   4   3   7   -1.70    3.00
   4   3   7   -2.00    1.90
   4   3   7    7.90    5.40
   4   3   7    4.50    4.30
  -5  -3  -7   32.20   18.20
  -5  -3  -7   52.59   24.40
  -5  -3  -7   32.40   12.30
  -5  -3  -7   41.20   13.70
   5   3   7   26.30   16.80
   5   3   7   45.00   10.40
   5   3   7   29.00   13.80
   5   3   7   24.80   12.70
   5   3   7   36.30   10.40
   5   3   7   48.30   10.40
   3  -4  -7  262.27   57.49
   3  -4  -7  161.08   27.50
   3  -4  -7  176.68   31.50
   3  -4  -7  317.67   61.79
  -3   4   7  238.78   20.70
  -3   4   7  272.37   43.80
  -3   4   7  179.18   57.39
  -3   4   7  205.28   31.00
   2  -4  -7   22.80   19.70
   2  -4  -7   -1.10    4.70
   2  -4  -7    3.70    5.20
   2  -4  -7   22.30   10.00
  -2   4   7   -0.80    4.60
  -2   4   7    4.60    8.10
  -2   4   7    1.10    5.70
  -2   4   7    8.70    7.20
  -2   4   7   15.40    5.60
  -2   4   7   14.10    5.00
   1  -4  -7  220.28   25.40
   1  -4  -7  288.97   54.79
   1  -4  -7  331.97   55.89
   1  -4  -7  268.97   29.00
  -1   4   7  233.48   22.40
  -1   4   7  223.58   52.19
  -1   4   7  187.18   31.10
  -1   4   7  222.88   21.30
  -1   4   7  219.98   40.40
  -1   4   7  268.77   64.69
   0  -4  -7  143.69   35.00
   0  -4  -7  131.49   22.40
   0  -4  -7  170.48   37.20
   0  -4  -7  186.38   24.90
   0   4   7   94.49   18.30
   0   4   7  111.29   16.10
   0   4   7   74.39   27.20
   0   4   7  129.09   14.90
   0   4   7   76.49   17.30
  -1  -4  -7  361.06   32.70
  -1  -4  -7  267.17   45.70
  -1  -4  -7  344.17   44.40
  -1  -4  -7  371.66   31.50
   1   4   7  284.97   28.10
   1   4   7  260.97   49.80
   1   4   7  303.07   31.70
   1   4   7  328.97   32.40
   1   4   7  306.57   27.80
   1   4   7  334.87   62.79
  -2  -4  -7  186.18   37.30
  -2  -4  -7  221.28   24.70
  -2  -4  -7  215.58   38.70
  -2  -4  -7  229.88   23.80
   2   4   7  166.78   39.20
   2   4   7  204.38   47.70
   2   4   7  197.48   20.70
   2   4   7  218.38   22.30
   2   4   7  215.28   23.60
  -3  -4  -7    1.80    4.50
  -3  -4  -7    6.80    5.40
  -3  -4  -7    3.90    7.90
  -3  -4  -7    3.10    5.50
   3   4   7    6.50    6.80
   3   4   7    4.10    4.20
   3   4   7    4.30    4.90
   3   4   7    5.40    8.90
   3   4   7    5.70    4.40
   3   4   7   10.40    7.50
  -4  -4  -7  579.74   68.69
  -4  -4  -7  702.03   56.59
  -4  -4  -7  627.64   54.09
  -4  -4  -7  590.54   67.59
   4   4   7  691.73   51.19
   4   4   7  615.84   66.69
   4   4   7  707.03   68.99
   4   4   7  605.54   50.19
   4   4   7  517.75   54.29
   4   4   7  669.93   50.09
  -5  -4  -7    0.30    4.00
  -5  -4  -7    2.80    5.10
  -5  -4  -7   -0.50    3.90
   5   4   7   -2.30    4.20
   5   4   7   -1.80    2.90
   2  -5  -7   63.09   16.90
   2  -5  -7   97.39   32.60
   2  -5  -7   85.29   19.40
   2  -5  -7  147.19   41.50
   2  -5  -7   65.29   18.40
  -2   5   7  102.69   19.90
  -2   5   7   56.29   29.60
  -2   5   7   65.79   20.00
  -2   5   7   85.69   39.90
   1  -5  -7   60.49   14.60
   1  -5  -7   56.49   23.00
   1  -5  -7   89.39   33.30
   1  -5  -7   42.90   11.20
   1  -5  -7   53.79   15.00
  -1   5   7   59.19   12.10
  -1   5   7   48.30   15.20
  -1   5   7   56.99   10.50
  -1   5   7   19.40   17.50
  -1   5   7   72.09   29.70
  -1   5   7   45.30   12.10
   0  -5  -7  479.15   37.80
   0  -5  -7  381.46   36.60
   0  -5  -7  468.55   55.39
   0  -5  -7  383.26   58.39
   0   5   7  351.06   31.90
   0   5   7  353.46   31.00
   0   5   7  328.77   36.40
   0   5   7  297.57   84.29
   0   5   7  221.28   70.69
   0   5   7  303.07   33.60
  -1  -5  -7    1.70    3.70
  -1  -5  -7    2.60    6.20
  -1  -5  -7    1.90    4.70
  -1  -5  -7    2.40    5.20
   1   5   7    5.10    5.30
   1   5   7    0.70    5.50
   1   5   7    1.70    5.10
   1   5   7    0.30    3.50
   1   5   7    0.30    2.80
   1   5   7    0.50    3.10
  -2  -5  -7  202.18   26.60
  -2  -5  -7  137.09   21.50
  -2  -5  -7   90.09   24.60
  -2  -5  -7  140.19   30.60
   2   5   7   93.99   23.30
   2   5   7  162.08   17.80
   2   5   7  104.99   15.80
   2   5   7   73.49   24.70
   2   5   7  145.79   39.90
   2   5   7  107.49   19.50
  -3  -5  -7   86.29   17.50
  -3  -5  -7   57.99   21.70
  -3  -5  -7   54.39   19.80
  -3  -5  -7   53.19   13.70
   3   5   7   46.80   19.20
   3   5   7   58.89   14.60
   3   5   7   61.59   12.10
   3   5   7   54.09   11.90
   3   5   7   41.50   10.40
   3   5   7   81.09   24.70
  -4  -5  -7   22.70    9.50
  -4  -5  -7   17.20   13.60
  -4  -5  -7   16.80   13.00
  -4  -5  -7    1.50    4.60
   4   5   7   18.20    7.50
   4   5   7    4.50    6.20
   4   5   7   12.90    5.60
   4   5   7    9.00    6.10
   4   5   7    2.00    6.60
   4   5   7    8.00   10.60
   1  -6  -7   42.80   13.60
   1  -6  -7   63.09   17.00
   1  -6  -7   64.09   26.60
   1  -6  -7   37.80   12.00
  -1   6   7   48.10   25.80
  -1   6   7   30.30   13.10
  -1   6   7   42.10   10.20
   0  -6  -7    6.50   10.00
   0  -6  -7    3.80    5.70
   0  -6  -7   14.10    8.50
   0  -6  -7   11.40    7.90
   0  -6  -7   24.20   16.40
   0   6   7    5.50    5.50
   0   6   7    7.80    5.30
   0   6   7   18.30   17.40
   0   6   7    8.40    5.40
   0   6   7    3.20    6.90
   0   6   7   15.30   20.60
  -1  -6  -7  151.48   35.20
  -1  -6  -7  168.48   25.50
  -1  -6  -7  160.28   34.60
  -1  -6  -7  139.49   27.60
   1   6   7  117.29   34.00
   1   6   7  196.08   48.50
   1   6   7  131.29   22.00
   1   6   7  112.19   19.90
   1   6   7  181.08   18.70
  -2  -6  -7    6.00    6.10
  -2  -6  -7   -1.80    2.70
  -2  -6  -7   -0.50    3.20
  -2  -6  -7    1.90    4.50
   2   6   7    2.80    4.10
   2   6   7   -1.90    4.70
   2   6   7    4.00    4.60
   2   6   7    5.20    7.30
   2   6   7   -2.60    1.70
   2   6   7    2.60    4.50
  -3  -6  -7   76.29   16.20
  -3  -6  -7   68.69   14.90
  -3  -6  -7   74.59   22.80
   3   6   7   49.60   10.50
   3   6   7   30.80   24.30
   3   6   7   23.40    8.60
   3   6   7   40.20   10.00
   3   6   7   27.00   15.50
   3   6   7   61.39   13.50
   1   3  -8    1.80    3.80
  -1  -3   8    3.20    4.40
  -1  -3   8    2.70    7.50
  -1  -3   8    3.60    7.10
  -1  -3   8    6.40    5.90
   0   3  -8   53.99   16.60
   0   3  -8   50.59   12.30
   0  -3   8   47.40   17.80
   0  -3   8   82.49   14.60
   0  -3   8   58.19   20.20
   0  -3   8   76.49   16.10
  -1   3  -8  124.09   12.20
  -1   3  -8  131.59   13.10
  -1   3  -8  106.39   22.10
   1  -3   8  149.19   24.00
   1  -3   8  140.99   16.60
   1  -3   8  132.59   30.80
   1  -3   8  138.49   31.50
  -2   3  -8   -0.20    2.90
  -2   3  -8   -0.60    4.20
  -2   3  -8   -0.30    2.10
   2  -3   8   -0.30    3.00
   2  -3   8    6.80    9.50
   2  -3   8   -0.80    2.90
   2  -3   8    0.20    2.50
  -3   3  -8  205.78   22.00
  -3   3  -8  169.88   39.20
  -3   3  -8  197.88   23.20
  -3   3  -8  158.38   34.30
   3  -3   8  233.38   42.30
   3  -3   8  250.27   25.10
   2   2  -8   17.50   11.00
   2   2  -8    6.20    3.50
   2   2  -8    7.70    6.10
   2   2  -8   14.40    8.50
  -2  -2   8    9.90    7.50
  -2  -2   8    5.20    3.50
  -2  -2   8    6.60   12.70
  -2  -2   8   -2.70    5.60
  -2  -2   8    4.80    6.40
   1   2  -8  358.66   30.10
   1   2  -8  357.36   28.40
   1   2  -8  343.47   38.60
   1   2  -8  418.96   82.49
  -1  -2   8  244.18   49.10
  -1  -2   8  371.46   34.70
  -1  -2   8  272.17   53.79
  -1  -2   8  385.86   34.40
   0   2  -8   -0.40    1.90
   0   2  -8    3.40    5.60
   0   2  -8   -1.10    2.20
   0   2  -8   -0.60    1.80
   0  -2   8    0.00    3.70
   0  -2   8   -3.70    2.60
   0  -2   8    0.10    7.10
   0  -2   8   -1.30    2.20
  -1   2  -8  225.88   21.80
  -1   2  -8  181.48   33.30
  -1   2  -8  263.17   45.70
  -1   2  -8  215.18   22.20
   1  -2   8  184.78   27.90
   1  -2   8  238.88   40.20
   1  -2   8  258.77   23.90
   1  -2   8  224.88   41.00
  -2   2  -8   57.59   20.40
  -2   2  -8   62.79   19.60
  -2   2  -8   63.39   12.10
  -2   2  -8   40.80   10.50
   2  -2   8   68.09   20.60
   2  -2   8   49.50   17.50
   2  -2   8   72.89   13.60
   2  -2   8   77.29   17.90
  -3   2  -8   77.59   14.50
  -3   2  -8   78.99   23.00
  -3   2  -8   66.79   24.70
  -3   2  -8   33.60   15.60
   3  -2   8   54.29   19.40
   3  -2   8   67.19   20.90
   3  -2   8   64.69   18.10
   3  -2   8   90.69   16.40
  -4   2  -8  163.28   41.30
  -4   2  -8  145.59   36.50
  -4   2  -8  175.48   26.60
  -4   2  -8  171.68   27.70
   4  -2   8  184.08   38.30
   4  -2   8  203.78   22.90
   4  -2   8  119.89   27.40
   4  -2   8  253.77   48.80
   2   1  -8   10.10    9.60
   2   1  -8   19.40   10.80
   2   1  -8    2.70    3.90
   2   1  -8    3.10    3.80
  -2  -1   8   -1.30    4.20
  -2  -1   8    2.50   11.70
  -2  -1   8   -2.40    3.40
  -2  -1   8   21.10    9.40
  -2  -1   8   10.00    4.00
  -2  -1   8   10.00    3.40
   1   1  -8   56.49   17.50
   1   1  -8   30.80   15.70
   1   1  -8   28.70    7.50
   1   1  -8   34.20    9.00
  -1  -1   8   39.20   11.30
  -1  -1   8   21.40   17.00
  -1  -1   8   59.49   14.70
  -1  -1   8   20.70   15.80
   0   1  -8  398.86   37.40
   0   1  -8  465.45   50.39
   0   1  -8  392.06   37.90
   0   1  -8  410.46   46.50
   0  -1   8  425.76   38.60
   0  -1   8  402.06   51.19
   0  -1   8  457.95   39.80
   0  -1   8  474.05   74.69
  -1   1  -8    1.70    2.60
  -1   1  -8    5.70   11.00
  -1   1  -8    5.70    4.80
  -1   1  -8    0.50    3.90
   1  -1   8    8.20    5.50
   1  -1   8    8.30    8.40
   1  -1   8    3.30    6.60
   1  -1   8   12.20    6.60
  -2   1  -8  527.75   58.59
  -2   1  -8  561.04   45.50
  -2   1  -8  474.95   62.49
   2  -1   8  527.85   58.79
   2  -1   8  581.84   59.19
   2  -1   8  588.04   45.00
   2  -1   8  498.75   48.50
  -3   1  -8   77.49   24.10
  -3   1  -8   81.69   28.20
  -3   1  -8   66.89   15.70
  -3   1  -8   87.79   17.00
   3  -1   8  134.19   33.50
   3  -1   8  106.99   18.10
   3  -1   8   46.10   15.40
   3  -1   8  115.19   28.40
  -4   1  -8  116.29   21.20
  -4   1  -8  146.19   26.20
  -4   1  -8   96.89   25.70
  -4   1  -8  214.58   44.80
   4  -1   8  168.08   23.30
   4  -1   8  182.38   38.30
   4  -1   8   85.19   24.80
   4  -1   8  168.58   33.00
  -5   1  -8   18.20   10.40
  -5   1  -8   30.20   19.20
  -5   1  -8   33.00   12.70
  -5   1  -8   20.70   16.50
   5  -1   8   28.00   15.10
   5  -1   8   55.79   14.40
   5  -1   8   47.10   21.60
   5  -1   8    7.80   10.80
   3   0  -8    3.80    5.90
   3   0  -8   11.40    9.50
   3   0  -8   -3.40    4.00
  -3   0   8    4.50   10.10
  -3   0   8    7.90    7.20
  -3   0   8    9.00   14.10
  -3   0   8    8.90    2.20
  -3   0   8    9.40    8.10
   2   0  -8  254.07   46.60
   2   0  -8  363.46   43.10
   2   0  -8  232.98   27.30
  -2   0   8  255.57   28.20
  -2   0   8  299.27   69.29
  -2   0   8  249.97   36.60
  -2   0   8  269.17   21.20
  -2   0   8  249.97   21.60
   1   0  -8    3.60    6.80
   1   0  -8    4.50    4.80
   1   0  -8    2.70    2.90
   1   0  -8   -1.50    2.40
  -1   0   8   -1.20    2.10
  -1   0   8    1.40    4.30
  -1   0   8   -4.90    3.00
  -1   0   8    5.10    8.80
  -1   0   8    0.10    6.20
   0   0  -8  142.69   29.60
   0   0  -8  165.38   19.70
   0   0  -8  143.39   28.70
   0   0   8  193.28   21.40
   0   0   8  167.48   37.00
   0   0   8  114.89   31.10
   0   0   8  192.38   27.00
  -1   0  -8  102.49   16.90
  -1   0  -8   99.69   25.90
  -1   0  -8  128.69   19.60
  -1   0  -8   85.49   23.80
   1   0   8  126.79   32.90
   1   0   8  123.49   18.70
   1   0   8  113.09   20.70
   1   0   8   98.09   27.30
  -2   0  -8    9.60   10.20
  -2   0  -8   28.20    9.10
  -2   0  -8   25.50    8.70
  -2   0  -8   35.60   18.70
   2   0   8   45.20   17.80
   2   0   8   10.80    6.80
   2   0   8   23.60    7.50
   2   0   8   26.60   14.70
  -3   0  -8  377.36   58.29
  -3   0  -8  295.57   32.70
  -3   0  -8  374.36   58.99
   3   0   8  385.56   45.50
   3   0   8  315.07   36.80
   3   0   8  305.47   50.79
   3   0   8  371.66   32.10
  -4   0  -8    2.00    5.60
  -4   0  -8    0.40    3.50
  -4   0  -8   -0.70    3.10
  -4   0  -8    0.70    3.40
   4   0   8    0.90    4.30
   4   0   8   -0.90    1.50
   4   0   8    1.20    5.40
   4   0   8   -2.30    2.30
  -5   0  -8  447.96   43.00
  -5   0  -8  319.47   39.20
  -5   0  -8  360.76   65.19
  -5   0  -8  236.18   85.79
   5   0   8  456.85   54.39
   5   0   8  386.46   46.30
   5   0   8  429.26   54.39
   5   0   8  374.36   36.50
   3  -1  -8   43.90   13.50
   3  -1  -8   59.39   23.00
   3  -1  -8   41.60   13.80
   3  -1  -8   55.29   35.60
  -3   1   8   42.30   12.80
  -3   1   8   40.40   15.60
  -3   1   8   25.70   22.90
  -3   1   8   21.10   20.40
  -3   1   8   46.60    6.60
   2  -1  -8    1.40    7.40
   2  -1  -8   27.40   18.70
   2  -1  -8   11.70    7.00
   2  -1  -8    8.90    5.80
  -2   1   8   -1.00    6.50
  -2   1   8    5.90    6.90
  -2   1   8   32.10   24.60
  -2   1   8   15.90    8.30
  -2   1   8    4.50    2.90
  -2   1   8   10.70    4.60
   1  -1  -8  317.27   31.20
   1  -1  -8  359.26   56.99
   1  -1  -8  276.17   29.90
   1  -1  -8  372.26   44.10
  -1   1   8  264.27   24.50
  -1   1   8  305.17   30.20
  -1   1   8  209.08   47.40
  -1   1   8  267.37   23.90
  -1   1   8  255.37   36.40
  -1   1   8  308.77   64.59
   0  -1  -8   57.89   12.70
   0  -1  -8   29.90   12.30
   0  -1  -8   47.00   11.50
   0  -1  -8   58.49   18.70
   0   1   8   29.00   10.00
   0   1   8   41.60   19.40
   0   1   8   61.69   14.70
   0   1   8   41.60   19.10
   0   1   8   33.00    8.70
  -1  -1  -8  768.62   75.39
  -1  -1  -8  770.92   59.69
  -1  -1  -8  847.72   62.09
  -1  -1  -8  885.11   76.69
   1   1   8  773.62   77.39
   1   1   8  772.32   78.69
   1   1   8  710.63   59.39
   1   1   8  709.93   62.09
  -2  -1  -8    7.90    8.40
  -2  -1  -8    4.80    7.70
  -2  -1  -8   21.30    8.20
  -2  -1  -8    8.50    5.50
   2   1   8   10.90    7.00
   2   1   8   15.10    5.80
   2   1   8   15.60   10.90
  -3  -1  -8   22.10   13.20
  -3  -1  -8    5.70    5.30
  -3  -1  -8   14.80   10.70
  -3  -1  -8   13.00    7.60
   3   1   8   20.50   12.00
   3   1   8   38.50   17.20
   3   1   8    1.30    4.90
   3   1   8   22.10    7.40
  -4  -1  -8  258.67   31.20
  -4  -1  -8  278.47   52.29
  -4  -1  -8  376.06   66.79
  -4  -1  -8  274.27   31.70
   4   1   8  329.17   45.40
   4   1   8  339.37   30.10
   4   1   8  340.67   52.19
   4   1   8  230.28   47.20
  -5  -1  -8    5.70   10.00
  -5  -1  -8    3.30    8.30
  -5  -1  -8   -0.90    3.70
  -5  -1  -8    4.80    5.90
   5   1   8   -0.60    2.90
   5   1   8    0.60    5.50
   5   1   8    0.10    2.70
   5   1   8   -1.20    2.70
   3  -2  -8  335.07   67.69
   3  -2  -8  161.28   25.90
   3  -2  -8  292.67   55.69
   3  -2  -8  186.98   32.20
  -3   2   8  235.38   39.40
  -3   2   8  203.38   61.39
  -3   2   8  337.07   53.39
  -3   2   8  189.98   54.99
  -3   2   8  220.48   18.30
   2  -2  -8    0.20    3.10
   2  -2  -8    6.30    6.30
   2  -2  -8    8.10   11.50
  -2   2   8    8.10   13.70
  -2   2   8   11.30    9.40
  -2   2   8    8.80    3.50
  -2   2   8    9.60    7.90
  -2   2   8    9.90   15.20
  -2   2   8    7.70    3.80
   1  -2  -8  153.48   22.00
   1  -2  -8  134.09   23.60
   1  -2  -8  104.19   35.00
   1  -2  -8  170.08   36.80
  -1   2   8  112.79   21.80
  -1   2   8  120.59   17.60
  -1   2   8  107.79   35.40
  -1   2   8  124.89   42.70
  -1   2   8  140.49   22.80
  -1   2   8  120.39   13.60
   0  -2  -8  514.25   44.60
   0  -2  -8  586.54   61.79
   0  -2  -8  578.84   48.30
   0  -2  -8  553.74   61.89
   0   2   8  492.15   41.50
   0   2   8  620.04   86.99
   0   2   8  692.83  101.99
   0   2   8  531.35   48.00
   0   2   8  581.24   55.39
  -1  -2  -8    1.80    4.30
  -1  -2  -8   -0.10    2.90
  -1  -2  -8    0.90    4.80
  -1  -2  -8    1.00    3.00
   1   2   8    1.10    4.20
   1   2   8    3.50    8.40
   1   2   8    3.70    8.90
   1   2   8    6.50    4.70
   1   2   8    3.30    3.90
  -2  -2  -8  572.84   65.79
  -2  -2  -8  743.73   54.99
  -2  -2  -8  702.43   56.39
  -2  -2  -8  735.23   69.79
   2   2   8  656.33   51.69
   2   2   8  547.75   54.39
   2   2   8  636.14   67.99
   2   2   8  577.14   49.70
  -3  -2  -8    5.90    9.20
  -3  -2  -8   -1.20    2.30
  -3  -2  -8   -1.30    2.90
  -3  -2  -8    1.60    4.50
   3   2   8    0.10    3.10
   3   2   8   -0.70    3.50
   3   2   8   -1.60    3.40
   3   2   8    2.10    5.00
   3   2   8   -2.30    2.80
  -4  -2  -8  150.78   41.50
  -4  -2  -8  147.69   36.60
  -4  -2  -8  150.88   26.20
  -4  -2  -8  107.19   20.20
   4   2   8   85.39   16.40
   4   2   8   82.49   20.80
   4   2   8  117.79   18.60
   4   2   8   95.79   28.50
   4   2   8  135.99   31.30
  -5  -2  -8   14.60   12.50
  -5  -2  -8   22.50   11.40
  -5  -2  -8   27.90   20.70
  -5  -2  -8   35.10   12.70
   5   2   8   19.20    9.00
   5   2   8   36.50   17.70
   5   2   8   24.60    8.50
   5   2   8   12.00   12.90
   5   2   8   32.90   18.00
   2  -3  -8  262.67   28.70
   2  -3  -8  203.78   32.80
   2  -3  -8  366.06   65.19
   2  -3  -8  356.36   60.99
  -2   3   8  298.27   24.20
  -2   3   8  164.58   50.19
  -2   3   8  119.89   42.60
  -2   3   8  263.47   22.50
  -2   3   8  190.58   33.80
  -2   3   8  291.67   40.30
   1  -3  -8    2.50    7.20
   1  -3  -8    2.90    4.20
   1  -3  -8    4.20    7.80
   1  -3  -8    5.90    6.20
  -1   3   8   12.20    7.80
  -1   3   8   -4.10    4.70
  -1   3   8    2.20    6.10
  -1   3   8   10.40    4.90
  -1   3   8    6.50    4.20
  -1   3   8    0.00    2.80
   0  -3  -8  348.87   31.00
   0  -3  -8  354.46   33.40
   0  -3  -8  292.37   49.80
   0  -3  -8  474.15   64.19
   0   3   8  214.38   52.29
   0   3   8  312.37   62.29
   0   3   8  292.27   27.20
   0   3   8  240.18   29.30
   0   3   8  265.37   31.40
   0   3   8  304.57   26.70
  -1  -3  -8  170.68   38.90
  -1  -3  -8  150.88   24.10
  -1  -3  -8  191.58   38.00
  -1  -3  -8  174.78   19.90
   1   3   8  116.99   33.90
   1   3   8  132.59   38.40
   1   3   8  148.69   17.50
   1   3   8  151.38   17.10
   1   3   8  151.58   25.30
  -2  -3  -8  218.68   41.30
  -2  -3  -8  234.78   46.60
  -2  -3  -8  197.48   28.10
  -2  -3  -8  177.78   21.40
   2   3   8  172.38   28.90
   2   3   8  194.68   43.70
   2   3   8  192.38   20.10
   2   3   8  172.48   20.10
   2   3   8  149.69   35.30
  -3  -3  -8  494.75   43.20
  -3  -3  -8  449.46   41.30
  -3  -3  -8  472.05   70.29
  -3  -3  -8  415.66   53.59
   3   3   8  414.36   38.40
   3   3   8  464.55   55.39
   3   3   8  468.85   38.50
   3   3   8  423.76   38.60
  -4  -3  -8   -0.70    3.60
  -4  -3  -8   -1.50    3.30
  -4  -3  -8   -1.30    2.70
  -4  -3  -8    2.10    4.60
   4   3   8    0.10    4.60
   4   3   8    2.80    6.70
   4   3   8   -0.50    4.00
   4   3   8    1.50    3.50
   4   3   8    0.60    2.90
   4   3   8   -3.40    2.30
  -5  -3  -8  194.28   30.80
  -5  -3  -8  159.68   40.30
  -5  -3  -8  290.57   39.70
  -5  -3  -8  240.28   49.00
   5   3   8  207.68   40.70
   5   3   8  242.58   24.90
   5   3   8  215.38   23.40
   5   3   8  250.47   25.90
   5   3   8  136.69   30.10
   2  -4  -8    7.50   11.30
   2  -4  -8   11.40    9.30
   2  -4  -8   10.40   13.30
   2  -4  -8   21.20   11.50
  -2   4   8    6.40    8.80
  -2   4   8    9.50    4.50
  -2   4   8    3.50   13.00
  -2   4   8   12.20    6.10
   1  -4  -8  134.59   22.90
   1  -4  -8  112.39   21.90
   1  -4  -8  125.39   39.20
   1  -4  -8   96.89   31.20
  -1   4   8  138.39   16.00
  -1   4   8  135.39   15.10
  -1   4   8  116.89   25.40
  -1   4   8   89.19   39.50
  -1   4   8  144.59   24.50
  -1   4   8  124.09   41.40
   0  -4  -8    9.10    7.20
   0  -4  -8    8.30   10.50
   0  -4  -8    9.00   10.20
   0   4   8    3.00    9.90
   0   4   8    9.50    4.70
   0   4   8    1.40    4.80
   0   4   8    5.50    8.70
   0   4   8    7.20    5.20
   0   4   8    1.10    3.70
  -1  -4  -8  390.46   62.69
  -1  -4  -8  426.96   51.09
  -1  -4  -8  374.46   34.30
  -1  -4  -8  316.17   34.10
   1   4   8  306.77   59.99
   1   4   8  327.97   35.30
   1   4   8  292.57   63.49
   1   4   8  317.77   34.60
   1   4   8  367.76   31.10
   1   4   8  356.56   31.90
  -2  -4  -8   -0.20    3.10
  -2  -4  -8    0.40    4.50
  -2  -4  -8   -0.10    3.20
   2   4   8    1.00    2.80
   2   4   8   -0.80    3.20
   2   4   8    9.00   12.20
   2   4   8    0.60    3.20
   2   4   8   -3.30    2.60
   2   4   8    4.10    8.90
  -3  -4  -8  211.08   25.80
  -3  -4  -8  264.17   28.50
  -3  -4  -8  321.97   55.59
  -3  -4  -8  275.97   49.99
   3   4   8  238.08   25.00
   3   4   8  207.08   42.40
   3   4   8  254.17   52.09
   3   4   8  245.68   24.20
   3   4   8  218.48   25.00
   3   4   8  175.28   31.00
  -4  -4  -8   96.79   19.00
  -4  -4  -8  102.79   35.00
  -4  -4  -8   94.49   19.70
  -4  -4  -8   85.99   27.80
   4   4   8   53.29   16.30
   4   4   8  101.79   16.90
   4   4   8  122.09   19.70
   4   4   8  110.39   18.70
   1  -5  -8   53.19   15.70
   1  -5  -8   59.79   15.30
   1  -5  -8   99.49   33.00
   1  -5  -8  114.39   37.20
  -1   5   8   59.19   18.00
  -1   5   8   57.69   29.30
  -1   5   8   73.79   13.60
  -1   5   8   42.30   13.20
  -1   5   8   70.39   12.30
  -1   5   8   48.70   27.50
   0  -5  -8   57.99   15.10
   0  -5  -8   60.89   16.00
   0  -5  -8   61.89   25.80
   0  -5  -8   45.40   21.30
   0   5   8   41.20   26.30
   0   5   8   46.60   17.60
   0   5   8   44.60   10.60
   0   5   8   13.90   14.80
   0   5   8   56.19   16.80
   0   5   8   51.89   11.90
  -1  -5  -8    2.80    8.10
  -1  -5  -8   -2.50    3.00
  -1  -5  -8    1.60    3.70
  -1  -5  -8   12.80    7.50
   1   5   8    8.30    6.00
   1   5   8    8.80    7.10
   1   5   8   -1.70    6.50
   1   5   8    0.50    2.70
   1   5   8    7.60   13.20
  -2  -5  -8  188.88   26.90
  -2  -5  -8  244.88   50.09
  -2  -5  -8  249.97   49.60
  -2  -5  -8  179.88   26.40
   2   5   8  186.88   20.80
   2   5   8  101.39   27.00
   2   5   8  122.79   32.20
   2   5   8  176.78   19.30
   2   5   8  133.29   22.40
  -3  -5  -8   17.70   14.10
  -3  -5  -8   42.50   13.00
  -3  -5  -8   39.80   12.20
  -3  -5  -8    5.90    9.20
   3   5   8   13.50   14.00
   3   5   8   39.60   10.10
   3   5   8   11.40   13.60
   3   5   8    8.60    8.70
   0   6   8  177.48   25.60
   0   6   8  200.48   21.30
  -1  -6  -8   10.20    7.00
  -1  -6  -8    9.00    7.40
  -1  -6  -8   30.70   16.80
   1   6   8    6.70    5.00
   1   6   8   28.60    9.60
   1   6   8   30.70   27.10
   1   6   8    6.10    6.90
  -2  -6  -8   10.80    7.10
  -2  -6  -8   10.30    8.60
   2   6   8   23.90   11.70
   2   6   8   15.50    6.70
   2   6   8    5.40   10.00
   2   6   8   -1.20    8.10
   0   2  -9   16.10    6.80
   0   2  -9   22.30    7.50
   0   2  -9   11.20    8.90
   0   2  -9   15.00   11.20
   0  -2   9   19.50    8.70
   0  -2   9   26.00    9.20
   0  -2   9    7.00    8.60
   0  -2   9   -0.70    4.90
  -1   2  -9  187.28   31.60
  -1   2  -9  157.78   33.70
  -1   2  -9  279.97   50.99
  -1   2  -9  293.67   26.00
   1  -2   9  338.47   59.59
   1  -2   9  344.67   29.50
   1  -2   9  240.08   34.80
   1  -2   9  318.87   52.29
  -2   2  -9    2.90    4.50
  -2   2  -9    0.70    7.00
  -2   2  -9   10.10    5.80
  -2   2  -9    5.20    5.10
   2  -2   9    8.60    8.40
   2  -2   9    4.50    7.90
   2  -2   9    5.50    4.90
   2  -2   9    8.20   10.50
  -3   2  -9  377.36   36.70
  -3   2  -9  288.77   33.20
  -3   2  -9  268.57   49.80
  -3   2  -9  312.27   59.49
   3  -2   9  341.97   32.90
   3  -2   9  366.36   55.89
   3  -2   9  389.66   63.49
   3  -2   9  333.17   39.20
   1   1  -9  135.79   33.40
   1   1  -9  198.38   35.90
   1   1  -9  140.19   20.50
   1   1  -9  135.69   21.00
  -1  -1   9   96.59   32.30
  -1  -1   9  127.59   30.20
  -1  -1   9  151.68   49.60
  -1  -1   9  135.19   24.10
   0   1  -9   30.60    9.90
   0   1  -9   32.00    8.70
   0   1  -9   40.70   17.00
   0   1  -9   37.10   14.90
   0  -1   9   52.89   23.10
   0  -1   9   43.30   12.00
   0  -1   9   12.90   10.50
   0  -1   9   21.40   13.50
  -1   1  -9   43.40   18.10
  -1   1  -9   36.50   10.50
  -1   1  -9   53.29   12.70
  -1   1  -9   49.00   17.70
   1  -1   9   45.10   13.80
   1  -1   9   26.70   14.50
   1  -1   9   56.99   20.40
   1  -1   9   55.19   13.30
  -2   1  -9   39.70   14.00
  -2   1  -9   51.49   20.20
  -2   1  -9   85.59   16.60
  -2   1  -9   83.49   24.70
   2  -1   9   82.99   25.10
   2  -1   9   91.49   26.00
   2  -1   9  104.99   18.20
   2  -1   9   64.39   17.00
  -3   1  -9   55.79   14.40
  -3   1  -9   41.90   19.20
  -3   1  -9   19.20   11.50
  -3   1  -9   21.70   16.30
   3  -1   9   38.70   10.90
   3  -1   9   61.09   21.30
   3  -1   9   74.89   25.80
   3  -1   9   45.20   16.50
  -4   1  -9  295.47   53.79
  -4   1  -9  223.58   52.39
  -4   1  -9  340.47   54.69
  -4   1  -9  215.18   33.10
   4  -1   9  284.57   51.49
   4  -1   9  158.78   35.20
   4  -1   9  243.28   40.70
   4  -1   9  276.47   28.00
   2   0  -9   68.69   15.70
   2   0  -9   73.79   23.80
   2   0  -9   85.59   25.80
  -2   0   9   90.39   10.70
  -2   0   9   94.59   10.20
  -2   0   9   89.89   19.50
  -2   0   9   98.39   23.00
  -2   0   9   59.09   26.20
   1   0  -9   -2.40    2.00
   1   0  -9    1.60    4.80
   1   0  -9    1.30    4.10
   1   0  -9    0.10    4.30
  -1   0   9   -1.30    2.30
  -1   0   9    1.10    3.70
  -1   0   9   -0.30    2.20
  -1   0   9   -2.10    2.90
  -1   0   9   -2.70    4.60
  -1   0   9    2.30    7.70
   0   0  -9  217.78   23.60
   0   0  -9  260.47   26.20
   0   0  -9  176.68   37.10
   0   0   9  148.49   38.90
   0   0   9  216.88   25.30
   0   0   9  243.28   27.00
   0   0   9  160.58   39.00
  -1   0  -9   -1.20    3.10
  -1   0  -9    2.20    4.40
  -1   0  -9    2.70    3.50
  -1   0  -9    7.70    9.50
   1   0   9   14.80   12.50
   1   0   9    2.00    4.90
   1   0   9   -1.20    2.90
  -2   0  -9  302.37   50.39
  -2   0  -9  216.08   26.20
  -2   0  -9  122.09   49.00
  -2   0  -9  263.47   27.40
   2   0   9  296.57   49.90
   2   0   9  270.27   51.59
   2   0   9  234.68   35.90
   2   0   9  256.27   26.30
  -3   0  -9    4.40    4.80
  -3   0  -9   -1.30    2.60
  -3   0  -9   -1.20    3.60
  -3   0  -9    3.50    4.50
   3   0   9   -0.20    3.50
   3   0   9   -1.10    3.60
   3   0   9    2.30    5.70
   3   0   9    0.80    3.20
  -4   0  -9   19.40   14.20
  -4   0  -9   21.20   10.60
  -4   0  -9   21.70   14.80
  -4   0  -9   31.20   10.70
   4   0   9   18.00   11.40
   4   0   9   45.40   20.30
   4   0   9   54.99   13.70
   4   0   9   47.00   19.60
  -5   0  -9   61.99   26.10
  -5   0  -9   78.19   28.20
  -5   0  -9   85.59   21.30
  -5   0  -9   80.49   18.50
   5   0   9   83.89   24.60
   5   0   9   45.80   23.20
   5   0   9  108.19   20.00
   5   0   9  126.89   32.60
   2  -1  -9  174.78   42.40
   2  -1  -9  251.17   36.60
   2  -1  -9  380.46   60.19
  -2   1   9  255.67   30.70
  -2   1   9  289.77   23.10
  -2   1   9  208.18   54.09
  -2   1   9  304.47   77.19
  -2   1   9  283.57   42.40
  -2   1   9  295.77   24.20
   1  -1  -9   10.50   12.40
   1  -1  -9   15.10   12.90
   1  -1  -9    3.00    4.40
   1  -1  -9    5.30    6.00
  -1   1   9    8.90    5.50
  -1   1   9   14.50    5.20
  -1   1   9   50.39   27.20
  -1   1   9    8.40    7.80
  -1   1   9   15.00   11.50
  -1   1   9    2.70   12.00
   0  -1  -9   63.59   27.70
   0  -1  -9   34.40   10.40
   0  -1  -9   25.60   13.60
   0  -1  -9   31.80   10.20
   0   1   9   20.90   19.00
   0   1   9   22.90    9.20
   0   1   9   51.09   23.50
   0   1   9   38.00   12.10
   0   1   9   20.50    6.90
   0   1   9   25.80    7.30
  -1  -1  -9  406.16   50.59
  -1  -1  -9  370.06   40.80
  -1  -1  -9  419.26   49.50
  -1  -1  -9  379.16   38.90
   1   1   9  302.57   31.10
   1   1   9  377.66   38.10
   1   1   9  385.16   36.00
   1   1   9  372.16   61.59
   1   1   9  319.17   60.39
  -2  -1  -9    1.40    4.80
  -2  -1  -9   -1.60    2.60
  -2  -1  -9    1.00    4.50
  -2  -1  -9    1.50    3.90
   2   1   9   -1.40    2.80
   2   1   9    1.30    4.50
   2   1   9    0.10    3.70
   2   1   9    0.60    5.60
  -3  -1  -9  233.98   27.20
  -3  -1  -9  214.48   45.60
  -3  -1  -9  187.98   35.50
  -3  -1  -9  335.47   60.49
   3   1   9  208.18   35.70
   3   1   9  242.58   45.10
   3   1   9  317.87   56.59
   3   1   9  225.48   24.70
  -4  -1  -9   -2.50    3.50
  -4  -1  -9    9.40   10.40
  -4  -1  -9    0.40    6.00
  -4  -1  -9   -2.10    3.30
   4   1   9    0.60    6.80
   4   1   9   -1.50    2.00
   4   1   9    5.30    4.80
   4   1   9   -1.80    2.80
  -5  -1  -9  117.19   37.60
  -5  -1  -9  133.69   57.39
  -5  -1  -9   80.19   24.90
   5   1   9  146.49   47.70
   5   1   9  157.48   24.70
   5   1   9  143.39   37.50
   5   1   9  142.09   34.10
   2  -2  -9   17.10   16.50
   2  -2  -9    1.00    6.80
   2  -2  -9    3.00    6.00
   2  -2  -9    1.50    4.10
  -2   2   9    1.20    3.00
  -2   2   9   18.80   11.70
  -2   2   9   -0.70    6.60
  -2   2   9   12.90   16.90
  -2   2   9    6.20    6.00
  -2   2   9   10.60    4.30
   1  -2  -9  411.36   81.39
   1  -2  -9  518.75   47.50
   1  -2  -9  548.05   63.09
   1  -2  -9  506.65   43.90
  -1   2   9  373.76   56.29
  -1   2   9  519.15   38.60
  -1   2   9  428.56   44.20
  -1   2   9  469.55   90.89
  -1   2   9  429.66   81.99
  -1   2   9  491.35   39.20
   0  -2  -9   -1.00    2.80
   0  -2  -9    2.10    4.80
   0  -2  -9    0.00    4.10
   0   2   9    4.50    7.60
   0   2   9    4.20    6.90
   0   2   9    2.30    3.60
   0   2   9    0.00    7.20
   0   2   9   -2.40    2.40
   0   2   9   -1.30    2.10
  -1  -2  -9  265.87   50.79
  -1  -2  -9  236.98   25.60
  -1  -2  -9  309.17   50.99
  -1  -2  -9  217.68   26.30
   1   2   9  221.58   46.80
   1   2   9  208.58   31.30
   1   2   9  218.38   25.80
   1   2   9  208.58   22.80
   1   2   9  239.48   23.00
  -2  -2  -9  407.26   78.89
  -2  -2  -9  248.88   29.60
  -2  -2  -9  284.27   49.20
  -2  -2  -9  310.17   31.00
   2   2   9  299.37   29.30
   2   2   9  279.37   56.19
   2   2   9  227.48   46.60
   2   2   9  271.87   40.90
   2   2   9  236.88   26.00
  -3  -2  -9   14.50    8.20
  -3  -2  -9    2.60    4.80
  -3  -2  -9    9.80   12.00
  -3  -2  -9   21.10   13.80
   3   2   9    5.10    7.10
   3   2   9   25.40   13.00
   3   2   9   20.20   14.10
   3   2   9    9.30    6.60
   3   2   9   14.30    6.40
  -4  -2  -9  284.47   55.69
  -4  -2  -9  180.18   30.40
  -4  -2  -9  293.67   59.19
  -4  -2  -9  321.67   33.30
   4   2   9  251.17   27.10
   4   2   9  257.27   41.30
   4   2   9  217.58   45.30
   4   2   9  280.27   49.00
   4   2   9  274.87   28.30
  -5  -2  -9   -2.30    4.50
  -5  -2  -9    6.40   13.20
  -5  -2  -9   -0.20    5.40
  -5  -2  -9   -2.00    3.10
   5   2   9    1.90    6.50
   5   2   9   -1.50    7.00
   5   2   9   -0.90    2.50
   5   2   9   -2.00    2.20
   5   2   9   -3.30    3.80
   2  -3  -9    3.20    5.90
   2  -3  -9    2.00    6.80
   2  -3  -9   -1.00    6.20
   2  -3  -9    1.60    5.10
  -2   3   9   11.60    5.50
  -2   3   9    3.20    8.30
  -2   3   9    6.10    7.30
  -2   3   9    5.50    8.50
  -2   3   9   13.20   18.60
  -2   3   9   12.00    4.80
   1  -3  -9    1.50    3.80
   1  -3  -9    2.40    5.60
   1  -3  -9   -1.10    4.00
   1  -3  -9    4.70    8.50
  -1   3   9    9.30    8.30
  -1   3   9    9.90   12.00
  -1   3   9   -2.30    4.20
  -1   3   9    5.00    4.10
  -1   3   9    2.30    5.30
  -1   3   9    1.00    3.10
   0  -3  -9  384.76   37.30
   0  -3  -9  475.65   58.79
   0  -3  -9  465.15   42.00
   0  -3  -9  468.25   56.69
   0   3   9  375.06   34.20
   0   3   9  388.06   41.30
   0   3   9  380.26   33.40
   0   3   9  264.57   61.09
  -1  -3  -9   38.20   25.10
  -1  -3  -9    9.70    6.40
  -1  -3  -9    4.20    5.60
   1   3   9   22.60   11.70
   1   3   9    2.30    5.70
   1   3   9   16.40    6.60
   1   3   9    3.90    7.60
   1   3   9   12.60    5.20
   1   3   9    6.50    9.70
  -2  -3  -9  333.47   55.59
  -2  -3  -9  270.97   29.80
  -2  -3  -9  245.88   28.10
  -2  -3  -9  312.67   51.99
   2   3   9  232.98   47.90
   2   3   9  281.77   27.40
   2   3   9  306.27   30.10
   2   3   9  172.78   41.90
   2   3   9  263.97   25.80
   2   3   9  198.78   34.50
  -3  -3  -9   78.79   17.40
  -3  -3  -9  100.99   29.10
  -3  -3  -9   68.09   25.50
  -3  -3  -9   66.09   25.90
   3   3   9   82.89   29.00
   3   3   9  100.19   31.50
   3   3   9   93.39   17.40
   3   3   9   80.39   21.70
   3   3   9   73.09   14.90
   3   3   9   59.59   18.00
  -4  -3  -9   90.29   31.60
  -4  -3  -9   81.19   18.80
  -4  -3  -9   70.39   16.40
  -4  -3  -9   69.39   26.90
   4   3   9   39.60   15.80
   4   3   9  108.89   18.20
   4   3   9   50.09   16.20
   4   3   9   93.69   28.10
   4   3   9   95.19   16.90
   1  -4  -9   -0.60    5.50
   1  -4  -9   -1.30    3.80
   1  -4  -9   13.70   14.20
   1  -4  -9   11.70   14.10
  -1   4   9   -0.70    4.70
  -1   4   9   -3.10    3.70
  -1   4   9    5.00    9.90
  -1   4   9   -0.90    4.80
  -1   4   9    8.20    5.10
  -1   4   9   -1.50    2.90
   0  -4  -9   82.69   20.40
   0  -4  -9   68.79   16.00
   0  -4  -9   64.29   23.70
   0  -4  -9  106.59   36.50
   0   4   9   59.09   12.50
   0   4   9  103.99   16.70
   0   4   9   69.59   19.50
   0   4   9   48.90   24.50
   0   4   9   70.69   17.60
   0   4   9   70.59   28.60
  -1  -4  -9   53.79   22.10
  -1  -4  -9   65.29   14.90
  -1  -4  -9   80.99   26.00
  -1  -4  -9   46.20   13.10
   1   4   9   51.79   15.20
   1   4   9   33.40   24.20
   1   4   9   67.69   29.70
   1   4   9   59.39   12.70
   1   4   9   23.80   11.30
  -2  -4  -9   -1.00    2.60
  -2  -4  -9    6.10    8.80
  -2  -4  -9   -1.20    3.00
  -2  -4  -9    7.10    6.70
   2   4   9    1.20    5.00
   2   4   9    4.70    5.80
   2   4   9   -2.10    2.90
   2   4   9    1.60    4.00
   2   4   9    3.70    3.70
   2   4   9    3.20    8.60
  -3  -4  -9  222.98   46.70
  -3  -4  -9  206.28   30.90
  -3  -4  -9  196.18   46.30
  -3  -4  -9  153.88   26.70
   3   4   9  156.68   43.30
   3   4   9  268.47   45.50
   3   4   9  125.89   28.60
   3   4   9  255.77   50.59
   3   4   9  250.87   23.70
   3   4   9  137.49   23.00
  -4  -4  -9    6.40    7.20
  -4  -4  -9   -0.20    3.60
  -4  -4  -9   -0.80    4.90
   4   4   9    3.60    5.70
   4   4   9    0.30    5.60
   4   4   9    2.60    3.80
   4   4   9    3.80    5.30
   0  -5  -9    8.80   10.60
   0  -5  -9    6.80    6.50
   0  -5  -9    8.80    7.80
   0  -5  -9   11.20   12.60
   0   5   9    2.20    6.90
   0   5   9   18.40   10.90
   0   5   9   14.80    6.20
   0   5   9    2.10    5.10
   0   5   9   -2.50   10.30
   0   5   9    8.60    6.20
  -1  -5  -9  181.48   27.90
  -1  -5  -9  175.08   27.40
  -1  -5  -9  254.17   53.39
  -1  -5  -9  238.98   46.90
   1   5   9  194.68   22.30
   1   5   9  225.48   54.69
   1   5   9  168.48   27.70
   1   5   9  205.68   21.50
   1   5   9  130.39   25.20
  -2  -5  -9    6.60    9.90
  -2  -5  -9   15.80   15.70
  -2  -5  -9    5.40    6.70
   2   5   9    0.30    3.50
   2   5   9   -0.20    4.30
   2   5   9   -1.30    4.90
   2   5   9   -3.40    3.70
   2   5   9    2.20    4.10
   2   5   9   -2.20    4.20
  -3  -5  -9    0.50    5.00
  -3  -5  -9   -1.30    4.00
   3   5   9   -0.70    4.90
   3   5   9    0.60    7.60
   3   5   9   -0.70    2.70
   3   5   9    1.00    3.70
   0   1 -10   -1.40    3.20
   0   1 -10   -0.40    3.30
   0  -1  10   -0.10    4.50
   0  -1  10   -1.30    3.60
   0  -1  10   -1.30    5.10
   0  -1  10   -3.70    3.90
  -1   1 -10   67.99   23.00
  -1   1 -10   93.79   18.10
  -1   1 -10   83.89   24.80
   1  -1  10  120.29   35.70
   1  -1  10  118.09   32.50
   1  -1  10  100.99   29.40
   1  -1  10  138.19   22.50
  -2   1 -10    2.70    4.40
  -2   1 -10   13.20   12.30
  -2   1 -10    7.40   11.20
  -2   1 -10    3.20    5.20
   2  -1  10   -1.80    4.20
   2  -1  10   15.00   14.20
   2  -1  10   -2.20    3.80
   2  -1  10    7.30    6.00
  -3   1 -10  162.18   44.80
  -3   1 -10  113.09   33.80
  -3   1 -10  164.78   25.10
   3  -1  10  139.49   22.50
   3  -1  10  210.88   43.20
   3  -1  10   94.89   26.80
   3  -1  10  113.99   26.90
   0   0 -10  101.89   19.70
   0   0 -10   63.09   14.30
   0   0 -10   94.39   26.90
   0   0  10  100.29   19.70
   0   0  10   89.19   20.70
   0   0  10   79.79   30.50
   0   0  10   62.79   26.30
   0   0  10   80.49   14.10
  -1   0 -10   13.10    7.60
  -1   0 -10   -0.30    4.30
  -1   0 -10    6.50    6.90
  -1   0 -10    3.90    5.30
   1   0  10    3.40   12.20
   1   0  10    4.40   10.30
   1   0  10    3.80    6.30
   1   0  10    4.30    5.50
  -2   0 -10   69.09   16.10
  -2   0 -10   53.39   15.70
  -2   0 -10   56.79   29.50
  -2   0 -10   54.59   21.00
   2   0  10   35.10   16.30
   2   0  10   68.99   15.30
   2   0  10   45.50   15.70
   2   0  10  119.39   35.00
  -3   0 -10    0.70    4.30
  -3   0 -10   -1.20    4.30
  -3   0 -10   -0.80    3.90
  -3   0 -10    2.30    7.10
   3   0  10    4.60    6.80
   3   0  10   -1.70    4.70
   3   0  10   -1.30    2.60
   3   0  10   -2.60    3.50
  -4   0 -10  120.29   26.90
  -4   0 -10  178.38   29.40
  -4   0 -10  149.49   41.50
  -4   0 -10  123.19   38.10
   4   0  10  209.68   48.00
   4   0  10  145.59   31.90
   4   0  10  233.78   25.10
   4   0  10  318.97   54.29
   1  -1 -10   -1.70    4.80
   1  -1 -10    0.00    4.10
   1  -1 -10    0.90    5.70
  -1   1  10    7.30   13.20
  -1   1  10   10.80    8.90
  -1   1  10    8.00    4.50
  -1   1  10   -2.40    5.30
  -1   1  10   -1.10    5.00
  -1   1  10    1.20    3.40
   0  -1 -10  366.06   57.59
   0  -1 -10  253.87   29.70
   0  -1 -10  321.17   47.00
   0  -1 -10  195.18   40.50
   0   1  10  319.67   27.50
   0   1  10  275.67   33.00
   0   1  10  312.67   28.40
   0   1  10  305.37   33.90
   0   1  10  280.87   61.29
  -1  -1 -10   21.50   10.40
  -1  -1 -10   37.80   19.70
  -1  -1 -10   39.90   27.20
  -1  -1 -10   20.60    8.80
   1   1  10   22.00   16.80
   1   1  10   38.70   10.70
   1   1  10   32.10   11.80
   1   1  10    6.30    8.20
   1   1  10   20.80   10.90
  -2  -1 -10  126.39   33.20
  -2  -1 -10   85.69   17.40
  -2  -1 -10  110.29   29.70
  -2  -1 -10  161.78   26.00
   2   1  10   46.80   18.20
   2   1  10  136.39   35.20
   2   1  10  168.38   30.90
   2   1  10  123.19   24.20
  -3  -1 -10   79.99   27.10
  -3  -1 -10   23.80   17.60
  -3  -1 -10   25.90   10.40
  -3  -1 -10   60.99   16.10
   3   1  10   33.60   15.50
   3   1  10   31.10   16.90
   3   1  10   30.90   17.10
  -4  -1 -10    7.10   10.30
  -4  -1 -10   -1.10    4.80
  -4  -1 -10    3.80    6.00
   4   1  10   11.30    6.20
   4   1  10   -1.50    3.20
   4   1  10   10.60   11.70
   4   1  10   12.30   11.10
   1  -2 -10   45.90   12.60
   1  -2 -10   50.09   23.50
   1  -2 -10   57.99   23.00
   1  -2 -10   36.90   12.60
  -1   2  10   10.50   15.70
  -1   2  10   36.30    8.80
  -1   2  10   54.69   11.60
  -1   2  10   50.59   27.10
  -1   2  10   44.60   17.10
  -1   2  10   36.20   13.50
   0  -2 -10    6.50    9.10
   0  -2 -10    9.60    8.80
   0  -2 -10   22.70   16.40
   0  -2 -10   13.20   12.90
   0   2  10   24.70    7.30
   0   2  10    3.20    7.30
   0   2  10    0.50    5.60
   0   2  10   14.10   10.60
   0   2  10   25.20    8.20
   0   2  10    9.00   14.00
  -1  -2 -10  498.35   62.09
  -1  -2 -10  558.14   46.80
  -1  -2 -10  464.55   43.00
  -1  -2 -10  581.74   64.09
   1   2  10  461.85   44.70
   1   2  10  422.86   39.10
   1   2  10  404.26   77.79
   1   2  10  379.56   44.00
   1   2  10  429.86   74.69
   1   2  10  437.66   38.30
  -2  -2 -10    6.40    6.30
  -2  -2 -10    0.80    6.20
  -2  -2 -10    2.60    4.70
  -2  -2 -10    3.80    8.00
   2   2  10    3.50    6.70
   2   2  10   -0.70    3.40
   2   2  10   -3.80    3.70
   2   2  10   -1.50    3.50
  -3  -2 -10  114.99   23.80
  -3  -2 -10  172.88   42.50
  -3  -2 -10  142.79   24.90
  -3  -2 -10  206.38   59.79
   3   2  10  116.79   20.50
   3   2  10  146.19   38.10
   3   2  10  116.19   25.70
   3   2  10   87.99   36.40
  -4  -2 -10   24.50   11.60
  -4  -2 -10   25.50   26.50
  -4  -2 -10   12.10   14.10
   4   2  10   19.40   12.20
   4   2  10   42.70   12.00
   4   2  10   91.29   18.30
   4   2  10   37.40   17.90
   4   2  10   63.09   26.40
   0  -3 -10    1.20    7.10
   0  -3 -10   -0.40    4.70
   0  -3 -10    0.50    4.90
   0  -3 -10    5.00    6.80
   0   3  10   -3.70    6.90
   0   3  10    3.30    7.00
   0   3  10   -1.80    5.10
   0   3  10    1.30    3.20
   0   3  10    0.60    4.20
  -1  -3 -10   -0.40    3.70
  -1  -3 -10    2.90    8.20
  -1  -3 -10    3.20    7.60
  -1  -3 -10    4.50    6.20
   1   3  10    0.70    5.20
   1   3  10   -1.00    8.80
   1   3  10    2.50    3.90
   1   3  10   -3.20    2.10
   1   3  10   -0.30    5.70
   1   3  10    5.00    7.20
  -2  -3 -10  202.58   46.80
  -2  -3 -10  181.38   28.10
  -2  -3 -10  209.38   41.10
  -2  -3 -10  141.69   36.90
   2   3  10  176.28   28.20
   2   3  10  109.79   19.30
   2   3  10  160.88   22.70
   2   3  10  146.49   40.60
   2   3  10  124.49   26.00
  -3  -3 -10   17.00   14.70
  -3  -3 -10   14.20   12.30
  -3  -3 -10   -1.00    3.80
  -3  -3 -10    1.40    5.00
   3   3  10   -0.40    3.30
   3   3  10   -2.60    3.00
   3   3  10   13.90   14.70
   3   3  10   -1.40    5.40
   3   3  10    4.10   11.70
   3   3  10    4.60    5.00
   0  -4 -10  165.98   27.70
   0  -4 -10  167.78   41.10
   0  -4 -10  219.58   50.49
   0  -4 -10  125.29   24.30
   0   4  10  180.18   19.70
   0   4  10  111.89   43.40
   0   4  10  202.88   34.60
   0   4  10  187.08   21.30
   0   4  10  139.49   28.00
  -1  -4 -10   19.20    9.00
  -1  -4 -10   22.30   17.20
  -1  -4 -10   -1.00    6.30
  -1  -4 -10   11.40    8.80
   1   4  10    9.10   15.30
   1   4  10    8.00    5.80
   1   4  10    9.30    8.30
   1   4  10    2.20   11.20
   1   4  10   11.50    6.50
   1   4  10   -0.60    5.60
  -2  -4 -10  109.19   22.20
  -2  -4 -10  122.39   35.80
  -2  -4 -10   84.49   19.10
  -2  -4 -10   48.30   22.60
   2   4  10   93.49   34.00
   2   4  10   43.90   13.50
   2   4  10   64.39   13.30
   2   4  10   78.39   16.60
   2   4  10   58.29   18.30
  -3  -4 -10   29.00   12.50
  -3  -4 -10   30.00   11.40
  -3  -4 -10   18.40   15.30
   3   4  10   21.80   17.50
   3   4  10   26.80    8.80
   3   4  10   22.60    9.20
  -1  -1 -11   -3.00    3.00
  -1  -1 -11   -1.40    8.40
  -1  -1 -11   -1.10    4.80
   1   1  11    8.00   13.60
   1   1  11    1.30    7.30
   1   1  11    2.50    5.90
  -2  -1 -11  153.48   32.20
  -2  -1 -11  133.79   37.10
  -2  -1 -11  183.28   29.30
  -2  -1 -11  214.28   51.59
   2   1  11  181.68   25.90
   2   1  11  185.28   36.70
   2   1  11  189.48   46.40
   2   1  11  202.38   29.70
  -1  -2 -11   40.00   13.70
  -1  -2 -11   27.70   16.80
  -1  -2 -11   23.40   17.20
  -1  -2 -11   30.50   20.70
   1   2  11   32.10   12.10
   1   2  11   19.70    7.50
   1   2  11   28.20    8.20
   1   2  11   14.80   19.10
   1   2  11   17.20   11.90
   1   2  11    0.50    9.20
  -2  -2 -11   -2.10    4.10
  -2  -2 -11    0.50    5.20
  -2  -2 -11    6.90    7.40
  -2  -2 -11    0.10    5.40
   2   2  11   10.90   15.40
   2   2  11    1.80    4.50
   2   2  11    7.30    4.90
   2   2  11   16.60    9.90
   2   2  11    7.20    9.10
   2   2  11    0.40    6.80
   0   0   0    0.00    0.00

_computing_structure_solution     'SHELXT 2018/2 (Sheldrick, 2018)'
;
_shelx_hkl_checksum                80237
_olex2_submission_special_instructions  'No special instructions were received'
