# Supplementary material for: The New Paradigm of Ligand Substitution-Driven Enhancement of Anisotropy from SO4 Units in Short-Wavelength Region
Source: ACS Cent Sci. 2024 Nov 27;10(12):2312–20. doi: 10.1021/acscentsci.4c01401 (PMC11673188; doi:10.1021/acscentsci.4c01401)
Supplement: Supplementary file 1 — oc4c01401_si_001.zip [file oc4c01401_si_001.zip › NaSC2O4H5.cif]

data_55678
_audit_creation_date               2022-12-10
_audit_creation_method
;
Olex2 1.5-alpha
(compiled 2021.08.20 svn.r13c46975 for OlexSys, GUI svn.r6392)
;
_shelx_SHELXL_version_number       '2018/3'
_audit_contact_author_address      ?
_audit_contact_author_email        ?
_audit_contact_author_name         ''
_audit_contact_author_phone        ?
_publ_contact_author_id_orcid      ?
_publ_section_references
;
Dolomanov, O.V., Bourhis, L.J., Gildea, R.J, Howard, J.A.K. & Puschmann, H.
 (2009), J. Appl. Cryst. 42, 339-341.

Sheldrick, G.M. (2015). Acta Cryst. C71, 3-8.
;
_chemical_name_common              ?
_chemical_name_systematic          ?
_chemical_formula_moiety           'C2 H5 Na O4 S'
_chemical_formula_sum              'C2 H5 Na O4 S'
_chemical_formula_weight           148.11
_chemical_melting_point            ?
loop_
  _atom_type_symbol
  _atom_type_description
  _atom_type_scat_dispersion_real
  _atom_type_scat_dispersion_imag
  _atom_type_scat_source
 'C' 'C' 0.0181 0.0091 'International Tables Vol C Tables 4.2.6.8 and 6.1.1.4'
 'H' 'H' 0.0000 0.0000 'International Tables Vol C Tables 4.2.6.8 and 6.1.1.4'
 'Na' 'Na' 0.1353 0.1239 'International Tables Vol C Tables 4.2.6.8 and 6.1.1.4'
 'O' 'O' 0.0492 0.0322 'International Tables Vol C Tables 4.2.6.8 and 6.1.1.4'
 'S' 'S' 0.3331 0.5567 'International Tables Vol C Tables 4.2.6.8 and 6.1.1.4'

_shelx_space_group_comment
;
The symmetry employed for this shelxl refinement is uniquely defined
by the following loop, which should always be used as a source of
symmetry information in preference to the above space-group names.
They are only intended as comments.
;
_space_group_crystal_system        'monoclinic'
_space_group_IT_number             15
_space_group_name_H-M_alt          'C 1 2/c 1'
_space_group_name_Hall             '-C 2yc'
loop_
  _space_group_symop_operation_xyz
 'x, y, z'
 '-x, y, -z+1/2'
 'x+1/2, y+1/2, z'
 '-x+1/2, y+1/2, -z+1/2'
 '-x, -y, -z'
 'x, -y, z-1/2'
 '-x+1/2, -y+1/2, -z'
 'x+1/2, -y+1/2, z-1/2'

_cell_length_a                     6.9410(2)
_cell_length_b                     8.8712(3)
_cell_length_c                     18.1958(6)
_cell_angle_alpha                  90
_cell_angle_beta                   100.648(2)
_cell_angle_gamma                  90
_cell_volume                       1101.11(6)
_cell_formula_units_Z              8
_cell_measurement_reflns_used      4351
_cell_measurement_temperature      273.15
_cell_measurement_theta_max        68.309
_cell_measurement_theta_min        4.946
_shelx_estimated_absorpt_T_max     ?
_shelx_estimated_absorpt_T_min     ?
_exptl_absorpt_coefficient_mu      5.456
_exptl_absorpt_correction_T_max    0.7531
_exptl_absorpt_correction_T_min    0.5882
_exptl_absorpt_correction_type     multi-scan
_exptl_absorpt_process_details
;
SADABS-2016/2 (Bruker,2016/2) was used for absorption correction.
wR2(int) was 0.1030 before and 0.0578 after correction.
The Ratio of minimum to maximum transmission is 0.7810.
The \l/2 correction factor is Not present.
;
_exptl_absorpt_special_details     ?
_exptl_crystal_colour              'clear light colourless'
_exptl_crystal_colour_lustre       clear
_exptl_crystal_colour_modifier     light
_exptl_crystal_colour_primary      colourless
_exptl_crystal_density_diffrn      1.787
_exptl_crystal_density_meas        ?
_exptl_crystal_density_method      ?
_exptl_crystal_description         block
_exptl_crystal_F_000               608
_exptl_crystal_size_max            0.254
_exptl_crystal_size_mid            0.182
_exptl_crystal_size_min            0.123
_exptl_transmission_factor_max     ?
_exptl_transmission_factor_min     ?
_diffrn_reflns_av_R_equivalents    0.0571
_diffrn_reflns_av_unetI/netI       0.0241
_diffrn_reflns_Laue_measured_fraction_full  1.000
_diffrn_reflns_Laue_measured_fraction_max  1.000
_diffrn_reflns_limit_h_max         8
_diffrn_reflns_limit_h_min         -8
_diffrn_reflns_limit_k_max         10
_diffrn_reflns_limit_k_min         -10
_diffrn_reflns_limit_l_max         21
_diffrn_reflns_limit_l_min         -21
_diffrn_reflns_number              9033
_diffrn_reflns_point_group_measured_fraction_full  1.000
_diffrn_reflns_point_group_measured_fraction_max  1.000
_diffrn_reflns_theta_full          67.679
_diffrn_reflns_theta_max           68.302
_diffrn_reflns_theta_min           4.946
_diffrn_ambient_temperature        273.15
_diffrn_detector_area_resol_mean   ?
_diffrn_measured_fraction_theta_full  1.000
_diffrn_measured_fraction_theta_max  1.000
_diffrn_measurement_device_type    'Bruker APEX-II CCD'
_diffrn_measurement_method         '\f and \w scans'
_diffrn_radiation_type             CuK\a
_diffrn_radiation_wavelength       1.54178
_diffrn_source                     ?
_diffrn_source_current             1.2
_diffrn_source_power               0.06
_diffrn_source_voltage             50.0
_diffrn_standards_number           0
_reflns_Friedel_coverage           0.000
_reflns_Friedel_fraction_full      .
_reflns_Friedel_fraction_max       .
_reflns_number_gt                  853
_reflns_number_total               1012
_reflns_special_details
;
 Reflections were merged by SHELXL according to the crystal
 class for the calculation of statistics and refinement.
 
 _reflns_Friedel_fraction is defined as the number of unique
 Friedel pairs measured divided by the number that would be
 possible theoretically, ignoring centric projections and
 systematic absences.
;
_reflns_threshold_expression       'I > 2\s(I)'
_computing_cell_refinement         'SAINT V8.40B (?, 2016)'
_computing_data_collection         ?
_computing_data_reduction          'SAINT V8.40B (?, 2016)'
_computing_molecular_graphics      'Olex2 1.5-alpha (Dolomanov et al., 2009)'
_computing_publication_material    'Olex2 1.5-alpha (Dolomanov et al., 2009)'
_computing_structure_refinement    'SHELXL 2018/3 (Sheldrick, 2015)'
_computing_structure_solution      'SHELXT 2018/2 (Sheldrick, 2018)'
_refine_diff_density_max           0.546
_refine_diff_density_min           -0.565
_refine_diff_density_rms           0.080
_refine_ls_extinction_coef         0.0045(4)
_refine_ls_extinction_expression  
 'Fc^*^=kFc[1+0.001xFc^2^\l^3^/sin(2\q)]^-1/4^'
_refine_ls_extinction_method       'SHELXL-2018/3 (Sheldrick 2018)'
_refine_ls_goodness_of_fit_ref     1.112
_refine_ls_hydrogen_treatment      constr
_refine_ls_matrix_type             full
_refine_ls_number_parameters       75
_refine_ls_number_reflns           1012
_refine_ls_number_restraints       0
_refine_ls_R_factor_all            0.0482
_refine_ls_R_factor_gt             0.0404
_refine_ls_restrained_S_all        1.112
_refine_ls_shift/su_max            0.001
_refine_ls_shift/su_mean           0.000
_refine_ls_structure_factor_coef   Fsqd
_refine_ls_weighting_details      
 'w=1/[\s^2^(Fo^2^)+(0.0429P)^2^+4.1745P] where P=(Fo^2^+2Fc^2^)/3'
_refine_ls_weighting_scheme        calc
_refine_ls_wR_factor_gt            0.1038
_refine_ls_wR_factor_ref           0.1093
_refine_special_details            ?
_olex2_refinement_description
;
1. Fixed Uiso
 At 1.2 times of:
  All C(H,H) groups
 At 1.5 times of:
  All O(H) groups
2.a Ternary CH refined with riding coordinates:
 O4(H5)
2.b Secondary CH2 refined with riding coordinates:
 C1(H1,H2), C2(H3,H4)
;
_atom_sites_solution_hydrogens     geom
_atom_sites_solution_primary       dual
_atom_sites_solution_secondary     ?
loop_
  _atom_site_label
  _atom_site_type_symbol
  _atom_site_fract_x
  _atom_site_fract_y
  _atom_site_fract_z
  _atom_site_U_iso_or_equiv
  _atom_site_adp_type
  _atom_site_occupancy
  _atom_site_site_symmetry_order
  _atom_site_calc_flag
  _atom_site_refinement_flags_posn
  _atom_site_refinement_flags_adp
  _atom_site_refinement_flags_occupancy
  _atom_site_disorder_assembly
  _atom_site_disorder_group
 S1 S 0.60905(10) 0.42381(8) 0.64653(4) 0.0240(3) Uani 1 1 d . . . . .
 Na2 Na 0.500000 0.72719(19) 0.750000 0.0283(5) Uani 1 2 d S T P . .
 Na1 Na 0.500000 0.11384(19) 0.750000 0.0305(5) Uani 1 2 d S T P . .
 O4 O 1.0524(3) 0.4174(3) 0.65896(12) 0.0312(6) Uani 1 1 d . . . . .
 H5 H 1.191373 0.416981 0.655152 0.047 Uiso 1 1 calc R U . . .
 O1 O 0.6722(4) 0.5529(3) 0.69245(18) 0.0503(8) Uani 1 1 d . . . . .
 O3 O 0.6622(4) 0.2856(3) 0.68603(18) 0.0537(8) Uani 1 1 d . . . . .
 O2 O 0.4044(3) 0.4309(4) 0.61217(15) 0.0541(9) Uani 1 1 d . . . . .
 C1 C 0.7448(6) 0.4297(7) 0.5731(2) 0.0654(16) Uani 1 1 d . . . . .
 H1 H 0.681736 0.362051 0.534045 0.079 Uiso 1 1 calc R U . . .
 H2 H 0.733117 0.530751 0.552323 0.079 Uiso 1 1 calc R U . . .
 C2 C 0.9424(6) 0.3935(9) 0.5888(2) 0.086(2) Uani 1 1 d . . . . .
 H3 H 0.953256 0.287293 0.577488 0.103 Uiso 1 1 calc R U . . .
 H4 H 1.005083 0.448691 0.553629 0.103 Uiso 1 1 calc R U . . .

loop_
  _atom_site_aniso_label
  _atom_site_aniso_U_11
  _atom_site_aniso_U_22
  _atom_site_aniso_U_33
  _atom_site_aniso_U_23
  _atom_site_aniso_U_13
  _atom_site_aniso_U_12
 S1 0.0166(4) 0.0313(5) 0.0246(4) -0.0001(3) 0.0053(3) 0.0005(3)
 Na2 0.0265(9) 0.0238(9) 0.0359(9) 0.000 0.0091(7) 0.000
 Na1 0.0246(9) 0.0231(9) 0.0446(10) 0.000 0.0082(8) 0.000
 O4 0.0181(11) 0.0436(14) 0.0318(12) 0.0000(10) 0.0049(9) -0.0003(9)
 O1 0.0307(14) 0.0387(15) 0.085(2) -0.0284(14) 0.0191(14) -0.0022(11)
 O3 0.0360(15) 0.0348(14) 0.095(2) 0.0268(14) 0.0233(15) 0.0020(11)
 O2 0.0166(13) 0.105(3) 0.0400(14) 0.0003(15) 0.0030(11) 0.0020(13)
 C1 0.031(2) 0.143(5) 0.0237(18) 0.003(2) 0.0102(16) 0.011(3)
 C2 0.026(2) 0.208(7) 0.026(2) -0.002(3) 0.0093(16) 0.010(3)

_geom_special_details
;
 All esds (except the esd in the dihedral angle between two l.s. planes)
 are estimated using the full covariance matrix.  The cell esds are taken
 into account individually in the estimation of esds in distances, angles
 and torsion angles; correlations between esds in cell parameters are only
 used when they are defined by crystal symmetry.  An approximate (isotropic)
 treatment of cell esds is used for estimating esds involving l.s. planes.
;
loop_
  _geom_bond_atom_site_label_1
  _geom_bond_atom_site_label_2
  _geom_bond_distance
  _geom_bond_site_symmetry_2
  _geom_bond_publ_flag
 S1 O1 1.437(3) . ?
 S1 O3 1.434(3) . ?
 S1 O2 1.444(2) . ?
 S1 C1 1.773(4) . ?
 Na2 Na1 3.6132(7) 3 ?
 Na2 Na1 3.6132(7) 3_455 ?
 Na2 Na1 3.430(2) 1_565 ?
 Na2 O4 2.438(3) 3_455 ?
 Na2 O4 2.438(3) 4_656 ?
 Na2 O1 2.319(3) 2_656 ?
 Na2 O1 2.319(3) . ?
 Na2 O3 2.472(3) 4_656 ?
 Na2 O3 2.472(3) 3_455 ?
 Na1 O4 2.477(3) 3_445 ?
 Na1 O4 2.477(3) 4_646 ?
 Na1 O1 2.385(3) 3_445 ?
 Na1 O1 2.385(3) 4_646 ?
 Na1 O3 2.330(3) . ?
 Na1 O3 2.330(3) 2_656 ?
 O4 H5 0.9800 . ?
 O4 C2 1.378(5) . ?
 C1 H1 0.9700 . ?
 C1 H2 0.9700 . ?
 C1 C2 1.386(6) . ?
 C2 H3 0.9700 . ?
 C2 H4 0.9700 . ?

loop_
  _geom_angle_atom_site_label_1
  _geom_angle_atom_site_label_2
  _geom_angle_atom_site_label_3
  _geom_angle
  _geom_angle_site_symmetry_1
  _geom_angle_site_symmetry_3
  _geom_angle_publ_flag
 O1 S1 O2 112.76(17) . . ?
 O1 S1 C1 105.5(2) . . ?
 O3 S1 O1 111.53(19) . . ?
 O3 S1 O2 113.31(18) . . ?
 O3 S1 C1 106.2(2) . . ?
 O2 S1 C1 106.83(17) . . ?
 Na1 Na2 Na1 147.68(7) 3_455 3 ?
 Na1 Na2 Na1 106.16(4) 1_565 3_455 ?
 Na1 Na2 Na1 106.16(4) 1_565 3 ?
 O4 Na2 Na1 85.92(5) 3_455 3 ?
 O4 Na2 Na1 117.15(6) 4_656 3 ?
 O4 Na2 Na1 117.15(6) 3_455 3_455 ?
 O4 Na2 Na1 46.21(6) 4_656 1_565 ?
 O4 Na2 Na1 46.21(6) 3_455 1_565 ?
 O4 Na2 Na1 85.92(6) 4_656 3_455 ?
 O4 Na2 O4 92.43(12) 4_656 3_455 ?
 O4 Na2 O3 77.44(8) 4_656 4_656 ?
 O4 Na2 O3 85.83(10) 3_455 4_656 ?
 O4 Na2 O3 85.83(10) 4_656 3_455 ?
 O4 Na2 O3 77.44(8) 3_455 3_455 ?
 O1 Na2 Na1 131.82(8) 2_656 1_565 ?
 O1 Na2 Na1 112.92(8) 2_656 3 ?
 O1 Na2 Na1 112.92(8) . 3_455 ?
 O1 Na2 Na1 131.82(8) . 1_565 ?
 O1 Na2 Na1 40.48(7) 2_656 3_455 ?
 O1 Na2 Na1 40.48(7) . 3 ?
 O1 Na2 O4 90.04(9) 2_656 4_656 ?
 O1 Na2 O4 157.23(9) 2_656 3_455 ?
 O1 Na2 O4 90.04(9) . 3_455 ?
 O1 Na2 O4 157.23(9) . 4_656 ?
 O1 Na2 O1 96.36(16) 2_656 . ?
 O1 Na2 O3 80.18(9) 2_656 3_455 ?
 O1 Na2 O3 116.76(11) . 3_455 ?
 O1 Na2 O3 80.18(9) . 4_656 ?
 O1 Na2 O3 116.76(11) 2_656 4_656 ?
 O3 Na2 Na1 152.33(7) 3_455 3 ?
 O3 Na2 Na1 39.74(6) 3_455 3_455 ?
 O3 Na2 Na1 39.74(6) 4_656 3 ?
 O3 Na2 Na1 77.90(7) 3_455 1_565 ?
 O3 Na2 Na1 152.33(7) 4_656 3_455 ?
 O3 Na2 Na1 77.90(7) 4_656 1_565 ?
 O3 Na2 O3 155.79(15) 4_656 3_455 ?
 Na2 Na1 Na2 147.68(7) 3_545 3_445 ?
 Na2 Na1 Na2 106.16(4) 1_545 3_545 ?
 Na2 Na1 Na2 106.16(4) 1_545 3_445 ?
 O4 Na1 Na2 45.29(6) 3_445 1_545 ?
 O4 Na1 Na2 117.09(6) 4_646 3_545 ?
 O4 Na1 Na2 86.34(5) 3_445 3_545 ?
 O4 Na1 Na2 45.29(6) 4_646 1_545 ?
 O4 Na1 Na2 117.09(6) 3_445 3_445 ?
 O4 Na1 Na2 86.34(5) 4_646 3_445 ?
 O4 Na1 O4 90.57(12) 3_445 4_646 ?
 O1 Na1 Na2 39.15(6) 3_445 3_445 ?
 O1 Na1 Na2 39.15(6) 4_646 3_545 ?
 O1 Na1 Na2 154.39(8) 4_646 3_445 ?
 O1 Na1 Na2 76.89(7) 4_646 1_545 ?
 O1 Na1 Na2 76.89(7) 3_445 1_545 ?
 O1 Na1 Na2 154.39(8) 3_445 3_545 ?
 O1 Na1 O4 78.04(8) 3_445 3_445 ?
 O1 Na1 O4 83.57(10) 3_445 4_646 ?
 O1 Na1 O4 78.04(8) 4_646 4_646 ?
 O1 Na1 O4 83.57(10) 4_646 3_445 ?
 O1 Na1 O1 153.77(15) 3_445 4_646 ?
 O3 Na1 Na2 130.85(8) 2_656 1_545 ?
 O3 Na1 Na2 130.85(8) . 1_545 ?
 O3 Na1 Na2 111.76(8) . 3_445 ?
 O3 Na1 Na2 42.71(7) . 3_545 ?
 O3 Na1 Na2 111.76(8) 2_656 3_545 ?
 O3 Na1 Na2 42.71(7) 2_656 3_445 ?
 O3 Na1 O4 159.78(8) 2_656 3_445 ?
 O3 Na1 O4 88.96(9) . 3_445 ?
 O3 Na1 O4 159.78(8) . 4_646 ?
 O3 Na1 O4 88.96(9) 2_656 4_646 ?
 O3 Na1 O1 81.83(9) 2_656 3_445 ?
 O3 Na1 O1 116.04(11) . 3_445 ?
 O3 Na1 O1 81.82(9) . 4_646 ?
 O3 Na1 O1 116.04(11) 2_656 4_646 ?
 O3 Na1 O3 98.31(16) . 2_656 ?
 Na2 O4 Na1 88.50(8) 3_545 3 ?
 Na2 O4 H5 108.5 3_545 . ?
 Na1 O4 H5 108.5 3 . ?
 C2 O4 Na2 113.4(3) . 3_545 ?
 C2 O4 Na1 127.1(3) . 3 ?
 C2 O4 H5 108.5 . . ?
 S1 O1 Na2 131.79(15) . . ?
 S1 O1 Na1 126.85(15) . 3 ?
 Na2 O1 Na1 100.37(10) . 3 ?
 S1 O3 Na2 123.29(15) . 3_545 ?
 S1 O3 Na1 134.90(15) . . ?
 Na1 O3 Na2 97.55(10) . 3_545 ?
 S1 C1 H1 107.6 . . ?
 S1 C1 H2 107.6 . . ?
 H1 C1 H2 107.1 . . ?
 C2 C1 S1 118.8(3) . . ?
 C2 C1 H1 107.6 . . ?
 C2 C1 H2 107.6 . . ?
 O4 C2 C1 120.9(4) . . ?
 O4 C2 H3 107.1 . . ?
 O4 C2 H4 107.1 . . ?
 C1 C2 H3 107.1 . . ?
 C1 C2 H4 107.1 . . ?
 H3 C2 H4 106.8 . . ?

loop_
  _geom_torsion_atom_site_label_1
  _geom_torsion_atom_site_label_2
  _geom_torsion_atom_site_label_3
  _geom_torsion_atom_site_label_4
  _geom_torsion
  _geom_torsion_site_symmetry_1
  _geom_torsion_site_symmetry_2
  _geom_torsion_site_symmetry_3
  _geom_torsion_site_symmetry_4
  _geom_torsion_publ_flag
 S1 C1 C2 O4 -28.6(9) . . . . ?
 Na2 O4 C2 C1 77.6(7) 3_545 . . . ?
 Na1 O4 C2 C1 -29.3(8) 3 . . . ?
 O1 S1 O3 Na2 -52.9(2) . . . 3_545 ?
 O1 S1 O3 Na1 98.3(3) . . . . ?
 O1 S1 C1 C2 73.0(6) . . . . ?
 O3 S1 O1 Na2 -107.2(2) . . . . ?
 O3 S1 O1 Na1 59.1(2) . . . 3 ?
 O3 S1 C1 C2 -45.6(6) . . . . ?
 O2 S1 O1 Na2 21.6(3) . . . . ?
 O2 S1 O1 Na1 -172.10(19) . . . 3 ?
 O2 S1 O3 Na2 178.56(17) . . . 3_545 ?
 O2 S1 O3 Na1 -30.2(3) . . . . ?
 O2 S1 C1 C2 -166.8(5) . . . . ?
 C1 S1 O1 Na2 137.8(3) . . . . ?
 C1 S1 O1 Na1 -55.9(3) . . . 3 ?
 C1 S1 O3 Na2 61.6(3) . . . 3_545 ?
 C1 S1 O3 Na1 -147.2(3) . . . . ?

_olex2_submission_special_instructions  'No special instructions were received'
