# Supplementary material for: The New Paradigm of Ligand Substitution-Driven Enhancement of Anisotropy from SO4 Units in Short-Wavelength Region
Source: ACS Cent Sci. 2024 Nov 27;10(12):2312–20. doi: 10.1021/acscentsci.4c01401 (PMC11673188; doi:10.1021/acscentsci.4c01401)
Supplement: Supplementary file 1 — oc4c01401_si_001.zip [file oc4c01401_si_001.zip › NH4SO3CH3.cif]

data_2
_audit_creation_date               2023-10-25
_audit_creation_method
;
Olex2 1.3
(compiled 2020.11.12 svn.r5f609507 for OlexSys, GUI svn.r6408)
;
_shelx_SHELXL_version_number       '2018/3'
_audit_contact_author_address      ?
_audit_contact_author_email        ?
_audit_contact_author_name         ''
_audit_contact_author_phone        ?
_publ_contact_author_id_orcid      ?
_publ_section_references
;
Dolomanov, O.V., Bourhis, L.J., Gildea, R.J, Howard, J.A.K. & Puschmann, H.
 (2009), J. Appl. Cryst. 42, 339-341.

Sheldrick, G.M. (2015). Acta Cryst. C71, 3-8.
;
_chemical_name_common              ?
_chemical_name_systematic          ?
_chemical_formula_moiety           'C H3 O3 S, 0.5(H8 N2)'
_chemical_formula_sum              'C H7 N O3 S'
_chemical_formula_weight           113.14
_chemical_melting_point            ?
loop_
  _atom_type_symbol
  _atom_type_description
  _atom_type_scat_dispersion_real
  _atom_type_scat_dispersion_imag
  _atom_type_scat_source
 'C' 'C' 0.0033 0.0016 'International Tables Vol C Tables 4.2.6.8 and 6.1.1.4'
 'H' 'H' 0.0000 0.0000 'International Tables Vol C Tables 4.2.6.8 and 6.1.1.4'
 'N' 'N' 0.0061 0.0033 'International Tables Vol C Tables 4.2.6.8 and 6.1.1.4'
 'O' 'O' 0.0106 0.0060 'International Tables Vol C Tables 4.2.6.8 and 6.1.1.4'
 'S' 'S' 0.1246 0.1234 'International Tables Vol C Tables 4.2.6.8 and 6.1.1.4'

_shelx_space_group_comment
;
The symmetry employed for this shelxl refinement is uniquely defined
by the following loop, which should always be used as a source of
symmetry information in preference to the above space-group names.
They are only intended as comments.
;
_space_group_crystal_system        'monoclinic'
_space_group_IT_number             12
_space_group_name_H-M_alt          'C 1 2/m 1'
_space_group_name_Hall             '-C 2y'
loop_
  _space_group_symop_operation_xyz
 'x, y, z'
 '-x, y, -z'
 'x+1/2, y+1/2, z'
 '-x+1/2, y+1/2, -z'
 '-x, -y, -z'
 'x, -y, z'
 '-x+1/2, -y+1/2, -z'
 'x+1/2, -y+1/2, z'

_cell_length_a                     7.4927(7)
_cell_length_b                     7.2826(7)
_cell_length_c                     9.2278(9)
_cell_angle_alpha                  90
_cell_angle_beta                   93.372(5)
_cell_angle_gamma                  90
_cell_volume                       502.66(8)
_cell_formula_units_Z              4
_cell_measurement_reflns_used      5184
_cell_measurement_temperature      273.15
_cell_measurement_theta_max        27.273
_cell_measurement_theta_min        3.906
_shelx_estimated_absorpt_T_max     ?
_shelx_estimated_absorpt_T_min     ?
_exptl_absorpt_coefficient_mu      0.529
_exptl_absorpt_correction_T_max    0.7456
_exptl_absorpt_correction_T_min    0.6625
_exptl_absorpt_correction_type     multi-scan
_exptl_absorpt_process_details
;
SADABS-2016/2 (Bruker,2016/2) was used for absorption correction.
wR2(int) was 0.1199 before and 0.0638 after correction.
The Ratio of minimum to maximum transmission is 0.8885.
The \l/2 correction factor is Not present.
;
_exptl_absorpt_special_details     ?
_exptl_crystal_colour              'clear light colourless'
_exptl_crystal_colour_lustre       clear
_exptl_crystal_colour_modifier     light
_exptl_crystal_colour_primary      colourless
_exptl_crystal_density_diffrn      1.495
_exptl_crystal_density_meas        ?
_exptl_crystal_density_method      ?
_exptl_crystal_description         block
_exptl_crystal_F_000               240
_exptl_crystal_size_max            0.342
_exptl_crystal_size_mid            0.245
_exptl_crystal_size_min            0.114
_exptl_transmission_factor_max     ?
_exptl_transmission_factor_min     ?
_diffrn_reflns_av_R_equivalents    0.0551
_diffrn_reflns_av_unetI/netI       0.0215
_diffrn_reflns_Laue_measured_fraction_full  1.000
_diffrn_reflns_Laue_measured_fraction_max  1.000
_diffrn_reflns_limit_h_max         9
_diffrn_reflns_limit_h_min         -9
_diffrn_reflns_limit_k_max         9
_diffrn_reflns_limit_k_min         -9
_diffrn_reflns_limit_l_max         11
_diffrn_reflns_limit_l_min         -11
_diffrn_reflns_number              12913
_diffrn_reflns_point_group_measured_fraction_full  1.000
_diffrn_reflns_point_group_measured_fraction_max  1.000
_diffrn_reflns_theta_full          25.242
_diffrn_reflns_theta_max           27.516
_diffrn_reflns_theta_min           2.211
_diffrn_ambient_temperature        273.15
_diffrn_detector_area_resol_mean   ?
_diffrn_measured_fraction_theta_full  1.000
_diffrn_measured_fraction_theta_max  1.000
_diffrn_measurement_device_type    'Bruker APEX-II CCD'
_diffrn_measurement_method         '\f and \w scans'
_diffrn_radiation_type             MoK\a
_diffrn_radiation_wavelength       0.71073
_diffrn_source                     ?
_diffrn_source_current             1.4
_diffrn_source_power               0.07
_diffrn_source_voltage             50.0
_diffrn_standards_number           0
_reflns_Friedel_coverage           0.000
_reflns_Friedel_fraction_full      .
_reflns_Friedel_fraction_max       .
_reflns_number_gt                  591
_reflns_number_total               622
_reflns_special_details
;
 Reflections were merged by SHELXL according to the crystal
 class for the calculation of statistics and refinement.
 
 _reflns_Friedel_fraction is defined as the number of unique
 Friedel pairs measured divided by the number that would be
 possible theoretically, ignoring centric projections and
 systematic absences.
;
_reflns_threshold_expression       'I > 2\s(I)'
_computing_cell_refinement         'SAINT V8.40B (?, 2016)'
_computing_data_collection         ?
_computing_data_reduction          'SAINT V8.40B (?, 2016)'
_computing_molecular_graphics      'Olex2 1.3 (Dolomanov et al., 2009)'
_computing_publication_material    'Olex2 1.3 (Dolomanov et al., 2009)'
_computing_structure_refinement    'SHELXL 2018/3 (Sheldrick, 2015)'
_computing_structure_solution      'ShelXT (Sheldrick, 2015)'
_refine_diff_density_max           0.533
_refine_diff_density_min           -0.641
_refine_diff_density_rms           0.079
_refine_ls_extinction_coef         .
_refine_ls_extinction_method       none
_refine_ls_goodness_of_fit_ref     1.164
_refine_ls_hydrogen_treatment      constr
_refine_ls_matrix_type             full
_refine_ls_number_parameters       35
_refine_ls_number_reflns           622
_refine_ls_number_restraints       0
_refine_ls_R_factor_all            0.0452
_refine_ls_R_factor_gt             0.0438
_refine_ls_restrained_S_all        1.164
_refine_ls_shift/su_max            0.000
_refine_ls_shift/su_mean           0.000
_refine_ls_structure_factor_coef   Fsqd
_refine_ls_weighting_details      
 'w=1/[\s^2^(Fo^2^)+(0.0633P)^2^+1.0153P] where P=(Fo^2^+2Fc^2^)/3'
_refine_ls_weighting_scheme        calc
_refine_ls_wR_factor_gt            0.1300
_refine_ls_wR_factor_ref           0.1314
_refine_special_details            ?
_olex2_refinement_description
;
1. Fixed Uiso
 At 1.2 times of:
  All N(H,H,H,H) groups
 At 1.5 times of:
  All C(H,H,H) groups
2. Others
 Fixed Sof: H1(0.5) H2(0.5) H3(0.5) H4(0.5) H5(0.5)
3.a Riding coordinates:
 N1(H7), N1(H4,H5,H6)
3.b Idealised Me refined as rotating group:
 C1(H1,H2,H3)
;
_atom_sites_solution_hydrogens     mixed
_atom_sites_solution_primary       dual
_atom_sites_solution_secondary     ?
loop_
  _atom_site_label
  _atom_site_type_symbol
  _atom_site_fract_x
  _atom_site_fract_y
  _atom_site_fract_z
  _atom_site_U_iso_or_equiv
  _atom_site_adp_type
  _atom_site_occupancy
  _atom_site_site_symmetry_order
  _atom_site_calc_flag
  _atom_site_refinement_flags_posn
  _atom_site_refinement_flags_adp
  _atom_site_refinement_flags_occupancy
  _atom_site_disorder_assembly
  _atom_site_disorder_group
 S1 S 0.33781(10) 0.500000 0.76733(8) 0.0315(3) Uani 1 2 d S T P . .
 O1 O 0.2030(4) 0.500000 0.6491(3) 0.0618(10) Uani 1 2 d S T P . .
 O2 O 0.4485(3) 0.6619(3) 0.7710(3) 0.0628(7) Uani 1 1 d . . . . .
 C1 C 0.2209(5) 0.500000 0.9262(4) 0.0453(9) Uani 1 2 d S T P . .
 H1 H 0.137671 0.399654 0.923384 0.068 Uiso 0.5 1 calc R U P A -1
 H2 H 0.157148 0.613675 0.933412 0.068 Uiso 0.5 1 calc R U P A -1
 H3 H 0.303769 0.486671 1.008901 0.068 Uiso 0.5 1 calc R U P A -1
 N1 N 0.1986(4) 0.500000 0.3455(3) 0.0424(8) Uani 1 2 d S T P . .
 H7 H 0.086022 0.500000 0.308937 0.051 Uiso 1 2 d R U P . .
 H4 H 0.218052 0.400220 0.399807 0.051 Uiso 0.5 1 d R U P . .
 H5 H 0.218052 0.599780 0.399807 0.051 Uiso 0.5 1 d R U P . .
 H6 H 0.272402 0.500000 0.273317 0.051 Uiso 1 2 d R U P . .

loop_
  _atom_site_aniso_label
  _atom_site_aniso_U_11
  _atom_site_aniso_U_22
  _atom_site_aniso_U_33
  _atom_site_aniso_U_23
  _atom_site_aniso_U_13
  _atom_site_aniso_U_12
 S1 0.0259(5) 0.0324(5) 0.0362(5) 0.000 0.0015(3) 0.000
 O1 0.0362(14) 0.117(3) 0.0321(14) 0.000 -0.0028(11) 0.000
 O2 0.0521(12) 0.0489(13) 0.0879(17) 0.0068(11) 0.0097(11) -0.0207(10)
 C1 0.0406(19) 0.060(2) 0.0358(18) 0.000 0.0041(14) 0.000
 N1 0.0310(14) 0.059(2) 0.0373(15) 0.000 0.0025(12) 0.000

_geom_special_details
;
 All esds (except the esd in the dihedral angle between two l.s. planes)
 are estimated using the full covariance matrix.  The cell esds are taken
 into account individually in the estimation of esds in distances, angles
 and torsion angles; correlations between esds in cell parameters are only
 used when they are defined by crystal symmetry.  An approximate (isotropic)
 treatment of cell esds is used for estimating esds involving l.s. planes.
;
loop_
  _geom_bond_atom_site_label_1
  _geom_bond_atom_site_label_2
  _geom_bond_distance
  _geom_bond_site_symmetry_2
  _geom_bond_publ_flag
 S1 O1 1.443(3) . ?
 S1 O2 1.441(2) 6_565 ?
 S1 O2 1.441(2) . ?
 S1 C1 1.752(4) . ?
 C1 H1 0.9600 . ?
 C1 H2 0.9600 . ?
 C1 H3 0.9600 . ?
 N1 H7 0.8900 . ?
 N1 H4 0.8900 . ?
 N1 H5 0.8900 . ?
 N1 H6 0.8900 . ?

loop_
  _geom_angle_atom_site_label_1
  _geom_angle_atom_site_label_2
  _geom_angle_atom_site_label_3
  _geom_angle
  _geom_angle_site_symmetry_1
  _geom_angle_site_symmetry_3
  _geom_angle_publ_flag
 O1 S1 C1 105.72(18) . . ?
 O2 S1 O1 113.20(12) . . ?
 O2 S1 O1 113.20(12) 6_565 . ?
 O2 S1 O2 109.8(2) . 6_565 ?
 O2 S1 C1 107.21(13) . . ?
 O2 S1 C1 107.21(13) 6_565 . ?
 S1 C1 H1 109.5 . . ?
 S1 C1 H2 109.5 . . ?
 S1 C1 H3 109.5 . . ?
 H1 C1 H2 109.5 . . ?
 H1 C1 H3 109.5 . . ?
 H2 C1 H3 109.5 . . ?
 H7 N1 H4 109.5 . . ?
 H7 N1 H5 109.5 . . ?
 H7 N1 H6 109.5 . . ?
 H4 N1 H5 109.5 . . ?
 H4 N1 H6 109.5 . . ?
 H5 N1 H6 109.5 . . ?

_shelx_res_file
;
TITL 2_a.res in C2/m
    2.res
    created by SHELXL-2018/3 at 21:33:32 on 25-Oct-2023
REM Old TITL 2 in C2
REM SHELXT solution in C2/m: R1 0.113, Rweak 0.010, Alpha 0.018
REM <I/s> 0.000 for 0 systematic absences, Orientation as input
REM Formula found by SHELXT: C N O3 S
CELL 0.71073 7.4927 7.2826 9.2278 90 93.372 90
ZERR 4 0.0007 0.0007 0.0009 0 0.005 0
LATT 7
SYMM -X,+Y,-Z
SFAC C H N O S
UNIT 4 28 4 12 4

L.S. 20
PLAN  1
TEMP 0
CONF
list 4
MORE -1
BOND $H
fmap 2 53
acta
REM <olex2.extras>
REM <HklSrc "%.\\2.hkl">
REM </olex2.extras>

WGHT    0.063300    1.015300
FVAR       0.93966
S1    5    0.337813    0.500000    0.767327    10.50000    0.02591    0.03242 =
         0.03619    0.00000    0.00152    0.00000
O1    4    0.203047    0.500000    0.649069    10.50000    0.03625    0.11668 =
         0.03206    0.00000   -0.00277    0.00000
O2    4    0.448510    0.661940    0.770980    11.00000    0.05214    0.04893 =
         0.08786    0.00676    0.00975   -0.02073
C1    1    0.220890    0.500000    0.926206    10.50000    0.04063    0.05960 =
         0.03582    0.00000    0.00406    0.00000
PART -1
AFIX 137
H1    2    0.137671    0.399654    0.923384    10.50000   -1.50000
H2    2    0.157148    0.613675    0.933412    10.50000   -1.50000
H3    2    0.303769    0.486671    1.008901    10.50000   -1.50000
AFIX   0

PART 0
N1    3    0.198632    0.500000    0.345467    10.50000    0.03099    0.05894 =
         0.03729    0.00000    0.00251    0.00000
AFIX   3
H7    2    0.086022    0.500000    0.308937    10.50000   -1.20000
AFIX   3
H4    2    0.218052    0.400220    0.399807    10.50000   -1.20000
H5    2    0.218052    0.599780    0.399807    10.50000   -1.20000
H6    2    0.272402    0.500000    0.273317    10.50000   -1.20000
AFIX   0
HKLF 4


REM  2_a.res in C2/m
REM wR2 = 0.1314, GooF = S = 1.164, Restrained GooF = 1.164 for all data
REM R1 = 0.0438 for 591 Fo > 4sig(Fo) and 0.0452 for all 622 data
REM 35 parameters refined using 0 restraints

END

WGHT      0.0633      1.0153

REM Highest difference peak  0.533,  deepest hole -0.641,  1-sigma level  0.079
Q1    1   0.2030  0.5000  0.4483  10.50000  0.05    0.53
;
_shelx_res_checksum                84703
_shelx_hkl_file
;
   2   0   0 1843.02   69.59
  -2   0   0 1848.52   69.59
  -4   0   0    1.30    1.10
  -4   0   0    2.10    1.70
   4   0   0    3.40    1.30
   4   0   0    0.80    1.50
   4   0   0    2.00    1.50
   4   0   0    1.10    1.30
  -4   0   0    2.60    3.30
  -4   0   0    1.30    0.70
   4   0   0    4.00    3.60
  -4   0   0    1.10    0.90
  -4   0   0    1.50    1.20
  -4   0   0    3.00    1.50
   6   0   0  381.56   18.10
  -6   0   0  368.66   19.20
  -6   0   0  350.16   24.40
  -6   0   0  388.96   19.40
  -6   0   0  354.76   17.50
  -6   0   0  361.66   19.10
  -6   0   0  367.86   19.40
   6   0   0  348.47   27.10
   6   0   0  370.46   20.00
   6   0   0  357.86   20.80
  -6   0   0  374.66   28.50
   6   0   0  365.76   25.40
  -6   0   0  317.07   17.70
  -8   0   0  173.18   13.80
  -8   0   0  209.48   29.50
   8   0   0  175.78   15.50
   8   0   0  168.88   12.40
  -8   0   0  168.08   13.30
  -8   0   0  166.58   13.10
  -8   0   0  162.58   11.60
   8   0   0  210.58   13.00
   8   0   0  208.98   23.00
  -8   0   0  186.88   23.60
   8   0   0  168.78   12.60
   8   0   0  183.88   14.50
  -8   0   0  191.28   13.90
   8   0   0  175.08   24.80
  -1   1   0 1091.79   41.30
   1   1   0 1104.19   41.00
  -3  -1   0   66.89    7.10
   3  -1   0   76.19    8.20
   3  -1   0   84.29    8.10
  -3  -1   0   76.39    4.70
  -3  -1   0   72.99    8.20
   3  -1   0   73.49    5.50
   3  -1   0   76.09    5.10
   3  -1   0   71.49    5.90
   3  -1   0   75.49    4.80
  -3  -1   0   79.29    5.40
  -3  -1   0   78.59    5.30
  -3  -1   0   83.69    5.50
   3   1   0   72.49    4.70
   3   1   0   81.59    8.50
  -3   1   0   83.89    5.70
   3   1   0   76.79    5.50
  -3   1   0   88.29    6.10
  -3   1   0   82.49    5.00
  -3   1   0   74.99    5.40
  -3   1   0   86.39    8.80
  -3   1   0   78.39    7.60
   3   1   0   82.49    7.90
   3   1   0   86.29    6.00
  -3   1   0   80.09    5.40
   5  -1   0  112.19   13.00
  -5  -1   0  144.89    9.10
   5  -1   0  100.49    9.10
  -5  -1   0  141.39   13.50
   5  -1   0  106.79    7.80
  -5  -1   0  128.69   21.10
  -5  -1   0  135.39    8.80
  -5  -1   0  115.79    8.40
  -5  -1   0  121.09    8.50
   5  -1   0  118.09    9.00
  -5  -1   0  129.39    7.70
   5  -1   0  123.49   13.00
  -5   1   0  125.49    8.80
   5   1   0  104.39   13.90
   5   1   0  114.49    8.80
   5   1   0  123.59    9.50
  -5   1   0  122.79   12.70
   5   1   0  107.09    7.60
   5   1   0  114.79   13.20
  -5   1   0  118.29    8.90
  -5   1   0  115.19    8.50
  -5   1   0  100.49   14.70
  -7  -1   0  357.06   19.90
   7  -1   0  406.16   32.10
   7  -1   0  380.76   23.00
  -7  -1   0  403.26   29.30
  -7  -1   0  347.47   19.90
  -7  -1   0  364.46   30.50
  -7  -1   0  399.36   20.90
   7  -1   0  389.16   29.60
  -7  -1   0  392.36   20.80
   7  -1   0  382.36   21.70
   7  -1   0  398.46   19.40
  -7  -1   0  353.56   18.30
   7   1   0  387.46   30.40
  -7   1   0  361.96   18.80
   7   1   0  341.67   28.40
  -7   1   0  378.26   20.90
  -7   1   0  361.96   31.20
  -7   1   0  377.66   20.80
   7   1   0  384.46   19.40
   7   1   0  379.56   22.70
   7   1   0  355.96   19.30
   7   1   0  362.76   17.00
   7   1   0  348.17   19.40
  -7   1   0  385.46   28.00
  -7   1   0  377.26   21.00
  -7   1   0  328.47   21.70
   9  -1   0  207.78   18.90
   9  -1   0  244.48   31.60
  -9  -1   0  209.88   30.60
  -9  -1   0  241.38   15.10
  -9  -1   0  268.57   17.90
  -9  -1   0  253.47   17.20
   9  -1   0  229.48   16.10
   9  -1   0  147.59   22.60
  -9  -1   0  226.08   16.70
  -9  -1   0  258.57   17.90
   9  -1   0  274.17   19.20
   9  -1   0  272.27   21.00
   9  -1   0  251.47   16.10
  -9   1   0  228.08   21.10
  -9   1   0  259.37   18.00
   9   1   0  217.78   15.70
   9   1   0  259.67   18.80
  -9   1   0  225.48   29.40
   9   1   0  232.48   15.90
  -9   1   0  263.27   36.80
   9   1   0  295.27   34.30
   9   1   0  265.17   28.10
  -9   1   0  217.48   16.40
   9   1   0  248.18   20.20
  -9   1   0  277.87   18.50
   9   1   0  249.88   17.90
   0  -2   0 8549.45  354.16
   0   2   0 8774.12  349.17
   2   2   0 5645.94  199.38
   2   2   0 5507.15  200.78
  -2   2   0 5484.95  199.98
  -4  -2   0   20.60    3.30
   4  -2   0   20.60    5.60
  -4  -2   0   22.20    3.70
   4  -2   0   23.30    4.30
   4  -2   0   16.30    2.80
  -4  -2   0   17.80    2.50
  -4  -2   0   17.70    5.00
   4  -2   0   20.00    3.10
   4  -2   0   14.60    5.10
   4   2   0   19.90    2.90
   4   2   0   19.20    5.60
   4   2   0   13.20    5.30
  -4   2   0   12.60    2.50
   4   2   0   21.50    3.60
   4   2   0   14.20    3.20
   4   2   0   16.10    3.40
  -4   2   0   21.00    5.80
  -4   2   0   16.00    2.60
  -4   2   0   20.20    5.70
  -4   2   0   18.90    3.60
  -4   2   0   29.30    5.00
   4   2   0   15.10    2.80
  -4   2   0   16.10    3.50
   6  -2   0  589.94   28.20
   6  -2   0  619.34   26.10
   6  -2   0  548.35   26.20
   6  -2   0  564.54   34.00
   6  -2   0  561.94   29.40
  -6  -2   0  609.54   27.20
  -6  -2   0  590.14   37.60
   6  -2   0  476.55   40.20
  -6  -2   0  630.94   27.40
  -6  -2   0  515.05   30.50
   6   2   0  583.14   28.90
   6   2   0  578.94   37.00
   6   2   0  562.24   26.00
  -6   2   0  588.44   27.60
  -6   2   0  423.16   46.40
   6   2   0  592.94   25.90
   6   2   0  570.64   26.10
   6   2   0  567.84   27.90
   6   2   0  583.24   24.50
   6   2   0  557.84   33.30
  -6   2   0  604.94   29.10
  -6   2   0  538.85   25.30
  -6   2   0  599.34   27.50
  -6   2   0  584.94   33.90
  -6   2   0  581.44   27.60
  -8  -2   0   43.00    6.70
  -8  -2   0   36.10    6.50
  -8  -2   0   45.90    7.90
  -8  -2   0   40.90    6.70
   8  -2   0   49.90    9.10
  -8  -2   0   44.40    4.00
   8  -2   0   61.09   15.90
   8  -2   0   41.60    6.40
  -8  -2   0   45.50    7.80
   8  -2   0   47.70   12.80
  -8   2   0   44.80    7.00
   8   2   0   46.40    8.90
  -8   2   0   42.00    8.00
   8   2   0   18.00   13.40
   8   2   0   43.20    7.20
  -8   2   0   41.40    7.10
   8   2   0   50.19    9.20
   8   2   0   35.20   10.80
   8   2   0   28.00    5.50
   8   2   0   55.49    8.20
  -8   2   0   28.70    6.00
  -8   2   0   40.40   12.70
  -8   2   0   45.80   14.50
  -8   2   0   42.50    8.00
   1  -3   0  584.24   23.30
  -1  -3   0  572.14   23.70
  -1   3   0  556.44   24.00
  -1   3   0  540.35   23.40
  -1   3   0  528.85   23.40
   1   3   0  549.95   22.90
  -1   3   0  525.65   24.30
   1   3   0  537.85   22.60
   1   3   0  558.74   23.00
   1   3   0  550.24   22.20
   3  -3   0  592.24   30.70
  -3  -3   0  629.24   24.60
   3  -3   0  614.24   25.10
   3  -3   0  627.14   27.30
  -3  -3   0  607.04   24.70
  -3   3   0  571.94   27.00
  -3   3   0  619.84   28.20
   3   3   0  585.54   25.80
  -3   3   0  607.54   25.80
  -3   3   0  653.03   25.50
   3   3   0  599.54   31.00
  -3   3   0  628.04   29.50
   3   3   0  637.04   28.10
  -3   3   0  624.74   25.60
   3   3   0  576.74   24.30
   3   3   0  604.64   24.90
   3   3   0  568.74   29.70
   3   3   0  628.74   28.50
  -3   3   0  620.14   31.90
  -5  -3   0   31.90    4.70
   5  -3   0   21.50    4.20
   5  -3   0   28.50    7.70
   5  -3   0   23.40    3.50
  -5  -3   0   32.20    5.00
  -5  -3   0   26.20    4.00
   5  -3   0   34.90    8.70
  -5  -3   0   27.50    3.80
   5  -3   0   28.30    4.90
   5   3   0   28.00    5.30
  -5   3   0   28.50    5.30
  -5   3   0   32.80    9.30
   5   3   0   22.60    3.70
  -5   3   0   30.20    5.70
   5   3   0   26.90    4.00
   5   3   0   27.10    7.70
  -5   3   0   30.10    5.10
  -5   3   0   36.40    9.10
   5   3   0   33.50    5.80
   5   3   0   36.80    7.50
   5   3   0   34.40    5.30
   5   3   0   35.40    5.10
   5   3   0   25.10    6.80
   5   3   0   13.70    8.20
  -5   3   0   23.40    4.00
  -5   3   0   26.40    7.00
   7  -3   0  481.05   34.30
  -7  -3   0  435.46   23.00
   7  -3   0  453.95   34.40
  -7  -3   0  504.85   24.30
  -7  -3   0  425.76   21.20
   7  -3   0  446.46   24.90
   7  -3   0  466.95   23.20
  -7  -3   0  439.56   23.30
  -7   3   0  457.15   24.70
  -7   3   0  493.75   23.00
  -7   3   0  486.55   24.80
   7   3   0  387.86   35.30
  -7   3   0  499.15   25.20
   7   3   0  418.96   33.10
   7   3   0  517.15   23.30
   7   3   0  473.85   33.10
   7   3   0  469.15   23.30
  -7   3   0  408.56   34.90
  -7   3   0  448.86   25.30
   7   3   0  474.25   26.60
   7   3   0  435.16   22.80
  -7   3   0  507.45   33.50
   7   3   0  425.66   29.90
   7   3   0  477.55   25.30
  -9  -3   0   99.89   17.20
   9  -3   0  131.89   21.00
  -9  -3   0   75.49    7.80
  -9  -3   0  110.39   19.20
   9  -3   0   87.09    9.20
   9  -3   0  100.69    9.30
   9  -3   0   99.89   26.10
  -9  -3   0   90.89    9.70
   9  -3   0  102.29   11.10
   9  -3   0  144.49   27.10
  -9  -3   0   92.69   12.20
   9   3   0  105.69   16.90
  -9   3   0   81.89   12.50
  -9   3   0  109.79   11.10
  -9   3   0  102.69   22.90
  -9   3   0   83.69   21.50
   9   3   0   68.19   26.60
   9   3   0   80.49    8.60
  -9   3   0  116.39   15.10
   9   3   0  105.19   21.00
   9   3   0   71.09   20.20
   9   3   0   98.99   14.80
  -9   3   0   92.89    9.10
  -9   3   0   62.69   10.30
   9   3   0   87.59   10.40
   9   3   0   81.39    8.60
   9   3   0   90.89    9.40
   0  -4   0 1546.85   57.99
   0   4   0 1521.25   59.09
   0   4   0 1525.05   58.79
   2  -4   0 2027.10   74.99
   2   4   0 2028.80   74.89
   2   4   0 1925.81   74.19
   2   4   0 1766.32   73.39
  -2   4   0 2025.40   75.79
  -2   4   0 1932.51   75.69
   4  -4   0   97.99    6.60
   4  -4   0   80.19    6.20
  -4  -4   0   97.59    5.50
   4  -4   0   89.49    8.20
  -4  -4   0   84.59    5.90
   4  -4   0   92.29    7.10
   4  -4   0   64.79   10.70
   4  -4   0   80.09    5.90
  -4  -4   0   69.29    5.80
   4  -4   0   68.79   10.60
  -4   4   0   78.59    8.60
   4   4   0   87.89    7.40
  -4   4   0   97.39    7.10
  -4   4   0   93.79    7.10
  -4   4   0   91.59   12.10
   4   4   0   84.49    6.00
  -4   4   0   88.69    8.30
   4   4   0   80.49    6.30
   4   4   0   78.49    7.20
   4   4   0   83.79    6.00
   4   4   0   83.49    6.70
  -4   4   0  101.49   15.10
  -4   4   0   89.09    7.20
   4   4   0   99.89   13.00
   4   4   0   81.79    8.30
   4   4   0   68.59   10.10
   4   4   0   95.79   10.80
  -6  -4   0  263.57   15.10
  -6  -4   0  254.77   14.80
   6  -4   0  258.47   22.90
   6  -4   0  305.37   23.40
   6  -4   0  267.77   16.30
   6  -4   0  281.27   14.30
   6  -4   0  257.17   13.50
   6   4   0  268.47   17.30
   6   4   0  255.87   22.80
  -6   4   0  269.47   14.70
  -6   4   0  267.67   16.20
   6   4   0  263.77   14.40
  -6   4   0  241.18   16.90
   6   4   0  251.37   14.60
   6   4   0  267.67   14.50
   6   4   0  269.57   16.30
  -6   4   0  244.98   15.90
  -6   4   0  257.17   23.40
   6   4   0  280.57   22.60
   6   4   0  202.58   21.70
   6   4   0  255.97   25.00
  -6   4   0  289.57   16.40
   8  -4   0   28.60    5.30
  -8  -4   0   24.10    4.70
   8  -4   0   42.00    8.30
  -8  -4   0   28.90    6.10
  -8  -4   0   25.20    7.00
   8  -4   0   22.20   17.60
  -8  -4   0   26.70    5.50
   8  -4   0   23.30    9.90
  -8  -4   0   22.60    5.30
  -8   4   0   40.50    7.90
   8   4   0   25.50    6.80
   8   4   0   24.80   18.90
  -8   4   0   18.40    5.70
   8   4   0   35.50    6.60
  -8   4   0   37.30    7.80
   8   4   0   25.10    7.00
   8   4   0   23.70    4.80
   8   4   0   25.80   16.10
   8   4   0   27.90    5.80
   8   4   0   28.60    8.10
  -8   4   0   30.70   15.40
  -8   4   0   32.90    6.50
  -8   4   0   11.60    6.20
   8   4   0   14.00    3.70
   8   4   0   31.10   10.20
  -8   4   0   27.70    6.90
  -1  -5   0  221.68    9.40
   1  -5   0  231.38    8.90
   1  -5   0  244.48   13.00
  -1  -5   0  210.48   11.50
   1  -5   0  218.38   12.60
  -1  -5   0  211.08   11.60
  -1  -5   0  212.88   12.60
   1  -5   0  223.58   10.20
   1  -5   0  223.78   11.70
   1  -5   0  239.68   13.50
  -1   5   0  227.08   10.30
   1   5   0  219.38   12.10
   1   5   0  223.38   12.50
   1   5   0  223.38   12.50
  -1   5   0  227.48   13.50
   1   5   0  224.98   10.20
   1   5   0  235.88    9.90
  -1   5   0  225.78   10.10
  -1   5   0  206.68   13.50
   1   5   0  221.58   10.10
  -1   5   0  233.78   12.10
   1   5   0  202.48   13.00
   1   5   0  216.08   12.20
  -1   5   0  233.18   10.50
   1   5   0  236.38    9.80
  -1   5   0  210.98   13.70
   3  -5   0  165.28    9.50
  -3  -5   0  147.99    8.10
   3  -5   0  183.68   13.80
   3  -5   0  166.98   11.80
  -3  -5   0  162.98    9.90
  -3  -5   0  154.98    7.60
   3  -5   0  167.48    9.50
  -3  -5   0  158.38    8.50
   3  -5   0  177.58   13.80
   3  -5   0  168.58    8.00
   3  -5   0  166.68    9.10
   3   5   0  163.58   12.80
   3   5   0  153.68   13.00
   3   5   0  159.38   10.10
   3   5   0  158.08    9.30
   3   5   0  162.08    8.60
   3   5   0  152.48   13.10
   3   5   0  149.39   11.10
  -3   5   0  169.18   10.10
   3   5   0  162.48    8.80
  -3   5   0  178.78    9.90
  -3   5   0  162.58    9.40
   3   5   0  159.98    8.40
   3   5   0  167.38   10.70
  -3   5   0  163.28    9.00
  -3   5   0  158.28   14.10
  -3   5   0  172.08   14.00
   5  -5   0   24.90    7.30
  -5  -5   0   16.40    3.40
  -5  -5   0   23.90    4.00
   5  -5   0   11.60    3.70
   5  -5   0   23.60    4.00
   5  -5   0   15.10    7.90
  -5  -5   0   16.10    3.50
   5  -5   0   22.50    4.60
  -5  -5   0   19.90    3.50
  -5   5   0   18.70    3.80
   5   5   0   20.70    4.50
  -5   5   0   33.10    6.40
   5   5   0   19.90    3.90
   5   5   0   20.30    3.90
   5   5   0   13.50    5.70
  -5   5   0    9.50    7.70
   5   5   0   19.20    4.90
  -5   5   0   27.80    5.10
   5   5   0    6.90    3.50
   5   5   0   19.50    8.20
  -5   5   0   21.20    5.70
  -5   5   0   24.30    4.50
   5   5   0   17.80    3.30
   5   5   0   31.20   10.40
  -7  -5   0   97.29    8.60
   7  -5   0  123.79   19.90
   7  -5   0  105.29    7.60
   7  -5   0   98.19    7.90
   7  -5   0  104.29   19.30
   7  -5   0  102.49   11.30
  -7  -5   0   94.39    7.10
   7  -5   0   93.69    9.50
  -7  -5   0   86.19    7.90
  -7  -5   0   86.69    8.00
   7  -5   0   89.39    8.50
   7   5   0   95.79    9.50
   7   5   0   72.59   11.90
   7   5   0  104.29   18.60
   7   5   0  102.89   10.80
   7   5   0   83.19    7.70
  -7   5   0   96.59    9.70
  -7   5   0   98.89    9.80
   7   5   0   80.19    8.00
   7   5   0   97.49    8.40
  -7   5   0   95.09   10.60
  -7   5   0   92.59   18.60
  -7   5   0   83.19   17.80
  -7   5   0   98.19    9.30
   7   5   0   73.69   16.80
  -7   5   0  103.89    8.70
   7   5   0  104.39    8.50
   7   5   0  122.69   21.10
   0  -6   0 1588.64   59.09
   0   6   0 1579.14   59.89
   0   6   0 1546.45   60.69
   0   6   0 1419.86   61.19
   0   6   0 1531.75   60.09
  -2  -6   0   65.79    4.00
   2  -6   0   62.19    8.10
   2  -6   0   77.19    7.50
   2  -6   0   72.19    5.40
  -2  -6   0   63.09    3.90
  -2  -6   0   63.89    5.90
  -2  -6   0   59.99    6.60
   2  -6   0   61.69    4.50
   2  -6   0   58.09    6.80
   2  -6   0   66.39    5.80
   2  -6   0   67.99    3.60
  -2   6   0   70.99    5.60
  -2   6   0   76.79   10.20
   2   6   0   74.79    5.10
   2   6   0   70.99    8.50
   2   6   0   67.99    6.50
   2   6   0   67.89    6.50
   2   6   0   63.89    8.40
   2   6   0   70.49    4.60
   2   6   0   67.09    4.40
   2   6   0   63.39    6.30
  -2   6   0   71.59    5.10
  -2   6   0   80.99   11.20
   2   6   0   63.59    4.60
  -2   6   0   69.49    5.20
   2   6   0   59.79    6.30
   2   6   0   62.09    7.20
  -2   6   0   64.69    4.80
   4  -6   0    9.00    3.30
   4  -6   0   17.20    8.10
   4  -6   0   22.00    3.20
  -4  -6   0   20.00    3.20
   4  -6   0   17.70    3.60
   4  -6   0   18.40    3.70
   4  -6   0   20.70    9.50
  -4  -6   0   11.30    2.50
   4  -6   0   22.80    4.30
  -4  -6   0   12.90    2.60
   4   6   0   18.20    4.40
   4   6   0   18.10    5.60
   4   6   0   16.40    3.30
  -4   6   0   20.90    4.70
   4   6   0   17.00    3.60
   4   6   0   22.40    8.20
  -4   6   0   20.20    4.30
   4   6   0   11.10    7.20
   4   6   0   11.70    2.60
  -4   6   0   16.10    8.50
  -4   6   0    9.00    3.70
  -4   6   0   19.50    3.80
   4   6   0   17.90    3.40
  -4   6   0   18.60    4.00
  -6  -6   0   87.49    6.40
   6  -6   0  132.89   19.00
   6  -6   0  103.29   17.60
  -6  -6   0   86.99    7.20
  -6  -6   0   96.49    7.90
   6  -6   0   93.99    7.10
   6  -6   0  103.59    9.10
   6  -6   0   99.79   10.90
   6  -6   0   98.09    7.50
   6  -6   0   94.49    8.30
  -6   6   0  102.59   19.10
   6   6   0   94.39    7.60
  -6   6   0   89.29   16.60
   6   6   0   97.09    8.00
  -6   6   0   91.79    9.10
  -6   6   0  113.29   11.70
   6   6   0   85.79    9.40
   6   6   0  133.49   20.20
   6   6   0  113.39   10.90
  -6   6   0  123.59    9.70
   6   6   0   98.69    8.00
  -6   6   0  100.69    8.30
  -6   6   0  106.79    9.50
   6   6   0   77.89   15.00
   6   6   0  107.59   10.50
   6   6   0  107.59   18.90
   6   6   0   85.99   12.60
   1  -7   0  123.89    8.80
   1  -7   0  124.29    8.60
   1  -7   0  115.89   10.10
   1  -7   0  133.99   10.90
  -1  -7   0  112.59    8.70
  -1  -7   0  123.09   10.20
  -1   7   0   87.69    6.20
   1   7   0  121.29    8.90
  -1   7   0  122.09    6.80
  -1   7   0  111.89   10.10
   1   7   0  103.99    9.00
  -1   7   0  105.49   11.50
   1   7   0  107.69    6.90
   1   7   0  126.19    6.80
  -1   7   0  115.29    7.40
   1   7   0  132.79   10.90
   1   7   0  121.39    6.50
  -1   7   0  121.19    7.00
   1   7   0  110.29    6.40
  -1   7   0  112.09    9.90
  -3  -7   0   49.70    7.70
   3  -7   0   49.30    5.20
  -3  -7   0   39.00    3.10
   3  -7   0   41.50    7.60
  -3  -7   0   46.50    6.50
   3  -7   0   49.50    8.00
   3  -7   0   44.40    2.90
   3  -7   0   47.20    4.10
  -3  -7   0   40.40    3.10
   3  -7   0   53.79    9.30
   3   7   0   47.30    7.20
  -3   7   0   43.40    5.70
  -3   7   0   49.20    6.90
   3   7   0   36.80    4.10
   3   7   0   52.99   13.30
   3   7   0   36.60    3.80
   3   7   0   48.60    7.40
  -3   7   0   44.80    8.80
   3   7   0   43.30    8.80
  -3   7   0   46.00    4.40
  -3   7   0   49.00   10.30
   3   7   0   35.80    8.10
   3   7   0   47.40    4.10
  -3   7   0   41.80    4.20
   3   7   0   38.50    3.60
   5  -7   0    7.20    2.60
   5  -7   0    4.40    2.00
   5  -7   0   10.50    4.80
   5  -7   0    5.60   10.50
  -5  -7   0    5.50    2.00
   5  -7   0    4.00    1.80
   5  -7   0    6.20    1.80
  -5  -7   0    5.90    1.70
   5  -7   0    9.40    2.90
  -5   7   0    5.40    2.60
   5   7   0    5.10    2.80
  -5   7   0    6.00    3.80
   5   7   0    8.60    2.40
   5   7   0    4.60    3.60
   5   7   0   10.30    9.90
   5   7   0    6.50    2.20
   5   7   0    9.00    3.80
  -5   7   0    2.10    2.80
   5   7   0    3.80    1.90
  -5   7   0    5.90    2.50
   5   7   0    3.50    3.30
   5   7   0    7.50    2.70
  -5   7   0    5.30    2.30
  -5   7   0    2.90   11.40
   5   7   0   -2.00   10.40
  -5   7   0    3.30    2.00
   0  -8   0  188.28   12.10
   0  -8   0  167.08   13.10
   0   8   0  185.38    9.10
   0   8   0  171.88   11.20
   0   8   0  169.68    9.70
   0   8   0  178.28    9.10
   0   8   0  160.48   12.30
   0   8   0  181.98    9.10
   2  -8   0   75.49    7.30
   2  -8   0   66.29    8.20
   2  -8   0   73.29    6.90
  -2  -8   0   75.09    7.30
   2  -8   0   69.19   10.60
  -2  -8   0   82.69    9.80
   2   8   0   73.19    9.80
   2   8   0   65.39    7.40
  -2   8   0   80.39    5.60
  -2   8   0   63.29    5.40
   2   8   0   74.99    6.70
   2   8   0   66.09    6.90
   2   8   0   72.49    9.70
   2   8   0   69.69    5.40
  -2   8   0   71.69    6.20
  -2   8   0   74.79   10.90
  -2   8   0   79.39   11.90
   2   8   0   79.09    5.90
   2   8   0   57.39   14.80
   2   8   0   71.39    5.00
  -2   8   0   72.19    5.60
   4  -8   0   25.70   11.40
   4  -8   0    9.20    4.20
   4  -8   0   11.40    4.60
   4  -8   0   12.70    2.80
   4  -8   0   14.40    3.70
   4   8   0    9.40    3.40
   4   8   0   11.80    4.80
  -4   8   0   15.60    3.90
   4   8   0    9.40    2.30
  -4   8   0    2.60    3.00
  -4   8   0   11.50    2.90
   4   8   0   12.00    2.80
   4   8   0   20.20   10.30
  -4   8   0   14.40    3.30
   4   8   0   10.70    2.90
   4   8   0   21.00    7.40
  -4   8   0    6.80    2.70
  -4   8   0   15.30   11.90
   4   8   0   11.00    2.60
   1  -9   0    2.60    2.70
  -1  -9   0    3.10    2.90
  -1  -9   0    0.70    1.90
   1  -9   0    0.90    1.70
  -1   9   0    0.60    1.10
  -1   9   0    2.40    1.50
  -1   9   0   10.40    8.30
   1   9   0    2.60    6.60
  -1   9   0    1.20    1.20
   1   9   0    0.90    0.90
   1   9   0   -2.10    6.30
   1   9   0   -0.10    0.80
   1   9   0    0.90    0.90
  -1   9   0    0.70    0.90
   1   9   0    1.90    1.90
   3  -9   0   55.19    8.10
   3  -9   0   64.79    6.80
   3  -9   0   70.69   11.10
   8   0  -1  381.56   27.90
   8   0  -1  390.46   23.70
   8   0  -1  452.25   35.30
  -8   0   1  412.76   23.00
  -8   0   1  358.46   20.30
  -8   0   1  421.36   33.60
   8   0  -1  365.46   33.20
   8   0  -1  447.36   22.00
  -8   0   1  403.66   23.00
  -8   0   1  411.56   23.00
  -8   0   1  425.66   35.40
  -8   0   1  430.06   23.70
  -6   0   1    7.90    2.90
   6   0  -1   11.50    3.90
  -6   0   1   19.70    7.20
   6   0  -1    2.20    5.90
  -6   0   1    8.00    2.60
   6   0  -1    9.30    2.40
  -6   0   1   12.50    5.90
  -6   0   1    7.30    2.30
  -6   0   1    6.40    1.90
   6   0  -1   15.10    6.80
   6   0  -1    7.70    2.10
  -6   0   1    8.70    2.80
   6   0  -1    8.70    2.70
  -4   0   1    7.10    2.30
   4   0  -1    1.80    2.00
   4   0  -1    8.40    2.30
  -4   0   1    5.00    1.70
  -4   0   1    5.10    1.90
   4   0  -1    4.50    1.40
  -4   0   1    3.80    1.50
   4   0  -1    4.00    3.50
  -4   0   1    4.30    1.40
   4   0  -1    3.80    1.80
  -4   0   1    8.10    4.20
   4   0  -1    5.80    2.20
   2   0  -1 5628.14  202.28
   0   0   1   11.30    1.60
   0   0   1   12.50    1.00
   0   0  -1   11.30    0.90
   0   0   1   11.40    0.90
   0   0  -1   12.00    1.60
   0   0   1   11.80    0.80
   0   0  -1   13.00    0.90
   0   0  -1   11.50    1.30
   2   0   1 3111.09  115.29
  -2   0  -1 3168.28  115.39
  -4   0  -1   36.00    8.40
   4   0   1   26.40    3.10
  -4   0  -1   41.80    5.60
   4   0   1   24.30    3.50
   4   0   1   27.50    4.30
   4   0   1   30.20    4.30
  -4   0  -1   23.80    3.30
   4   0   1   18.00    5.20
  -4   0  -1   28.20    3.10
   4   0   1   16.50    5.20
  -4   0  -1   23.70    4.00
   4   0   1   27.60    4.40
  -4   0  -1   30.80    7.00
  -4   0  -1   31.20    3.40
   6   0   1   30.20    5.10
  -6   0  -1   31.60    5.10
  -6   0  -1   37.40    6.70
  -6   0  -1   22.20    8.30
   6   0   1   24.90    4.20
   6   0   1   25.70    8.70
  -6   0  -1   25.70    4.80
  -6   0  -1   33.00    5.40
   6   0   1   34.50    6.40
   6   0   1   27.50    8.80
  -6   0  -1   26.80    8.10
  -6   0  -1   22.40    4.00
   6   0   1   28.90    5.00
   6   0   1   26.00    5.60
   8   0   1  216.38   24.10
  -8   0  -1  216.38   16.20
  -8   0  -1  230.18   25.10
  -8   0  -1  230.88   15.90
   8   0   1  246.18   25.90
  -8   0  -1  198.98   14.80
  -8   0  -1  221.88   15.60
   8   0   1  246.68   17.10
   8   0   1  234.38   14.50
  -8   0  -1  212.98   13.40
   8   0   1  206.48   16.80
   8   0   1  215.18   11.30
   8   0   1  216.38   14.20
  -9  -1   1    2.50    2.40
  -9  -1   1    0.00    1.10
   9  -1  -1    0.80    3.60
  -9  -1   1    2.20    2.30
   9  -1  -1   21.00   16.70
  -9  -1   1    0.60    1.50
  -9  -1   1    0.00    2.70
  -9  -1   1    1.00   14.50
   9  -1  -1    3.10    2.60
   9  -1  -1    0.10    2.60
  -9  -1   1    1.60    2.60
   9  -1  -1    1.30    2.40
   9   1  -1    6.80    3.30
  -9   1   1    4.60    3.30
   9   1  -1    4.60    4.50
   9   1  -1    2.70    2.10
  -9   1   1   18.60   15.90
   9   1  -1    3.20    3.90
  -9   1   1    5.10    2.80
   9   1  -1    3.90    2.90
   9   1  -1    3.60    2.50
  -9   1   1    9.30    3.80
   9   1  -1   23.80   15.80
  -9   1   1    3.80    4.80
  -9   1   1    4.90    3.60
   7  -1  -1  216.18   21.20
   7  -1  -1  214.68   21.70
  -7  -1   1  216.98   20.80
  -7  -1   1  210.58   12.40
  -7  -1   1  208.58   13.70
  -7  -1   1  203.08   21.70
   7  -1  -1  186.28   12.90
  -7  -1   1  204.48   13.60
   7  -1  -1  217.08   15.00
   7  -1  -1  212.48   16.00
   7  -1  -1  215.78   12.90
   7   1  -1  236.18   22.50
  -7   1   1  200.28   21.80
  -7   1   1  215.48   14.20
  -7   1   1  200.78   14.10
  -7   1   1  202.28   20.40
   7   1  -1  170.28   29.30
   7   1  -1  243.98   15.50
  -7   1   1  201.38   14.20
  -7   1   1  208.18   14.00
   7   1  -1  200.78   12.60
   7   1  -1  206.38   15.70
  -7   1   1  186.38   12.20
  -5  -1   1   19.60    6.90
  -5  -1   1   18.70    6.40
   5  -1  -1   11.40    3.70
   5  -1  -1    8.70    2.60
  -5  -1   1   12.60    2.90
  -5  -1   1   14.90    3.10
  -5  -1   1    9.10    2.70
   5  -1  -1   12.60    5.00
   5  -1  -1   11.00    2.70
   5  -1  -1   19.40    6.80
  -5  -1   1   15.80    3.80
   5  -1  -1    8.60    2.10
  -5  -1   1   14.20    3.30
   5   1  -1   12.90    5.10
   5   1  -1    6.50    4.60
  -5   1   1   10.80    2.30
  -5   1   1   12.30    3.20
  -5   1   1    9.20    2.80
  -5   1   1   10.00    4.30
  -5   1   1   18.10    4.30
   5   1  -1   10.10    2.90
  -5   1   1    7.10    5.20
   5   1  -1   15.20    3.90
   5   1  -1   12.00    3.00
  -5   1   1   12.00    3.10
   5   1  -1   12.80    2.90
  -3  -1   1    3.50    1.40
  -3  -1   1    3.70    2.90
   3  -1  -1    1.60    0.80
   3  -1  -1    2.70    1.00
  -3  -1   1    3.30    1.30
   3  -1  -1    3.20    1.70
  -3  -1   1    1.40    1.30
  -3  -1   1    2.00    0.70
   3  -1  -1    2.20    2.90
  -3  -1   1    3.40    1.20
  -3  -1   1    1.70    0.90
   3  -1  -1    2.60    1.00
   3  -1  -1    1.50    1.60
  -3   1   1    8.30    2.30
  -3   1   1    3.60    1.40
  -3   1   1    3.40    2.80
   3   1  -1    3.30    2.60
   3   1  -1    5.80    1.90
   3   1  -1    2.50    1.00
   3   1  -1    3.30    1.10
   3   1  -1    3.70    2.00
  -3   1   1   19.00    5.20
  -3   1   1    1.90    1.20
  -3   1   1    3.10    1.30
   3   1  -1    3.10    1.40
  -3   1   1    2.50    0.90
  -1  -1   1 4537.85  161.08
   1  -1   1 2126.79   78.19
  -1  -1  -1 2197.38   79.89
  -1   1  -1 2138.79   78.09
   1   1   1 2136.19   79.49
  -3  -1  -1  526.55   22.60
   3  -1   1  560.44   23.60
  -3  -1  -1  544.65   22.60
   3  -1   1  505.85   25.70
  -3   1  -1  574.44   26.30
  -3   1  -1  552.04   23.30
  -3   1  -1  598.04   23.20
   3   1   1  539.95   29.00
   3   1   1  511.85   22.10
   3   1   1  537.75   23.10
  -3   1  -1  533.65   28.70
   3   1   1  570.44   26.50
  -5  -1  -1  392.46   18.40
   5  -1   1  416.56   27.50
   5  -1   1  368.76   23.80
   5  -1   1  375.86   17.70
   5  -1   1  397.06   20.00
  -5  -1  -1  386.06   27.00
  -5  -1  -1  369.46   16.30
  -5  -1  -1  336.27   19.80
  -5  -1  -1  376.96   17.20
  -5  -1  -1  364.16   18.40
  -5   1  -1  342.07   18.40
   5   1   1  377.76   16.10
   5   1   1  367.46   17.80
  -5   1  -1  383.56   17.70
  -5   1  -1  364.16   18.80
   5   1   1  384.16   18.10
  -5   1  -1  405.36   27.60
  -5   1  -1  371.06   18.70
  -5   1  -1  374.16   23.90
   5   1   1  381.06   19.50
   5   1   1  402.56   24.40
   5   1   1  382.96   19.80
  -5   1  -1  382.56   18.90
   5   1   1  419.76   27.70
  -7  -1  -1  242.88   15.10
  -7  -1  -1  238.78   13.10
  -7  -1  -1  239.88   15.40
  -7  -1  -1  274.27   16.50
   7  -1   1  224.38   23.40
   7  -1   1  269.47   14.90
   7  -1   1  289.17   24.70
  -7  -1  -1  251.97   14.10
   7  -1   1  231.28   17.30
   7  -1   1  239.58   15.00
  -7  -1  -1  259.77   18.40
   7  -1   1  261.57   15.10
   7  -1   1  268.57   17.20
   7   1   1  281.17   17.60
   7   1   1  266.67   15.20
  -7   1  -1  252.97   14.50
  -7   1  -1  251.57   16.10
  -7   1  -1  278.37   16.80
  -7   1  -1  254.47   25.00
  -7   1  -1  212.08   15.10
  -7   1  -1  261.77   15.90
   7   1   1  274.47   18.30
   7   1   1  240.58   24.10
   7   1   1  257.37   14.90
  -7   1  -1  312.37   25.20
   7   1   1  261.67   12.80
  -7   1  -1  297.17   17.10
   7   1   1  299.07   24.50
   7   1   1  237.78   14.80
  -9  -1  -1   26.90    6.00
  -9  -1  -1   24.90    5.70
   9  -1   1   20.90    6.80
   9  -1   1   22.20    5.30
   9  -1   1   34.90   13.80
   9  -1   1   25.10    6.10
  -9  -1  -1   21.80    4.50
   9  -1   1   32.50    4.20
  -9  -1  -1   40.80    8.30
   9  -1   1   40.40    7.40
   9  -1   1   36.80    7.10
  -9  -1  -1   30.30    7.30
   9   1   1   41.10    7.40
  -9   1  -1   30.50   18.70
   9   1   1   27.50    7.60
  -9   1  -1   38.00    8.40
   9   1   1   37.50   12.50
   9   1   1    6.80   16.10
  -9   1  -1   10.60    5.10
   9   1   1   30.90    6.50
   9   1   1   39.90    8.10
   9   1   1   30.10    7.80
   9   1   1   20.40   20.10
  -9   1  -1   27.30    5.60
   8  -2  -1  289.57   27.50
  -8  -2   1  269.27   27.20
  -8  -2   1  257.37   16.80
  -8  -2   1  231.88   16.30
  -8  -2   1  278.37   17.30
  -8  -2   1  280.07   26.60
  -8  -2   1  262.87   15.00
   8  -2  -1  288.87   16.40
   8  -2  -1  253.87   16.60
   8  -2  -1  278.57   28.40
   8  -2  -1  279.47   18.60
  -8  -2   1  305.47   17.80
   8   2  -1  287.87   16.30
  -8   2   1  271.17   17.80
   8   2  -1  275.57   29.00
   8   2  -1  266.77   19.80
   8   2  -1  256.77   16.30
   8   2  -1  291.47   18.80
  -8   2   1  261.57   15.90
   8   2  -1  253.87   16.20
   8   2  -1  239.58   25.20
  -8   2   1  252.07   17.80
  -8   2   1  246.48   26.90
  -8   2   1  275.57   28.80
  -6  -2   1   80.69    7.20
   6  -2  -1   81.19    7.20
   6  -2  -1   85.99    6.90
   6  -2  -1   84.09   13.70
   6  -2  -1   86.89    8.20
  -6  -2   1   83.69    7.40
  -6  -2   1   83.59    7.30
  -6  -2   1  138.99   19.60
  -6  -2   1   89.29    6.80
  -6  -2   1   65.39   13.00
   6  -2  -1   83.69   15.20
  -6   2   1   86.19    8.50
  -6   2   1   85.29    8.00
   6   2  -1   98.79    7.20
  -6   2   1   71.29   12.90
  -6   2   1   82.29    7.70
   6   2  -1   84.79   13.60
   6   2  -1   55.69   11.70
   6   2  -1   85.99    6.30
  -6   2   1   81.29    7.60
  -6   2   1   80.69    6.70
  -6   2   1   71.09   13.60
   6   2  -1   82.89    8.70
  -4  -2   1  958.60   39.10
  -4  -2   1  990.50   43.70
   4  -2  -1 1007.40   45.30
   4  -2  -1  996.00   47.60
   4   2  -1 1002.60   44.20
  -4   2   1  976.80   41.60
   4   2  -1 1017.80   47.30
  -4   2   1 1031.80   49.10
  -4   2   1 1022.80   45.70
   2  -2  -1  494.25   23.40
   2  -2  -1  528.95   20.80
  -2  -2   1  498.95   23.70
  -2  -2   1  503.05   21.90
   2  -2  -1  520.15   21.10
  -2   2   1  540.35   24.30
   2   2  -1  519.65   23.70
   2   2  -1  513.55   20.30
   2   2  -1  503.45   22.10
  -2   2   1  480.55   25.10
   2   2  -1  517.25   20.90
   0  -2  -1   68.29    4.50
   0  -2   1   73.69    4.90
   0  -2   1   77.29    4.50
   0  -2  -1   70.19    5.30
   0  -2  -1   74.99    4.00
   0  -2  -1   74.19    3.90
   0  -2  -1   67.29    5.20
   0  -2  -1   74.79    3.90
   0  -2  -1   69.39    4.30
   0  -2   1   77.89    4.00
   0   2   1   75.49    4.10
   0   2   1   79.59    5.70
   0   2   1   74.19    4.40
   0   2   1   77.59    4.80
   0   2  -1   74.69    4.00
   0   2   1   73.29    3.70
   0   2   1   80.49    5.50
   0   2   1   77.89    4.00
  -2  -2  -1  288.37   12.20
  -2  -2  -1  300.67   12.90
  -2  -2  -1  294.97   12.60
   2  -2   1  291.87   12.60
  -2  -2  -1  308.77   12.90
   2  -2   1  270.17   16.10
   2  -2   1  294.47   15.20
   2  -2   1  302.27   13.10
  -2  -2  -1  273.27   12.70
  -2   2  -1  306.37   12.40
  -2   2  -1  287.67   13.60
   2   2   1  293.27   12.70
  -2   2  -1  303.97   14.60
   2   2   1  320.17   15.60
   2   2   1  286.97   12.70
  -2   2  -1  320.77   15.60
  -2   2  -1  324.37   13.30
  -2   2  -1  300.07   12.80
   2   2   1  288.27   12.50
   2   2   1  264.37   16.00
   2   2   1  297.27   13.20
   2   2   1  313.67   13.40
   2   2   1  279.97   13.00
  -2   2  -1  303.67   17.00
  -4  -2  -1  763.92   31.00
  -4  -2  -1  781.62   31.10
  -4  -2  -1  771.42   29.90
   4  -2   1  761.92   30.20
   4  -2   1  803.82   39.80
   4  -2   1  762.22   30.90
   4  -2   1  730.43   35.90
   4  -2   1  765.82   32.00
   4   2   1  717.73   34.80
  -4   2  -1  768.92   31.70
  -4   2  -1  755.02   32.10
  -4   2  -1  750.32   32.80
   4   2   1  747.33   31.80
   4   2   1  747.63   29.60
   4   2   1  767.22   36.20
   4   2   1  760.72   30.90
  -4   2  -1  740.63   35.90
  -4   2  -1  733.33   39.40
   4   2   1  721.93   38.00
  -4   2  -1  752.62   31.40
   4   2   1  732.63   30.80
   4   2   1  761.82   40.00
   4   2   1  742.43   30.50
   6  -2   1   65.29    9.50
   6  -2   1   62.69    6.90
   6  -2   1   69.49   14.10
  -6  -2  -1   55.69    6.10
   6  -2   1   62.29   12.10
  -6  -2  -1   60.59    3.60
   6  -2   1   60.79    5.60
  -6  -2  -1   61.89    6.20
   6   2   1   59.29    5.80
   6   2   1   57.49    5.70
  -6   2  -1   61.49   12.10
   6   2   1   63.59    6.10
  -6   2  -1   59.09    6.40
   6   2   1   61.39   13.10
  -6   2  -1   45.20   11.20
   6   2   1   32.10   12.80
  -6   2  -1   60.79    6.50
  -6   2  -1   56.29    7.90
  -6   2  -1   60.89    5.70
  -6   2  -1   64.89    6.70
   6   2   1   49.30    7.70
   6   2   1   70.09   13.10
   6   2   1   60.19    6.80
   6   2   1   54.29    4.70
  -8  -2  -1  120.49   10.60
   8  -2   1  106.09   21.00
  -8  -2  -1  119.49   12.10
  -8  -2  -1  106.19    8.60
   8  -2   1  128.99   11.70
  -8  -2  -1  106.19    9.80
   8  -2   1  100.89   11.50
   8  -2   1  100.79    9.50
   8  -2   1  122.19   23.20
   8  -2   1  122.19    9.70
   8  -2   1  115.29    9.90
  -8  -2  -1  105.69    9.70
  -8   2  -1  130.89   20.90
   8   2   1  104.49   20.20
   8   2   1   77.19   14.70
   8   2   1  108.89    9.30
   8   2   1  106.99   11.60
   8   2   1  110.29   11.00
   8   2   1  120.69    9.70
   8   2   1   80.19   18.10
   8   2   1   96.39    9.20
  -8   2  -1  114.29   10.70
   8   2   1   77.69   20.40
  -8   2  -1  113.59   10.70
  -8   2  -1   96.39   10.00
   9  -3  -1    0.10    1.30
  -9  -3   1    1.50    2.30
  -9  -3   1    0.20    2.50
  -9  -3   1    0.20    1.70
   9  -3  -1    2.70    4.20
   9  -3  -1    0.40    1.60
  -9  -3   1    1.50    1.90
  -9  -3   1   -0.20    1.20
   9  -3  -1    6.50   21.30
   9   3  -1  -17.50   17.40
   9   3  -1    0.30    2.30
  -9   3   1    0.90    2.90
  -9   3   1    0.60    2.10
   9   3  -1   -5.20   20.40
   9   3  -1   -0.40    1.10
  -9   3   1   -6.70   18.00
   9   3  -1    0.10    0.90
   9   3  -1   -0.20    1.30
   9   3  -1    2.40    2.40
  -9   3   1    1.50    1.80
   9   3  -1    1.60    2.10
  -9   3   1    1.10    2.10
   9   3  -1    1.70    3.00
  -9   3   1    1.50    1.60
   7  -3  -1   33.70    5.90
  -7  -3   1   38.10    6.00
  -7  -3   1   46.30    6.90
   7  -3  -1   34.90   11.80
  -7  -3   1   40.90    3.00
  -7  -3   1   40.70   11.50
   7  -3  -1   42.50   11.00
  -7  -3   1   43.80    7.20
  -7  -3   1   38.80    5.20
  -7  -3   1   41.20    3.00
   7  -3  -1   44.90    6.60
   7   3  -1   43.70    6.10
   7   3  -1   40.00    6.30
  -7   3   1   31.50    5.00
   7   3  -1   41.90    7.70
  -7   3   1   52.09   14.40
  -7   3   1   33.80    9.80
   7   3  -1   33.30    5.40
   7   3  -1   46.60   13.00
  -7   3   1   40.80    7.70
   7   3  -1   43.60    6.90
  -7   3   1   43.50    7.90
   7   3  -1   50.29    9.10
   7   3  -1   32.70    9.60
  -7   3   1   45.40    7.10
  -7   3   1   31.50    5.80
   5  -3  -1  644.54   34.90
   5  -3  -1  597.54   31.40
   5  -3  -1  648.54   27.20
  -5  -3   1  643.04   26.10
  -5  -3   1  649.64   24.60
  -5  -3   1  620.74   27.50
   5  -3  -1  638.94   28.20
  -5  -3   1  611.54   27.40
  -5  -3   1  619.64   27.40
  -5  -3   1  654.43   37.10
  -5  -3   1  665.43   28.40
   5  -3  -1  658.23   37.70
   5   3  -1  642.14   33.50
   5   3  -1  617.24   27.30
  -5   3   1  700.03   36.20
  -5   3   1  640.94   28.70
  -5   3   1  550.44   38.50
   5   3  -1  635.34   26.90
  -5   3   1  652.63   27.50
  -5   3   1  632.84   30.60
  -5   3   1  668.03   29.10
   5   3  -1  666.83   29.00
   5   3  -1  634.44   36.20
   5   3  -1  634.54   29.80
   5   3  -1  605.44   26.80
  -5   3   1  666.93   29.70
   3  -3  -1 1123.59   41.40
   3  -3  -1 1124.79   46.20
   3  -3  -1 1052.59   47.70
   3   3  -1  972.40   41.30
   3   3  -1 1059.99   46.20
  -3   3   1 1061.09   46.10
  -3   3   1 1040.80   43.60
   3   3  -1 1013.00   43.50
  -3   3   1 1075.99   48.80
   1  -3  -1  622.84   26.80
   1  -3  -1  617.54   27.70
   1  -3  -1  621.34   24.10
  -1   3   1  629.04   27.10
   1   3  -1  604.34   24.50
  -1   3   1  604.64   28.20
  -1   3   1  599.14   26.00
   1   3  -1  631.44   23.80
   1   3  -1  623.94   25.30
   1   3  -1  626.14   24.90
   1  -3   1  435.56   20.10
   1  -3   1  418.76   18.90
  -1  -3  -1  443.26   20.70
  -1  -3  -1  433.46   17.00
   1  -3   1  415.16   18.70
  -1  -3  -1  438.86   20.00
   1  -3   1  437.56   18.10
  -1   3  -1  428.76   19.40
   1   3   1  425.86   18.80
  -1   3  -1  419.36   19.70
  -1   3  -1  437.06   19.10
  -1   3  -1  434.26   18.50
   1   3   1  439.26   20.10
   1   3   1  457.45   20.40
   1   3   1  432.46   17.80
   1   3   1  420.56   18.10
   3  -3   1   63.19    5.00
   3  -3   1   61.79    4.10
   3  -3   1   64.39    5.80
  -3  -3  -1   66.19    4.80
  -3  -3  -1   56.39    4.10
  -3  -3  -1   64.09    4.70
   3  -3   1   64.99    9.20
   3  -3   1   59.69    8.00
   3  -3   1   67.89    4.80
   3   3   1   60.59    4.70
  -3   3  -1   58.59    8.90
  -3   3  -1   66.89    8.70
   3   3   1   67.49    4.80
   3   3   1   65.19    5.20
   3   3   1   57.99    5.10
   3   3   1   86.69   12.20
  -3   3  -1   70.19    6.60
   3   3   1   72.99    7.10
  -3   3  -1   66.29    5.00
   3   3   1   69.59    8.90
  -3   3  -1   62.89    5.10
   3   3   1   62.89    9.40
  -3   3  -1   71.99    4.70
   3   3   1   67.59    4.70
  -5  -3  -1 1204.08   47.50
   5  -3   1 1152.08   57.89
  -5  -3  -1 1243.18   48.00
   5  -3   1 1217.18   49.00
   5  -3   1 1199.48   54.99
  -5  -3  -1 1179.78   47.80
  -5  -3  -1 1181.28   46.00
   5   3   1 1199.88   59.39
   5   3   1 1159.58   46.30
   5   3   1 1128.29   54.09
  -5   3  -1 1187.88   49.40
   5   3   1 1198.18   57.19
   5   3   1 1193.68   53.19
   5   3   1 1201.78   47.50
   5   3   1 1154.38   49.40
  -5   3  -1 1196.48   48.60
  -5   3  -1 1031.90   49.99
  -5   3  -1 1207.38   46.80
  -5   3  -1 1177.08   54.29
   5   3   1 1212.48   47.10
  -5   3  -1 1301.47   60.89
  -5   3  -1 1285.17   49.00
   7  -3   1   28.30    9.70
  -7  -3  -1   31.90    8.90
   7  -3   1   31.10    5.20
  -7  -3  -1   31.40    5.40
   7  -3   1    7.30   13.90
  -7  -3  -1   43.60    7.70
  -7  -3  -1   27.50    4.30
   7  -3   1   37.20    6.20
   7  -3   1   43.10    8.00
  -7  -3  -1   21.90    5.20
  -7   3  -1   39.60    6.90
   7   3   1   32.30    5.90
   7   3   1   27.90    5.10
   7   3   1   30.20    6.30
   7   3   1   33.10   12.90
   7   3   1   36.20    5.70
   7   3   1   34.60    7.00
  -7   3  -1   22.40    4.60
   7   3   1   44.80    8.40
  -7   3  -1   31.40   12.50
  -7   3  -1   29.10    5.10
  -7   3  -1   37.00    7.00
  -7   3  -1   31.60    6.20
   7   3   1   24.90   14.10
   9  -3   1    6.30    3.00
  -9  -3  -1    9.50    4.00
  -9  -3  -1   10.80    7.00
   9  -3   1   17.40   22.30
   9  -3   1   25.20   11.10
   9  -3   1   11.60    4.70
   9  -3   1   13.10    4.30
  -9  -3  -1   10.30    4.00
   9  -3   1    9.40    4.70
   9   3   1   11.30    5.00
  -9   3  -1   13.30    4.60
   9   3   1    5.10    3.40
   9   3   1   20.80   11.10
   9   3   1   13.10    4.30
   9   3   1    8.10    4.80
   9   3   1   21.40   24.80
  -9   3  -1   11.70    3.70
  -9   3  -1   16.40    8.50
  -9   3  -1   -5.20   18.60
  -9   3  -1    3.30    3.00
   9   3   1    6.60    3.10
   9   3   1   22.70   20.10
   9   3   1    6.90    3.00
  -9   3  -1    9.70    4.80
  -9   3  -1   13.00    4.00
  -8  -4   1   98.89    9.20
   8  -4  -1   84.69    9.10
  -8  -4   1  100.69    9.90
   8  -4  -1   90.59   17.90
   8  -4  -1  109.89   10.90
  -8  -4   1  102.79    9.30
   8  -4  -1  121.99    9.50
  -8  -4   1   80.49    7.30
   8  -4  -1  109.09   21.70
   8   4  -1  138.49   25.60
   8   4  -1   91.79   14.10
   8   4  -1  100.99   10.50
   8   4  -1   97.69    9.10
   8   4  -1   94.59    8.70
  -8   4   1   96.69    9.30
  -8   4   1  120.99   21.10
  -8   4   1  116.39   10.70
   8   4  -1   80.89   19.00
   8   4  -1  103.99    9.30
  -8   4   1  102.79   20.20
  -8   4   1  127.99   18.00
  -8   4   1  112.29   10.80
   8   4  -1   90.79   17.50
  -8   4   1   99.89   20.10
  -6  -4   1   73.99    6.80
  -6  -4   1   66.29    6.60
   6  -4  -1   67.19    7.40
   6  -4  -1   81.69    6.60
   6  -4  -1   81.69   15.50
   6  -4  -1   74.09   13.70
   6   4  -1   77.59    6.50
   6   4  -1   88.19    9.00
  -6   4   1   70.89    7.00
  -6   4   1   66.39   10.20
  -6   4   1   80.09    7.70
   6   4  -1   83.49    6.90
   6   4  -1   75.09   13.90
  -6   4   1   92.29    8.30
  -6   4   1   90.39   15.10
   6   4  -1   68.99   14.90
   6   4  -1   65.69   12.20
  -6   4   1   74.29    7.80
   6   4  -1   82.29    7.80
  -6   4   1   65.59   14.40
   6   4  -1   77.69    6.70
  -4  -4   1  626.14   26.60
   4  -4  -1  650.13   27.40
  -4  -4   1  616.24   25.10
  -4  -4   1  638.24   26.20
  -4  -4   1  641.84   25.00
   4  -4  -1  653.33   30.90
   4  -4  -1  656.13   26.60
   4  -4  -1  621.34   27.60
   4  -4  -1  664.13   35.90
   4  -4  -1  646.44   28.60
  -4  -4   1  664.13   26.40
  -4   4   1  691.13   34.80
   4   4  -1  635.84   26.80
  -4   4   1  656.73   27.20
   4   4  -1  606.14   27.30
   4   4  -1  656.83   29.20
   4   4  -1  661.03   30.60
   4   4  -1  676.13   34.00
  -4   4   1  633.94   30.90
   4   4  -1  664.63   32.10
   4   4  -1  668.83   26.50
  -4   4   1  654.13   29.30
   4   4  -1  601.54   29.90
  -4   4   1  700.63   28.50
   4   4  -1  618.24   27.60
  -4   4   1  638.94   36.80
  -4   4   1  692.53   28.70
   2  -4  -1  294.67   12.50
   2  -4  -1  293.17   13.70
   2  -4  -1  291.57   13.40
   2  -4  -1  282.17   13.30
   2  -4  -1  307.37   16.90
  -2  -4   1  301.97   14.70
  -2  -4   1  286.87   11.60
   2  -4  -1  304.47   15.90
  -2  -4   1  282.27   11.80
   2  -4  -1  276.37   13.90
   2  -4  -1  285.87   17.60
  -2  -4   1  301.97   13.90
  -2   4   1  274.67   18.10
   2   4  -1  286.27   15.40
   2   4  -1  313.37   12.80
  -2   4   1  310.57   14.40
   2   4  -1  303.37   14.60
   2   4  -1  295.97   14.30
  -2   4   1  303.57   13.20
  -2   4   1  305.87   13.90
  -2   4   1  307.47   13.90
   2   4  -1  279.77   12.10
   2   4  -1  278.67   14.90
   2   4  -1  311.97   12.30
   2   4  -1  287.27   14.00
   2   4  -1  277.17   14.80
   2   4  -1  284.97   12.60
   2   4  -1  294.17   14.00
  -2   4   1  268.07   17.00
   2   4  -1  279.47   13.40
   0  -4  -1   12.00    3.70
   0  -4  -1   13.50    2.00
   0  -4  -1   14.80    1.90
   0  -4  -1   13.30    2.90
   0  -4   1   14.10    1.40
   0  -4  -1   13.60    2.10
   0  -4  -1   10.50    2.70
   0  -4  -1   12.10    1.90
   0  -4   1   17.30    3.40
   0  -4   1    6.50    1.60
   0  -4  -1   10.50    2.30
   0   4  -1   10.80    1.10
   0   4  -1   15.60    2.20
   0   4  -1    9.50    2.40
   0   4   1   13.30    3.20
   0   4   1   14.80    3.30
   0   4   1   13.80    2.00
   0   4  -1   12.50    1.10
   0   4  -1   14.10    3.20
   0   4   1   16.10    2.80
   0   4  -1   13.30    2.30
   0   4  -1   13.60    2.40
   0   4   1   14.10    2.10
   0   4   1   13.90    3.30
   0   4  -1   11.70    1.20
   0   4  -1   12.20    1.10
   0   4   1   15.50    2.30
   0   4   1   18.10    2.80
   0   4   1   15.70    3.80
   2  -4   1  271.67   16.70
   2  -4   1  298.77   11.70
  -2  -4  -1  290.47   12.90
   2  -4   1  321.67   15.80
  -2  -4  -1  291.57   14.00
  -2  -4  -1  307.17   14.90
   2  -4   1  301.57   13.00
  -2  -4  -1  290.27   12.50
   2  -4   1  252.77   12.90
  -2  -4  -1  288.97   13.10
   2  -4   1  308.07   16.80
  -2   4  -1  291.67   12.50
  -2   4  -1  319.87   16.30
  -2   4  -1  290.07   16.50
   2   4   1  299.87   12.90
   2   4   1  290.47   13.30
   2   4   1  282.77   15.00
   2   4   1  296.37   12.80
   2   4   1  308.67   17.20
  -2   4  -1  300.27   17.40
   2   4   1  278.67   14.20
   2   4   1  302.87   14.60
  -2   4  -1  292.77   13.50
  -2   4  -1  294.27   13.00
  -2   4  -1  295.17   13.20
   2   4   1  300.27   16.50
   2   4   1  286.27   13.50
   4  -4   1  567.04   24.30
   4  -4   1  537.55   26.00
   4  -4   1  519.45   28.50
   4  -4   1  533.25   23.10
  -4  -4  -1  533.35   23.50
   4  -4   1  534.75   22.00
   4  -4   1  565.04   31.10
  -4  -4  -1  515.15   22.90
  -4  -4  -1  513.45   21.90
   4   4   1  530.65   32.00
   4   4   1  525.25   22.70
  -4   4  -1  527.15   28.80
  -4   4  -1  497.65   25.40
   4   4   1  544.75   30.30
   4   4   1  561.14   25.30
  -4   4  -1  574.34   24.40
  -4   4  -1  507.85   31.30
   4   4   1  514.35   23.40
  -4   4  -1  549.15   23.90
   4   4   1  533.45   28.20
   4   4   1  489.65   28.20
   4   4   1  516.15   23.10
   4   4   1  543.05   22.90
  -4   4  -1  529.75   24.20
   6  -4   1   49.40   12.20
   6  -4   1   41.70    6.60
   6  -4   1   50.39    4.30
   6  -4   1   58.49   13.10
   6  -4   1   50.79    6.50
  -6  -4  -1   47.90    5.60
  -6   4  -1   40.60    7.10
   6   4   1   44.30   11.20
  -6   4  -1   43.20   11.60
   6   4   1   41.30    6.20
  -6   4  -1   48.40    5.20
   6   4   1   60.79   12.50
   6   4   1   58.09    8.80
   6   4   1   60.79    7.60
   6   4   1   51.59    8.10
   6   4   1   45.30    7.20
  -6   4  -1   53.89    8.30
  -6   4  -1   47.60    7.40
   6   4   1   54.19   14.20
  -6   4  -1   46.80    7.40
   8  -4   1   50.79    9.10
   8  -4   1   48.80    7.20
   8  -4   1   38.40    6.40
  -8  -4  -1   47.20    8.50
   8  -4   1   57.69    7.60
  -8  -4  -1   36.70    5.80
   8  -4   1   45.90    4.30
   8  -4   1   38.90   18.80
  -8  -4  -1   41.90    7.10
   8  -4   1   40.90   12.20
  -8  -4  -1   54.29    8.30
   8   4   1   51.69    9.50
   8   4   1   32.00    5.70
   8   4   1   25.00   16.50
   8   4   1   35.40   18.90
   8   4   1   59.29   15.90
  -8   4  -1   30.90   11.50
   8   4   1   51.39   11.10
  -8   4  -1   52.19    9.20
   8   4   1   36.60    6.40
  -8   4  -1   54.79    9.70
  -8   4  -1   54.79   10.10
   8   4   1   43.50    7.10
   8   4   1   46.30    6.80
  -8   4  -1   49.20    8.20
   8   4   1   32.50    6.40
  -8   4  -1   41.60    6.80
  -8   4  -1   53.29   18.60
   7  -5  -1   54.49   12.50
   7  -5  -1   52.09    8.20
  -7  -5   1   66.09    6.50
  -7  -5   1   61.79    5.50
   7  -5  -1   67.19   17.00
  -7  -5   1   61.89    6.40
   7  -5  -1   70.79    8.00
   7  -5  -1   63.39    6.20
  -7  -5   1   75.39    7.10
   7  -5  -1   70.29    6.50
   7  -5  -1   81.79   20.60
   7   5  -1   66.59    6.60
  -7   5   1   72.59    7.90
  -7   5   1   73.99    7.30
   7   5  -1   62.29   15.50
  -7   5   1   70.19   16.10
   7   5  -1   73.89   12.30
  -7   5   1   78.79   17.70
   7   5  -1   64.99    9.50
  -7   5   1   79.49   11.70
   7   5  -1   34.80   16.90
  -7   5   1   68.09   10.10
   7   5  -1   48.00    7.20
   7   5  -1   57.09    6.30
   7   5  -1   54.19    9.30
   7   5  -1   71.19    6.80
  -7   5   1   54.09    9.80
  -5  -5   1   86.29    6.30
   5  -5  -1   44.30   18.80
   5  -5  -1   93.59    7.30
  -5  -5   1   87.19    7.30
   5  -5  -1   96.89    8.20
  -5  -5   1  100.29    7.00
   5  -5  -1  105.69   10.30
   5  -5  -1   92.09   14.70
   5  -5  -1   96.59    6.70
  -5   5   1   87.79    9.50
   5   5  -1   96.99    7.90
   5   5  -1   68.89    6.90
   5   5  -1   97.49    6.90
   5   5  -1   91.79    6.80
   5   5  -1   82.59   12.50
   5   5  -1   86.69   13.30
   5   5  -1   93.19    7.70
   5   5  -1   87.19   16.50
   5   5  -1   98.89    9.20
  -5   5   1   96.09    8.00
  -5   5   1   66.69   12.20
  -5   5   1   98.09    8.70
  -5   5   1   94.89    7.40
  -5   5   1  108.29    8.60
   3  -5  -1    3.70    4.30
  -3  -5   1    0.30    0.50
  -3  -5   1    0.80    0.70
   3  -5  -1    1.40    0.90
   3  -5  -1    1.80    1.30
   3  -5  -1    1.10    1.40
   3  -5  -1    0.70    1.50
   3  -5  -1    1.70    1.10
   3  -5  -1    2.50    1.40
  -3   5   1    1.80    1.30
   3   5  -1    1.30    0.90
  -3   5   1   -0.80    4.80
   3   5  -1    1.60    1.90
   3   5  -1    1.30    1.20
   3   5  -1    2.70    1.70
  -3   5   1    3.40    1.70
   3   5  -1    4.80    4.10
  -3   5   1    0.10    0.80
  -3   5   1    0.10    0.90
   3   5  -1    2.60    1.10
  -3   5   1    1.40    1.20
   3   5  -1    1.50    1.40
   3   5  -1    1.00    1.00
   3   5  -1    2.90    1.20
   3   5  -1   -2.60    4.50
   3   5  -1    2.60    1.20
   1  -5  -1  784.72   31.40
   1  -5  -1  757.72   29.20
   1  -5  -1  734.03   33.40
   1  -5  -1  767.32   33.60
   1  -5  -1  748.53   29.50
  -1   5   1  763.22   35.70
  -1   5   1  697.83   33.30
  -1   5   1  770.12   33.90
   1   5  -1  760.72   29.30
   1   5  -1  694.83   32.40
   1   5  -1  752.32   31.80
   1   5  -1  761.82   29.10
  -1   5   1  766.62   35.40
  -1   5   1  746.73   30.40
   1   5  -1  744.13   33.50
   1   5  -1  777.52   29.80
   1  -5   1  419.56   17.30
  -1  -5  -1  397.36   16.00
  -1  -5  -1  384.56   16.40
  -1  -5  -1  395.06   19.40
  -1  -5  -1  384.76   16.10
  -1  -5  -1  422.06   20.00
  -1  -5  -1  354.16   20.70
   1  -5   1  400.46   17.80
  -1  -5  -1  410.86   16.70
   1  -5   1  390.16   19.50
   1  -5   1  395.36   17.80
  -1  -5  -1  413.16   18.60
   1   5   1  371.46   20.00
  -1   5  -1  390.16   17.70
  -1   5  -1  402.16   20.80
  -1   5  -1  403.16   19.60
  -1   5  -1  401.56   15.90
  -1   5  -1  370.76   20.00
   1   5   1  395.76   16.40
   1   5   1  369.86   17.60
   1   5   1  420.36   16.70
   1   5   1  398.86   20.80
   1   5   1  400.36   17.20
   1   5   1  404.66   18.90
  -1   5  -1  401.86   18.30
   1   5   1  379.06   18.50
  -1   5  -1  410.16   18.60
   1   5   1  451.35   27.90
  -1   5  -1  399.26   15.90
  -1   5  -1  413.06   16.40
   3  -5   1  102.39    6.80
   3  -5   1  104.39    6.50
  -3  -5  -1  102.39    6.10
   3  -5   1  106.29    6.00
  -3  -5  -1  114.59    8.60
   3  -5   1  110.39    5.70
   3  -5   1  101.69   10.30
   3  -5   1   99.89   10.00
   3  -5   1   99.29    8.60
   3  -5   1  120.09    7.10
  -3  -5  -1  107.49    6.60
  -3  -5  -1  108.19    7.70
  -3   5  -1   98.79   10.60
  -3   5  -1  111.79    7.30
  -3   5  -1  109.69    7.10
   3   5   1  105.09    7.90
   3   5   1  115.59   12.10
   3   5   1   92.39   11.40
   3   5   1  113.19    7.50
   3   5   1  107.39    7.30
  -3   5  -1  115.39    6.80
   3   5   1  121.09   10.20
   3   5   1  104.69    8.30
   3   5   1  110.49   11.90
   3   5   1  109.19    7.10
   3   5   1  114.09    6.80
   3   5   1  103.59    5.40
  -3   5  -1  120.79    7.80
   5  -5   1  173.38   17.30
   5  -5   1  181.78   11.80
   5  -5   1  185.98   17.40
   5  -5   1  174.58   13.30
  -5  -5  -1  175.98   11.10
   5  -5   1  192.58   10.10
   5  -5   1  179.18    9.90
  -5   5  -1  179.18   12.00
  -5   5  -1  179.98   10.70
   5   5   1  180.08   10.60
   5   5   1  162.78   17.30
  -5   5  -1  168.58   11.70
   5   5   1  174.58   11.90
   5   5   1  174.38   17.50
  -5   5  -1  197.38   12.00
   5   5   1  178.68   10.80
  -5   5  -1  176.68   13.40
  -5   5  -1  172.58   17.70
   5   5   1  168.48   20.00
   5   5   1  165.18   12.70
   5   5   1  179.58   11.10
   7  -5   1   77.79   13.00
  -7  -5  -1   66.79    7.00
   7  -5   1   64.09    9.80
   7  -5   1   43.20   11.50
  -7  -5  -1   48.40    8.00
  -7  -5  -1   63.09    9.20
   7  -5   1   60.29    5.00
   7  -5   1   60.69    5.90
   7  -5   1   59.09   10.20
  -7  -5  -1   58.49    6.70
   7  -5   1   57.29    6.60
   7   5   1   40.80   14.00
  -7   5  -1   38.10    6.90
  -7   5  -1   51.29    8.00
   7   5   1   72.79   12.80
   7   5   1   51.59    7.00
   7   5   1   67.19   10.60
   7   5   1   47.30   12.50
   7   5   1   48.40    7.00
  -7   5  -1   70.99   16.50
   7   5   1   48.10    7.00
   7   5   1   58.09    6.80
  -7   5  -1   73.19   10.50
  -7   5  -1   56.99   15.10
  -7   5  -1   51.59    9.20
   7   5   1   34.70    6.40
   7   5   1   35.40   17.10
  -7   5  -1   77.49    8.10
  -6  -6   1    6.20    1.60
   6  -6  -1    2.50    2.20
   6  -6  -1    6.70    2.30
   6  -6  -1    3.90    2.20
   6  -6  -1   16.20   12.20
   6  -6  -1    4.70    3.80
  -6  -6   1    6.30    2.20
  -6  -6   1    6.30    2.10
   6   6  -1    6.30    2.30
   6   6  -1    2.90    2.50
  -6   6   1    6.20    2.80
  -6   6   1    3.70    4.60
   6   6  -1   12.80   10.70
   6   6  -1    2.60    2.50
  -6   6   1    5.10    2.50
   6   6  -1   11.10   12.70
  -6   6   1    5.40   11.60
  -6   6   1    9.10    3.50
  -6   6   1    2.60    1.90
  -6   6   1    2.30    2.70
   6   6  -1    7.30    2.60
   6   6  -1    0.50    2.10
   6   6  -1    4.60    2.60
   4  -6  -1   39.80    7.70
   4  -6  -1   30.70    4.90
   4  -6  -1   41.00    6.00
   4  -6  -1   27.20    7.80
   4  -6  -1   32.80    9.40
  -4  -6   1   27.30    2.70
   4  -6  -1   29.60    3.80
   4   6  -1   33.40    3.40
   4   6  -1   37.10    6.30
  -4   6   1   34.60   10.00
  -4   6   1   38.00    6.00
   4   6  -1   31.70    7.10
  -4   6   1   38.40    5.50
   4   6  -1   39.20    8.50
   4   6  -1   27.40    4.40
   4   6  -1   28.80    8.30
   4   6  -1   29.00    4.10
   4   6  -1   30.30    3.40
  -4   6   1   26.80    4.50
   4   6  -1   31.30    7.80
  -4   6   1   45.40    7.20
   2  -6  -1  506.65   25.90
   2  -6  -1  479.55   22.70
   2  -6  -1  523.45   21.20
   2  -6  -1  499.25   26.30
   2  -6  -1  499.05   25.40
   2  -6  -1  487.05   21.20
  -2  -6   1  528.05   23.00
   2   6  -1  481.05   20.20
   2   6  -1  495.05   22.00
   2   6  -1  430.16   22.10
  -2   6   1  497.45   27.40
  -2   6   1  481.85   21.50
   2   6  -1  511.45   23.40
   2   6  -1  522.15   22.50
  -2   6   1  492.45   22.50
  -2   6   1  497.35   21.20
   2   6  -1  498.05   19.60
   2   6  -1  513.45   22.70
   2   6  -1  492.35   21.40
   2   6  -1  484.25   19.70
   2   6  -1  488.15   23.30
  -2   6   1  482.95   21.30
   0  -6  -1    8.10    2.80
   0  -6   1    8.30    2.90
   0  -6  -1    9.40    1.90
   0  -6  -1    9.60    1.50
   0  -6  -1    9.00    2.80
   0  -6   1   10.00    2.50
   0  -6  -1    1.60    4.80
   0  -6  -1    8.20    1.80
   0  -6  -1    6.70    2.90
   0  -6  -1    8.90    1.60
   0   6  -1   11.00    1.70
   0   6   1   10.20    2.10
   0   6   1    7.40    1.90
   0   6  -1    7.80    2.50
   0   6   1    4.60    4.40
   0   6  -1    8.90    1.50
   0   6  -1   12.00    1.70
   0   6   1   10.90    3.00
   0   6   1   10.30    3.50
   0   6  -1    7.80    1.60
   0   6  -1    6.00    3.00
   0   6   1    8.90    2.30
   0   6   1   10.10    3.60
   0   6  -1    5.40    3.00
   2  -6   1  500.65   23.90
  -2  -6  -1  462.45   23.10
   2  -6   1  477.75   21.90
   2  -6   1  475.55   21.10
   2  -6   1  455.15   22.50
   2  -6   1  475.55   18.30
  -2  -6  -1  444.16   18.50
  -2  -6  -1  457.95   21.80
  -2  -6  -1  462.75   19.20
   2   6   1  454.85   20.20
   2   6   1  466.75   24.80
   2   6   1  429.56   20.80
  -2   6  -1  473.95   19.50
   2   6   1  461.85   22.50
  -2   6  -1  449.95   19.10
   2   6   1  482.45   19.70
  -2   6  -1  436.66   23.20
  -2   6  -1  465.15   24.60
   2   6   1  482.15   20.50
  -2   6  -1  472.25   19.90
   2   6   1  447.56   19.30
   4  -6   1   40.50    3.60
   4  -6   1   33.20   10.80
  -4  -6  -1   55.39    7.00
   4  -6   1   38.20    5.00
   4  -6   1   46.20   10.00
   4  -6   1   38.40    4.20
  -4  -6  -1   40.00    4.20
   4  -6   1   47.00    8.20
   4  -6   1   40.10    3.20
  -4  -6  -1   31.90    3.60
  -4   6  -1   47.90    8.40
  -4   6  -1   41.80    6.10
   4   6   1   47.80    7.40
   4   6   1   41.00   10.20
  -4   6  -1   27.60    9.30
  -4   6  -1   37.50    5.30
   4   6   1   29.60    4.60
   4   6   1   33.90    4.70
   4   6   1   34.70    4.80
   4   6   1   42.30    9.80
   4   6   1   46.20   10.10
  -4   6  -1   53.69    7.40
   4   6   1   30.50    5.10
  -4   6  -1   45.40    4.70
   6  -6   1    4.60    2.20
  -6  -6  -1    7.80    2.40
  -6  -6  -1    5.30    2.20
   6  -6   1    6.70    2.50
   6  -6   1    3.90    3.80
  -6  -6  -1    5.80    2.70
   6  -6   1    5.60    2.00
   6  -6   1    9.30   11.80
   6  -6   1    6.40    3.30
   6  -6   1    5.80    2.10
   6  -6   1    7.90    2.60
  -6  -6  -1    7.60    2.80
   6   6   1    4.10    2.80
   6   6   1    3.10    3.70
  -6   6  -1    7.60    3.00
  -6   6  -1    6.60    2.70
  -6   6  -1   14.30   11.90
  -6   6  -1    4.10    2.30
  -6   6  -1    3.70    4.20
  -6   6  -1    1.90    3.70
   6   6   1    8.20    2.60
   6   6   1    8.90    3.10
   6   6   1  -19.60   10.80
   6   6   1   14.30    5.50
  -6   6  -1    6.90    2.70
   6   6   1    6.60   13.80
   6   6   1    4.20    2.20
   6   6   1   10.80    4.10
   6   6   1    7.20    2.60
   5  -7  -1   38.00    6.20
  -5  -7   1   31.60    3.10
   5  -7  -1   35.50    4.50
   5  -7  -1   27.80   12.50
   5  -7  -1   33.10    7.70
   5  -7  -1   29.30    5.10
   5  -7  -1   32.10    5.70
  -5  -7   1   29.00    3.10
   5  -7  -1   27.50    7.80
  -5   7   1   32.70    7.70
  -5   7   1   35.00   10.20
   5   7  -1   30.10    7.50
  -5   7   1   31.80    5.60
   5   7  -1   34.30    5.70
   5   7  -1   38.10    4.20
  -5   7   1   34.10    6.90
   5   7  -1   29.40    6.20
   5   7  -1   30.30    6.10
  -5   7   1   46.20    6.90
   5   7  -1   32.90    4.70
   5   7  -1   36.40    5.10
  -5   7   1   52.79    7.80
  -5   7   1   27.20   13.20
   5   7  -1   30.20   12.10
   5   7  -1   31.30   10.30
   3  -7  -1    3.60    2.50
   3  -7  -1    9.00    7.10
   3  -7  -1    6.70    2.50
   3  -7  -1    3.50    1.10
   3  -7  -1    3.70    1.60
   3  -7  -1    1.20    1.70
  -3   7   1    1.00    1.90
  -3   7   1    5.20    2.00
   3   7  -1    1.30    1.00
   3   7  -1    2.60    1.20
   3   7  -1    1.40    1.60
   3   7  -1    4.30    2.20
  -3   7   1    3.80    1.60
   3   7  -1    8.80    5.50
  -3   7   1    4.20    2.00
  -3   7   1    4.50    2.00
  -3   7   1   16.70    8.30
   3   7  -1    1.80    4.90
   3   7  -1    3.80    1.30
   3   7  -1    6.00    2.20
   3   7  -1    1.10    1.40
   1  -7  -1  211.58   15.90
  -1  -7   1  230.48   13.00
   1  -7  -1  201.68   10.30
   1  -7  -1  227.58   13.30
   1  -7  -1  206.18   13.80
   1  -7  -1  209.38   14.60
  -1   7   1  217.48   11.10
   1   7  -1  218.38   13.50
  -1   7   1  196.78   15.80
  -1   7   1  219.38   11.00
   1   7  -1  210.58    9.40
  -1   7   1  208.28   11.80
   1   7  -1  208.48   10.50
   1   7  -1  214.08    9.30
  -1   7   1  207.48   10.70
  -1   7   1  206.08   16.80
  -1  -7  -1  132.59    7.20
  -1  -7  -1  144.59   10.00
  -1  -7  -1  148.19    7.30
   1  -7   1  141.59   11.10
  -1  -7  -1  134.99   10.00
   1  -7   1  136.69    7.50
  -1  -7  -1  135.29   10.90
   1  -7   1  152.18    9.60
   1   7   1  137.39   11.50
   1   7   1  121.79   10.00
  -1   7  -1  145.29    7.80
   1   7   1  133.99    8.50
  -1   7  -1  144.19    7.00
   1   7   1  137.69    7.70
  -1   7  -1  140.09    8.90
   1   7   1  141.79    7.80
  -1   7  -1  135.19    9.80
  -1   7  -1  135.89    7.20
   1   7   1  120.59   12.60
  -1   7  -1  141.19   10.40
   1   7   1  125.59   10.20
   1   7   1  144.09    8.30
  -3  -7  -1   29.60    5.30
  -3  -7  -1   31.90    3.60
   3  -7   1   21.40    5.00
   3  -7   1   23.50    2.50
   3  -7   1   24.00    7.10
   3  -7   1   22.00    2.50
   3  -7   1   15.60    4.40
  -3  -7  -1   17.80    4.60
   3  -7   1   18.90    3.50
   3   7   1   33.40    5.00
   3   7   1   21.80    3.90
  -3   7  -1   28.90    4.20
  -3   7  -1   24.30    3.90
  -3   7  -1   29.80    4.50
   3   7   1   24.90    3.60
   3   7   1   34.10    6.10
   3   7   1   11.40    8.10
   3   7   1   19.30    4.60
   3   7   1   21.70    5.50
  -3   7  -1   23.40    4.30
  -3   7  -1   21.30    8.10
   3   7   1   36.10    4.60
   3   7   1   24.60    4.00
  -3   7  -1   24.10    6.60
   3   7   1   19.90    6.30
   3   7   1   29.60    8.50
  -5  -7  -1   50.69    5.00
   5  -7   1   69.89    8.70
   5  -7   1   63.39    6.10
   5  -7   1   57.69    5.50
   5  -7   1   65.29    6.70
  -5  -7  -1   50.49    4.50
   5  -7   1   74.19   14.60
  -5  -7  -1   55.59    5.30
   5  -7   1   64.79   12.00
   5  -7   1   59.39    4.80
  -5  -7  -1   60.49    5.70
   5  -7   1   65.99    4.60
   5   7   1   60.69    7.00
  -5   7  -1   50.49   11.80
   5   7   1   61.19   12.70
  -5   7  -1   67.39    7.00
   5   7   1   32.50   13.20
  -5   7  -1   57.69    9.70
  -5   7  -1   60.59   14.00
   5   7   1   81.49   11.00
   5   7   1   67.59   11.00
   5   7   1   66.29    6.90
   5   7   1   63.69    6.40
  -5   7  -1   62.89    6.30
   5   7   1   70.29    6.30
   5   7   1   62.09   13.30
  -5   7  -1   65.29    6.10
  -5   7  -1   70.99    7.10
   5   7   1   44.00   13.40
   4  -8  -1   90.59    5.40
   4  -8  -1   78.49   12.30
   4  -8  -1   88.39    7.10
   4  -8  -1   77.89    9.80
   4  -8  -1   84.39    6.80
   4  -8  -1   56.99   14.30
   4  -8  -1   97.19    8.40
   4   8  -1   92.19    6.40
   4   8  -1   90.99    6.10
   4   8  -1   85.49   11.40
  -4   8   1  100.99   18.40
   4   8  -1   85.49    7.30
  -4   8   1   86.59   15.20
   4   8  -1   99.59    7.10
  -4   8   1   94.89    7.60
  -4   8   1   78.19    8.10
   4   8  -1   68.39   11.60
  -4   8   1   95.49    8.00
   4   8  -1   83.39    9.00
   2  -8  -1   50.19   10.40
   2  -8  -1   62.29   12.10
   2  -8  -1   59.39    6.30
  -2  -8   1   59.19    7.80
   2  -8  -1   54.89    8.40
   2  -8  -1   39.20    4.70
   2  -8  -1   50.99    4.30
  -2  -8   1   42.20    7.50
   2   8  -1   58.49    8.80
  -2   8   1   56.69    5.20
  -2   8   1   46.70    5.40
  -2   8   1   46.70    9.70
  -2   8   1   51.49    4.90
  -2   8   1   63.69   12.30
   2   8  -1   64.09    9.50
   2   8  -1   57.69    4.20
   2   8  -1   58.79    4.70
  -2   8   1   60.49    5.20
   0  -8  -1    2.80    2.40
   0  -8  -1    1.60    1.60
   0  -8  -1    0.90    1.40
   0  -8   1    0.50    1.20
   0  -8   1    0.50    1.50
   0   8   1    0.80    1.40
   0   8   1    0.80    1.10
   0   8   1    0.60    0.90
   0   8  -1    1.70    1.00
   0   8   1    2.70    1.30
   0   8   1    3.00    2.40
   0   8  -1    2.00    0.90
   0   8   1    7.10    7.60
   0   8   1    0.10    1.00
  -2  -8  -1   93.89    8.40
   2  -8   1   96.89    9.80
   2  -8   1   90.69    7.60
   2  -8   1   83.89    6.40
   2   8   1   89.89   10.20
  -2   8  -1   91.69    5.70
   2   8   1   84.69   12.50
   2   8   1   86.59    6.20
  -2   8  -1   94.49    6.30
  -2   8  -1   81.19    5.80
  -2   8  -1   89.59    8.00
  -2   8  -1   95.39   11.90
   2   8   1   97.89    9.00
   2   8   1   96.49    6.90
   2   8   1   85.29    6.70
   2   8   1   92.19    9.40
   2   8   1   80.49    5.90
   4  -8   1   95.19   10.20
   4  -8   1   80.39   13.30
  -4  -8  -1   79.89    6.30
   4  -8   1   84.59   11.90
   4  -8   1   90.69    5.80
   4  -8   1   84.39    7.30
   4   8   1   66.59   13.30
  -4   8  -1   86.69   14.00
   4   8   1   88.59   12.20
   4   8   1   90.99   15.70
   4   8   1   86.99    6.70
   4   8   1   86.39    7.30
  -4   8  -1   89.09   15.20
  -4   8  -1   77.89   12.10
   4   8   1  100.89   15.70
   4   8   1  103.49    7.40
   4   8   1   82.49    9.10
  -4   8  -1   98.19    7.30
   4   8   1  103.99    8.50
  -4   8  -1   85.69    7.60
  -4   8  -1  100.89    7.90
   1  -9  -1   43.60    8.70
   1  -9  -1   36.50    6.10
  -1  -9   1   30.40    6.50
  -1  -9   1   42.90   10.60
   1  -9  -1    9.00   11.10
   1  -9  -1   32.00    6.40
  -1   9   1   47.50   12.60
   1   9  -1   39.60    6.70
  -1   9   1   35.10    4.70
  -1   9   1   32.40    4.70
  -1   9   1   35.30    7.40
   1   9  -1   35.80    3.00
  -1   9   1   42.60    4.20
  -1   9   1   37.90    5.90
   1   9  -1   35.00    3.00
   1  -9   1   38.90    6.50
  -1  -9  -1   41.80    8.20
   1  -9   1   38.60    7.60
  -1  -9  -1   37.30    6.70
   1   9   1   37.50    3.80
  -1   9  -1   32.20    3.20
   1   9   1   32.00    5.00
   1   9   1   33.30    4.80
   1   9   1   29.50   10.90
   1   9   1   38.80    6.90
   1   9   1   32.90    4.40
  -1   9  -1   34.30    3.10
   1   9   1   41.70    9.70
  -8   0   2  222.98   15.90
  -8   0   2  264.17   26.90
   8   0  -2  217.68   14.10
   8   0  -2  223.88   14.90
   8   0  -2  240.08   24.50
  -8   0   2  264.87   25.70
  -8   0   2  228.58   15.60
   8   0  -2  233.38   25.30
   8   0  -2  239.18   18.40
  -8   0   2  202.28   15.30
   8   0  -2  210.18   23.20
  -8   0   2  230.48   15.60
  -8   0   2  207.38   13.60
   6   0  -2  300.07   24.20
   6   0  -2  308.87   15.90
   6   0  -2  287.97   23.00
  -6   0   2  330.57   19.30
  -6   0   2  300.47   25.40
   6   0  -2  319.97   19.40
  -6   0   2  317.67   25.70
  -6   0   2  302.57   22.50
  -6   0   2  302.67   16.80
   6   0  -2  303.17   16.40
  -6   0   2  312.47   15.70
   6   0  -2  309.77   17.80
  -6   0   2  304.77   16.90
   4   0  -2  288.67   14.80
  -4   0   2  257.07   13.80
  -4   0   2  285.27   14.70
   4   0  -2  287.57   13.50
   4   0  -2  313.57   20.40
  -4   0   2  260.87   19.60
  -4   0   2  300.07   13.50
   4   0  -2  277.07   14.10
   4   0  -2  290.27   18.30
  -4   0   2  279.67   14.90
  -4   0   2  304.17   18.60
   4   0  -2  302.17   15.10
   4   0  -2  272.07   15.50
   2   0  -2   56.69    5.80
  -2   0   2   54.59    4.20
   2   0  -2   53.39    3.40
  -2   0   2   47.40    3.80
  -2   0   2   61.39    6.90
  -2   0   2   52.89    5.50
  -2   0   2   47.20    3.50
   2   0  -2   53.49    3.90
  -2   0   2   49.80    3.60
   2   0  -2   53.39    3.80
   2   0  -2   53.69    5.70
   2   0  -2   47.00    4.10
   2   0  -2   50.59    3.60
  -2   0   2   52.09    3.40
   0   0  -2 9999.00  417.66
   0   0   2 9765.42  410.96
   2   0   2  326.67   13.60
  -2   0  -2  334.67   14.00
   2   0   2  304.97   18.60
   2   0   2  330.67   13.70
   2   0   2  327.77   14.00
   2   0   2  333.37   18.10
   2   0   2  314.27   16.30
   2   0   2  354.56   14.40
  -2   0  -2  316.27   14.10
  -2   0  -2  314.17   13.90
   2   0   2  348.47   17.30
   4   0   2   92.39   12.70
   4   0   2  104.89    7.60
   4   0   2  104.19    7.60
   4   0   2  107.39   12.00
   4   0   2  104.79   11.00
  -4   0  -2   90.39    6.90
   4   0   2   99.39    6.80
  -4   0  -2  101.09    6.60
  -4   0  -2   95.19    6.40
   4   0   2  101.09    5.00
   4   0   2   96.19    6.40
  -4   0  -2   98.39    6.20
  -6   0  -2  324.67   16.70
   6   0   2  340.97   17.20
   6   0   2  355.36   20.40
  -6   0  -2  355.46   16.80
  -6   0  -2  349.57   18.30
   6   0   2  329.27   27.10
   6   0   2  288.77   18.10
   6   0   2  343.47   19.40
   6   0   2  326.57   19.30
  -6   0  -2  333.17   17.40
   6   0   2  321.17   24.80
   6   0   2  335.37   14.30
  -8   0  -2   24.10    6.10
  -8   0  -2   19.10    6.50
   8   0   2   22.70    3.30
   8   0   2   30.70    7.40
   8   0   2   20.70    4.80
   8   0   2   17.90    8.80
  -8   0  -2   22.40    5.60
   8   0   2   25.70    6.80
   8   0   2   33.80    7.00
   8   0   2   10.10   12.50
  -8   0  -2   16.50    3.90
  -8   0  -2   27.50    6.60
   8   0   2   21.20    4.80
  -9  -1   2   79.79   20.70
  -9  -1   2  147.39   12.60
  -9  -1   2  161.78   13.00
   9  -1  -2  142.79   13.30
  -9  -1   2  116.59   21.70
   9  -1  -2  137.89   25.20
   9  -1  -2  149.69   26.60
  -9  -1   2  112.69   11.70
  -9  -1   2  138.79   12.60
   9  -1  -2  147.19   11.50
   9  -1  -2  152.58   15.50
  -9   1   2  132.29   23.60
  -9   1   2  124.89   10.80
   9   1  -2  144.79   14.90
   9   1  -2  106.79   18.80
   9   1  -2  172.98   12.30
  -9   1   2  161.28   13.20
  -9   1   2  121.39   12.40
  -9   1   2  165.68   13.50
  -9   1   2  161.28   27.90
   9   1  -2  117.09   24.40
   9   1  -2  144.69   13.30
  -9   1   2  137.39   12.90
  -7  -1   2   34.60    6.40
  -7  -1   2   32.10   10.90
   7  -1  -2   33.30    9.40
   7  -1  -2   32.60    6.80
  -7  -1   2   30.70    5.60
   7  -1  -2   41.90    8.60
   7  -1  -2   23.00    4.60
   7  -1  -2   30.50    4.90
  -7  -1   2   41.70    6.20
   7  -1  -2   27.50   11.10
  -7  -1   2   39.20   10.90
  -7   1   2   30.10   10.20
   7   1  -2   22.00    8.20
   7   1  -2   31.70    5.50
   7   1  -2   24.00    4.80
   7   1  -2   10.70   10.20
  -7   1   2   36.50    6.00
   7   1  -2   32.10    5.00
  -7   1   2   40.90   11.00
  -7   1   2   36.10    6.90
  -7   1   2   32.20    5.60
   7   1  -2   43.40    8.50
  -5  -1   2   98.79    7.20
  -5  -1   2   79.89   11.30
   5  -1  -2   78.39    8.00
  -5  -1   2  104.49   16.00
   5  -1  -2   84.99    6.40
   5  -1  -2   82.19    7.40
  -5  -1   2   88.29    7.30
   5  -1  -2   86.79   12.90
   5  -1  -2   90.59    7.00
   5  -1  -2  111.69   16.00
  -5  -1   2   89.99    6.90
  -5  -1   2   89.49    7.20
  -5  -1   2   85.19    6.10
   5   1  -2   81.59    7.20
   5   1  -2   97.69   12.90
   5   1  -2   79.79   12.60
  -5   1   2   87.89    6.50
   5   1  -2   80.09    7.80
  -5   1   2   85.29    7.00
   5   1  -2   86.19    6.70
  -5   1   2   88.59    7.90
  -5   1   2   87.29   14.20
  -5   1   2  105.29   14.30
  -5   1   2   87.99    7.50
  -5   1   2   89.39    7.20
   5   1  -2   93.89    6.50
   3  -1  -2  352.36   19.60
  -3  -1   2  336.87   15.30
  -3  -1   2  338.77   15.40
  -3  -1   2  372.66   15.00
  -3  -1   2  353.66   18.70
  -3  -1   2  347.17   15.90
  -3  -1   2  379.56   16.40
   3  -1  -2  382.26   16.80
   3  -1  -2  372.06   15.40
   3  -1  -2  350.56   15.90
   3  -1  -2  339.07   17.30
   3  -1  -2  348.47   16.00
   3  -1  -2  382.76   21.50
   3   1  -2  337.37   15.40
   3   1  -2  347.67   20.10
  -3   1   2  337.77   15.80
  -3   1   2  380.66   20.30
   3   1  -2  348.77   15.40
   3   1  -2  325.97   18.50
  -3   1   2  351.26   16.00
   3   1  -2  359.86   16.80
  -3   1   2  361.36   16.60
  -3   1   2  374.16   21.90
   3   1  -2  353.56   15.00
  -3   1   2  351.16   15.30
  -3   1   2  361.76   17.30
   3   1  -2  329.37   15.80
  -1  -1   2  320.07   14.40
  -1  -1   2  306.17   15.00
   1  -1  -2  310.67   16.40
   1  -1  -2  324.17   13.70
  -1  -1   2  358.46   14.20
   1  -1  -2  336.87   15.90
  -1   1   2  336.37   16.20
   1   1  -2  322.17   14.90
  -1   1   2  341.27   17.20
   1   1  -2  332.17   18.10
   1  -1   2 5149.48  166.58
  -1  -1  -2 4273.57  164.78
   1   1   2 4473.55  164.58
  -1   1  -2 4277.77  166.88
  -3  -1  -2  403.86   15.80
   3  -1   2  369.26   17.60
   3  -1   2  407.26   16.80
  -3  -1  -2  418.86   17.00
  -3  -1  -2  367.56   17.40
   3  -1   2  397.46   16.70
   3  -1   2  370.06   17.70
  -3  -1  -2  399.46   16.60
   3  -1   2  383.86   23.40
   3  -1   2  372.76   20.80
   3  -1   2  387.26   18.30
  -3   1  -2  386.26   17.40
   3   1   2  391.96   16.00
  -3   1  -2  410.56   21.30
   3   1   2  387.66   23.00
   3   1   2  392.06   15.80
   3   1   2  394.16   21.40
   3   1   2  407.06   17.60
  -3   1  -2  368.96   17.70
   3   1   2  306.47   29.40
  -3   1  -2  409.86   23.70
  -3   1  -2  424.46   17.80
  -3   1  -2  415.96   16.70
   3   1   2  389.36   17.90
   3   1   2  387.36   20.60
  -3   1  -2  392.86   17.00
   3   1   2  395.26   16.90
   3   1   2  420.36   17.50
   5  -1   2   12.00    5.30
   5  -1   2   26.00    5.30
  -5  -1  -2   20.80    4.00
   5  -1   2   22.80    4.00
  -5  -1  -2   24.80    4.10
   5  -1   2   20.60    3.80
   5  -1   2   14.90    3.50
   5  -1   2   25.20    4.30
  -5  -1  -2   18.20    3.60
  -5  -1  -2   20.20    3.20
  -5  -1  -2   16.70    2.70
  -5   1  -2    8.60    5.40
   5   1   2   17.60    6.90
   5   1   2   21.50    5.70
   5   1   2   11.00    8.50
  -5   1  -2   28.30    8.50
   5   1   2   13.30    3.60
   5   1   2   26.50    4.40
  -5   1  -2   13.70    2.50
   5   1   2   28.50    5.00
   5   1   2   22.20    4.80
   5   1   2   20.80    2.30
  -5   1  -2   23.10    4.40
  -5   1  -2   14.40    2.90
   5   1   2   22.30    7.40
  -5   1  -2   21.90    3.90
  -5   1  -2   23.20    4.60
  -7  -1  -2  157.98    9.30
   7  -1   2  150.58   10.90
  -7  -1  -2  185.88   12.80
   7  -1   2  155.88   10.80
  -7  -1  -2  170.08   11.90
   7  -1   2  176.48   11.30
  -7  -1  -2  139.69    9.90
   7  -1   2  147.89    7.70
  -7  -1  -2  170.28   11.40
   7  -1   2  162.78   13.30
   7  -1   2  202.58   26.40
   7  -1   2  123.29   18.30
   7  -1   2  150.28   12.40
   7   1   2  157.58   11.40
   7   1   2  156.38   13.20
   7   1   2  151.28   24.40
   7   1   2  153.58   15.40
  -7   1  -2  155.28   13.10
   7   1   2  153.68   10.70
  -7   1  -2  150.38   11.90
  -7   1  -2  138.89   10.00
   7   1   2  155.28    8.70
   7   1   2  138.79   19.40
   7   1   2  146.29   12.40
   7   1   2  173.78   11.30
  -7   1  -2  156.78   11.70
  -7   1  -2  113.19   19.40
  -7   1  -2  151.58   11.10
   7   1   2  145.59   21.70
   9  -1   2  122.49   10.40
  -9  -1  -2  117.79   11.40
  -9  -1  -2   98.39    9.20
   9  -1   2  117.99   25.30
   9  -1   2   38.70   25.60
  -9  -1  -2  109.69   10.90
   9  -1   2  121.69   16.30
   9  -1   2  117.89   12.20
   9  -1   2   87.29    9.60
  -9  -1  -2  119.09   11.70
   9  -1   2   97.79    9.50
   9  -1   2  124.69   30.10
  -9  -1  -2   90.79    9.60
  -9   1  -2   95.59   13.40
   9   1   2  106.29    7.60
   9   1   2  105.99   20.30
   9   1   2  105.29   11.70
  -9   1  -2  129.89   23.50
  -9   1  -2  130.39   20.30
  -9   1  -2  124.39   11.90
   9   1   2  108.09   10.00
   9   1   2   94.29   24.90
   9   1   2   83.89   21.80
   9   1   2  119.89   16.20
  -8  -2   2   43.80    7.20
  -8  -2   2   50.39   16.10
  -8  -2   2   47.90    6.50
   8  -2  -2   49.70    7.30
   8  -2  -2   54.09    7.70
   8  -2  -2   68.59   10.50
  -8  -2   2   58.99    6.90
   8  -2  -2   71.19   16.70
   8  -2  -2   53.39   15.80
  -8  -2   2   58.99    8.90
  -8  -2   2   56.19    8.50
  -8  -2   2   35.30   10.60
   8   2  -2   51.69    9.20
  -8   2   2   50.79    9.10
   8   2  -2   67.09   15.40
  -8   2   2   42.40    7.30
   8   2  -2   64.09    8.20
   8   2  -2   55.19    9.50
  -8   2   2   38.10   11.40
   8   2  -2   54.09   15.70
   8   2  -2   52.19    5.80
  -8   2   2   71.29   17.10
  -8   2   2   64.09   13.00
   6  -2  -2  739.73   43.30
  -6  -2   2  717.83   43.40
  -6  -2   2  735.63   30.90
  -6  -2   2  763.92   35.90
   6  -2  -2  724.23   32.90
  -6  -2   2  759.32   32.60
  -6  -2   2  739.83   33.00
   6  -2  -2  722.63   40.80
   6  -2  -2  767.42   34.60
   6  -2  -2  738.33   31.80
  -6  -2   2  757.32   33.30
  -6   2   2  740.43   45.10
   6   2  -2  721.23   40.60
  -6   2   2  784.62   42.10
   6   2  -2  736.63   33.80
  -6   2   2  753.72   44.70
   6   2  -2  732.33   42.50
  -6   2   2  743.93   34.40
   6   2  -2  751.32   35.50
   6   2  -2  726.33   32.20
  -6   2   2  742.13   32.00
   6   2  -2  731.23   31.50
  -6   2   2  780.62   33.70
  -6   2   2  760.62   33.80
   4  -2  -2  154.18   13.20
  -4  -2   2  152.78    8.90
   4  -2  -2  166.18    8.90
  -4  -2   2  149.29    9.00
   4  -2  -2  154.68   14.10
   4  -2  -2  158.48    9.50
  -4  -2   2  150.28    8.80
  -4  -2   2  154.28    8.10
  -4  -2   2  155.98    9.40
   4  -2  -2  175.18   10.50
   4  -2  -2  150.38    9.30
  -4  -2   2  143.19   12.10
  -4  -2   2  153.98   13.80
  -4   2   2  163.08    9.60
  -4   2   2  155.38    9.60
   4   2  -2  150.98   10.50
  -4   2   2  153.98   10.00
  -4   2   2  172.68    9.10
  -4   2   2  145.09   10.50
  -4   2   2  155.18   14.00
   4   2  -2  145.59    8.30
   4   2  -2  155.18    9.50
   4   2  -2  145.59    8.60
  -4   2   2  145.19   14.40
   4   2  -2  136.39   11.90
   4   2  -2  146.09   13.00
  -2  -2   2  746.63   30.50
  -2  -2   2  763.22   32.40
   2  -2  -2  721.43   32.90
   2  -2  -2  781.92   29.80
   2  -2  -2  715.83   34.30
   2   2  -2  738.43   30.60
  -2   2   2  782.62   33.70
   2   2  -2  759.52   31.80
   0  -2  -2  572.64   25.70
   0  -2  -2  581.94   25.70
   0  -2   2  598.84   21.80
   0  -2   2  590.24   21.70
   0   2  -2  601.14   22.40
   0   2  -2  548.95   23.70
   0   2   2  600.84   26.40
   0   2   2  590.54   25.70
   2  -2   2  686.83   29.40
  -2  -2  -2  713.53   30.70
  -2  -2  -2  669.13   32.30
   2   2   2  678.83   30.60
   2   2   2  668.73   26.50
  -2   2  -2  740.83   32.10
   2   2   2  694.43   26.90
  -2   2  -2  679.43   29.40
  -2   2  -2  619.94   28.20
   2   2   2  677.03   31.50
  -4  -2  -2  420.96   18.90
  -4  -2  -2  447.06   19.80
   4  -2   2  432.86   27.30
   4  -2   2  442.06   20.80
   4  -2   2  448.16   19.60
   4  -2   2  440.06   24.90
   4  -2   2  454.55   19.40
   4  -2   2  435.36   19.10
  -4  -2  -2  417.16   20.10
  -4  -2  -2  438.26   20.00
   4   2   2  430.66   20.60
   4   2   2  444.36   28.70
  -4   2  -2  443.96   19.20
  -4   2  -2  453.65   25.00
   4   2   2  443.36   19.50
  -4   2  -2  439.16   21.60
   4   2   2  499.15   28.20
  -4   2  -2  461.95   20.50
   4   2   2  453.05   25.70
  -4   2  -2  369.86   26.10
  -4   2  -2  457.45   20.60
   4   2   2  435.46   18.60
   4   2   2  430.26   19.50
   4   2   2  449.76   21.10
  -4   2  -2  440.86   20.20
   4   2   2  440.86   19.90
   4   2   2  418.46   24.00
   6  -2   2  371.66   18.20
   6  -2   2  393.16   29.30
  -6  -2  -2  370.36   18.60
  -6  -2  -2  359.26   14.00
   6  -2   2  365.26   20.90
  -6  -2  -2  368.56   19.60
   6  -2   2  337.17   25.90
  -6  -2  -2  313.37   18.50
   6  -2   2  378.76   18.10
   6  -2   2  364.16   20.30
   6   2   2  346.57   20.30
   6   2   2  361.06   18.20
  -6   2  -2  371.26   29.00
  -6   2  -2  355.46   17.80
   6   2   2  369.26   18.80
  -6   2  -2  360.46   19.00
   6   2   2  384.36   18.60
   6   2   2  407.76   30.90
  -6   2  -2  300.07   28.00
  -6   2  -2  379.76   19.90
  -6   2  -2  315.97   19.80
   6   2   2  388.16   20.80
   6   2   2  346.97   28.60
   6   2   2  384.06   24.40
   6   2   2  337.57   16.40
   6   2   2  328.97   25.80
  -6   2  -2  368.66   19.50
   8  -2   2   -1.00    0.80
  -8  -2  -2   -0.10    1.30
  -8  -2  -2    1.20    1.60
   8  -2   2    0.80    1.30
  -8  -2  -2    0.40    1.40
   8  -2   2   -0.40    1.20
  -8  -2  -2   -0.30    1.30
   8  -2   2   -0.20    0.80
  -8  -2  -2    0.70    1.40
   8  -2   2   -0.20    0.50
   8  -2   2    3.40    4.30
   8  -2   2    3.00   12.60
   8  -2   2    0.40    1.40
  -8   2  -2   -0.60    1.40
   8   2   2   -0.30    1.50
   8   2   2    0.30    1.10
   8   2   2    0.50    1.30
   8   2   2   -0.60    1.90
  -8   2  -2   -0.40    2.20
   8   2   2   -0.10    1.10
   8   2   2   -0.20    1.70
   8   2   2   -1.50    1.50
   8   2   2  -19.40   15.60
  -8   2  -2   -1.00    1.00
   8   2   2   -3.20   13.80
  -8   2  -2   -0.50   12.00
  -8   2  -2   -0.30    0.90
   8   2   2    0.90    1.20
  -8   2  -2    0.00    1.30
   9  -3  -2   20.80    6.60
   9  -3  -2   15.90    7.10
  -9  -3   2   29.00   10.70
   9  -3  -2   28.20    7.10
   9  -3  -2   29.30   19.50
  -9  -3   2   34.40    7.40
  -9  -3   2   25.10    5.70
  -9  -3   2   31.00    3.20
   9  -3  -2   32.80    6.20
  -9  -3   2   24.50    7.80
   9   3  -2   28.70    8.00
   9   3  -2   39.40    8.40
   9   3  -2    5.70   18.60
   9   3  -2   26.90    5.70
  -9   3   2   20.30    6.30
  -9   3   2   44.00   14.70
   9   3  -2   25.70    6.10
  -9   3   2   45.60    9.00
  -9   3   2   36.50   11.00
  -9   3   2   32.80    8.20
  -9   3   2   36.50    7.50
  -7  -3   2   94.19   18.90
   7  -3  -2  144.49   12.00
  -7  -3   2  147.69   10.70
  -7  -3   2  134.09   10.20
   7  -3  -2  123.89   11.20
  -7  -3   2  158.58   12.30
   7  -3  -2  159.58   15.90
   7  -3  -2  167.78   23.80
  -7  -3   2  149.99    8.50
  -7  -3   2  128.49   10.30
   7  -3  -2  133.09   18.80
  -7  -3   2  126.39   18.10
  -7   3   2  151.38   12.40
   7   3  -2  146.29   10.10
  -7   3   2  141.89   20.00
  -7   3   2  168.08   12.10
   7   3  -2  156.58   12.00
  -7   3   2  153.78   11.90
  -7   3   2  149.09   10.60
  -7   3   2  188.58   26.90
   7   3  -2  146.49   13.10
  -7   3   2  141.99   13.90
   7   3  -2  158.18   18.00
   7   3  -2  127.19   18.90
  -5  -3   2  147.39   15.00
   5  -3  -2  163.28   10.50
  -5  -3   2  152.48    9.50
  -5  -3   2  146.69    9.50
  -5  -3   2  178.48   10.70
   5  -3  -2  167.28   15.80
   5  -3  -2  166.18   11.30
  -5  -3   2  149.59    8.40
  -5  -3   2  169.28    8.90
   5  -3  -2  150.48    9.30
  -5  -3   2  155.38   20.00
   5   3  -2  154.98   14.90
  -5   3   2  155.08   10.50
  -5   3   2  160.38   10.80
  -5   3   2  158.88   11.30
   5   3  -2  146.29    9.00
   5   3  -2  162.28   10.60
   5   3  -2  142.59    9.20
  -5   3   2  163.58   12.20
   5   3  -2  153.68   11.40
   3  -3  -2  690.13   35.50
  -3  -3   2  697.63   28.90
   3  -3  -2  694.83   29.20
  -3  -3   2  726.43   31.00
   3  -3  -2  720.83   29.50
   3  -3  -2  764.82   34.40
   3  -3  -2  740.23   28.30
   3   3  -2  720.03   28.70
   3   3  -2  716.73   29.60
  -3   3   2  756.42   28.90
  -3   3   2  723.43   29.70
   3   3  -2  679.33   31.00
   3   3  -2  674.13   27.70
   3   3  -2  667.93   33.00
  -3   3   2  674.13   34.20
  -3   3   2  728.03   30.30
  -3   3   2  762.92   37.70
  -3   3   2  672.73   31.50
   1  -3  -2  555.04   21.90
  -1  -3   2  554.54   22.40
   1  -3  -2  522.35   21.00
   1  -3  -2  485.45   24.60
   1   3  -2  506.65   20.70
   1   3  -2  494.25   21.30
  -1   3   2  504.95   22.60
   1   3  -2  504.35   19.10
   1   3  -2  533.85   21.90
  -1   3   2  541.15   26.10
  -1   3   2  420.86   23.50
  -1  -3  -2    1.70    0.80
   1  -3   2    1.90    1.10
  -1  -3  -2    3.00    1.20
  -1  -3  -2    2.60    1.20
   1  -3   2    4.80    0.90
   1  -3   2    2.50    1.10
   1  -3   2    2.20    0.80
   1  -3   2    0.50    0.90
   1  -3   2   -0.30    1.80
  -1  -3  -2    3.70    1.00
   1  -3   2    3.00    0.60
  -1  -3  -2    1.10    1.20
  -1  -3  -2    2.20    0.90
   1   3   2    3.00    1.20
   1   3   2    3.30    1.20
   1   3   2    3.30    2.70
  -1   3  -2    2.80    0.70
   1   3   2    1.50    0.60
   1   3   2    1.50    1.10
   1   3   2    2.70    1.10
  -1   3  -2    2.00    0.70
   1   3   2    5.20    2.00
  -1   3  -2    2.60    0.90
  -1   3  -2    3.90    1.40
   1   3   2    3.40    1.10
  -1   3  -2    2.00    0.70
  -1   3  -2    4.90    2.10
   3  -3   2 1719.63   70.19
   3  -3   2 1795.42   73.49
  -3   3  -2 1706.83   69.29
   3   3   2 1740.13   66.79
   3   3   2 1857.21   73.69
  -3   3  -2 1896.61   74.79
  -3   3  -2 1723.13   70.19
   3   3   2 1778.02   76.39
   5  -3   2    5.70    2.50
  -5  -3  -2    4.20    1.40
  -5  -3  -2    5.10    2.30
   5  -3   2    3.40    3.10
   5  -3   2   -1.40    5.40
   5  -3   2    3.70    1.10
   5  -3   2    4.90    1.90
   5  -3   2    5.30    1.80
  -5   3  -2    3.30    3.20
   5   3   2   -1.30    6.70
   5   3   2    5.90    2.10
   5   3   2    5.10    2.80
   5   3   2    4.40    1.70
   5   3   2    8.10    2.30
  -5   3  -2    3.20    6.00
  -5   3  -2    5.50    2.30
  -5   3  -2    2.50    1.40
   5   3   2    6.70    2.80
  -5   3  -2    1.80    1.60
   5   3   2    4.80    2.00
   5   3   2  -11.10    5.70
   5   3   2    7.40    2.60
  -5   3  -2    4.80    2.20
  -5   3  -2    2.90    1.70
   5   3   2    2.20    2.90
   5   3   2    0.30    1.60
   7  -3   2  216.38   28.20
  -7  -3  -2  171.78   12.30
   7  -3   2  128.59   19.60
  -7  -3  -2  198.88   13.60
   7  -3   2  173.98   11.60
   7  -3   2  188.08   14.00
   7  -3   2  179.38    9.00
   7  -3   2  154.48   15.80
   7  -3   2  184.58   12.40
   7   3   2  164.68   25.60
   7   3   2  194.38   21.80
   7   3   2  190.58   14.40
  -7   3  -2  218.58   14.50
  -7   3  -2  194.88   13.80
  -7   3  -2  145.69   24.20
   7   3   2  198.38   12.60
  -7   3  -2  181.48   13.30
   7   3   2  174.88   10.90
  -7   3  -2  175.38   13.00
   7   3   2  164.78   12.00
   7   3   2  178.38   11.90
  -7   3  -2  185.38   11.90
   7   3   2  214.98   15.50
   7   3   2  197.78   24.60
   8  -4  -2   32.50    6.10
   8  -4  -2   36.50   16.50
   8  -4  -2   34.90    6.60
   8  -4  -2   27.50    8.70
   8  -4  -2   34.90    5.90
  -8  -4   2   38.60    7.30
  -8  -4   2   43.90    6.90
  -8  -4   2   39.00    5.90
   8   4  -2   41.40    8.80
  -8   4   2   47.40    9.90
   8   4  -2   33.20    6.50
  -8   4   2   43.40    8.20
   8   4  -2   24.90    4.90
  -8   4   2   76.99   18.70
   8   4  -2   43.80   13.20
  -8   4   2   39.70    6.80
   8   4  -2   23.30    5.60
   8   4  -2   42.90    7.20
  -8   4   2   40.60   10.00
  -8   4   2   31.30   11.00
  -8   4   2   56.49    9.10
   8   4  -2   46.70   15.20
   8   4  -2   35.60    5.80
   6  -4  -2  448.56   23.20
   6  -4  -2  454.35   32.10
  -6  -4   2  427.96   18.00
   6  -4  -2  422.16   29.70
  -6  -4   2  423.26   20.20
   6  -4  -2  457.15   20.80
  -6  -4   2  453.25   21.00
  -6   4   2  414.66   23.40
  -6   4   2  430.76   21.30
   6   4  -2  364.26   20.00
  -6   4   2  456.15   23.10
   6   4  -2  357.16   26.90
   6   4  -2  476.75   30.70
  -6   4   2  400.86   32.20
  -6   4   2  471.35   23.00
  -6   4   2  409.56   24.70
   6   4  -2  457.15   24.40
  -6   4   2  366.96   31.50
   6   4  -2  426.66   20.30
  -4  -4   2  218.08    9.50
  -4  -4   2  218.48   10.70
   4  -4  -2  195.98   12.40
   4  -4  -2  231.48   12.60
  -4  -4   2  207.98   10.10
   4  -4  -2  240.38   11.50
  -4  -4   2  230.18   11.20
   4  -4  -2  211.68   12.30
   4  -4  -2  210.88   16.60
   4  -4  -2  243.38   18.80
   4  -4  -2  225.88   14.70
  -4  -4   2  203.68   10.50
   4   4  -2  209.68   15.60
  -4   4   2  201.18   17.50
   4   4  -2  208.08   11.70
  -4   4   2  207.58   12.40
  -4   4   2  228.48   19.40
  -4   4   2  208.18   13.00
  -4   4   2  209.68   12.30
   4   4  -2  207.08   10.90
   4   4  -2  212.28   13.00
  -4   4   2  211.88   11.70
   4   4  -2  197.18   11.60
   4   4  -2  209.58   10.60
   2  -4  -2  607.44   31.40
   2  -4  -2  649.43   26.30
   2  -4  -2  646.04   28.70
  -2  -4   2  641.94   27.00
   2  -4  -2  639.74   30.60
   2   4  -2  599.34   26.10
  -2   4   2  598.64   30.70
   2   4  -2  632.04   26.20
  -2   4   2  633.14   26.20
   2   4  -2  634.74   26.10
   2   4  -2  628.24   26.40
   2   4  -2  642.24   25.70
  -2   4   2  649.34   25.70
   2   4  -2  616.34   27.20
  -2   4   2  654.53   26.20
  -2   4   2  619.04   32.60
  -2   4   2  640.04   27.10
   0  -4  -2  239.88   14.60
   0  -4   2  226.78   11.70
   0  -4  -2  211.88   11.50
   0  -4  -2  235.98   10.80
   0  -4  -2  226.48   10.70
   0  -4   2  227.18   10.60
   0  -4  -2  227.88   13.90
   0  -4  -2  235.28   10.80
   0  -4   2  228.58   13.10
   0   4   2  209.38   14.30
   0   4   2  213.28   11.50
   0   4  -2  217.58   12.00
   0   4   2  226.38   10.30
   0   4   2  190.78   12.20
   0   4   2  237.68   10.90
   0   4   2  233.08   14.30
   0   4   2  223.88   11.20
   0   4  -2  222.18   10.90
   0   4  -2  201.78   12.20
   2  -4   2  327.97   13.90
   2  -4   2  325.47   12.50
  -2  -4  -2  334.07   14.30
  -2  -4  -2  338.37   16.10
  -2  -4  -2  331.87   15.50
  -2  -4  -2  317.17   18.20
   2  -4   2  320.27   16.30
   2  -4   2  337.67   12.50
   2  -4   2  324.27   16.20
   2  -4   2  336.17   13.60
   2  -4   2  316.97   17.40
  -2  -4  -2  329.17   20.90
  -2  -4  -2  315.27   14.60
  -2   4  -2  333.87   14.30
   2   4   2  323.77   19.20
   2   4   2  291.67   16.30
  -2   4  -2  319.97   13.60
   2   4   2  341.07   19.20
   2   4   2  290.57   15.20
   2   4   2  323.77   14.30
  -2   4  -2  333.67   14.10
   2   4   2  327.87   15.90
  -2   4  -2  313.67   16.70
   2   4   2  325.67   15.10
   2   4   2  333.07   14.50
  -2   4  -2  333.37   18.40
   2   4   2  325.27   15.00
  -2   4  -2  323.37   14.30
  -2   4  -2  328.47   14.30
  -2   4  -2  304.07   17.50
   2   4   2  322.37   15.10
   4  -4   2  354.16   15.90
   4  -4   2  370.66   16.10
   4  -4   2  379.76   19.40
   4  -4   2  362.56   16.70
  -4  -4  -2  329.17   16.10
   4  -4   2  342.77   23.50
   4  -4   2  372.26   22.40
   4  -4   2  362.16   15.20
   4  -4   2  353.76   17.60
  -4   4  -2  368.96   17.90
  -4   4  -2  345.47   16.30
  -4   4  -2  381.76   22.60
   4   4   2  342.77   16.60
  -4   4  -2  371.76   17.90
   4   4   2  322.27   24.00
   4   4   2  383.16   19.00
   4   4   2  369.06   18.40
   4   4   2  369.36   17.60
   4   4   2  353.46   23.00
   4   4   2  378.96   17.10
   4   4   2  327.97   18.10
  -4   4  -2  361.16   17.60
  -4   4  -2  357.76   24.60
  -4   4  -2  342.47   18.60
   4   4   2  372.76   22.40
   4   4   2  358.96   17.40
   6  -4   2  137.69   19.60
   6  -4   2  164.18   11.60
  -6  -4  -2  154.68   10.90
   6  -4   2  144.19    9.30
   6  -4   2  143.99   11.80
  -6  -4  -2  130.49    9.80
   6  -4   2  150.08    7.60
  -6  -4  -2  122.39    8.70
  -6   4  -2  134.49   10.50
   6   4   2  209.68   31.10
   6   4   2  141.09    9.80
  -6   4  -2  131.99   10.60
   6   4   2  134.19   11.50
  -6   4  -2  136.29   11.00
  -6   4  -2  147.79    9.80
   6   4   2  133.69   11.00
   6   4   2  135.59   18.60
  -6   4  -2  161.68   19.60
   6   4   2  108.39   18.10
   6   4   2  130.49   20.40
   6   4   2  148.59   12.10
  -6   4  -2  130.89   10.70
   6   4   2  165.78   10.60
   6   4   2  129.09    9.90
  -8  -4  -2   -0.40    1.20
   8  -4   2    2.20   16.20
  -8  -4  -2   -0.50    1.00
   8  -4   2   -0.20    2.00
   8  -4   2   -0.20    1.30
   8  -4   2    0.30    0.60
  -8  -4  -2    0.80    1.40
   8  -4   2   -0.70    1.10
   8  -4   2    0.60    1.60
   8  -4   2   -1.10    0.80
  -8  -4  -2    2.30    2.10
   8   4   2   -1.60    1.10
  -8   4  -2   -0.50    1.50
   8   4   2    0.50    1.40
   8   4   2    0.10    1.30
   8   4   2    0.00    2.00
  -8   4  -2   18.90   18.10
  -8   4  -2    0.90    1.40
  -8   4  -2   -1.00    0.70
   8   4   2    1.80    2.10
   8   4   2   -0.50    0.70
   8   4   2    4.40    4.70
   8   4   2   -2.40   16.20
   8   4   2   -0.80    0.80
  -8   4  -2   -0.20    1.30
  -8   4  -2    1.10    2.80
  -8   4  -2    0.10    1.50
   8   4   2   -0.60   19.10
   7  -5  -2   -0.10    2.20
   7  -5  -2    3.90    2.80
   7  -5  -2   10.50    3.10
   7  -5  -2    6.90    2.30
  -7  -5   2    9.30    3.00
  -7  -5   2    8.10    2.80
   7  -5  -2    8.10    3.00
   7  -5  -2   -1.80   13.50
   7  -5  -2    9.60    3.90
  -7  -5   2    8.10    2.70
  -7  -5   2    3.80    1.60
   7   5  -2    7.40    2.90
   7   5  -2    8.80    3.60
   7   5  -2   12.10   11.70
   7   5  -2    5.30    4.60
   7   5  -2    7.60   15.80
  -7   5   2    5.30    3.20
   7   5  -2    4.70    3.20
   7   5  -2    6.70    4.00
  -7   5   2    5.80    3.50
  -7   5   2    9.70    3.70
  -7   5   2   11.60   14.90
   7   5  -2    4.90    2.20
   7   5  -2    8.20    2.70
  -7   5   2    6.90    5.50
  -7   5   2    4.00    2.50
   7   5  -2    7.70    3.00
  -7   5   2    9.30    3.40
   5  -5  -2   19.10    6.80
   5  -5  -2   17.20    3.80
   5  -5  -2    1.50    7.70
  -5  -5   2   16.60    2.90
  -5  -5   2   11.10    2.50
   5  -5  -2   18.10    3.60
  -5  -5   2   11.60    2.50
  -5  -5   2   11.70    2.40
   5  -5  -2   14.30    4.60
   5  -5  -2   11.40    3.30
   5  -5  -2    6.20    2.50
   5   5  -2   15.50    3.30
  -5   5   2   14.40    3.50
   5   5  -2   19.20    3.60
   5   5  -2   17.20    7.10
   5   5  -2   21.40    6.70
  -5   5   2   14.70    9.50
   5   5  -2   14.10    4.10
  -5   5   2   14.10    3.60
  -5   5   2   23.60    5.00
  -5   5   2   14.50    4.70
  -5   5   2   14.40    4.20
   5   5  -2   27.00   10.30
   5   5  -2   11.00    2.60
   5   5  -2   14.10    3.50
   3  -5  -2  241.18   16.80
   3  -5  -2  276.87   14.30
   3  -5  -2  265.97   13.90
   3  -5  -2  246.38   14.20
   3  -5  -2  259.97   19.10
   3  -5  -2  254.67   18.50
   3  -5  -2  262.07   16.40
  -3  -5   2  285.97   14.30
  -3   5   2  259.57   20.40
   3   5  -2  281.67   15.50
  -3   5   2  262.47   13.90
   3   5  -2  262.17   14.20
   3   5  -2  265.77   11.80
  -3   5   2  279.97   13.70
   3   5  -2  254.17   12.40
   3   5  -2  263.57   12.00
   3   5  -2  294.07   15.10
   3   5  -2  259.27   13.30
   3   5  -2  277.47   11.90
  -3   5   2  260.87   19.80
   3   5  -2  256.27   15.60
   3   5  -2  291.17   15.40
  -3   5   2  255.57   14.70
  -3   5   2  274.67   14.20
   3   5  -2  270.27   13.80
   1  -5  -2   36.20    3.70
   1  -5  -2   42.10    5.20
  -1  -5   2   38.50    4.50
   1  -5  -2   45.00    3.90
   1  -5  -2   39.10    3.70
  -1  -5   2   37.90    3.90
   1  -5  -2   44.30    7.60
   1  -5  -2   45.10    3.30
  -1  -5   2   47.30    7.90
   1  -5  -2   51.49    8.10
   1  -5  -2   33.60    4.80
   1   5  -2   52.79    7.10
  -1   5   2   40.90    7.50
   1   5  -2   43.20    6.00
  -1   5   2   40.10    3.80
   1   5  -2   40.40    4.90
   1   5  -2   39.40    5.80
  -1   5   2   44.40    8.30
  -1   5   2   49.60    7.40
  -1   5   2   47.10    3.80
  -1   5   2   38.40    4.20
  -1   5   2   52.39    4.30
  -1  -5  -2  601.04   24.10
   1  -5   2  569.34   24.00
  -1  -5  -2  640.44   26.90
  -1  -5  -2  584.84   28.30
  -1  -5  -2  584.04   23.90
  -1  -5  -2  571.64   29.30
  -1  -5  -2  595.64   23.40
   1   5   2  609.74   29.00
   1   5   2  607.44   24.40
  -1   5  -2  529.55   27.20
   1   5   2  569.14   25.60
   1   5   2  540.25   27.10
  -1   5  -2  545.55   21.90
  -1   5  -2  597.64   24.70
   1   5   2  575.14   25.80
  -1   5  -2  539.25   26.60
   1   5   2  586.64   29.40
   1   5   2  606.84   23.80
  -1   5  -2  608.24   23.80
  -1   5  -2  584.34   22.50
   1   5   2  590.74   23.50
   3  -5   2  383.66   20.80
  -3  -5  -2  375.56   17.50
   3  -5   2  370.46   19.90
  -3  -5  -2  394.16   18.70
   3  -5   2  385.16   16.50
  -3  -5  -2  393.36   19.60
  -3  -5  -2  402.56   18.20
   3  -5   2  385.36   15.30
   3  -5   2  380.66   22.10
   3  -5   2  404.76   15.50
   3  -5   2  392.26   17.20
   3   5   2  382.46   15.90
  -3   5  -2  415.86   18.10
  -3   5  -2  397.56   18.00
   3   5   2  396.96   23.90
   3   5   2  388.16   19.50
   3   5   2  382.76   17.50
  -3   5  -2  406.96   23.90
   3   5   2  363.96   17.90
  -3   5  -2  394.86   17.60
  -3   5  -2  374.06   16.70
   3   5   2  364.96   18.70
   3   5   2  384.66   17.30
   3   5   2  374.96   18.50
  -3   5  -2  379.16   21.50
   3   5   2  373.66   22.70
   5  -5   2    7.20    2.00
   5  -5   2    9.90    2.90
  -5  -5  -2    7.50    2.90
   5  -5   2    6.50    2.70
   5  -5   2    6.60    1.70
   5  -5   2   14.60    8.40
   5  -5   2   12.70    6.80
  -5  -5  -2    1.00    1.30
  -5   5  -2    9.40    3.00
  -5   5  -2    0.50    7.30
   5   5   2    4.60    1.90
   5   5   2   12.20    9.10
   5   5   2    6.50    2.70
  -5   5  -2    5.50    2.00
   5   5   2    6.90    2.80
  -5   5  -2    2.00    1.70
   5   5   2    5.30    7.30
   5   5   2    6.90    2.30
   5   5   2    5.40    2.20
  -5   5  -2    6.60    2.60
   5   5   2    6.70    4.50
  -7  -5  -2   47.70    6.70
   7  -5   2   51.09    7.10
   7  -5   2   53.39    4.10
   7  -5   2   66.99   15.10
   7  -5   2   50.19   15.70
   7  -5   2   51.89    8.90
   7  -5   2   57.19    7.60
   7  -5   2   47.60    7.00
   7  -5   2   55.59    9.10
  -7  -5  -2   59.49    8.80
  -7  -5  -2   51.89    8.00
   7   5   2   43.80    6.90
  -7   5  -2   49.70    8.20
  -7   5  -2   34.70   14.80
   7   5   2   41.40   14.90
   7   5   2   55.69    7.50
   7   5   2   59.89   12.30
   7   5   2   44.00   19.30
   7   5   2   37.30    6.30
   7   5   2   50.69    7.80
   7   5   2   44.00   12.90
  -7   5  -2   40.10    6.80
   7   5   2   49.30    9.10
   7   5   2   47.70    7.50
  -7   5  -2   52.49    9.00
  -7   5  -2   51.49   12.30
  -7   5  -2   44.00    7.00
  -7   5  -2   48.70   13.40
   6  -6  -2  118.99   19.30
  -6  -6   2  121.09    7.00
   6  -6  -2  133.89   13.30
   6  -6  -2  144.29   10.80
   6  -6  -2  125.39    8.70
   6  -6  -2  129.39    9.90
  -6  -6   2  119.89    8.10
  -6  -6   2  117.29    6.50
   6  -6  -2  154.98   11.60
  -6   6   2  127.79   13.30
   6   6  -2  112.49   18.50
   6   6  -2  118.89   10.40
   6   6  -2  114.19   16.90
   6   6  -2  121.69    8.70
   6   6  -2  125.49    8.90
  -6   6   2  111.69   10.90
  -6   6   2  130.09   10.50
   6   6  -2  127.89    8.90
  -6   6   2  173.78   25.30
  -6   6   2  131.89   21.70
   6   6  -2  118.39   11.80
  -6   6   2  135.49   11.00
   6   6  -2  134.49   10.20
   6   6  -2  135.29   14.70
   6   6  -2  135.39   12.00
   4  -6  -2   86.79    9.30
   4  -6  -2   76.49    7.00
   4  -6  -2   80.09    7.10
   4  -6  -2   82.99    6.00
   4  -6  -2  114.79   20.90
   4  -6  -2   78.89   13.30
   4  -6  -2   79.89    7.10
  -4   6   2   74.89    7.60
   4   6  -2   88.49   11.80
   4   6  -2   78.69    5.60
  -4   6   2   84.09   14.30
  -4   6   2   81.39    6.80
   4   6  -2   81.89    6.30
   4   6  -2   78.99   10.40
   4   6  -2   80.99    8.60
  -4   6   2   87.09    7.20
  -4   6   2   89.89    7.50
   4   6  -2   82.69    5.60
   4   6  -2   77.89    5.50
   2  -6  -2   17.40    4.90
   2  -6  -2   10.80    6.30
   2  -6  -2   23.40    4.50
   2  -6  -2   18.20    4.80
   2  -6  -2   17.00    3.30
   2  -6  -2   19.80    2.80
   2  -6  -2   13.70    2.90
   2  -6  -2   16.10    3.40
  -2  -6   2    9.10    3.00
  -2   6   2   22.40    3.70
   2   6  -2   17.30    4.20
   2   6  -2   15.10    1.60
  -2   6   2   13.70    3.20
   2   6  -2   13.00    3.10
   2   6  -2   13.00    3.10
  -2   6   2   14.20    7.10
  -2   6   2   17.00    3.50
   2   6  -2   19.30    1.80
  -2   6   2   11.20    2.40
  -2   6   2   24.50    7.80
   0  -6  -2  711.33   35.00
   0  -6   2  734.83   32.20
   0  -6  -2  730.83   29.30
   0  -6  -2  754.22   33.40
   0  -6  -2  718.83   29.50
   0  -6  -2  739.03   31.70
   0  -6  -2  695.83   33.90
   0  -6   2  709.13   30.20
   0  -6  -2  749.23   28.40
   0   6   2  717.93   32.00
   0   6   2  741.23   29.30
   0   6   2  782.32   37.90
   0   6  -2  764.42   31.40
   0   6   2  730.43   29.30
   0   6   2  674.93   32.80
   0   6   2  724.53   29.70
   2  -6   2    9.10    2.60
   2  -6   2    8.00    3.30
   2  -6   2    7.00    2.70
   2  -6   2    7.90    4.10
  -2  -6  -2   10.90    3.10
  -2  -6  -2    5.10    2.20
  -2  -6  -2    8.00    2.00
  -2  -6  -2    9.30    2.20
  -2  -6  -2    7.30    7.80
  -2  -6  -2    6.20    1.70
   2  -6   2    5.20    1.70
  -2  -6  -2    7.40    3.00
  -2   6  -2    6.80    1.80
  -2   6  -2    8.30    1.80
   2   6   2    6.60    2.00
  -2   6  -2    9.00    3.20
  -2   6  -2    6.60    1.60
   2   6   2    6.60    1.90
  -2   6  -2    9.60    4.50
   2   6   2   13.50    6.60
   2   6   2   11.40    2.60
   2   6   2    9.80    2.90
   2   6   2    7.10    2.20
  -2   6  -2    7.50    1.90
   4  -6   2   50.99    9.70
   4  -6   2   38.60    4.00
   4  -6   2   50.49    9.30
  -4  -6  -2   36.40    3.80
  -4  -6  -2   40.10    5.90
   4  -6   2   39.50    4.60
   4  -6   2   29.30    5.90
  -4  -6  -2   42.40    4.60
   4  -6   2   42.10    3.90
   4   6   2   31.80    8.90
   4   6   2   21.70    4.80
   4   6   2   38.90    5.30
  -4   6  -2   42.20    4.50
  -4   6  -2   40.80    9.30
  -4   6  -2   36.60    8.40
   4   6   2   44.10   10.60
   4   6   2   35.40    5.70
  -4   6  -2   41.60    4.70
  -4   6  -2   40.80    5.80
  -4   6  -2   40.70    4.10
   4   6   2   45.80    4.90
   4   6   2   38.10    9.80
   4   6   2   30.70    6.00
   4   6   2   42.90    4.30
   4   6   2   30.00    6.80
   6  -6   2   83.09   16.00
  -6  -6  -2   60.39    6.30
   6  -6   2   62.99    5.40
   6  -6   2   67.79    5.10
   6  -6   2   67.39    6.40
  -6  -6  -2   67.79    7.10
   6  -6   2   63.89    5.70
   6  -6   2   78.19   14.60
   6  -6   2   67.49    7.00
  -6   6  -2   70.59   15.30
   6   6   2   84.29    8.50
   6   6   2   68.39    6.90
  -6   6  -2   63.09    6.30
   6   6   2   86.69   17.30
   6   6   2   52.79    8.30
   6   6   2   65.99   13.60
  -6   6  -2   91.59   16.70
   6   6   2   51.79    7.70
  -6   6  -2   72.99    7.70
  -6   6  -2   81.49    7.80
  -6   6  -2   55.59    9.00
   6   6   2   52.59   10.50
   6   6   2   65.59   10.40
  -6   6  -2   59.49    8.30
   6   6   2   66.19    6.40
   6   6   2   50.69   15.40
   5  -7  -2   25.80    7.80
   5  -7  -2   35.10    5.80
   5  -7  -2   27.20    6.60
   5  -7  -2   45.70    6.90
   5  -7  -2   31.90   14.20
   5  -7  -2   43.50    5.30
   5   7  -2   43.00    4.20
   5   7  -2   33.10    6.60
  -5   7   2   65.79   16.60
   5   7  -2   43.60    5.50
  -5   7   2   32.50    5.40
  -5   7   2   28.50    9.50
   5   7  -2   37.30    6.60
  -5   7   2   49.10    7.50
   5   7  -2   44.20    8.00
   5   7  -2   33.70    4.60
  -5   7   2   31.60    6.60
  -5   7   2   26.20    7.50
   5   7  -2   34.40   12.10
   5   7  -2   59.59   11.60
   5   7  -2   43.20    6.00
  -5   7   2   35.80    5.90
   3  -7  -2   45.10    6.40
   3  -7  -2   60.99   10.40
   3  -7  -2   44.40   10.70
   3  -7  -2   40.80    4.80
   3  -7  -2   54.29    5.20
   3  -7  -2   62.19    4.50
   3  -7  -2   46.60    7.80
   3   7  -2   51.09    3.70
   3   7  -2   57.69    7.80
   3   7  -2   50.99    8.00
   3   7  -2   51.99    9.80
   3   7  -2   50.29    3.90
  -3   7   2   55.09    5.80
   3   7  -2   59.79    6.40
  -3   7   2   56.39   11.80
   3   7  -2   57.19    4.00
   3   7  -2   59.49    5.90
  -3   7   2   55.59    5.40
  -3   7   2   55.79    5.30
  -3   7   2   55.29    8.10
   1  -7  -2   35.70    3.00
  -1  -7   2   32.10    6.30
   1  -7  -2   29.80    4.20
   1  -7  -2   37.60    9.10
   1  -7  -2   25.90    4.90
  -1  -7   2   32.10    5.10
   1  -7  -2   39.80   10.20
   1  -7  -2   32.40    4.80
   1  -7  -2   31.00    6.30
  -1   7   2   37.30    5.00
  -1   7   2   33.80    5.30
   1   7  -2   35.40    5.80
  -1   7   2   32.90    4.50
  -1   7   2   30.60    8.80
  -1   7   2   37.00    3.90
   1   7  -2   30.90    4.90
  -1  -7  -2  296.57   21.80
  -1  -7  -2  282.27   13.40
  -1  -7  -2  272.97   16.90
  -1  -7  -2  213.18   15.90
  -1  -7  -2  291.77   18.60
   1  -7   2  286.47   16.90
   1  -7   2  270.97   14.40
  -1  -7  -2  297.37   16.10
   1   7   2  268.77   14.50
  -1   7  -2  280.17   11.80
  -1   7  -2  262.47   15.20
   1   7   2  249.88   15.90
   1   7   2  309.47   20.80
  -1   7  -2  281.37   11.70
   1   7   2  274.87   13.40
   1   7   2  261.17   13.20
   1   7   2  292.77   14.20
   3  -7   2  123.29   13.30
   3  -7   2  118.29    9.80
  -3  -7  -2  124.19   10.50
   3  -7   2  126.39   10.60
  -3  -7  -2  112.39    7.00
   3  -7   2  118.59    8.00
   3  -7   2  129.79   16.60
  -3   7  -2  122.79    7.40
   3   7   2  118.49    9.00
  -3   7  -2  112.89    7.30
  -3   7  -2  125.79    8.10
   3   7   2  131.79   14.70
   3   7   2  105.99    6.90
   3   7   2  134.69   18.60
   3   7   2  112.39    9.90
  -3   7  -2  118.29   11.00
  -3   7  -2  125.79   13.50
   3   7   2   80.29   14.00
   3   7   2  124.79    8.80
   3   7   2  111.39   11.80
  -3   7  -2  121.19    8.00
  -5  -7  -2   16.90    3.70
  -5  -7  -2   20.80    4.30
  -5  -7  -2   22.60    4.30
   5  -7   2   19.80    7.50
   5  -7   2   19.90    2.60
   5  -7   2    1.10   10.90
   5  -7   2   19.30    3.60
   5  -7   2   24.80    4.40
   5  -7   2   14.40    3.00
   5  -7   2   20.70    5.80
   5  -7   2   16.30    2.40
   5   7   2    3.20   12.60
   5   7   2   25.80    9.40
  -5   7  -2   17.70   11.60
  -5   7  -2   19.50    5.60
  -5   7  -2   20.20    4.40
   5   7   2   22.30    5.70
  -5   7  -2   15.30    4.20
   5   7   2   17.60    4.20
   5   7   2   12.50    3.00
   5   7   2   18.60    4.10
   5   7   2    5.10   12.70
  -5   7  -2   20.20    4.10
   5   7   2   17.20    4.30
  -5   7  -2   21.20    4.80
   4  -8  -2   10.60    4.40
   4  -8  -2    7.70   12.90
   4  -8  -2   15.60    3.90
   4  -8  -2   17.00    3.90
   4  -8  -2   13.00    3.30
   4  -8  -2   19.10    6.70
   4   8  -2   16.70    4.90
  -4   8   2    8.40    3.10
   4   8  -2   18.90    3.20
   4   8  -2   20.00    6.40
  -4   8   2   17.20   14.60
   4   8  -2   15.50    3.00
  -4   8   2   15.50    3.70
  -4   8   2   14.90    6.30
   4   8  -2   15.40    2.60
  -4   8   2   15.00    3.60
  -4   8   2   14.00    3.50
   4   8  -2    9.20    5.80
   2  -8  -2   26.10    6.30
  -2  -8   2   29.80    6.20
   2  -8  -2   25.90    2.60
   2  -8  -2    9.10   10.00
   2  -8  -2   27.50    6.40
   2  -8  -2   26.70    4.10
   2  -8  -2   23.20    4.70
   2   8  -2   19.00    4.70
   2   8  -2   31.00    5.50
  -2   8   2   29.10    4.90
  -2   8   2   23.80    4.30
  -2   8   2   20.30    6.80
  -2   8   2   26.80    5.50
  -2   8   2   28.60   11.70
  -2   8   2   31.50    4.80
   0  -8  -2   86.99    8.30
   0  -8   2   84.99    7.40
   0  -8  -2   67.29   13.00
   0  -8  -2   90.79    9.30
   0  -8   2   85.99    8.80
   0  -8  -2   81.59    7.90
   0  -8  -2   74.59    8.40
   0  -8  -2   82.79    6.80
   0   8  -2   59.59   10.10
   0   8   2   86.49    6.30
   0   8   2   86.79   21.70
   0   8   2   87.69    6.40
   0   8   2   82.29   12.20
   0   8   2   78.39    7.00
   0   8   2   85.99    6.50
  -2  -8  -2   16.20    4.90
   2  -8   2   25.50    5.90
  -2  -8  -2   24.80    5.20
   2  -8   2   23.90    4.30
   2   8   2   21.00    5.40
  -2   8  -2   19.70    2.10
   2   8   2   24.50    5.40
  -2   8  -2   20.60    3.20
   2   8   2   21.00    3.60
   2   8   2   27.70    4.20
   2   8   2   23.00    4.50
  -2   8  -2   16.80    3.10
   2   8   2    4.30    9.90
   2   8   2   18.20    5.60
   2   8   2   17.90    3.70
   4  -8   2   29.70    6.30
  -4  -8  -2   30.10    5.70
  -4  -8  -2   38.80    5.50
  -4  -8  -2   17.50    3.00
   4  -8   2   29.20    4.60
   4  -8   2   24.00    5.80
   4  -8   2   14.10   11.40
  -4  -8  -2   23.70    4.10
  -4   8  -2   30.20    5.00
   4   8   2   24.40    5.50
  -4   8  -2   22.80    6.30
   4   8   2   30.20    5.70
   4   8   2   33.20    9.70
   4   8   2   14.80   13.50
  -4   8  -2   27.90    4.50
   4   8   2   24.30    4.50
  -4   8  -2   29.50    5.00
   4   8   2    4.20   11.80
   4   8   2   20.40    6.30
  -4   8  -2   30.30    5.40
   4   8   2   29.20    4.50
  -1  -9   2    0.50    1.80
   1  -9  -2    0.50    0.90
   1  -9  -2   12.70   15.00
   1  -9  -2    0.90    1.70
   1  -9  -2    1.10    1.70
   1  -9  -2   -0.40    0.60
   1  -9  -2    1.20    2.30
  -1   9   2    2.30   12.40
  -1   9   2   -0.10    1.00
  -1   9   2    0.90    1.40
  -1   9   2    2.00    1.50
  -1   9   2    1.30    1.20
  -1   9   2    0.30    1.60
   1   9  -2    1.80    2.00
   1  -9   2   21.00    5.50
  -1  -9  -2   25.60    5.60
  -1  -9  -2   14.90    4.90
   1  -9   2   18.00    3.90
   1   9   2    9.80    4.20
   1   9   2   19.70    3.50
   1   9   2   22.60    4.70
   1   9   2   21.90    3.80
   1   9   2   21.90    4.10
   8   0  -3  256.97   27.00
  -8   0   3  201.78   14.40
  -8   0   3  169.08   14.00
  -8   0   3  201.08   15.00
   8   0  -3  199.68   14.00
   8   0  -3  208.88   15.70
   8   0  -3  185.08   21.30
  -8   0   3  185.38   27.50
   8   0  -3  205.88   13.30
  -8   0   3  170.28   24.80
   8   0  -3  197.48   16.80
  -8   0   3  208.38   14.50
   6   0  -3  110.89   10.50
  -6   0   3  151.58   16.20
  -6   0   3  120.89    9.90
   6   0  -3  119.69   15.70
  -6   0   3  111.19    8.10
   6   0  -3  114.89    8.30
  -6   0   3  124.09    9.20
   6   0  -3  104.89   15.70
   6   0  -3  118.09    9.00
   6   0  -3  120.49    9.80
  -6   0   3   97.59   15.60
  -6   0   3  118.79    9.10
  -6   0   3  112.79    9.60
  -4   0   3  317.77   22.50
   4   0  -3  351.56   20.50
   4   0  -3  343.07   17.10
  -4   0   3  323.87   16.20
   4   0  -3  300.97   20.20
  -4   0   3  361.96   15.80
  -4   0   3  345.57   21.10
  -4   0   3  343.87   16.30
  -4   0   3  350.86   17.50
   4   0  -3  380.76   23.10
   4   0  -3  347.07   17.00
  -4   0   3  334.27   17.00
   4   0  -3  345.67   15.70
  -2   0   3 9284.27  332.27
   0   0  -3  389.26   19.20
   0   0   3  427.16   19.60
   0   0   3  447.66   20.10
   2   0   3  475.65   23.50
   2   0   3  486.95   20.70
   2   0   3  465.15   24.30
  -2   0  -3  510.95   23.70
  -2   0  -3  489.05   19.50
  -2   0  -3  529.75   26.20
  -2   0  -3  474.45   20.20
   2   0   3  469.55   19.40
   4   0   3    0.80    1.50
   4   0   3    0.60    1.10
   4   0   3    0.70    0.90
  -4   0  -3    1.20    1.20
  -4   0  -3    1.20    0.90
   4   0   3    1.70    3.90
   4   0   3    1.20    0.90
   4   0   3    0.70    0.70
  -4   0  -3    0.30    0.60
   4   0   3    1.10    2.10
   4   0   3    1.00    0.50
   4   0   3    0.10    0.80
   4   0   3   -0.40    5.80
  -4   0  -3    1.10    1.10
  -4   0  -3    1.00    1.10
   4   0   3    1.00    0.90
   6   0   3   17.30    8.60
   6   0   3   31.10    5.20
  -6   0  -3   41.40    6.70
  -6   0  -3   32.00    5.10
  -6   0  -3   28.40    4.80
   6   0   3   26.10   11.60
   6   0   3   46.10   12.40
   6   0   3   24.80    2.40
  -6   0  -3   33.90    5.50
   6   0   3   22.60    6.20
   6   0   3   30.80    6.50
   6   0   3   23.60    4.70
   6   0   3   29.80    5.90
   8   0   3   70.09   12.80
   8   0   3   87.09   12.60
   8   0   3   49.10   16.60
  -8   0  -3   67.89    7.00
   8   0   3   76.09    5.20
   8   0   3   93.59   21.70
   8   0   3   91.49    8.40
   8   0   3   74.69    8.00
   8   0   3   95.19   21.00
  -8   0  -3   89.19    9.40
   8   0   3   73.99    7.60
   8   0   3   69.69   10.60
  -8   0  -3   82.69    8.70
   9  -1  -3    3.00    5.70
   9  -1  -3    3.30   18.70
   9  -1  -3    2.60    2.10
   9  -1  -3    0.50    1.90
  -9  -1   3    0.80    1.70
   9  -1  -3    1.30    2.30
  -9  -1   3    2.30    2.60
  -9  -1   3   -0.40    1.90
  -9  -1   3   -0.40    1.80
  -9  -1   3    2.50    2.30
  -9  -1   3    2.40    2.00
  -9   1   3    1.30    2.20
   9   1  -3    0.60    1.90
  -9   1   3   -0.90    1.70
   9   1  -3    0.90    1.90
  -9   1   3    3.90    5.70
   9   1  -3   -0.20    2.40
   9   1  -3    1.50    2.20
   9   1  -3   11.80   17.40
  -9   1   3    2.90    2.70
  -9   1   3   -7.50   15.90
  -9   1   3    0.20    1.40
   9   1  -3    5.30    3.40
  -9   1   3    0.90    1.70
  -7  -1   3  151.18   19.60
  -7  -1   3  136.99   10.50
  -7  -1   3  142.09   10.60
   7  -1  -3  112.89   17.80
   7  -1  -3  149.39   21.70
   7  -1  -3  126.99   11.20
   7  -1  -3  136.69   12.80
  -7  -1   3  107.09   17.30
   7  -1  -3  131.59   10.40
   7  -1  -3  137.89    9.80
  -7  -1   3  119.39    9.00
   7   1  -3  151.48   19.70
   7   1  -3  128.79   10.90
  -7   1   3  134.59   11.40
   7   1  -3  132.09    9.70
   7   1  -3  131.29   19.60
  -7   1   3  131.09   19.30
  -7   1   3  166.48   24.30
  -7   1   3  145.79   11.10
   7   1  -3  135.59   12.70
   7   1  -3  148.59   11.70
  -7   1   3  142.59   10.90
  -7   1   3  133.99    9.80
  -5  -1   3    0.10    0.80
  -5  -1   3    2.00    2.50
   5  -1  -3    0.70    1.50
   5  -1  -3   -0.10    1.10
  -5  -1   3   -0.30    0.50
  -5  -1   3    5.00    2.00
  -5  -1   3   -0.40    0.80
   5  -1  -3   -1.60    5.10
   5  -1  -3    1.30    1.30
  -5  -1   3    5.60    5.50
   5  -1  -3    0.60    1.20
   5  -1  -3    1.40    1.50
   5   1  -3    1.50    2.00
  -5   1   3    1.30    1.40
  -5   1   3    3.50    1.90
  -5   1   3    5.40    1.90
   5   1  -3    5.30    5.00
  -5   1   3    1.70    1.70
  -5   1   3    2.00    1.40
  -5   1   3    1.30    5.10
   5   1  -3   -0.10    0.60
   5   1  -3    2.00    2.10
   5   1  -3   -0.40    0.60
  -5   1   3   -0.50    1.00
   5   1  -3    0.20    0.90
   3  -1  -3   35.00    3.70
  -3  -1   3   37.50    3.10
  -3  -1   3   33.30    3.20
  -3  -1   3   42.40    4.00
  -3  -1   3   37.40    6.20
  -3  -1   3   25.80    2.90
   3  -1  -3   32.90    3.80
  -3  -1   3   35.10    3.60
   3  -1  -3   35.70    3.30
   3  -1  -3   38.20    7.70
   3  -1  -3   38.90    6.90
   3   1  -3   34.70    3.10
  -3   1   3   34.80    3.60
  -3   1   3   25.70    5.90
  -3   1   3   31.70    5.40
  -3   1   3   40.50    3.50
  -3   1   3   43.10    3.90
   3   1  -3   26.80    5.40
   3   1  -3   39.70    3.50
   3   1  -3   39.40    4.20
   3   1  -3   34.90    3.40
   3   1  -3   25.70    5.00
  -3   1   3   24.80    6.10
  -3   1   3   39.20    4.10
   3   1  -3   32.20    3.50
  -1  -1   3 1965.50   73.79
   1  -1  -3 1990.20   75.69
   1   1  -3 1996.70   73.79
  -1   1   3 1968.10   75.89
  -1  -1  -3   21.50    1.80
  -1  -1  -3   24.50    2.40
   1  -1   3   24.40    1.90
   1  -1   3   18.90    3.30
  -1  -1  -3   22.00    2.40
   1  -1   3   21.80    3.80
  -1  -1  -3   20.40    2.10
   1  -1   3   19.00    2.00
   1  -1   3   18.70    3.70
  -1  -1  -3   14.00    4.20
  -1  -1  -3   20.70    2.10
   1  -1   3   22.30    2.20
  -1  -1  -3   20.10    2.00
  -1  -1  -3   23.60    4.30
   1   1   3   28.00    5.40
  -1   1  -3   29.40    4.20
  -1   1  -3   23.10    1.10
  -1   1  -3   22.40    4.50
  -1   1  -3   23.50    2.20
   1   1   3   23.40    2.40
   1   1   3   24.00    2.00
   1   1   3   18.70    1.90
   1   1   3   18.80    4.00
  -1   1  -3   21.90    2.10
  -1   1  -3   27.00    3.90
   1   1   3   19.80    2.30
  -1   1  -3   21.90    1.90
   1   1   3   23.00    2.40
  -1   1  -3   20.90    1.90
   3  -1   3 2001.20   82.69
   3  -1   3 1967.70   79.59
   3  -1   3 1929.11   77.89
   3   1   3 1966.70   79.89
   3   1   3 1971.80   83.59
  -5  -1  -3 1039.20   41.20
   5  -1   3  997.80   41.10
   5  -1   3  975.10   43.00
  -5  -1  -3 1104.29   43.30
   5  -1   3 1019.10   43.60
   5  -1   3 1035.80   42.00
   5  -1   3  954.50   47.00
   5  -1   3 1020.90   41.10
  -5  -1  -3 1068.09   42.50
   5  -1   3 1071.99   52.19
   5  -1   3 1043.20   54.39
  -5  -1  -3 1059.89   41.00
  -5  -1  -3 1045.30   39.80
   5   1   3 1080.19   55.79
   5   1   3 1040.50   43.20
   5   1   3 1002.20   41.10
   5   1   3 1024.90   41.90
   5   1   3  987.00   51.39
  -5   1  -3  925.61   42.00
  -5   1  -3 1071.69   43.00
  -5   1  -3 1030.70   40.80
   5   1   3 1023.70   49.70
   7  -1   3  232.08   17.30
   7  -1   3  299.27   28.10
   7  -1   3  293.37   19.00
   7  -1   3  310.97   22.90
  -7  -1  -3  295.07   15.00
   7  -1   3  302.07   28.90
   7  -1   3  318.57   28.70
  -7  -1  -3  303.07   16.70
   7  -1   3  297.57   17.20
  -7  -1  -3  309.27   18.50
   7  -1   3  297.47   16.40
  -7  -1  -3  294.17   17.60
  -7  -1  -3  277.67   15.80
   7   1   3  296.57   19.10
   7   1   3  325.87   18.30
  -7   1  -3  285.67   17.50
   7   1   3  277.67   18.70
  -7   1  -3  300.97   16.70
  -7   1  -3  313.77   18.50
  -7   1  -3  236.08   16.80
   7   1   3  302.97   13.90
   7   1   3  313.67   17.10
   7   1   3  305.47   28.40
   7   1   3  290.87   22.70
  -7   1  -3  307.47   16.20
   7   1   3  307.77   28.30
   7   1   3  276.97   31.60
   7   1   3  296.87   17.10
  -9  -1  -3   22.30    5.50
   9  -1   3   24.70    3.40
   9  -1   3   19.80    6.50
   9  -1   3   46.20   25.90
   9  -1   3   16.00    6.50
   9  -1   3   20.20    5.20
   9  -1   3    1.40   19.10
   9  -1   3   16.40    4.70
  -9  -1  -3   23.50    6.20
   9  -1   3   17.10    8.00
   9  -1   3   15.70    4.60
  -9  -1  -3   15.40    4.10
  -9  -1  -3   36.90    8.30
  -9  -1  -3   19.00    4.90
   9  -1   3   23.00    5.60
   9   1   3   -8.20   21.40
   9   1   3   19.30    5.00
   9   1   3   19.40    4.90
  -9   1  -3   17.90    4.90
  -9   1  -3   18.50    7.40
  -9   1  -3   21.50    5.40
   9   1   3   15.20    4.50
   9   1   3   18.60   21.90
   9   1   3   21.80    6.70
  -9   1  -3   27.80    7.10
   9   1   3   27.10    6.20
   9   1   3   13.60    5.40
   9   1   3   12.20    9.60
   8  -2  -3  152.48   12.30
  -8  -2   3  160.98   12.70
   8  -2  -3  181.98   21.10
   8  -2  -3  166.78   11.60
  -8  -2   3  160.98   12.20
  -8  -2   3  162.48   12.10
  -8  -2   3  176.08   26.10
   8  -2  -3  183.98   27.50
   8  -2  -3  149.49   22.40
  -8  -2   3  140.99   12.30
  -8  -2   3  133.29   19.90
  -8  -2   3  151.88   11.70
   8   2  -3  168.58   13.50
   8   2  -3  162.58   11.80
  -8   2   3  146.49   36.10
  -8   2   3  173.08   13.90
  -8   2   3  171.88   14.70
   8   2  -3  158.28   15.10
   8   2  -3  140.29   22.10
  -8   2   3  163.08   26.40
   8   2  -3  153.88   23.20
  -8   2   3  143.49   12.30
  -8   2   3  148.49   13.20
   8   2  -3  151.88   11.80
  -8   2   3  161.18   11.80
  -6  -2   3    3.20    3.60
   6  -2  -3    8.80    3.30
   6  -2  -3    3.50    3.40
  -6  -2   3    5.80    2.60
  -6  -2   3    4.80    2.00
   6  -2  -3   -1.50    7.00
   6  -2  -3    1.60    1.20
  -6  -2   3    3.60    1.60
  -6  -2   3    2.90    7.20
   6  -2  -3    4.90    1.90
  -6  -2   3    4.20    1.80
   6   2  -3    7.60    2.30
   6   2  -3    3.30    2.60
  -6   2   3   -0.20    1.60
   6   2  -3    6.20    3.60
   6   2  -3    6.80    2.70
  -6   2   3    0.80    1.00
  -6   2   3    1.90    1.70
  -6   2   3    4.70    2.10
   6   2  -3    1.20    1.20
  -6   2   3   -2.10    7.60
   6   2  -3   -5.90    6.00
  -6   2   3   14.40    4.10
   4  -2  -3 1596.84   71.89
  -4  -2   3 1636.34   70.99
  -4  -2   3 1750.32   67.79
   4  -2  -3 1635.34   69.29
  -4   2   3 1474.85   64.89
   4   2  -3 1587.44   69.29
  -4   2   3 1796.42   71.39
   4   2  -3 1677.23   67.59
  -4   2   3 1727.83   74.69
  -2  -2   3 1451.15   57.59
  -2  -2   3 1469.05   55.79
   2  -2  -3 1406.06   58.69
   2   2  -3 1433.36   55.59
  -2   2   3 1476.05   59.59
   0  -2  -3  895.11   38.10
   0  -2   3  855.71   33.80
   0  -2  -3  884.61   37.90
   0   2   3  872.81   37.80
   0   2  -3  922.21   34.60
   0   2  -3  874.21   35.30
  -2  -2  -3   82.49    5.50
   2  -2   3   81.39    5.00
  -2  -2  -3   81.29    5.00
  -2  -2  -3   96.79   12.00
  -2  -2  -3   80.99    5.30
  -2  -2  -3   74.29    5.00
  -2  -2  -3   81.19    7.70
   2  -2   3   79.89    8.20
   2  -2   3   83.99    4.90
   2  -2   3   84.29    7.60
  -2  -2  -3   82.09    5.10
   2  -2   3   75.49    6.50
  -2  -2  -3   76.99    5.50
   2  -2   3   79.89    4.40
   2  -2   3   79.89    5.30
   2  -2   3   73.69    6.60
   2  -2   3   87.19    8.10
  -2   2  -3   79.69    5.10
  -2   2  -3   77.99    4.70
   2   2   3   87.29    5.20
   2   2   3   72.89    5.40
   2   2   3   77.89    7.80
   2   2   3   72.69    5.00
  -2   2  -3   81.09    6.50
   2   2   3   83.99    5.30
   2   2   3   79.29    5.40
   2   2   3   72.89    5.50
   2   2   3   69.79    9.30
   2   2   3   84.79    4.80
  -2   2  -3   87.79    4.80
  -2   2  -3   87.19    5.20
   2   2   3   83.19    5.30
   4  -2   3  325.47   23.30
   4  -2   3  312.57   16.60
   4  -2   3  310.67   17.90
  -4  -2  -3  322.17   15.10
   4  -2   3  312.97   22.50
   4  -2   3  328.87   21.10
   4  -2   3  318.57   15.20
   4  -2   3  317.97   15.60
   4  -2   3  339.67   15.10
  -4  -2  -3  335.77   16.20
   4   2   3  320.37   15.40
   4   2   3  342.47   17.30
  -4   2  -3  414.96   25.30
  -4   2  -3  312.87   16.90
  -4   2  -3  333.57   15.20
  -4   2  -3  329.87   16.30
   4   2   3  330.67   14.60
  -4   2  -3  313.57   16.10
   4   2   3  325.17   15.40
   4   2   3  344.67   16.80
   4   2   3  384.76   26.40
   4   2   3  281.77   15.40
   4   2   3  316.07   21.50
   4   2   3  234.48   33.90
   4   2   3  331.17   16.20
   4   2   3  302.37   20.20
   6  -2   3   35.60    6.60
   6  -2   3   33.50    4.80
  -6  -2  -3   43.00    5.90
  -6  -2  -3   34.10    4.90
   6  -2   3   35.30    6.70
   6  -2   3   38.10    2.10
   6  -2   3   39.80   11.00
  -6  -2  -3   49.50    7.50
   6  -2   3   15.40    8.80
   6  -2   3   38.90    5.70
   6  -2   3   30.10   12.40
  -6  -2  -3   33.90    5.60
   6   2   3   39.00   12.50
  -6   2  -3   34.00    5.70
   6   2   3   31.80    5.10
   6   2   3   20.90    9.40
   6   2   3   45.10    9.70
   6   2   3   43.00    8.30
  -6   2  -3   54.49    8.20
  -6   2  -3   54.49    8.00
  -6   2  -3   28.40    4.20
   6   2   3   36.20    3.70
   6   2   3   39.30    5.80
   6   2   3   56.69   13.90
   6   2   3   32.60    6.20
   8  -2   3   10.10   15.50
   8  -2   3   34.00    9.40
   8  -2   3   12.30    7.60
   8  -2   3   12.50    4.50
   8  -2   3   22.40    6.00
  -8  -2  -3   17.30    4.20
  -8  -2  -3   18.60    5.30
   8  -2   3   -6.80   19.60
  -8  -2  -3   18.70    3.90
   8  -2   3   35.60    6.50
   8  -2   3   17.30    4.30
   8  -2   3   26.10    2.00
   8  -2   3   22.30    4.50
  -8  -2  -3   24.60    6.10
   8   2   3   22.80   16.70
  -8   2  -3   22.20    4.90
   8   2   3   30.90    4.60
  -8   2  -3   17.10    7.30
   8   2   3   12.80    5.90
   8   2   3   24.60   10.70
   8   2   3   14.30    4.40
   8   2   3   28.80    5.90
   8   2   3   30.40   21.00
   8   2   3   26.90    6.00
   8   2   3   20.40    5.00
  -8   2  -3   36.10    9.40
   8   2   3   30.40    7.30
   9  -3  -3    0.40    1.50
   9  -3  -3   -0.70    2.10
   9  -3  -3    2.10    4.00
  -9  -3   3   16.20   19.10
  -9  -3   3    0.70    1.50
  -9  -3   3    1.20    1.50
   9  -3  -3    2.00    2.50
  -9  -3   3    0.40    1.40
  -9  -3   3    0.80    1.80
  -9  -3   3    0.70    2.60
  -9   3   3    0.50    1.70
   9   3  -3    1.00    1.90
   9   3  -3    0.60    1.90
  -9   3   3   -1.00    1.20
   9   3  -3   -9.10   17.90
   9   3  -3   -0.90    0.70
  -9   3   3   -0.10    1.30
  -9   3   3   -9.50   19.50
  -9   3   3   -0.10    1.80
  -9   3   3   -0.20    2.30
   9   3  -3   -0.90    1.70
  -9   3   3   11.20    7.70
   7  -3  -3   36.00   10.50
   7  -3  -3   36.80    6.10
  -7  -3   3   39.70    4.40
   7  -3  -3   41.00    6.30
  -7  -3   3   63.19   13.90
  -7  -3   3   45.20    5.90
  -7  -3   3   29.60    5.50
  -7  -3   3   40.40    6.50
   7  -3  -3   50.99    8.70
   7  -3  -3   30.90   13.60
  -7  -3   3   29.50   10.20
  -7  -3   3   49.80    7.60
  -7   3   3   38.90    7.00
  -7   3   3   25.60   11.70
  -7   3   3   46.10    7.30
   7   3  -3   34.70    6.40
   7   3  -3   40.50    6.20
   7   3  -3   39.50    6.30
  -7   3   3   34.50    6.90
  -7   3   3   27.30    6.20
  -7   3   3   48.80   14.40
   7   3  -3   37.00   11.70
   7   3  -3   34.40    7.30
  -7   3   3   28.20    5.40
   7   3  -3   43.80   11.10
   5  -3  -3  345.37   24.10
   5  -3  -3  308.27   15.60
   5  -3  -3  312.87   17.00
   5  -3  -3  342.47   34.80
   5  -3  -3  292.17   18.60
  -5  -3   3  291.07   23.30
   5  -3  -3  315.97   17.70
  -5  -3   3  303.77   15.40
  -5  -3   3  328.47   16.70
  -5  -3   3  319.87   15.30
  -5  -3   3  334.57   21.10
  -5  -3   3  321.67   15.70
  -5  -3   3  307.37   16.40
  -5  -3   3  313.27   16.00
   5   3  -3  324.47   15.30
   5   3  -3  301.77   15.60
  -5   3   3  314.77   16.10
  -5   3   3  299.97   17.00
   5   3  -3  326.67   16.90
   5   3  -3  336.87   22.60
  -5   3   3  322.57   18.20
   5   3  -3  317.27   18.20
  -5   3   3  397.96   35.10
   5   3  -3  299.27   20.80
   5   3  -3  297.67   15.50
  -5   3   3  332.97   17.30
  -5   3   3  295.27   23.40
   3  -3  -3  919.01   44.40
   3  -3  -3  964.50   42.80
  -3  -3   3  934.51   38.40
   3  -3  -3  942.71   37.40
  -3  -3   3  922.41   41.20
   3  -3  -3  930.21   37.80
  -3  -3   3  930.31   36.40
   3  -3  -3  953.10   37.50
   3   3  -3  884.81   36.10
   3   3  -3  919.91   38.70
  -3   3   3  915.31   43.30
   3   3  -3  889.51   36.80
   3   3  -3  893.81   39.80
  -3   3   3  910.31   38.20
  -3   3   3  971.70   46.30
   3   3  -3  868.61   35.40
  -1  -3   3  136.19    7.30
   1  -3  -3  128.89    6.80
  -1  -3   3  135.29    6.90
   1  -3  -3  125.49    7.60
   1  -3  -3  122.89    8.20
   1  -3  -3  129.09   10.60
   1  -3  -3  134.49    7.90
  -1  -3   3  131.79    8.70
   1  -3  -3  126.29    7.50
   1  -3  -3  120.09    7.40
   1  -3  -3  104.99   10.20
  -1   3   3  146.69   11.90
  -1   3   3  121.59    6.90
  -1   3   3  140.59    7.60
   1   3  -3  125.29    5.60
   1   3  -3  119.09    5.50
   1   3  -3  127.79    8.10
  -1   3   3  124.59    7.40
   1   3  -3  132.59    7.00
   1   3  -3  130.09    6.60
   1   3  -3  125.39    6.70
  -1   3   3  133.09    8.10
  -1   3   3  120.19   10.90
   1   3  -3  123.69    7.30
   1   3  -3  133.99    6.20
   1  -3   3   57.39    5.90
  -1  -3  -3   57.09    4.40
  -1  -3  -3   60.59    4.20
  -1  -3  -3   51.09    7.80
  -1  -3  -3   65.69    4.50
   1  -3   3   57.79    5.00
  -1  -3  -3   60.09    4.70
   1  -3   3   66.09    4.50
   1  -3   3   60.99    4.60
  -1  -3  -3   60.99    4.70
   1  -3   3   59.69    5.40
   1  -3   3   55.09    5.20
  -1  -3  -3   54.99    4.60
   1  -3   3   60.29    3.50
  -1  -3  -3   58.19    6.50
   1  -3   3   63.49    3.30
   1   3   3   60.19    4.70
   1   3   3   60.59    4.20
   1   3   3   52.89    7.80
   1   3   3   55.99    4.90
  -1   3  -3   61.29    5.70
   1   3   3   56.89    4.60
   1   3   3   65.09    4.50
  -1   3  -3   66.49    3.70
  -1   3  -3   61.99    3.60
  -1   3  -3   61.49    4.70
  -1   3  -3   60.19    3.30
  -1   3  -3   66.49    3.90
   1   3   3   61.29    6.90
   1   3   3   60.69    4.70
   3  -3   3  301.27   13.30
   3  -3   3  276.27   17.80
  -3  -3  -3  301.07   15.10
   3  -3   3  302.17   13.80
   3  -3   3  307.57   15.00
   3  -3   3  303.97   19.70
   3  -3   3  315.47   14.90
   3  -3   3  302.87   11.70
  -3  -3  -3  297.57   14.10
  -3  -3  -3  289.77   14.00
  -3  -3  -3  302.27   14.70
   3  -3   3  338.17   18.20
   3  -3   3  304.77   13.20
  -3  -3  -3  319.07   22.60
  -3  -3  -3  306.27   14.80
   3   3   3  306.37   14.40
   3   3   3  294.77   15.30
  -3   3  -3  317.77   14.70
  -3   3  -3  322.17   14.60
   3   3   3  299.87   14.20
  -3   3  -3  296.07   14.50
   3   3   3  302.17   14.90
  -3   3  -3  260.77   16.20
   3   3   3  301.47   14.40
   3   3   3  314.57   19.50
   3   3   3  316.27   15.40
  -3   3  -3  312.47   13.70
   3   3   3  305.87   12.20
   3   3   3  296.07   20.50
   3   3   3  308.67   15.80
   5  -3   3 1462.65   57.29
  -5  -3  -3 1540.55   59.29
   5  -3   3 1489.05   58.29
   5  -3   3 1498.25   69.39
   5   3   3 1686.53   66.29
   5   3   3 1520.65   60.99
   5   3   3 1440.16   67.29
   5   3   3 1481.15   59.09
   5   3   3 1431.56   57.59
  -5   3  -3 1480.25   58.79
   5   3   3 1561.24   60.69
  -5   3  -3 1500.85   59.29
   5   3   3 1494.15   73.89
   5   3   3 1527.75   58.69
   5   3   3 1374.36   58.49
  -5   3  -3 1519.35   57.69
   5   3   3 1495.65   69.39
   5   3   3 1491.15   66.89
  -7  -3  -3   64.99    6.30
   7  -3   3   64.99    6.40
  -7  -3  -3   67.99    7.20
   7  -3   3   70.39    6.70
   7  -3   3   58.89    9.20
   7  -3   3   55.19   18.50
   7  -3   3   60.99    6.70
   7  -3   3   73.49   16.40
   7  -3   3   52.39   12.70
  -7  -3  -3   61.89    7.30
   7   3   3   64.39   15.60
   7   3   3   74.79   11.60
  -7   3  -3   70.69    9.20
   7   3   3   66.09    6.90
   7   3   3   57.79    6.70
   7   3   3   65.09   14.50
   7   3   3   66.49    6.00
  -7   3  -3   56.99    8.80
   7   3   3   83.89   20.00
  -7   3  -3   76.49    7.90
   7   3   3   63.99    6.60
   7   3   3   44.10   17.80
  -7   3  -3   71.19    7.90
   7   3   3   65.99    9.70
  -7   3  -3   68.09    6.60
  -8  -4   3   59.39    6.70
  -8  -4   3   30.80    9.70
   8  -4  -3   66.09    6.90
   8  -4  -3   68.29   18.90
   8  -4  -3   45.30    8.10
  -8  -4   3   67.49    8.80
  -8  -4   3   60.69    4.90
   8  -4  -3   72.29   21.70
  -8  -4   3   64.99    9.40
  -8  -4   3   51.39    5.50
  -8   4   3   72.19   10.00
   8   4  -3   52.19   13.60
  -8   4   3   67.89   20.20
   8   4  -3   62.99   16.90
  -8   4   3   58.89    9.20
  -8   4   3   84.09   13.40
   8   4  -3   49.99    8.80
   8   4  -3   47.00    7.10
  -8   4   3   55.09    9.00
  -8   4   3   38.60    8.60
  -8   4   3   74.09   18.10
   8   4  -3   48.30    9.60
  -6  -4   3    2.50    1.60
   6  -4  -3    0.00    0.50
   6  -4  -3    0.10    1.00
  -6  -4   3    0.10    1.10
  -6  -4   3    0.80    1.70
  -6  -4   3    1.50    1.30
   6  -4  -3   14.20    9.20
   6  -4  -3    2.20    3.40
  -6  -4   3    3.60    1.40
  -6  -4   3    3.80    1.80
   6  -4  -3    0.20    0.90
  -6   4   3    0.70    1.60
  -6   4   3    4.70    9.20
   6   4  -3    1.10    2.10
  -6   4   3    0.90    1.60
  -6   4   3    2.20    3.00
  -6   4   3    1.50    1.60
   6   4  -3    0.40    1.00
   6   4  -3    0.70    2.00
   6   4  -3    0.00    0.80
  -6   4   3    6.20    2.50
  -6   4   3    1.00    1.70
   6   4  -3   -3.70    7.50
   6   4  -3    0.50    1.30
  -4  -4   3  990.20   37.70
   4  -4  -3 1027.00   49.50
   4  -4  -3 1016.10   41.80
   4  -4  -3 1068.49   45.10
   4  -4  -3  937.31   42.20
  -4  -4   3 1013.70   46.90
   4  -4  -3 1019.80   48.00
  -4  -4   3 1053.59   41.10
  -4  -4   3 1005.30   38.80
  -4  -4   3  964.60   38.50
   4  -4  -3 1034.90   50.79
  -4  -4   3  984.10   37.20
   4   4  -3  998.10   45.40
   4   4  -3  992.40   43.90
  -4   4   3 1059.59   42.00
  -4   4   3 1016.90   43.00
  -4   4   3  981.40   49.10
  -4   4   3 1020.10   40.90
   4   4  -3  989.60   40.90
  -4   4   3  979.70   52.19
   4   4  -3 1056.89   42.60
   2  -4  -3  404.96   19.40
  -2  -4   3  437.06   20.50
   2  -4  -3  402.76   24.20
   2  -4  -3  434.66   21.40
   2  -4  -3  427.36   19.40
   2  -4  -3  450.55   24.20
   2  -4  -3  442.96   20.00
   2  -4  -3  442.36   20.00
   2  -4  -3  420.76   19.30
   2   4  -3  426.16   18.90
  -2   4   3  417.86   20.10
  -2   4   3  436.06   19.20
   2   4  -3  397.36   19.30
   2   4  -3  410.66   17.80
   2   4  -3  415.96   18.80
  -2   4   3  429.56   18.70
  -2   4   3  434.26   19.20
  -2   4   3  425.26   26.10
  -2   4   3  411.76   24.10
   2   4  -3  433.76   17.70
   2   4  -3  410.76   19.60
   0  -4  -3   87.39    5.90
   0  -4  -3   79.19    5.70
   0  -4  -3   93.89    6.20
   0  -4   3  105.89    8.60
   0  -4  -3   98.49    7.20
   0  -4  -3   90.89    8.70
   0  -4   3   95.39    6.30
   0  -4  -3   87.69    6.40
   0   4   3   88.09    9.30
   0   4   3   87.59    7.20
   0   4   3   86.79    6.40
   0   4  -3   79.09    7.00
   0   4   3   93.89    5.70
   0   4   3   83.89    5.70
   0   4   3   89.39    9.90
   0   4  -3   88.49    5.70
   0   4  -3   95.39    6.70
   0   4   3   84.39    6.00
   2  -4   3  143.19    7.00
   2  -4   3  135.69    8.80
  -2  -4  -3  124.89   12.10
   2  -4   3  156.48    9.20
   2  -4   3  138.69    9.80
  -2  -4  -3  144.29    8.50
  -2  -4  -3  146.09    8.70
  -2  -4  -3  150.58    8.40
   2  -4   3  141.69   11.10
   2  -4   3  133.29   10.30
  -2  -4  -3  155.48    9.30
  -2  -4  -3  152.98    9.00
  -2  -4  -3  134.29    8.00
   2  -4   3  128.49   10.30
   2   4   3  148.19    8.10
   2   4   3  149.59    9.00
  -2   4  -3  154.98    7.80
  -2   4  -3  143.19    7.10
   2   4   3  153.68    9.00
   2   4   3  138.19    8.00
  -2   4  -3  140.99    7.40
   2   4   3  146.59   13.40
  -2   4  -3  119.19   10.00
   2   4   3  130.99   12.80
   2   4   3  139.79    9.10
   4  -4   3  160.28   14.90
   4  -4   3  190.28   11.70
   4  -4   3  177.28    9.20
   4  -4   3  151.18   17.00
   4  -4   3  175.58    7.70
  -4  -4  -3  165.78    9.70
  -4  -4  -3  160.58   10.40
   4  -4   3  177.58    9.80
   4  -4   3  167.58   10.50
  -4  -4  -3  176.98   11.10
   4  -4   3  178.18   10.00
   4  -4   3  162.28   15.20
  -4  -4  -3  164.88   10.20
   4   4   3  181.78   10.20
   4   4   3  168.98   19.50
  -4   4  -3  192.38   15.60
   4   4   3  186.18   11.70
  -4   4  -3  156.88   10.60
   4   4   3  149.99   14.00
   4   4   3  171.68   10.40
  -4   4  -3  171.58   10.40
   4   4   3  157.78   17.10
   4   4   3  186.48   11.80
   4   4   3  181.98   10.40
   4   4   3  161.08   11.30
   4   4   3   97.99   21.80
  -4   4  -3  177.28    9.70
   4   4   3  168.68   10.60
  -4   4  -3  186.08   10.80
   6  -4   3   39.30    7.00
   6  -4   3   49.40   11.30
  -6  -4  -3   53.59    7.90
   6  -4   3   36.40    2.30
   6  -4   3   35.60    6.40
   6  -4   3   20.40   13.40
   6  -4   3   33.80    5.60
  -6  -4  -3   33.50    5.30
   6  -4   3   35.10    5.00
   6  -4   3   41.50   11.80
   6   4   3   31.10    5.80
   6   4   3   35.80    7.00
   6   4   3   36.10    9.70
   6   4   3   39.00    6.00
  -6   4  -3   53.29    8.30
  -6   4  -3   38.10    5.90
   6   4   3   30.60   14.70
   6   4   3   36.60    5.90
   6   4   3   37.60    9.40
  -6   4  -3   34.80    5.90
   6   4   3   17.00   11.60
   6   4   3   38.10    6.40
  -6   4  -3   59.49    8.90
   8  -4   3   17.30    9.20
   8  -4   3    9.70    3.50
   8  -4   3   14.90    4.80
   8  -4   3   12.50    3.70
   8  -4   3   21.20   19.80
  -8  -4  -3   11.00    3.90
  -8  -4  -3   11.70    4.20
   8  -4   3   17.70   21.60
  -8  -4  -3   11.80    3.70
   8  -4   3   11.30    3.40
   8   4   3   12.30    8.90
   8   4   3    8.50    2.90
   8   4   3    8.00    5.10
  -8   4  -3    5.70    2.80
  -8   4  -3   13.20    4.40
  -8   4  -3   16.10    4.50
   8   4   3   12.80    4.90
   8   4   3    9.70    3.60
   8   4   3   18.70    4.80
  -8   4  -3   14.30    4.70
   8   4   3   13.20   17.80
   8   4   3   22.30   20.20
  -8   4  -3   17.90    5.50
   8   4   3   11.00    4.10
   7  -5  -3   40.60    8.20
  -7  -5   3   46.10    6.90
  -7  -5   3   44.10    3.80
   7  -5  -3   40.10   10.70
  -7  -5   3   39.30    5.50
   7  -5  -3   48.40    8.50
  -7  -5   3   36.60    5.60
   7  -5  -3   42.60    6.40
   7  -5  -3   36.70    8.70
  -7  -5   3   33.60    4.50
   7  -5  -3   25.80   17.10
   7   5  -3   40.20    9.80
   7   5  -3   41.10    6.20
  -7   5   3   26.40    9.60
   7   5  -3   39.70    6.50
  -7   5   3   32.30    7.50
   7   5  -3   39.80   16.50
   7   5  -3   48.30    9.20
  -7   5   3   47.40    7.70
  -7   5   3   34.20   11.00
   7   5  -3   35.30    5.90
  -7   5   3   51.59    8.50
   7   5  -3   49.60   10.90
   7   5  -3   26.80   12.90
  -7   5   3   30.60    6.10
  -7   5   3   36.80   17.30
   7   5  -3   40.60    7.30
  -5  -5   3   44.40    3.40
  -5  -5   3   42.50    4.00
   5  -5  -3   56.89    6.30
   5  -5  -3   43.40    8.40
   5  -5  -3   46.00    6.00
   5  -5  -3   24.90    5.30
  -5  -5   3   50.89    5.00
  -5  -5   3   48.50    4.10
   5  -5  -3   51.49   11.00
   5  -5  -3   52.59   12.60
   5   5  -3   48.60    4.50
   5   5  -3   55.09   10.10
   5   5  -3   51.89    4.70
   5   5  -3   50.09    9.00
   5   5  -3   44.00    7.00
  -5   5   3   55.79    6.00
  -5   5   3   36.10    7.30
  -5   5   3   40.30    7.30
  -5   5   3   63.79    8.30
   5   5  -3   57.19    5.60
  -5   5   3   57.59   13.30
   3  -5  -3    7.60    2.50
   3  -5  -3   13.40    4.60
   3  -5  -3    6.80    2.40
  -3  -5   3   11.80    3.30
   3  -5  -3    8.50    3.70
   3  -5  -3    9.60    3.60
   3  -5  -3   12.10    2.60
   3   5  -3    8.60    4.30
   3   5  -3   10.70    1.90
  -3   5   3    5.90    3.90
   3   5  -3    6.50    2.10
  -3   5   3    6.00    2.10
  -3   5   3   12.90    7.20
  -3   5   3    9.10    2.80
   3   5  -3   12.20    2.90
   3   5  -3    9.00    2.30
   3   5  -3    9.60    2.20
   3   5  -3    8.70    1.70
  -3   5   3    9.70    2.60
   3   5  -3    9.00    2.70
  -3   5   3    9.90    2.80
   3   5  -3    7.30    3.60
   1  -5  -3  577.84   24.40
   1  -5  -3  565.94   29.40
   1  -5  -3  560.64   24.20
  -1  -5   3  585.04   25.20
   1  -5  -3  552.54   24.10
   1  -5  -3  585.44   26.80
   1  -5  -3  573.24   25.40
  -1  -5   3  580.54   27.20
   1  -5  -3  592.64   29.80
  -1   5   3  540.85   31.00
   1   5  -3  512.55   27.80
  -1   5   3  530.95   23.40
  -1   5   3  594.64   24.20
  -1   5   3  577.94   24.30
   1   5  -3  579.44   24.50
   1   5  -3  488.95   25.10
  -1   5   3  511.05   27.20
   1   5  -3  578.44   23.90
  -1   5   3  591.34   30.10
  -1   5   3  576.34   25.20
  -1  -5  -3   70.89    6.50
  -1  -5  -3   66.19    6.00
  -1  -5  -3   79.49    8.40
  -1  -5  -3   57.19   10.20
   1  -5   3   67.59    4.80
  -1  -5  -3   67.79    5.20
   1  -5   3   71.89    6.20
  -1  -5  -3   67.89    5.30
   1  -5   3   69.49    7.60
  -1  -5  -3   62.99    5.30
   1   5   3   65.99    5.10
  -1   5  -3   64.89    3.60
   1   5   3   67.59    5.50
   1   5   3   57.59    5.70
  -1   5  -3   69.79    5.30
   1   5   3   74.59    5.90
   1   5   3   60.89    9.70
   1   5   3   83.59   11.50
   1   5   3   72.99    5.10
  -1   5  -3   70.99    7.40
  -1   5  -3   71.29    4.00
   3  -5   3  345.17   20.70
   3  -5   3  323.87   19.80
  -3  -5  -3  352.36   16.90
   3  -5   3  323.07   12.80
   3  -5   3  327.47   14.20
  -3  -5  -3  336.57   17.50
   3  -5   3  370.56   19.40
  -3  -5  -3  347.87   17.30
   3  -5   3  320.97   17.40
   3  -5   3  323.17   14.10
  -3  -5  -3  331.97   16.40
  -3  -5  -3  294.27   17.20
   3   5   3  341.47   16.00
   3   5   3  323.87   15.60
   3   5   3  314.77   16.50
   3   5   3  326.27   13.60
  -3   5  -3  329.77   15.80
  -3   5  -3  329.87   15.40
  -3   5  -3  324.17   14.70
   3   5   3  197.78   28.30
  -3   5  -3  323.37   15.40
   3   5   3  354.36   22.20
   3   5   3  300.97   16.70
  -3   5  -3  300.87   17.00
   3   5   3  326.67   17.00
   3   5   3  341.97   17.70
  -5  -5  -3  363.46   18.80
   5  -5   3  356.06   18.30
   5  -5   3  337.27   14.10
   5  -5   3  243.88   25.40
   5  -5   3  346.07   15.70
   5  -5   3  310.17   24.40
  -5  -5  -3  321.17   17.40
   5  -5   3  283.47   31.50
   5  -5   3  351.06   15.80
   5   5   3  327.37   17.50
   5   5   3  348.57   26.60
  -5   5  -3  331.37   18.90
  -5   5  -3  347.37   16.90
  -5   5  -3  351.86   18.40
   5   5   3  329.97   18.00
   5   5   3  315.17   27.70
   5   5   3  338.67   19.70
   5   5   3  326.77   27.90
  -5   5  -3  369.66   18.90
  -5   5  -3  333.07   24.70
   5   5   3  346.77   17.40
  -5   5  -3  375.86   18.60
   7  -5   3   78.59    9.10
   7  -5   3   98.79   19.40
  -7  -5  -3   85.49    8.70
  -7  -5  -3   81.49    8.10
   7  -5   3   87.59    7.30
   7  -5   3   82.09    7.50
  -7  -5  -3   71.69    7.00
   7  -5   3   91.29   19.40
   7  -5   3   69.29   22.10
   7  -5   3   93.69    9.20
   7   5   3   87.59   21.20
   7   5   3   64.99   20.20
  -7   5  -3   75.29    8.60
   7   5   3  103.19   20.50
  -7   5  -3   94.99   10.20
   7   5   3   85.79    8.40
  -7   5  -3   94.49    9.50
   7   5   3   76.99    8.10
   7   5   3   65.59    7.40
   7   5   3   66.19   10.50
  -7   5  -3   85.99    7.80
  -7   5  -3   85.39    8.80
   7   5   3   92.39   15.40
   7   5   3   71.99    7.30
   6  -6  -3   33.30   10.00
   6  -6  -3   20.30    5.10
   6  -6  -3   15.30    4.50
   6  -6  -3   29.10    4.70
   6  -6  -3   29.40    7.90
  -6  -6   3   32.50    3.50
   6  -6  -3   33.30   14.10
   6  -6  -3   23.20    4.90
  -6  -6   3   19.60    4.00
   6   6  -3   46.40   14.30
   6   6  -3   26.90    4.50
  -6   6   3   20.80    9.70
  -6   6   3   26.90   15.50
  -6   6   3   23.00    4.90
   6   6  -3   29.00    4.80
   6   6  -3   38.00   13.90
  -6   6   3   27.30    5.50
   6   6  -3   29.40    6.40
  -6   6   3   27.40    5.90
   6   6  -3   23.90   10.90
   6   6  -3   18.80    5.30
  -6   6   3   41.90   12.60
   6   6  -3   35.10    5.40
  -6   6   3   31.00    7.30
   6   6  -3   30.30    5.70
   4  -6  -3   76.49   13.30
   4  -6  -3  102.79    7.00
   4  -6  -3   94.39    9.70
   4  -6  -3  116.59    9.10
   4  -6  -3   97.09   10.20
  -4  -6   3  106.89    8.30
   4  -6  -3  112.49   26.40
  -4   6   3  111.69    8.60
  -4   6   3   57.39   14.80
   4   6  -3  101.09    6.40
   4   6  -3   98.99    8.70
  -4   6   3  103.59    8.20
   4   6  -3  115.19   12.10
   4   6  -3   90.79    6.50
   4   6  -3  100.99    6.20
  -4   6   3   88.19   16.30
  -4   6   3  102.49    9.20
   4   6  -3   93.39   10.40
  -4   6   3  108.49    8.20
   4   6  -3  102.29    9.00
   4   6  -3   95.09    6.10
   4   6  -3  100.49    8.30
   2  -6  -3  498.35   23.20
   2  -6  -3  540.35   24.70
   2  -6  -3  515.65   26.50
   2  -6  -3  508.25   29.00
  -2  -6   3  527.05   25.60
   2  -6  -3  511.75   29.10
   2  -6  -3  553.44   21.60
   2  -6  -3  517.45   23.00
  -2  -6   3  437.96   23.70
  -2   6   3  509.85   22.60
   2   6  -3  532.25   23.70
   2   6  -3  517.35   24.00
  -2   6   3  529.05   23.30
  -2   6   3  516.85   30.60
  -2   6   3  502.45   24.50
   2   6  -3  420.56   23.50
  -2   6   3  517.35   23.10
   0  -6  -3   10.70    2.90
   0  -6  -3   18.10    3.50
   0  -6  -3   18.00    5.10
   0  -6   3   12.20    3.40
   0  -6  -3   21.90    3.90
   0  -6   3   10.10    3.80
   0  -6  -3   15.70    3.30
   0  -6  -3   13.60    6.60
   0  -6  -3   18.60    2.90
   0  -6  -3   11.10    3.50
   0   6   3   12.20    2.60
   0   6   3   13.40    2.80
   0   6   3   13.40    4.50
   0   6   3    9.70    2.60
   0   6  -3   11.50    3.00
   0   6   3   14.60    2.80
   0   6   3    5.00    5.90
   2  -6   3  216.18   10.50
  -2  -6  -3  223.48   15.90
  -2  -6  -3  209.58   13.50
  -2  -6  -3  200.48   11.00
   2  -6   3  219.48   10.90
  -2  -6  -3  197.98   11.30
   2  -6   3  215.98   13.20
   2  -6   3  204.78   10.90
  -2  -6  -3  203.08   12.50
  -2  -6  -3  204.08   11.70
  -2  -6  -3  188.38   20.30
   2   6   3  195.78   11.10
   2   6   3  209.08   18.00
  -2   6  -3  215.68    9.70
  -2   6  -3  203.08    9.80
   2   6   3  214.58   12.20
  -2   6  -3  224.88   10.50
   2   6   3  203.18   12.30
   2   6   3  205.08   11.10
  -2   6  -3  199.68   11.50
   2   6   3  203.88   12.20
  -2   6  -3  205.98    9.70
   4  -6   3   23.80    9.80
  -4  -6  -3   15.90    3.80
   4  -6   3   13.70    2.90
   4  -6   3   24.50    8.10
   4  -6   3   13.90    2.50
  -4  -6  -3    9.10    2.80
   4  -6   3   15.30    4.00
   4  -6   3   23.10    6.20
  -4   6  -3   13.60    3.20
  -4   6  -3   14.40    3.30
   4   6   3   17.50    4.20
  -4   6  -3   15.70    3.20
   4   6   3    9.20    3.10
   4   6   3   13.50    6.20
  -4   6  -3   12.70    3.20
   4   6   3   10.30    9.70
   4   6   3   11.50    2.90
   4   6   3   17.80    6.20
   4   6   3   16.00    4.10
   4   6   3   11.50    9.40
   4   6   3   14.00    2.90
  -4   6  -3   14.00    4.10
   4   6   3    5.80    2.60
   6  -6   3    5.20   15.00
   6  -6   3   -0.30    0.90
   6  -6   3   -0.90    0.60
   6  -6   3   -0.90    0.60
   6  -6   3  -15.20   12.20
  -6  -6  -3   -0.20    1.00
   6  -6   3    0.00    0.50
   6  -6   3   -0.40    0.90
  -6  -6  -3   -0.10    0.80
  -6  -6  -3   -0.40    0.90
   6   6   3   -1.10    1.40
   6   6   3    0.40    1.40
   6   6   3   -1.30   12.30
   6   6   3   -0.30    0.90
   6   6   3    1.70    2.30
  -6   6  -3    0.10    1.00
   6   6   3   -0.10    2.10
  -6   6  -3   -0.40    0.70
   6   6   3   -0.30    1.30
   6   6   3   -0.60    1.00
  -6   6  -3   -1.00    0.90
   6   6   3  -10.20   14.50
  -6   6  -3    0.60    1.10
  -6   6  -3   -0.80    1.10
   6   6   3    2.20    1.80
   5  -7  -3    5.80    4.60
   5  -7  -3    7.80    2.90
   5  -7  -3    7.00    2.90
   5  -7  -3    7.10    3.00
   5  -7  -3   10.40    4.60
   5  -7  -3  -13.70   12.20
   5   7  -3    6.40    2.00
  -5   7   3   15.20    4.20
   5   7  -3    8.20    2.10
   5   7  -3    6.90    8.50
  -5   7   3    8.80    5.30
  -5   7   3    3.90    3.80
   5   7  -3    9.40    2.80
  -5   7   3    4.10    2.40
   5   7  -3   11.60    3.70
   5   7  -3    8.40    3.60
  -5   7   3   12.30    3.80
   5   7  -3    9.60    2.60
   5   7  -3    7.70    2.00
  -5   7   3    0.80   16.80
   5   7  -3  -14.40    8.80
   3  -7  -3    2.40    1.40
   3  -7  -3   -0.20    1.20
   3  -7  -3  -14.20    8.10
   3  -7  -3    0.00    1.00
   3  -7  -3   -0.50    1.10
   3  -7  -3    1.40    1.30
   3  -7  -3    0.20    0.70
   3  -7  -3    2.10    2.30
  -3   7   3    2.50    1.90
  -3   7   3    1.20    1.50
  -3   7   3    1.10    1.20
  -3   7   3   -6.20    9.90
  -3   7   3    0.30    1.00
   3   7  -3   -0.30    1.10
   3   7  -3    0.50    1.40
  -3   7   3   -0.20    1.30
   3   7  -3    1.40    0.90
   3   7  -3    0.70    0.70
  -1  -7   3  203.38   13.40
   1  -7  -3  210.68   10.20
   1  -7  -3  222.98   13.70
   1  -7  -3  181.88   13.90
   1  -7  -3  191.88   11.10
   1  -7  -3  185.28   18.80
   1  -7  -3  212.58   11.40
   1  -7  -3  181.28   15.10
  -1   7   3  193.58   11.60
  -1   7   3  186.98   17.30
   1   7  -3  187.08   12.50
  -1   7   3  199.98   11.30
  -1   7   3  175.48   18.80
  -1   7   3  196.48   11.20
  -1   7   3  223.68   15.10
   1   7  -3  207.98   12.20
  -1  -7  -3   37.60    5.30
  -1  -7  -3   27.20    4.30
   1  -7   3   23.50    5.10
   1  -7   3   34.50    4.70
  -1  -7  -3   37.30    7.50
  -1  -7  -3   37.10    6.80
  -1  -7  -3   53.39   12.20
  -1  -7  -3   35.20    5.60
  -1  -7  -3   34.30    3.60
   1   7   3   34.30   11.80
   1   7   3   34.90    4.80
   1   7   3   36.90    6.90
   1   7   3   37.80    4.40
   1   7   3   21.60    6.60
   1   7   3   36.10    4.80
   1   7   3   35.00    5.60
  -1   7  -3   40.70    6.10
   3  -7   3   72.89    7.90
   3  -7   3   83.19    6.10
   3  -7   3   76.59    6.30
  -3  -7  -3   79.79    6.70
  -3  -7  -3   78.29    8.30
  -3  -7  -3   71.59    6.00
  -3  -7  -3   84.99    7.80
  -3  -7  -3   77.19    6.40
   3  -7   3   78.59    8.60
   3  -7   3   74.79    7.00
  -3   7  -3   83.89    5.60
   3   7   3   84.09    8.40
  -3   7  -3   78.39    5.70
  -3   7  -3   88.39    5.80
   3   7   3   65.49   11.20
   3   7   3   58.69    8.40
   3   7   3   84.49    6.70
   3   7   3   70.09    7.00
   3   7   3   73.39    6.20
   3   7   3   74.29    7.00
  -3   7  -3   85.39    6.40
   3   7   3   74.09    5.40
   5  -7   3  113.39   10.90
   5  -7   3  115.69    7.50
  -5  -7  -3  104.19    8.70
   5  -7   3  128.49    7.40
   5  -7   3  126.69   16.50
   5  -7   3  116.39   16.00
  -5  -7  -3  121.19    9.80
  -5  -7  -3  110.59    8.40
   5  -7   3   92.89   17.40
   5  -7   3  115.89    8.20
   5   7   3  132.69   14.80
   5   7   3  119.49   10.50
   5   7   3  124.19   10.00
   5   7   3  124.59    9.10
   5   7   3  114.59    9.20
  -5   7  -3  118.19    9.30
   5   7   3  132.49   11.80
  -5   7  -3  147.79    9.90
  -5   7  -3  137.89   10.20
   5   7   3  107.69   20.50
   5   7   3   78.69   16.00
  -5   7  -3  118.09    8.50
   5   7   3   97.79   18.20
  -5   7  -3  109.69   11.00
   4  -8  -3  104.89   11.60
   4  -8  -3  103.49    9.60
   4  -8  -3  116.09    7.40
   4  -8  -3  111.19    8.80
   4  -8  -3   99.49    9.50
   4  -8  -3  100.39   15.10
   4  -8  -3  101.19   18.70
   4   8  -3  103.59   10.10
   4   8  -3  100.89    5.90
  -4   8   3  101.89    8.70
  -4   8   3   56.09   12.90
  -4   8   3   87.79    9.50
  -4   8   3  116.19    9.20
  -4   8   3   98.69    8.60
   4   8  -3  103.99    6.20
   2  -8  -3   45.30    6.50
   2  -8  -3   23.80   12.70
   2  -8  -3   49.10    8.20
   2  -8  -3   49.99    7.50
   2  -8  -3   58.09    4.60
  -2  -8   3   57.99    9.40
   2  -8  -3   50.99    5.10
   2  -8  -3   57.99    9.60
   2  -8  -3   49.30    9.40
  -2   8   3   55.19   14.10
   2   8  -3   57.59    9.10
  -2   8   3   56.99    7.20
   2   8  -3   39.50    6.20
  -2   8   3   50.69    5.30
  -2   8   3   51.69    5.40
  -2   8   3   40.90    6.80
  -2   8   3   50.39   11.70
   0  -8  -3    0.40    1.00
   0  -8  -3   -1.40    0.70
   0  -8   3   -0.80    1.00
   0  -8  -3    0.90    1.10
   0  -8  -3    0.00    0.70
   0  -8  -3    3.30   11.10
   0  -8  -3   -0.30    1.10
   0  -8  -3   -0.20    1.00
   0   8  -3    2.60    2.40
   0   8   3   -0.60    9.80
   0   8  -3    0.30    1.10
   0   8   3    0.90    1.20
   0   8   3    0.00    1.00
   0   8   3   -0.20    0.70
   0   8   3    1.30    1.50
  -2  -8  -3   67.59    5.90
  -2  -8  -3   67.99    7.20
  -2  -8  -3   51.69    4.90
   2  -8   3   73.79    6.20
  -2  -8  -3   70.09    8.40
   2  -8   3   78.99    8.30
  -2  -8  -3   66.09    5.70
   2   8   3   70.29    6.50
  -2   8  -3   70.39    4.50
   2   8   3   49.10   14.30
  -2   8  -3   63.69    4.70
   2   8   3   69.09    6.00
   2   8   3   64.69   11.50
   2   8   3   50.79    8.60
   2   8   3   70.99    7.80
   2   8   3   69.19    6.60
   4  -8   3   41.00    6.80
  -4  -8  -3   50.59    7.00
   4  -8   3   49.80    8.50
   4  -8   3   38.30    4.20
   4  -8   3   31.30    8.20
  -4  -8  -3   37.10    5.20
  -4  -8  -3   42.40    6.20
  -4  -8  -3   48.30    7.40
   4  -8   3   43.10    8.10
   4   8   3   24.00    8.70
   4   8   3   21.00   13.30
  -4   8  -3   43.30    4.60
   4   8   3   47.60    6.60
   4   8   3   26.70   15.90
  -4   8  -3   49.70    6.60
  -4   8  -3   46.80    4.60
   4   8   3   47.90    8.40
  -4   8  -3   40.40    6.20
   4   8   3   40.70    7.10
   4   8   3   38.30    6.90
   4   8   3   40.90   10.20
   4   8   3   43.50    6.10
   1  -9  -3   29.00    6.90
   1  -9  -3   14.30   16.40
   1  -9  -3   27.10    4.30
   1  -9  -3   22.70    5.60
   1  -9  -3   32.10    5.00
  -1  -9   3   42.20    8.00
   1  -9  -3   34.00    6.20
  -1   9   3   23.60    4.20
  -1   9   3   28.60    4.90
  -1   9   3   23.60   15.60
   1   9  -3   40.30    6.60
  -1   9   3   27.20    7.90
  -1   9   3   27.30    5.80
  -1   9   3   33.90    5.40
  -1  -9  -3   15.90    3.20
   1  -9   3   14.60    4.30
  -1  -9  -3   21.40    5.80
  -1  -9  -3   13.10    3.80
  -1  -9  -3   14.30    4.90
  -1  -9  -3   10.60    2.80
   1   9   3   10.20    4.90
   1   9   3   14.00    3.60
   1   9   3   14.70    3.40
   1   9   3   13.00    3.30
   1   9   3   29.60   14.60
   1   9   3   12.50    3.70
   8   0  -4   60.99   13.80
   8   0  -4   73.79   10.40
   8   0  -4   63.19   11.70
  -8   0   4   58.69    8.50
   8   0  -4   56.39   16.50
  -8   0   4   53.09    8.00
  -8   0   4   63.79   15.90
  -8   0   4   46.00    7.40
  -8   0   4   59.69    9.40
   8   0  -4   46.60    7.90
  -8   0   4   73.49   18.30
   8   0  -4   43.90    6.30
  -8   0   4   33.60    6.30
  -6   0   4   44.40    7.10
  -6   0   4   34.40    9.50
   6   0  -4   48.70   11.40
  -6   0   4   16.50    8.40
   6   0  -4   39.20    7.50
   6   0  -4   45.10    6.00
   6   0  -4   46.90    7.40
  -6   0   4   45.50    6.20
  -6   0   4   35.80    6.30
   6   0  -4   37.60   10.00
   6   0  -4   42.10    6.80
  -6   0   4   30.00    5.20
  -4   0   4  106.49    8.00
   4   0  -4   98.19    8.30
  -4   0   4   98.79    6.50
   4   0  -4   80.89   10.90
   4   0  -4   99.19    6.50
   4   0  -4   99.69   10.90
  -4   0   4   94.39    6.80
   4   0  -4   90.89    7.30
   4   0  -4   99.39    7.20
  -4   0   4   73.59   11.40
  -4   0   4   94.89    6.90
   4   0  -4   88.59    7.00
  -4   0   4  102.59    7.70
  -4   0   4  115.29   13.70
   2   0  -4    0.20    0.90
  -2   0   4    0.50    0.70
  -2   0   4    3.70    2.10
  -2   0   4    0.30    0.70
   2   0  -4   -0.80    2.70
   2   0  -4   -0.10    0.40
  -2   0   4   -0.10    0.60
   2   0  -4    0.20    0.70
  -2   0   4    0.40    0.80
  -2   0   4    1.90    2.90
  -2   0   4    0.90    0.80
   2   0  -4    0.20    0.50
   2   0  -4    0.20    0.60
   0   0  -4  832.92   36.20
   0   0   4  836.42   36.90
   0   0  -4  852.81   36.40
   0   0   4  863.71   36.40
   2   0   4 2217.48   86.99
  -2   0  -4 2210.88   88.69
   4   0   4  559.64   28.80
   4   0   4  484.45   22.80
  -4   0  -4  496.35   23.00
   4   0   4  503.85   24.70
   4   0   4  570.54   34.40
   4   0   4  517.05   22.30
  -4   0  -4  528.25   21.70
  -4   0  -4  527.35   23.80
  -4   0  -4  516.15   22.20
   4   0   4  530.45   29.80
  -4   0  -4  531.65   24.10
   4   0   4  510.25   23.10
   4   0   4  501.45   30.00
  -4   0  -4  491.15   23.10
   4   0   4  525.55   22.80
   4   0   4  535.15   23.90
   6   0   4  273.57   17.30
   6   0   4  282.77   16.30
  -6   0  -4  314.57   15.90
   6   0   4  319.87   26.60
   6   0   4  296.47   27.10
   6   0   4  284.37   18.00
  -6   0  -4  311.97   15.70
   6   0   4  305.27   12.40
   6   0   4  321.47   22.60
   6   0   4  292.97   15.80
  -6   0  -4  299.57   17.00
  -6   0  -4  274.67   15.70
   8   0   4    0.80    3.00
   8   0   4    1.70    1.60
  -8   0  -4    1.10    1.40
   8   0   4    3.40    3.10
  -8   0  -4    1.10    2.00
   8   0   4    3.40   15.90
   8   0   4    3.40    2.50
   8   0   4    4.70   16.30
   8   0   4    6.10    1.50
   8   0   4    3.10    2.30
   8   0   4    1.00    1.70
  -8   0  -4    6.20    3.40
  -8   0  -4    3.20    2.60
   8   0   4    3.50    3.90
   9  -1  -4   77.49   20.20
   9  -1  -4   91.89   10.00
   9  -1  -4  134.09   26.30
  -9  -1   4   99.99   14.70
  -9  -1   4   92.29    9.60
   9  -1  -4   92.09   13.60
  -9  -1   4   81.19    8.50
  -9  -1   4   88.29   12.10
  -9  -1   4   87.59   18.80
   9  -1  -4  121.59   17.90
  -9  -1   4   60.09   21.30
  -9   1   4  105.39   10.40
  -9   1   4  116.19   24.30
   9   1  -4   96.59   10.60
  -9   1   4   80.19   19.90
  -9   1   4   99.79   13.30
   9   1  -4   75.09   15.30
   9   1  -4   90.49   22.00
   9   1  -4   87.19   11.90
   9   1  -4   84.69    8.50
   9   1  -4   82.89   13.80
  -9   1   4   65.19   10.60
  -7  -1   4   22.90    5.30
  -7  -1   4   32.00    5.30
   7  -1  -4   35.90    5.50
   7  -1  -4   34.20    6.70
  -7  -1   4   34.20    6.70
   7  -1  -4   45.10   13.20
  -7  -1   4   32.60    5.50
   7  -1  -4   33.20    6.90
  -7  -1   4   19.20   11.40
   7  -1  -4   35.10   10.40
  -7  -1   4   30.90    6.60
  -7  -1   4   21.90    9.50
   7   1  -4   49.40   11.80
  -7   1   4    2.40   18.70
  -7   1   4   32.10    9.90
  -7   1   4   29.30    6.00
  -7   1   4   39.90    6.40
   7   1  -4   26.10    4.80
   7   1  -4   35.50    6.60
  -7   1   4   34.80    7.20
  -7   1   4   23.00    5.80
   7   1  -4   25.60    6.20
   7   1  -4   14.80   10.40
  -7   1   4   34.60    6.30
  -5  -1   4  709.83   30.30
  -5  -1   4  744.33   32.60
   5  -1  -4  736.53   38.60
  -5  -1   4  654.33   40.20
  -5  -1   4  775.22   38.70
  -5  -1   4  747.03   31.50
  -5  -1   4  788.02   33.00
   5  -1  -4  740.13   41.10
   5  -1  -4  718.23   32.20
   5  -1  -4  774.72   31.10
   5  -1  -4  749.82   32.60
  -5  -1   4  748.83   31.40
   5   1  -4  699.23   37.00
  -5   1   4  712.83   33.60
   5   1  -4  728.23   39.90
   5   1  -4  699.33   33.90
   5   1  -4  720.03   31.80
  -5   1   4  784.32   43.70
   5   1  -4  746.63   30.80
  -5   1   4  738.33   31.10
  -5   1   4  789.22   33.80
   5   1  -4  706.73   31.50
   5   1  -4  742.33   32.70
  -5   1   4  740.03   39.70
   3  -1  -4 2069.09   85.89
  -3  -1   4 2210.58   85.69
  -3   1   4 2307.17   90.99
   3   1  -4 2103.59   84.59
  -3   1   4 2221.58   87.59
   1  -1  -4 1093.39   46.00
  -1  -1   4 1072.59   44.10
   1   1  -4 1079.09   44.00
  -1   1   4 1093.79   47.80
  -1   1   4 1116.59   46.30
   1  -1   4 1626.74   61.69
  -1  -1  -4 1517.85   63.49
   1   1   4 1580.84   63.29
  -1   1  -4 1492.05   59.19
  -1   1  -4 1584.04   62.49
   3  -1   4  526.75   24.00
   3  -1   4  552.14   22.80
   3  -1   4  563.64   23.20
  -3  -1  -4  534.25   23.50
   3  -1   4  514.25   22.50
   3  -1   4  586.84   25.50
   3  -1   4  539.55   28.30
  -3  -1  -4  543.95   23.60
  -3  -1  -4  550.34   22.80
  -3  -1  -4  570.24   32.40
   3  -1   4  525.45   22.10
   3  -1   4  555.44   29.40
   3  -1   4  522.55   31.30
   3  -1   4  521.35   27.30
   3   1   4  545.75   24.30
  -3   1  -4  556.64   22.50
  -3   1  -4  552.94   23.70
  -3   1  -4  553.94   24.80
   3   1   4  528.15   22.80
   3   1   4  565.94   23.30
  -3   1  -4  481.25   23.90
   3   1   4  546.35   21.80
   3   1   4  554.84   23.60
   3   1   4  537.25   22.70
   3   1   4  559.44   30.30
   3   1   4  546.45   22.90
   5  -1   4   75.79    6.10
   5  -1   4   60.89   11.60
   5  -1   4   76.89    7.40
  -5  -1  -4   84.19    6.40
  -5  -1  -4   89.29    7.30
  -5  -1  -4   76.89    6.20
   5  -1   4   85.09    7.80
   5  -1   4   80.49   14.20
  -5  -1  -4   79.29    5.80
   5  -1   4   78.79   14.30
   5  -1   4   89.69    6.80
   5  -1   4   90.29   10.10
   5   1   4   76.59    7.70
   5   1   4   69.09   10.40
   5   1   4   85.29    6.50
   5   1   4   61.69   12.90
   5   1   4   84.79    7.10
  -5   1  -4   69.19    6.80
   5   1   4  103.19   14.60
   5   1   4   72.69    6.60
   5   1   4   65.49   12.80
  -5   1  -4   82.89    7.10
   5   1   4   85.19    5.10
   5   1   4   86.19    7.60
  -5   1  -4   91.09    7.70
   5   1   4   74.59    5.90
  -5   1  -4   93.19    7.40
  -5   1  -4   88.29    6.30
   7  -1   4   92.59   14.70
  -7  -1  -4   66.89    6.70
  -7  -1  -4   73.59    6.90
   7  -1   4   54.29   17.80
   7  -1   4   66.89    7.10
   7  -1   4   85.69    9.20
  -7  -1  -4   74.99    8.20
   7  -1   4   77.99   17.10
   7  -1   4   46.30   15.40
   7  -1   4   68.79    6.80
  -7  -1  -4   69.49    5.90
   7  -1   4   66.19    9.70
  -7  -1  -4   94.99   13.80
  -7   1  -4   80.39    8.60
  -7   1  -4   75.89    7.90
   7   1   4   73.19    7.80
  -7   1  -4   80.59    7.10
   7   1   4   77.89   19.10
   7   1   4   78.39    8.70
   7   1   4   89.59   14.70
   7   1   4   69.79   16.60
   7   1   4   88.99    9.40
   7   1   4   79.09    7.60
   7   1   4   73.39    5.20
   7   1   4   59.69   14.40
  -7   1  -4   73.39    7.00
   7   1   4   76.09    7.20
   8  -2  -4    3.40    2.80
  -8  -2   4    5.60    2.80
  -8  -2   4    2.80    2.00
  -8  -2   4    3.30    3.90
   8  -2  -4    1.40    1.70
   8  -2  -4   12.40   13.40
  -8  -2   4    2.40    2.10
  -8  -2   4    3.40    2.00
  -8  -2   4    0.80    1.30
   8  -2  -4    4.80    2.50
   8  -2  -4    0.60    3.20
   8   2  -4   -5.90   11.60
   8   2  -4    2.40    2.20
  -8   2   4   -5.10   14.70
  -8   2   4    2.50    2.10
  -8   2   4    2.00    2.30
   8   2  -4   10.60    4.50
  -8   2   4    1.10    1.90
   8   2  -4    2.50    2.30
  -8   2   4    2.10    3.60
   8   2  -4    1.60    2.10
   8   2  -4    1.10    2.90
  -8   2   4    5.50    3.30
  -8   2   4    2.90    2.70
   6  -2  -4  243.08   22.10
  -6  -2   4  246.98   21.40
   6  -2  -4  222.78   14.60
   6  -2  -4  234.28   13.60
   6  -2  -4  260.47   16.10
   6  -2  -4  239.48   15.10
  -6  -2   4  260.67   14.10
   6  -2  -4  271.27   23.30
  -6  -2   4  228.08   15.30
  -6  -2   4  243.18   14.00
   6   2  -4  250.57   13.60
  -6   2   4  227.48   15.80
   6   2  -4  237.88   20.60
  -6   2   4  247.68   23.80
   6   2  -4  223.98   16.20
  -6   2   4  269.87   14.60
   6   2  -4  241.68   14.10
   6   2  -4  238.68   20.40
  -6   2   4  193.58   21.40
  -6   2   4  270.27   15.50
  -6   2   4  247.98   15.10
   4  -2  -4    9.90    5.40
   4  -2  -4   13.20    2.90
  -4  -2   4   12.10    2.20
   4  -2  -4    8.90    2.90
   4  -2  -4   15.90    5.80
  -4  -2   4    6.70    2.50
  -4  -2   4   11.20    5.00
  -4  -2   4    5.30    1.60
   4  -2  -4    7.70    2.50
  -4  -2   4    5.90    3.30
  -4  -2   4   10.20    2.80
  -4  -2   4    9.60    2.60
   4  -2  -4   15.40    3.70
  -4   2   4   11.30    6.20
   4   2  -4    9.00    2.30
   4   2  -4    7.40    2.40
   4   2  -4    8.00    2.10
   4   2  -4    6.10    1.90
  -4   2   4    4.30    2.90
  -4   2   4    9.20    2.60
   4   2  -4    7.70    3.50
  -4   2   4    5.50    2.00
  -4   2   4    9.80    3.30
  -4   2   4    9.00    2.70
   4   2  -4   -2.00    3.80
   4   2  -4   12.40    3.40
  -2  -2   4  151.18    7.50
  -2  -2   4  148.49   10.10
   2  -2  -4  138.69    8.80
  -2  -2   4  142.89    7.00
  -2  -2   4  146.09    6.70
   2  -2  -4  138.99    8.60
  -2  -2   4  147.89   10.80
  -2  -2   4  144.59    9.30
   2  -2  -4  133.59    8.40
  -2  -2   4  142.59    6.70
   2  -2  -4  133.19    7.60
   2  -2  -4  137.39   11.80
  -2  -2   4  145.89    7.70
   2  -2  -4  143.89   12.30
   2   2  -4  140.09    8.00
  -2   2   4  140.69    8.30
  -2   2   4  129.99   12.50
   2   2  -4  139.09    7.50
   2   2  -4  143.39   10.00
  -2   2   4  148.99    8.10
   2   2  -4  146.79    7.50
  -2   2   4  132.89   12.40
   2   2  -4  138.59    7.60
  -2   2   4  137.09    9.00
   2   2  -4  127.89    7.40
   2   2  -4  139.49    9.70
   2   2  -4  138.79    6.90
  -2   2   4  137.19    8.20
   0  -2   4    9.60    2.90
   0  -2  -4    4.50    1.30
   0  -2  -4   11.50    2.50
   0  -2   4    9.60    1.30
   0  -2  -4    5.30    1.70
   0  -2  -4    7.30    1.70
   0  -2   4    7.30    2.10
   0  -2  -4    6.40    1.50
   0  -2   4    7.00    1.40
   0  -2   4    6.50    1.30
   0  -2  -4    8.10    3.80
   0  -2  -4    9.00    3.10
   0  -2   4    3.00    2.30
   0  -2   4    8.40    1.30
   0  -2  -4   12.20    2.20
   0   2   4    6.40    3.50
   0   2   4    4.70    1.70
   0   2  -4    8.40    1.30
   0   2  -4    7.10    0.90
   0   2  -4    7.10    1.40
   0   2   4    7.00    1.70
   0   2   4    4.10    1.30
   0   2  -4    9.70    1.60
   0   2  -4    7.20    1.30
   0   2   4    5.60    2.60
   0   2  -4    8.80    2.20
   0   2  -4   10.00    2.80
   0   2  -4    7.50    1.40
   0   2   4    6.50    1.70
   0   2  -4    9.50    3.00
   2  -2   4   81.39    4.60
  -2  -2  -4   74.89    5.10
   2  -2   4   75.19    8.70
  -2  -2  -4   81.89    5.50
   2  -2   4   83.79    4.70
   2  -2   4   90.39    5.10
  -2  -2  -4   76.59    5.70
  -2  -2  -4   68.49    5.30
  -2  -2  -4   89.19    6.20
  -2  -2  -4   70.79    7.90
   2  -2   4   73.09    8.20
  -2  -2  -4   81.39    5.10
   2  -2   4   84.19    5.80
   2  -2   4   77.59    8.50
   2  -2   4   87.79    7.50
   2  -2   4   80.69    5.10
  -2  -2  -4   82.19   12.00
   2   2   4   83.89    8.80
  -2   2  -4   76.59    4.80
  -2   2  -4   82.89    4.10
   2   2   4   78.99    5.30
  -2   2  -4   92.29    5.70
  -2   2  -4   78.89    5.20
   2   2   4   76.79    5.40
   2   2   4   83.49    5.60
   2   2   4   66.09   10.40
   2   2   4   75.09    5.30
  -2   2  -4   83.59    3.40
   2   2   4   78.19    6.10
  -2   2  -4   78.19    6.70
   2   2   4   78.49    5.90
   2   2   4   81.89    5.50
  -4  -2  -4  937.11   37.60
  -4  -2  -4  969.20   39.30
   4  -2   4  939.91   37.50
   4  -2   4  895.31   45.20
   4  -2   4  932.81   37.80
   4  -2   4  947.61   43.40
  -4  -2  -4  974.30   39.60
  -4  -2  -4  932.31   38.80
   4  -2   4  939.11   39.50
   4  -2   4  935.61   36.90
   4  -2   4 1016.90   50.29
   4  -2   4  988.00   41.80
   4  -2   4  995.50   46.80
   4   2   4  947.81   37.50
   4   2   4 1006.90   48.20
   4   2   4  916.01   37.70
   4   2   4  946.11   40.00
   4   2   4  939.91   36.80
  -4   2  -4  877.61   40.20
   4   2   4  947.81   38.20
  -4   2  -4  983.30   37.10
   4   2   4  964.30   46.60
   4   2   4  923.71   38.80
   4   2   4  979.30   51.79
  -4   2  -4  899.71   37.10
  -4   2  -4  905.61   38.40
  -6  -2  -4  237.48   15.00
   6  -2   4  219.38   12.60
   6  -2   4  204.58   21.70
   6  -2   4  221.38   14.60
   6  -2   4  210.88   12.80
  -6  -2  -4  209.78   13.60
   6  -2   4  218.18   22.70
   6  -2   4  249.58   25.70
   6  -2   4  224.18   15.10
  -6  -2  -4  218.38   12.70
   6  -2   4  214.98   17.90
  -6   2  -4  229.98   12.90
  -6   2  -4  225.88   14.70
   6   2   4  197.18   21.30
   6   2   4  216.78   13.80
   6   2   4  217.28   12.90
   6   2   4  223.88   14.80
   6   2   4  228.48   13.70
   6   2   4  224.68   19.40
   6   2   4  225.08   11.50
   6   2   4  246.98   24.60
  -6   2  -4  214.78   12.60
  -6   2  -4  206.18   13.70
   6   2   4  240.18   15.80
   6   2   4  235.28   24.10
  -8  -2  -4    7.40    3.20
   8  -2   4    6.30    4.30
   8  -2   4   10.40    3.90
   8  -2   4    7.50    4.60
   8  -2   4    6.50    3.00
  -8  -2  -4    6.30    3.20
  -8  -2  -4   11.60    3.60
   8  -2   4   25.20   21.60
   8  -2   4   15.50    8.90
  -8  -2  -4   11.10    4.10
   8  -2   4   19.10   15.40
   8   2   4   24.50   15.60
   8   2   4   12.40    4.90
  -8   2  -4    9.30    4.00
   8   2   4   15.30    4.10
   8   2   4    8.10   20.30
   8   2   4    4.30    2.40
  -8   2  -4    7.70    2.80
  -8   2  -4   12.10    3.70
   8   2   4    4.40    1.80
  -8   2  -4    4.70    3.10
   8   2   4    6.50    3.50
   8   2   4   19.60    9.20
   8   2   4    8.40    3.40
   7  -3  -4   23.10   11.80
   7  -3  -4    5.30    4.30
  -7  -3   4    6.60    2.50
   7  -3  -4    4.10    3.10
  -7  -3   4    8.50    2.90
  -7  -3   4    8.80    3.50
  -7  -3   4    9.20    5.40
   7  -3  -4    9.40    3.00
  -7  -3   4   10.00   10.10
  -7  -3   4   12.90    4.40
  -7  -3   4    6.00    2.10
   7  -3  -4    9.60    3.50
  -7   3   4    8.90   11.80
   7   3  -4    9.10    4.00
  -7   3   4    2.00    2.30
   7   3  -4   10.30    4.20
  -7   3   4    9.80    3.00
   7   3  -4    7.50    2.80
  -7   3   4    8.40    3.10
  -7   3   4   12.20    7.70
  -7   3   4    3.90    2.10
   7   3  -4   -1.60    9.40
   7   3  -4   15.10    4.00
   7   3  -4    9.10    3.70
   7   3  -4    3.10    3.10
  -7   3   4    9.80    3.30
   5  -3  -4  797.62   33.70
   5  -3  -4  832.92   36.40
   5  -3  -4  787.02   35.50
  -5  -3   4  829.42   34.90
  -5  -3   4  818.82   32.20
  -5  -3   4  820.12   33.40
   5  -3  -4  828.22   43.20
  -5  -3   4  801.22   39.50
   5  -3  -4  816.12   35.90
  -5  -3   4  828.22   32.80
  -5  -3   4  788.52   43.30
  -5  -3   4  800.02   34.10
  -5  -3   4  811.92   34.70
  -5   3   4  850.61   44.90
  -5   3   4  835.42   35.70
   5   3  -4  807.72   34.80
   5   3  -4  786.02   41.40
   5   3  -4  766.02   33.50
  -5   3   4  803.92   37.00
   5   3  -4  816.12   33.20
  -5   3   4  743.93   37.70
  -5   3   4  816.62   35.60
   5   3  -4  897.91   40.90
   5   3  -4  804.82   36.80
   3  -3  -4 1384.86   61.29
   3  -3  -4 1336.47   52.89
   3  -3  -4 1347.67   53.19
  -3  -3   4 1304.47   53.79
   3  -3  -4 1479.65   64.69
  -3  -3   4 1331.87   56.99
   3   3  -4 1248.88   51.79
   3   3  -4 1328.37   53.99
   3   3  -4 1363.96   55.49
  -3   3   4 1354.06   54.09
  -3   3   4 1421.76   63.59
   1  -3  -4    4.00    3.80
   1  -3  -4    1.20    1.00
   1  -3  -4    0.70    0.80
   1  -3  -4    3.10    1.30
  -1  -3   4    2.30    1.80
   1  -3  -4    1.10    1.30
  -1  -3   4    1.50    1.90
   1  -3  -4    1.30    1.10
  -1  -3   4    2.60    1.30
   1  -3  -4    1.20    0.90
   1  -3  -4    1.90    1.00
   1   3  -4    2.90    0.80
   1   3  -4    1.90    0.90
  -1   3   4    3.10    2.00
   1   3  -4    1.40    1.30
   1   3  -4    2.20    1.00
  -1   3   4    0.90    0.80
  -1   3   4    5.80    2.30
   1   3  -4    2.10    1.10
   1   3  -4    1.50    0.80
   1   3  -4    1.10    0.50
  -1   3   4    3.80    4.50
   1   3  -4    5.20    2.10
   1   3  -4    0.90    0.70
  -1   3   4    0.40    0.60
   1   3  -4    2.60    0.70
  -1   3   4    0.10    0.60
   1  -3   4   14.00    3.80
   1  -3   4   12.30    3.50
  -1  -3  -4   15.80    2.90
   1  -3   4   12.50    1.00
   1  -3   4   12.20    1.10
   1  -3   4   11.90    3.40
  -1  -3  -4   -0.40    4.70
   1  -3   4   11.90    1.80
  -1  -3  -4   15.40    4.50
  -1  -3  -4   14.50    2.70
  -1  -3  -4    6.90    1.80
   1  -3   4   10.00    3.20
   1  -3   4   14.50    3.00
  -1  -3  -4   11.80    2.40
   1  -3   4   14.10    2.30
  -1  -3  -4   10.00    2.10
  -1  -3  -4   11.90    2.70
   1   3   4    4.00    2.10
   1   3   4   13.10    2.40
  -1   3  -4   13.20    3.70
  -1   3  -4   13.60    2.00
  -1   3  -4   11.90    1.70
   1   3   4   12.30    4.90
   1   3   4   10.90    2.20
  -1   3  -4   10.30    1.70
   1   3   4   12.70    3.20
   1   3   4    8.60    2.10
  -1   3  -4   16.00    2.70
  -3  -3  -4 1251.87   55.19
   3  -3   4 1180.98   52.29
  -3  -3  -4 1266.07   47.80
   3  -3   4 1287.07   53.59
   3  -3   4 1254.17   56.69
  -3  -3  -4 1270.67   48.70
  -3  -3  -4 1258.27   59.09
   3   3   4 1243.08   55.69
   3   3   4 1259.57   56.59
  -3   3  -4 1204.78   46.80
   3   3   4 1220.48   47.90
   3   3   4 1231.18   48.50
  -3   3  -4 1144.89   51.09
   3   3   4 1274.77   49.10
   5  -3   4    3.80    1.90
   5  -3   4    1.20    2.70
  -5  -3  -4    0.30    1.00
   5  -3   4    1.80    1.70
   5  -3   4    6.50    9.30
   5  -3   4    3.60    1.80
   5  -3   4    1.40    1.50
   5   3   4   -0.40    1.00
   5   3   4   -6.10    8.00
  -5   3  -4    6.80    2.10
   5   3   4    3.00    3.00
   5   3   4    0.40    1.20
  -5   3  -4    2.00    1.90
   5   3   4    0.00    1.20
  -5   3  -4    0.70    1.10
   5   3   4    0.20    1.60
   5   3   4    3.20    1.50
   5   3   4    2.10    3.60
   5   3   4   -3.40    6.50
   5   3   4    1.40    1.30
  -5   3  -4    0.30    0.90
   5   3   4    2.20    1.80
   7  -3   4   74.29   19.90
   7  -3   4   70.59   15.40
  -7  -3  -4   68.89    7.50
   7  -3   4   56.49    6.10
   7  -3   4   68.19    6.70
  -7  -3  -4   76.89    8.30
   7  -3   4   86.69    9.00
  -7  -3  -4   77.09    7.00
   7  -3   4   59.29    6.60
   7  -3   4   49.70   10.30
   7  -3   4   38.30   15.40
   7   3   4  112.39   20.50
   7   3   4  102.79   20.70
   7   3   4   64.39    8.60
   7   3   4   64.59    5.90
  -7   3  -4   65.19    7.40
   7   3   4   88.79   19.80
  -7   3  -4   65.39    6.50
  -7   3  -4   62.29    6.60
   7   3   4   59.29    7.00
  -7   3  -4   82.59    8.70
   7   3   4   31.50    9.30
   7   3   4   86.29    9.50
   8  -4  -4    1.80    1.80
  -8  -4   4    0.20    1.10
   8  -4  -4    3.20    2.40
  -8  -4   4    0.30    1.20
  -8  -4   4   -0.50    1.60
  -8  -4   4    0.40    1.10
  -8  -4   4    0.00    1.20
   8  -4  -4    0.50    1.30
   8  -4  -4   -3.00   16.10
   8  -4  -4    1.70    3.90
  -8  -4   4    0.30    1.20
   8   4  -4   -7.90   13.90
   8   4  -4    0.30    1.20
  -8   4   4   -1.60   17.10
  -8   4   4    1.10    2.30
  -8   4   4    0.20    1.50
  -8   4   4    1.70    2.70
  -8   4   4    1.50    2.30
  -8   4   4   -0.10    2.80
   8   4  -4    0.10    3.70
  -8   4   4    2.40    2.00
   8   4  -4    2.30    3.20
   8   4  -4    1.90    1.70
   6  -4  -4  172.48   23.90
  -6  -4   4  155.98   17.60
  -6  -4   4  177.88   11.00
  -6  -4   4  158.58   16.90
  -6  -4   4  140.39   11.80
   6  -4  -4  163.58   10.50
   6  -4  -4  128.19   14.10
   6  -4  -4  150.78   12.00
  -6  -4   4  147.39    8.50
  -6  -4   4  163.88    9.90
  -6  -4   4  154.38    9.10
   6  -4  -4  152.18   11.80
   6  -4  -4  166.08   21.50
  -6   4   4  155.58   11.70
   6   4  -4  112.99   11.50
  -6   4   4  167.98   11.60
  -6   4   4  183.28   25.80
   6   4  -4  149.79   10.90
   6   4  -4  154.68   12.80
   6   4  -4  161.88   15.90
  -6   4   4  161.98   23.20
  -6   4   4  147.09   11.40
   6   4  -4  147.79   18.00
  -6   4   4  138.39   12.20
   6   4  -4  153.78    9.80
   4  -4  -4   45.00    8.80
   4  -4  -4   42.40    9.70
  -4  -4   4   38.70    4.30
   4  -4  -4   37.20   10.00
  -4  -4   4   28.50    3.10
  -4  -4   4   32.50    3.10
  -4  -4   4   24.60    6.60
   4  -4  -4   33.70    4.70
  -4  -4   4   32.30    5.80
  -4  -4   4   44.60    8.90
   4  -4  -4   42.80    7.90
   4  -4  -4   39.70    6.30
  -4  -4   4   33.30    2.40
  -4  -4   4   32.90    2.50
   4   4  -4   39.50    7.00
   4   4  -4   32.10    3.50
  -4   4   4   33.10    5.00
   4   4  -4   27.80    6.10
  -4   4   4   37.20    5.50
  -4   4   4   32.30    8.60
  -4   4   4   26.70    5.30
  -4   4   4   23.60    4.30
   4   4  -4   31.40    5.50
   4   4  -4   33.60    4.80
   4   4  -4   35.60    3.90
   4   4  -4   34.60    3.40
   2  -4  -4  245.58   17.60
  -2  -4   4  251.27   14.40
   2  -4  -4  232.48   12.80
   2  -4  -4  233.88   14.10
  -2  -4   4  250.57   12.40
   2  -4  -4  238.28   12.80
   2  -4  -4  220.28   17.30
   2  -4  -4  241.28   11.60
   2  -4  -4  233.78   12.90
  -2   4   4  235.48   12.50
   2   4  -4  225.78    9.70
   2   4  -4  225.88   12.10
  -2   4   4  209.88   17.90
  -2   4   4  229.78   18.80
   2   4  -4  234.28   11.90
   2   4  -4  225.88   12.50
   2   4  -4  215.38    9.80
  -2   4   4  229.48   12.40
   2   4  -4  231.68   10.10
   2   4  -4  214.28   13.00
   2   4  -4  233.58   11.00
   2   4  -4  238.38   11.60
  -2   4   4  220.58   13.30
  -2   4   4  237.48   12.10
   0  -4  -4    8.20    2.30
   0  -4  -4    5.90    2.30
   0  -4  -4    6.00    1.60
   0  -4   4   10.00    3.40
   0  -4  -4    1.50    4.00
   0  -4  -4    5.90    1.70
   0  -4  -4    7.00    3.10
   0  -4  -4    7.50    2.10
   0  -4   4    8.50    2.20
   0  -4  -4    4.40    1.50
   0   4  -4    9.20    2.50
   0   4   4    9.40    2.10
   0   4  -4    8.20    1.10
   0   4   4    7.50    2.20
   0   4   4   10.30    3.00
   0   4   4    9.20    5.60
   0   4  -4   10.20    1.80
   0   4   4   10.90    2.60
   0   4   4    7.50    3.30
   0   4   4    8.30    3.00
   0   4  -4    4.10    2.30
   0   4  -4    9.70    1.30
   0   4  -4    8.00    1.90
   2  -4   4    3.40    1.60
   2  -4   4    4.20    2.30
  -2  -4  -4    1.10    6.30
  -2  -4  -4    3.90    1.90
  -2  -4  -4    2.40    1.30
  -2  -4  -4    1.60    1.10
  -2  -4  -4    2.40    1.30
   2  -4   4    5.60    1.20
  -2  -4  -4    4.20    1.60
   2  -4   4    0.90    1.60
   2  -4   4    6.40    3.70
  -2  -4  -4    5.10    2.90
   2  -4   4    1.70    1.20
  -2  -4  -4    3.80    1.80
   2  -4   4    2.10    3.30
   2   4   4    2.90    1.50
   2   4   4    3.60    1.40
   2   4   4    1.90    1.50
  -2   4  -4    3.00    1.00
   2   4   4    3.00    1.40
   2   4   4    1.70    5.20
  -2   4  -4    3.30    1.20
  -2   4  -4    3.10    1.30
  -2   4  -4    3.50    1.00
  -2   4  -4    3.80    2.60
  -2   4  -4    3.90    1.30
   2   4   4    8.20    3.60
   2   4   4    3.90    1.70
   2   4   4    3.90    1.70
   4  -4   4  606.64   31.50
  -4  -4  -4  556.14   24.60
   4  -4   4  542.25   23.10
  -4  -4  -4  561.44   24.60
   4  -4   4  559.04   22.70
   4  -4   4  533.65   25.10
   4  -4   4  560.14   29.10
   4  -4   4  550.74   25.50
   4  -4   4  526.15   32.60
   4  -4   4  569.04   24.00
  -4  -4  -4  556.84   26.10
  -4  -4  -4  578.14   26.00
  -4   4  -4  553.54   24.80
   4   4   4  559.64   26.90
  -4   4  -4  576.74   25.10
   4   4   4  611.94   35.60
   4   4   4  550.54   24.60
   4   4   4  553.54   25.10
   4   4   4  536.95   25.70
  -4   4  -4  560.24   23.80
   4   4   4  611.04   26.90
   4   4   4  545.45   37.10
   4   4   4  613.64   33.40
  -4   4  -4  577.44   25.40
   4   4   4  506.55   27.90
   4   4   4  568.44   25.20
   6  -4   4  101.69    9.10
  -6  -4  -4   84.49    8.20
   6  -4   4  100.69   16.60
   6  -4   4  101.09   18.70
   6  -4   4  106.59   14.70
  -6  -4  -4   86.19    7.50
   6  -4   4  101.69    9.30
   6  -4   4   93.69    7.20
  -6  -4  -4  118.59    9.90
   6  -4   4  112.59   18.90
  -6   4  -4   98.89    7.70
   6   4   4   72.79   14.90
   6   4   4   76.79   16.00
   6   4   4  107.39   10.00
   6   4   4   87.69    8.30
   6   4   4  117.29   11.20
   6   4   4  101.49   19.00
  -6   4  -4  121.99   11.50
   6   4   4  102.39    8.20
   6   4   4  103.69    8.70
  -6   4  -4   94.59    8.20
  -6   4  -4   95.59    8.60
   8  -4   4    2.90    2.70
   8  -4   4    2.90    2.20
   8  -4   4    3.20    2.30
   8   4   4    1.50    2.30
   8   4   4    1.00    2.00
   7  -5  -4    1.90    1.70
  -7  -5   4    4.10    1.70
  -7  -5   4    3.00    2.00
   7  -5  -4    0.80    2.10
  -7  -5   4    3.00    2.20
   7  -5  -4   14.50   15.40
   7  -5  -4    0.50    2.40
  -7  -5   4    1.50    1.60
   7  -5  -4    1.90    1.70
  -7  -5   4    3.60    2.00
  -7   5   4    3.30    1.90
  -7   5   4    1.70    2.00
   7   5  -4    4.20    3.80
   7   5  -4    2.70    2.10
  -7   5   4    0.60    2.20
  -7   5   4    5.60    3.30
  -7   5   4    9.70   15.80
   7   5  -4   12.40   12.50
   7   5  -4    5.20    2.40
   7   5  -4    3.20    2.10
  -7   5   4    4.60    4.80
   7   5  -4    3.50    3.20
  -7   5   4   -0.10    1.10
   5  -5  -4  151.58    9.80
   5  -5  -4  159.28   11.60
  -5  -5   4  156.18    8.60
  -5  -5   4  164.68   11.00
   5  -5  -4  127.49   19.50
   5  -5  -4  141.69   11.20
   5  -5  -4  187.88   12.60
   5  -5  -4  164.18   17.50
   5  -5  -4  136.89   18.20
   5   5  -4  157.58   13.60
   5   5  -4  161.38   15.40
  -5   5   4  160.58   12.80
  -5   5   4  148.59   10.80
  -5   5   4  154.18   11.20
  -5   5   4  178.48   12.00
   5   5  -4  159.28    9.30
   3  -5  -4  631.94   35.30
   3  -5  -4  562.74   28.90
   3  -5  -4  603.74   27.80
   3  -5  -4  638.04   30.70
  -3  -5   4  635.74   29.20
   3  -5  -4  644.14   34.60
   3  -5  -4  616.24   28.00
   3  -5  -4  618.44   25.90
   3  -5  -4  644.64   28.70
  -3   5   4  615.54   27.50
   3   5  -4  654.03   25.10
  -3   5   4  601.04   29.00
  -3   5   4  583.24   35.60
   3   5  -4  602.24   23.90
  -3   5   4  634.44   37.80
   3   5  -4  607.24   26.00
   3   5  -4  628.44   27.30
  -3   5   4  578.34   26.70
   3   5  -4  630.84   27.70
  -3   5   4  590.24   27.30
   3   5  -4  596.34   24.20
  -1  -5   4   75.39    6.10
   1  -5  -4   65.49    6.20
   1  -5  -4   73.19    7.10
   1  -5  -4   72.89    6.00
   1  -5  -4   64.09   10.50
   1  -5  -4   71.49    6.00
  -1  -5   4   68.29    7.40
   1  -5  -4   65.39    5.00
  -1   5   4   83.89   13.70
  -1   5   4   67.79    6.40
  -1   5   4   69.79    5.80
  -1   5   4   59.49   10.90
   1   5  -4   67.39    5.30
   1   5  -4   66.39    6.30
   1   5  -4   55.49    6.40
  -1   5   4   71.99    5.60
  -1   5   4   69.69    5.90
   1   5  -4   72.69    5.80
  -1  -5  -4  337.07   15.80
  -1  -5  -4  331.57   16.50
  -1  -5  -4  345.57   17.50
  -1  -5  -4  351.86   16.90
   1  -5   4  374.26   21.10
  -1  -5  -4  347.57   17.80
  -1  -5  -4  340.97   21.50
   1  -5   4  363.36   16.90
   1   5   4  310.87   18.50
  -1   5  -4  331.17   19.50
   1   5   4  328.67   16.10
   1   5   4  356.96   17.10
   1   5   4  306.97   22.20
  -1   5  -4  337.27   15.70
   1   5   4  327.47   22.60
   1   5   4  350.36   17.60
   1   5   4  352.36   16.10
   3  -5   4  218.48   10.10
  -3  -5  -4  229.28   13.30
   3  -5   4  234.38   13.80
   3  -5   4  234.68   17.00
   3  -5   4  212.38   12.60
  -3  -5  -4  152.48   22.50
   3  -5   4  229.68   15.30
  -3  -5  -4  224.18   17.30
  -3  -5  -4  223.88   12.70
   3  -5   4  214.08   15.60
  -3  -5  -4  210.98   13.30
   3   5   4  216.58   12.10
   3   5   4  224.38   13.50
  -3   5  -4  203.08   12.20
   3   5   4  207.38   12.80
  -3   5  -4  223.88   11.60
   3   5   4  219.08   10.10
   3   5   4  191.78   12.50
   3   5   4  208.18   11.70
  -3   5  -4  208.38   10.50
   3   5   4  199.68   13.10
  -3   5  -4  227.28   11.30
   3   5   4  205.98   20.10
   3   5   4  214.98   17.70
   5  -5   4   20.20    9.60
  -5  -5  -4    2.00    1.30
  -5  -5  -4    2.00    1.70
   5  -5   4    0.60   10.00
   5  -5   4    6.60    2.70
   5  -5   4    3.80    2.70
   5  -5   4    2.90    1.50
  -5  -5  -4    4.00    2.20
   5  -5   4    5.40    2.30
   5   5   4   -1.30   10.70
   5   5   4    6.60    3.40
  -5   5  -4    4.80    2.40
   5   5   4   10.10   11.60
   5   5   4    5.70    3.70
   5   5   4    5.60    2.60
   5   5   4    3.20    2.00
   5   5   4    5.90    2.30
  -5   5  -4    5.70    2.60
  -5   5  -4    5.90    2.00
   5   5   4    2.00    3.00
   5   5   4    0.70    1.20
   5   5   4    2.60    1.90
  -5   5  -4    1.40    1.60
   7  -5   4   36.50    5.50
   7  -5   4   35.00    6.10
   7  -5   4   32.10    6.90
   7  -5   4   37.90    5.90
   7  -5   4   25.90    7.10
   7  -5   4   37.90   17.80
  -7  -5  -4   33.00    5.50
  -7  -5  -4   45.70    8.00
  -7  -5  -4   42.80    7.70
   7  -5   4   40.40   12.70
   7  -5   4  -11.90   18.30
   7  -5   4   40.60    7.30
   7   5   4   35.10    6.30
  -7   5  -4   46.10    8.10
   7   5   4   45.40   11.90
   7   5   4   28.70    5.60
   7   5   4   28.50    5.60
  -7   5  -4   35.40    7.20
   7   5   4   18.00   18.00
  -7   5  -4   33.80    5.50
   7   5   4   35.60    7.30
   7   5   4   25.90   11.10
   7   5   4   25.80   21.60
  -7   5  -4   48.60    8.60
  -7   5  -4   47.70    7.80
   7   5   4   46.70    9.00
   6  -6  -4   35.90   15.10
   6  -6  -4   23.00    4.40
   6  -6  -4   34.20    7.10
  -6  -6   4   34.40    5.60
   6  -6  -4   17.90    4.80
   6  -6  -4   26.20    5.70
   6  -6  -4   28.30    8.80
   6  -6  -4   23.90    6.40
  -6  -6   4   28.00    3.00
  -6   6   4   34.70    6.70
  -6   6   4   21.60    8.50
   6   6  -4   44.60    9.70
   6   6  -4   31.00   10.20
   6   6  -4   27.70    4.70
   6   6  -4   27.80    5.20
   6   6  -4   30.00    4.70
  -6   6   4   25.10    5.50
  -6   6   4   22.70    5.00
   6   6  -4   24.30    4.40
   6   6  -4   29.60    7.30
  -6   6   4   28.30    7.90
  -6   6   4   25.90    6.90
   6   6  -4   37.80   14.90
   6   6  -4   39.80    8.10
   4  -6  -4   18.90    9.80
   4  -6  -4   23.50    4.00
   4  -6  -4   21.40    4.70
  -4  -6   4   27.80    5.90
   4  -6  -4   21.80    6.50
   4  -6  -4   15.90    3.60
   4  -6  -4   13.00    4.10
   4  -6  -4   22.50    4.80
   4  -6  -4   18.20    6.10
  -4   6   4   24.60    5.00
  -4   6   4   15.70    6.20
   4   6  -4   16.40    4.50
  -4   6   4   18.30    5.20
   4   6  -4   19.80    3.00
   4   6  -4   26.30    3.80
   4   6  -4   25.90    5.30
   4   6  -4   27.10    9.00
  -4   6   4   24.30    4.70
  -4   6   4   22.90    4.70
   4   6  -4   15.00    5.60
   4   6  -4   22.10    3.20
  -4   6   4   24.60   11.90
   4   6  -4   23.20    3.50
   4   6  -4   24.50    4.00
   2  -6  -4   38.40    4.60
   2  -6  -4   47.10   10.20
   2  -6  -4   51.29    9.90
   2  -6  -4   50.59    7.20
   2  -6  -4   36.20    3.90
  -2  -6   4   40.90    7.30
   2  -6  -4   39.60    7.20
  -2   6   4   46.90    4.80
  -2   6   4   43.80    6.00
  -2   6   4   45.50    5.00
   2   6  -4   47.30    5.10
  -2   6   4   45.40    7.30
  -2   6   4   23.30    9.80
   2   6  -4   40.70    8.20
   0  -6   4  269.77   14.60
   0  -6  -4  263.67   13.80
   0  -6   4  206.08   16.10
   0  -6  -4  271.17   21.20
   0  -6  -4  268.97   15.10
   0  -6  -4  248.68   15.60
   0  -6  -4  252.87   15.20
   0  -6  -4  250.77   18.40
   0   6  -4  240.48   13.50
   0   6   4  240.58   13.20
   0   6   4  269.37   14.10
   0   6   4  256.17   14.90
   0   6   4  247.58   13.10
   0   6   4  263.77   20.80
   0   6  -4  266.17   13.00
  -2  -6  -4   78.19    7.70
   2  -6   4   79.39    5.30
   2  -6   4   87.79    5.10
   2  -6   4   92.99    7.60
   2  -6   4   60.29   10.20
  -2  -6  -4   72.89   11.00
  -2  -6  -4   81.09    6.80
  -2  -6  -4   78.39    7.30
  -2  -6  -4   75.79   14.90
   2   6   4   86.69    7.50
   2   6   4   54.79   10.90
  -2   6  -4   84.49    5.60
  -2   6  -4   78.39    4.90
  -2   6  -4   85.19    6.30
   2   6   4   82.39    7.10
   2   6   4   67.89   12.70
  -2   6  -4   81.39    4.80
   2   6   4   84.49    6.40
   2   6   4   84.89    6.60
  -2   6  -4   80.59    4.80
  -4  -6  -4   99.09    8.40
  -4  -6  -4   96.89    8.20
  -4  -6  -4   79.79    7.00
   4  -6   4  102.29   14.20
   4  -6   4   95.89    8.60
   4  -6   4   88.79    8.70
   4  -6   4  102.09    7.10
   4  -6   4   77.39   12.70
   4  -6   4  104.99   12.90
  -4  -6  -4   90.29    7.80
   4   6   4  129.89   17.60
  -4   6  -4  105.19    7.50
  -4   6  -4   92.19    8.40
  -4   6  -4   96.39    7.30
   4   6   4   76.29   11.10
   4   6   4   72.49   15.90
   4   6   4  122.79   20.10
   4   6   4   98.29    7.60
  -4   6  -4   94.19    6.70
   4   6   4   94.09    8.30
   6  -6   4   46.70   16.40
   6  -6   4   61.79    5.00
  -6  -6  -4   50.89    6.70
   6  -6   4   56.59   10.30
   6  -6   4   79.79    8.20
   6  -6   4   90.59   19.00
   6  -6   4   67.09   13.50
   6  -6   4   74.89    8.30
  -6  -6  -4   69.29    7.70
   6  -6   4   74.99    7.30
  -6  -6  -4   59.99    7.00
   6  -6   4   67.69    6.60
   6   6   4   69.99    7.00
  -6   6  -4   63.99    8.90
   6   6   4   72.29   19.00
   6   6   4   71.79   10.50
   6   6   4   63.39   19.90
   6   6   4   55.89   13.60
  -6   6  -4   58.49    9.00
   6   6   4   81.39    7.90
   6   6   4   61.79    7.30
   6   6   4   60.79    9.40
   6   6   4   52.99   10.10
  -6   6  -4   70.89    7.30
  -6   6  -4   63.29    6.20
   6   6   4   49.10   12.90
  -6   6  -4   60.09    6.90
   5  -7  -4   82.59    6.90
   5  -7  -4   96.69    8.90
   5  -7  -4   77.19    8.30
   5  -7  -4   66.69   29.90
  -5  -7   4   88.99    8.10
   5  -7  -4   90.09   10.80
   5  -7  -4  110.79   19.40
   5  -7  -4   85.69    8.60
  -5   7   4   53.29    8.70
   5   7  -4   78.59    6.10
  -5   7   4   91.49    8.60
   5   7  -4   78.49    5.70
   5   7  -4   91.29    6.20
   5   7  -4   91.59    9.60
   5   7  -4   80.79    6.20
   5   7  -4   87.49   10.60
   5   7  -4   89.39    5.90
   5   7  -4   86.99    6.20
  -5   7   4   74.49   20.70
  -5   7   4   92.09    8.50
  -5   7   4   87.39    8.30
   5   7  -4   88.49   11.90
  -5   7   4   60.99   11.40
   3  -7  -4  139.39   12.60
   3  -7  -4  115.09    9.50
   3  -7  -4  117.49   13.70
   3  -7  -4  146.79   11.10
   3  -7  -4  114.39    9.30
   3  -7  -4  120.29   17.30
  -3  -7   4  147.49   11.70
   3  -7  -4  134.69    9.70
  -3   7   4  118.89   10.60
  -3   7   4  130.29    9.60
   3   7  -4  137.99   10.40
  -3   7   4  136.49    9.90
  -3   7   4  127.49   19.40
  -3   7   4  115.49   18.20
  -3   7   4  126.59    9.40
   3   7  -4  117.89   10.00
  -1  -7   4   33.90    6.00
   1  -7  -4   36.30    6.00
  -1  -7   4   36.00    7.40
   1  -7  -4   49.20    6.60
   1  -7  -4   37.20    3.90
   1  -7  -4   31.00    5.90
   1  -7  -4   34.60    5.80
   1  -7  -4   35.70   11.00
   1  -7  -4   36.00    5.50
   1  -7  -4   32.30    7.20
  -1   7   4   41.90   10.20
   1   7  -4   44.80    6.70
  -1   7   4   39.40    5.30
  -1   7   4   43.60    4.80
  -1   7   4   40.70    5.60
   1   7  -4   46.20    4.90
  -1   7   4   30.50    6.10
  -1   7   4   36.70   11.60
  -1  -7  -4  170.18   12.60
  -1  -7  -4  154.18   10.10
  -1  -7  -4  142.39   10.10
  -1  -7  -4  167.28   10.40
  -1  -7  -4  168.58   20.90
  -1  -7  -4  153.68    9.50
   1  -7   4  175.58   11.80
  -1  -7  -4  155.58   14.50
   1   7   4  155.98   11.30
   1   7   4  162.68   10.90
   1   7   4  166.58   16.40
   1   7   4  163.58   10.10
   1   7   4  180.28   14.50
   1   7   4  168.38   20.00
  -1   7  -4  159.28   10.60
  -3  -7  -4   58.59    6.00
   3  -7   4   78.09    7.70
  -3  -7  -4   73.09    7.30
   3  -7   4   68.49    5.40
  -3  -7  -4   57.49    5.90
   3  -7   4   74.09    6.10
  -3  -7  -4   68.09    7.80
  -3  -7  -4   65.49    6.40
   3   7   4   51.09   14.10
  -3   7  -4   64.69    4.90
   3   7   4   71.89    6.30
  -3   7  -4   73.79    5.20
   3   7   4   68.09   12.30
   3   7   4   60.89    8.80
  -3   7  -4   63.69    7.30
  -3   7  -4   70.29    5.20
   3   7   4   72.29    7.30
  -3   7  -4   70.69    6.00
   3   7   4   72.69    6.50
   3   7   4   76.69    7.40
   3   7   4   81.09   10.50
   5  -7   4   -2.10   11.80
  -5  -7  -4    2.80    2.00
  -5  -7  -4    5.70    3.10
  -5  -7  -4    1.10    1.70
   5  -7   4    3.90    1.60
   5  -7   4    3.90    2.50
   5  -7   4    1.60    2.40
   5  -7   4  -14.20   11.10
   5  -7   4    8.00    3.60
   5  -7   4    8.10    2.50
  -5   7  -4    4.00    2.00
   5   7   4    2.70    2.10
   5   7   4    2.60    2.00
  -5   7  -4    4.90    2.40
   5   7   4    5.00    3.20
   5   7   4    2.30    3.40
  -5   7  -4    5.90    2.60
   5   7   4   21.10   15.70
   5   7   4    4.20    2.30
  -5   7  -4    2.50    2.40
  -5   7  -4    5.20    2.40
   5   7   4  -15.30   13.10
   5   7   4    4.20    6.60
   4  -8  -4   -0.90    1.30
   4  -8  -4    0.00    1.20
   4  -8  -4   -0.10    1.30
   4  -8  -4   -0.40    0.80
   4  -8  -4   -0.40    0.90
   4  -8  -4    0.30    1.90
  -4   8   4   -0.40    1.20
  -4   8   4   -0.10    1.60
  -4   8   4    1.00    1.40
  -4   8   4   -4.60   17.90
  -4   8   4   -1.10    1.40
   4   8  -4   -0.90    1.50
  -4   8   4    2.30    2.20
   2  -8  -4   25.00    4.90
   2  -8  -4   32.50    6.20
   2  -8  -4   30.80    5.10
   2  -8  -4   34.80   10.20
   2  -8  -4   18.40   13.70
   2  -8  -4   36.00    7.60
   2  -8  -4   27.70    5.80
   2  -8  -4   38.90    4.90
  -2   8   4   25.70    4.70
  -2   8   4   32.30    6.80
  -2   8   4   24.60    4.90
  -2   8   4   57.29   15.80
   2   8  -4   28.40    5.40
  -2   8   4   32.70    5.50
   0  -8  -4   42.80    6.70
   0  -8  -4   27.70    4.70
   0  -8  -4   35.70    7.80
   0  -8   4   45.00    7.70
   0  -8  -4   47.30   15.10
   0  -8  -4   43.90    5.10
   0  -8  -4   38.40    4.10
   0  -8  -4   26.30    5.70
   0  -8  -4   48.40    5.00
   0   8  -4   48.50   10.70
   0   8   4   41.90    5.80
   0   8   4   49.80    8.00
   0   8   4   45.60   11.50
   0   8  -4   49.70    5.30
   0   8   4   42.90    6.30
   0   8   4   47.40    5.00
   0   8   4   54.19   14.30
   2  -8   4    1.30    1.90
  -2  -8  -4   -0.60    1.10
  -2  -8  -4   -0.50    0.80
  -2  -8  -4    0.90    2.10
  -2  -8  -4    0.10    1.30
  -2  -8  -4   -0.70    0.60
  -2  -8  -4   -7.80   16.50
   2   8   4    2.00    2.70
   2   8   4  -11.10   12.50
   2   8   4   -0.90    0.70
   2   8   4   -0.50    0.80
   2   8   4   -0.20    0.90
   2   8   4    0.10    0.80
   2   8   4    0.30    1.40
  -8   0   5   93.79   19.30
   8   0  -5   75.39   15.50
  -8   0   5   67.79   17.50
   8   0  -5   92.89   13.90
  -8   0   5   75.09    7.60
  -8   0   5   81.89   11.60
  -8   0   5   60.49   12.60
   8   0  -5   61.49   17.90
   8   0  -5   84.79    9.40
  -8   0   5   74.59    8.10
  -8   0   5   60.59    8.80
   6   0  -5   95.49   15.90
   6   0  -5   90.09   15.30
   6   0  -5   80.89    6.80
   6   0  -5   69.89    7.20
  -6   0   5   85.69    7.10
  -6   0   5   88.89    7.70
   6   0  -5   78.99    8.00
  -6   0   5  105.19   16.30
   6   0  -5   86.09    8.00
   6   0  -5   85.89    9.30
  -6   0   5   77.39    7.20
  -6   0   5   93.59   17.50
   4   0  -5  129.69   13.20
  -4   0   5  120.99    8.90
   4   0  -5  111.69    8.00
  -4   0   5  113.59    7.30
   4   0  -5  107.69   11.80
  -4   0   5   65.69   10.70
  -4   0   5  107.29    7.50
  -4   0   5  105.89    8.40
   4   0  -5  105.69    8.90
   4   0  -5  105.39    8.10
  -4   0   5  123.19   15.00
   4   0  -5  107.99    7.20
   4   0  -5  102.09    7.90
  -4   0   5  120.99    8.00
  -2   0   5 1310.27   56.59
  -2   0   5 1432.76   59.89
   2   0  -5 1319.17   56.09
   2   0  -5 1335.97   57.39
   0   0   5  338.67   15.20
   0   0  -5  331.17   18.90
   0   0  -5  360.96   19.80
   0   0   5  338.47   15.70
   0   0   5  308.67   18.70
   0   0  -5  335.77   14.60
   0   0  -5  334.27   15.40
   0   0   5  360.56   20.30
   0   0   5  326.27   14.50
   0   0  -5  340.17   15.00
   0   0  -5  332.97   15.20
   0   0  -5  343.97   13.00
   0   0   5  334.07   14.50
   0   0   5  346.97   16.90
  -2   0  -5  335.97   22.50
  -2   0  -5  352.86   16.60
  -2   0  -5  365.76   20.70
  -2   0  -5  358.06   14.20
  -2   0  -5  347.97   17.20
  -2   0  -5  371.86   15.90
   2   0   5  339.27   16.30
   2   0   5  343.27   16.80
   2   0   5  350.46   14.70
   2   0   5  377.76   13.30
   2   0   5  360.36   15.90
   2   0   5  339.47   15.40
   2   0   5  355.56   21.40
   2   0   5  340.07   20.60
   2   0   5  351.46   17.70
  -2   0  -5  345.07   16.10
   4   0   5    0.40    0.90
   4   0   5    0.50    1.00
   4   0   5    1.10    1.20
  -4   0  -5    0.60    0.90
   4   0   5    0.50    0.80
  -4   0  -5   -0.10    0.90
   4   0   5    1.40    5.60
   4   0   5   -3.70    6.20
   4   0   5    0.70    0.70
  -4   0  -5    0.00    0.80
   4   0   5    0.40    1.10
  -4   0  -5    0.40    1.00
   4   0   5   -0.90    0.70
  -4   0  -5   -0.50    0.60
   4   0   5    1.30    1.80
   6   0   5   58.89    9.70
   6   0   5   37.00    6.00
  -6   0  -5   61.59    5.40
   6   0   5   39.40    7.50
   6   0   5   49.90    7.80
   6   0   5   34.60    7.90
  -6   0  -5   56.79    7.80
   6   0   5   57.69   14.80
   6   0   5   23.10   20.40
  -6   0  -5   55.99    6.20
  -6   0  -5   51.29    5.40
  -6   0  -5   58.79    6.80
   6   0   5   52.49    5.40
   6   0   5   27.50   10.00
   8   0   5  145.99   11.20
  -8   0  -5  150.08   11.40
   8   0   5  140.69   13.30
   8   0   5   91.09   20.60
  -8   0  -5  173.68   14.20
   8   0   5  171.68   18.30
   8   0   5  139.09   27.90
  -8   0  -5  149.88   12.70
  -8   0  -5  159.68   11.70
   8   0   5  148.59   12.20
   8   0   5  166.78   28.70
   8   0   5  161.08   14.50
   8   0   5  156.38   12.10
  -9  -1   5    1.60    2.70
  -9  -1   5   -0.40    2.70
  -9  -1   5   10.40    4.50
   9  -1  -5    1.80    2.30
  -9  -1   5    9.60    4.00
  -9  -1   5   16.70   19.20
   9  -1  -5    3.00    3.00
  -9  -1   5    0.30    2.20
   9  -1  -5    9.30    8.20
   9  -1  -5    3.00    2.40
   9  -1  -5   -6.00   20.80
   9   1  -5  -10.60   18.30
   9   1  -5   -1.10    1.60
  -9   1   5    3.10    3.30
  -9   1   5    3.20    2.80
  -9   1   5   -4.90   35.60
  -9   1   5    7.50    3.10
  -9   1   5    5.40    3.40
  -9   1   5   11.50   10.50
  -9   1   5    1.40    2.00
   9   1  -5    8.30    3.20
   9   1  -5    5.10    3.10
   9   1  -5    3.60    2.60
  -7  -1   5  161.78   12.80
  -7  -1   5  182.08   12.40
   7  -1  -5  175.18   23.00
  -7  -1   5  155.78   11.00
   7  -1  -5  166.88   12.60
  -7  -1   5  185.38   21.10
   7  -1  -5  194.58   12.00
  -7  -1   5  214.58   24.40
  -7  -1   5  155.98   12.60
   7  -1  -5  168.68   19.20
  -7  -1   5  174.18   12.00
   7  -1  -5  164.88   13.10
  -7   1   5  165.98   13.60
   7   1  -5  145.99   13.60
   7   1  -5  179.08   11.50
   7   1  -5  152.88   11.80
  -7   1   5  145.29   22.30
  -7   1   5  213.38   25.60
   7   1  -5  150.38   19.70
  -7   1   5  155.18   12.00
  -7   1   5  193.98   28.20
  -7   1   5  158.28   11.30
   7   1  -5  174.38   14.70
  -7   1   5  167.58   12.40
   7   1  -5  184.38   28.40
  -5  -1   5   19.90    7.30
   5  -1  -5   23.80    5.00
  -5  -1   5    9.60    8.00
  -5  -1   5   18.00    3.20
   5  -1  -5   20.40    8.40
  -5  -1   5   16.70    3.30
   5  -1  -5   16.00    3.00
   5  -1  -5   21.20    4.60
   5  -1  -5   18.70    6.30
  -5  -1   5   22.80    4.70
  -5  -1   5   23.10    4.50
   5  -1  -5   12.60    3.40
  -5  -1   5   15.40    3.80
  -5   1   5   19.30    7.50
  -5   1   5   19.10    3.60
   5   1  -5   23.70    4.80
   5   1  -5   18.60    4.90
  -5   1   5   22.20    5.10
   5   1  -5   16.60    3.40
   5   1  -5   18.00    4.00
   5   1  -5   20.80    6.60
  -5   1   5   10.20    2.70
  -5   1   5   15.30    9.00
  -5   1   5   26.80    5.20
  -5   1   5   23.40    4.40
   5   1  -5   28.00    5.50
   3  -1  -5   65.09   10.50
  -3  -1   5   63.79    4.70
  -3  -1   5   75.09   10.70
   3  -1  -5   63.39    5.60
  -3  -1   5   45.40    7.20
  -3  -1   5   60.39    4.70
  -3  -1   5   64.59    5.00
   3  -1  -5   65.99    5.10
   3  -1  -5   59.39    5.50
   3  -1  -5   77.99    6.30
  -3  -1   5   65.59    5.60
   3  -1  -5   68.39   10.00
   3   1  -5   57.59    8.50
   3   1  -5   72.69   10.70
  -3   1   5   62.69    6.10
  -3   1   5   67.69    5.40
  -3   1   5   48.60    9.30
  -3   1   5   61.19    5.90
   3   1  -5   67.59    5.50
   3   1  -5   66.09    4.80
  -3   1   5   62.39    5.10
  -3   1   5   60.49    5.30
  -3   1   5   85.49   13.50
   3   1  -5   65.99    5.50
   3   1  -5   59.39    5.10
   1  -1  -5 1901.71   75.29
  -1  -1   5 1855.91   73.19
  -1   1   5 1850.61   75.29
   1   1  -5 1875.51   73.19
   1  -1   5   95.59    6.10
   1  -1   5   98.49    9.40
  -1  -1  -5   94.59    9.20
  -1  -1  -5   93.39    6.40
  -1  -1  -5   87.79    6.40
  -1  -1  -5   73.99   10.20
  -1  -1  -5   87.89    5.60
  -1  -1  -5   85.19    5.90
  -1  -1  -5   94.79    6.10
   1  -1   5   90.99    7.60
  -1  -1  -5   98.39    4.70
   1  -1   5   93.69    6.10
   1  -1   5   88.19    5.80
  -1   1  -5   86.99   11.00
   1   1   5   94.29    6.60
   1   1   5   97.79   10.40
  -1   1  -5  100.69    6.00
   1   1   5   93.19    6.90
  -1   1  -5  100.59    5.70
   1   1   5  101.69    9.80
   1   1   5   92.99    6.00
   1   1   5   88.59    5.70
  -1   1  -5   92.39    6.20
  -1   1  -5  106.19    8.80
  -1   1  -5   91.79    7.20
   1   1   5   98.19    6.70
  -1   1  -5   92.99    6.10
   3  -1   5  341.47   16.20
  -3  -1  -5  384.56   22.60
   3  -1   5  375.26   19.20
  -3  -1  -5  359.86   17.80
   3  -1   5  337.07   15.60
   3  -1   5  377.86   23.30
   3  -1   5  346.17   24.90
  -3  -1  -5  360.66   14.70
   3  -1   5  359.26   21.30
   3  -1   5  354.76   16.60
  -3  -1  -5  357.06   16.40
   3  -1   5  341.77   22.50
   3  -1   5  354.06   17.60
  -3  -1  -5  351.86   17.10
  -3  -1  -5  355.56   17.20
  -3  -1  -5  405.46   26.60
   3   1   5  330.67   21.70
  -3   1  -5  363.96   17.00
  -3   1  -5  342.37   16.80
   3   1   5  340.07   16.10
   3   1   5  353.06   15.00
   3   1   5  345.77   16.50
   3   1   5  351.86   23.40
   3   1   5  330.67   16.00
  -3   1  -5  347.17   15.90
   3   1   5  351.26   17.90
  -3   1  -5  377.96   17.50
   3   1   5  358.86   17.30
  -3   1  -5  312.97   17.70
   3   1   5  357.16   17.40
  -3   1  -5  362.06   14.40
   5  -1   5  269.07   24.80
   5  -1   5  293.37   15.20
   5  -1   5  284.67   17.20
   5  -1   5  284.47   14.50
  -5  -1  -5  267.17   14.40
   5  -1   5  272.77   22.60
  -5  -1  -5  280.67   15.80
   5  -1   5  289.37   40.50
   5  -1   5  302.17   23.80
  -5  -1  -5  290.17   14.90
   5  -1   5  312.47   17.50
   5  -1   5  319.97   23.00
   5   1   5  278.47   17.20
   5   1   5  277.77   14.70
  -5   1  -5  263.77   16.20
  -5   1  -5  276.67   15.60
   5   1   5  271.87   15.70
   5   1   5  300.47   15.80
   5   1   5  294.77   16.20
  -5   1  -5  299.47   16.70
   5   1   5  302.97   15.40
  -5   1  -5  272.17   13.60
   5   1   5  281.17   13.90
   5   1   5  306.07   21.90
   5   1   5  276.57   25.70
   5   1   5  288.57   24.50
  -5   1  -5  278.47   14.70
   5   1   5  232.78   22.40
   7  -1   5   36.20   16.60
  -7  -1  -5   44.30    7.80
   7  -1   5   33.40    6.50
   7  -1   5   52.59   15.00
   7  -1   5   47.50    8.90
   7  -1   5   50.19   16.80
  -7  -1  -5   45.10    6.70
   7  -1   5   36.30    5.50
  -7  -1  -5   39.40    6.00
   7  -1   5   54.29    8.40
   7  -1   5   32.80    8.30
  -7   1  -5   44.70    8.30
  -7   1  -5   33.00    5.30
   7   1   5   30.30   15.30
   7   1   5   50.79   18.20
   7   1   5   44.50    3.50
   7   1   5   32.90    5.50
   7   1   5   50.89    7.40
  -7   1  -5   34.60    5.40
  -7   1  -5   53.09    8.60
   7   1   5   42.70   14.60
   7   1   5   45.10    7.10
   7   1   5   24.60    7.70
   7   1   5   29.80    6.30
   7   1   5   29.10    6.60
  -8  -2   5   73.09    7.30
  -8  -2   5   90.89    8.80
  -8  -2   5   83.09    8.30
   8  -2  -5   80.09   18.70
  -8  -2   5   89.79   18.90
  -8  -2   5   94.19   19.50
   8  -2  -5   59.19    9.20
   8  -2  -5   97.49    8.60
  -8  -2   5   89.59    8.40
  -8  -2   5   76.59   13.30
   8  -2  -5   91.99   21.30
   8  -2  -5   83.79    9.70
  -8  -2   5   68.09   10.50
   8   2  -5   88.49   16.50
   8   2  -5   86.99    8.00
  -8   2   5   83.19   20.00
  -8   2   5   66.19   15.80
  -8   2   5   84.59    8.60
   8   2  -5   87.89    9.50
  -8   2   5   82.89   18.00
  -8   2   5   86.79   12.80
  -8   2   5   61.69    9.10
   8   2  -5   71.29   18.20
  -8   2   5   87.79    9.20
   8   2  -5   82.49   13.00
   8   2  -5   97.19    9.20
  -6  -2   5   21.40    4.70
  -6  -2   5   22.00    9.40
   6  -2  -5   16.80    3.40
   6  -2  -5   22.60    4.80
   6  -2  -5   14.20    3.90
  -6  -2   5   23.80    4.30
  -6  -2   5   25.00    5.20
   6  -2  -5   26.30    6.00
   6  -2  -5   18.00   10.50
   6  -2  -5   13.50    6.60
   6   2  -5   13.30    3.10
   6   2  -5   21.30    5.60
  -6   2   5   24.50    5.20
  -6   2   5   20.90    5.50
   6   2  -5   15.80    6.80
  -6   2   5   12.50    3.10
  -6   2   5   20.50    7.60
  -6   2   5   13.90    3.60
   6   2  -5   21.50    4.80
   6   2  -5   19.10    8.50
   6   2  -5   18.10    3.50
  -6   2   5   14.00   11.50
   4  -2  -5  621.74   28.10
   4  -2  -5  635.84   35.50
  -4  -2   5  609.34   34.10
  -4  -2   5  619.94   26.30
  -4  -2   5  588.94   25.10
  -4  -2   5  607.84   24.50
   4  -2  -5  521.15   27.00
   4  -2  -5  612.14   27.60
   4  -2  -5  566.54   32.70
  -4  -2   5  622.44   24.80
  -4  -2   5  612.54   27.70
  -4  -2   5  623.94   42.20
  -4  -2   5  597.64   26.40
  -4   2   5  597.54   28.30
  -4   2   5  611.34   34.80
  -4   2   5  589.14   26.60
  -4   2   5  627.84   27.00
   4   2  -5  606.54   32.30
  -4   2   5  545.75   28.50
  -4   2   5  596.64   36.70
   4   2  -5  602.84   24.90
  -4   2   5  582.84   26.10
   4   2  -5  587.44   26.00
   4   2  -5  577.24   27.60
   4   2  -5  585.14   25.80
   4   2  -5  596.54   26.50
   4   2  -5  571.64   31.70
  -2  -2   5  108.69    8.20
  -2  -2   5   99.09    5.70
  -2  -2   5   93.59    6.20
   2  -2  -5   91.49    7.10
   2  -2  -5   96.99   10.30
  -2  -2   5   87.69    5.20
  -2  -2   5   96.29    5.10
   2  -2  -5   92.09    6.20
   2  -2  -5   97.59    7.30
   2  -2  -5   97.59    7.10
   2  -2  -5   73.19   10.40
  -2  -2   5   83.49    8.70
  -2  -2   5   99.59    5.70
   2  -2  -5  107.79    7.40
  -2  -2   5   95.69    9.10
  -2   2   5  115.59   12.00
  -2   2   5   91.99    6.30
   2   2  -5   88.59    5.70
   2   2  -5   88.59    6.20
   2   2  -5  103.89    7.10
  -2   2   5   99.09    7.60
  -2   2   5  110.29   14.80
   2   2  -5  101.69    8.60
   2   2  -5   91.49    5.90
  -2   2   5   95.79    6.70
   2   2  -5   93.69    5.50
   2   2  -5   98.99    6.20
   2   2  -5   96.29    8.70
  -2   2   5   89.79    6.60
   0  -2  -5    4.60    2.40
   0  -2   5    5.60    2.20
   0  -2   5    7.40    1.30
   0  -2  -5    8.70    2.30
   0  -2   5    4.70    2.40
   0  -2   5    6.30    1.60
   0  -2  -5    5.30    1.80
   0  -2  -5    4.70    4.30
   0  -2  -5    5.70    1.70
   0  -2   5    4.10    3.10
   0  -2   5    7.60    1.40
   0   2  -5    5.30    3.10
   0   2  -5    6.00    2.50
   0   2  -5    6.10    1.50
   0   2  -5    6.40    1.30
   0   2  -5    8.90    2.60
   0   2  -5    4.50    1.20
   0   2   5    1.50    4.00
   0   2  -5    6.30    1.40
   0   2   5    3.40    1.20
   0   2   5    6.20    1.80
   0   2   5    7.10    1.90
   0   2   5    4.00    2.80
   0   2  -5    3.60    1.20
   0   2   5    4.30    1.30
  -2  -2  -5  335.07   16.50
  -2  -2  -5  351.76   23.70
   2  -2   5  357.16   15.00
  -2  -2  -5  354.56   17.40
  -2  -2  -5  353.16   17.00
  -2  -2  -5  354.46   16.40
  -2  -2  -5  383.76   16.20
  -2  -2  -5  324.87   21.10
   2  -2   5  363.16   13.90
   2  -2   5  352.66   20.60
   2  -2   5  348.57   19.30
   2  -2   5  379.86   16.90
   2  -2   5  348.97   15.90
   2  -2   5  344.17   15.40
   2  -2   5  373.36   20.80
   2   2   5  338.87   22.00
  -2   2  -5  366.96   15.50
  -2   2  -5  379.66   23.10
   2   2   5  367.76   16.00
   2   2   5  371.26   16.30
  -2   2  -5  383.96   16.80
  -2   2  -5  355.16   16.00
   2   2   5  354.26   17.50
   2   2   5  368.16   17.00
  -2   2  -5  374.16   13.40
   2   2   5  335.07   16.00
  -2   2  -5  331.37   18.30
  -2   2  -5  356.76   16.10
   2   2   5  335.47   17.10
   2   2   5  361.06   22.90
   2   2   5  362.16   16.60
   4  -2   5   52.49    5.60
  -4  -2  -5   52.69    4.00
   4  -2   5   55.59    4.80
   4  -2   5   51.49    4.90
   4  -2   5   49.60    4.30
   4  -2   5   56.79    8.80
   4  -2   5   65.29   18.50
   4  -2   5   81.49   14.30
  -4  -2  -5   51.09    5.50
   4  -2   5   48.40   12.30
  -4  -2  -5   53.79    5.60
  -4  -2  -5   40.50    5.70
  -4  -2  -5   52.59    4.90
   4   2   5   50.59    5.90
   4   2   5   44.40    5.10
   4   2   5   46.40    4.90
  -4   2  -5   46.10    5.20
   4   2   5   49.00    4.50
  -4   2  -5   57.79    4.80
   4   2   5   45.10    4.60
  -4   2  -5   47.10    3.80
   4   2   5   51.79   10.90
  -4   2  -5   47.40    4.90
  -4   2  -5   49.80    7.90
   4   2   5   63.09   11.40
   4   2   5   47.60    4.50
   4   2   5   47.80    5.20
   6  -2   5  184.98   22.60
   6  -2   5  140.79   14.70
   6  -2   5  159.08   10.30
  -6  -2  -5  145.69   11.30
   6  -2   5  203.58   24.50
  -6  -2  -5  187.58   13.20
   6  -2   5  181.78   13.40
   6  -2   5  171.38   24.00
  -6  -2  -5  164.78   10.80
   6  -2   5  165.88   11.70
   6  -2   5  150.68   10.50
   6   2   5  171.98   11.90
   6   2   5  153.68   23.80
   6   2   5  152.38   12.80
  -6   2  -5  165.48   10.10
   6   2   5  138.39   20.20
  -6   2  -5  159.78   10.60
   6   2   5  169.68    9.40
   6   2   5  168.38   16.80
   6   2   5  154.18   11.30
   6   2   5  157.08   11.60
   6   2   5  181.58   12.80
  -6   2  -5  148.49   11.80
   6   2   5  167.78   24.10
   8  -2   5   92.99   10.70
   8  -2   5   48.10   21.40
   8  -2   5  105.29   10.50
   8  -2   5   71.69    8.30
   8  -2   5   72.99    7.60
   8  -2   5   92.19   16.10
  -8  -2  -5   88.99    9.90
  -8  -2  -5   90.19    9.50
  -8  -2  -5   83.79    8.20
   8  -2   5   65.39   17.90
   8  -2   5   73.09   25.70
   8   2   5   97.59   10.70
   8   2   5   91.39    9.30
   8   2   5   99.29   11.20
   8   2   5   89.39    9.30
   8   2   5   96.59   27.50
   8   2   5   78.49    8.10
   8   2   5  100.49   25.70
  -8   2  -5   86.79    9.30
   8   2   5   88.19    6.50
  -8   2  -5   89.59   10.00
  -8   2  -5   83.69    7.90
   8   2   5   74.19   20.10
  -8   2  -5   81.09    8.10
  -7  -3   5   80.79    7.20
  -7  -3   5   86.59   16.80
  -7  -3   5  119.59   30.30
  -7  -3   5   78.49    6.60
   7  -3  -5  111.09   10.30
   7  -3  -5   73.69    8.40
   7  -3  -5   82.19   17.80
  -7  -3   5   71.79    7.70
   7  -3  -5   91.19    7.90
   7  -3  -5   93.09   19.80
  -7  -3   5   98.99    8.50
  -7  -3   5   74.79    8.20
  -7  -3   5   84.39    7.70
  -7   3   5   89.59    8.90
   7   3  -5   98.19   13.90
  -7   3   5   76.49   21.60
  -7   3   5   94.39   13.30
   7   3  -5  103.49   22.50
   7   3  -5   75.29    7.60
  -7   3   5   77.59    8.00
  -7   3   5   50.79    9.00
   7   3  -5   65.49   12.70
  -7   3   5   94.69    9.10
  -7   3   5   95.99   20.00
   7   3  -5   93.99    9.00
   7   3  -5   90.89    7.60
  -5  -3   5  139.39    9.00
  -5  -3   5  147.49   10.00
  -5  -3   5  143.79    8.40
   5  -3  -5  152.88    9.80
   5  -3  -5  166.78   23.80
   5  -3  -5  139.59   10.70
   5  -3  -5  137.99   11.00
  -5  -3   5  144.59   10.80
   5  -3  -5  163.88   19.80
  -5  -3   5  210.08   31.30
  -5  -3   5  151.08    9.90
   5   3  -5  151.38   10.20
  -5   3   5  200.88   23.30
  -5   3   5  198.48   36.40
   5   3  -5  142.09    9.80
  -5   3   5  126.19    9.60
  -5   3   5  166.88   11.10
  -5   3   5  141.79   10.60
   5   3  -5  141.39    9.40
   5   3  -5  139.29   14.40
   5   3  -5  150.28   11.60
   5   3  -5  157.88    9.20
   3  -3  -5  562.54   26.30
  -3  -3   5  577.14   22.70
   3  -3  -5  582.54   26.20
   3  -3  -5  565.94   25.90
   3  -3  -5  593.14   24.50
  -3  -3   5  560.44   29.60
  -3  -3   5  567.44   23.80
  -3  -3   5  579.34   22.10
   3  -3  -5  608.24   27.70
  -3  -3   5  609.04   27.60
   3  -3  -5  573.34   31.80
  -3  -3   5  568.44   21.80
  -3  -3   5  580.34   24.00
  -3  -3   5  566.74   27.90
   3   3  -5  573.84   24.10
   3   3  -5  519.95   23.60
  -3   3   5  555.84   26.90
   3   3  -5  570.24   23.00
  -3   3   5  567.34   25.40
  -3   3   5  550.14   32.80
   3   3  -5  563.54   23.60
   3   3  -5  545.15   28.60
   3   3  -5  588.34   28.20
   3   3  -5  547.75   25.20
  -3   3   5  585.44   35.30
  -3   3   5  565.94   25.50
  -3   3   5  539.75   27.80
  -1  -3   5  196.88    9.30
   1  -3  -5  226.28   11.20
   1  -3  -5  240.48   12.70
   1  -3  -5  215.28   16.30
   1  -3  -5  204.68   11.90
  -1  -3   5  217.98    9.90
  -1  -3   5  241.78   14.40
  -1  -3   5  222.48   13.20
   1  -3  -5  195.88   18.80
  -1  -3   5  219.88   12.30
   1  -3  -5  220.08   12.10
  -1   3   5  224.48   12.10
   1   3  -5  217.28    9.90
   1   3  -5  224.68   10.10
  -1   3   5  216.18   17.60
  -1   3   5  223.58   11.50
   1   3  -5  226.78   10.90
  -1   3   5  227.18   17.90
   1   3  -5  211.78   12.60
   1   3  -5  215.38   10.00
   1   3  -5  215.18   10.10
   1   3  -5  208.28   13.00
   1   3  -5  227.88    9.50
   1   3  -5  232.88   12.20
  -1   3   5  203.58   12.50
   1  -3   5  278.27   15.20
  -1  -3  -5  277.77   13.30
  -1  -3  -5  317.87   25.90
  -1  -3  -5  277.37   13.80
   1  -3   5  271.77   11.20
  -1  -3  -5  284.77   18.80
   1  -3   5  290.47   16.90
  -1  -3  -5  277.27   13.80
   1  -3   5  269.77   12.00
  -1  -3  -5  270.77   13.40
   1  -3   5  276.07   15.10
   1  -3   5  265.37   15.50
   1  -3   5  287.17   11.90
   1  -3   5  270.67   11.00
   1  -3   5  283.97   12.60
   1   3   5  278.67   13.30
  -1   3  -5  243.58   15.30
  -1   3  -5  284.57   17.80
  -1   3  -5  274.67   11.80
   1   3   5  262.97   14.10
  -1   3  -5  278.57   11.80
  -1   3  -5  275.17   12.20
   1   3   5  280.37   19.60
  -1   3  -5  282.07   12.90
   1   3   5  248.68   14.20
   1   3   5  250.07   13.80
   1   3   5  271.57   13.60
  -1   3  -5  282.57   12.20
   3  -3   5   85.99    5.60
   3  -3   5  100.39    9.60
  -3  -3  -5   73.49    6.50
   3  -3   5   91.99   11.80
  -3  -3  -5   84.49    7.20
  -3  -3  -5   89.09   12.50
   3  -3   5   93.89   11.90
  -3  -3  -5   85.29    6.50
   3  -3   5   91.29    6.10
   3  -3   5  103.89   14.90
   3  -3   5   84.89    8.60
  -3  -3  -5   90.99    6.30
  -3  -3  -5   83.89    6.90
   3  -3   5   81.59    5.10
  -3  -3  -5   52.79   12.90
   3  -3   5   90.19    6.90
  -3   3  -5   85.99    5.80
   3   3   5   96.09   14.00
   3   3   5   84.69   13.30
   3   3   5   87.59    6.10
   3   3   5   88.19    6.80
   3   3   5   91.89    7.30
   3   3   5   80.59    6.20
   3   3   5   97.39    7.20
   3   3   5   86.69    6.70
  -3   3  -5   94.39    6.50
   5  -3   5  429.36   31.00
   5  -3   5  399.06   24.20
   5  -3   5  416.06   19.90
  -5  -3  -5  385.76   19.50
   5  -3   5  363.76   24.40
  -5  -3  -5  420.76   18.50
   5  -3   5  404.06   21.60
   5  -3   5  410.36   29.30
   5  -3   5  391.76   21.20
   5  -3   5  398.96   19.20
   5  -3   5  430.56   28.80
  -5  -3  -5  395.16   20.70
   5   3   5  422.46   21.60
   5   3   5  303.87   35.50
  -5   3  -5  424.76   20.70
   5   3   5  400.16   19.80
   5   3   5  431.56   33.90
  -5   3  -5  407.86   18.50
  -5   3  -5  441.36   21.60
  -5   3  -5  409.46   19.30
   5   3   5  437.96   20.90
   5   3   5  386.46   18.80
   5   3   5  386.76   20.80
   5   3   5  449.86   28.80
   5   3   5  458.65   32.10
   5   3   5  365.06   19.90
   5   3   5  414.16   22.60
   7  -3   5  -14.00   13.70
   7  -3   5    5.30    3.50
   7  -3   5   -1.30    1.60
  -7  -3  -5    6.70    2.50
   7  -3   5    4.60    2.50
  -7  -3  -5    4.60    3.00
   7  -3   5   10.40    3.40
   7  -3   5    4.40    3.90
   7  -3   5   16.70   16.90
   7   3   5   12.00   15.50
   7   3   5    1.30    1.50
  -7   3  -5    2.80    1.90
   7   3   5    9.80   17.40
  -7   3  -5    4.40    2.20
   7   3   5    1.70    2.20
  -7   3  -5    9.60    3.30
   7   3   5    0.60    2.90
   7   3   5    5.40    2.90
   7   3   5    1.20    1.50
  -7   3  -5    4.00    2.80
   7   3   5    0.10    3.30
   7   3   5    4.70    3.10
   7   3   5    4.80    2.20
  -8  -4   5   43.20    6.40
  -8  -4   5   36.90    6.40
   8  -4  -5   40.00    9.00
  -8  -4   5   41.60    7.00
  -8  -4   5   46.20   18.10
   8  -4  -5   26.00   10.40
  -8  -4   5   40.40    6.60
  -8  -4   5   29.00    6.30
   8  -4  -5   39.80    6.70
   8  -4  -5   36.90    8.30
   8  -4  -5   59.49   23.40
   8   4  -5   35.10    7.10
  -8   4   5   26.20    6.40
  -8   4   5   29.50    6.50
   8   4  -5   42.90    7.10
  -8   4   5   43.50   14.70
   8   4  -5   36.80    8.70
   8   4  -5   63.19   17.50
  -8   4   5   23.50    7.20
  -8   4   5   30.70    6.00
  -8   4   5   35.10    6.70
  -8   4   5   22.90   20.70
  -6  -4   5   -0.50    0.90
   6  -4  -5    0.90    1.90
  -6  -4   5   -0.30    1.10
   6  -4  -5   -0.20    1.90
  -6  -4   5    0.70    1.00
   6  -4  -5   -0.80    0.60
  -6  -4   5    4.20    9.00
  -6  -4   5   -0.70    0.50
  -6  -4   5    0.30    1.00
   6  -4  -5   -0.30    1.00
  -6  -4   5   -0.10    0.90
   6  -4  -5    5.00   11.90
  -6  -4   5   -0.60    0.50
   6  -4  -5   -0.60    1.00
   6   4  -5    0.40    1.00
  -6   4   5    0.60    1.60
   6   4  -5   -0.90    0.90
  -6   4   5   -0.40    0.60
  -6   4   5    0.90    1.90
  -6   4   5   -2.00   12.00
   6   4  -5   -0.20    0.80
  -6   4   5   -0.10    2.40
   6   4  -5    2.10    2.20
   6   4  -5    0.30    0.80
  -6   4   5    0.30    1.40
  -6   4   5   -1.60    0.50
   6   4  -5   -9.20    7.80
  -4  -4   5  509.05   18.90
   4  -4  -5  468.05   21.50
   4  -4  -5  473.35   31.20
  -4  -4   5  504.05   24.30
  -4  -4   5  469.35   20.20
  -4  -4   5  487.85   21.70
   4  -4  -5  457.75   30.80
   4  -4  -5  492.55   25.90
   4  -4  -5  489.95   24.00
   4  -4  -5  459.85   23.50
  -4  -4   5  457.85   27.10
  -4   4   5  473.75   32.00
  -4   4   5  459.85   33.00
  -4   4   5  482.35   23.10
   4   4  -5  472.55   25.40
   4   4  -5  437.96   21.90
   4   4  -5  468.05   25.00
  -4   4   5  457.65   22.40
  -4   4   5  479.35   24.90
   4   4  -5  459.85   20.70
   4   4  -5  468.55   23.40
   4   4  -5  441.36   20.90
  -4   4   5  448.26   22.70
  -2  -4   5   50.89    8.00
  -2  -4   5   49.40    5.20
   2  -4  -5   41.20    9.00
  -2  -4   5   47.00    5.10
   2  -4  -5   47.30    4.30
   2  -4  -5   45.70    5.00
   2  -4  -5   47.10    5.60
   2  -4  -5   45.30    6.20
   2  -4  -5   46.50    5.20
   2  -4  -5   45.60    8.90
  -2   4   5   35.50    5.20
  -2   4   5   45.50    4.80
  -2   4   5   46.60    4.70
   2   4  -5   43.10    3.40
   2   4  -5   44.70    4.30
   2   4  -5   47.40    5.50
   2   4  -5   45.90    3.40
  -2   4   5   25.60    8.40
  -2   4   5   40.30    9.20
   2   4  -5   46.50    4.40
  -2   4   5   53.39    5.10
   2   4  -5   44.10    3.10
   2   4  -5   51.89    4.40
   0  -4   5   23.90    3.60
   0  -4  -5   27.40    4.80
   0  -4  -5   17.70    3.00
   0  -4  -5   24.00    7.50
   0  -4   5   24.10    3.50
   0  -4   5   24.50    4.10
   0  -4  -5   23.30    4.40
   0  -4   5   22.50    3.00
   0  -4   5   32.50    6.60
   0  -4  -5   16.20    2.90
   0  -4   5   27.20    3.20
   0  -4  -5   22.40    3.80
   0   4   5   29.80    4.50
   0   4  -5   21.00    2.10
   0   4   5   29.40    5.30
   0   4  -5   17.90    4.70
   0   4   5   22.60    4.00
   0   4  -5   22.10    1.90
   0   4   5   28.60    5.30
   0   4   5   17.10    6.70
   0   4   5   14.80    5.60
   0   4  -5   27.10    3.60
   0   4   5   25.40    4.00
   0   4  -5   23.90    2.00
   0   4  -5   21.20    1.90
   2  -4   5  265.47   17.50
   2  -4   5  256.57   15.30
  -2  -4  -5  254.57   22.30
  -2  -4  -5  239.88   13.30
  -2  -4  -5  227.98   15.00
  -2  -4  -5  257.37   14.10
   2  -4   5  254.17   15.70
   2  -4   5  265.57   14.80
   2  -4   5  244.78   16.80
   2  -4   5  256.87   11.30
  -2  -4  -5  262.67   18.80
  -2  -4  -5  267.47   13.70
   2   4   5  231.88   12.70
  -2   4  -5  264.47   11.60
   2   4   5  231.58   14.10
   2   4   5  258.37   14.40
  -2   4  -5  246.98   11.40
  -2   4  -5  262.07   12.50
  -2   4  -5  250.47   11.80
   2   4   5  253.07   19.50
   2   4   5  244.68   14.10
   2   4   5  257.47   13.30
   2   4   5  240.68   20.20
  -4  -4  -5   19.00    3.80
   4  -4   5   10.20    4.10
   4  -4   5   18.90    3.10
   4  -4   5   12.30    4.20
  -4  -4  -5   13.00    2.90
  -4  -4  -5   17.00    3.50
   4  -4   5   19.00    3.80
   4  -4   5   12.80   10.50
   4  -4   5   15.70    3.10
  -4  -4  -5   15.40    3.70
   4  -4   5   18.20    4.10
   4  -4   5   26.10    7.70
   4   4   5    8.50    3.90
  -4   4  -5   19.40    3.20
   4   4   5    9.00    8.40
   4   4   5   16.20    2.50
  -4   4  -5   14.50    3.20
   4   4   5   20.80    3.90
  -4   4  -5   15.10    3.40
   4   4   5   14.50    3.00
   4   4   5   11.50    3.00
   4   4   5   15.50    4.00
   4   4   5   11.90    2.80
  -4   4  -5   13.90    3.10
  -6  -4  -5  128.09   11.00
   6  -4   5  124.79   10.60
   6  -4   5  129.39   20.40
  -6  -4  -5  110.89    9.80
   6  -4   5  113.79    8.00
   6  -4   5  123.89   19.50
   6  -4   5  112.69   12.70
  -6  -4  -5  119.69    9.30
   6  -4   5  136.39   28.90
   6  -4   5  116.09    9.00
   6  -4   5  114.09    8.40
   6   4   5  137.59   12.10
  -6   4  -5  125.19    8.90
  -6   4  -5  115.09    9.70
  -6   4  -5  117.79    8.80
   6   4   5  111.29   19.40
   6   4   5  134.49   20.90
   6   4   5  122.89    9.50
   6   4   5  116.19    9.90
   6   4   5  143.39   23.20
  -6   4  -5  137.19   10.90
   6   4   5  132.69   22.20
   6   4   5  115.79   10.10
   7  -5  -5   39.10   11.60
  -7  -5   5   48.80   12.20
  -7  -5   5   50.39    4.10
   7  -5  -5   38.00    7.80
  -7  -5   5   39.20    4.60
  -7  -5   5   52.09    7.70
  -7  -5   5   40.00    6.00
   7  -5  -5   34.70    7.30
   7  -5  -5   35.90    5.80
   7  -5  -5   49.70   19.60
   7  -5  -5   44.20    9.60
  -7  -5   5   41.30    6.10
   7   5  -5   28.50   13.60
   7   5  -5   38.50    6.10
  -7   5   5   25.60    7.50
   7   5  -5   43.20    8.80
  -7   5   5   55.79   16.40
   7   5  -5   57.19    8.70
  -7   5   5   36.60    6.00
   7   5  -5   53.19   10.90
  -7   5   5   41.90    7.80
  -7   5   5  106.49   26.10
  -7   5   5   38.30    7.50
  -7   5   5   21.20    5.50
   5  -5  -5   16.00    3.70
   5  -5  -5   30.00    9.40
  -5  -5   5   23.00    2.40
   5  -5  -5   22.90    5.00
   5  -5  -5   15.10    3.80
  -5  -5   5   39.50    8.70
   5  -5  -5   31.00    7.50
  -5  -5   5   35.10    6.50
   5  -5  -5   23.00    4.30
   5  -5  -5   28.70   12.70
  -5  -5   5   30.40    3.10
   5   5  -5   31.10    6.90
  -5   5   5   14.70    3.90
   5   5  -5   25.70    5.10
  -5   5   5   29.20    5.80
   5   5  -5   28.20    5.60
  -5   5   5   29.50    5.50
  -5   5   5   19.40    3.90
   5   5  -5   22.80    4.20
   5   5  -5   36.50    9.00
  -5   5   5   -2.10   13.70
  -5   5   5   11.70    6.10
  -5   5   5   30.30    7.80
   5   5  -5   22.90    4.20
   3  -5  -5   57.19   12.20
   3  -5  -5   66.69    8.30
   3  -5  -5   63.29    5.40
   3  -5  -5   73.99   13.00
  -3  -5   5   70.59    7.50
   3  -5  -5   66.99    6.80
   3  -5  -5   62.29    7.50
   3  -5  -5   59.59    6.30
   3   5  -5   61.99    4.80
   3   5  -5   61.29    4.20
   3   5  -5   73.29    4.30
   3   5  -5   58.29    6.80
  -3   5   5   65.29    6.10
  -3   5   5   56.89    6.00
  -3   5   5   67.49    6.40
   3   5  -5   66.89    6.20
  -3   5   5   58.39    6.90
  -3   5   5   57.29   13.00
  -3   5   5   51.99   11.80
   3   5  -5   53.99    6.00
   3   5  -5   59.89    4.20
  -1  -5   5  567.34   28.00
   1  -5  -5  517.95   24.10
   1  -5  -5  472.25   29.40
   1  -5  -5  539.75   24.90
   1  -5  -5  509.25   24.10
   1  -5  -5  497.05   24.00
   1  -5  -5  525.05   25.50
   1  -5  -5  537.75   22.70
   1  -5  -5  482.85   30.50
  -1   5   5  524.35   24.10
  -1   5   5  502.95   25.00
  -1   5   5  534.85   33.20
   1   5  -5  532.75   22.10
  -1   5   5  516.15   23.20
  -1   5   5  538.25   23.50
   1   5  -5  485.35   23.90
  -1   5   5  509.25   31.70
   1   5  -5  539.55   23.10
  -1  -5  -5   81.89    6.30
  -1  -5  -5   82.89    7.00
   1  -5   5   84.09    6.30
  -1  -5  -5   72.29   13.50
  -1  -5  -5   82.39    6.70
  -1  -5  -5   78.19    7.10
   1  -5   5   84.29    9.30
  -1  -5  -5   82.29    7.00
  -1  -5  -5   83.19    7.20
  -1  -5  -5  105.39   14.20
   1   5   5   82.49    6.30
   1   5   5   80.49    6.90
  -1   5  -5   79.19    4.40
  -1   5  -5   79.39    5.70
   1   5   5   77.69    6.40
   1   5   5  106.89   15.40
   1   5   5   86.89    7.60
  -1   5  -5   69.79    6.50
  -1   5  -5   86.99    5.10
   1   5   5   87.49   13.90
  -1   5  -5   88.09    4.60
  -3  -5  -5   77.69    7.30
   3  -5   5   86.49   12.90
  -3  -5  -5   71.79   17.30
   3  -5   5   78.09    7.60
  -3  -5  -5   73.89    6.80
   3  -5   5   79.39    6.50
  -3  -5  -5   61.79    6.20
   3  -5   5   92.79   12.50
   3  -5   5   75.89    4.90
  -3  -5  -5   81.59    7.20
  -3  -5  -5   76.39    6.70
   3  -5   5   67.39    9.80
  -3  -5  -5   81.49   12.50
  -3   5  -5   79.49    5.50
   3   5   5   71.69    7.20
  -3   5  -5   77.19    5.70
   3   5   5   75.39    5.40
   3   5   5   69.49    7.20
  -3   5  -5   90.69    6.40
   3   5   5   76.19    7.20
   3   5   5   69.69   12.80
  -3   5  -5   71.59    5.80
   3   5   5   82.09    6.80
   3   5   5   98.79    8.10
   5  -5   5   99.99   19.10
  -5  -5  -5  115.19    9.90
  -5  -5  -5  120.99    8.70
   5  -5   5  107.09    8.70
   5  -5   5  125.69    9.50
  -5  -5  -5  108.19    9.20
   5  -5   5   93.69   14.90
   5  -5   5   93.79   15.70
  -5  -5  -5  109.19    8.50
   5  -5   5  107.89    6.60
   5  -5   5  109.19   11.30
   5  -5   5  108.49    7.00
   5  -5   5  111.39    7.80
   5   5   5  115.99   20.50
  -5   5  -5  108.99    7.80
  -5   5  -5  114.39    8.80
   5   5   5   78.49   13.50
   5   5   5  102.99    9.40
   5   5   5  110.59    8.70
  -5   5  -5  127.79    9.70
   5   5   5  104.39   10.00
  -5   5  -5  111.09    8.20
   5   5   5   75.19   19.00
   6  -6  -5   10.40    3.60
   6  -6  -5   14.70    8.20
   6  -6  -5   14.00    4.60
   6  -6  -5   11.50    4.60
   6  -6  -5   10.80    3.10
  -6  -6   5   13.20    4.10
   6  -6  -5   15.50   16.60
   6  -6  -5    4.80    3.20
   6  -6  -5    7.00    3.20
  -6   6   5    8.30    3.10
  -6   6   5    7.60    4.20
  -6   6   5   11.60    5.40
   6   6  -5   11.80    2.90
   6   6  -5    7.80    3.40
   6   6  -5    9.50    3.90
  -6   6   5   -0.30   18.50
   6   6  -5   13.10    4.80
   6   6  -5   11.70    4.00
   6   6  -5   12.80   10.60
   6   6  -5    7.70    2.30
  -6   6   5   15.00    4.70
  -6   6   5   14.60    4.20
  -6   6   5    5.00    4.50
   4  -6  -5   45.70    7.30
   4  -6  -5   31.90    8.70
   4  -6  -5   42.00    6.70
  -4  -6   5   47.40    8.00
   4  -6  -5   51.49    5.00
   4  -6  -5   35.20    6.90
   4  -6  -5   33.00   13.00
   4  -6  -5   31.70    5.80
   4  -6  -5   45.20    7.30
   4   6  -5   45.70    3.70
   4   6  -5   45.00    3.50
  -4   6   5   32.70   14.20
   4   6  -5   48.80    3.60
  -4   6   5   51.09    7.50
  -4   6   5   47.00   10.80
  -4   6   5   52.49   14.20
   4   6  -5   41.10    6.70
   4   6  -5   30.80    8.40
   4   6  -5   40.10    6.50
   4   6  -5   46.10    3.80
   4   6  -5   31.70    5.40
  -4   6   5   37.40    6.00
  -4   6   5   47.20    8.50
   2  -6  -5  166.38    9.60
   2  -6  -5  136.19   10.50
   2  -6  -5  167.18   12.80
   2  -6  -5  174.18   11.90
   2  -6  -5  144.29   10.70
  -2  -6   5  155.38   12.90
   2  -6  -5  144.99   14.90
   2  -6  -5  143.59   18.20
   2  -6  -5  162.08   10.90
  -2   6   5  173.48   12.40
   2   6  -5  145.39   10.30
  -2   6   5  161.58   10.60
  -2   6   5  152.48   10.60
  -2   6   5  162.88   21.00
  -2   6   5  144.09   10.00
   2   6  -5  160.58   10.10
   0  -6   5   65.89   10.40
   0  -6   5   83.09    7.00
   0  -6  -5   76.09    7.50
   0  -6  -5   93.69    6.60
   0  -6  -5   89.89    7.20
   0  -6  -5   82.89    8.10
   0  -6  -5   70.49   11.60
   0   6   5   84.79    8.20
   0   6  -5   75.79    5.60
   0   6   5   84.29    7.20
   0   6   5   72.39   13.30
   0   6   5   77.09    6.60
   0   6  -5   77.29    6.50
   0   6   5   86.19    6.70
   0   6   5   77.39   19.50
  -2  -6  -5  123.39    9.40
   2  -6   5  109.09    8.20
   2  -6   5  105.89   11.60
  -2  -6  -5  116.09    8.80
   2  -6   5  107.99    6.40
  -2  -6  -5  109.59    9.30
  -2  -6  -5  104.09    8.40
  -2  -6  -5  103.09    7.90
   2   6   5  108.69    8.90
  -2   6  -5   88.39    7.40
   2   6   5   48.30   14.00
  -2   6  -5  113.79    6.30
   2   6   5  124.79    8.60
  -2   6  -5  116.49    6.10
   2   6   5  117.59    9.40
   2   6   5  100.99   16.70
  -2   6  -5  120.69    7.50
  -2   6  -5  111.69    5.90
   2   6   5  106.89    7.90
  -4  -6  -5    0.20    1.00
  -4  -6  -5    0.00    1.10
  -4  -6  -5   -0.40    0.60
   4  -6   5   -0.30    0.90
   4  -6   5    0.20    0.70
   4  -6   5    8.80    8.10
   4  -6   5    0.30    1.50
   4  -6   5   -6.80    8.10
  -4  -6  -5    0.10    1.10
  -4  -6  -5    0.30    1.20
   4  -6   5    0.80    0.90
  -4   6  -5    0.60    1.20
   4   6   5    1.10    1.40
   4   6   5    2.40    3.10
   4   6   5    0.00    1.10
  -4   6  -5   -0.20    0.50
  -4   6  -5   -0.90    0.70
   4   6   5   -0.60    1.10
  -4   6  -5    0.10    1.00
   4   6   5   -0.90    1.00
   4   6   5    0.30    1.20
   4   6   5   -0.40    0.80
  -4   6  -5    0.20    0.70
   4   6   5   -5.30   11.20
   6  -6   5   18.50   18.10
   6  -6   5   44.30   11.80
   6  -6   5   16.80   15.80
   6  -6   5   29.10    3.80
  -6  -6  -5   26.90    5.20
   6  -6   5   36.20    6.40
   6  -6   5   30.30    4.10
  -6  -6  -5   39.80    7.50
   6  -6   5   24.50    7.00
   6  -6   5   28.80    4.90
   6  -6   5   31.40    6.10
   6   6   5   30.60    6.50
   6   6   5   22.50   19.50
  -6   6  -5   37.80    6.30
   6   6   5   23.20    5.10
  -6   6  -5   29.60    5.00
  -6   6  -5   44.50    7.40
   6   6   5   12.20   18.50
   6   6   5   38.30    8.20
  -6   6  -5   41.00    7.20
  -6   6  -5   16.20    4.40
   6   6   5   27.30    9.70
   6   6   5   33.20    6.20
   5  -7  -5    9.80   16.50
   5  -7  -5    1.60    2.90
   5  -7  -5    1.20    2.40
   5  -7  -5    0.60    1.10
  -5  -7   5    0.00    1.20
   5  -7  -5    1.40    2.20
   5  -7  -5    2.10    2.50
   5  -7  -5    2.00    1.80
  -5   7   5   -0.50    1.50
   5   7  -5    0.20    0.90
   5   7  -5    0.50    0.80
   5   7  -5    0.80    1.00
  -5   7   5    1.60    2.00
  -5   7   5    0.60    1.40
  -5   7   5    0.80    1.70
   5   7  -5    0.10    6.50
  -5   7   5  -13.90   18.80
   5   7  -5    0.80    1.20
   5   7  -5    0.60    1.90
  -5   7   5    5.90    2.70
   5   7  -5   -1.10    7.90
   3  -7  -5   21.40    5.00
   3  -7  -5   21.60    7.20
  -3  -7   5   17.20    4.90
   3  -7  -5   22.30    4.00
   3  -7  -5    3.10   14.50
   3  -7  -5   20.30    4.90
   3  -7  -5   18.60    8.20
   3  -7  -5   23.50    5.10
   3  -7  -5   16.10    4.60
   3   7  -5   19.60    4.40
  -3   7   5   17.90    4.50
  -3   7   5   21.40    6.40
  -3   7   5   18.30    4.40
  -3   7   5   17.80    4.30
   3   7  -5   18.10    4.70
  -3   7   5   16.70    7.10
  -3   7   5   18.90   14.40
  -1  -7   5  251.77   17.90
   1  -7  -5  216.38   18.70
   1  -7  -5  213.78   13.80
   1  -7  -5  197.28   13.30
   1  -7  -5  242.08   15.50
   1  -7  -5  236.18   24.50
   1  -7  -5  271.27   17.10
   1  -7  -5  228.28   13.60
  -1   7   5  224.48   13.30
  -1   7   5  197.08   23.60
  -1   7   5  217.08   15.10
  -1   7   5  214.58   21.10
  -1   7   5  238.58   14.20
  -1   7   5  251.47   13.80
   1   7  -5  215.28   13.80
   1   7  -5  227.38   12.90
  -1  -7  -5   38.90    6.50
  -1  -7  -5   35.30    5.90
  -1  -7  -5   33.40    8.30
  -1  -7  -5   48.40    7.50
  -1  -7  -5   32.60    6.30
   1  -7   5   33.50    5.60
   1  -7   5   40.60    9.40
  -1  -7  -5   43.00    5.00
  -1  -7  -5   24.00   13.60
  -1   7  -5   46.30    4.40
  -1   7  -5   37.50    5.50
   1   7   5   35.40    6.30
   1   7   5   43.70    6.30
   1   7   5   34.40    9.80
   1   7   5   35.10    5.10
   1   7   5   15.60   11.90
   1   7   5   48.00    5.60
   3  -7   5   26.60    3.70
  -3  -7  -5   27.30    7.30
  -3  -7  -5   28.40    5.20
  -3  -7  -5   29.30    6.10
  -3  -7  -5   12.30   17.30
  -3  -7  -5   31.30    6.00
   3  -7   5   29.40    5.40
  -3  -7  -5   27.00    7.60
  -3  -7  -5   25.40    4.90
   3   7   5   28.80    5.20
   3   7   5   22.70    5.20
  -3   7  -5   21.40    4.60
  -3   7  -5   34.90    4.80
  -3   7  -5   25.60    3.00
  -3   7  -5   30.00    3.80
  -3   7  -5   26.50    2.90
   3   7   5   19.30    7.30
   3   7   5   27.60    5.90
   3   7   5   32.10   13.70
   3   7   5   35.20    6.60
   3   7   5   31.00    5.40
   2  -8  -5   -2.80   15.00
   2  -8  -5   11.30    3.20
   2  -8  -5    3.90    2.50
   2  -8  -5    7.50    3.20
   2  -8  -5   11.10    5.80
   2  -8  -5   11.00    3.70
   2  -8  -5   10.30    2.80
  -2  -8   5   11.90    4.60
   2  -8  -5   15.00    5.10
  -2   8   5   11.30    3.50
  -2   8   5   12.70    6.70
  -2   8   5   -8.60   15.30
  -2   8   5   13.70    3.80
   2   8  -5    5.50    3.10
   2   8  -5   10.50    3.20
  -2   8   5   13.60    3.90
   0  -8  -5    9.00    2.60
   0  -8  -5    4.40    3.00
   0  -8  -5    4.50    5.10
   0  -8  -5   17.20    5.20
   0  -8  -5    4.30    2.40
   0  -8  -5    7.70    3.00
   0  -8   5    8.40    3.10
   0  -8  -5    5.50    2.70
   0  -8  -5  -24.80   24.60
   0   8   5    6.50    2.50
   0   8   5    4.90    2.10
   0   8   5    5.90    4.40
   0   8   5    4.00    2.10
   0   8  -5    5.90    2.30
   0   8   5   -2.30   13.70
   0   8   5    7.10    3.10
  -2  -8  -5   32.60    6.30
  -2  -8  -5   28.70    5.30
  -2  -8  -5   30.00    5.30
  -2  -8  -5   29.90   21.20
  -2  -8  -5   38.40    5.70
  -2  -8  -5   34.40    7.80
   2  -8   5   32.40    6.00
  -2  -8  -5   46.20    7.00
  -2  -8  -5   46.90    7.40
   2   8   5   37.90    7.40
   2   8   5   40.80   10.60
   2   8   5   39.40    6.20
   2   8   5   46.60    7.30
   2   8   5   41.60   16.50
   2   8   5   44.40    8.00
   2   8   5   48.00    6.70
   8   0  -6   94.19   10.00
  -8   0   6   75.69   18.30
  -8   0   6   88.69   33.00
  -8   0   6   74.49   14.70
   8   0  -6   83.49   19.00
   8   0  -6   62.59   14.70
  -8   0   6   76.09   11.30
   8   0  -6   93.39    8.40
   8   0  -6   72.19    8.50
  -8   0   6   87.89    8.90
  -8   0   6   76.39   10.00
  -8   0   6   69.49   10.20
  -6   0   6   56.59   13.40
   6   0  -6   45.30    7.10
  -6   0   6   32.80   10.80
   6   0  -6   68.39   10.00
  -6   0   6   58.69    6.20
   6   0  -6   51.59    5.40
  -6   0   6   45.00    6.50
  -6   0   6   45.50    6.30
   6   0  -6   44.40   11.30
   6   0  -6   49.20    7.20
   6   0  -6   18.50   11.30
  -4   0   6   39.70    5.60
  -4   0   6   56.59    5.10
   4   0  -6   37.80    8.80
   4   0  -6   63.69    6.10
  -4   0   6   65.19   12.10
   4   0  -6   62.59    6.00
  -4   0   6   61.39    6.30
  -4   0   6   63.19   12.00
   4   0  -6   58.49    6.00
   4   0  -6   60.59   11.20
   4   0  -6   58.09    5.00
  -4   0   6   54.19    5.30
  -2   0   6   98.59   12.70
  -2   0   6   91.79    6.50
  -2   0   6   83.69    6.40
   2   0  -6   86.19    9.40
   2   0  -6   90.39    6.70
  -2   0   6   94.19   10.80
  -2   0   6   87.49    7.00
  -2   0   6   90.79    6.10
   2   0  -6   91.89    6.70
   2   0  -6   91.39    6.90
   2   0  -6   94.19   11.80
   2   0  -6   90.49    6.00
  -2   0   6   89.09    6.00
   0   0   6  353.16   16.40
   0   0  -6  340.77   16.40
   0   0  -6  321.37   15.30
   0   0  -6  356.66   16.90
   0   0  -6  332.77   20.90
   0   0  -6  337.87   16.00
   0   0  -6  340.47   20.50
   0   0   6  356.36   15.40
   0   0   6  353.76   21.40
   0   0   6  350.26   15.50
   0   0  -6  360.86   13.30
   0   0   6  349.37   21.70
   0   0   6  364.56   18.50
  -2   0  -6  359.26   14.70
  -2   0  -6  341.27   17.00
   2   0   6  389.66   19.10
   2   0   6  322.27   21.40
  -2   0  -6  344.97   16.40
  -2   0  -6  354.16   16.70
   2   0   6  360.26   14.70
   2   0   6  329.17   17.20
  -2   0  -6  384.46   22.20
  -2   0  -6  347.27   24.10
   2   0   6  352.66   17.10
   2   0   6  326.77   22.00
  -2   0  -6  354.16   16.20
   2   0   6  337.57   15.70
  -4   0  -6   90.69    7.90
   4   0   6  100.89    8.60
  -4   0  -6   94.69    7.00
   4   0   6   94.29   15.80
  -4   0  -6   98.19    7.70
   4   0   6  109.89    7.80
   4   0   6   90.59    6.90
   4   0   6  101.49    8.70
   4   0   6   80.89   14.40
  -4   0  -6   97.19    7.90
  -4   0  -6   99.69    8.20
   4   0   6  103.59   14.70
   4   0   6   95.89   16.80
   4   0   6  100.89    5.50
  -6   0  -6   42.20    7.50
  -6   0  -6   44.10    7.40
   6   0   6   41.40    6.70
   6   0   6   29.60   12.80
   6   0   6   46.60    7.30
  -6   0  -6   39.20    6.10
   6   0   6   50.49    7.10
   6   0   6   36.00    6.80
   6   0   6   44.90    9.70
   6   0   6   61.19   10.00
   6   0   6   46.20    7.70
   6   0   6   45.00   13.60
   6   0   6   42.70    6.70
   6   0   6   39.80   11.80
   8   0   6   57.29    8.60
   8   0   6   41.80   10.40
   8   0   6   49.30    9.30
   8   0   6   52.59   10.50
  -8   0  -6   73.49   11.20
   8   0   6   49.30   24.10
   8   0   6   46.70   11.50
   8   0   6   74.59   21.70
  -8   0  -6   35.60    9.00
   8   0   6   53.19    8.20
  -8   0  -6   39.10    7.60
   8   0   6   21.60   25.30
  -7  -1   6    4.40   11.10
   7  -1  -6   12.60    6.90
  -7  -1   6   11.90    3.60
   7  -1  -6    5.90    2.60
  -7  -1   6   13.20    4.50
  -7  -1   6    9.50    3.30
   7  -1  -6   17.40   13.20
  -7  -1   6   10.00    3.20
  -7  -1   6   19.70    8.90
  -7  -1   6   10.90    4.10
   7  -1  -6    4.80    2.30
   7  -1  -6   10.30    3.00
  -7   1   6    8.00    5.60
  -7   1   6   12.10    3.20
   7   1  -6   10.00    3.80
   7   1  -6   16.00   12.20
   7   1  -6   17.00    7.30
   7   1  -6   11.40    4.70
  -7   1   6    5.50    2.60
  -7   1   6    6.70    2.70
  -7   1   6    6.00    3.30
   7   1  -6   12.60    4.40
  -7   1   6   17.00   14.80
  -7   1   6   12.00    3.80
   5  -1  -6  254.87   21.60
  -5  -1   6  255.07   21.50
  -5  -1   6  246.48   14.70
  -5  -1   6  253.27   22.20
  -5  -1   6  251.17   13.50
   5  -1  -6  250.47   13.60
   5  -1  -6  232.58   14.80
   5  -1  -6  245.58   15.10
   5  -1  -6  271.17   21.60
   5   1  -6  273.67   21.10
  -5   1   6  228.58   15.50
  -5   1   6  251.47   13.90
   5   1  -6  253.97   20.60
   5   1  -6  239.58   14.50
  -5   1   6  238.98   14.20
  -5   1   6  212.58   21.50
   5   1  -6  241.38   13.10
  -5   1   6  246.98   23.20
   5   1  -6  249.48   14.90
   5   1  -6  229.48   15.60
  -5   1   6  255.77   14.40
   5   1  -6  246.68   14.40
  -3  -1   6  427.96   20.70
  -3  -1   6  406.76   18.90
   3  -1  -6  428.16   20.80
  -3  -1   6  425.96   19.90
  -3  -1   6  474.25   19.80
   3  -1  -6  438.06   19.50
   3  -1  -6  442.86   21.90
   3  -1  -6  437.26   21.30
   3  -1  -6  453.25   27.40
  -3  -1   6  437.66   19.10
  -3  -1   6  433.36   25.90
  -3  -1   6  485.45   23.00
   3  -1  -6  420.76   25.80
   3   1  -6  401.06   24.90
   3   1  -6  431.16   19.10
  -3   1   6  406.36   21.40
  -3   1   6  448.86   20.20
  -3   1   6  448.96   27.70
  -3   1   6  536.85   31.30
   3   1  -6  439.26   20.20
   3   1  -6  448.56   20.60
   3   1  -6  448.26   20.60
   3   1  -6  396.26   24.30
  -3   1   6  430.76   19.80
  -3   1   6  416.46   20.20
   1  -1  -6    2.80    2.20
   1  -1  -6    2.70    1.50
  -1  -1   6    1.50    1.10
  -1  -1   6    2.50    1.30
  -1  -1   6    4.30    1.10
   1  -1  -6    4.90    1.70
  -1  -1   6    4.80    2.30
   1  -1  -6    6.70    2.20
   1  -1  -6    7.10    1.80
  -1  -1   6    4.20    4.00
  -1  -1   6    2.30    2.30
  -1  -1   6    1.40    0.80
   1  -1  -6    6.40    4.70
   1   1  -6    3.20    1.20
  -1   1   6    4.30    1.50
  -1   1   6    2.00    1.20
   1   1  -6    5.90    1.80
  -1   1   6    5.30    4.70
   1   1  -6    4.20    1.40
  -1   1   6    2.30    1.20
   1   1  -6    5.50    2.60
   1   1  -6    2.50    1.30
  -1   1   6    5.60    1.90
   1   1  -6    4.40    3.50
  -1   1   6    0.00    1.10
   1  -1   6 1253.57   49.20
  -1  -1  -6 1334.87   57.79
  -1  -1  -6 1223.58   55.49
   1  -1   6 1308.37   54.69
   1  -1   6 1328.87   52.79
  -1   1  -6 1164.98   51.29
   1   1   6 1320.17   57.49
  -1   1  -6 1258.27   55.89
   1   1   6 1302.67   56.79
   3  -1   6  366.36   16.20
   3  -1   6  370.56   24.00
   3  -1   6  357.46   17.30
   3  -1   6  351.66   16.80
   3  -1   6  374.46   20.20
  -3  -1  -6  376.66   15.30
   3  -1   6  378.06   22.90
  -3  -1  -6  334.07   22.60
  -3  -1  -6  360.46   18.40
  -3  -1  -6  358.86   17.80
  -3  -1  -6  352.66   17.00
   3  -1   6  355.96   18.30
  -3  -1  -6  356.36   17.70
   3  -1   6  342.57   15.20
  -3  -1  -6  351.06   27.00
   3   1   6  386.46   24.30
  -3   1  -6  348.07   17.40
  -3   1  -6  350.76   17.30
   3   1   6  375.36   15.10
  -3   1  -6  354.26   16.50
   3   1   6  340.97   20.10
  -3   1  -6  316.97   18.40
   3   1   6  362.56   18.70
   3   1   6  352.16   16.40
   3   1   6  375.96   17.50
   3   1   6  357.66   18.00
   3   1   6  319.27   24.40
  -5  -1  -6   13.00    4.00
  -5  -1  -6    6.20    2.00
  -5  -1  -6   13.20    2.90
   5  -1   6    6.50    5.40
   5  -1   6    9.10    2.80
   5  -1   6    8.50    2.70
   5  -1   6    8.70    5.90
   5  -1   6   10.20    2.50
   5  -1   6   12.90    4.20
   5  -1   6    0.20    9.30
  -5  -1  -6   15.50    4.20
   5  -1   6   13.30    4.00
   5  -1   6   15.10    9.20
   5   1   6    7.60    2.70
   5   1   6   10.60    2.60
   5   1   6    6.70    4.50
  -5   1  -6    9.40    2.60
   5   1   6    9.50    3.20
   5   1   6    8.40    2.40
   5   1   6   12.70    3.40
   5   1   6   23.00    9.80
   5   1   6   12.50    5.30
   5   1   6    7.00    2.40
   5   1   6    9.80    2.80
  -5   1  -6   10.20    2.10
   5   1   6    3.50   10.10
  -5   1  -6    8.30    2.70
  -7  -1  -6   76.99    8.40
   7  -1   6   72.09   19.70
   7  -1   6   72.69   11.40
  -7  -1  -6   77.29    7.60
   7  -1   6   76.99    7.30
   7  -1   6   71.59    8.10
   7  -1   6   55.49   17.20
   7  -1   6  104.49   22.50
   7  -1   6   58.19   12.10
  -7  -1  -6  100.69   10.00
   7   1   6   92.09    8.60
   7   1   6   48.80   19.60
   7   1   6   77.49   18.10
   7   1   6   81.09   12.60
  -7   1  -6   75.59    8.80
   7   1   6   80.19   14.20
   7   1   6   84.29    8.70
  -7   1  -6   80.79    6.80
   7   1   6   82.49    7.70
   7   1   6   91.19    9.40
   7   1   6   50.19   21.90
  -7   1  -6   78.79    8.00
  -8  -2   6   27.30    5.40
  -8  -2   6   24.80    6.00
  -8  -2   6   29.30   17.10
  -8  -2   6    8.90    6.00
   8  -2  -6   18.60    4.50
   8  -2  -6   24.00    5.10
  -8  -2   6   27.50    5.90
  -8  -2   6   14.70    3.80
   8  -2  -6   16.90    5.10
  -8  -2   6   24.40    6.30
   8  -2  -6   15.50   20.10
   8  -2  -6   14.90    8.60
  -8  -2   6   27.50    6.70
  -8   2   6   22.60    5.60
   8   2  -6   25.10    5.70
  -8   2   6   25.90    5.90
  -8   2   6   -1.10   19.80
  -8   2   6   36.20    7.40
  -8   2   6   26.70    7.50
   8   2  -6   21.70    5.30
   8   2  -6   23.10    8.90
   8   2  -6    9.60   15.20
  -8   2   6   21.30   10.20
   8   2  -6   27.20    5.30
   8   2  -6   35.70    8.30
  -8   2   6   14.20    5.40
  -6  -2   6  188.38   21.10
  -6  -2   6  182.88   11.00
   6  -2  -6  173.78   19.20
  -6  -2   6  170.28   12.30
  -6  -2   6  171.88   23.80
  -6  -2   6  181.08   12.90
   6  -2  -6  155.38   13.40
   6  -2  -6  157.78   12.30
   6  -2  -6  158.88   10.80
   6  -2  -6  198.68   13.80
  -6  -2   6  166.38   12.30
   6  -2  -6  171.28   21.20
   6   2  -6  168.28   11.60
  -6   2   6  159.18   11.80
  -6   2   6  141.19   21.30
   6   2  -6  186.58   14.10
   6   2  -6  165.28   17.20
   6   2  -6  163.38   10.60
   6   2  -6  175.08   19.20
  -6   2   6  183.18   12.50
   6   2  -6  170.18   12.00
   6   2  -6  172.18   12.40
  -6   2   6  166.58   38.30
  -6   2   6  160.78   13.40
  -6   2   6  138.59   12.80
  -6   2   6  153.98   11.20
   4  -2  -6    0.70    2.10
  -4  -2   6    0.10    1.00
  -4  -2   6    0.70    1.60
  -4  -2   6    0.00    0.60
   4  -2  -6   -0.10    0.80
   4  -2  -6   -0.20    0.70
  -4  -2   6    1.10    1.20
  -4  -2   6    1.50    1.20
  -4  -2   6    0.90    5.70
   4  -2  -6    0.20    0.90
  -4  -2   6    0.60    1.00
   4  -2  -6   -0.20    0.70
   4  -2  -6   -5.20    6.60
  -4  -2   6   -0.50    0.80
  -4   2   6   -0.10    0.80
   4   2  -6    1.70    1.50
   4   2  -6    6.00    5.30
  -4   2   6   -1.10    0.50
  -4   2   6    0.00    0.90
   4   2  -6    1.30    1.10
   4   2  -6   -0.60    1.10
  -4   2   6    0.10    0.90
   4   2  -6    0.70    1.00
   4   2  -6    0.70    1.00
   4   2  -6    0.80    1.70
  -4   2   6    7.20    3.20
  -4   2   6    2.50    7.30
   2  -2  -6  138.89    9.20
  -2  -2   6  144.89   10.70
   2  -2  -6  125.69    9.00
   2  -2  -6  149.29    9.40
  -2  -2   6  141.79   12.30
  -2  -2   6  139.69    7.60
   2  -2  -6  136.79   14.00
   2  -2  -6  138.09    9.40
  -2  -2   6  127.69    7.00
   2  -2  -6  138.09   13.20
  -2  -2   6  128.79    8.10
  -2  -2   6  121.19   11.60
  -2  -2   6  139.79    6.90
   2  -2  -6  134.99    9.10
   2   2  -6  124.49    7.90
   2   2  -6  123.99    7.10
   2   2  -6  116.19    7.60
  -2   2   6  125.29    8.40
  -2   2   6  133.09   14.80
  -2   2   6  131.69   14.10
   2   2  -6  130.29    7.90
  -2   2   6  119.59    8.10
  -2   2   6  140.99    9.10
   2   2  -6  131.49   10.70
  -2   2   6  138.19    9.80
   2   2  -6  135.99    8.10
   2   2  -6  131.59    7.40
   2   2  -6  125.99   11.10
   0  -2   6   43.20    3.80
   0  -2  -6   45.70    3.80
   0  -2   6   44.00    3.20
   0  -2   6   47.40    7.60
   0  -2  -6   44.00    8.40
   0  -2   6   54.99    8.40
   0  -2   6   44.10    3.30
   0  -2  -6   40.50    4.30
   0  -2  -6   47.70    4.60
   0  -2  -6   45.30    4.70
   0  -2   6   49.30    7.60
   0  -2  -6   43.80    4.10
   0  -2  -6   51.29   10.00
   0  -2   6   44.80    4.00
   0   2  -6   46.10    4.00
   0   2   6   50.29   10.10
   0   2  -6   50.29    7.10
   0   2  -6   42.70    3.50
   0   2  -6   38.70    3.60
   0   2  -6   54.49    8.30
   0   2   6   44.60    4.10
   0   2  -6   40.80    2.70
   0   2  -6   43.10    5.70
   0   2  -6   42.20    6.90
   0   2   6   58.59   10.20
   0   2   6   46.10    5.00
   0   2   6   43.20    4.50
   0   2   6   36.40    4.00
  -2  -2  -6    3.80    6.40
   2  -2   6   13.60    2.40
  -2  -2  -6   12.10    2.70
  -2  -2  -6   11.70    2.80
   2  -2   6   14.20    4.30
  -2  -2  -6   10.30    4.20
  -2  -2  -6   14.80    2.70
   2  -2   6   13.10    2.80
  -2  -2  -6   10.80    2.40
   2  -2   6   15.50    3.20
   2  -2   6    9.20    3.30
   2  -2   6   12.70    2.50
   2  -2   6    3.50    4.60
  -2  -2  -6   11.20    3.00
  -2   2  -6    6.70    3.40
   2   2   6    8.70    2.70
   2   2   6   15.60    7.50
   2   2   6   10.30    2.80
   2   2   6   12.30    2.50
  -2   2  -6   12.00    2.40
   2   2   6    8.50    2.20
  -2   2  -6   12.20    2.40
   2   2   6   14.80    2.80
   2   2   6   12.00    2.70
   2   2   6   15.10    5.10
  -2   2  -6    9.80    2.40
   2   2   6   14.30    3.50
  -2   2  -6   13.30    2.50
  -2   2  -6   14.60    7.40
  -2   2  -6   12.40    1.10
  -4  -2  -6  274.47   26.80
   4  -2   6  269.77   22.30
   4  -2   6  290.97   24.70
  -4  -2  -6  293.77   13.30
  -4  -2  -6  280.67   15.00
  -4  -2  -6  280.37   16.50
  -4  -2  -6  286.47   16.10
   4  -2   6  307.17   13.10
   4  -2   6  296.37   16.70
   4  -2   6  257.67   16.00
   4  -2   6  281.97   14.60
   4   2   6  276.57   14.00
   4   2   6  281.07   17.00
  -4   2  -6  287.77   14.40
   4   2   6  287.67   15.40
  -4   2  -6  285.57   12.30
   4   2   6  316.77   15.60
  -4   2  -6  298.27   16.20
   4   2   6  289.07   16.20
  -4   2  -6  296.37   15.50
   4   2   6  268.47   14.70
   4   2   6  296.07   22.30
   4   2   6  282.47   23.80
   4   2   6  299.97   15.60
   6  -2   6   20.20    4.60
  -6  -2  -6   18.90    4.50
   6  -2   6   13.50    3.10
   6  -2   6   15.60    3.80
   6  -2   6   18.40   13.00
   6  -2   6    7.60    3.60
  -6  -2  -6   13.80    3.20
   6  -2   6   24.60    6.00
   6  -2   6   26.60   10.00
   6  -2   6   12.00   13.60
   6   2   6   19.20    4.60
   6   2   6   17.30    3.60
   6   2   6    9.60   12.90
  -6   2  -6   22.30    5.10
   6   2   6   21.40    5.10
   6   2   6   12.00   13.90
  -6   2  -6   26.90    4.70
   6   2   6   14.60    4.40
   6   2   6   19.20    6.10
   6   2   6   19.40    9.20
  -6   2  -6   19.90    3.50
   6   2   6   18.60    4.50
  -6   2  -6   17.80    4.70
  -7  -3   6    9.90    3.80
  -7  -3   6    7.50   13.00
  -7  -3   6   11.80    4.00
   7  -3  -6    4.80    3.10
  -7  -3   6   10.80    3.70
   7  -3  -6    9.30    3.10
   7  -3  -6    3.50    5.00
   7  -3  -6    5.90    5.60
  -7  -3   6   10.20    2.90
   7  -3  -6    3.60    1.80
  -7  -3   6    9.50    2.90
  -7  -3   6    6.00    4.50
   7   3  -6   12.00    3.70
   7   3  -6   14.80   12.30
   7   3  -6   11.70    5.00
  -7   3   6   12.20    4.00
  -7   3   6   13.10    4.60
  -7   3   6   13.70    4.20
   7   3  -6   10.50    3.70
   7   3  -6   15.20    6.80
  -7   3   6    9.70    4.60
  -7   3   6   10.00    8.10
  -7   3   6   27.50   17.80
   7   3  -6   11.30    3.20
  -7   3   6    7.10    4.80
  -5  -3   6  367.76   20.30
  -5  -3   6  364.86   26.40
  -5  -3   6  305.47   20.30
   5  -3  -6  305.87   25.90
   5  -3  -6  357.76   17.90
   5  -3  -6  362.66   20.30
   5  -3  -6  326.67   19.40
  -5  -3   6  363.76   16.90
   5  -3  -6  362.56   20.10
   5  -3  -6  380.36   28.20
  -5  -3   6  339.87   15.90
   5   3  -6  342.67   18.20
   5   3  -6  337.17   18.00
  -5   3   6  366.26   20.80
  -5   3   6  341.77   20.80
   5   3  -6  335.27   17.70
   5   3  -6  353.26   16.80
  -5   3   6  353.96   30.10
   5   3  -6  334.77   23.50
  -5   3   6  365.56   19.20
  -5   3   6  357.36   19.20
   5   3  -6  355.36   24.00
  -5   3   6  365.56   31.30
   5   3  -6  335.17   19.80
   3  -3  -6  242.48   20.10
   3  -3  -6  267.37   20.70
  -3  -3   6  278.27   16.60
   3  -3  -6  237.68   17.00
  -3  -3   6  253.87   11.60
  -3  -3   6  272.37   18.40
  -3  -3   6  224.48   12.30
   3  -3  -6  255.17   15.30
  -3  -3   6  244.98   12.10
   3  -3  -6  276.77   15.10
  -3  -3   6  250.07   10.70
   3  -3  -6  266.07   15.10
  -3  -3   6  241.98   10.90
   3  -3  -6  239.48   14.50
   3   3  -6  234.68   12.60
   3   3  -6  239.98   15.90
  -3   3   6  246.68   14.00
   3   3  -6  248.88   12.50
  -3   3   6  259.67   15.70
   3   3  -6  244.98   11.70
   3   3  -6  238.08   16.10
  -3   3   6  234.18   15.80
   3   3  -6  231.58   13.30
  -3   3   6  247.08   13.60
  -3   3   6  232.78   21.40
   3   3  -6  241.98   12.60
  -3   3   6  238.88   21.40
   3   3  -6  226.98   12.70
  -3   3   6  237.78   13.60
  -1  -3   6   44.30    3.70
   1  -3  -6   59.99   10.40
  -1  -3   6   42.70    2.60
   1  -3  -6   39.60    5.90
   1  -3  -6   43.40    9.60
  -1  -3   6   55.99    8.70
  -1  -3   6   44.60    2.70
  -1  -3   6   44.30    6.60
  -1  -3   6   49.90    4.40
   1  -3  -6   42.60    4.70
   1  -3  -6   55.69    7.00
   1  -3  -6   43.90    4.20
  -1  -3   6   55.49    8.20
  -1   3   6   57.69   11.40
   1   3  -6   41.90    7.00
   1   3  -6   39.90    3.10
  -1   3   6   35.00    5.40
   1   3  -6   44.80    3.70
   1   3  -6   43.80    3.30
   1   3  -6   46.80    3.80
   1   3  -6   45.00    5.10
  -1   3   6   45.00    4.40
  -1   3   6   50.29    5.00
   1   3  -6   38.20    3.50
   1   3  -6   43.60    3.60
  -1   3   6   47.40    4.60
  -1   3   6   43.10    9.70
  -1  -3  -6  233.48   13.30
  -1  -3  -6  230.18   13.40
   1  -3   6  240.08   15.10
  -1  -3  -6  237.78   12.00
   1  -3   6  239.08   10.50
   1  -3   6  256.07   12.00
  -1  -3  -6  246.08   12.90
   1  -3   6  237.48   16.00
  -1  -3  -6  230.38   13.00
   1  -3   6  240.58   10.20
  -1  -3  -6  250.27   20.40
  -1  -3  -6  244.48   18.30
   1  -3   6  232.18   11.40
  -1  -3  -6  239.88   12.70
  -1   3  -6  238.98   11.10
   1   3   6  276.67   20.40
   1   3   6  225.48   12.80
  -1   3  -6  165.28   22.70
   1   3   6  241.28   13.60
   1   3   6  232.88   19.30
  -1   3  -6  242.98   11.50
   1   3   6  245.68   14.00
  -1   3  -6  251.87   10.80
   1   3   6  237.78   12.40
  -1   3  -6  237.38   11.80
   1   3   6  234.58   12.60
  -1   3  -6  248.78   11.40
   3  -3   6  542.75   33.00
  -3  -3  -6  618.14   40.20
   3  -3   6  587.84   24.30
   3  -3   6  520.95   30.50
  -3  -3  -6  595.94   46.40
  -3  -3  -6  618.64   26.20
   3  -3   6  650.53   32.00
  -3  -3  -6  611.24   27.60
  -3  -3  -6  623.04   28.40
   3  -3   6  635.84   24.00
   3  -3   6  658.03   37.10
   3  -3   6  573.84   24.90
  -3  -3  -6  595.34   27.60
  -3  -3  -6  592.94   26.70
   3  -3   6  638.84   26.10
   3  -3   6  653.83   33.20
   3  -3   6  596.44   27.00
   3   3   6  628.94   26.80
   3   3   6  604.94   27.00
   3   3   6  607.64   28.40
  -3   3  -6  665.53   27.20
   3   3   6  622.54   26.90
  -3   3  -6  629.64   25.50
   3   3   6  662.63   41.50
   3   3   6  586.74   28.50
   3   3   6  627.74   27.20
   3   3   6  585.64   26.60
  -3   3  -6  614.64   26.20
   3   3   6  615.34   36.40
  -5  -3  -6    6.40    2.60
   5  -3   6    6.00    2.00
   5  -3   6   10.50   10.00
  -5  -3  -6   11.80    3.70
   5  -3   6    7.50    3.70
   5  -3   6    4.50    3.40
  -5  -3  -6    6.70    1.90
   5  -3   6    6.00    2.20
   5  -3   6    3.90    3.90
  -5  -3  -6    4.30    1.90
   5  -3   6    9.50   10.60
  -5   3  -6    9.40    2.20
  -5   3  -6    5.50    2.60
   5   3   6    8.20    5.20
  -5   3  -6    4.30    1.90
   5   3   6   25.00   11.60
   5   3   6    8.40    3.10
   5   3   6    7.20    5.40
   5   3   6    4.80    2.30
   5   3   6    4.50    1.80
   5   3   6    6.40    3.00
   5   3   6   -3.90   10.70
   5   3   6    5.70    2.40
   5   3   6    7.80    3.00
  -5   3  -6    6.50    2.20
  -7  -3  -6   47.70    8.60
  -7  -3  -6   46.80    7.20
   7  -3   6   46.40    9.80
   7  -3   6   28.70   18.00
   7  -3   6   76.09   18.70
  -7  -3  -6   36.90    6.30
   7  -3   6   49.60    6.90
   7  -3   6   42.50   19.50
   7  -3   6   53.59    9.50
   7  -3   6   44.50    6.80
   7  -3   6   60.79    8.10
   7  -3   6   55.19    6.20
   7   3   6   48.60    8.30
   7   3   6   42.00   11.20
  -7   3  -6   62.89    9.50
   7   3   6   55.99   22.60
  -7   3  -6   50.79    8.40
   7   3   6   67.79   23.40
   7   3   6   50.89    7.90
  -7   3  -6   64.39    6.60
  -7   3  -6   63.19    9.80
   7   3   6   63.59   11.40
   7   3   6   49.80   15.50
   7   3   6   53.09   10.90
  -6  -4   6   99.79    6.50
  -6  -4   6  101.89    7.40
  -6  -4   6  109.09   15.90
  -6  -4   6   94.59    8.10
  -6  -4   6  106.59    7.50
   6  -4  -6   93.69    9.90
   6  -4  -6  114.59   11.90
  -6  -4   6  121.29   10.50
  -6  -4   6  101.99   17.40
   6  -4  -6   85.39   17.30
   6  -4  -6  113.39    8.70
   6  -4  -6  112.79   21.40
  -6  -4   6  116.59    9.30
   6  -4  -6  106.69   10.20
   6   4  -6  111.29   10.80
   6   4  -6  100.09   15.60
  -6   4   6   92.69   10.50
   6   4  -6  109.79   10.40
   6   4  -6  100.09    7.80
  -6   4   6  119.39   10.10
  -6   4   6  137.59   23.70
   6   4  -6  104.59   15.20
  -6   4   6  117.39   10.00
  -6   4   6   96.59    9.00
   6   4  -6  115.19   13.10
   6   4  -6  107.69    8.60
  -6   4   6  101.79   11.70
  -4  -4   6    2.10    2.00
  -4  -4   6   -0.20    0.90
   4  -4  -6   -0.40    0.60
  -4  -4   6   -0.50    0.40
  -4  -4   6    1.20    1.20
   4  -4  -6    1.40    1.80
   4  -4  -6    2.20    3.20
   4  -4  -6    0.40    1.40
   4  -4  -6    1.70    2.00
   4  -4  -6   12.30    9.10
  -4  -4   6    6.70    5.90
  -4   4   6    0.00    1.10
   4   4  -6   -5.20    5.50
   4   4  -6    0.50    1.00
  -4   4   6   -0.40    0.60
   4   4  -6    0.60    1.00
  -4   4   6   -0.80    0.70
  -4   4   6   -5.40    9.00
   4   4  -6   -0.20    1.10
  -4   4   6   -1.50    0.80
   4   4  -6    0.60    0.90
  -4   4   6    0.20    1.10
   4   4  -6    0.10    0.70
   4   4  -6   -0.60    0.80
   4   4  -6   -0.40    0.60
  -4   4   6    0.50    1.40
  -2  -4   6  192.78   12.00
   2  -4  -6  209.18   17.70
   2  -4  -6  206.28   18.60
  -2  -4   6  202.48   14.60
   2  -4  -6  210.98   11.40
   2  -4  -6  205.08   13.30
   2  -4  -6  202.28   12.60
  -2  -4   6  223.48   13.70
   2  -4  -6  203.28   12.80
   2   4  -6  163.28    9.60
  -2   4   6  204.18   12.00
   2   4  -6  207.68    9.90
  -2   4   6  211.68   12.50
   2   4  -6  206.88   11.80
   2   4  -6  194.88   10.80
   2   4  -6  204.48   11.20
   2   4  -6  198.28   12.90
  -2   4   6  179.38   13.00
  -2   4   6  183.08   19.70
  -2   4   6  215.68   12.00
  -2   4   6  184.28   19.90
   0  -4  -6   64.89   11.20
   0  -4   6   50.39    8.50
   0  -4  -6   42.70    6.00
   0  -4   6   44.10    6.10
   0  -4  -6   52.19    4.80
   0  -4  -6   33.10   10.80
   0  -4  -6   50.69    5.20
   0  -4  -6   47.60    5.10
   0  -4   6   37.90    5.30
   0  -4  -6   47.60    5.20
   0  -4   6   57.89    5.70
   0   4   6   53.99    4.90
   0   4  -6   44.50    4.20
   0   4  -6   45.80    3.40
   0   4   6   47.60   10.70
   0   4  -6   48.40    3.90
   0   4  -6   33.50    3.10
   0   4  -6   43.40    2.80
   0   4  -6   45.80    4.00
   0   4   6   48.60    5.20
   0   4   6   47.60    5.60
   0   4  -6   48.60    7.80
   0   4  -6   49.50    3.50
   0   4   6   47.60    4.80
   0   4   6   57.19   11.30
   2  -4   6    2.60    1.10
  -2  -4  -6    6.40    4.30
   2  -4   6    2.40    0.80
   2  -4   6    3.90    2.50
  -2  -4  -6    0.80    1.60
   2  -4   6    2.40    2.30
   2  -4   6    1.80    1.60
   2  -4   6    8.90    5.50
  -2  -4  -6    1.30    1.40
  -2  -4  -6    7.60    9.30
  -2  -4  -6    6.50    2.30
  -2  -4  -6    6.10    2.20
   2  -4   6    5.60    1.60
   2  -4   6    3.60    1.60
  -2  -4  -6    1.00    1.30
   2   4   6    5.80    1.90
   2   4   6    1.00    1.20
   2   4   6   -1.40    7.80
   2   4   6    0.70    1.30
  -2   4  -6    5.20    1.80
   2   4   6    6.40    2.60
   2   4   6    3.70    2.00
  -2   4  -6    3.10    1.30
  -2   4  -6    2.60    1.30
   2   4   6    1.90    1.90
   2   4   6    2.60    2.20
   4  -4   6  190.48   15.40
   4  -4   6  188.78   10.00
   4  -4   6  207.48   12.90
   4  -4   6  209.68   16.80
  -4  -4  -6  215.88   14.10
   4  -4   6  210.78   11.30
   4  -4   6  214.08   20.50
  -4  -4  -6  218.78   12.20
  -4  -4  -6  184.88   25.70
   4  -4   6  208.88   10.80
   4  -4   6  191.28   18.70
  -4  -4  -6  206.88   13.40
  -4  -4  -6  208.58   12.70
   4   4   6  210.28   13.50
   4   4   6  196.78   12.70
   4   4   6  220.58   12.70
   4   4   6  214.88   14.00
  -4   4  -6  230.88   13.30
   4   4   6  218.78   24.40
  -4   4  -6  207.28    9.90
  -4   4  -6  221.98   11.70
   4   4   6  218.98   14.70
  -4   4  -6  227.28   12.70
   4   4   6  227.48   20.20
   4   4   6  225.18   11.30
   6  -4   6    8.20    6.10
   6  -4   6   13.50    3.40
   6  -4   6    7.40    2.60
   6  -4   6    9.10    3.10
   6  -4   6   10.20    3.00
   6  -4   6   18.10    6.70
   6  -4   6    8.80   13.50
  -6  -4  -6   12.70    4.10
   6  -4   6    9.80    3.50
  -6  -4  -6   10.40    3.40
   6  -4   6   15.40   14.80
   6   4   6    9.20    4.60
   6   4   6    7.60    6.70
  -6   4  -6   14.30    4.20
  -6   4  -6   13.60    4.20
   6   4   6   13.70    4.70
   6   4   6  -15.70   13.90
  -6   4  -6   10.40    2.70
  -6   4  -6   10.40    2.90
   6   4   6   15.40    4.30
   6   4   6   17.20    5.00
   6   4   6   -2.00   16.70
   6   4   6    2.50    3.20
   6   4   6   16.70    5.00
   5  -5  -6   56.59   13.60
   5  -5  -6   73.49    8.10
  -5  -5   6   87.29   13.70
   5  -5  -6   55.49   15.80
   5  -5  -6   85.99    7.80
   5  -5  -6   77.99    9.70
  -5  -5   6   80.19    8.60
  -5  -5   6   70.09   13.50
  -5  -5   6   73.39    4.80
   5  -5  -6   67.49    9.90
   5   5  -6   69.69   12.40
  -5   5   6   65.09    9.20
   5   5  -6   74.49    6.20
  -5   5   6   66.29    7.30
   5   5  -6   80.99    9.00
   5   5  -6   68.29    7.30
   5   5  -6   80.09    5.90
   5   5  -6   62.49    8.90
  -5   5   6   52.09    8.90
  -5   5   6   77.99    7.80
  -5   5   6  116.59   21.60
   5   5  -6   85.69    6.80
  -5   5   6   52.69    9.90
  -3  -5   6  194.18   12.50
   3  -5  -6  191.98   13.50
   3  -5  -6  228.28   14.40
   3  -5  -6  216.88   22.40
  -3  -5   6  220.78   15.50
   3  -5  -6  223.58   15.30
   3  -5  -6  215.18   12.10
   3  -5  -6  204.88   13.60
   3  -5  -6  194.48   18.70
  -3   5   6  195.48   12.70
   3   5  -6  206.18   10.10
   3   5  -6  225.98   13.60
  -3   5   6  216.78   13.60
  -3   5   6  223.98   13.40
   3   5  -6  224.88   13.00
  -3   5   6  182.58   20.50
  -3   5   6  227.68   23.10
  -3   5   6  188.58   14.30
   3   5  -6  215.98    9.90
   3   5  -6  206.78   10.70
   3   5  -6  200.88   11.10
   3   5  -6  204.28   12.50
   3   5  -6  211.78   10.30
   1  -5  -6    2.40    2.00
   1  -5  -6    2.30    1.40
   1  -5  -6    6.20    2.50
  -1  -5   6    3.70    2.90
   1  -5  -6    4.20    2.20
   1  -5  -6    5.00    3.70
   1  -5  -6   16.90    8.60
   1  -5  -6    2.30    1.90
   1   5  -6    0.70    1.00
   1   5  -6    2.80    1.30
   1   5  -6    1.60    0.90
  -1   5   6    0.20    1.40
  -1   5   6    2.30    1.70
  -1   5   6    5.30    2.00
  -1   5   6    3.20    2.30
  -1   5   6   -3.10    8.00
   1   5  -6    0.40    1.20
   1   5  -6    3.70    1.00
  -1   5   6    1.60    1.50
  -1  -5  -6  277.57   15.80
  -1  -5  -6  294.47   16.50
   1  -5   6  308.17   15.70
  -1  -5  -6  283.07   21.50
   1  -5   6  299.07   14.60
  -1  -5  -6  278.57   25.80
  -1  -5  -6  309.27   16.70
  -1  -5  -6  299.27   15.30
  -1  -5  -6  309.17   16.40
   1  -5   6  328.17   21.10
   1  -5   6  346.87   17.20
   1   5   6  288.27   16.50
   1   5   6  288.67   15.50
  -1   5  -6  254.27   12.60
   1   5   6  334.57   25.50
  -1   5  -6  301.27   13.20
  -1   5  -6  290.67   12.70
  -1   5  -6  312.47   14.20
   1   5   6  283.87   17.10
   1   5   6  294.57   23.60
   1   5   6  271.37   15.10
  -1   5  -6  287.17   13.30
  -3  -5  -6   77.49   19.70
   3  -5   6  126.59    8.00
   3  -5   6  131.59   13.20
  -3  -5  -6  131.59    9.30
   3  -5   6  120.19   12.80
  -3  -5  -6  103.09   15.30
  -3  -5  -6  125.69    9.90
   3  -5   6  100.49   12.60
  -3  -5  -6  115.79    9.20
   3  -5   6  117.99    6.80
   3  -5   6  120.99   12.30
  -3  -5  -6  105.89    8.80
  -3  -5  -6  109.89   11.60
   3  -5   6  108.89    9.80
   3   5   6  111.29    8.50
   3   5   6  123.09    9.10
   3   5   6  122.99    9.80
  -3   5  -6  122.49    7.30
  -3   5  -6  122.99    7.60
   3   5   6  121.79   10.00
   3   5   6  127.09    8.00
  -3   5  -6  129.89    8.40
  -3   5  -6  114.49    6.50
   3   5   6  105.59   17.30
   3   5   6  117.49    9.90
   5  -5   6   -0.10    0.80
   5  -5   6   12.70   11.80
  -5  -5  -6    0.70    1.30
  -5  -5  -6    0.70    1.30
   5  -5   6    0.90    1.10
   5  -5   6   -0.40    0.80
  -5  -5  -6   -1.10    0.50
   5  -5   6    0.30    1.30
   5  -5   6   -0.10    0.60
   5  -5   6    8.80   11.50
   5  -5   6   -0.70    1.20
   5   5   6   -0.20    1.50
  -5   5  -6   -0.60    0.60
   5   5   6   -0.40    0.80
  -5   5  -6    0.40    0.90
  -5   5  -6   -0.80    0.60
   5   5   6    7.40   14.20
   5   5   6    0.80    1.80
   5   5   6   -0.30    0.80
   5   5   6   -0.70    0.90
   5   5   6    0.10    1.10
  -5   5  -6   -0.30    1.00
   5   5   6   -4.90   13.70
   5   5   6   -0.90    1.20
  -6  -6   6   19.60    5.30
   6  -6  -6   16.50    5.70
   6  -6  -6   16.30    5.90
   6  -6  -6    9.80    3.20
   6  -6  -6   18.20    9.00
   6  -6  -6   23.40    5.90
   6  -6  -6    5.20   18.70
   6   6  -6   12.00    3.20
   6   6  -6   12.90    3.10
  -6   6   6   18.30    5.20
  -6   6   6   19.10    7.80
  -6   6   6   13.20   22.80
  -6   6   6   16.80    4.70
   6   6  -6   12.80    4.60
   6   6  -6   21.90   11.50
  -6   6   6   15.40    4.60
   6   6  -6   10.70    4.20
  -6   6   6   18.30   11.10
   6   6  -6   17.20    3.50
  -6   6   6   13.10    6.00
   4  -6  -6    6.00    4.50
   4  -6  -6    4.20   16.80
   4  -6  -6    2.00    2.00
   4  -6  -6    0.70    1.80
  -4  -6   6    0.30    1.60
   4  -6  -6   -0.30    1.50
   4  -6  -6    2.60    2.20
   4  -6  -6    0.50    1.10
   4  -6  -6    1.90    1.90
   4   6  -6    0.50    1.40
  -4   6   6    2.00    1.90
  -4   6   6    1.30    3.00
  -4   6   6    0.90    1.60
   4   6  -6   -0.40    1.30
  -4   6   6    2.80    1.70
  -4   6   6    1.50    1.70
   4   6  -6    1.60    1.10
  -4   6   6    2.10    2.70
  -4   6   6   12.00   15.20
   4   6  -6    1.00    1.00
   4   6  -6    0.50    5.10
   2  -6  -6  111.99   17.70
   2  -6  -6  105.09    9.90
   2  -6  -6   95.49    8.30
   2  -6  -6   98.39    9.10
  -2  -6   6   89.39   10.00
   2  -6  -6   98.39    7.40
   2  -6  -6   90.29    8.40
   2  -6  -6   88.69   19.80
   2  -6  -6   90.89    8.50
  -2   6   6   84.59    7.60
  -2   6   6  108.49   20.20
  -2   6   6  105.89    9.90
  -2   6   6   97.99    8.00
  -2   6   6   96.69   17.20
   2   6  -6   96.39    8.00
   2   6  -6   91.69    7.20
   0  -6  -6  141.09   10.00
   0  -6   6  157.48   14.00
   0  -6  -6  134.39   10.50
   0  -6  -6  135.19    9.00
   0  -6  -6  136.39   19.90
   0  -6  -6  122.09   10.30
   0  -6  -6  154.48   21.60
   0   6   6  129.79   10.00
   0   6   6   80.49   15.10
   0   6  -6  133.49    7.60
   0   6  -6  135.09    9.00
   0   6   6  126.19    9.20
   0   6   6  120.79   10.60
   0   6   6  130.69    9.20
  -2  -6  -6   39.60    6.50
   2  -6   6   39.50    4.40
  -2  -6  -6   32.30    5.30
  -2  -6  -6   36.50    6.10
   2  -6   6   27.90    7.10
  -2  -6  -6   33.40    5.50
  -2  -6  -6   42.10   10.30
   2  -6   6   36.20    3.50
   2  -6   6   32.50    3.60
  -2  -6  -6   41.20    6.90
  -2  -6  -6   29.40    5.20
  -2  -6  -6   40.20   16.50
  -2   6  -6   38.60    3.10
  -2   6  -6   35.60    3.80
   2   6   6   38.20    6.90
  -2   6  -6   37.30    3.10
  -2   6  -6   41.10    3.50
   2   6   6   16.10   12.80
  -2   6  -6   34.20    3.70
  -2   6  -6   40.30    3.20
   2   6   6   29.30    4.60
   2   6   6   40.30   10.90
   2   6   6   41.30    7.70
   2   6   6   35.50    5.60
  -4  -6  -6   47.90    6.70
   4  -6   6   42.50    7.20
  -4  -6  -6   44.80    7.30
   4  -6   6   49.60    9.80
   4  -6   6   42.80    4.20
  -4  -6  -6   30.30    6.50
   4  -6   6   55.79    5.60
  -4  -6  -6   46.00    7.60
   4  -6   6   37.60   10.80
  -4  -6  -6   49.90    7.30
  -4   6  -6   53.49    5.40
   4   6   6   54.19    8.50
   4   6   6    3.10   14.40
   4   6   6   29.40   10.80
   4   6   6   40.50    6.40
  -4   6  -6   50.79    4.70
   4   6   6   57.49    9.00
  -4   6  -6   42.20    4.40
   4   6   6   55.79    9.20
  -4   6  -6   49.60    4.90
   4   6   6   52.79    7.30
   3  -7  -6   35.90   15.00
  -3  -7   6   59.39   10.30
   3  -7  -6   41.80    7.50
   3  -7  -6   53.09    6.80
   3  -7  -6   41.30    7.20
   3  -7  -6   48.20   10.80
   3  -7  -6   47.20    7.20
   3  -7  -6   48.80    8.90
   3   7  -6   52.79    8.60
  -3   7   6   49.20   19.00
  -3   7   6   50.89    7.80
   3   7  -6   60.59    6.60
  -3   7   6   40.80   11.80
  -3   7   6   45.50    8.70
  -3   7   6   47.00    7.30
  -3   7   6   45.70    7.50
  -1  -7   6    2.00    2.90
   1  -7  -6    1.30    1.90
   1  -7  -6   -0.20    1.10
   1  -7  -6    0.40    2.10
   1  -7  -6   -0.10    1.50
   1  -7  -6   -0.30    1.70
   1  -7  -6    0.30    1.30
   1  -7  -6    0.90    1.30
  -1   7   6   -0.90    1.70
  -1   7   6   -0.60    1.10
  -1   7   6   -2.20   12.70
   1   7  -6   -0.30    0.90
  -1   7   6   -0.70    0.80
  -1   7   6   -0.70    0.70
  -1   7   6    0.90    1.40
   1   7  -6   -0.20    1.20
  -1  -7  -6  125.19   10.20
  -1  -7  -6  142.19   11.30
  -1  -7  -6  126.09    9.10
  -1  -7  -6  116.79   16.50
   1  -7   6  131.49    9.50
  -1  -7  -6  134.29   10.80
   1  -7   6   75.99   18.40
  -1  -7  -6  115.29    9.50
   1   7   6  123.59   11.00
   1   7   6  129.59   10.40
   1   7   6  132.19   10.40
   1   7   6  126.99    9.60
   1   7   6   97.49   19.10
  -1   7  -6  121.09    8.80
   1   7   6  142.89   21.00
  -1   7  -6  124.89    8.90
  -3  -7  -6   35.00    6.20
  -3  -7  -6   63.49   12.90
   3  -7   6   33.60    5.50
  -3  -7  -6   36.50    6.10
  -3  -7  -6   37.60    6.30
  -3  -7  -6   32.90    9.80
  -3  -7  -6   34.80    6.60
  -3  -7  -6   39.20    6.60
   3   7   6   11.60    7.90
   3   7   6   35.60    5.70
   3   7   6   37.80    4.00
   3   7   6   26.40    5.60
   3   7   6   27.60   16.90
  -3   7  -6   43.20    4.50
  -3   7  -6   35.90    5.30
   3   7   6   40.40    7.60
  -3   7  -6   34.30    3.20
   3   7   6   37.90    7.00
   3   7   6   39.40    6.40
  -3   7  -6   35.50    3.60
  -3   7  -6   56.19    5.50
   2  -8  -6   36.20   19.30
  -2  -8   6   29.40    7.70
   2  -8  -6   24.80    7.50
   2  -8  -6   22.90    5.70
   2  -8  -6   25.80    5.70
   2  -8  -6   28.10    6.00
   2  -8  -6   42.90    8.50
   2  -8  -6   37.20    6.50
  -2   8   6   35.20   20.40
  -2   8   6   42.70    7.30
  -2   8   6   27.10    5.40
  -2   8   6   16.70    5.10
  -2   8   6   16.80    7.30
  -2   8   6   33.90    5.70
   2   8  -6   43.30    6.60
   0  -8   6   52.09   11.60
   0  -8  -6   36.20    6.40
   0  -8  -6   34.20    8.90
   0  -8  -6   27.50    5.90
   0  -8  -6   47.70    8.20
   0  -8  -6   41.60    8.00
   0  -8  -6   30.20   19.40
   0  -8  -6   33.40    5.30
   0   8  -6   32.70    4.90
   0   8   6   39.50    6.00
   0   8   6   36.60    7.50
   0   8   6   30.90    5.50
   0   8   6   36.30   18.00
   0   8  -6   30.30    5.60
   0   8   6   24.60    8.50
  -8   0   7    0.20    1.70
   8   0  -7    2.20    2.10
  -8   0   7  -22.10   19.70
   8   0  -7    1.90    2.30
  -8   0   7    1.50    2.00
  -8   0   7   -0.20    2.20
   8   0  -7    4.00    3.00
   8   0  -7   12.30    9.20
  -8   0   7    0.00    2.30
   8   0  -7   11.60   17.50
  -6   0   7   73.99    8.30
  -6   0   7   69.79    6.90
   6   0  -7   75.39    6.70
  -6   0   7   56.79   15.00
  -6   0   7   63.29    6.50
   6   0  -7   47.70   12.70
   6   0  -7   61.09   12.50
   6   0  -7   63.79    7.20
  -6   0   7   78.79    7.20
  -6   0   7   36.10   10.20
   6   0  -7   52.49    7.60
   4   0  -7   18.30    4.10
  -4   0   7    6.90    7.80
   4   0  -7   27.20    4.50
   4   0  -7   26.40    8.00
  -4   0   7   17.30    7.10
  -4   0   7   22.30    4.00
  -4   0   7   32.00    5.50
   4   0  -7   25.50    7.40
   4   0  -7   28.50    5.50
  -4   0   7   25.40    4.20
   4   0  -7   28.50    5.60
  -4   0   7   22.60    3.80
  -2   0   7   -0.10    0.80
  -2   0   7    0.10    0.60
   2   0  -7    0.40    0.90
   2   0  -7    2.50    5.00
  -2   0   7    0.00    0.80
  -2   0   7   -3.10    5.50
  -2   0   7    0.00    0.50
  -2   0   7    0.50    1.50
   2   0  -7   -0.70    0.60
  -2   0   7    0.20    0.80
   2   0  -7    0.80    1.00
  -2   0   7   -0.10    0.80
   2   0  -7    0.30    1.10
   2   0  -7    1.00    1.10
   0   0   7 1701.73   68.49
   0   0   7 1560.94   63.69
   0   0   7 1631.34   69.99
   0   0  -7 1553.94   67.19
   0   0   7 1553.74   61.49
   0   0  -7 1554.34   60.49
   0   0  -7 1542.05   67.99
  -2   0  -7  732.93   32.10
  -2   0  -7  746.63   31.80
  -2   0  -7  770.62   31.50
   2   0   7  714.13   30.80
   2   0   7  787.32   34.70
  -2   0  -7  742.23   38.00
   2   0   7  720.43   30.30
   2   0   7  803.92   39.70
   2   0   7  715.13   32.30
  -2   0  -7  734.73   31.00
  -2   0  -7  735.83   40.70
   2   0   7  780.32   39.60
  -2   0  -7  761.62   29.20
   4   0   7   34.40    2.40
   4   0   7   43.80    9.80
  -4   0  -7   38.00    6.40
   4   0   7   47.90   12.10
   4   0   7   35.30    5.10
   4   0   7   33.20   11.70
  -4   0  -7   46.90    7.00
  -4   0  -7   29.30    5.30
   4   0   7   41.70    7.40
  -4   0  -7   31.50    5.10
   4   0   7   22.00    9.60
   4   0   7   35.00    6.10
   4   0   7   24.90    4.10
   4   0   7   31.50    4.40
   6   0   7   57.29   17.80
  -6   0  -7   88.99    9.10
   6   0   7   77.79    7.70
   6   0   7   52.69   13.60
   6   0   7   79.19    7.70
   6   0   7   77.19    7.90
   6   0   7   72.49   12.90
   6   0   7   73.59   17.60
   6   0   7   83.19    9.30
   6   0   7   83.49    8.70
   6   0   7   70.49    6.80
  -6   0  -7   65.49    7.60
  -7  -1   7  315.67   29.90
  -7  -1   7  312.07   17.30
  -7  -1   7  268.87   20.50
   7  -1  -7  298.67   19.40
   7  -1  -7  320.77   19.90
   7  -1  -7  316.87   18.40
   7  -1  -7  286.97   29.90
   7  -1  -7  271.57   26.30
  -7  -1   7  287.37   18.60
   7  -1  -7  282.07   18.80
  -7  -1   7  268.77   32.40
  -7  -1   7  316.67   17.90
   7   1  -7  323.27   19.40
  -7   1   7  258.17   28.30
  -7   1   7  273.17   31.90
   7   1  -7  265.77   17.80
  -7   1   7  301.87   18.20
   7   1  -7  326.47   17.30
  -7   1   7  268.37   17.10
  -7   1   7  292.97   17.80
  -7   1   7  274.97   19.60
   7   1  -7  313.47   19.20
   7   1  -7  298.87   26.50
   7   1  -7  294.87   31.20
   7   1  -7  315.47   27.90
  -5  -1   7  198.38   11.60
  -5  -1   7  189.48   20.90
   5  -1  -7  193.08   13.20
   5  -1  -7  193.18   11.70
   5  -1  -7  189.18   13.30
  -5  -1   7  206.58   12.10
   5  -1  -7  194.48   13.50
   5  -1  -7  180.48   19.80
  -5  -1   7  177.68   19.10
  -5  -1   7  209.68   16.30
   5  -1  -7  190.08   18.80
  -5   1   7  167.48   13.60
   5   1  -7  185.88   17.90
   5   1  -7  163.58   18.60
   5   1  -7  185.78   12.50
  -5   1   7  239.78   23.30
   5   1  -7  195.28   11.40
   5   1  -7  175.68   12.50
  -5   1   7  186.98   12.00
  -5   1   7  228.68   24.30
   5   1  -7  193.38   13.10
  -5   1   7  213.28   12.70
  -5   1   7  184.78   12.30
   3  -1  -7    7.80    4.00
  -3  -1   7    6.70    2.90
   3  -1  -7    6.90    2.40
   3  -1  -7   10.10    7.00
  -3  -1   7    8.20    2.10
   3  -1  -7    3.30    1.70
  -3  -1   7    8.90    6.90
  -3  -1   7    8.50    2.30
   3  -1  -7    4.20    1.80
   3  -1  -7    8.60    2.90
  -3  -1   7   17.50    3.30
  -3   1   7    5.60    1.80
  -3   1   7    4.40    7.20
   3   1  -7    4.40    3.00
   3   1  -7    9.30    2.50
  -3   1   7    7.90    2.90
   3   1  -7    8.80    2.70
  -3   1   7    2.70    1.70
   3   1  -7    2.10    5.20
  -3   1   7    6.60    4.10
   3   1  -7    3.80    1.60
   3   1  -7   10.10    3.10
  -3   1   7    5.80    2.10
   1  -1  -7  462.85   20.60
   1  -1  -7  473.45   27.60
   1  -1  -7  471.25   22.10
  -1  -1   7  473.65   20.70
  -1  -1   7  437.96   18.40
  -1  -1   7  429.66   19.60
  -1  -1   7  428.46   27.30
   1  -1  -7  446.96   21.60
  -1  -1   7  484.15   21.70
  -1  -1   7  465.45   26.50
   1  -1  -7  445.26   21.50
   1  -1  -7  470.95   19.90
  -1  -1   7  482.75   20.00
  -1  -1   7  491.05   24.60
   1  -1  -7  477.05   28.00
  -1   1   7  440.06   20.50
   1   1  -7  495.75   26.30
   1   1  -7  465.25   20.90
  -1   1   7  477.65   28.20
  -1   1   7  497.05   23.90
   1   1  -7  458.15   21.10
  -1   1   7  474.05   22.80
   1   1  -7  469.45   21.00
  -1   1   7  444.76   20.60
   1   1  -7  469.35   26.40
  -1   1   7  518.05   30.60
  -1   1   7  490.55   21.80
   1   1  -7  469.65   20.10
   1  -1   7   94.19    6.00
  -1  -1  -7   95.69    7.40
  -1  -1  -7   87.29    6.70
  -1  -1  -7   80.89    6.80
   1  -1   7   85.39   12.30
  -1  -1  -7   82.99   11.10
   1  -1   7   89.69    8.90
   1  -1   7   93.39    7.00
  -1  -1  -7   91.39    7.30
  -1  -1  -7  129.19   16.80
   1  -1   7   85.89    6.00
  -1  -1  -7   94.39    6.40
   1  -1   7   97.09    7.10
  -1   1  -7   93.59    6.50
   1   1   7  104.09   11.70
  -1   1  -7   89.19    6.70
   1   1   7  119.79   14.90
  -1   1  -7   89.59    6.90
   1   1   7  101.89    7.80
   1   1   7   87.49    8.10
  -1   1  -7   89.49    9.60
   1   1   7   87.59    6.60
   1   1   7   96.09    6.60
  -1   1  -7   86.89    6.20
  -1   1  -7   75.99   12.00
   1   1   7   89.89    7.40
   3  -1   7   -8.60    6.60
  -3  -1  -7    3.40    3.10
   3  -1   7    5.80    2.70
  -3  -1  -7    4.80    1.90
   3  -1   7    4.40    1.20
   3  -1   7    5.40    2.60
   3  -1   7    4.80    1.90
  -3  -1  -7    1.50    1.00
  -3  -1  -7    2.80    1.50
  -3  -1  -7    4.80    2.00
  -3  -1  -7  -15.10    8.00
   3  -1   7    3.30    1.50
   3  -1   7    1.90    2.20
  -3  -1  -7    2.10    1.80
   3  -1   7    5.70    1.90
  -3   1  -7    1.70    1.60
  -3   1  -7    4.50    1.90
   3   1   7    5.20    2.40
   3   1   7    1.10    1.20
  -3   1  -7   10.00    9.60
   3   1   7    1.20    2.20
   3   1   7    1.90    1.80
  -3   1  -7    1.90    1.00
   3   1   7    4.00    1.10
   3   1   7    6.60    2.10
   3   1   7  -16.00    6.30
   3   1   7    6.30    2.60
  -3   1  -7    5.60    1.90
   5  -1   7   12.40    3.00
  -5  -1  -7   16.00    4.40
  -5  -1  -7    5.30    2.30
   5  -1   7    9.10   11.10
   5  -1   7   -7.70   10.10
   5  -1   7    2.90    3.10
   5  -1   7    0.60    3.20
   5  -1   7    5.90    2.50
   5  -1   7   12.70    4.70
   5  -1   7   12.20    3.70
   5  -1   7   11.30    3.10
  -5  -1  -7   12.40    3.90
  -5  -1  -7    8.40    2.90
   5  -1   7   10.60    1.90
   5   1   7    5.60    3.20
   5   1   7    9.90    3.20
  -5   1  -7   12.60    3.00
   5   1   7    8.20    5.60
   5   1   7   14.80    5.80
   5   1   7    9.00   12.60
   5   1   7    9.30    3.40
   5   1   7    5.90    1.90
   5   1   7    7.10    2.60
   5   1   7    0.60   10.30
  -5   1  -7   13.40    3.80
   5   1   7    3.70    1.80
   7  -1   7   15.90   10.80
   7  -1   7   18.10    4.80
   7  -1   7   39.50   20.20
   7  -1   7    6.20    3.20
   7  -1   7    9.90    3.10
   7  -1   7    7.20    5.50
  -7  -1  -7    9.40    3.70
  -7  -1  -7   23.10    6.00
   7  -1   7   21.90   21.40
   7  -1   7    9.80    3.80
   7   1   7   29.20   19.90
  -7   1  -7   10.00    4.00
   7   1   7   10.40    4.00
   7   1   7   14.30    7.00
   7   1   7    4.40    2.30
   7   1   7   11.60    4.00
  -7   1  -7    5.90    2.70
   7   1   7   11.70    3.90
  -7   1  -7    9.00    3.50
   7   1   7   10.00    4.20
   7   1   7   -8.00   17.90
   6  -2  -7   51.69    9.00
  -6  -2   7   30.70    5.80
  -6  -2   7   56.79   14.40
   6  -2  -7   28.90    8.30
   6  -2  -7   26.80   13.10
  -6  -2   7   37.20    5.50
  -6  -2   7   61.79    5.90
  -6  -2   7   52.69    8.60
  -6  -2   7   40.40   10.90
   6  -2  -7   53.79   11.60
   6  -2  -7   42.30    6.40
  -6   2   7   30.60    7.40
   6   2  -7   41.80    6.80
   6   2  -7   50.09    8.10
   6   2  -7   69.39   13.60
  -6   2   7   40.70    6.80
   6   2  -7   42.20   10.10
  -6   2   7   49.50    7.50
  -6   2   7   46.40   13.60
   6   2  -7   53.29    7.00
   6   2  -7   27.70    5.10
   6   2  -7   53.29    9.10
  -6   2   7   33.40    7.20
  -6   2   7   46.00   15.90
  -6   2   7   52.99    8.00
  -4  -2   7   76.69   12.70
  -4  -2   7  101.99    8.70
   4  -2  -7  128.69    8.60
  -4  -2   7  128.39   15.80
   4  -2  -7  129.49   10.20
   4  -2  -7  104.09    9.20
   4  -2  -7  107.49    9.40
  -4  -2   7  133.79   10.90
  -4  -2   7  123.89    8.40
   4  -2  -7  100.39   15.70
  -4  -2   7  119.19    7.40
   4  -2  -7  140.89   15.30
  -4  -2   7  108.29    8.90
  -4  -2   7  125.59    8.10
   4   2  -7  130.09   14.70
   4   2  -7  137.79   13.20
   4   2  -7  137.09    9.30
   4   2  -7  122.79    7.90
  -4   2   7  130.59    9.50
  -4   2   7  117.99   10.60
   4   2  -7  127.69    9.10
  -4   2   7  104.99   16.80
   4   2  -7  100.59    8.90
  -4   2   7  113.39    8.70
  -4   2   7  118.39    8.90
  -4   2   7  114.79   10.20
  -4   2   7   71.69   14.50
   4   2  -7  117.99    8.60
   2  -2  -7   70.39   12.00
  -2  -2   7   82.89    5.10
  -2  -2   7   95.19    9.00
   2  -2  -7   89.79    6.50
  -2  -2   7   80.79    5.80
   2  -2  -7   62.19   10.30
  -2  -2   7   88.59    5.40
  -2  -2   7   79.89   12.30
   2  -2  -7   82.19    7.20
  -2  -2   7   80.49   11.30
  -2  -2   7   78.09    6.40
   2  -2  -7   94.09    7.70
  -2   2   7   87.89    6.70
  -2   2   7   78.99    6.90
   2   2  -7   88.99    6.50
  -2   2   7   97.19    7.00
   2   2  -7   83.39    8.80
   2   2  -7   85.59    5.50
   2   2  -7   71.49   10.20
   2   2  -7   77.89    5.60
  -2   2   7   77.99   13.00
   2   2  -7   87.59    6.50
  -2   2   7   97.49   16.00
   2   2  -7   74.29    6.00
  -2   2   7   73.99    7.40
   0  -2  -7  566.24   26.40
   0  -2   7  569.74   25.60
   0  -2   7  631.54   30.40
   0  -2  -7  573.74   32.80
   0  -2  -7  584.14   26.70
   0  -2   7  609.14   30.40
   0  -2  -7  626.64   24.60
   0  -2  -7  582.74   34.10
   0  -2   7  557.14   23.80
   0  -2  -7  601.94   25.90
   0  -2  -7  612.94   27.20
   0  -2   7  592.34   31.50
   0   2   7  605.54   26.00
   0   2  -7  605.34   24.60
   0   2  -7  618.74   25.20
   0   2   7  601.04   25.80
   0   2  -7  604.84   25.50
   0   2  -7  587.84   31.20
   0   2   7  612.94   28.00
   0   2   7  663.33   35.60
   0   2   7  607.44   35.50
   0   2  -7  588.04   25.10
   0   2  -7  623.14   30.20
  -2  -2  -7  789.82   40.90
  -2  -2  -7  783.82   32.90
  -2  -2  -7  783.32   33.00
   2  -2   7  860.41   38.10
  -2  -2  -7  790.82   34.20
   2  -2   7  838.62   39.20
   2  -2   7  730.03   30.70
   2  -2   7  752.52   31.20
   2  -2   7  794.72   33.10
  -2  -2  -7  798.62   31.80
  -2  -2  -7  793.02   43.80
  -2  -2  -7  754.92   35.30
   2  -2   7  766.52   38.30
   2  -2   7  794.52   32.60
   2   2   7  729.73   30.70
  -2   2  -7  786.22   33.30
  -2   2  -7  784.72   32.10
  -2   2  -7  757.02   31.40
  -2   2  -7  784.02   32.90
  -2   2  -7  727.53   41.30
  -2   2  -7  805.02   38.30
   2   2   7  781.82   34.30
   2   2   7  787.02   34.30
  -2   2  -7  797.12   28.70
   2   2   7  737.33   41.80
   2   2   7  647.94   34.10
   2   2   7  843.92   34.90
   2   2   7  783.62   42.10
   2   2   7  758.32   32.10
   4  -2   7   41.40   10.60
  -4  -2  -7   45.70    6.80
   4  -2   7   45.30    8.70
  -4  -2  -7   65.49   18.30
   4  -2   7   37.40   11.80
  -4  -2  -7   45.70    3.90
   4  -2   7   32.80    5.80
  -4  -2  -7   49.20    7.80
  -4  -2  -7   61.59    9.00
   4  -2   7   46.80    4.90
   4   2   7   39.20    5.70
   4   2   7   54.59    5.50
  -4   2  -7   38.80    5.80
   4   2   7   44.20   10.60
  -4   2  -7   40.50    4.80
   4   2   7   42.40    4.70
  -4   2  -7   48.30    7.30
  -4   2  -7   46.70    5.90
   4   2   7   32.20    5.40
   4   2   7   54.99    5.80
   4   2   7   39.00   12.30
   4   2   7   55.29    8.10
   4   2   7   50.59    6.70
   6  -2   7  122.09   12.20
   6  -2   7   94.09   15.30
   6  -2   7  121.29   22.40
   6  -2   7   95.89    8.50
   6  -2   7   90.09    8.10
   6  -2   7   78.39   20.20
   6  -2   7  102.69   10.40
  -6  -2  -7   98.39    8.80
  -6  -2  -7   99.99    9.60
   6  -2   7  112.19    7.50
   6  -2   7  113.99    9.50
   6   2   7  104.59   21.10
   6   2   7  119.09   11.60
   6   2   7  105.29    9.90
  -6   2  -7  106.99    9.50
  -6   2  -7  130.59   11.10
   6   2   7   80.99   14.20
   6   2   7   74.29   17.20
  -6   2  -7  119.09    9.00
   6   2   7  140.59   11.30
   6   2   7  132.39   10.40
   6   2   7   84.89   25.30
   6   2   7  119.09   10.20
   7  -3  -7  186.88   15.10
   7  -3  -7  181.08   12.70
  -7  -3   7  186.98   11.60
  -7  -3   7  205.18   11.80
   7  -3  -7  201.18   22.60
  -7  -3   7  173.38   13.20
   7  -3  -7  173.58   14.80
  -7  -3   7  231.78   31.90
  -7  -3   7  189.28   24.60
  -7  -3   7  199.18   12.50
   7  -3  -7  162.78   26.40
   7   3  -7  189.18   13.50
  -7   3   7  192.28   14.20
  -7   3   7  184.58   13.80
  -7   3   7  168.18   15.60
  -7   3   7  208.58   32.20
   7   3  -7  197.48   16.20
  -7   3   7  213.48   14.70
   7   3  -7  199.18   12.50
   7   3  -7  156.58   27.30
  -7   3   7  137.19   24.20
  -7   3   7  155.78   15.50
   7   3  -7  192.08   24.20
   7   3  -7  211.08   14.40
  -5  -3   7  210.48   20.00
  -5  -3   7  215.98   15.50
   5  -3  -7  167.88   21.20
  -5  -3   7  214.78   11.90
  -5  -3   7  215.98   11.20
  -5  -3   7  229.18   14.90
   5  -3  -7  214.88   15.10
   5  -3  -7  206.98   14.80
   5  -3  -7  223.88   21.50
   5  -3  -7  205.78   12.80
  -5  -3   7  217.98   19.80
   5  -3  -7  218.98   19.90
   5   3  -7  211.48   13.40
  -5   3   7  216.18   13.90
   5   3  -7  215.68   20.30
   5   3  -7  243.78   16.20
   5   3  -7  232.48   15.30
  -5   3   7  200.28   16.00
   5   3  -7  210.68   13.00
  -5   3   7  210.08   13.80
  -5   3   7  227.38   24.10
   5   3  -7  204.98   13.20
   5   3  -7  206.48   17.90
  -5   3   7  268.77   24.70
  -5   3   7  245.28   28.80
  -5   3   7  239.58   14.70
   3  -3  -7   68.99    6.00
   3  -3  -7   69.59    7.00
   3  -3  -7   55.99   12.40
   3  -3  -7   78.39    7.60
  -3  -3   7   71.89    5.20
   3  -3  -7   75.29    7.30
   3  -3  -7   68.49    7.10
  -3  -3   7   79.49    8.60
  -3  -3   7   77.49   11.90
  -3  -3   7   72.59    4.50
  -3  -3   7   68.79    5.80
   3  -3  -7   68.39   13.50
  -3  -3   7   69.29    4.60
  -3  -3   7   74.39    5.30
  -3   3   7   71.39    6.60
  -3   3   7   82.89    8.30
   3   3  -7   70.69    6.20
   3   3  -7   68.89    6.00
   3   3  -7   78.19    8.50
  -3   3   7   67.09    6.80
  -3   3   7   50.29   10.90
   3   3  -7   71.89    5.20
   3   3  -7   65.69    5.70
  -3   3   7   69.99    9.80
  -3   3   7   73.59   13.80
   3   3  -7   71.69    5.90
   3   3  -7   65.69    5.70
  -3   3   7   68.59    6.50
   3   3  -7   70.49   10.50
  -1  -3   7   62.99   10.10
   1  -3  -7   71.29    6.90
   1  -3  -7   71.79    6.80
   1  -3  -7   87.19    6.80
  -1  -3   7   76.99    5.60
  -1  -3   7   70.29    4.30
  -1  -3   7   76.49    4.30
   1  -3  -7   77.89    7.00
   1  -3  -7   79.59   13.30
   1  -3  -7   69.09   12.20
   1  -3  -7   71.19    5.90
  -1  -3   7   79.89    5.20
  -1  -3   7   75.69   10.60
  -1  -3   7   81.49   11.70
   1   3  -7   73.29    7.40
   1   3  -7   77.19    5.60
   1   3  -7   75.89    5.50
   1   3  -7   87.89   11.00
   1   3  -7   70.59    5.00
   1   3  -7   88.79    5.30
  -1   3   7   79.59    6.40
  -1   3   7   43.60   10.90
   1   3  -7   76.79    5.60
  -1   3   7   62.19   11.30
  -1   3   7   75.09    6.30
  -1   3   7   74.59    6.90
  -1  -3  -7  132.59   18.10
   1  -3   7  157.18    8.00
  -1  -3  -7  145.99   10.10
   1  -3   7  150.28    8.80
   1  -3   7  160.28    9.20
   1  -3   7  163.28   13.20
  -1  -3  -7  151.18   10.30
  -1  -3  -7  150.88   14.80
  -1  -3  -7  165.38    9.00
   1  -3   7  156.48    7.90
  -1  -3  -7  143.29    9.60
  -1  -3  -7  165.18   10.20
  -1  -3  -7  162.28   10.80
   1  -3   7  147.69   12.40
   1   3   7  166.18   11.00
  -1   3  -7  142.29    8.60
   1   3   7  180.88   18.60
  -1   3  -7  160.48    7.90
   1   3   7  159.18   10.00
  -1   3  -7  157.78    8.60
  -1   3  -7  144.19    8.50
  -1   3  -7  173.88   16.80
   1   3   7  149.49    9.60
  -1   3  -7  154.38    9.10
  -1   3  -7  155.58   11.90
   1   3   7  136.69   15.10
   1   3   7  152.98   11.00
  -3  -3  -7    6.40   12.40
  -3  -3  -7   16.10    4.10
   3  -3   7   10.70    7.70
  -3  -3  -7   19.70    4.60
   3  -3   7   16.60    5.20
  -3  -3  -7   15.20    5.30
   3  -3   7   13.00    2.60
  -3  -3  -7   18.00    3.50
   3  -3   7   12.90    3.30
   3  -3   7   13.00    3.20
   3  -3   7   13.80    6.20
  -3  -3  -7   16.50    3.30
  -3  -3  -7   10.10    3.10
   3  -3   7   19.10    8.60
  -3   3  -7   12.00    3.20
   3   3   7   14.40    3.40
   3   3   7   11.20    3.30
   3   3   7    6.60    2.50
  -3   3  -7   12.30    2.50
  -3   3  -7   16.00    3.70
   3   3   7   14.90    5.90
   3   3   7   10.90    2.80
   3   3   7   19.60    4.00
   3   3   7   18.30    4.80
   3   3   7   22.30    4.30
   3   3   7   -2.10    8.50
   5  -3   7   27.40    2.90
  -5  -3  -7   29.30    4.90
   5  -3   7   28.40    9.50
   5  -3   7   16.30    5.30
  -5  -3  -7   16.20    4.20
   5  -3   7   32.90    7.70
  -5  -3  -7   28.90    5.70
   5  -3   7   26.90    4.60
  -5  -3  -7   30.70    6.40
   5  -3   7   35.70    7.00
   5  -3   7   26.20    4.30
   5  -3   7   34.70   13.40
   5  -3   7   18.50   13.20
  -5  -3  -7   22.70    4.30
   5   3   7   26.00    5.50
   5   3   7   14.60   14.60
   5   3   7   29.40    5.70
   5   3   7   24.70    7.60
   5   3   7   30.10   15.20
   5   3   7   25.30    5.60
   5   3   7   18.10    3.70
   5   3   7   27.80    5.10
   5   3   7   31.00    5.00
  -5   3  -7   21.80    4.40
  -5   3  -7   26.90    5.30
  -5   3  -7   33.50    5.30
  -6  -4   7   10.50    3.20
  -6  -4   7   12.40    6.40
   6  -4  -7   -0.20   14.10
   6  -4  -7   10.90    4.50
   6  -4  -7   19.50    6.50
  -6  -4   7   13.60    3.00
  -6  -4   7   16.50    5.10
   6  -4  -7   12.00    3.50
   6  -4  -7   14.20    4.60
   6  -4  -7    0.80    2.50
  -6  -4   7   -4.20   11.80
  -6  -4   7    9.80    3.50
  -6  -4   7    8.20    2.00
   6  -4  -7    7.10    3.40
  -6  -4   7   12.30    2.40
   6   4  -7   12.00    3.00
  -6   4   7   12.00    4.20
   6   4  -7    8.00   12.40
  -6   4   7  -19.30   18.60
   6   4  -7   15.50    5.00
  -6   4   7    9.70    3.50
   6   4  -7   10.50    3.40
   6   4  -7   11.30    5.30
  -6   4   7   10.80    4.30
   6   4  -7    8.90    2.80
  -6   4   7   13.70    4.10
   4  -4  -7  133.29   12.90
   4  -4  -7  136.89   20.60
  -4  -4   7  147.99    8.90
  -4  -4   7  122.29   13.00
  -4  -4   7  122.79   13.80
   4  -4  -7  149.49   12.10
   4  -4  -7  114.09    8.70
   4  -4  -7  104.89   17.00
   4  -4  -7  109.19   10.10
   4   4  -7  132.49   11.50
   4   4  -7  125.69    8.40
  -4   4   7  124.39    9.90
   4   4  -7  115.89    8.30
   4   4  -7  121.89    9.70
   4   4  -7  136.39    7.90
   4   4  -7  111.29   13.30
  -4   4   7  128.79   11.50
  -4   4   7   92.49   14.50
  -4   4   7  147.19   22.80
  -4   4   7  111.79   11.70
   4   4  -7  114.49    8.50
  -4   4   7  133.49   10.00
  -4   4   7   89.09   16.00
  -2  -4   7   31.50    6.80
  -2  -4   7   33.90    2.70
   2  -4  -7   46.40    5.60
   2  -4  -7   35.00    5.70
  -2  -4   7   33.90    3.00
   2  -4  -7   31.40    5.10
   2  -4  -7   51.79   11.40
   2  -4  -7   40.50    6.70
  -2  -4   7   34.90    6.70
   2  -4  -7   32.40   11.00
   2  -4  -7   21.20    4.20
   2  -4  -7   25.40    5.10
  -2   4   7   30.80    6.40
  -2   4   7   42.00    5.90
   2   4  -7   34.80    3.40
   2   4  -7   31.60    3.50
   2   4  -7   38.60    3.20
  -2   4   7   30.20    9.00
   2   4  -7   41.60    6.10
  -2   4   7    7.90    9.70
   2   4  -7   33.50    3.50
  -2   4   7   20.10    3.90
  -2   4   7   30.50    5.30
   2   4  -7   39.60    5.30
   2   4  -7   30.20    3.20
   2   4  -7   36.30    7.40
   0  -4   7  279.47   17.10
   0  -4  -7  295.07   16.50
   0  -4  -7  286.57   16.20
   0  -4  -7  306.17   15.80
   0  -4  -7  299.77   16.40
   0  -4  -7  263.67   15.80
   0  -4   7  287.67   12.80
   0  -4  -7  301.07   26.00
   0  -4  -7  286.77   21.90
   0  -4   7  284.17   12.70
   0  -4  -7  300.87   15.30
   0  -4   7  266.27   18.90
   0   4   7  301.17   15.70
   0   4  -7  284.97   13.80
   0   4  -7  306.67   13.70
   0   4  -7  279.77   13.80
   0   4  -7  302.97   13.30
   0   4  -7  295.67   13.40
   0   4   7  287.47   17.30
   0   4  -7  297.07   19.70
   0   4   7  286.37   15.30
   0   4   7  289.87   25.60
   0   4   7  298.97   16.60
   0   4   7  278.97   23.70
   0   4  -7  289.87   13.30
  -2  -4  -7  471.05   21.50
  -2  -4  -7  455.05   29.30
   2  -4   7  422.36   17.30
   2  -4   7  453.15   26.80
   2  -4   7  421.26   19.60
  -2  -4  -7  450.95   22.50
   2  -4   7  428.36   18.90
   2  -4   7  451.35   24.10
  -2  -4  -7  414.26   23.90
  -2  -4  -7  384.06   21.00
   2  -4   7  427.06   18.00
  -2  -4  -7  398.46   21.60
   2  -4   7  440.86   25.20
  -2  -4  -7  411.16   33.60
  -2  -4  -7  447.56   20.30
   2   4   7  396.26   20.30
   2   4   7  447.76   23.10
  -2   4  -7  464.75   20.20
   2   4   7  417.06   20.90
   2   4   7  408.06   21.50
  -2   4  -7  424.86   19.20
  -2   4  -7  476.25   20.60
   2   4   7  444.76   21.60
   2   4   7  416.86   32.50
   2   4   7  422.86   30.10
  -2   4  -7  433.66   18.90
   2   4   7  479.45   21.70
   2   4   7  419.26   22.50
  -4  -4  -7   14.90    3.20
   4  -4   7   22.90    7.60
  -4  -4  -7   18.90    6.90
   4  -4   7   13.50   10.60
  -4  -4  -7   13.20    3.60
   4  -4   7   19.20    3.30
   4  -4   7   13.30    5.00
   4  -4   7   19.20    4.30
   4  -4   7   15.20    5.00
   4  -4   7   13.60   10.60
   4  -4   7   10.00    2.70
   4  -4   7   18.00    2.70
  -4  -4  -7    2.90   16.50
  -4  -4  -7   14.80    3.80
   4  -4   7   18.90    2.90
  -4  -4  -7   24.90    5.70
   4   4   7   30.80   14.30
   4   4   7   25.50    5.10
   4   4   7   20.90    4.10
  -4   4  -7   24.90    4.00
  -4   4  -7   21.00    4.30
   4   4   7   24.20    4.90
   4   4   7   15.70    4.10
   4   4   7   17.20    4.70
  -4   4  -7   21.50    4.50
   6  -4   7   83.89   19.90
   6  -4   7   66.59    5.80
  -6  -4  -7   46.00    7.80
   6  -4   7   58.69    9.20
   6  -4   7   51.59   13.60
   6  -4   7   46.40   21.90
  -6  -4  -7   61.09    8.30
   6  -4   7   67.09    6.30
   6  -4   7   66.19    6.90
   6  -4   7   86.59   18.00
   6  -4   7   81.59    6.30
   6   4   7   46.10   12.20
   6   4   7   80.49   10.30
  -6   4  -7   60.89    4.80
   6   4   7   67.69   10.00
   6   4   7   78.59   23.40
   6   4   7   68.09    7.20
  -6   4  -7   76.39    7.00
   6   4   7   40.90    7.10
   6   4   7   66.19   13.50
  -6   4  -7   75.99    8.30
   6   4   7   51.39   22.20
  -5  -5   7   91.99    9.90
  -5  -5   7   74.39   12.50
   5  -5  -7   49.30    7.50
  -5  -5   7   78.69    5.50
  -5  -5   7   66.89   12.30
   5  -5  -7   75.29    7.10
   5  -5  -7   39.40    9.70
  -5  -5   7   74.69    4.80
   5  -5  -7   63.69    9.40
   5  -5  -7   84.89    8.80
   5  -5  -7   64.59   17.50
  -5   5   7   70.39    9.80
   5   5  -7   72.89   12.30
   5   5  -7   74.69    8.60
  -5   5   7   87.39   13.50
  -5   5   7   46.70   12.20
  -5   5   7   56.19   11.00
   5   5  -7   71.99    6.30
   5   5  -7   74.49    5.80
  -5   5   7   65.49   21.20
   5   5  -7   75.09    8.30
  -5   5   7   84.09    8.30
   5   5  -7   79.99    6.50
   3  -5  -7    6.90    2.70
  -3  -5   7   12.90    4.30
   3  -5  -7   10.20    3.50
  -3  -5   7   12.30    4.80
   3  -5  -7   12.30   11.20
   3  -5  -7    8.80    4.10
  -3  -5   7    8.80    3.30
   3  -5  -7    6.60    2.70
   3  -5  -7   10.60    3.10
  -3   5   7   -6.40   11.60
  -3   5   7    7.20    3.00
  -3   5   7   15.40    3.90
   3   5  -7   14.80    2.50
   3   5  -7   17.00    3.80
  -3   5   7   13.70    3.60
   3   5  -7   11.60    3.00
   3   5  -7   11.50    2.60
   3   5  -7   10.90    3.10
   3   5  -7   13.50    6.00
   3   5  -7   14.10    2.60
  -1  -5   7  185.68    9.60
   1  -5  -7  179.78   17.30
   1  -5  -7  184.88   12.30
   1  -5  -7  175.78   12.40
   1  -5  -7  182.18   12.40
  -1  -5   7  173.88   14.80
   1  -5  -7  138.39   19.80
   1  -5  -7  177.68   10.90
   1  -5  -7  159.88   11.90
   1   5  -7  184.48    8.50
  -1   5   7  133.09   19.90
   1   5  -7  169.88    8.40
   1   5  -7  154.08   10.60
   1   5  -7  161.48   10.20
   1   5  -7  171.88    8.80
   1   5  -7  157.28   13.10
  -1   5   7  181.18   11.40
   1   5  -7  152.58    8.60
  -1   5   7  188.58   12.30
  -1   5   7  161.98   12.70
  -1   5   7  139.39   20.30
  -1   5   7  176.78   11.30
   1   5  -7  190.48    8.50
  -1  -5  -7   23.50    4.50
   1  -5   7   29.10    7.60
  -1  -5  -7   17.00    4.10
  -1  -5  -7   21.10    4.10
   1  -5   7   27.60    5.20
  -1  -5  -7   26.20    5.40
  -1  -5  -7   20.90    4.00
   1  -5   7   22.70    5.00
  -1  -5  -7   22.70   12.20
  -1  -5  -7   21.60    7.20
   1   5   7   27.50   12.00
   1   5   7   18.60    4.20
   1   5   7   19.40    4.80
   1   5   7   26.20    4.80
  -1   5  -7   22.60    3.40
  -1   5  -7   23.70    2.50
  -1   5  -7   30.70    4.00
   1   5   7   21.70    4.50
  -1   5  -7   22.40    2.60
  -3  -5  -7    5.20    4.60
   3  -5   7   14.10    6.60
   3  -5   7   20.70    5.20
  -3  -5  -7   19.40    4.50
  -3  -5  -7   23.50   16.40
   3  -5   7    7.90    8.60
   3  -5   7   14.00    5.50
   3  -5   7   16.00    2.80
  -3  -5  -7   26.20    4.90
  -3  -5  -7   14.80    4.00
  -3  -5  -7   16.60    4.10
   3  -5   7   18.30    3.10
  -3  -5  -7   19.90    4.10
   3   5   7   20.50    4.20
   3   5   7   21.70    4.70
   3   5   7   21.10    5.50
   3   5   7   10.40   13.60
   3   5   7   20.30    5.50
   3   5   7   13.00    3.40
  -3   5  -7   19.00    3.20
  -3   5  -7   16.80    3.20
   3   5   7   15.30    3.70
  -3   5  -7   19.00    3.80
   5  -5   7   16.10    2.90
  -5  -5  -7   17.70    5.40
   5  -5   7    8.30   13.10
   5  -5   7   13.10    3.70
   5  -5   7   14.40    6.00
   5  -5   7    9.60    2.80
  -5  -5  -7   15.70    3.70
  -5  -5  -7    5.30    2.60
   5  -5   7   27.50   14.50
   5  -5   7   17.20    5.20
  -5  -5  -7   10.40    3.40
  -5  -5  -7    7.60    3.10
   5  -5   7   17.90    7.70
   5  -5   7   14.10    3.10
   5  -5   7   13.40    2.90
   5   5   7   22.00    5.10
   5   5   7   12.20    3.60
   5   5   7   19.20    5.80
  -5   5  -7   19.10    4.80
  -5   5  -7   15.80    3.40
   5   5   7   17.60   10.10
   5   5   7    8.40    2.80
   5   5   7    7.90    4.90
  -5   5  -7   16.00    4.20
   5   5   7   40.70   19.50
   5   5   7   16.50    5.00
  -5   5  -7   13.70    2.10
   4  -6  -7   24.50    5.40
   4  -6  -7   34.80   23.20
   4  -6  -7   25.10    6.00
   4  -6  -7   16.80    5.10
   4  -6  -7   21.30    8.20
   4  -6  -7   19.00    7.60
   4  -6  -7    6.80    3.50
  -4  -6   7   13.90    4.60
   4  -6  -7   30.30    7.40
   4   6  -7   24.00    5.40
  -4   6   7   13.20    5.60
   4   6  -7   26.10    3.40
  -4   6   7   14.50    4.40
  -4   6   7   31.10   18.10
   4   6  -7   19.40    7.10
   4   6  -7   18.00    2.80
  -4   6   7   18.50    8.10
  -4   6   7   16.70    4.50
  -4   6   7   32.20    6.40
   2  -6  -7    6.50    2.40
  -2  -6   7    4.00    3.40
   2  -6  -7   -9.10   12.70
   2  -6  -7    6.20    4.70
   2  -6  -7    5.40    2.60
   2  -6  -7    3.10    2.10
   2  -6  -7   10.60    3.80
   2  -6  -7    3.30    2.20
   2  -6  -7    9.90    3.40
   2   6  -7    8.00    2.70
   2   6  -7    5.40    1.50
  -2   6   7    4.10    2.10
  -2   6   7    7.00    5.90
  -2   6   7    4.80    2.50
   2   6  -7    7.00    3.30
  -2   6   7   -1.80   13.40
  -2   6   7    3.30    3.00
   0  -6  -7  183.28   13.40
   0  -6  -7  174.88   17.80
   0  -6  -7  204.98   13.50
   0  -6  -7  206.98   14.00
   0  -6   7  230.88   18.30
   0  -6  -7  247.28   28.40
   0  -6  -7  197.38   12.20
   0  -6  -7  224.18   14.40
   0  -6  -7  178.08   13.10
   0   6   7  198.48   21.30
   0   6  -7  183.88    9.30
   0   6   7  179.98   14.60
   0   6   7  202.98   13.70
   0   6   7  205.88   12.90
   0   6  -7  201.98   11.80
   0   6   7  204.88   25.80
   0   6  -7  215.28    9.60
   0   6   7  228.48   14.40
   2  -6   7  138.09    9.30
  -2  -6  -7  141.09   10.80
  -2  -6  -7  128.89   10.50
  -2  -6  -7  157.58   25.20
   2  -6   7  147.59    8.90
  -2  -6  -7  121.19   10.40
  -2  -6  -7  127.19    9.90
  -2  -6  -7  147.49   16.10
  -2  -6  -7  124.29   10.40
  -2  -6  -7  146.29   10.80
   2  -6   7  148.79   14.90
   2  -6   7  132.69    8.50
   2   6   7  133.29   20.50
  -2   6  -7  134.59    7.40
   2   6   7  134.19   11.80
  -2   6  -7  142.29    7.60
  -2   6  -7  141.59    8.10
   2   6   7  133.59   10.10
   2   6   7  158.58   11.90
   2   6   7  117.59   21.50
   2   6   7  127.59    9.80
  -2   6  -7  126.89    7.90
  -4  -6  -7    5.60    2.80
  -4  -6  -7  -19.80   19.10
   4  -6   7    2.10    2.80
  -4  -6  -7    7.10    3.10
  -4  -6  -7    2.30    1.80
  -4  -6  -7    2.60    2.00
   4  -6   7    5.30    2.10
   4  -6   7    3.70    9.50
  -4  -6  -7    8.20    3.30
   4  -6   7    3.60    2.40
   4  -6   7    2.70    3.50
   4  -6   7    3.60    1.70
  -4   6  -7    2.80    1.60
   4   6   7    4.30    1.60
   4   6   7    3.20    2.00
   4   6   7    0.40    1.90
   4   6   7    8.30    3.60
  -4   6  -7    2.30    1.90
   4   6   7   -0.40    1.30
   4   6   7    6.20   17.50
   4   6   7    3.90    1.90
  -4   6  -7    4.70    2.10
   4   6   7    7.20    3.20
   3  -7  -7    3.60    4.30
   3  -7  -7    4.60    4.20
   3  -7  -7    2.70    2.10
   3  -7  -7    0.00    2.20
   3  -7  -7    7.20    3.50
  -3  -7   7    4.20    3.70
   3  -7  -7   -0.30    1.00
   3  -7  -7   -4.70   17.30
   3  -7  -7    2.50    2.40
  -3   7   7    2.50    2.40
  -3   7   7    1.80    1.80
   3   7  -7    3.20    2.10
  -3   7   7    1.80   20.00
  -3   7   7    1.00    1.70
  -3   7   7    1.90    2.20
   1  -7  -7   77.09    8.40
  -1  -7   7   84.19   13.60
   1  -7  -7   71.39    9.80
   1  -7  -7   95.99    7.80
   1  -7  -7  107.29   11.30
   1  -7  -7  106.99   20.60
   1  -7  -7   84.79    8.30
   1  -7  -7   60.29   11.10
  -1   7   7   83.69    9.50
  -1   7   7   96.59    8.90
  -1   7   7   77.19    7.80
  -1   7   7  101.89    8.50
  -1   7   7   97.79   20.40
  -1   7   7   94.89   18.60
  -1  -7  -7    5.60    4.60
  -1  -7  -7    5.50    2.50
  -1  -7  -7    7.60    3.40
  -1  -7  -7    2.80    2.60
  -1  -7  -7   10.90    3.50
  -1  -7  -7   19.70   18.80
   1  -7   7    3.10    3.50
  -1  -7  -7    8.20    3.60
   1   7   7    5.70    3.30
  -1   7  -7    6.10    1.80
  -1   7  -7    5.90    2.30
   1   7   7    8.30    2.90
   1   7   7   23.00   16.40
   1   7   7    5.00    2.70
   1   7   7    2.20    1.90
   1   7   7    3.10    4.20
  -1   7  -7   10.00    2.50
  -6   0   8   64.29   10.20
  -6   0   8   51.59   14.20
   6   0  -8   42.00    6.50
   6   0  -8   67.89    7.00
  -6   0   8   62.89    6.70
  -6   0   8   61.49    6.40
  -6   0   8   64.19    8.90
  -6   0   8   64.39    6.70
   6   0  -8   38.40    6.80
   6   0  -8   54.59   11.30
  -6   0   8   55.09   15.80
   6   0  -8   46.20    7.50
   6   0  -8   50.09   14.20
  -4   0   8    6.00    2.30
   4   0  -8    6.40    2.80
  -4   0   8    2.60    1.60
   4   0  -8    5.90    2.40
  -4   0   8    6.30    9.70
  -4   0   8    4.10    1.90
  -4   0   8    3.20    1.80
   4   0  -8    2.50    2.80
   4   0  -8    6.00    2.20
   4   0  -8    3.50    2.70
   4   0  -8    9.10    7.50
  -4   0   8    6.50    4.10
  -4   0   8    3.20    2.00
   2   0  -8  205.48   12.60
   2   0  -8  166.68   15.60
   2   0  -8  194.88   18.30
  -2   0   8  200.78   11.80
   2   0  -8  185.38   12.20
  -2   0   8  219.48   11.50
  -2   0   8  221.58   16.70
  -2   0   8  221.68   15.00
  -2   0   8  251.07   20.60
   2   0  -8  205.58   11.30
  -2   0   8  220.68   12.50
  -2   0   8  184.18   11.20
   2   0  -8  227.28   13.10
  -2   0   8  203.48   18.90
   0   0   8  105.19   15.00
   0   0   8  129.39    8.20
   0   0   8  125.99    7.10
   0   0   8  147.19   11.70
   0   0   8  138.79   19.00
   0   0   8  129.89    8.30
   0   0  -8  141.99   13.40
   0   0  -8  127.89    8.40
   0   0  -8  125.69    8.80
   0   0   8  123.59    8.90
   0   0  -8  132.59    9.10
   0   0   8  134.19    9.70
   0   0  -8  133.59    9.30
   2   0   8   91.39    5.10
  -2   0  -8   98.19    6.00
  -2   0  -8   99.19    7.50
   2   0   8   74.99   11.60
   2   0   8   97.69    7.30
   2   0   8   99.89    7.00
   2   0   8   96.59   15.30
  -2   0  -8   74.79   15.10
  -2   0  -8   96.89   13.50
  -2   0  -8   92.39    7.90
  -2   0  -8   96.89    7.70
   2   0   8   92.29    8.00
  -4   0  -8   70.79    7.10
   4   0   8   82.19   17.20
   4   0   8   70.49   12.00
   4   0   8   90.09    9.20
   4   0   8   75.79    6.00
   4   0   8   80.19    7.20
  -4   0  -8   88.09    8.30
  -4   0  -8   86.09    7.90
   4   0   8   70.49   15.40
   4   0   8   75.59   15.30
  -4   0  -8   84.99    7.20
   4   0   8   80.39    6.70
   4   0   8   93.29    8.80
   6   0   8   23.50    5.90
   6   0   8   41.40    6.90
   6   0   8   53.69   16.40
   6   0   8   35.80   19.60
  -6   0  -8   21.50    5.00
   6   0   8   24.50    4.70
   6   0   8  -12.40   16.80
   6   0   8   27.60    9.20
   6   0   8   28.30    5.80
   6   0   8   39.40    9.00
  -6   0  -8   28.60    5.20
  -7  -1   8    6.60    3.90
  -7  -1   8   10.40    3.50
   7  -1  -8   12.90    4.60
   7  -1  -8    4.60    3.60
  -7  -1   8    3.10   16.60
  -7  -1   8   15.80    4.30
  -7  -1   8    4.80    5.00
   7  -1  -8   15.50    5.10
  -7  -1   8    4.10    2.50
   7  -1  -8    9.30   17.50
   7  -1  -8   12.10    3.70
  -7  -1   8   10.60    4.30
  -7  -1   8    9.20    3.80
  -7   1   8   18.30    7.10
  -7   1   8    6.90    3.60
   7   1  -8    8.50    4.30
  -7   1   8    3.90    3.50
   7   1  -8    6.70   16.20
  -7   1   8    5.70    3.80
   7   1  -8    9.40    3.80
   7   1  -8   12.90    4.40
  -7   1   8   11.30    3.70
  -7   1   8   -0.40    2.10
   7   1  -8    8.50    2.80
   7   1  -8    0.50    2.90
  -5  -1   8   96.39    9.90
  -5  -1   8   98.79   17.20
  -5  -1   8   80.09    8.50
  -5  -1   8   88.59    7.50
   5  -1  -8   94.69    7.60
   5  -1  -8   79.19    8.40
   5  -1  -8  107.29   17.70
  -5  -1   8   93.39    7.30
  -5  -1   8   61.89   13.80
  -5  -1   8   93.09    7.50
   5  -1  -8   96.59    9.30
  -5  -1   8   92.19    8.20
   5  -1  -8   79.09   15.30
  -5   1   8   98.89    8.20
  -5   1   8   88.99    8.00
   5   1  -8   94.99    7.40
   5   1  -8   76.19    8.00
  -5   1   8   86.79    9.30
   5   1  -8   87.69   16.00
   5   1  -8   93.09   15.40
  -5   1   8   72.29   18.20
   5   1  -8   89.49    9.40
   5   1  -8   90.59    8.40
  -5   1   8   79.09   16.80
   3  -1  -8   89.59    8.20
   3  -1  -8  108.89    9.10
   3  -1  -8  108.49    7.70
   3  -1  -8   84.59   14.30
  -3  -1   8  113.39    7.20
  -3  -1   8  108.39    7.80
  -3  -1   8   94.49    7.10
   3  -1  -8   88.29   14.00
   3  -1  -8  109.19    8.90
  -3  -1   8  111.39   10.20
  -3  -1   8   95.79   14.90
   3   1  -8  102.39    7.20
   3   1  -8   98.59    8.20
  -3   1   8   63.09   12.20
  -3   1   8  120.19   16.70
  -3   1   8  106.59    8.00
   3   1  -8   90.99   13.30
   3   1  -8  101.59    8.10
  -3   1   8  120.19    8.70
   3   1  -8  114.29    8.60
  -3   1   8  108.29    7.90
   3   1  -8   88.29   12.90
  -3   1   8  105.89    8.80
  -1  -1   8   41.80    7.50
   1  -1  -8   75.99   12.70
  -1  -1   8   54.69    3.40
  -1  -1   8   59.09   11.10
   1  -1  -8   60.59    4.50
   1  -1  -8   60.09    6.10
  -1  -1   8   50.69    4.50
   1  -1  -8   67.19    6.20
  -1  -1   8   49.20    5.30
   1  -1  -8   58.19    5.20
  -1  -1   8   36.20    9.60
   1  -1  -8   50.99    5.50
   1  -1  -8   63.99   12.70
  -1  -1   8   56.59    5.20
   1   1  -8   64.09   11.60
   1   1  -8   52.29    3.20
   1   1  -8   44.60    8.50
   1   1  -8   44.00    4.90
   1   1  -8   52.39    5.20
  -1   1   8   51.49    5.30
   1   1  -8   63.19    5.60
  -1   1   8   53.99   11.90
  -1   1   8   47.90    5.20
   1   1  -8   54.69    4.80
  -1   1   8   44.90    8.00
  -1   1   8   53.49    5.00
  -1   1   8   47.30    4.80
  -1   1   8   48.10   11.40
   1  -1   8  432.26   21.40
  -1  -1  -8  413.96   29.60
   1  -1   8  452.75   19.90
  -1  -1  -8  446.16   21.70
  -1  -1  -8  438.36   21.80
   1  -1   8  441.36   24.70
  -1  -1  -8  459.95   21.40
  -1  -1  -8  409.06   20.50
   1  -1   8  457.95   21.30
  -1  -1  -8  424.76   27.30
   1  -1   8  467.55   28.10
  -1   1  -8  456.15   20.40
   1   1   8  423.96   20.20
   1   1   8  383.26   28.00
  -1   1  -8  461.65   29.20
   1   1   8  413.06   29.00
  -1   1  -8  428.26   20.20
  -1   1  -8  422.06   20.60
   1   1   8  452.85   20.60
   1   1   8  468.25   24.00
   1   1   8  470.85   22.20
  -1   1  -8  458.95   21.40
  -1   1  -8  434.16   26.30
   1   1   8  445.16   18.50
   3  -1   8   74.29    5.90
   3  -1   8   59.19   13.20
  -3  -1  -8   75.69    7.00
  -3  -1  -8   71.59    6.90
   3  -1   8   77.49    7.50
   3  -1   8   65.09   12.00
  -3  -1  -8   57.09   10.90
   3  -1   8   58.19    9.40
  -3  -1  -8   74.69    5.10
  -3  -1  -8   83.89    7.70
   3  -1   8   68.99    6.10
  -3  -1  -8   65.19   18.00
  -3  -1  -8   69.09    6.90
  -3   1  -8   74.19    6.30
   3   1   8   80.99    6.90
  -3   1  -8   73.99   17.30
   3   1   8   58.79   11.40
  -3   1  -8   84.09    7.20
   3   1   8   68.49    7.70
   3   1   8   94.59    8.40
   3   1   8   79.99   15.20
   3   1   8   69.39    6.10
  -3   1  -8   77.09    7.40
   3   1   8   66.19    5.40
  -3   1  -8   65.39    6.30
   5  -1   8   10.10    2.80
  -5  -1  -8    8.60    3.00
   5  -1   8    3.30    3.00
   5  -1   8   33.10   14.00
   5  -1   8   13.10    2.80
   5  -1   8    8.00    3.40
   5  -1   8   13.40    7.70
  -5  -1  -8    9.10    3.40
   5  -1   8   11.10    3.00
  -5  -1  -8    7.20    3.50
   5  -1   8   11.30    3.50
   5  -1   8   12.50    4.50
   5  -1   8    0.80   14.00
  -5  -1  -8   10.00    3.80
   5   1   8   10.80    3.90
   5   1   8   10.00    2.80
   5   1   8    3.80   14.30
   5   1   8   16.00    4.00
   5   1   8   12.60    3.30
  -5   1  -8   11.90    3.20
   5   1   8    8.90    5.10
   5   1   8   10.50    3.70
   5   1   8    6.70    2.90
   5   1   8   15.40    4.00
  -5   1  -8   15.80    5.10
  -5   1  -8   10.40    3.20
   5   1   8    1.10   13.90
   5   1   8    3.80    3.30
  -6  -2   8  104.49    8.40
   6  -2  -8  114.39   10.70
   6  -2  -8   99.39   10.20
  -6  -2   8  125.39   11.60
   6  -2  -8   70.09   17.60
  -6  -2   8  103.39   19.40
  -6  -2   8  114.59    8.80
   6  -2  -8  105.89    8.80
   6  -2  -8  112.69   11.10
  -6  -2   8   81.39   15.90
  -6  -2   8   99.99    9.80
   6  -2  -8  109.29   20.10
  -6   2   8   98.59   21.70
   6   2  -8  122.09    8.80
  -6   2   8  111.09   11.40
   6   2  -8  120.19   11.40
  -6   2   8   96.89    9.20
   6   2  -8   98.79   17.90
   6   2  -8   82.89   14.20
  -6   2   8  100.39   11.00
   6   2  -8   97.49    9.50
  -6   2   8  120.79   23.40
   6   2  -8  105.39    9.50
  -6   2   8  114.39    9.70
   6   2  -8  119.59   10.30
  -4  -2   8    7.80    2.50
  -4  -2   8    5.50    2.90
  -4  -2   8    6.50    1.90
   4  -2  -8    8.20    3.10
  -4  -2   8    8.40    4.90
   4  -2  -8    6.40   10.80
   4  -2  -8   12.60    6.20
   4  -2  -8    4.50    2.70
   4  -2  -8   10.40    3.00
  -4  -2   8   -8.00    8.30
  -4  -2   8    4.20    1.90
   4  -2  -8    4.00    1.90
  -4  -2   8   13.60    4.70
  -4   2   8    5.60    2.20
  -4   2   8    8.80   11.60
  -4   2   8    5.00    2.50
  -4   2   8   12.20    4.30
  -4   2   8    8.70    6.50
   4   2  -8    8.10    3.10
   4   2  -8    2.70    2.80
   4   2  -8   10.80    7.60
   4   2  -8    7.00    2.10
  -4   2   8    4.60    2.00
   4   2  -8    5.50    2.30
   4   2  -8    7.10    2.60
  -4   2   8    4.80    3.60
   2  -2  -8  145.39    9.30
  -2  -2   8  142.59    9.70
  -2  -2   8  132.99    7.70
  -2  -2   8  138.19   15.90
  -2  -2   8  149.29    8.80
  -2  -2   8  140.39   12.20
   2  -2  -8  139.99    9.40
   2  -2  -8  118.79    9.80
  -2  -2   8  133.39   13.90
   2  -2  -8  133.39   17.60
  -2  -2   8  146.29    7.10
   2  -2  -8  135.59   14.50
   2  -2  -8  136.69   10.30
   2  -2  -8  146.49   10.50
   2   2  -8  145.09    8.40
  -2   2   8  130.19    9.30
  -2   2   8  149.69   11.50
  -2   2   8  148.89   17.10
  -2   2   8  134.29   10.60
   2   2  -8  122.29   11.90
  -2   2   8  133.19    9.80
   2   2  -8  124.29   14.30
   2   2  -8  140.79    9.20
   2   2  -8  137.29    7.70
   2   2  -8  141.69    9.40
  -2   2   8  133.79   10.80
  -2   2   8  129.49   17.60
   2   2  -8  138.19    9.20
   0  -2  -8   74.29    7.00
   0  -2  -8   87.19    6.70
   0  -2  -8   91.99   15.40
   0  -2  -8   75.69    5.10
   0  -2   8   71.19    6.30
   0  -2  -8   69.49    6.90
   0  -2   8   77.99   12.00
   0  -2   8   56.79   10.30
   0  -2   8   78.19    8.90
   0  -2  -8   75.79   13.00
   0  -2   8   75.79    6.10
   0  -2  -8   65.79    6.50
   0  -2   8   72.39    5.20
   0   2   8   66.79    7.10
   0   2   8   81.79   14.50
   0   2  -8   80.49   13.00
   0   2  -8   67.39   10.10
   0   2  -8   76.39    6.20
   0   2  -8   74.49    5.60
   0   2  -8   73.29    5.90
   0   2   8   78.59   14.00
   0   2  -8   63.99    5.70
   0   2   8   74.49    7.20
   0   2   8   79.49    8.00
   0   2   8   73.99    6.90
  -2  -2  -8   18.90    3.40
   2  -2   8   22.40    4.30
   2  -2   8   22.90    3.80
   2  -2   8   21.90    6.20
  -2  -2  -8   20.00    4.00
  -2  -2  -8   14.80    3.70
  -2  -2  -8   12.10   10.60
  -2  -2  -8   27.30    4.90
   2  -2   8   21.20    5.80
  -2  -2  -8   18.50    4.20
  -2  -2  -8   22.90    6.90
   2  -2   8   23.00    8.50
  -2   2  -8   24.80   10.60
   2   2   8   17.60    6.50
  -2   2  -8   23.00    4.20
   2   2   8   15.10    3.90
  -2   2  -8   14.30    3.30
   2   2   8   22.20    5.00
   2   2   8   19.40    3.90
   2   2   8   33.60   10.80
  -2   2  -8   27.00    4.40
   2   2   8   19.00    3.80
  -2   2  -8   17.70    3.20
   2   2   8   24.90    3.80
   2   2   8   15.50    4.40
  -2   2  -8   24.70    5.90
  -4  -2  -8  163.78   12.60
   4  -2   8  187.48   21.00
  -4  -2  -8  144.39   10.80
  -4  -2  -8  167.18    9.10
   4  -2   8  159.28    9.80
  -4  -2  -8  175.18   12.30
   4  -2   8  166.08   10.60
   4  -2   8  183.98   15.20
  -4  -2  -8  138.29   12.50
   4  -2   8  191.08   13.10
   4  -2   8  158.58   11.40
   4  -2   8  127.99   18.90
   4   2   8  155.78    9.10
   4   2   8  149.39   11.90
   4   2   8  185.88   11.90
  -4   2  -8  168.98   16.80
  -4   2  -8  175.08   10.80
   4   2   8  155.68   10.70
   4   2   8  164.38   12.00
   4   2   8  175.98   11.00
  -4   2  -8  178.08   11.50
   4   2   8  165.38   23.20
   4   2   8  172.48   13.20
   4   2   8  159.58   23.80
   6  -2   8   14.40    5.50
   6  -2   8    3.20   18.70
   6  -2   8   11.70    4.10
   6  -2   8   14.70    8.50
   6  -2   8   14.70    1.70
   6  -2   8    7.30    2.60
   6  -2   8   14.50    4.20
   6  -2   8    5.20   17.60
  -6  -2  -8    8.50    2.80
   6  -2   8   11.30    6.00
   6  -2   8   15.10    4.40
  -6  -2  -8    7.80    3.20
  -6   2  -8   13.50    3.70
   6   2   8   10.90    4.20
   6   2   8   13.70    3.80
  -6   2  -8   14.70    4.40
   6   2   8    9.70   18.00
   6   2   8   15.60    4.20
   6   2   8   11.30    8.70
   6   2   8   26.20    5.80
   6   2   8   21.60    5.10
  -6   2  -8   10.20    3.60
   6   2   8    7.40    5.60
   6   2   8    9.80   17.20
   6   2   8    5.80    2.90
   5  -3  -8  159.28   12.70
   5  -3  -8  162.88   13.40
  -5  -3   8  117.49   17.50
  -5  -3   8  137.99    8.80
   5  -3  -8  153.08   10.60
   5  -3  -8  129.59   11.80
  -5  -3   8  155.58   13.50
   5  -3  -8  146.59   21.00
  -5  -3   8  164.58    9.90
  -5  -3   8  154.68   29.60
  -5  -3   8  145.69   10.10
   5  -3  -8  138.39   12.40
  -5  -3   8  146.39    8.60
   5   3  -8  142.89   14.60
  -5   3   8  139.29   13.10
   5   3  -8  156.78   11.00
   5   3  -8  169.78   12.50
  -5   3   8  137.29   23.30
   5   3  -8  166.18   10.10
  -5   3   8  199.28   29.20
  -5   3   8  163.58   11.70
  -5   3   8  151.78   11.50
   5   3  -8  156.48   11.20
   5   3  -8  111.59   16.30
  -5   3   8  126.49   12.80
   5   3  -8  176.18   14.50
   3  -3  -8   41.10    7.00
  -3  -3   8   39.80    8.30
   3  -3  -8   31.70    4.80
   3  -3  -8   47.60    7.70
  -3  -3   8   37.50    3.60
   3  -3  -8   27.20   11.00
  -3  -3   8   48.20    6.70
  -3  -3   8   43.00    4.00
   3  -3  -8   56.59    8.70
  -3  -3   8   30.00    7.80
   3  -3  -8   26.30    7.30
  -3  -3   8   42.20    3.40
   3  -3  -8   39.90    6.90
  -3   3   8   34.50    5.20
  -3   3   8   43.80   11.70
  -3   3   8   38.20   11.90
  -3   3   8   33.30    6.10
   3   3  -8   49.99    4.30
  -3   3   8   39.70   14.60
   3   3  -8   43.80    7.90
   3   3  -8   38.40    4.40
  -3   3   8   44.80    6.80
   3   3  -8   46.30   10.00
   3   3  -8   38.30    4.40
   3   3  -8   31.30    5.10
   3   3  -8   44.70    4.70
  -3   3   8   49.10    5.70
   1  -3  -8   20.30    9.60
  -1  -3   8   39.40    8.40
  -1  -3   8   42.40    4.00
  -1  -3   8   36.10    7.50
  -1  -3   8   41.40    4.30
   1  -3  -8   46.80    4.90
   1  -3  -8   39.90    4.50
   1  -3  -8   48.90    7.20
   1  -3  -8   48.90   10.20
  -1  -3   8   45.30    3.30
   1  -3  -8   54.59    8.20
   1  -3  -8   44.50    6.80
   1   3  -8   51.29    8.00
   1   3  -8   42.90    3.90
  -1   3   8   43.50    8.30
   1   3  -8   43.50    4.30
  -1   3   8   34.00    5.10
   1   3  -8   39.60    4.20
   1   3  -8   41.80    3.50
  -1   3   8   46.40    5.40
  -1   3   8   28.70    8.30
  -1   3   8   39.00   11.40
   1   3  -8   34.90    8.80
   1   3  -8   50.39    4.60
  -1   3   8   48.80    8.10
  -1  -3  -8  168.08   10.90
  -1  -3  -8  154.98   11.30
  -1  -3  -8  177.78    9.60
   1  -3   8  175.08    9.00
  -1  -3  -8  174.28   12.10
   1  -3   8  169.68   10.20
   1  -3   8  175.58   14.60
   1  -3   8  193.38   15.30
  -1  -3  -8  154.08   20.80
  -1  -3  -8  179.38   17.10
   1  -3   8  173.08   10.20
  -1   3  -8  125.99   17.40
   1   3   8  132.79   12.30
   1   3   8  175.88   11.10
  -1   3  -8  172.68   13.70
   1   3   8  178.08   12.20
   1   3   8  166.58   21.60
   1   3   8  184.38   13.00
  -1   3  -8  175.58    8.70
  -1   3  -8  177.68   10.20
   1   3   8  190.68   18.90
  -1   3  -8  177.88   10.50
   1   3   8  178.28   12.50
  -1   3  -8  170.98    9.80
  -3  -3  -8  111.09    9.10
   3  -3   8  115.09    9.20
   3  -3   8  123.69   12.60
   3  -3   8  137.19   28.30
  -3  -3  -8  148.09    8.90
   3  -3   8  105.69    9.50
  -3  -3  -8  137.99   15.20
  -3  -3  -8  128.59    9.80
   3  -3   8  135.79   19.10
   3  -3   8  115.99   12.30
  -3  -3  -8  124.09   10.20
   3  -3   8  110.89    7.60
   3  -3   8  101.19   15.00
  -3  -3  -8  106.39   22.00
  -3   3  -8  107.69    9.30
  -3   3  -8  124.09    9.30
  -3   3  -8  118.89    8.10
   3   3   8  122.69    9.00
   3   3   8  123.89    9.40
   3   3   8  126.29    8.90
   3   3   8  106.89   16.00
  -3   3  -8  116.69    8.40
   3   3   8  136.09   10.30
   3   3   8  109.69   19.50
   3   3   8  112.49    8.20
   3   3   8  100.19    9.50
   3   3   8  115.29   10.20
   5  -3   8   36.50   14.60
   5  -3   8   23.90    4.20
  -5  -3  -8   33.90    3.60
   5  -3   8   21.40    7.10
  -5  -3  -8   28.70    5.70
   5  -3   8   45.20   12.40
   5  -3   8   16.50    4.40
   5  -3   8   19.90   15.90
  -5  -3  -8   29.30    6.30
  -5  -3  -8   24.80    5.60
   5  -3   8   30.10    5.50
   5  -3   8   23.20    4.40
   5   3   8   29.60    5.70
  -5   3  -8   38.20    7.10
   5   3   8   25.70   11.80
   5   3   8   26.70    5.60
  -5   3  -8   31.00    5.00
   5   3   8   37.60   12.50
   5   3   8   32.80   16.60
   5   3   8   42.50    8.30
  -5   3  -8   30.90    5.50
   5   3   8   42.50   18.60
   5   3   8   33.80    5.80
   5   3   8   19.50    4.90
   6  -4  -8   78.79    7.60
  -6  -4   8   63.99    5.00
   6  -4  -8   80.19   10.00
  -6  -4   8   65.49    5.80
  -6  -4   8   78.89   11.90
  -6  -4   8   65.19    6.80
  -6  -4   8   67.79    4.90
   6  -4  -8   60.79   10.50
  -6  -4   8   65.89   11.40
  -6  -4   8   87.89   17.50
   6  -4  -8   37.50   20.90
   6  -4  -8   53.29    9.30
  -6  -4   8   38.10   10.10
   6  -4  -8   66.09   10.10
  -6   4   8   70.99   12.30
   6   4  -8   77.89    6.60
   6   4  -8   82.79    7.80
   6   4  -8   67.29    7.10
   6   4  -8   72.59   10.60
  -6   4   8   89.39    8.90
  -6   4   8   45.70    7.40
   6   4  -8   78.89   13.40
  -6   4   8   70.89   12.70
  -6   4   8   48.10   25.60
   6   4  -8   66.59   15.70
  -6   4   8   66.69   10.00
   4  -4  -8    4.10    4.20
   4  -4  -8    0.90    1.90
   4  -4  -8    2.10    1.80
  -4  -4   8    4.90    1.60
  -4  -4   8    1.90    2.70
  -4  -4   8    4.30    3.70
  -4  -4   8   10.60    8.60
   4  -4  -8    3.00    2.10
   4  -4  -8    9.20   12.10
   4  -4  -8    3.10    1.90
   4  -4  -8    2.50    2.50
   4   4  -8    7.50    2.20
   4   4  -8    6.60    3.40
  -4   4   8    3.20    1.90
  -4   4   8   -5.50   15.40
  -4   4   8    0.90    2.30
  -4   4   8    2.70    3.90
  -4   4   8    1.60    1.40
  -4   4   8    5.60    2.80
   4   4  -8    2.70    1.90
   4   4  -8    5.40    2.20
   4   4  -8    3.30    1.80
   4   4  -8    0.60    7.80
   4   4  -8    5.60    2.40
  -4   4   8    2.30    2.50
   2  -4  -8  121.79   10.20
  -2  -4   8  125.49   11.80
   2  -4  -8   82.39   16.80
   2  -4  -8  117.59   16.90
  -2  -4   8  114.69    7.20
   2  -4  -8  118.69    8.70
   2  -4  -8  104.89   16.70
   2  -4  -8  137.69   10.30
  -2  -4   8  121.69    6.70
  -2  -4   8  118.49   13.20
  -2  -4   8  132.49   12.60
   2  -4  -8  102.99    9.40
   2  -4  -8  113.79   10.00
  -2   4   8  130.39   21.60
  -2   4   8  127.59    9.30
   2   4  -8  112.49    7.60
  -2   4   8  110.89    9.40
   2   4  -8  130.39   10.20
  -2   4   8  109.99   18.90
   2   4  -8  134.79    8.40
  -2   4   8  114.19    9.90
  -2   4   8  106.19   10.50
   2   4  -8  128.09    7.80
   2   4  -8  137.89   14.20
   2   4  -8  127.89    7.30
   0  -4   8   35.30    3.50
   0  -4  -8   39.90    5.90
   0  -4  -8   30.20   13.00
   0  -4   8   40.60    3.60
   0  -4  -8   41.80    4.70
   0  -4  -8   40.90    6.80
   0  -4  -8   39.70    6.50
   0  -4   8   26.40    6.80
   0  -4   8   47.30    8.40
   0  -4   8   45.90    8.10
   0  -4  -8   49.10   11.50
   0  -4  -8   41.40    6.50
   0  -4  -8   45.10    6.80
   0   4  -8   36.40    3.40
   0   4  -8   42.60    4.00
   0   4  -8   41.20    4.00
   0   4   8   32.90    5.10
   0   4  -8   39.80    3.80
   0   4   8   48.50    8.40
   0   4   8   31.60    5.30
   0   4  -8   50.49    7.30
   0   4   8   39.60   10.10
   0   4   8   21.80   11.80
   0   4  -8   23.00    9.00
   0   4   8   36.60    5.80
   0   4  -8   40.40    3.80
   0   4  -8   34.10    3.70
  -2  -4  -8   22.10    3.90
  -2  -4  -8   17.50    6.50
  -2  -4  -8   26.30   13.80
   2  -4   8    8.30    7.40
   2  -4   8   18.40    3.70
  -2  -4  -8   22.10    4.80
   2  -4   8   18.90    5.20
  -2  -4  -8   17.00    4.00
   2  -4   8   21.90    7.00
  -2  -4  -8   24.00    4.80
   2  -4   8   22.00    4.10
  -2  -4  -8   19.00    4.70
  -2  -4  -8   21.20    5.20
   2  -4   8   19.00    7.00
   2  -4   8   20.90    2.70
   2  -4   8   12.00    9.00
   2   4   8   17.00   12.70
  -2   4  -8   18.90    3.60
   2   4   8   17.40    4.60
  -2   4  -8   21.50    3.70
   2   4   8   23.10    4.40
   2   4   8   19.40    3.90
   2   4   8   24.00    5.40
  -2   4  -8   19.10    4.00
   2   4   8   17.20    4.50
   2   4   8   23.90    5.90
   2   4   8   13.00    6.00
   4  -4   8  158.38   20.10
   4  -4   8  137.59    9.30
  -4  -4  -8   91.59   15.10
  -4  -4  -8   93.19   16.90
  -4  -4  -8  195.68   19.10
  -4  -4  -8  138.49    9.30
   4  -4   8  136.59   20.20
  -4  -4  -8  112.19    9.90
  -4  -4  -8  125.19   10.70
   4  -4   8  126.09    7.50
  -4  -4  -8  138.49   27.20
   4  -4   8  118.09    7.90
   4  -4   8  122.99   17.90
   4  -4   8  134.39   10.30
   4  -4   8  129.59   13.40
   4  -4   8  148.09   14.90
  -4   4  -8  136.79    9.60
   4   4   8  131.29    9.70
   4   4   8   97.99   20.30
   4   4   8  136.39   10.60
  -4   4  -8  139.39    9.10
   4   4   8  145.49   12.30
   4   4   8   93.59   22.30
   4   4   8  134.09   10.50
  -4   4  -8  144.09   10.70
   4   4   8  111.19   10.70
   4   4   8  126.39    9.80
  -5  -5   8   52.59    9.60
   5  -5  -8   54.29    7.70
   5  -5  -8   51.89    9.50
   5  -5  -8   47.50   13.20
   5  -5  -8   58.69   10.30
  -5  -5   8   44.40    9.80
   5  -5  -8   42.80    8.60
   5  -5  -8   31.40    5.80
  -5  -5   8   25.50   11.30
   5  -5  -8   27.70   18.00
  -5   5   8   65.39   17.80
   5   5  -8   40.10    7.20
  -5   5   8   41.20    9.80
  -5   5   8   44.60    8.60
   5   5  -8   51.49    4.70
   5   5  -8   44.20   11.60
  -5   5   8   71.59   10.40
   5   5  -8   48.10    5.20
  -5   5   8   54.69    8.40
  -5   5   8   28.10   21.10
   5   5  -8   57.69    9.00
   5   5  -8   49.20    5.20
  -5   5   8   29.00    7.30
  -3  -5   8   66.49   11.50
   3  -5  -8   62.69    9.10
   3  -5  -8   64.09    7.30
   3  -5  -8   81.09   11.50
   3  -5  -8   61.49    9.40
   3  -5  -8   70.79   15.00
   3  -5  -8   52.19    8.50
   3  -5  -8   64.49    6.40
  -3  -5   8   64.09    8.40
   3  -5  -8   76.99   18.10
  -3  -5   8   66.19    9.50
   3   5  -8   59.69    4.60
  -3   5   8   81.69   18.30
   3   5  -8   54.99    9.90
  -3   5   8   70.09    7.50
   3   5  -8   62.39    5.00
   3   5  -8   65.89    5.30
   3   5  -8   51.19    5.20
   3   5  -8   63.19   10.50
  -3   5   8   71.79    7.20
   3   5  -8   60.39    6.40
   3   5  -8   71.59    6.60
  -3   5   8   60.99    8.80
  -3   5   8   85.19   12.40
   1  -5  -8   20.10    5.30
   1  -5  -8   19.40    6.50
   1  -5  -8   25.90    5.80
   1  -5  -8   22.30    4.40
   1  -5  -8   20.80   12.30
  -1  -5   8   23.40    4.60
  -1  -5   8   24.70    7.00
   1  -5  -8   21.50    4.80
   1  -5  -8   19.00    4.50
   1  -5  -8   23.90    6.00
  -1   5   8   20.90    4.60
   1   5  -8   21.20    3.70
  -1   5   8   19.20    4.80
  -1   5   8   15.90   13.90
   1   5  -8   19.70    2.90
   1   5  -8   21.00    3.20
   1   5  -8   18.80    3.10
   1   5  -8   15.50    3.30
  -1   5   8   14.80    3.50
  -1   5   8   15.60    4.10
   1   5  -8   12.60    7.80
  -1  -5  -8  133.49   10.80
  -1  -5  -8  150.78   10.20
  -1  -5  -8  130.19   20.40
   1  -5   8  145.79   12.40
   1  -5   8  130.29   10.70
  -1  -5  -8  104.89   22.60
  -1  -5  -8  155.68   10.50
  -1  -5  -8  130.89   10.70
   1  -5   8  153.98   14.90
  -1  -5  -8  137.69   10.60
   1  -5   8  100.19   11.30
  -1  -5  -8  138.99   11.00
   1  -5   8  137.19   12.80
   1   5   8  138.89   22.10
   1   5   8  129.39   11.60
  -1   5  -8  133.29    7.90
  -1   5  -8  131.89    8.60
  -1   5  -8  129.69    7.70
  -1   5  -8  123.89    7.90
   1   5   8  155.68   10.60
   1   5   8  143.49   11.30
  -1   5  -8  129.19    8.30
   1   5   8  146.19   24.80
   1   5   8  129.79   10.50
  -3  -5  -8   34.60    5.60
   3  -5   8   27.60    9.60
  -3  -5  -8   34.40    6.70
   3  -5   8   22.60    5.90
   3  -5   8   40.60    9.70
   3  -5   8   37.20    9.00
   3  -5   8   31.50   11.40
  -3  -5  -8   30.90    6.50
  -3  -5  -8   26.90    9.00
  -3  -5  -8   40.50    7.60
  -3  -5  -8  -26.10   20.10
  -3  -5  -8   23.00    5.20
  -3   5  -8   26.10    4.30
  -3   5  -8   26.80    4.70
   3   5   8   25.40    6.70
   3   5   8    8.00   16.80
   3   5   8   31.40    5.60
  -3   5  -8   27.20    4.20
   3   5   8   28.90    9.10
   3   5   8   25.90    5.80
   3   5   8   25.50    5.40
   4  -6  -8    0.00    1.40
   4  -6  -8    1.50    3.70
   4  -6  -8    0.40    1.40
   4  -6  -8   -1.20    1.60
   4  -6  -8    1.10    1.70
  -4  -6   8   -1.60    0.70
   4  -6  -8    1.40    2.10
   4  -6  -8    8.40   16.50
   4  -6  -8   -0.30    0.70
  -4   6   8   -0.10    1.50
   4   6  -8    0.00    0.70
   4   6  -8    0.00    0.50
  -4   6   8   -1.00    0.80
  -4   6   8   -0.30    0.80
  -4   6   8    1.30    2.80
   4   6  -8    0.60    0.80
  -4   6   8   10.00   22.20
  -4   6   8   -0.60    1.10
   4   6  -8    4.90    8.10
  -4   6   8   -2.00    1.90
   4   6  -8   -0.10    1.30
   2  -6  -8   83.09   16.40
  -2  -6   8   62.89   12.90
   2  -6  -8   45.10   18.30
   2  -6  -8   66.39   10.30
   2  -6  -8   46.70   11.10
   2  -6  -8   74.09    8.20
   2  -6  -8   63.09    8.50
   2  -6  -8   65.29    7.40
   2   6  -8   59.29    6.50
  -2   6   8   68.69    7.20
   2   6  -8   58.89    5.30
  -2   6   8   78.69    8.00
  -2   6   8   45.70    6.90
  -2   6   8   38.80   10.50
   2   6  -8   61.49    4.80
   2   6  -8   69.69    4.40
  -2   6   8   72.49   11.70
  -2   6   8   70.99   19.40
   0  -6  -8   34.50    6.70
   0  -6  -8   21.00   16.80
   0  -6  -8   25.90    7.00
   0  -6  -8   37.50    6.30
   0  -6   8   23.50    7.30
   0  -6  -8   38.40    6.60
   0  -6  -8   31.40    6.10
   0  -6  -8   49.30   12.50
   0  -6  -8   26.00    5.80
   0   6   8   45.00   12.80
   0   6  -8   36.80    3.40
   0   6   8   30.80    5.70
   0   6  -8   36.60    5.40
   0   6   8   30.60    5.90
   0   6   8   25.30    5.10
   0   6  -8   35.70    3.30
   0   6   8   47.40   19.10
  -2  -6  -8   48.60   20.90
   2  -6   8   30.50    5.50
  -2  -6  -8   30.90    9.70
  -2  -6  -8   21.00    5.10
  -2  -6  -8   21.40    5.30
  -2  -6  -8   34.30    6.10
  -2  -6  -8   35.10    5.90
   2  -6   8   37.80    9.40
  -2  -6  -8   35.50    6.30
  -2  -6  -8   44.50    7.50
   2   6   8   38.10    7.20
   2   6   8   31.40    7.40
  -2   6  -8   33.00    3.80
  -2   6  -8   35.10    3.50
   2   6   8   14.90   18.60
  -2   6  -8   35.00    6.10
   2   6   8   32.10    6.20
  -2   6  -8   34.20    3.40
   2   6   8   37.30    7.50
   2   6   8   28.60    5.50
   2   6   8   40.10   11.50
   2   6   8   36.40    6.40
   1  -7  -8   -0.80    1.00
   1  -7  -8    0.50    1.70
   1  -7  -8    3.00    2.70
   1  -7  -8    2.20    2.70
   1  -7  -8    0.60    5.00
  -1  -7   8    0.50    2.60
   1  -7  -8    2.80    2.60
   1  -7  -8   -0.10    1.50
  -1   7   8   -0.20    2.00
  -1   7   8    1.30    2.10
  -1   7   8    9.30   20.70
  -1   7   8   -0.80    2.30
  -1   7   8    2.30    2.00
  -1   7   8    6.50    4.70
   1   7  -8    1.80    1.20
  -6   0   9   54.59   13.20
  -6   0   9   83.99   12.90
   6   0  -9   90.69    7.90
   6   0  -9  101.29   13.30
  -6   0   9  108.29    9.20
  -6   0   9   64.89   10.10
   6   0  -9   75.89   13.70
  -6   0   9  101.79   23.30
  -6   0   9   95.59    8.30
   6   0  -9   84.39    9.30
   6   0  -9   55.89   20.30
  -6   0   9   84.19    8.20
   6   0  -9   99.09    9.80
   4   0  -9  100.19    9.40
   4   0  -9   80.89   12.70
  -4   0   9   91.19    8.20
   4   0  -9  102.49   17.20
  -4   0   9  111.79    8.70
  -4   0   9  115.29   19.30
   4   0  -9   96.59    9.10
  -4   0   9  102.99    7.80
  -4   0   9   97.99    8.00
  -4   0   9   86.39    9.10
   4   0  -9   88.49    7.40
   4   0  -9   94.59    8.80
  -4   0   9  110.59   11.00
  -4   0   9   47.10   11.10
   2   0  -9    5.90    2.20
   2   0  -9   11.50    2.60
  -2   0   9    5.30    2.80
  -2   0   9    7.10    2.30
  -2   0   9    9.00    2.50
  -2   0   9   -9.10    8.40
   2   0  -9    4.10    1.80
  -2   0   9   11.20    6.30
   2   0  -9    6.10    2.50
  -2   0   9    5.20    1.90
   2   0  -9   -6.80    7.40
   2   0  -9    3.90    1.90
  -2   0   9    6.20    3.10
   2   0  -9   10.00    4.50
  -2   0   9    9.20    2.90
   0   0   9  368.46   27.40
   0   0  -9  377.66   19.20
   0   0   9  327.57   15.10
   0   0   9  373.76   19.00
   0   0  -9  355.46   24.40
   0   0  -9  319.77   26.90
   0   0   9  372.16   17.60
   0   0   9  351.16   17.30
   0   0  -9  368.46   17.90
   0   0   9  357.36   26.80
   0   0   9  348.77   21.80
   0   0  -9  372.36   19.60
   0   0  -9  349.77   18.50
   2   0   9  142.39    6.50
   2   0   9  144.99    9.70
  -2   0  -9  161.48   10.50
   2   0   9  144.49   12.60
  -2   0  -9  106.19   19.00
  -2   0  -9  155.38   11.00
  -2   0  -9  150.08   10.10
   2   0   9  144.09   19.80
   2   0   9  126.39   10.40
  -2   0  -9  143.49    8.20
   2   0   9  137.69   10.80
   2   0   9  136.09    9.10
  -2   0  -9  128.39   19.40
   4   0   9   -0.20    0.60
  -4   0  -9    0.10    1.10
   4   0   9    0.40    1.30
   4   0   9   -0.50    0.70
   4   0   9   -0.50    2.10
   4   0   9   -0.50    0.60
   4   0   9    0.00    1.60
  -4   0  -9    0.70    1.40
  -4   0  -9    2.00    1.90
   4   0   9    0.50    1.40
   4   0   9    1.10    1.90
  -4   0  -9    0.30    1.60
   4   0   9   -9.50   13.00
   6   0   9   41.40    7.90
   6   0   9   73.29   12.40
  -5  -1   9   24.20   15.00
   5  -1  -9   32.90    7.00
   5  -1  -9   19.70    7.00
  -5  -1   9   20.30    4.50
  -5  -1   9   23.20    4.10
   5  -1  -9   27.10   14.20
   5  -1  -9   16.50    5.20
  -5  -1   9   15.50    4.40
  -5  -1   9   32.30    5.30
  -5  -1   9   25.30    5.10
   5  -1  -9   11.20    3.40
  -5  -1   9   17.10    7.30
  -5  -1   9   25.20    7.10
   5   1  -9   28.70    9.10
   5   1  -9   23.00    4.40
   5   1  -9   26.40    6.00
  -5   1   9   22.20    5.00
  -5   1   9   25.60   16.70
  -5   1   9   18.90    4.20
   5   1  -9   19.20    5.00
  -5   1   9   19.30    6.00
  -5   1   9   21.80    9.60
   5   1  -9   20.30   16.90
  -5   1   9   15.30    4.10
   3  -1  -9   13.90    3.80
   3  -1  -9   19.30   10.40
   3  -1  -9   32.60    9.30
   3  -1  -9   20.60    4.10
   3  -1  -9   26.10    5.70
  -3  -1   9   23.70    4.00
  -3  -1   9   24.10    3.80
  -3  -1   9   22.80    5.30
  -3  -1   9   22.60    4.60
   3  -1  -9   20.70    4.60
  -3  -1   9   18.90   10.70
  -3  -1   9   27.40    6.60
   3  -1  -9   26.60    5.80
   3   1  -9   17.10    4.00
  -3   1   9   23.30    4.60
  -3   1   9   20.20    4.20
  -3   1   9   19.80    4.70
   3   1  -9   23.80   10.40
   3   1  -9   26.40    5.40
   3   1  -9   14.00    5.70
   3   1  -9   23.00    4.10
   3   1  -9   24.20    5.20
  -3   1   9   18.30    7.10
  -3   1   9   22.40   10.50
  -3   1   9   31.20    5.90
   1  -1  -9  141.29   10.30
   1  -1  -9  150.48    9.50
   1  -1  -9  154.68   11.00
   1  -1  -9  141.99   14.70
  -1  -1   9  132.19   17.60
  -1  -1   9  143.79    8.60
  -1  -1   9  129.19   12.20
  -1  -1   9  147.19    9.80
  -1  -1   9  135.69    6.10
   1  -1  -9  126.69   17.70
   1  -1  -9  139.19    7.50
   1   1  -9  120.39    9.20
  -1   1   9  129.39   11.60
  -1   1   9  123.59    9.60
  -1   1   9  133.39    9.40
  -1   1   9  123.59    9.00
   1   1  -9  141.39   17.80
  -1   1   9   96.89   15.40
  -1   1   9  142.59   18.80
   1   1  -9  147.09    9.00
  -1   1   9  132.29    9.10
   1   1  -9  138.99    9.80
   1   1  -9  139.59    9.70
   1   1  -9  128.99   13.10
   1  -1   9    1.80    2.80
  -1  -1  -9   -1.20    0.80
  -1  -1  -9    0.20    1.00
   1  -1   9    1.70    1.50
   1  -1   9   10.30    8.10
   1  -1   9   -0.10    0.40
  -1  -1  -9   -0.50   11.10
   1  -1   9   -0.40    0.60
  -1  -1  -9    0.20    0.80
  -1  -1  -9    1.40    1.50
  -1  -1  -9   -0.20    0.80
   1  -1   9   -0.40    0.80
  -1  -1  -9    0.20    1.10
  -1   1  -9    1.00    1.30
   1   1   9   -0.50    0.90
  -1   1  -9    0.30    0.90
   1   1   9   -0.10    0.80
  -1   1  -9   -0.20    0.50
   1   1   9   -1.40    8.90
   1   1   9    0.00    0.50
   1   1   9    1.60    1.60
   1   1   9    0.60    1.90
   1   1   9   -0.30    0.60
  -1   1  -9    0.00    0.90
   1   1   9   -0.20    0.90
  -1   1  -9    0.10    1.70
  -1   1  -9   -9.20    8.90
   3  -1   9   54.99   10.70
  -3  -1  -9   49.40    6.80
   3  -1   9   74.89    6.50
  -3  -1  -9   36.80    7.20
  -3  -1  -9   64.49    4.80
   3  -1   9   57.29    6.40
   3  -1   9   63.99   10.40
  -3  -1  -9   74.79    7.20
   3  -1   9   53.49    5.30
  -3  -1  -9   44.50    9.00
   3  -1   9   55.59   15.40
  -3  -1  -9   51.99   19.30
   3  -1   9   59.69    6.90
  -3   1  -9   56.59   17.90
   3   1   9   61.69    9.60
   3   1   9   48.60    7.90
   3   1   9   53.99   15.40
  -3   1  -9   66.69    8.50
   3   1   9   62.99    5.10
   3   1   9   67.99    7.50
  -3   1  -9   56.29    8.70
   3   1   9   75.19   14.20
  -3   1  -9   62.39   10.10
   5  -1   9   30.80    5.50
   5  -1   9   14.60    8.60
   5  -1   9   27.70    8.80
   5  -1   9   18.30   15.40
   5  -1   9    2.60   16.90
  -5  -1  -9   38.00    7.50
   5  -1   9   46.80    8.90
   5  -1   9   29.50    6.40
  -5  -1  -9   42.90    8.10
  -5  -1  -9   20.10    5.40
   5  -1   9   31.00    6.40
  -5  -1  -9   25.80    4.90
   5  -1   9   26.90    6.70
   5   1   9   27.10    4.90
   5   1   9   24.50    8.80
   5   1   9   28.40    6.40
   5   1   9   36.80    8.40
  -5   1  -9   31.00    6.20
   5   1   9   27.20    6.10
   5   1   9   41.30   19.80
   5   1   9   23.60   11.10
   5   1   9   53.19   21.10
  -5   1  -9   23.30    4.60
   5   1   9   20.30    5.30
  -5   1  -9   41.70    8.50
   5   1   9   28.30    5.70
  -5   1  -9   38.00    7.10
   6  -2  -9   84.29    7.90
  -6  -2   9   71.29    7.60
  -6  -2   9   88.59   13.10
   6  -2  -9   61.29   18.30
   6  -2  -9   70.69   12.40
  -6  -2   9   82.19    7.60
   6  -2  -9   80.89    9.20
  -6  -2   9   58.19   14.20
  -6  -2   9   84.79   11.80
   6  -2  -9   98.89   13.50
   6  -2  -9  112.39   22.00
  -6  -2   9   76.79    6.70
  -6  -2   9   66.59    6.80
  -6  -2   9   78.59   19.10
   6   2  -9   89.19   17.00
  -6   2   9   64.59   11.50
   6   2  -9   74.39    8.20
  -6   2   9   65.19   21.80
  -6   2   9   80.89    8.40
   6   2  -9   85.69   17.70
   6   2  -9   83.79    8.60
  -6   2   9   50.09   14.70
  -6   2   9  101.29    9.30
   6   2  -9   57.29    8.60
  -6   2   9   63.29    9.30
  -6   2   9   66.39   10.80
   6   2  -9   95.19    7.70
   4  -2  -9  115.89   10.50
   4  -2  -9  117.99   20.00
   4  -2  -9  130.69   11.30
  -4  -2   9  133.89    9.10
  -4  -2   9  132.79    8.60
   4  -2  -9  133.99   10.90
  -4  -2   9  117.59   12.00
   4  -2  -9  130.69    9.40
   4  -2  -9  141.79   12.60
  -4  -2   9  120.69    8.40
   4  -2  -9   83.79   17.60
  -4  -2   9  125.29   10.30
  -4  -2   9  139.89    8.40
  -4  -2   9  114.99   18.40
  -4   2   9  108.29   17.00
   4   2  -9  128.49    8.70
  -4   2   9  119.89    9.90
   4   2  -9  118.99    9.70
   4   2  -9  119.69   18.10
   4   2  -9  131.69   10.40
   4   2  -9  131.99   13.90
  -4   2   9  143.59   12.50
   4   2  -9  122.09   10.10
  -4   2   9  101.89   22.00
  -4   2   9  130.29    9.80
  -4   2   9  104.19   18.50
  -4   2   9  120.99   10.00
   2  -2  -9    3.00    3.70
  -2  -2   9    3.20    1.00
   2  -2  -9    3.30    1.70
   2  -2  -9    3.10    2.20
   2  -2  -9    8.50   10.10
   2  -2  -9    1.10    1.50
   2  -2  -9    2.00    2.00
  -2  -2   9    6.10    3.40
  -2  -2   9    3.50    1.50
   2  -2  -9    4.50    1.90
  -2  -2   9    7.50    2.10
  -2  -2   9    0.10    1.80
  -2  -2   9    2.50    1.40
  -2  -2   9    0.10    0.80
  -2  -2   9   -2.20    8.30
   2   2  -9    6.20    2.40
   2   2  -9    1.30    1.20
  -2   2   9    0.00    0.90
   2   2  -9    0.60    1.10
   2   2  -9    4.00    1.50
   2   2  -9    2.80    2.50
  -2   2   9    2.20    1.70
  -2   2   9    0.50    1.50
  -2   2   9    0.10    0.90
  -2   2   9    1.70    1.90
  -2   2   9    2.70    3.20
   2   2  -9    1.20    1.20
  -2   2   9    0.90   10.60
   2   2  -9    3.50    7.70
   0  -2  -9  147.69   15.80
   0  -2   9  196.28   15.20
   0  -2   9  163.98   15.90
   0  -2   9  158.98    9.10
   0  -2  -9  148.59   11.30
   0  -2   9  158.28   11.60
   0  -2   9  172.98   17.10
   0  -2  -9  157.98   11.30
   0  -2  -9  177.68   11.10
   0  -2   9  164.88    9.20
   0  -2  -9  165.58    8.20
   0  -2  -9  151.08   11.20
   0  -2   9  171.58   10.60
   0  -2  -9  151.38   10.50
   0   2   9  169.28   10.80
   0   2   9  136.49   19.40
   0   2   9  179.98   19.20
   0   2  -9  144.59   18.60
   0   2  -9  154.78   10.40
   0   2  -9  172.08   10.00
   0   2   9  141.09   11.80
   0   2  -9  159.48   14.30
   0   2   9  167.68   10.80
   0   2   9  159.28   12.70
   0   2   9  168.18   11.70
   0   2  -9  147.89   10.00
   0   2  -9  154.48   10.10
  -2  -2  -9  188.38   26.40
   2  -2   9  209.28   12.90
  -2  -2  -9  173.38   17.50
  -2  -2  -9  172.88   12.50
  -2  -2  -9  191.38   11.10
  -2  -2  -9  166.98   11.80
   2  -2   9  183.48   10.30
   2  -2   9  199.28   16.10
   2  -2   9  195.78   17.50
   2  -2   9  184.18   12.10
   2  -2   9  185.08   10.80
  -2  -2  -9  187.48   13.20
   2  -2   9  201.48   20.10
   2   2   9  179.98   11.60
  -2   2  -9  187.48   11.30
   2   2   9  188.38   10.60
   2   2   9  191.58   19.60
  -2   2  -9  184.48   12.20
  -2   2  -9  179.68   11.60
  -2   2  -9  205.48   12.40
   2   2   9  199.48   12.30
   2   2   9  178.98   24.20
   2   2   9  184.98   14.00
   2   2   9  191.28   13.40
  -2   2  -9  203.68   16.90
  -2   2  -9  188.88   23.80
   2   2   9  184.78   13.50
   4  -2   9    0.90    1.90
   4  -2   9   -0.80    1.90
  -4  -2  -9    2.20    1.90
  -4  -2  -9    1.20    1.60
  -4  -2  -9  -37.20   19.30
  -4  -2  -9    0.80    0.90
   4  -2   9  -21.60   12.70
   4  -2   9   -0.20    0.70
  -4  -2  -9    0.10    0.90
   4  -2   9    0.00    1.00
  -4  -2  -9   -0.40    0.80
   4  -2   9    0.40    1.00
   4  -2   9  -14.70   11.90
   4   2   9    0.50    1.40
  -4   2  -9    0.00    0.80
   4   2   9    1.30    1.50
   4   2   9   -0.30    1.00
  -4   2  -9    0.50    1.00
  -4   2  -9    1.00    1.60
   4   2   9   -0.70    1.30
   4   2   9   -0.20    1.00
   4   2   9    5.20   13.20
   4   2   9   -1.60    1.20
  -4   2  -9   -0.60    0.60
   4   2   9   -0.50    0.80
  -5  -3   9   16.60   13.30
  -5  -3   9   26.90    4.80
   5  -3  -9   30.10   10.80
  -5  -3   9   19.40    3.60
  -5  -3   9   22.40    5.00
   5  -3  -9   27.10    6.70
   5  -3  -9   10.30    4.70
  -5  -3   9   38.10    5.80
   5  -3  -9   38.80    7.70
   5  -3  -9   25.60   17.40
  -5  -3   9   26.00    3.90
  -5  -3   9   24.20    8.80
   5  -3  -9   30.60    8.50
   5  -3  -9   32.20    5.80
  -5  -3   9   18.10    7.10
   5   3  -9   24.20    5.10
  -5   3   9   42.90    7.80
  -5   3   9   34.60   12.50
  -5   3   9   31.90    6.40
   5   3  -9   21.60    6.60
  -5   3   9   19.60    5.90
   5   3  -9   21.20    4.60
  -5   3   9   26.40    6.30
  -5   3   9   32.40   19.70
   5   3  -9   24.40    4.40
  -5   3   9   24.70    7.20
   5   3  -9   27.70    5.90
   3  -3  -9   37.80    8.90
   3  -3  -9   56.59    5.80
  -3  -3   9   53.19    9.80
   3  -3  -9   55.49    8.90
  -3  -3   9   51.29    4.30
  -3  -3   9   51.89   10.90
   3  -3  -9   26.40    7.80
  -3  -3   9   38.70    4.30
  -3  -3   9   55.49    4.10
   3  -3  -9   56.79    6.40
   3  -3  -9   51.19   14.40
  -3   3   9   49.90    9.20
  -3   3   9   43.60    8.20
  -3   3   9   58.49    8.90
  -3   3   9   68.59    6.60
  -3   3   9   38.60   11.20
   3   3  -9   58.99   11.10
   3   3  -9   56.79    5.00
  -3   3   9   30.90    5.20
  -3   3   9   47.50   17.50
   3   3  -9   53.49    5.40
   3   3  -9   40.50   17.40
   3   3  -9   60.19    6.30
   3   3  -9   55.29    9.60
  -1  -3   9   32.90    3.80
  -1  -3   9   37.70    8.30
  -1  -3   9   19.70    6.00
   1  -3  -9   34.30    5.80
   1  -3  -9   39.20    7.00
   1  -3  -9   32.30    5.00
  -1  -3   9   32.50    9.50
  -1  -3   9   27.80    3.00
   1  -3  -9   38.90    7.30
   1  -3  -9   35.70   12.50
   1  -3  -9   33.80    5.90
   1  -3  -9   32.00    3.90
  -1  -3   9   26.50    2.80
   1   3  -9   17.70    9.90
   1   3  -9   38.10    4.30
   1   3  -9   24.50    6.10
  -1   3   9   21.50    4.30
   1   3  -9   35.10    5.30
   1   3  -9   31.50    4.50
   1   3  -9   32.00    5.90
  -1   3   9   46.00    6.60
  -1   3   9   27.70    5.00
  -1   3   9   35.40   16.70
  -1  -3  -9    5.90    2.20
  -1  -3  -9    6.90    2.50
   1  -3   9    2.60    7.70
  -1  -3  -9    2.00    1.80
  -1  -3  -9    6.20    1.70
   1  -3   9    7.10    1.90
   1  -3   9    4.90    2.10
  -1  -3  -9    7.10    4.30
  -1  -3  -9   31.70   14.10
  -1  -3  -9    3.10    2.00
   1  -3   9    2.50    2.60
   1  -3   9    0.90    1.70
  -1  -3  -9    8.00    5.50
  -1   3  -9    7.80    2.70
  -1   3  -9    4.00    2.60
   1   3   9    5.80    3.40
   1   3   9    4.60    2.30
   1   3   9    4.90    2.10
   1   3   9    7.80    2.60
   1   3   9    6.50    4.20
  -1   3  -9    6.60    2.20
   1   3   9    2.10    2.20
  -1   3  -9    5.00    1.50
  -1   3  -9    6.30   10.80
   1   3   9    9.00   12.40
  -1   3  -9    4.40    2.60
  -3  -3  -9   80.19    6.60
  -3  -3  -9   83.39    8.30
   3  -3   9   80.59    7.70
   3  -3   9   51.39   12.60
   3  -3   9   81.29    6.30
   3  -3   9   74.79   14.60
  -3  -3  -9   76.59    7.80
   3  -3   9   78.69   18.00
   3  -3   9   74.09    6.90
  -3  -3  -9   73.79   30.50
   3  -3   9   85.59   16.70
   3  -3   9   61.99    5.40
  -3  -3  -9   63.79   14.40
  -3  -3  -9   74.29    8.10
   3  -3   9   75.29   12.90
  -3  -3  -9   72.69    7.70
   3   3   9   77.39    7.50
   3   3   9   73.99    8.50
  -3   3  -9   79.19    7.00
   3   3   9   89.49    7.30
   3   3   9   66.49    6.80
   3   3   9   70.19    7.90
   3   3   9   83.09   16.50
  -3   3  -9   64.79    6.20
   3   3   9   71.79   18.20
  -3   3  -9   78.39    7.30
   3   3   9   83.39    8.90
  -3   3  -9   86.29    7.80
   5  -3   9   36.10   12.00
   5  -3   9   24.50    5.40
  -5  -3  -9   28.80    5.80
  -5  -3  -9   17.00    5.00
  -5  -3  -9   28.00    4.00
  -5  -3  -9   24.20    5.70
   5  -3   9   23.50    7.00
   5  -3   9   10.40   18.60
   5  -3   9   21.30    5.50
   5  -3   9   38.00   17.60
  -5  -3  -9   24.70    5.70
   5  -3   9   27.10    4.80
   5   3   9   27.10    5.50
  -5   3  -9   32.20    5.60
  -5   3  -9   20.30    4.50
  -5   3  -9   35.60    7.20
   5   3   9   34.00    6.30
   5   3   9   26.40    5.30
   5   3   9   35.40   13.70
   5   3   9   28.70    6.40
   5   3   9   34.80    6.40
   5   3   9   27.10   21.50
   4  -4  -9   52.59   19.80
   4  -4  -9   99.89   10.60
   4  -4  -9  119.29   10.80
  -4  -4   9  120.79    7.50
  -4  -4   9   94.39   15.90
   4  -4  -9  133.69   11.50
  -4  -4   9   78.89   14.20
  -4  -4   9  113.29    8.40
   4  -4  -9  119.09    9.30
   4  -4  -9  111.59   11.30
   4   4  -9  104.89    8.50
   4   4  -9  101.89    8.70
   4   4  -9  135.59   21.90
  -4   4   9  107.69   12.00
  -4   4   9  124.59   10.10
   4   4  -9  127.89    8.10
   4   4  -9  108.59   15.80
  -4   4   9  118.39   23.40
  -4   4   9  125.79   10.70
   4   4  -9  122.29    8.80
  -4   4   9   99.29    9.90
  -4   4   9  149.79   25.50
   2  -4  -9   -1.30    0.70
   2  -4  -9    1.00    1.80
   2  -4  -9    0.70    1.60
   2  -4  -9    2.50   12.00
   2  -4  -9    1.10    1.90
  -2  -4   9   -0.30    0.60
  -2  -4   9    9.90    8.30
  -2  -4   9    1.30    2.60
  -2  -4   9    0.10    0.70
   2  -4  -9   -0.80    1.00
   2  -4  -9    0.70    1.30
   2  -4  -9    0.80    1.30
  -2   4   9   -0.40    1.70
  -2   4   9    2.10    2.60
  -2   4   9    0.70    1.60
  -2   4   9   17.70   14.90
  -2   4   9    1.70    1.70
   2   4  -9   -0.60    0.40
   2   4  -9    0.40    1.00
   2   4  -9    1.40    1.90
   2   4  -9    0.90    8.50
   2   4  -9    0.90    1.20
  -2   4   9    0.30    1.10
   2   4  -9    0.00    1.10
   2   4  -9   -0.10    0.70
   0  -4   9  107.79   12.20
   0  -4  -9   93.69    7.30
   0  -4   9   99.39   10.70
   0  -4  -9   53.49   17.20
   0  -4  -9   80.79    8.50
   0  -4  -9  100.59    8.30
   0  -4  -9   94.09    8.80
   0  -4   9   85.49    6.40
   0  -4  -9   83.49   13.50
   0  -4  -9   82.59    8.50
   0  -4  -9  102.29    8.80
   0   4  -9   83.69    6.40
   0   4   9   85.79    8.80
   0   4   9   72.49    8.80
   0   4   9   64.89   17.40
   0   4  -9   99.19    9.60
   0   4  -9   96.79    7.00
   0   4   9   88.49    8.00
   0   4   9   81.19   16.00
   0   4  -9   99.79    6.70
   0   4  -9   88.29    6.70
   0   4  -9   96.19    7.00
   0   4   9   90.99    8.80
  -2  -4  -9  128.19   13.30
   2  -4   9  111.49   17.20
  -2  -4  -9   70.49   12.40
   2  -4   9  168.98   15.60
   2  -4   9  110.79   17.00
   2  -4   9  117.39    6.60
  -2  -4  -9  112.79   10.10
  -2  -4  -9  129.09    9.60
   2  -4   9  100.29   11.50
   2  -4   9  109.49   14.50
  -2  -4  -9  119.79   24.20
  -2  -4  -9  107.99    9.50
   2  -4   9  119.69    8.70
  -2  -4  -9  116.99   10.20
   2  -4   9  108.99    6.20
  -2   4  -9  120.79    8.50
   2   4   9  144.89   10.40
   2   4   9  122.99   11.40
   2   4   9  127.09   11.10
   2   4   9  110.79   10.10
  -2   4  -9  131.19    9.60
   2   4   9  125.29    9.70
   2   4   9  137.59   23.30
   2   4   9  156.98   28.30
  -2   4  -9  135.29    9.20
   2   4   9  133.79    9.60
  -2   4  -9  122.39    8.20
  -4  -4  -9    0.30    1.30
   4  -4   9    0.20    1.10
  -4  -4  -9   -0.20    2.30
  -4  -4  -9    0.30    1.30
  -4  -4  -9   -1.50    1.30
   4  -4   9    3.00    3.40
   4  -4   9    0.30    1.70
  -4  -4  -9    0.30    1.20
   4  -4   9  -13.00   12.50
   4  -4   9   -0.70    1.60
   4  -4   9   -0.70    0.90
  -4  -4  -9   -1.10    0.60
   4  -4   9    5.20   16.20
   4  -4   9    0.00    0.90
   4  -4   9   -0.70    0.70
  -4   4  -9   -0.20    1.00
  -4   4  -9   -0.10    0.80
   4   4   9   -0.60    1.00
  -4   4  -9    0.00    1.10
   4   4   9   -0.50    0.90
   4   4   9    7.90   17.20
   4   4   9   -0.60    1.20
   4   4   9   -0.90    0.90
   4   4   9   -1.00    1.00
   4   4   9   -0.20    1.70
   3  -5  -9    9.70   17.10
   3  -5  -9   12.40    6.00
   3  -5  -9   14.20    3.70
   3  -5  -9   13.90    4.90
  -3  -5   9   19.50    6.40
   3  -5  -9   16.40    4.10
   3  -5  -9   19.00    5.40
   3  -5  -9   18.50    4.70
  -3  -5   9   19.40    5.40
   3  -5  -9   22.30    5.70
  -3  -5   9   18.00    7.90
   3   5  -9   20.00    3.30
  -3   5   9   26.20   10.80
  -3   5   9   13.20    5.20
   3   5  -9   26.30   10.30
   3   5  -9   22.90    4.80
  -3   5   9   27.90    8.90
  -3   5   9  -15.60   18.60
   3   5  -9    9.60    3.60
   3   5  -9   17.10    3.60
   3   5  -9   21.80    4.30
  -3   5   9   14.30    4.20
  -3   5   9   17.40    4.80
   3   5  -9   17.50    3.30
   1  -5  -9   45.70    6.40
   1  -5  -9   47.40    8.40
   1  -5  -9   53.39    6.10
  -1  -5   9   46.90    7.80
  -1  -5   9   49.70   10.30
   1  -5  -9   36.90    6.30
   1  -5  -9   21.80    9.70
  -1  -5   9   14.00    9.60
   1  -5  -9   23.50    5.30
  -1  -5   9   44.70    7.30
   1  -5  -9   40.70   19.00
   1   5  -9   43.10    4.10
   1   5  -9   36.60    3.90
  -1   5   9   29.10   18.60
   1   5  -9   36.90   11.50
   1   5  -9   50.39    4.80
  -1   5   9   54.19    7.70
   1   5  -9   47.70    6.30
  -1   5   9   30.40    5.40
  -1   5   9   26.70    4.80
   1   5  -9   51.79    4.30
  -1   5   9   49.10    9.50
   1  -5   9    3.20    2.90
  -1  -5  -9    1.00    1.40
  -1  -5  -9    2.90    2.10
   1  -5   9    1.40    2.00
  -1  -5  -9    0.40    1.90
  -1  -5  -9    1.00    2.30
  -1  -5  -9    0.70    1.80
   1  -5   9    3.20    3.60
  -1  -5  -9    0.50    2.30
  -1  -5  -9   -2.70   16.80
  -1  -5  -9    2.10    1.90
   1  -5   9    0.50    7.70
   1   5   9    4.50    3.20
   1   5   9    0.00    1.30
   1   5   9   -0.50    1.00
  -1   5  -9    1.30    1.20
  -1   5  -9    1.10    1.30
   1   5   9   -0.10    1.70
   1   5   9    0.10    2.40
   1   5   9    1.60    2.10
  -1   5  -9    0.70    1.10
   1   5   9   11.80   15.20
  -1   5  -9    3.10    1.80
   3  -5   9   49.20   10.90
  -3  -5  -9   51.49    8.90
  -3  -5  -9   39.00    7.40
  -3  -5  -9   20.00    7.80
   3  -5   9   45.10    6.70
  -3  -5  -9   44.30    7.50
   3  -5   9   37.40    7.90
   3  -5   9   22.80   12.10
  -3  -5  -9   34.80   27.40
   3  -5   9   13.50   14.90
  -3  -5  -9   44.00    6.50
   3  -5   9   53.09   11.10
   3   5   9   48.50   11.60
   3   5   9   46.00   22.30
   3   5   9   32.40    5.70
   3   5   9   40.00    8.10
   3   5   9   41.90    7.20
  -3   5  -9   42.30    4.70
  -3   5  -9   48.80    4.90
   3   5   9   29.30   10.30
  -3   5  -9   53.79    5.90
   3   5   9   40.40    6.50
   3   5   9   39.10    6.60
   2  -6  -9   -9.10   21.40
   2  -6  -9    5.70    4.00
   2  -6  -9    1.70    2.30
   2  -6  -9    7.80    3.50
   2  -6  -9    8.60    3.10
   2  -6  -9    4.60    2.30
   2  -6  -9    2.10    3.20
  -2  -6   9   -1.00    1.90
   2  -6  -9    4.50    2.90
  -2   6   9   -1.00    1.40
  -2   6   9  -16.80   20.70
   2   6  -9    3.50    2.60
  -2   6   9    1.50    1.60
   2   6  -9    2.30    1.50
  -2   6   9    2.50    2.10
   2   6  -9    8.70    2.10
  -2   6   9    1.20    1.80
   0  -6  -9   69.29    7.40
   0  -6  -9   48.80   12.10
   0  -6  -9   74.19    7.40
   0  -6  -9   85.39    8.80
   0  -6  -9   53.39    8.80
   0  -6   9   77.99   14.00
   0  -6  -9   53.69   23.60
   0  -6  -9   81.09    8.70
   0   6   9   77.89    8.50
   0   6   9   48.10   21.60
   0   6   9   46.50    7.00
   0   6  -9   71.09    5.40
   0   6   9   79.69   12.30
   0   6   9   71.89    9.30
   0   6  -9   77.89    5.70
   0   6   9  100.09   20.80
   4   0 -10   25.80    8.40
  -4   0  10   55.39   10.50
  -4   0  10   55.29    5.70
   4   0 -10   42.50    7.70
   4   0 -10   56.19    7.40
   4   0 -10   43.80    8.00
   4   0 -10   59.89    7.00
  -4   0  10   51.79    6.10
   4   0 -10   52.79   14.90
  -4   0  10   48.70   14.00
  -2   0  10  358.06   30.00
   2   0 -10  356.56   15.60
  -2   0  10  319.97   17.40
   2   0 -10  410.36   23.70
   2   0 -10  328.37   19.20
   2   0 -10  332.07   25.10
   2   0 -10  363.26   19.50
  -2   0  10  344.47   18.50
  -2   0  10  324.27   19.90
   2   0 -10  348.67   19.40
  -2   0  10  330.57   21.90
  -2   0  10  327.97   16.30
  -2   0  10  270.57   16.30
  -2   0  10  349.87   29.00
   2   0 -10  344.67   29.20
   0   0  10  104.89   17.90
   0   0  10  130.49   12.50
   0   0  10  111.59    8.60
   0   0  10  143.89   20.80
   0   0  10  125.99   10.80
   0   0  10  138.79    9.20
   0   0  10  132.49    5.90
   0   0  10  124.99    6.30
   0   0 -10  125.09    9.90
   0   0 -10  119.49   13.90
   0   0 -10  153.08   12.20
   0   0 -10  130.69   10.00
   0   0  10  138.89   10.30
   0   0 -10  143.19    9.70
   0   0 -10   97.39   18.70
   2   0  10   15.40    4.00
  -2   0 -10   14.80    3.90
   2   0  10   13.00    4.40
  -2   0 -10   14.20    5.50
   2   0  10   24.10   12.50
   2   0  10   16.00    3.80
  -2   0 -10   12.40    4.10
  -2   0 -10   11.50    3.10
  -2   0 -10   17.40    4.60
  -2   0 -10   16.80    3.00
   2   0  10   12.60    3.20
   2   0  10   16.40    5.10
   2   0  10   14.30    6.70
  -2   0 -10   -2.70   14.20
   4   0  10   39.00    6.50
   4   0  10   64.99   10.40
   4   0  10   60.49   10.40
  -4   0 -10   62.09    8.10
  -4   0 -10   51.09    7.70
  -4   0 -10   39.60    6.90
   4   0  10   46.00   14.10
   4   0  10   65.29   19.80
  -4   0 -10   54.79    8.60
   4   0  10   61.79    8.40
   4   0  10   48.70    6.50
   4   0  10   42.10   10.40
  -5  -1  10    9.70    3.60
   5  -1 -10   13.00    3.40
   5  -1 -10   24.20    6.20
   5  -1 -10   12.00    3.60
  -5  -1  10   24.90    4.80
   5  -1 -10   11.70    5.90
   5  -1 -10   12.30    4.10
  -5  -1  10   30.50    6.00
  -5  -1  10   18.90    4.30
  -5  -1  10   17.10    5.90
  -5  -1  10   29.00   17.60
  -5   1  10   10.70    6.70
  -5   1  10   15.50    4.70
   5   1 -10   14.20    4.70
   5   1 -10   28.40    5.20
  -5   1  10    8.60    3.60
   5   1 -10   25.50    6.10
   5   1 -10   17.40    4.60
  -5   1  10   21.50   18.20
   5   1 -10   46.40   16.20
   5   1 -10   30.50    9.10
  -5   1  10   20.40    4.70
  -5   1  10   12.70    4.80
   3  -1 -10   19.30    5.20
  -3  -1  10   22.10    4.10
   3  -1 -10   16.20    4.80
  -3  -1  10   14.90    3.60
   3  -1 -10   12.80    4.20
   3  -1 -10   31.10   14.40
  -3  -1  10   23.60    5.70
  -3  -1  10   24.30    3.80
   3  -1 -10   17.40    3.90
  -3  -1  10   20.30    3.90
   3  -1 -10   15.70    6.50
   3  -1 -10   16.20    4.00
  -3  -1  10   17.60    9.80
   3   1 -10   19.10    5.00
  -3   1  10   26.60   14.80
   3   1 -10   18.60    3.60
   3   1 -10   23.50    5.30
  -3   1  10   22.00    7.10
   3   1 -10   18.60    4.20
  -3   1  10   18.80    4.00
  -3   1  10   14.30    6.90
   3   1 -10   10.60   11.60
  -3   1  10   21.40    5.20
  -3   1  10   21.00   10.50
   3   1 -10   16.50    6.90
  -3   1  10   17.50    4.30
  -3   1  10   14.00    3.60
   1  -1 -10   20.00    4.70
   1  -1 -10   11.40    3.40
   1  -1 -10   16.40    1.90
   1  -1 -10   13.00    6.00
  -1  -1  10   10.90    2.80
   1  -1 -10   25.60   13.60
   1  -1 -10   21.90    4.40
  -1  -1  10   23.00    4.90
  -1  -1  10   12.60    4.90
  -1  -1  10   15.90   11.10
  -1  -1  10   15.80    4.10
  -1  -1  10   18.00    3.60
   1  -1 -10   25.90    5.80
  -1   1  10   16.30    4.40
   1   1 -10   19.10    4.40
   1   1 -10   14.80    3.90
  -1   1  10   20.10    5.70
   1   1 -10   14.10   11.10
  -1   1  10   13.80    3.30
  -1   1  10   17.00    3.70
  -1   1  10   13.80    3.80
  -1   1  10   28.70    9.60
   1   1 -10   17.50    6.00
  -1   1  10  -10.10   11.10
   1   1 -10    9.00    3.60
  -1   1  10   14.90    4.40
   1   1 -10   19.30    4.40
   1  -1  10   26.90    4.40
  -1  -1 -10   28.90    5.40
   1  -1  10   26.80    5.40
  -1  -1 -10   26.50    5.00
  -1  -1 -10   39.80    6.80
   1  -1  10   26.00   12.10
   1  -1  10   15.20    8.00
  -1  -1 -10   29.20    4.50
  -1  -1 -10    8.10   14.50
  -1  -1 -10   29.20    5.70
   1  -1  10   20.80    5.80
  -1  -1 -10   19.90    5.80
   1  -1  10   34.00    5.10
   1  -1  10   28.00    5.40
  -1   1 -10   26.10   13.00
  -1   1 -10   37.50    5.80
   1   1  10   24.90    5.00
   1   1  10   25.90    4.90
  -1   1 -10   40.70    6.70
   1   1  10   17.70    4.30
   1   1  10   40.90   15.30
  -1   1 -10   30.20    5.50
   1   1  10   27.10    4.60
   1   1  10   25.30    6.40
   1   1  10   35.20    3.10
  -1   1 -10   14.90    5.70
  -1   1 -10   35.20    6.10
   1   1  10   32.50    9.60
  -3  -1 -10   16.50    4.60
  -3  -1 -10    8.40    3.10
  -3  -1 -10   17.70    2.90
   3  -1  10   15.40    3.70
   3  -1  10    1.50   13.90
   3  -1  10   12.50    5.70
   3  -1  10   10.70    4.50
  -3  -1 -10   30.70   17.80
   3  -1  10    7.20    2.90
  -3  -1 -10    6.40    2.60
   3  -1  10   11.10    3.90
  -3  -1 -10   13.20    6.80
  -3  -1 -10   17.80    4.90
   3  -1  10   12.30    4.60
  -3   1 -10   13.50    4.30
   3   1  10   10.30    6.60
   3   1  10   18.30    5.50
   3   1  10   13.80    5.20
  -3   1 -10   10.10    3.30
   3   1  10    5.60   15.20
  -3   1 -10    8.10    3.00
   3   1  10    7.90    3.20
  -3   1 -10   15.50    3.90
   3   1  10   10.00    2.20
  -3   1 -10   13.30   33.40
   3   1  10   14.00    3.80
   3   1  10    7.70    2.70
  -4  -2  10   52.69    8.20
  -4  -2  10   67.79    6.30
   4  -2 -10   67.59   10.30
   4  -2 -10   66.99    7.50
   4  -2 -10   42.50    7.40
  -4  -2  10   72.49    6.80
   4  -2 -10   49.50   12.80
   4  -2 -10   94.79   12.70
   4  -2 -10   90.99    8.70
  -4  -2  10   80.99   18.00
  -4  -2  10   87.29   13.60
   4  -2 -10   61.29   18.00
  -4  -2  10   72.29    5.90
  -4  -2  10   64.69    5.70
   4   2 -10   82.09   16.90
   4   2 -10   65.59    7.30
  -4   2  10   61.19   16.30
  -4   2  10   61.89   10.40
  -4   2  10   50.89    7.60
   4   2 -10   73.29    7.40
   4   2 -10   74.39    6.50
  -4   2  10   43.00   20.60
  -4   2  10   71.59   10.20
  -4   2  10   89.59    7.90
   4   2 -10   49.20   14.60
   4   2 -10   68.79    9.60
  -2  -2  10  210.48   12.20
   2  -2 -10  214.58   15.00
   2  -2 -10  237.58   26.10
  -2  -2  10  241.08   13.50
  -2  -2  10  245.78   23.40
   2  -2 -10  224.48   21.30
   2  -2 -10  233.78   21.40
  -2  -2  10  174.78   29.50
   2  -2 -10  213.98   13.50
  -2  -2  10  244.58   12.20
  -2  -2  10  229.08   14.60
   2  -2 -10  230.28   12.90
   2  -2 -10  232.58   16.20
   2   2 -10  238.28   13.00
   2   2 -10  219.08   12.20
  -2   2  10  252.17   18.30
  -2   2  10  211.38   15.10
  -2   2  10  213.88   16.30
  -2   2  10  235.88   15.00
   2   2 -10  230.68   13.90
   2   2 -10  226.28   14.30
  -2   2  10  223.68   28.00
   2   2 -10  285.57   27.90
   2   2 -10  224.78   14.10
  -2   2  10  248.98   14.20
  -2   2  10  260.87   25.70
  -2   2  10  202.68   13.70
   0  -2 -10  115.59    9.00
   0  -2  10  101.99    7.30
   0  -2 -10  119.69   19.00
   0  -2  10  115.59    9.30
   0  -2  10  104.19    8.40
   0  -2  10  105.79    7.40
   0  -2 -10   97.09    9.30
   0  -2 -10  111.29    5.80
   0  -2  10  102.79   11.60
   0  -2 -10  110.09   21.10
   0  -2 -10  116.39    9.90
   0  -2 -10   80.59   11.10
   0  -2 -10  122.39    9.20
   0  -2  10   90.19   15.10
   0   2  10  112.89    9.70
   0   2  10  108.39   10.80
   0   2  10  118.39   21.80
   0   2 -10  105.69    8.50
   0   2 -10  117.09    8.30
   0   2 -10  103.79    8.40
   0   2 -10  109.89   12.30
   0   2 -10  104.19   18.30
   0   2 -10  112.19   10.60
   0   2  10  118.39   20.00
   0   2  10  111.19   10.70
   0   2  10  107.79    8.70
   0   2  10   91.39    8.30
  -2  -2 -10    4.40    2.20
   2  -2  10    5.50    2.10
  -2  -2 -10    6.80    3.00
  -2  -2 -10    6.00    2.80
  -2  -2 -10    9.10    4.20
   2  -2  10    4.30    2.00
  -2  -2 -10    7.60    2.60
  -2  -2 -10    4.80    2.20
   2  -2  10    3.00    2.10
   2  -2  10    6.60    2.80
   2  -2  10   13.90   12.30
  -2  -2 -10    4.80   16.40
   2  -2  10    4.80    3.80
   2   2  10    3.30    2.40
  -2   2 -10    6.50    1.50
  -2   2 -10    2.40   13.60
   2   2  10    7.10    2.60
  -2   2 -10    7.80    3.00
   2   2  10    9.00    3.60
   2   2  10    6.70    2.00
   2   2  10    4.90    2.60
   2   2  10    3.00    2.20
   2   2  10   18.10   15.40
  -2   2 -10    9.20    3.00
  -2   2 -10    8.80    2.70
  -2   2 -10    6.70    4.20
   2   2  10    6.20    5.10
  -2   2 -10    3.40    2.00
  -4  -2 -10   69.59   10.50
   4  -2  10   69.09   18.20
   4  -2  10   76.09   20.30
  -4  -2 -10   73.29    5.50
   4  -2  10   69.89   11.90
  -4  -2 -10   89.29   30.40
   4  -2  10   66.19   16.50
   4  -2  10   67.29   12.30
  -4  -2 -10   45.20    7.50
   4  -2  10   68.49    9.90
  -4  -2 -10   60.49    9.20
   4  -2  10   78.19    8.80
   4  -2  10   64.39    7.50
   4  -2  10   36.00   13.00
   4   2  10   61.49    8.10
   4   2  10   85.29   24.30
  -4   2 -10   69.69    7.00
   4   2  10   52.29    9.20
  -4   2 -10   66.79    7.30
   4   2  10   54.69   12.80
   4   2  10   82.69    8.00
  -4   2 -10   85.09    8.60
   4   2  10   69.99   10.90
   4   2  10   63.19   10.10
  -4   2 -10   55.29    8.20
   4   2  10   76.49    6.80
   3  -3 -10    1.60    2.00
   3  -3 -10    6.80    2.80
  -3  -3  10    9.20    3.30
   3  -3 -10   13.00   14.90
   3  -3 -10    7.20    4.00
   3  -3 -10    4.40    4.10
  -3  -3  10   -1.40   11.10
  -3  -3  10    4.70    1.70
  -3  -3  10    6.60    2.20
  -3  -3  10    1.00    2.30
   3  -3 -10    5.40    2.10
   3  -3 -10    7.60    3.60
  -3  -3  10    5.40    1.90
  -3  -3  10    5.60    3.90
  -3   3  10    7.00    6.70
  -3   3  10   -8.10   16.20
  -3   3  10    3.60    2.70
   3   3 -10    8.70    2.40
   3   3 -10    5.30    2.40
  -3   3  10    7.40    2.90
  -3   3  10    2.90    2.70
   3   3 -10   21.10   11.40
  -3   3  10    8.20    3.30
   3   3 -10    7.10    2.70
   3   3 -10    2.40    1.60
   3   3 -10    6.10    4.00
  -3   3  10    1.70    1.60
  -1  -3  10   12.90   10.40
  -1  -3  10    9.80    3.20
  -1  -3  10    9.50    2.60
  -1  -3  10    8.80    4.60
   1  -3 -10    2.10   13.50
   1  -3 -10    2.60    2.50
   1  -3 -10    8.10    2.30
   1  -3 -10   17.50    5.00
   1  -3 -10   16.20    3.80
   1  -3 -10    6.00    2.40
   1  -3 -10    9.70    3.60
   1  -3 -10    9.70    3.30
  -1  -3  10    5.70    1.80
  -1  -3  10    8.50    4.40
   1   3 -10   10.30    3.10
   1   3 -10   11.90    3.40
  -1   3  10   10.70    3.60
  -1   3  10   14.30    5.30
  -1   3  10    9.60    4.20
   1   3 -10   12.40    2.90
   1   3 -10    3.40    3.40
  -1   3  10   10.40   14.10
   1   3 -10   10.70    3.50
   1   3 -10    1.80   11.20
  -1   3  10    9.60    2.90
  -1   3  10    8.10    3.90
  -1   3  10   18.10    8.80
   1  -3  10   26.20    3.90
   1  -3  10   27.80    7.70
  -1  -3 -10   23.60    5.50
  -1  -3 -10   22.60    4.40
   1  -3  10   24.10    5.10
  -1  -3 -10   18.60    4.50
  -1  -3 -10   20.80    4.60
   1  -3  10   19.80   10.70
  -1  -3 -10   31.90   10.20
  -1  -3 -10   -6.80   17.40
   1  -3  10   23.80    4.80
   1  -3  10   15.50    2.90
  -1  -3 -10   17.70    4.70
   1  -3  10   21.80    6.70
   1   3  10   11.40    3.30
   1   3  10   27.90    6.80
   1   3  10   19.50    4.40
  -1   3 -10   28.10    3.60
  -1   3 -10   26.90    6.70
  -1   3 -10   27.70    4.60
  -1   3 -10   20.20    4.10
   1   3  10   18.30    5.50
  -1   3 -10   26.90    5.00
  -1   3 -10   23.10    4.90
   1   3  10   20.70    8.50
   1   3  10   -2.90   14.80
   1   3  10   24.90    5.00
  -1   3 -10   14.00   13.80
  -3  -3 -10    2.00    1.40
  -3  -3 -10   -9.70   23.00
   3  -3  10    4.30   13.90
  -3  -3 -10   -0.60    1.40
   3  -3  10    2.70    3.20
  -3  -3 -10    0.40    1.50
   3  -3  10    0.80    1.60
   3  -3  10   -0.30    1.90
   3  -3  10    1.20    1.90
   3  -3  10    2.10    1.50
   3  -3  10    1.80    1.80
  -3  -3 -10    0.80    1.70
   3  -3  10   12.80   13.30
   3  -3  10   -0.10    0.90
  -3  -3 -10   -0.30    1.20
  -3  -3 -10    0.30    1.40
  -3   3 -10    6.30    3.00
   3   3  10    0.90    1.40
  -3   3 -10   -0.10    1.10
   3   3  10    2.10    1.90
   3   3  10    0.80    1.60
  -3   3 -10    2.90    2.10
   3   3  10    6.40   18.90
   3   3  10    1.80    2.10
   3   3  10    0.70    1.90
   3   3  10    1.50    2.10
  -3   3 -10    0.40    1.10
   3   3  10    0.60    1.40
   2  -4 -10  150.98   12.00
   2  -4 -10  119.89   11.70
  -2  -4  10  129.69   13.90
   2  -4 -10  131.39   10.20
  -2  -4  10  170.78   15.90
  -2  -4  10  122.79   16.60
   2  -4 -10  142.59   25.50
   2  -4 -10  139.99   11.80
   2  -4 -10  133.69   10.30
  -2   4  10  126.79   10.80
   2   4 -10  134.39    9.80
   2   4 -10  110.09   17.00
   2   4 -10  128.19   12.10
   2   4 -10  139.09    9.30
  -2   4  10  122.39   25.80
  -2   4  10  133.79   13.10
  -2   4  10  146.09   10.90
  -2   4  10  123.09   12.70
  -2   4  10  189.48   38.40
   2   4 -10  127.49    9.20
  -2   4  10  131.19   11.20
   2   4 -10  135.59    8.60
   0  -4  10   30.70   11.50
   0  -4 -10   54.09    7.80
   0  -4 -10   52.59    5.10
   0  -4  10   59.09   11.50
   0  -4  10   42.90   11.50
   0  -4 -10   31.20    8.50
   0  -4 -10   37.70   21.00
   0  -4 -10   31.40    6.60
   0  -4 -10   55.89    8.60
   0  -4  10   54.59    5.60
   0  -4 -10   44.90    9.60
   0  -4 -10   52.39    7.30
   0   4  10   45.60   16.30
   0   4 -10   62.09    5.50
   0   4  10   56.49    9.00
   0   4 -10   33.60   10.00
   0   4  10   46.20   18.60
   0   4 -10   56.29    5.60
   0   4 -10   55.39    5.50
   0   4  10   56.09    7.60
   0   4 -10   50.59    4.80
   0   4 -10   37.60   14.70
   0   4  10   58.79    8.70
   0   4  10   47.70    8.70
   0   4  10   44.90   13.00
   0   4 -10   49.80    5.20
   2  -4  10    1.50    1.40
  -2  -4 -10    1.80    2.50
  -2  -4 -10  -25.70   19.90
   2  -4  10    2.20    2.80
   2  -4  10   29.00   14.20
   2  -4  10    4.00    2.20
  -2  -4 -10    4.70    2.40
   2  -4  10    6.70    1.80
  -2  -4 -10    6.40    5.40
   2  -4  10    4.40    1.70
  -2  -4 -10    2.10    1.80
   2  -4  10    4.60    3.80
  -2  -4 -10    8.90    3.60
   2  -4  10   -8.60   11.20
  -2  -4 -10    7.30    3.20
   2  -4  10    6.40    4.60
   2   4  10    8.40    3.50
   2   4  10    7.70    3.40
   2   4  10    4.40    3.40
   2   4  10    0.40    3.70
  -2   4 -10    3.50    2.00
  -2   4 -10    7.00    2.50
   2   4  10    8.60    2.80
   2   4  10    3.40    2.40
   2   4  10   14.00   20.80
  -2   4 -10    6.20    2.40
  -2   4 -10    7.30    2.90
   2   4  10   11.30    3.60
   1  -5 -10    0.20    2.90
  -1  -5  10    5.10    9.20
   1  -5 -10   10.40    4.20
  -1  -5  10   14.30    6.20
   1  -5 -10    5.50    2.50
  -1  -5  10    6.50    8.40
   1  -5 -10    7.40    3.40
  -1  -5  10   12.70    4.90
   1  -5 -10    9.90    3.10
   1  -5 -10   22.10   20.00
   1  -5 -10   14.70    4.70
   1   5 -10   13.20   12.70
  -1   5  10   25.00   22.60
  -1   5  10   11.10    4.80
   1   5 -10    7.90    2.60
  -1   5  10    4.40    4.90
   1   5 -10    9.80    2.70
  -1   5  10   10.90    3.70
  -1   5  10   10.80    4.20
   1   5 -10   12.60    2.70
  -1   5  10    6.30    2.80
  -1  -5 -10   13.90    4.80
  -1  -5 -10   12.40    4.40
  -1  -5 -10   13.20    7.30
   1  -5  10   21.00    5.90
   1  -5  10   21.90    6.50
  -1  -5 -10   13.90    4.00
   1  -5  10   11.20   13.60
   1  -5  10   15.10    6.30
   1  -5  10    8.20   10.20
  -1  -5 -10   25.70   25.60
  -1  -5 -10   23.80    4.30
  -1  -5 -10   16.70    4.20
  -1  -5 -10   23.70    5.40
   1   5  10   19.50    4.70
   1   5  10   24.40    7.30
   1   5  10   14.40    4.00
   1   5  10   15.90    4.80
   1   5  10   31.80   11.40
  -1   5 -10   18.10    3.70
  -1   5 -10   20.80    4.00
  -1   5 -10   21.50    4.20
   1   5  10    9.00   20.50
  -1   5 -10   17.30    3.80
   1   5  10   13.50    4.50
  -4   0  11   45.30    6.80
  -4   0  11   48.90   10.20
   4   0 -11   36.40    6.50
  -4   0  11   50.29   13.50
  -4   0  11   48.10    7.70
  -4   0  11    9.00   20.50
   4   0 -11   53.09    7.30
   4   0 -11   44.90    8.80
   4   0 -11   44.90   17.80
  -4   0  11   32.90    5.70
   4   0 -11   34.50    9.50
   2   0 -11    6.60    1.50
  -2   0  11    5.30    3.50
   2   0 -11    7.80    2.60
  -2   0  11    4.00    1.80
  -2   0  11    5.40    2.50
  -2   0  11    5.60    4.60
  -2   0  11    5.40    2.30
   2   0 -11    5.00    3.00
   2   0 -11   -0.90    1.60
  -2   0  11   17.90   15.80
  -2   0  11    3.30    2.00
   2   0 -11    3.80    2.40
   2   0 -11    6.00    3.30
   2   0 -11    9.00   15.10
  -2   0  11    7.40    4.60
   0   0  11    0.40   14.60
   0   0  11   37.20    5.80
   0   0  11   41.30   11.30
   0   0  11   25.10    4.90
   0   0 -11   38.20    7.10
   0   0  11   35.80    6.60
   0   0  11   41.90    9.30
   0   0 -11   27.00    5.50
   0   0 -11   33.90    5.60
   0   0 -11   41.60    7.20
   0   0  11   33.60   10.30
   0   0 -11   48.20   10.70
  -2   0 -11    1.90    1.90
   2   0  11    0.60    1.40
  -2   0 -11    0.50    1.60
  -2   0 -11    1.70    1.30
  -2   0 -11    0.80    2.60
   2   0  11    1.00    1.50
   2   0  11   -0.60    0.90
  -2   0 -11  -13.20   17.80
  -2   0 -11    4.50    2.70
   2   0  11    4.20    3.10
   2   0  11    2.10    3.10
  -2   0 -11    0.80    1.60
   2   0  11   -0.20    1.70
   2   0  11   -2.90   15.10
  -3  -1  11  109.39   20.90
  -3  -1  11  117.29   10.00
   3  -1 -11  109.59    8.90
   3  -1 -11  132.79   11.10
   3  -1 -11   85.69    9.50
  -3  -1  11   50.89   19.40
  -3  -1  11  104.69    8.90
   3  -1 -11  109.09    8.20
  -3  -1  11  100.59   10.40
   3  -1 -11   95.09   17.40
  -3  -1  11  113.19   16.30
  -3  -1  11  109.99    7.00
  -3  -1  11   86.49    8.00
  -3   1  11  121.39   12.60
   3   1 -11   98.09    9.50
  -3   1  11  110.69   22.80
   3   1 -11  125.09   22.50
  -3   1  11  105.49   11.30
  -3   1  11  121.49   10.10
   3   1 -11  127.19   10.30
  -3   1  11   88.59    8.90
   3   1 -11   97.69   10.10
   3   1 -11  115.79   18.40
  -3   1  11  111.29    9.00
   3   1 -11  116.49    8.80
  -3   1  11   87.39   17.70
  -1  -1  11   56.59   17.80
  -1  -1  11  100.39   13.90
   1  -1 -11  108.69   10.10
  -1  -1  11  101.19    8.80
   1  -1 -11   94.49   18.90
  -1  -1  11   97.19    7.70
   1  -1 -11  108.09    8.80
  -1  -1  11  123.79   13.10
   1  -1 -11  113.89   18.70
  -1  -1  11   94.39    7.80
   1  -1 -11   92.79    9.20
  -1   1  11  101.99    8.60
   1   1 -11  115.09    8.60
   1   1 -11   82.69   17.30
  -1   1  11   83.99   21.00
   1   1 -11  103.99    9.40
  -1   1  11   95.69   10.20
  -1   1  11  111.59    9.60
  -1   1  11  118.69   12.20
  -1   1  11  127.49   21.40
  -1   1  11   95.79    7.60
   1   1 -11  109.89   10.00
   1   1 -11  102.29   15.30
   1   1 -11   98.59    8.90
  -1  -1 -11    0.60    1.40
   1  -1  11    0.80    1.40
   1  -1  11    1.20    1.30
  -1  -1 -11   -7.80   17.50
  -1  -1 -11    2.70    2.30
   1  -1  11   -0.30    0.80
   1  -1  11    2.00    3.00
  -1  -1 -11    2.50    2.90
  -1  -1 -11    1.90    1.60
   1  -1  11    1.20    1.70
  -1  -1 -11    2.00    2.00
   1  -1  11   20.80   15.10
   1   1  11    2.10    3.30
   1   1  11    1.50    1.70
   1   1  11    0.70    1.20
   1   1  11    1.70    3.30
  -1   1 -11   10.80   15.10
  -1   1 -11    2.80    2.00
   1   1  11    1.30    1.60
  -1   1 -11   -0.10    1.70
  -1   1 -11   -0.40    0.70
  -1   1 -11    1.30    1.60
   1   1  11    0.60    0.80
   1   1  11    1.00    1.10
  -1   1 -11    0.40    1.20
   1   1  11    2.70    2.20
   3  -1  11   42.10    7.30
  -3  -1 -11   -8.50   21.40
  -3  -1 -11   47.60    7.90
   3  -1  11   46.30    6.50
  -3  -1 -11   33.00    5.80
  -3  -1 -11   55.59    4.70
  -3  -1 -11   61.89   16.20
  -3  -1 -11   49.99    8.40
   3  -1  11   32.50    5.80
   3  -1  11   33.00   18.00
  -3  -1 -11   69.09    9.60
   3  -1  11   55.19   10.70
  -3   1 -11   54.49   25.40
   3   1  11   54.29    7.70
   3   1  11   50.19    4.00
   3   1  11   46.60   12.90
   3   1  11   64.99   23.00
   3   1  11   49.99    8.80
  -3   1 -11   57.89    9.10
  -3   1 -11   52.99    8.20
  -3   1 -11   50.49    8.40
   3   1  11   44.20    7.40
   3   1  11   52.49   10.00
  -3   1 -11   41.20    6.50
   3   1  11   39.90    9.40
  -2  -2  11    4.20   13.30
   2  -2 -11   -0.50    0.90
  -2  -2  11    1.40    3.30
   2  -2 -11   17.80   18.20
   2  -2 -11    1.40    1.70
  -2  -2  11    0.50    1.20
   2  -2 -11   -0.70    1.20
   2  -2 -11    1.40    1.30
  -2  -2  11    0.80    1.00
  -2  -2  11    0.40    2.70
   2  -2 -11   -0.10    1.80
  -2  -2  11    0.50    1.30
  -2  -2  11   -0.90    1.10
   2  -2 -11    0.20    1.70
  -2   2  11    2.40    3.10
  -2   2  11    4.50   16.70
   2   2 -11    0.50    1.20
  -2   2  11   -0.70    0.70
   2   2 -11  -16.90   13.30
   2   2 -11    0.20    1.20
  -2   2  11    1.60    1.90
  -2   2  11    1.70    1.80
   2   2 -11    0.60    0.90
   2   2 -11    0.30    1.90
   2   2 -11   -0.10    2.00
  -2   2  11    0.20    1.40
  -2   2  11    1.60    2.40
  -2   2  11    0.20    3.60
   0  -2  11   24.50    5.60
   0  -2 -11   23.10    4.60
   0  -2 -11    8.60    5.80
   0  -2 -11   25.60    6.10
   0  -2 -11   18.10    5.00
   0  -2 -11   26.60    5.50
   0  -2  11   16.90   13.80
   0  -2 -11   16.10   16.90
   0  -2  11   18.80    4.20
   0  -2  11   23.70    7.00
   0  -2  11   15.60    3.40
   0  -2  11   18.20    3.70
   0  -2 -11   16.70    5.00
   0   2 -11   10.30   15.30
   0   2 -11   17.20    3.90
   0   2 -11   14.70    3.70
   0   2 -11   24.70   12.00
   0   2  11   14.40   16.20
   0   2  11   13.20    3.60
   0   2  11   12.10    4.00
   0   2  11   22.30    6.10
   0   2  11   19.90    8.40
   0   2 -11   17.40    4.30
   0   2 -11   22.60    5.20
   0   2  11   14.30    3.70
   0   2  11   12.00    4.70
  -2  -2 -11    4.70    3.10
  -2  -2 -11   12.50    8.10
  -2  -2 -11   14.10    4.30
   2  -2  11    8.20    3.40
   2  -2  11   13.50    5.60
  -2  -2 -11   21.90   21.40
   2  -2  11    5.20    4.10
   2  -2  11    7.50    2.80
   2  -2  11    9.40    3.00
   2  -2  11   22.30   15.00
   2  -2  11   10.60    3.90
  -2  -2 -11   12.30    3.10
  -2  -2 -11    9.60    3.80
   2   2  11    9.00    2.50
   2   2  11   16.00    9.00
  -2   2 -11   11.90    3.90
  -2   2 -11   11.50    2.10
  -2   2 -11    9.60    1.70
  -2   2 -11    8.70    3.20
  -2   2 -11   14.50    4.10
  -2   2 -11   10.70    3.50
   2   2  11   10.20    4.00
   2   2  11    2.30    2.10
   2   2  11    9.50    3.30
  -2   2 -11   -6.00   17.40
   2   2  11   17.50   20.50
   2   2  11    3.40    3.00
  -1  -3  11   44.00    4.10
  -1  -3  11   54.39    5.60
  -1  -3  11   58.99   11.70
  -1  -3  11   41.80    4.30
  -1  -3  11   69.49   15.50
  -1  -3  11   47.90    7.40
   1  -3 -11   50.39   19.60
   1  -3 -11   64.79    9.90
   1  -3 -11   27.20    5.50
   1  -3 -11   51.69    7.60
   1  -3 -11   48.20    4.50
   1  -3 -11   50.89    8.90
   1  -3 -11   35.80    8.00
  -1  -3  11   30.80    8.60
   1   3 -11   27.20   15.30
   1   3 -11   41.20    6.60
   1   3 -11   50.69    7.60
   1   3 -11   50.69    6.60
   1   3 -11   47.60    6.90
   1   3 -11   44.40    9.10
  -1   3  11   38.90    8.40
  -1   3  11   57.79    8.20
  -1   3  11   46.30   13.60
  -1   3  11   49.99    8.70
  -1   3  11   37.70    7.90
  -1   3  11   18.10   20.90
   1  -3  11    1.20    2.10
   1  -3  11    0.40    1.10
   1  -3  11    0.00    2.20
   1  -3  11   -0.50    0.90
   1  -3  11   -0.70    1.20
  -1  -3 -11  -21.50   23.20
  -1  -3 -11   -0.80    0.50
  -1  -3 -11    0.30    1.70
  -1  -3 -11    0.40    1.10
  -1  -3 -11   -0.90    0.70
  -1  -3 -11    1.90    2.50
  -1  -3 -11    5.00    4.40
   1  -3  11   16.70   13.70
  -1   3 -11   18.00   16.40
  -1   3 -11    0.10    0.90
  -1   3 -11   -0.10    1.10
  -1   3 -11    0.20    1.00
  -1   3 -11   -0.30    0.90
  -1   3 -11   -0.60    1.50
   1   3  11    3.00    2.50
   1   3  11    0.80    1.20
   1   3  11    0.10    2.10
   1   3  11   -0.20    1.20
   1   3  11    3.20    4.90
   1   3  11    4.10   19.10
   1   3  11   -0.30    1.20
   1   3  11    0.50    1.10
   0   0   0    0.00    0.00

_computing_structure_solution     'SHELXT 2018/2 (Sheldrick, 2018)'
;
_shelx_hkl_checksum                35753
_olex2_submission_special_instructions  'No special instructions were received'
