# Supplementary material for: The New Paradigm of Ligand Substitution-Driven Enhancement of Anisotropy from SO4 Units in Short-Wavelength Region
Source: ACS Cent Sci. 2024 Nov 27;10(12):2312–20. doi: 10.1021/acscentsci.4c01401 (PMC11673188; doi:10.1021/acscentsci.4c01401)
Supplement: Supplementary file 1 — oc4c01401_si_001.zip [file oc4c01401_si_001.zip › SrS2O7C2H8.cif]

data_6
_audit_creation_date               2023-10-14
_audit_creation_method
;
Olex2 1.3
(compiled 2020.11.12 svn.r5f609507 for OlexSys, GUI svn.r6408)
;
_shelx_SHELXL_version_number       '2018/3'
_audit_contact_author_address      ?
_audit_contact_author_email        ?
_audit_contact_author_name         ''
_audit_contact_author_phone        ?
_publ_contact_author_id_orcid      ?
_publ_section_references
;
Dolomanov, O.V., Bourhis, L.J., Gildea, R.J, Howard, J.A.K. & Puschmann, H.
 (2009), J. Appl. Cryst. 42, 339-341.

Sheldrick, G.M. (2015). Acta Cryst. C71, 3-8.
;
_chemical_name_common              ?
_chemical_name_systematic          ?
_chemical_formula_moiety           'C2 H8 O7 S2 Sr'
_chemical_formula_sum              'C2 H8 O7 S2 Sr'
_chemical_formula_weight           295.82
_chemical_melting_point            ?
loop_
  _atom_type_symbol
  _atom_type_description
  _atom_type_scat_dispersion_real
  _atom_type_scat_dispersion_imag
  _atom_type_scat_source
 'C' 'C' 0.0033 0.0016 'International Tables Vol C Tables 4.2.6.8 and 6.1.1.4'
 'H' 'H' 0.0000 0.0000 'International Tables Vol C Tables 4.2.6.8 and 6.1.1.4'
 'O' 'O' 0.0106 0.0060 'International Tables Vol C Tables 4.2.6.8 and 6.1.1.4'
 'S' 'S' 0.1246 0.1234 'International Tables Vol C Tables 4.2.6.8 and 6.1.1.4'
 'Sr' 'Sr' -1.5307 3.2498
 'International Tables Vol C Tables 4.2.6.8 and 6.1.1.4'

_shelx_space_group_comment
;
The symmetry employed for this shelxl refinement is uniquely defined
by the following loop, which should always be used as a source of
symmetry information in preference to the above space-group names.
They are only intended as comments.
;
_space_group_crystal_system        'monoclinic'
_space_group_IT_number             11
_space_group_name_H-M_alt          'P 1 21/m 1'
_space_group_name_Hall             '-P 2yb'
loop_
  _space_group_symop_operation_xyz
 'x, y, z'
 '-x, y+1/2, -z'
 '-x, -y, -z'
 'x, -y-1/2, z'

_cell_length_a                     8.6144(9)
_cell_length_b                     6.0625(6)
_cell_length_c                     9.0776(11)
_cell_angle_alpha                  90
_cell_angle_beta                   113.126(4)
_cell_angle_gamma                  90
_cell_volume                       435.98(8)
_cell_formula_units_Z              2
_cell_measurement_reflns_used      5075
_cell_measurement_temperature      273.15
_cell_measurement_theta_max        27.484
_cell_measurement_theta_min        2.439
_shelx_estimated_absorpt_T_max     ?
_shelx_estimated_absorpt_T_min     ?
_exptl_absorpt_coefficient_mu      6.661
_exptl_absorpt_correction_T_max    0.7456
_exptl_absorpt_correction_T_min    0.4114
_exptl_absorpt_correction_type     multi-scan
_exptl_absorpt_process_details
;
SADABS-2016/2 (Bruker,2016/2) was used for absorption correction.
wR2(int) was 0.1300 before and 0.0596 after correction.
The Ratio of minimum to maximum transmission is 0.5518.
The \l/2 correction factor is Not present.
;
_exptl_absorpt_special_details     ?
_exptl_crystal_colour              'clear light colourless'
_exptl_crystal_colour_lustre       clear
_exptl_crystal_colour_modifier     light
_exptl_crystal_colour_primary      colourless
_exptl_crystal_density_diffrn      2.253
_exptl_crystal_density_meas        ?
_exptl_crystal_density_method      ?
_exptl_crystal_description         block
_exptl_crystal_F_000               292
_exptl_crystal_size_max            0.142
_exptl_crystal_size_mid            0.124
_exptl_crystal_size_min            0.108
_exptl_transmission_factor_max     ?
_exptl_transmission_factor_min     ?
_diffrn_reflns_av_R_equivalents    0.0560
_diffrn_reflns_av_unetI/netI       0.0267
_diffrn_reflns_Laue_measured_fraction_full  1.000
_diffrn_reflns_Laue_measured_fraction_max  1.000
_diffrn_reflns_limit_h_max         11
_diffrn_reflns_limit_h_min         -11
_diffrn_reflns_limit_k_max         7
_diffrn_reflns_limit_k_min         -7
_diffrn_reflns_limit_l_max         11
_diffrn_reflns_limit_l_min         -11
_diffrn_reflns_number              9421
_diffrn_reflns_point_group_measured_fraction_full  1.000
_diffrn_reflns_point_group_measured_fraction_max  1.000
_diffrn_reflns_theta_full          25.242
_diffrn_reflns_theta_max           27.531
_diffrn_reflns_theta_min           2.440
_diffrn_ambient_temperature        273.15
_diffrn_detector_area_resol_mean   ?
_diffrn_measured_fraction_theta_full  1.000
_diffrn_measured_fraction_theta_max  1.000
_diffrn_measurement_device_type    'Bruker APEX-II CCD'
_diffrn_measurement_method         '\f and \w scans'
_diffrn_radiation_type             MoK\a
_diffrn_radiation_wavelength       0.71073
_diffrn_source                     ?
_diffrn_source_current             1.4
_diffrn_source_power               0.07
_diffrn_source_voltage             50.0
_diffrn_standards_number           0
_reflns_Friedel_coverage           0.000
_reflns_Friedel_fraction_full      .
_reflns_Friedel_fraction_max       .
_reflns_number_gt                  1038
_reflns_number_total               1098
_reflns_special_details
;
 Reflections were merged by SHELXL according to the crystal
 class for the calculation of statistics and refinement.
 
 _reflns_Friedel_fraction is defined as the number of unique
 Friedel pairs measured divided by the number that would be
 possible theoretically, ignoring centric projections and
 systematic absences.
;
_reflns_threshold_expression       'I > 2\s(I)'
_computing_cell_refinement         'SAINT V8.40B (?, 2016)'
_computing_data_collection         ?
_computing_data_reduction          'SAINT V8.40B (?, 2016)'
_computing_molecular_graphics      'Olex2 1.3 (Dolomanov et al., 2009)'
_computing_publication_material    'Olex2 1.3 (Dolomanov et al., 2009)'
_computing_structure_refinement    'SHELXL 2018/3 (Sheldrick, 2015)'
_computing_structure_solution      'SHELXT 2018/2 (Sheldrick, 2018)'
_refine_diff_density_max           0.450
_refine_diff_density_min           -0.399
_refine_diff_density_rms           0.087
_refine_ls_extinction_coef         0.039(2)
_refine_ls_extinction_expression  
 'Fc^*^=kFc[1+0.001xFc^2^\l^3^/sin(2\q)]^-1/4^'
_refine_ls_extinction_method       'SHELXL-2018/3 (Sheldrick 2018)'
_refine_ls_goodness_of_fit_ref     1.171
_refine_ls_hydrogen_treatment      constr
_refine_ls_matrix_type             full
_refine_ls_number_parameters       71
_refine_ls_number_reflns           1098
_refine_ls_number_restraints       0
_refine_ls_R_factor_all            0.0225
_refine_ls_R_factor_gt             0.0203
_refine_ls_restrained_S_all        1.171
_refine_ls_shift/su_max            0.001
_refine_ls_shift/su_mean           0.000
_refine_ls_structure_factor_coef   Fsqd
_refine_ls_weighting_details      
 'w=1/[\s^2^(Fo^2^)+(0.0164P)^2^+0.2133P] where P=(Fo^2^+2Fc^2^)/3'
_refine_ls_weighting_scheme        calc
_refine_ls_wR_factor_gt            0.0480
_refine_ls_wR_factor_ref           0.0486
_refine_special_details            ?
_olex2_refinement_description
;
1. Fixed Uiso
 At 1.5 times of:
  All C(H,H,H) groups, All O(H,H) groups
2. Others
 Fixed Sof: H00A(0.5) H00B(0.5) H00D(0.5) H00E(0.5) H00C(0.5) H00F(0.5)
 H00G(0.5) H00H(0.5)
3.a Rotating group:
 O008(H00A,H00B)
3.b Idealised Me refined as rotating group:
 C009(H00D,H00E,H00C), C00A(H00F,H00G,H00H)
;
_atom_sites_solution_hydrogens     mixed
_atom_sites_solution_primary       ?
_atom_sites_solution_secondary     ?
loop_
  _atom_site_label
  _atom_site_type_symbol
  _atom_site_fract_x
  _atom_site_fract_y
  _atom_site_fract_z
  _atom_site_U_iso_or_equiv
  _atom_site_adp_type
  _atom_site_occupancy
  _atom_site_site_symmetry_order
  _atom_site_calc_flag
  _atom_site_refinement_flags_posn
  _atom_site_refinement_flags_adp
  _atom_site_refinement_flags_occupancy
  _atom_site_disorder_assembly
  _atom_site_disorder_group
 Sr01 Sr 0.48686(3) 0.250000 0.68222(3) 0.01826(11) Uani 1 2 d S T P . .
 S002 S 0.73208(9) 0.250000 0.40049(9) 0.01871(16) Uani 1 2 d S T P . .
 S003 S 0.77589(9) 0.750000 0.76795(9) 0.01904(17) Uani 1 2 d S T P . .
 O004 O 0.7184(2) 0.0513(2) 0.30629(19) 0.0285(4) Uani 1 1 d . . . . .
 O005 O 0.7583(3) 0.750000 0.6020(3) 0.0282(5) Uani 1 2 d S T P . .
 O006 O 0.7096(2) 0.5507(3) 0.8107(2) 0.0324(4) Uani 1 1 d . . . . .
 O007 O 0.6100(3) 0.250000 0.4747(3) 0.0408(7) Uani 1 2 d S T P . .
 O008 O 0.5074(4) 0.250000 0.9707(3) 0.0440(7) Uani 1 2 d S T P . .
 H00A H 0.612723 0.288324 1.041663 0.066 Uiso 0.5 1 d R U P . .
 H00B H 0.503660 0.111224 1.008402 0.066 Uiso 0.5 1 d R U P . .
 C009 C 0.9312(4) 0.250000 0.5565(4) 0.0260(7) Uani 1 2 d S T P . .
 H00D H 0.952158 0.391489 0.608177 0.039 Uiso 0.5 1 calc R U P A -1
 H00E H 1.015428 0.220514 0.514555 0.039 Uiso 0.5 1 calc R U P A -1
 H00C H 0.935501 0.137997 0.632824 0.039 Uiso 0.5 1 calc R U P A -1
 C00A C 0.9947(4) 0.750000 0.8839(4) 0.0295(7) Uani 1 2 d S T P . .
 H00F H 1.014289 0.764558 0.995073 0.044 Uiso 0.5 1 calc R U P B -1
 H00G H 1.046206 0.871397 0.852188 0.044 Uiso 0.5 1 calc R U P B -1
 H00H H 1.042788 0.614044 0.867488 0.044 Uiso 0.5 1 calc R U P B -1

loop_
  _atom_site_aniso_label
  _atom_site_aniso_U_11
  _atom_site_aniso_U_22
  _atom_site_aniso_U_33
  _atom_site_aniso_U_23
  _atom_site_aniso_U_13
  _atom_site_aniso_U_12
 Sr01 0.01863(16) 0.01917(16) 0.01731(16) 0.000 0.00740(11) 0.000
 S002 0.0156(3) 0.0212(3) 0.0193(4) 0.000 0.0068(3) 0.000
 S003 0.0171(3) 0.0169(3) 0.0200(4) 0.000 0.0039(3) 0.000
 O004 0.0328(8) 0.0207(8) 0.0293(9) -0.0052(7) 0.0094(7) -0.0046(6)
 O005 0.0252(11) 0.0354(13) 0.0221(12) 0.000 0.0074(10) 0.000
 O006 0.0298(8) 0.0283(9) 0.0329(10) 0.0070(7) 0.0057(7) -0.0080(7)
 O007 0.0208(12) 0.078(2) 0.0272(13) 0.000 0.0137(10) 0.000
 O008 0.0721(19) 0.0345(14) 0.0248(13) 0.000 0.0184(13) 0.000
 C009 0.0187(14) 0.0241(15) 0.0308(17) 0.000 0.0049(13) 0.000
 C00A 0.0198(15) 0.0297(17) 0.0286(17) 0.000 -0.0016(13) 0.000

_geom_special_details
;
 All esds (except the esd in the dihedral angle between two l.s. planes)
 are estimated using the full covariance matrix.  The cell esds are taken
 into account individually in the estimation of esds in distances, angles
 and torsion angles; correlations between esds in cell parameters are only
 used when they are defined by crystal symmetry.  An approximate (isotropic)
 treatment of cell esds is used for estimating esds involving l.s. planes.
;
loop_
  _geom_bond_atom_site_label_1
  _geom_bond_atom_site_label_2
  _geom_bond_distance
  _geom_bond_site_symmetry_2
  _geom_bond_publ_flag
 Sr01 Sr01 4.5577(5) 3_656 ?
 Sr01 Sr01 4.5577(5) 3_666 ?
 Sr01 S002 3.4924(5) 3_656 ?
 Sr01 S002 3.4924(5) 3_666 ?
 Sr01 O004 2.5724(15) 3_656 ?
 Sr01 O004 2.5724(15) 2_656 ?
 Sr01 O005 2.614(2) 3_666 ?
 Sr01 O006 2.5704(16) 4_565 ?
 Sr01 O006 2.5704(16) . ?
 Sr01 O007 2.498(2) . ?
 Sr01 O008 2.555(3) . ?
 S002 O004 1.4550(15) 4_565 ?
 S002 O004 1.4550(15) . ?
 S002 O007 1.455(2) . ?
 S002 C009 1.743(3) . ?
 S003 O005 1.454(2) . ?
 S003 O006 1.4532(16) . ?
 S003 O006 1.4532(16) 4_575 ?
 S003 C00A 1.761(3) . ?
 O008 H00A 0.9130 . ?
 O008 H00B 0.9135 . ?
 C009 H00D 0.9600 . ?
 C009 H00E 0.9600 . ?
 C009 H00C 0.9600 . ?
 C00A H00F 0.9600 . ?
 C00A H00G 0.9600 . ?
 C00A H00H 0.9600 . ?

loop_
  _geom_angle_atom_site_label_1
  _geom_angle_atom_site_label_2
  _geom_angle_atom_site_label_3
  _geom_angle
  _geom_angle_site_symmetry_1
  _geom_angle_site_symmetry_3
  _geom_angle_publ_flag
 Sr01 Sr01 Sr01 83.378(13) 3_656 3_666 ?
 S002 Sr01 Sr01 56.170(13) 3_656 3_656 ?
 S002 Sr01 Sr01 126.714(16) 3_656 3_666 ?
 S002 Sr01 Sr01 126.714(16) 3_666 3_656 ?
 S002 Sr01 Sr01 56.170(13) 3_666 3_666 ?
 S002 Sr01 S002 120.44(2) 3_656 3_666 ?
 O004 Sr01 Sr01 137.10(4) 2_656 3_656 ?
 O004 Sr01 Sr01 137.10(4) 3_656 3_666 ?
 O004 Sr01 Sr01 77.76(4) 3_656 3_656 ?
 O004 Sr01 Sr01 77.76(4) 2_656 3_666 ?
 O004 Sr01 S002 107.66(4) 3_656 3_666 ?
 O004 Sr01 S002 107.66(4) 2_656 3_656 ?
 O004 Sr01 S002 21.68(4) 3_656 3_656 ?
 O004 Sr01 S002 21.68(4) 2_656 3_666 ?
 O004 Sr01 O004 90.48(7) 3_656 2_656 ?
 O004 Sr01 O005 74.84(5) 2_656 3_666 ?
 O004 Sr01 O005 74.84(5) 3_656 3_666 ?
 O005 Sr01 Sr01 62.28(3) 3_666 3_666 ?
 O005 Sr01 Sr01 62.28(3) 3_666 3_656 ?
 O005 Sr01 S002 68.23(2) 3_666 3_656 ?
 O005 Sr01 S002 68.23(2) 3_666 3_666 ?
 O006 Sr01 Sr01 124.06(4) . 3_656 ?
 O006 Sr01 Sr01 124.06(4) 4_565 3_666 ?
 O006 Sr01 Sr01 67.47(4) . 3_666 ?
 O006 Sr01 Sr01 67.47(4) 4_565 3_656 ?
 O006 Sr01 S002 163.12(4) . 3_656 ?
 O006 Sr01 S002 74.09(4) 4_565 3_656 ?
 O006 Sr01 S002 163.12(4) 4_565 3_666 ?
 O006 Sr01 S002 74.09(4) . 3_666 ?
 O006 Sr01 O004 152.56(5) . 3_656 ?
 O006 Sr01 O004 152.56(5) 4_565 2_656 ?
 O006 Sr01 O004 83.13(6) 4_565 3_656 ?
 O006 Sr01 O004 83.13(6) . 2_656 ?
 O006 Sr01 O005 128.13(4) . 3_666 ?
 O006 Sr01 O005 128.13(4) 4_565 3_666 ?
 O006 Sr01 O006 90.34(7) . 4_565 ?
 O007 Sr01 Sr01 45.25(2) . 3_656 ?
 O007 Sr01 Sr01 45.25(2) . 3_666 ?
 O007 Sr01 S002 101.02(3) . 3_666 ?
 O007 Sr01 S002 101.02(3) . 3_656 ?
 O007 Sr01 O004 122.18(5) . 2_656 ?
 O007 Sr01 O004 122.18(5) . 3_656 ?
 O007 Sr01 O005 70.94(7) . 3_666 ?
 O007 Sr01 O006 83.11(6) . . ?
 O007 Sr01 O006 83.11(6) . 4_565 ?
 O007 Sr01 O008 153.38(9) . . ?
 O008 Sr01 Sr01 137.813(12) . 3_666 ?
 O008 Sr01 Sr01 137.813(12) . 3_656 ?
 O008 Sr01 S002 91.97(4) . 3_656 ?
 O008 Sr01 S002 91.97(4) . 3_666 ?
 O008 Sr01 O004 74.36(6) . 3_656 ?
 O008 Sr01 O004 74.36(6) . 2_656 ?
 O008 Sr01 O005 135.68(9) . 3_666 ?
 O008 Sr01 O006 78.23(6) . . ?
 O008 Sr01 O006 78.23(6) . 4_565 ?
 Sr01 S002 Sr01 120.44(2) 3_656 3_666 ?
 O004 S002 Sr01 40.77(7) 4_565 3_666 ?
 O004 S002 Sr01 132.84(7) . 3_666 ?
 O004 S002 Sr01 40.77(7) . 3_656 ?
 O004 S002 Sr01 132.84(7) 4_565 3_656 ?
 O004 S002 O004 111.78(14) 4_565 . ?
 O004 S002 C009 107.73(9) . . ?
 O004 S002 C009 107.73(9) 4_565 . ?
 O007 S002 Sr01 70.85(4) . 3_656 ?
 O007 S002 Sr01 70.85(4) . 3_666 ?
 O007 S002 O004 111.44(8) . 4_565 ?
 O007 S002 O004 111.44(8) . . ?
 O007 S002 C009 106.45(16) . . ?
 C009 S002 Sr01 116.78(3) . 3_666 ?
 C009 S002 Sr01 116.78(3) . 3_656 ?
 O005 S003 C00A 105.72(16) . . ?
 O006 S003 O005 112.65(9) 4_575 . ?
 O006 S003 O005 112.64(9) . . ?
 O006 S003 O006 112.52(15) . 4_575 ?
 O006 S003 C00A 106.33(10) 4_575 . ?
 O006 S003 C00A 106.32(9) . . ?
 S002 O004 Sr01 117.56(9) . 3_656 ?
 S003 O005 Sr01 137.55(13) . 3_666 ?
 S003 O006 Sr01 140.36(10) . . ?
 S002 O007 Sr01 161.30(15) . . ?
 Sr01 O008 H00A 111.9 . . ?
 Sr01 O008 H00B 112.7 . . ?
 H00A O008 H00B 98.1 . . ?
 S002 C009 H00D 109.5 . . ?
 S002 C009 H00E 109.5 . . ?
 S002 C009 H00C 109.5 . . ?
 H00D C009 H00E 109.5 . . ?
 H00D C009 H00C 109.5 . . ?
 H00E C009 H00C 109.5 . . ?
 S003 C00A H00F 109.5 . . ?
 S003 C00A H00G 109.5 . . ?
 S003 C00A H00H 109.5 . . ?
 H00F C00A H00G 109.5 . . ?
 H00F C00A H00H 109.5 . . ?
 H00G C00A H00H 109.5 . . ?

loop_
  _geom_torsion_atom_site_label_1
  _geom_torsion_atom_site_label_2
  _geom_torsion_atom_site_label_3
  _geom_torsion_atom_site_label_4
  _geom_torsion
  _geom_torsion_site_symmetry_1
  _geom_torsion_site_symmetry_2
  _geom_torsion_site_symmetry_3
  _geom_torsion_site_symmetry_4
  _geom_torsion_publ_flag
 Sr01 S002 O004 Sr01 -89.01(10) 3_666 . . 3_656 ?
 Sr01 S002 O007 Sr01 113.25(3) 3_656 . . . ?
 Sr01 S002 O007 Sr01 -113.25(3) 3_666 . . . ?
 O004 S002 O004 Sr01 -131.14(8) 4_565 . . 3_656 ?
 O004 S002 O007 Sr01 117.19(8) . . . . ?
 O004 S002 O007 Sr01 -117.19(8) 4_565 . . . ?
 O005 S003 O006 Sr01 -27.5(2) . . . . ?
 O006 S003 O005 Sr01 64.29(9) . . . 3_666 ?
 O006 S003 O005 Sr01 -64.29(9) 4_575 . . 3_666 ?
 O006 S003 O006 Sr01 101.20(17) 4_575 . . . ?
 O007 S002 O004 Sr01 -5.71(14) . . . 3_656 ?
 C009 S002 O004 Sr01 110.70(13) . . . 3_656 ?
 C009 S002 O007 Sr01 0.000(1) . . . . ?
 C00A S003 O005 Sr01 180.000(1) . . . 3_666 ?
 C00A S003 O006 Sr01 -142.80(17) . . . . ?

_shelx_res_file
;
TITL 6_a.res in P2(1)/m
    6.res
    created by SHELXL-2018/3 at 21:57:15 on 14-Oct-2023
REM Old TITL 6 in P2(1)
REM SHELXT solution in P2(1)/m: R1 0.062, Rweak 0.013, Alpha 0.030
REM <I/s> 1.087 for 4 systematic absences, Orientation as input
REM Formula found by SHELXT: C O8 S2 Sr
CELL 0.71073 8.6144 6.0625 9.0776 90 113.126 90
ZERR 2 0.0009 0.0006 0.0011 0 0.004 0
LATT 1
SYMM -X,0.5+Y,-Z
SFAC C H O S Sr
UNIT 4 16 14 4 2

L.S. 20
PLAN  99
TEMP 0
CONF
list 4
MORE -1
BOND $H
fmap 2 53
acta
REM <olex2.extras>
REM <HklSrc "%.\\6.hkl">
REM </olex2.extras>

WGHT    0.016400    0.213300
EXTI    0.038707
FVAR       0.95624
SR01  5    0.486855    0.250000    0.682216    10.50000    0.01863    0.01917 =
         0.01731    0.00000    0.00740    0.00000
S002  4    0.732079    0.250000    0.400494    10.50000    0.01561    0.02117 =
         0.01928    0.00000    0.00678    0.00000
S003  4    0.775893    0.750000    0.767952    10.50000    0.01710    0.01691 =
         0.01995    0.00000    0.00388    0.00000
O004  3    0.718352    0.051292    0.306294    11.00000    0.03276    0.02074 =
         0.02931   -0.00524    0.00935   -0.00459
O005  3    0.758260    0.750000    0.601976    10.50000    0.02523    0.03545 =
         0.02208    0.00000    0.00735    0.00000
O006  3    0.709586    0.550677    0.810746    11.00000    0.02975    0.02831 =
         0.03287    0.00702    0.00566   -0.00796
O007  3    0.609960    0.250000    0.474712    10.50000    0.02083    0.07845 =
         0.02718    0.00000    0.01369    0.00000
O008  3    0.507350    0.250000    0.970711    10.50000    0.07210    0.03451 =
         0.02476    0.00000    0.01841    0.00000
AFIX   7
H00A  2    0.612723    0.288324    1.041663    10.50000   -1.50000
H00B  2    0.503660    0.111224    1.008402    10.50000   -1.50000
AFIX   0
C009  1    0.931155    0.250000    0.556542    10.50000    0.01866    0.02412 =
         0.03083    0.00000    0.00487    0.00000
PART -1
AFIX 137
H00D  2    0.952158    0.391489    0.608177    10.50000   -1.50000
H00E  2    1.015428    0.220514    0.514555    10.50000   -1.50000
H00C  2    0.935501    0.137997    0.632824    10.50000   -1.50000
AFIX   0
PART 0
C00A  1    0.994673    0.750000    0.883856    10.50000    0.01977    0.02967 =
         0.02861    0.00000   -0.00163    0.00000
PART -1
AFIX 137
H00F  2    1.014289    0.764558    0.995073    10.50000   -1.50000
H00G  2    1.046206    0.871397    0.852188    10.50000   -1.50000
H00H  2    1.042788    0.614044    0.867488    10.50000   -1.50000
AFIX   0
HKLF 4


REM  6_a.res in P2(1)/m
REM wR2 = 0.0486, GooF = S = 1.171, Restrained GooF = 1.171 for all data
REM R1 = 0.0203 for 1038 Fo > 4sig(Fo) and 0.0225 for all 1098 data
REM 71 parameters refined using 0 restraints

END

WGHT      0.0163      0.2154

REM Highest difference peak  0.450,  deepest hole -0.399,  1-sigma level  0.087
Q1    1   0.4971  0.2500  1.1809  10.50000  0.05    0.45
Q2    1   0.5341  0.2500  0.3698  10.50000  0.05    0.35
Q3    1   0.8169  0.7500  0.4777  10.50000  0.05    0.33
Q4    1   0.7145  0.1116  0.3578  11.00000  0.05    0.33
Q5    1   0.5202  0.2500  0.8461  10.50000  0.05    0.33
Q6    1   0.7205 -0.0427  0.3518  11.00000  0.05    0.33
Q7    1   0.3248  0.2500  0.6042  10.50000  0.05    0.32
Q8    1   0.6803  0.2500  0.4550  10.50000  0.05    0.28
Q9    1   1.2320  0.2500  0.6597  10.50000  0.05    0.28
Q10   1   0.6670  0.2500  0.7748  10.50000  0.05    0.27
Q11   1   0.3986  0.4209  0.6801  11.00000  0.05    0.27
Q12   1   1.0070  0.7500  1.0561  10.50000  0.05    0.26
Q13   1   0.7066  0.5839  0.8823  11.00000  0.05    0.26
Q14   1   0.6184  0.0599  0.2716  11.00000  0.05    0.26
Q15   1   1.0086  0.2500  0.4301  10.50000  0.05    0.26
Q16   1   0.5797  0.3340  0.4555  11.00000  0.05    0.26
Q17   1   0.4723  0.2500  0.4104  10.50000  0.05    0.25
Q18   1   0.9016  0.7500  0.8104  10.50000  0.05    0.25
Q19   1   0.4819  0.2500  0.5377  10.50000  0.05    0.24
Q20   1   1.1767  0.7500  1.1490  10.50000  0.05    0.24
Q21   1   0.6113  0.2500  0.9763  10.50000  0.05    0.24
Q22   1   0.7189  0.2500  0.9145  10.50000  0.05    0.24
Q23   1   0.4586  0.1912  1.0473  11.00000  0.05    0.23
Q24   1   0.6657  0.7500  0.8761  10.50000  0.05    0.23
Q25   1   0.3802  0.2500  0.7799  10.50000  0.05    0.23
Q26   1   0.7217  0.6382  0.7788  11.00000  0.05    0.23
Q27   1   0.6261  0.5699  0.7674  11.00000  0.05    0.22
Q28   1   0.7617  0.2500  0.5864  10.50000  0.05    0.21
Q29   1   0.7797  0.4803  0.8396  11.00000  0.05    0.21
Q30   1   0.6238  0.6665  0.7597  11.00000  0.05    0.20
Q31   1   0.9162  0.0541  0.4258  11.00000  0.05    0.20
Q32   1   0.3855  0.2500  0.9255  10.50000  0.05    0.20
Q33   1   0.5183  0.5389  0.7440  11.00000  0.05    0.20
Q34   1   0.5944  0.7500  0.7493  10.50000  0.05    0.20
Q35   1   0.6513  0.2500  0.6194  10.50000  0.05    0.20
Q36   1   0.6849  0.3965  0.5543  11.00000  0.05    0.20
Q37   1   0.8389  0.7500  0.9767  10.50000  0.05    0.19
Q38   1   0.5607  0.1027  0.7376  11.00000  0.05    0.19
Q39   1   0.6188 -0.0043  0.5207  11.00000  0.05    0.18
Q40   1   0.6924  0.4410  0.8561  11.00000  0.05    0.18
Q41   1   0.5777  0.5943  0.8567  11.00000  0.05    0.18
Q42   1   0.5306  0.0353  0.6677  11.00000  0.05    0.17
Q43   1   0.8383  0.5409  0.9611  11.00000  0.05    0.17
Q44   1   0.2751  0.2500  0.8211  10.50000  0.05    0.17
Q45   1   0.6856  0.7500  0.5425  10.50000  0.05    0.17
Q46   1   1.1530  0.0906  0.5647  11.00000  0.05    0.16
Q47   1   0.8383  0.4395  0.7957  11.00000  0.05    0.16
Q48   1   0.7496  0.7500  0.6639  10.50000  0.05    0.16
Q49   1   0.9888  0.5800  0.6138  11.00000  0.05    0.16
Q50   1   0.8713  0.2500  0.3419  10.50000  0.05    0.15
Q51   1   0.4866  0.3824  0.7796  11.00000  0.05    0.15
Q52   1   0.4180  0.1292  0.9943  11.00000  0.05    0.15
Q53   1   0.5072  0.1096  0.3370  11.00000  0.05    0.15
Q54   1   0.9512  0.5355  0.5284  11.00000  0.05    0.14
Q55   1   0.5574  0.4137  0.5629  11.00000  0.05    0.14
Q56   1   1.1153  0.2500  0.7416  10.50000  0.05    0.14
Q57   1   0.7816  0.5784  0.8294  11.00000  0.05    0.14
Q58   1   0.7453  0.5571  0.5316  11.00000  0.05    0.14
Q59   1   1.0608  0.7500  0.8558  10.50000  0.05    0.13
Q60   1   0.9309  0.5536  0.9251  11.00000  0.05    0.13
Q61   1   0.4821  0.4140  0.5839  11.00000  0.05    0.13
Q62   1   0.7067  0.4839  0.6465  11.00000  0.05    0.13
Q63   1   0.4772  0.4492  0.4544  11.00000  0.05    0.13
Q64   1   1.0209  0.8462  0.7750  11.00000  0.05    0.13
Q65   1   0.6862  0.4229  0.9752  11.00000  0.05    0.13
Q66   1   0.6482  0.5842  0.6324  11.00000  0.05    0.12
Q67   1   1.0151  0.9164  0.9981  11.00000  0.05    0.12
Q68   1   0.9769  0.4603  0.8424  11.00000  0.05    0.12
Q69   1   0.5532  0.0769  0.9209  11.00000  0.05    0.12
Q70   1   1.0242  0.5403  0.9493  11.00000  0.05    0.11
Q71   1   0.4588  0.2500  0.9043  10.50000  0.05    0.11
Q72   1   0.2711  0.0789  0.9061  11.00000  0.05    0.11
Q73   1   0.8303  0.2500  0.5334  10.50000  0.05    0.11
Q74   1   0.9538  0.2500  0.6496  10.50000  0.05    0.11
Q75   1   1.2146  0.5384  0.9800  11.00000  0.05    0.10
Q76   1   1.0215  0.7500  0.7010  10.50000  0.05    0.10
Q77   1   0.8063 -0.1071  0.2632  11.00000  0.05    0.10
Q78   1   0.6474  0.4674  1.0557  11.00000  0.05    0.10
Q79   1   0.3464  0.0800  0.5520  11.00000  0.05    0.10
Q80   1   0.3243  0.0541  1.0149  11.00000  0.05    0.09
Q81   1   0.4359  0.2500  0.7253  10.50000  0.05    0.09
Q82   1   0.8269  0.0795  0.5519  11.00000  0.05    0.09
Q83   1   0.7787  0.6136  1.0221  11.00000  0.05    0.09
Q84   1   0.8841  0.2500  0.4652  10.50000  0.05    0.09
Q85   1   0.2055  0.2500  0.8563  10.50000  0.05    0.08
Q86   1   1.1282  1.0598  0.7813  11.00000  0.05    0.08
Q87   1   1.0531  0.9653  0.7443  11.00000  0.05    0.08
Q88   1   1.1310  0.9188  1.0350  11.00000  0.05    0.07
Q89   1   0.8239  0.9228  0.6031  11.00000  0.05    0.07
Q90   1   1.1290  0.7500  0.9972  10.50000  0.05    0.07
Q91   1   0.7480  0.2500  1.0882  10.50000  0.05    0.07
Q92   1   1.1515  0.9375  0.7805  11.00000  0.05    0.07
Q93   1   0.6516  0.2500  0.2658  10.50000  0.05    0.06
Q94   1   0.9412  0.5992  0.6794  11.00000  0.05    0.06
Q95   1   0.7656  0.2500  0.2592  10.50000  0.05    0.05
Q96   1   0.7880  0.3906  0.9355  11.00000  0.05    0.05
Q97   1   0.5502  0.1045  1.1181  11.00000  0.05    0.05
Q98   1   0.8946  0.9598  0.7337  11.00000  0.05    0.05
Q99   1   0.8898  0.2500  0.6873  10.50000  0.05    0.05
;
_shelx_res_checksum                58000
_shelx_hkl_file
;
  -1   0   0 4969.30  230.38
   1   0   0 4664.93  228.28
   2   0   0  150.78    7.30
   2   0   0  155.08   15.50
  -2   0   0  128.59   15.00
  -2   0   0  147.39    9.30
  -3   0   0  382.16   32.90
   3   0   0  415.26   18.70
   3   0   0  432.96   32.80
  -3   0   0  442.26   22.60
  -3   0   0  417.96   18.70
  -4   0   0 9037.80  407.06
  -4   0   0 9999.00  386.76
   4   0   0 9725.73  406.06
  -5   0   0 2162.48  124.19
  -5   0   0 2345.57   93.69
   5   0   0 2206.68  121.09
   5   0   0 2348.36   93.89
  -6   0   0   31.20   24.30
   6   0   0    8.10   14.70
   6   0   0   41.80    5.80
  -6   0   0   36.60    9.20
  -6   0   0   29.90    4.60
   7   0   0  229.38   42.10
  -7   0   0  286.27   16.60
   7   0   0  293.07   17.10
  -7   0   0  308.77   54.49
  -7   0   0  296.67   17.20
  -7   0   0  336.17   26.20
  -8   0   0  974.40   45.10
  -8   0   0  957.80   56.59
  -8   0   0  951.20   43.80
   8   0   0  991.90   45.40
   8   0   0 1033.20   89.59
  -8   0   0  981.00   97.29
  -9   0   0  511.85   24.50
  -9   0   0  519.75   39.30
   9   0   0  458.75   27.30
  -9   0   0  484.45   24.80
   9   0   0  504.65   77.49
  -9   0   0  562.74   90.49
  10   0   0  194.48   17.70
 -10   0   0  177.58   11.20
 -10   0   0  178.48   10.70
 -10   0   0  188.08   26.60
 -10   0   0  168.28   74.09
  10   0   0  194.28   66.49
  10   0   0  135.69   20.40
   0  -1   0    3.70    3.30
   0  -1   0    0.10    0.90
   0  -1   0    0.10    0.60
   0  -1   0    0.20    0.40
   0   1   0    0.40    0.50
   0   1   0   -0.30    0.80
   0   1   0    0.60    0.80
   0   1   0    0.60    2.70
  -1  -1   0   22.40    6.20
   1  -1   0   18.70    3.10
   1  -1   0   16.00    4.90
  -1  -1   0   13.30    1.60
   1  -1   0   14.40    1.80
   1   1   0   10.50    1.50
  -1   1   0   13.50    5.00
   1   1   0   15.80    4.90
  -1   1   0   14.50    1.90
  -1   1   0   19.40    3.20
   2  -1   0  101.59    5.00
   2  -1   0   89.19    4.70
  -2  -1   0   91.19   13.60
   2  -1   0   89.59   12.30
   2  -1   0  100.39    8.00
  -2   1   0   97.39    8.20
   2   1   0   88.69    5.60
   2   1   0   71.99   13.10
  -2   1   0   97.49   13.80
  -2   1   0   97.49    5.00
   3  -1   0  186.38    8.90
  -3  -1   0  137.69   20.90
  -3  -1   0  186.38   11.60
   3  -1   0  181.68   20.30
  -3  -1   0  189.78    9.90
  -3   1   0  189.08   13.90
  -3   1   0  132.99   28.10
  -3   1   0  189.08    8.50
   3   1   0  184.98   10.00
   3   1   0  184.08   23.00
   4  -1   0 1191.58   48.50
   4  -1   0 1108.79   68.19
  -4  -1   0 1075.79   71.29
  -4  -1   0 1133.49   52.79
  -4  -1   0 1129.39   49.40
   4   1   0 1127.69   71.99
   4   1   0 1196.68   49.80
  -4   1   0 1262.77   47.70
  -4   1   0 1203.08   56.39
  -5  -1   0  216.68   16.80
   5  -1   0  232.68   31.10
  -5  -1   0  215.78   35.90
  -5  -1   0  236.68   13.60
   5  -1   0  234.38   12.50
  -5   1   0  262.57   11.60
   5   1   0  228.88   13.50
  -5   1   0  220.28   19.00
   5   1   0  222.68   35.50
  -5   1   0  257.27   41.00
  -6  -1   0   71.29   24.40
   6  -1   0  120.99   29.00
   6   1   0   80.39   27.70
  -6   1   0   45.40   10.60
  -6   1   0  115.39   30.30
  -6   1   0   80.99    5.40
   7  -1   0  374.26   19.50
  -7  -1   0  351.36   21.30
  -7  -1   0  365.26   27.10
  -7  -1   0  432.46   65.49
  -7  -1   0  346.37   20.30
   7  -1   0  335.07   47.90
  -7   1   0  366.46   16.40
   7   1   0  454.25   55.69
  -7   1   0  378.26   57.69
  -7   1   0  365.16   29.90
   7   1   0  363.06   20.70
  -7   1   0  348.67   17.10
  -8  -1   0 1096.49   51.59
   8  -1   0 1081.19   53.29
  -8  -1   0 1086.09   60.49
  -8  -1   0 1170.08   51.29
  -8  -1   0 1206.68  105.99
   8  -1   0 1125.39   92.29
  -8   1   0 1021.70  100.39
   8   1   0 1153.38   97.29
  -8   1   0 1140.39   64.39
   8   1   0 1036.40   51.09
  -9  -1   0  151.68   51.79
  -9  -1   0  172.28   14.80
  -9  -1   0  159.38   15.60
  -9  -1   0  191.08   23.00
   9  -1   0  156.18   43.10
   9  -1   0  181.18   14.40
  -9   1   0  106.49   49.50
   9   1   0  200.38   21.50
   9   1   0  117.89   43.90
   9   1   0  147.39   16.00
  -9   1   0  217.78   26.50
  10  -1   0   54.49   60.09
 -10  -1   0   58.19   65.39
 -10  -1   0   34.40    7.60
  10  -1   0   30.30    8.20
 -10   1   0    4.60   74.89
  10   1   0  -34.10   52.39
  10   1   0   27.00    9.40
 -10   1   0   22.50   14.00
  10   1   0   28.90   14.20
   0  -2   0 8085.69  338.97
   1  -2   0 2287.67   88.69
  -1  -2   0 2249.77   93.09
   1  -2   0 2165.38  101.09
   1  -2   0 2302.17   94.59
   1  -2   0 2261.47   91.49
  -1  -2   0 2252.77   89.49
  -1  -2   0 2251.57  101.49
   1   2   0 2172.58   89.89
  -1   2   0 2168.18  104.69
  -1   2   0 2224.28   93.19
  -1   2   0 2197.58   91.59
  -2  -2   0 2647.04  112.09
  -2  -2   0 2765.92  128.99
   2  -2   0 2751.12  124.39
   2  -2   0 2734.63  112.19
   2  -2   0 2696.33  116.09
  -2  -2   0 2885.71  115.69
   2   2   0 2761.92  112.39
   2   2   0 2927.11  111.49
  -2   2   0 2889.71  112.99
   2   2   0 2723.43  128.19
  -2   2   0 2609.64  128.19
  -2   2   0 2973.40  117.69
  -3  -2   0 3326.07  135.39
   3  -2   0 3383.96  151.98
  -3  -2   0 3330.97  138.79
  -3  -2   0 3368.26  158.48
   3  -2   0 3134.39  133.89
   3  -2   0 3422.96  133.19
   3   2   0 3307.87  156.68
   3   2   0 3390.76  135.99
  -3   2   0 3445.26  134.89
  -3   2   0 3259.57  156.88
  -3   2   0 3532.95  142.69
  -4  -2   0 3492.55  142.89
  -4  -2   0 3634.34  146.59
   4  -2   0 3576.84  140.69
  -4  -2   0 3458.15  171.58
  -4  -2   0 3686.43  145.09
   4  -2   0 3437.06  162.98
   4   2   0 3557.04  170.68
  -4   2   0 3429.06  170.58
  -4   2   0 3558.14  141.19
  -4   2   0 3470.55  151.38
   4   2   0 3441.16  143.19
  -5  -2   0  187.38   15.70
   5  -2   0   95.09   20.20
   5  -2   0  151.38    8.70
  -5  -2   0  107.99   25.40
  -5  -2   0  178.78   13.40
  -5  -2   0  153.88   10.70
   5   2   0  154.98   11.00
  -5   2   0  148.89    8.20
   5   2   0  151.68   31.20
  -5   2   0  182.48   18.10
  -5   2   0  138.49   28.40
   6  -2   0  137.09    8.90
  -6  -2   0  137.69   10.90
   6  -2   0   98.09   23.20
  -6  -2   0  118.89   31.40
  -6  -2   0  143.99   13.30
  -6  -2   0  123.89   15.30
   6   2   0  158.38   34.90
   6   2   0  139.89   13.80
  -6   2   0  158.98   19.00
  -6   2   0  167.28   36.40
  -7  -2   0 1214.78  100.99
  -7  -2   0 1247.48   59.69
   7  -2   0 1272.07   54.39
  -7  -2   0 1244.18   63.19
  -7  -2   0 1272.67   56.79
   7  -2   0 1290.57   90.49
   7   2   0 1450.05  105.09
  -7   2   0 1144.39  100.39
  -7   2   0 1278.87   69.79
   7   2   0 1291.47   57.59
   8  -2   0  892.71   49.40
  -8  -2   0 1039.00   56.69
  -8  -2   0  951.60  101.79
  -8  -2   0 1097.89   49.40
   8  -2   0 1118.49   89.79
  -8  -2   0 1023.50   51.29
   8   2   0 1166.38   99.69
  -8   2   0 1130.69   64.69
   9  -2   0  105.39   10.50
  -9  -2   0   71.49   49.40
  -9  -2   0  101.39   17.70
  -9  -2   0   89.99   11.40
  -9  -2   0   91.29   13.30
   9  -2   0   63.29   40.10
   9   2   0   75.09   11.50
   9   2   0  143.39   51.39
  -9   2   0   90.79   20.20
   9   2   0   57.09   12.80
   0  -3   0   11.30   11.80
   0  -3   0   -3.00    4.40
   0  -3   0    1.20    2.60
   0  -3   0    1.60    1.30
   0  -3   0    1.80    2.00
   0   3   0   -0.20    2.00
   0   3   0    1.90    1.40
  -1  -3   0   43.30    3.90
  -1  -3   0   49.70    4.40
   1  -3   0   41.30    3.30
   1  -3   0   37.00    5.80
  -1  -3   0   65.79   13.50
  -1  -3   0   52.69   18.70
  -1  -3   0   51.19    7.80
   1  -3   0   48.60    6.10
   1  -3   0   53.89   14.50
   1   3   0   49.80    4.40
  -1   3   0   46.00   14.30
  -1   3   0   52.49    6.90
  -2  -3   0   66.09    4.30
   2  -3   0   65.59    3.70
   2  -3   0   73.39    8.80
  -2  -3   0   69.19    5.70
  -2  -3   0   61.49   15.90
   2  -3   0   65.69    6.70
  -2  -3   0   58.19    8.50
   2  -3   0   56.89   14.00
  -2   3   0   61.09    6.80
  -2   3   0   79.79   20.60
  -2   3   0   58.79    8.50
  -3  -3   0   13.40    4.80
  -3  -3   0   14.90    5.50
   3  -3   0   20.10    2.00
   3  -3   0   22.30    3.90
  -3  -3   0   21.90    3.10
   3  -3   0   22.10   11.00
  -3  -3   0   15.80   12.80
  -3   3   0   21.30    4.30
  -3   3   0   19.20   14.90
   3   3   0   21.30    2.90
  -3   3   0   25.80    7.30
   3   3   0   17.70    3.50
   3   3   0   10.00    9.80
   4  -3   0  724.83   32.20
   4  -3   0  755.12   30.60
  -4  -3   0  798.82   39.20
  -4  -3   0  755.62   33.80
  -4  -3   0  693.83   57.59
   4  -3   0  780.12   51.79
  -4  -3   0  745.53   34.00
  -4   3   0  743.43   42.30
  -4   3   0  721.53   33.50
   4   3   0  668.63   56.69
  -4   3   0  688.33   59.99
   4   3   0  746.43   33.30
   4   3   0  754.42   34.50
  -5  -3   0  259.27   16.30
   5  -3   0  216.98   31.40
  -5  -3   0  262.07   15.50
  -5  -3   0  253.77   19.40
   5  -3   0  259.97   12.10
  -5   3   0  237.78   13.50
   5   3   0  262.47   16.10
  -5   3   0  267.97   23.50
  -5   3   0  268.17   46.00
  -6  -3   0   40.70    6.40
   6  -3   0   54.19    4.90
  -6  -3   0   73.89   27.10
   6   3   0  106.19   33.80
  -6   3   0   42.60   11.70
  -6   3   0   29.50   24.50
  -7  -3   0  194.28   14.90
  -7  -3   0  185.28   18.00
   7  -3   0  180.98   45.10
  -7  -3   0  176.08   17.00
  -7  -3   0  139.39   41.00
   7  -3   0  210.98   11.60
   7   3   0  149.88   39.80
  -7   3   0  183.98   67.89
   7   3   0  212.18   16.20
  -7   3   0  244.98   26.20
  -8  -3   0  809.72   44.90
   8  -3   0  753.42   35.20
  -8  -3   0  757.52   43.10
   8  -3   0  793.42   78.79
  -8  -3   0  777.72   96.39
  -8  -3   0  756.12   39.40
  -8   3   0  862.91   56.59
   8   3   0  752.32   40.40
   8   3   0  928.01   92.69
   9  -3   0  165.18   12.50
  -9  -3   0  192.88   16.60
  -9  -3   0  170.18   18.60
   9  -3   0  123.09   52.79
  -9  -3   0  190.58   21.20
  -9  -3   0    2.40   57.09
   9   3   0  188.08   18.60
  -9   3   0  142.09   26.50
  -9   3   0   85.19   68.69
   9   3   0  185.98   59.99
   0  -4   0 8323.37  321.67
   0  -4   0 7519.85  317.27
   0  -4   0 8027.90  314.87
   0  -4   0 7922.51  330.87
   0  -4   0 8082.09  353.46
   0   4   0 7534.75  319.37
   0   4   0 8159.78  315.07
  -1  -4   0 1471.35  101.19
  -1  -4   0 1473.85   67.29
   1  -4   0 1537.35   84.09
  -1  -4   0 1458.95   61.09
   1  -4   0 1459.75   65.89
  -1   4   0 1413.96   66.39
   2  -4   0   93.89    9.70
  -2  -4   0   93.39   28.70
  -2  -4   0  123.89   24.40
   2  -4   0   93.89    5.30
   2  -4   0  137.39   21.60
  -2  -4   0   93.79   11.70
   2   4   0  110.69    8.10
  -2   4   0  111.79   25.60
  -2   4   0   83.29   11.30
   3  -4   0  979.90   44.30
  -3  -4   0 1033.20   88.79
   3  -4   0  945.41   58.19
  -3  -4   0  900.41   66.89
  -3  -4   0 1004.10   49.80
  -3  -4   0  989.40   43.40
  -3   4   0  913.31   72.79
  -3   4   0 1013.40   52.29
   3   4   0  997.40   43.90
   4  -4   0 3298.67  132.19
   4  -4   0 3252.17  152.28
  -4  -4   0 3289.37  169.38
  -4  -4   0 3234.48  133.09
  -4  -4   0 3247.38  139.99
  -4   4   0 3049.89  172.58
   4   4   0 3183.28  130.09
   4   4   0 3258.87  133.69
  -4   4   0 3294.37  144.39
  -5  -4   0  563.34   34.50
  -5  -4   0  583.74   26.90
  -5  -4   0  568.34   28.70
   5  -4   0  570.44   48.10
   5  -4   0  597.34   26.70
  -5  -4   0  461.35   57.19
   5   4   0  538.15   59.49
  -5   4   0  517.75   66.19
  -5   4   0  566.84   38.90
   5   4   0  564.54   26.70
  -6  -4   0   44.60    7.40
   6  -4   0   51.99   20.60
  -6  -4   0   41.90    7.10
  -6  -4   0   41.50    9.70
  -6  -4   0    5.70   23.20
   6  -4   0   42.80    3.70
  -6   4   0   33.10   12.50
  -6   4   0   65.19   38.60
   6   4   0   46.80    7.40
   6   4   0   78.39   34.40
   6   4   0   26.60    5.80
   7  -4   0  398.16   51.69
   7  -4   0  367.36   17.00
  -7  -4   0  377.76   23.70
  -7  -4   0  386.56   23.20
  -7  -4   0  384.36   28.50
   7   4   0  366.56   24.00
  -7   4   0  385.16   73.29
   7   4   0  306.47   54.59
   7   4   0  374.66   22.70
  -7   4   0  406.16   36.60
   8  -4   0  620.64   26.80
  -8  -4   0  745.33  100.79
   8  -4   0  654.93   70.89
  -8  -4   0  603.24   35.40
  -8  -4   0  580.24   33.10
  -8   4   0  698.83  112.39
  -8   4   0  609.54   49.40
   8   4   0  611.74   91.09
   8   4   0  594.94   35.00
   8   4   0  544.35   33.00
   0  -5   0    4.90   20.00
   0  -5   0    3.90    5.10
   0  -5   0    2.40    2.10
   0  -5   0    7.80   10.30
   0   5   0    2.10    4.00
  -1  -5   0   18.60    4.60
   1  -5   0    7.00   17.60
   1  -5   0    8.80    2.40
   1  -5   0    1.00    9.10
   1  -5   0   14.20    6.00
  -1  -5   0   12.20    6.80
   1  -5   0   15.00    3.00
  -1  -5   0   -5.10   23.60
  -1  -5   0   -2.80   14.00
  -1   5   0   18.90    6.80
   1   5   0   16.50    3.80
   2  -5   0    5.30    2.90
   2  -5   0   -7.00   11.90
  -2  -5   0    0.20    6.00
  -2  -5   0    4.30    3.20
  -2  -5   0   29.80   29.30
  -2  -5   0    7.40   19.50
   2  -5   0    3.60    4.90
   2  -5   0    2.80    1.60
   2   5   0    6.20    3.40
  -2   5   0    3.90    5.60
  -3  -5   0    4.50    6.70
   3  -5   0   -1.60   12.50
  -3  -5   0    4.30   21.30
   3  -5   0    5.50    4.50
  -3  -5   0    0.20    3.10
  -3  -5   0    4.80   30.20
   3   5   0    0.00    3.40
  -3   5   0    1.40    6.10
  -3   5   0    8.20   19.30
  -4  -5   0  457.75   78.69
   4  -5   0  361.16   35.90
  -4  -5   0  393.66   21.60
  -4  -5   0  400.76   28.50
   4  -5   0  381.16   21.60
  -4   5   0  375.16   30.50
  -4   5   0  353.46   55.89
  -5  -5   0   59.39   13.30
  -5  -5   0   53.89    8.20
   5  -5   0   83.09   22.80
   5  -5   0   66.59    7.90
  -5  -5   0   69.39   51.59
  -5   5   0   58.79   42.30
  -5   5   0   68.39   16.20
   5   5   0   48.30    7.80
   5   5   0   55.59    4.70
  -6  -5   0   29.10   12.90
  -6  -5   0   29.00    7.50
  -6  -5   0   29.40   34.40
   6   5   0   17.40    4.20
   6   5   0   37.10    8.70
  -6   5   0   32.80   13.80
  -7  -5   0  132.99   57.09
  -7  -5   0  161.08   15.20
  -7  -5   0  137.29   19.90
   7  -5   0  160.88   36.00
  -7   5   0  133.19   67.99
   7   5   0  134.19   15.20
   7   5   0  152.08   12.50
  -7   5   0  137.39   25.00
   0  -6   0 3553.54  156.28
   0  -6   0 3745.13  195.18
   1  -6   0  566.04   23.90
   1  -6   0  557.24   23.80
  -1  -6   0  575.74   35.80
  -1  -6   0  529.55   76.79
  -1  -6   0  570.54   27.00
   1  -6   0  554.14   42.30
   1  -6   0  597.74   34.40
   1  -6   0  560.44   25.10
   1   6   0  542.95   27.20
  -1   6   0  519.45   34.50
   2  -6   0   58.39    6.60
  -2  -6   0   38.20   10.90
  -2  -6   0   58.89   43.20
   2  -6   0   36.10    3.90
   2  -6   0   76.69   22.00
  -2  -6   0   42.10    6.40
  -2  -6   0    4.40   15.80
   2  -6   0   36.40    9.00
   2   6   0   41.70    6.70
  -2   6   0   50.19   12.30
  -3  -6   0  416.76   22.80
  -3  -6   0  413.06   30.90
   3  -6   0  410.86   22.90
  -3  -6   0  396.36   51.79
   3  -6   0  414.86   36.40
   3  -6   0  405.16   25.60
  -3  -6   0  440.06   80.39
  -3   6   0  411.76   32.00
   4  -6   0 1363.26   65.09
  -4  -6   0 1443.46   63.89
  -4  -6   0 1415.16   72.99
  -4  -6   0 1488.75  143.29
  -4  -6   0 1391.06  104.69
   4  -6   0 1455.85   64.99
   4  -6   0 1494.05   76.79
   4   6   0 1387.76   64.59
  -4   6   0 1420.56   88.99
  -4   6   0 1476.25   77.39
   5  -6   0  344.37   37.30
  -5  -6   0  337.77   21.20
  -5  -6   0  385.76   90.39
   5  -6   0  332.67   19.70
  -5  -6   0  221.18   47.20
  -5  -6   0  291.27   27.60
   5  -6   0  305.07   23.30
  -5   6   0  344.27   32.70
   5   6   0  279.57   22.20
  -5   6   0  346.37   55.39
   6  -6   0   47.80   25.40
  -6  -6   0   46.40   62.89
  -6  -6   0   45.40    9.30
  -6  -6   0   41.00   12.20
   6  -6   0   46.10    7.30
   6  -6   0   39.00   11.60
  -6  -6   0   75.29   63.89
  -6   6   0   73.69   49.90
  -6   6   0   32.40   15.70
   6   6   0   39.90   10.90
   0  -7   0    0.20   18.60
   0  -7   0    0.80    7.60
   0  -7   0   -2.60    2.80
   0  -7   0  -29.90   36.40
  -1  -7   0   10.50    8.90
  -1  -7   0    3.80   21.80
   1  -7   0    8.10    3.20
   1  -7   0   50.89   25.80
  -1  -7   0   26.00   45.60
   1  -7   0   16.80   16.50
  -1  -7   0   20.60    4.90
   1  -7   0    9.70    8.80
  -1   7   0   10.40    9.30
  -2  -7   0  -25.80   25.20
  -2  -7   0   -7.10   48.30
   2  -7   0   -0.50    2.00
   2  -7   0    3.40    6.70
   2  -7   0    0.90    2.90
   2  -7   0   -3.40    2.70
  -2  -7   0   -3.10    3.90
   2  -7   0    7.70   14.20
  -2  -7   0   -7.10    7.10
   2  -7   0   -0.40   22.50
  -2   7   0   -5.30    7.90
  -3  -7   0   15.70   30.80
   3  -7   0    5.30    6.70
  -3  -7   0    1.40    4.80
  -3  -7   0    2.40    8.40
   3  -7   0    4.40    4.70
  -3  -7   0  -39.80   59.69
  -3   7   0   10.50   10.40
   3   7   0    8.80    6.80
   4  -7   0  195.38   17.60
   4  -7   0  165.18   16.50
  -4  -7   0  189.38   23.70
  -4  -7   0   97.99   43.80
  -4  -7   0  196.68   86.59
  -4  -7   0  221.28   16.40
   4   7   0  175.18   18.60
  -4   7   0  186.78   25.40
 -10   0   1  637.94  105.29
 -10   0   1  627.34   29.90
  10   0  -1  528.35   32.30
  10   0  -1  553.84   40.00
 -10   0   1  638.54   35.90
 -10   0   1  630.34   47.10
  10   0  -1  674.93   91.19
  -9   0   1    2.80    4.30
   9   0  -1    1.90   29.10
  -9   0   1    8.90    4.70
   9   0  -1   -3.20    4.80
  -9   0   1   65.59   44.80
  -9   0   1    6.10    9.80
   9   0  -1    4.40    7.00
  -8   0   1  232.78   23.50
  -8   0   1  229.88   14.70
  -8   0   1  201.48   49.10
   8   0  -1  156.28   17.20
   8   0  -1  254.57   52.19
   8   0  -1  233.08   15.00
   7   0  -1   76.89   27.00
  -7   0   1   38.50   10.00
  -7   0   1   75.89   28.10
  -7   0   1   49.90    6.40
   7   0  -1   38.20    5.70
  -6   0   1 1634.14  108.39
   6   0  -1 1652.43   70.49
   6   0  -1 1705.43  104.29
  -6   0   1 1690.53   70.29
  -6   0   1 1703.53   78.89
   5   0  -1   33.60   18.00
   5   0  -1   54.99    5.40
  -5   0   1   43.60    8.40
  -5   0   1   48.40    5.00
  -4   0   1  233.28   29.90
   4   0  -1  248.98   28.80
   4   0  -1  245.88   12.20
  -4   0   1  231.38   12.00
   3   0  -1  263.47   12.00
   3   0  -1  295.87   26.90
  -3   0   1  241.58   11.90
  -3   0   1  230.68   25.40
  -2   0   1 1431.46   72.89
   2   0  -1 1436.46   58.79
   2   0  -1 1441.76   60.09
  -2   0   1 1419.66   58.79
   2   0  -1 1606.14   73.59
  -1   0   1 1242.58   48.30
   1   0  -1 1213.08   48.90
  -1   0   1 1304.17   58.89
  -1   0   1 1128.49   48.80
   1   0  -1 1153.58   57.49
   0   0   1 2823.72  115.19
   0   0   1 2803.62  123.89
   0   0  -1 2925.51  124.39
  -1   0  -1   59.99    5.20
  -1   0  -1   56.69    3.20
   1   0   1   57.09    3.30
   1   0   1   53.79    5.00
   1   0   1   60.49    8.40
  -2   0  -1   86.19    4.80
  -2   0  -1   89.39   13.50
  -2   0  -1   88.59    7.60
   2   0   1   86.89    5.30
   2   0   1   79.69    7.30
   2   0   1   68.09   12.70
   3   0   1  686.83   29.50
   3   0   1  684.23   45.50
  -3   0  -1  707.43   29.10
  -3   0  -1  683.03   29.60
   3   0   1  642.94   33.30
  -3   0  -1  700.03   34.30
  -3   0  -1  650.03   45.70
   4   0   1  378.76   35.80
  -4   0  -1  368.36   17.80
  -4   0  -1  358.96   22.90
   4   0   1  358.16   17.60
  -4   0  -1  338.27   35.60
  -4   0  -1  354.96   16.90
  -5   0  -1  546.75   24.90
  -5   0  -1  503.75   51.09
   5   0   1  557.24   49.80
   5   0   1  556.64   26.00
  -5   0  -1  563.14   33.00
  -6   0  -1  374.16   49.30
  -6   0  -1  335.67   18.00
   6   0   1  413.96   46.10
  -6   0  -1  399.66   28.00
   6   0   1  397.86   20.20
   7   0   1  329.87   49.00
  -7   0  -1  306.67   51.19
   7   0   1  364.36   20.10
  -7   0  -1  356.16   17.10
  -7   0  -1  267.97   26.00
  -8   0  -1   52.29   40.80
  -8   0  -1   94.39    7.20
  -8   0  -1   82.69   16.40
   8   0   1  105.39   11.40
   8   0   1  103.99   36.40
  -9   0  -1  740.33  104.99
  -9   0  -1  876.51   56.29
   9   0   1  974.20   98.49
   9   0   1  811.42   42.20
  10  -1  -1  108.89   45.00
 -10  -1   1   82.59   11.00
  10  -1  -1   60.29   15.80
 -10  -1   1   80.49   11.90
 -10  -1   1   89.69   19.80
 -10  -1   1   56.59   64.39
  10  -1  -1   75.19   10.40
 -10   1   1  104.49   22.50
  10   1  -1   75.19   12.10
 -10   1   1   68.99    6.20
 -10   1   1   76.59   55.09
  10   1  -1  162.08   52.79
 -10   1   1   75.99    7.40
  -9  -1   1  586.54   39.80
   9  -1  -1  566.24   36.70
  -9  -1   1  608.84   32.30
   9  -1  -1  562.64   28.90
   9  -1  -1  540.85   72.49
  -9  -1   1  561.64   30.20
  -9   1   1  534.65   42.40
   9   1  -1  687.43   81.69
   9   1  -1  466.05   36.90
  -9   1   1  376.46   73.19
  -9   1   1  575.94   25.90
   9   1  -1  659.83   40.90
  -8  -1   1  595.54   30.00
  -8  -1   1  567.84   76.69
   8  -1  -1  476.15   88.99
  -8  -1   1  483.05   36.70
   8  -1  -1  585.84   28.90
   8   1  -1  692.03   74.89
  -8   1   1  625.44   41.90
  -8   1   1  608.54   28.80
  -8   1   1  610.24   27.40
  -8   1   1  592.24   78.59
   8   1  -1  628.44   30.80
   7  -1  -1 1400.46   60.69
  -7  -1   1 1272.67  103.09
  -7  -1   1 1436.26   61.89
   7  -1  -1 1460.35   98.69
  -7  -1   1 1415.16   69.69
  -7   1   1 1422.26   60.39
  -7   1   1 1433.86  107.89
   7   1  -1 1367.76   65.59
  -7   1   1 1533.95   74.29
   7   1  -1 1402.46   62.19
  -7   1   1 1479.15   60.79
   7   1  -1 1422.76  100.59
   6  -1  -1 2104.89   87.39
   6  -1  -1 2235.98  123.29
  -6  -1   1 2214.58   95.59
  -6  -1   1 2018.00   88.29
  -6  -1   1 2262.27  129.89
  -6   1   1 2228.88   98.69
   6   1  -1 2163.88   92.09
  -6   1   1 2164.88   87.39
  -6   1   1 1980.80  126.29
   6   1  -1 2209.78   89.09
   6   1  -1 2167.28  123.89
  -6   1   1 1857.21   87.49
   5  -1  -1 1504.95   88.09
  -5  -1   1 1407.26   90.49
   5  -1  -1 1445.96   59.09
   5   1  -1 1447.86   60.49
  -5   1   1 1403.06   58.79
  -5   1   1 1404.26   67.49
   5   1  -1 1400.36   87.49
   5   1  -1 1407.96   62.59
  -5   1   1 1424.66   91.89
   4  -1  -1  578.14   25.30
  -4  -1   1  589.94   26.60
  -4  -1   1  600.54   48.40
   4  -1  -1  559.74   45.40
   4   1  -1  632.94   47.10
  -4   1   1  626.64   32.40
  -4   1   1  611.34   49.70
  -4   1   1  547.65   26.40
   4   1  -1  589.94   28.00
   4   1  -1  613.94   28.30
  -3  -1   1 3114.49  146.19
   3  -1  -1 3158.68  146.29
   3  -1  -1 3194.08  124.59
  -3  -1   1 3149.98  125.99
  -3   1   1 3228.28  124.59
  -3   1   1 2738.93  125.59
   3   1  -1 3271.67  127.09
  -3   1   1 3139.79  148.89
   3   1  -1 3161.88  145.09
   3   1  -1 3195.08  125.99
  -2  -1   1 6281.87  293.27
   2  -1  -1 7245.08  291.77
   2   1  -1 7170.28  287.37
   1  -1  -1  935.71   37.50
  -1  -1   1  930.91   44.20
   1  -1  -1  882.31   37.70
  -1  -1   1  885.01   37.30
   1  -1  -1  839.32   50.59
  -1  -1   1  906.41   37.00
  -1   1   1  900.91   37.60
   1   1  -1  907.91   37.00
   1   1  -1  929.11   37.30
  -1   1   1  943.71   38.10
   1   1  -1  928.91   43.70
   0  -1   1  190.48   11.20
   0  -1  -1  182.58    8.60
   0  -1  -1  190.88   21.60
   0  -1  -1  198.38    8.60
   0  -1  -1  204.88   10.00
   0   1   1  210.58    8.70
   0   1   1  189.18    8.60
   0   1   1  162.98   20.10
   0   1   1  179.28   10.00
   0   1  -1  209.38   11.70
  -1  -1  -1 5834.72  220.28
   1  -1   1 5581.44  223.98
  -1  -1  -1 5136.69  231.48
   1   1   1 5650.83  219.98
  -1   1  -1 5465.25  224.38
   2  -1   1 7733.23  323.47
  -2  -1  -1 7698.83  336.37
   2  -1   1 8079.39  329.87
   2   1   1 8236.78  336.97
   2   1   1 8599.44  320.87
  -2   1  -1 7961.70  330.97
  -3  -1  -1 1854.51   78.59
  -3  -1  -1 1709.73  110.79
  -3  -1  -1 1843.42   76.79
   3  -1   1 1903.91   74.79
   3  -1   1 1744.53   80.49
  -3  -1  -1 1858.41   75.59
   3  -1   1 1868.01   91.09
  -3   1  -1 1861.21   93.39
  -3   1  -1 1853.71   81.89
   3   1   1 1848.52   75.59
   3   1   1 1815.52   95.49
  -4  -1  -1  152.08   10.50
  -4  -1  -1   94.09   21.90
  -4  -1  -1  153.58   12.70
  -4  -1  -1  154.58    9.80
   4  -1   1  120.29   13.80
   4  -1   1  161.68    8.90
   4  -1   1  160.28   26.40
   4   1   1  178.08   26.90
   4   1   1  141.79    9.40
  -4   1  -1  148.69   26.90
  -5  -1  -1 1351.06   89.59
  -5  -1  -1 1367.76   57.89
   5  -1   1 1340.77   56.69
  -5  -1  -1 1340.47   63.39
   5  -1   1 1395.66   83.59
  -5  -1  -1 1282.17   58.29
  -5   1  -1 1351.36   66.79
   5   1   1 1422.86   88.59
   5   1   1 1282.47   57.59
  -6  -1  -1 1144.79   57.79
  -6  -1  -1 1134.79   50.99
   6  -1   1 1127.59   49.50
  -6  -1  -1 1097.59   87.29
  -6  -1  -1 1143.79   50.79
   6  -1   1 1218.58   81.49
   6   1   1 1149.19   84.29
  -6   1  -1 1154.78   61.29
  -6   1  -1 1075.49   84.99
   6   1   1 1109.29   50.79
  -7  -1  -1   56.19   13.00
   7  -1   1   49.70    6.80
  -7  -1  -1   73.29   31.70
   7  -1   1   29.10   21.90
  -7  -1  -1   53.19    8.00
  -7  -1  -1   62.09    8.30
   7   1   1   47.90    7.40
  -7   1  -1   68.19   32.40
   7   1   1   58.49   29.60
  -7   1  -1   40.00   12.20
  -8  -1  -1   43.00    7.10
   8  -1   1   34.50   30.10
   8  -1   1   49.10    7.80
  -8  -1  -1   34.90   11.80
  -8  -1  -1   -9.30   29.50
   8   1   1   50.49    8.30
  -8   1  -1   73.89   39.00
  -8   1  -1   58.59   16.30
   8   1   1   30.30   31.70
  -9  -1  -1  148.49   23.20
   9  -1   1  113.89   12.40
   9  -1   1  149.59   48.70
  -9  -1  -1  100.39   53.59
   9   1   1  137.69   15.40
  -9   1  -1  119.89   22.20
   9   1   1  144.09   51.09
  -9   1  -1  120.19   61.59
  10  -2  -1  406.06   23.90
  10  -2  -1  338.17   35.90
 -10  -2   1  364.56   94.59
 -10  -2   1  429.36   26.50
 -10  -2   1  448.26   36.20
 -10  -2   1  418.76   28.80
  10  -2  -1  365.16   76.79
  10   2  -1  433.26   32.70
 -10   2   1  469.35   99.59
  10   2  -1  448.16   29.40
 -10   2   1  468.95   42.40
  10   2  -1  571.64   94.49
  -9  -2   1   10.60    8.60
  -9  -2   1   23.20    6.70
   9  -2  -1   -0.30   10.10
   9  -2  -1   12.60    5.00
   9  -2  -1   35.30   29.20
  -9  -2   1   10.30    6.80
  -9  -2   1   27.30   43.80
  -9   2   1    6.40   39.20
   9   2  -1   11.60    7.10
   9   2  -1   11.30    7.60
   9   2  -1   47.50   38.40
  -8  -2   1  106.69   38.40
  -8  -2   1  155.28   17.80
   8  -2  -1  152.38   37.80
  -8  -2   1  144.59   15.30
   8  -2  -1  138.39   10.10
  -8  -2   1  135.19   12.60
  -8   2   1  171.88   49.99
   8   2  -1  159.38   23.70
   8   2  -1  127.99   37.30
  -8   2   1  115.89   19.90
  -8   2   1  135.99    8.70
   8   2  -1  138.99   13.20
  -7  -2   1  120.59   14.00
  -7  -2   1   94.09   31.00
   7  -2  -1   81.09   24.90
  -7  -2   1  114.99   10.60
   7  -2  -1  105.59    8.00
   7   2  -1  180.08   36.80
   7   2  -1  106.59   11.10
   7   2  -1  113.59   11.90
  -7   2   1  124.49   17.90
  -7   2   1  107.49    7.70
  -6  -2   1 1383.16   95.59
  -6  -2   1 1279.27   56.29
   6  -2  -1 1269.27   53.69
  -6  -2   1 1213.08   60.89
   6   2  -1 1316.67   58.39
   6   2  -1 1281.37   90.39
   6   2  -1 1313.37   56.89
  -6   2   1 1319.07   67.09
  -6   2   1 1288.07   54.19
  -5  -2   1  131.79    9.60
  -5  -2   1  152.18   31.10
   5  -2  -1  113.99   24.10
   5  -2  -1  144.39    7.70
   5   2  -1  126.49   10.20
  -5   2   1  141.19    8.80
   5   2  -1  151.38   10.40
  -5   2   1  134.39   14.90
   5   2  -1  221.58   37.40
  -5   2   1  157.38   33.70
  -4  -2   1  316.97   16.40
   4  -2  -1  326.07   13.80
   4  -2  -1  317.57   33.70
  -4  -2   1  304.97   35.90
   4   2  -1  315.67   34.70
  -4   2   1  312.27   21.60
  -4   2   1  287.37   37.00
   4   2  -1  316.47   16.60
  -4   2   1  318.57   15.80
   4   2  -1  313.77   16.50
   3  -2  -1  261.57   10.70
   3  -2  -1  261.57   28.70
  -3  -2   1  258.67   27.50
   3   2  -1  237.78   26.40
  -3   2   1  262.77   17.40
   3   2  -1  277.67   13.80
  -3   2   1  245.28   30.70
   3   2  -1  255.67   13.10
  -3   2   1  254.47   13.60
  -2  -2   1 1001.50   53.59
   2  -2  -1  945.31   40.10
  -2  -2   1  919.31   39.00
   2  -2  -1  907.61   57.19
  -2  -2   1  920.51   39.70
   2  -2  -1  907.81   40.20
   2   2  -1  983.50   52.89
  -2   2   1  943.11   40.80
  -2   2   1  938.91   61.39
  -2   2   1  965.30   43.20
   2   2  -1  966.10   38.80
   2   2  -1  892.01   39.70
   1  -2  -1  879.31   58.69
  -1  -2   1  848.22   38.90
   1  -2  -1  980.00   40.80
   1  -2  -1  953.10   38.90
   1  -2  -1  927.91   37.60
  -1  -2   1  935.91   38.10
  -1  -2   1 1001.80   47.20
  -1  -2   1  973.80   42.10
   1   2  -1  918.61   38.20
  -1   2   1  990.80   41.00
   1   2  -1  947.41   46.20
   1   2  -1  935.71   39.10
  -1   2   1  953.10   37.70
  -1   2   1  899.51   41.00
  -1   2   1  876.51   60.49
   0  -2  -1 1910.11  105.89
   0  -2   1 1998.40   78.69
   0  -2   1 1677.93   87.59
   0  -2   1 2003.60   80.39
   0  -2  -1 1947.21   81.29
   0  -2   1 1921.31   83.89
   0  -2  -1 1969.60   77.59
   0  -2  -1 1957.30   78.29
   0   2   1 2053.29   78.79
   0   2   1 1879.71   81.59
   0   2   1 2036.50   78.39
   0   2  -1 2006.10   82.89
   0   2   1 1957.40   77.79
  -1  -2  -1   57.59   16.30
  -1  -2  -1   59.69   12.30
   1  -2   1   68.99    5.90
   1  -2   1   65.59    7.60
  -1  -2  -1   71.79    5.00
  -1  -2  -1   75.19    7.10
   1  -2   1   78.69    6.60
   1   2   1   81.59    5.20
   1   2   1   79.09    4.20
  -1   2  -1   74.09    8.00
   1   2   1   83.69    7.50
  -1   2  -1   88.09    9.80
  -2  -2  -1  170.18    8.80
  -2  -2  -1  169.18    9.40
  -2  -2  -1  154.78   21.60
  -2  -2  -1  158.58   11.50
   2  -2   1  158.38   13.00
   2  -2   1  165.28    8.90
   2   2   1  169.18    9.50
  -2   2  -1  180.98   18.30
  -2   2  -1  152.08   13.30
  -3  -2  -1  631.44   48.80
   3  -2   1  549.54   32.40
  -3  -2  -1  590.44   27.30
  -3  -2  -1  616.54   28.30
  -3  -2  -1  556.84   29.70
   3  -2   1  620.44   24.90
   3  -2   1  627.54   39.10
   3  -2   1  620.54   26.00
  -3   2  -1  599.34   43.20
  -3   2  -1  624.34   34.30
   3   2   1  613.34   27.70
   3   2   1  568.94   46.00
   4  -2   1  237.28   11.90
   4  -2   1  229.58   26.70
  -4  -2  -1  242.28   13.70
  -4  -2  -1  220.68   33.70
  -4  -2  -1  218.38   15.50
  -4  -2  -1  247.98   15.60
   4  -2   1  206.58   18.80
   4   2   1  246.28   33.60
  -4   2  -1  245.58   32.10
   4   2   1  254.57   14.20
  -4   2  -1  237.98   20.10
  -5  -2  -1  360.26   45.90
   5  -2   1  477.45   41.80
  -5  -2  -1  424.16   21.40
  -5  -2  -1  405.26   24.40
   5  -2   1  382.26   19.20
  -5   2  -1  348.37   44.40
  -5   2  -1  419.66   29.90
   5   2   1  403.56   21.60
   5   2   1  397.46   47.20
  -6  -2  -1  479.65   29.90
   6  -2   1  478.55   23.30
  -6  -2  -1  509.75   59.29
  -6  -2  -1  488.75   25.70
   6  -2   1  500.25   50.49
  -6  -2  -1  468.85   27.30
  -6   2  -1  496.65   58.09
  -6   2  -1  474.95   35.30
   6   2   1  504.75   26.00
   6   2   1  618.94   61.59
   7  -2   1  392.26   21.00
  -7  -2  -1  421.66   23.60
  -7  -2  -1  378.96   24.20
  -7  -2  -1  406.56   28.60
  -7  -2  -1  382.06   65.99
   7  -2   1  446.56   53.69
   7   2   1  434.86   63.39
  -7   2  -1  411.46   62.49
   7   2   1  398.46   23.40
  -7   2  -1  415.26   34.20
   8  -2   1   78.39   10.10
   8  -2   1   64.59   32.10
  -8  -2  -1   54.79   13.50
  -8  -2  -1   31.50   37.40
  -8  -2  -1   74.99    9.70
  -8  -2  -1   79.59   11.40
   8   2   1   58.59   10.30
   8   2   1   53.29   35.60
  -8   2  -1   40.80   14.90
  -8   2  -1   98.29   45.10
  -9  -2  -1  630.14   42.30
   9  -2   1  568.84   30.60
  -9  -2  -1  577.24   32.20
   9  -2   1  593.14   80.49
   9   2   1  534.05   33.70
  -9   2  -1  621.04   49.20
   9   2   1  639.14   97.29
  -9   2  -1  602.64  100.69
  -9  -3   1  582.24   37.00
   9  -3  -1  556.44   76.09
  -9  -3   1  617.54   39.60
  -9  -3   1  583.64   32.30
   9  -3  -1  608.14   27.90
   9  -3  -1  562.44   39.80
   9   3  -1  600.04   35.30
   9   3  -1  657.23   94.69
  -9   3   1  609.54   48.20
  -9   3   1  372.06   73.79
   9   3  -1  599.64   35.40
  -8  -3   1  256.07   18.10
  -8  -3   1  249.68   21.30
   8  -3  -1  211.08   21.70
   8  -3  -1  238.48   46.40
   8  -3  -1  249.78   13.20
  -8  -3   1  220.58   20.90
  -8  -3   1  195.48   50.69
   8   3  -1  283.07   59.89
  -8   3   1  231.38   12.50
   8   3  -1  220.18   18.50
  -8   3   1  270.37   29.20
   8   3  -1  249.18   19.30
  -8   3   1  160.28   47.50
  -7  -3   1  429.16   29.20
   7  -3  -1  456.85   20.40
  -7  -3   1  469.15   28.20
  -7  -3   1  475.55   24.80
  -7  -3   1  336.87   55.79
   7  -3  -1  446.76   54.29
  -7   3   1  409.86   34.90
   7   3  -1  400.96   59.59
  -7   3   1  438.06   66.89
  -7   3   1  449.66   21.90
   7   3  -1  447.36   25.60
  -6  -3   1 1717.13   77.09
   6  -3  -1 1785.42  106.39
  -6  -3   1 1671.83   74.29
   6  -3  -1 1786.52   70.09
  -6  -3   1 1766.82   80.29
  -6  -3   1 1768.32  116.99
  -6   3   1 1751.52  122.39
  -6   3   1 1674.73   72.79
   6   3  -1 1693.53   74.79
   6   3  -1 1741.93  112.39
   5  -3  -1 2421.36  125.39
  -5  -3   1 2229.88   95.09
   5  -3  -1 2406.86   90.69
  -5  -3   1 2313.87  133.89
   5  -3  -1 2175.38   93.89
  -5   3   1 2237.28  104.69
   5   3  -1 2347.36  128.89
  -5   3   1 2217.58   94.59
   5   3  -1 2304.37   94.89
   5   3  -1 2284.17   95.69
  -5   3   1 2123.69  134.99
  -4  -3   1  670.13   32.20
   4  -3  -1  733.93   31.70
   4  -3  -1  678.63   53.89
  -4  -3   1  707.63   56.19
  -4   3   1  673.03   32.70
  -4   3   1  727.53   64.59
   4   3  -1  714.43   55.09
   4   3  -1  706.63   32.70
  -4   3   1  731.13   39.70
   4   3  -1  687.73   31.10
   3  -3  -1  428.86   21.20
  -3  -3   1  440.16   21.30
  -3  -3   1  399.26   37.00
   3  -3  -1  409.36   40.10
   3   3  -1  481.55   38.70
  -3   3   1  447.66   26.30
  -3   3   1  423.46   22.40
  -3   3   1  435.86   47.30
   3   3  -1  424.96   19.30
   3   3  -1  439.66   21.30
  -2  -3   1 2238.98   94.79
   2  -3  -1 2364.76   94.29
  -2  -3   1 2271.87  109.19
   2  -3  -1 2292.37   92.89
  -2  -3   1 2267.87   92.59
   2  -3  -1 2312.97  117.79
   2   3  -1 2241.08  108.09
   2   3  -1 1906.01   95.49
  -2   3   1 2276.97   95.29
  -2   3   1 2416.66   97.39
  -2   3   1 2214.28  124.79
   2   3  -1 2304.07   90.39
  -1  -3   1 2141.19   96.39
  -1  -3   1 2037.80   85.49
  -1  -3   1 2066.39   83.79
   1  -3  -1 2072.29   83.79
  -1  -3   1 2069.29   89.89
   1  -3  -1 2197.58  116.79
   1  -3  -1 2133.39   84.79
   1  -3  -1 2062.89   88.29
  -1   3   1 2118.69   89.39
  -1   3   1 2183.38   88.49
  -1   3   1 2173.18   83.99
   1   3  -1 2106.19   85.49
  -1   3   1 1888.31  113.59
   0  -3   1 1076.19   46.60
   0  -3   1 1104.69   50.99
   0  -3  -1 1138.29   51.09
   0  -3   1 1138.59   51.19
   0  -3   1 1175.98   52.39
   0  -3   1 1113.59   47.00
   0  -3   1 1200.18   60.89
   0  -3  -1 1037.80   78.59
   0  -3  -1 1102.59   46.60
   0   3   1 1141.89   47.80
   0   3   1 1207.98   77.09
   0   3  -1 1197.98   52.79
   0   3   1 1110.89   46.80
   1  -3   1 2654.13  114.89
  -1  -3  -1 2610.64  129.19
  -1  -3  -1 2733.03  114.19
  -1  -3  -1 2692.53  109.49
   1  -3   1 2742.23  112.59
   1  -3   1 2744.73  108.89
  -1  -3  -1 2812.62  151.38
   1  -3   1 2782.82  112.79
   1   3   1 2735.83  109.79
   1   3   1 2556.34  114.29
  -1   3  -1 2784.22  116.29
  -2  -3  -1 1834.12   80.69
   2  -3   1 1809.92   78.59
   2  -3   1 1752.32   73.99
   2  -3   1 1636.94   78.59
  -2  -3  -1 1764.32   95.89
  -2  -3  -1 1833.82  115.19
  -2  -3  -1 1715.13   72.79
   2   3   1 1808.62   73.29
   2   3   1 1715.23   70.79
  -2   3  -1 1816.82   80.59
  -2   3  -1 1737.03   87.19
   3  -3   1  411.96   19.10
   3  -3   1  346.57   25.50
  -3  -3  -1  417.36   24.20
  -3  -3  -1  378.66   40.60
  -3  -3  -1  417.96   20.10
   3  -3   1  389.46   28.70
  -3   3  -1  402.76   36.90
  -3   3  -1  423.26   27.70
   3   3   1  391.56   20.20
   4  -3   1  135.79   20.70
  -4  -3  -1  103.99   11.90
   4  -3   1  107.99    6.80
  -4  -3  -1  121.59    9.50
  -4  -3  -1  104.79    8.60
   4  -3   1  116.59    6.70
   4  -3   1  109.79   19.90
  -4  -3  -1  111.89   27.60
   4   3   1  109.29   28.70
  -4   3  -1  121.49   27.00
   4   3   1  121.29    9.70
  -4   3  -1  113.69   15.30
   5  -3   1 1805.52   75.49
   5  -3   1 1933.31  100.79
  -5  -3  -1 1844.72   83.09
  -5  -3  -1 1539.15  133.39
  -5  -3  -1 1895.21   78.89
  -5  -3  -1 1844.92   80.29
   5   3   1 1815.32   79.29
  -5   3  -1 1937.31   92.39
  -5   3  -1 1917.11  114.99
  -6  -3  -1  420.56   60.69
  -6  -3  -1  524.95   31.10
  -6  -3  -1  542.15   30.50
   6  -3   1  582.54   53.09
  -6  -3  -1  539.65   27.90
   6  -3   1  506.25   24.30
  -6   3  -1  533.65   39.60
  -6   3  -1  537.45   64.59
   6   3   1  581.44   64.49
  -7  -3  -1   20.30    7.90
  -7  -3  -1   10.10    5.50
  -7  -3  -1  -20.80   28.30
  -7  -3  -1   24.00    7.50
   7  -3   1   24.40    4.40
   7  -3   1   11.70   22.00
   7   3   1    2.50    5.50
  -7   3  -1   14.00   11.50
   7   3   1    2.90   30.60
  -7   3  -1   -4.90   31.20
  -8  -3  -1   48.80   40.30
  -8  -3  -1   21.20    6.80
   8  -3   1   22.10   28.00
   8  -3   1   26.10    6.90
  -8  -3  -1   24.10    8.30
  -8  -3  -1   31.30   10.60
  -8   3  -1   12.80   11.90
   8   3   1   20.90    8.30
   8   3   1   54.29   42.40
   8   3   1    0.30    7.30
  -8   3  -1   25.60   44.50
  -9  -3  -1  266.67   26.20
   9  -3   1  288.07   18.20
  -9  -3  -1  290.77   21.40
  -9  -3  -1  245.08   21.80
  -9   3  -1  331.97   37.70
   9   3   1  309.37   28.10
   9   3   1  355.36   82.39
  -9  -4   1   -7.60    6.50
  -9  -4   1    1.70    8.10
   9  -4  -1  -15.80   13.80
  -9  -4   1    2.00   53.99
  -9  -4   1   13.10    7.10
   9  -4  -1   40.40   48.90
   9   4  -1  -69.69   42.20
   9   4  -1   -6.20    7.20
  -9   4   1  -37.50   68.69
  -9   4   1   -3.60   11.10
  -8  -4   1   90.29   11.20
   8  -4  -1   57.49   13.30
  -8  -4   1   83.59   13.10
  -8  -4   1   57.89   45.60
   8  -4  -1   68.69   36.30
  -8   4   1  106.19   62.89
   8   4  -1  102.29   12.80
  -8   4   1  103.29   20.40
   8   4  -1   93.89   20.20
   8   4  -1   78.89   42.20
  -7  -4   1   48.70    9.40
   7  -4  -1   89.89   32.30
  -7  -4   1   36.60   10.10
  -7  -4   1    4.90   31.20
   7  -4  -1   33.40    9.60
  -7   4   1   37.10   13.50
   7   4  -1   59.89   10.00
   7   4  -1   39.30    7.10
  -7   4   1   81.59   50.99
   7   4  -1   37.50   26.90
  -7   4   1   51.89    7.50
  -6  -4   1  771.62   78.39
   6  -4  -1  739.23   64.19
  -6  -4   1  696.03   42.40
  -6  -4   1  759.02   36.90
   6  -4  -1  722.73   39.70
  -6  -4   1  733.53   36.50
  -6   4   1  677.63   85.49
  -6   4   1  814.12   49.30
  -6   4   1  747.73   40.10
   6   4  -1  821.72   73.29
   6   4  -1  752.62   35.00
   5  -4  -1   83.19    8.20
  -5  -4   1   57.69   10.80
   5  -4  -1   98.59   26.80
  -5  -4   1   71.69    8.40
  -5  -4   1   73.09   29.00
   5  -4  -1   97.19   10.90
   5   4  -1   54.19   21.80
  -5   4   1   50.29   11.80
  -5   4   1   73.59    9.10
   5   4  -1   74.89    9.00
   5   4  -1   78.39    6.90
  -5   4   1  154.68   44.30
   4  -4  -1  255.07   14.90
  -4  -4   1  238.58   14.80
   4  -4  -1  219.48   15.50
   4  -4  -1  276.67   36.60
  -4  -4   1  270.57   40.80
  -4  -4   1  221.98   19.40
   4   4  -1  216.38   14.80
   4   4  -1  272.47   36.30
  -4   4   1  253.07   21.70
  -4   4   1  222.28   16.00
  -4   4   1  316.97   53.99
   4   4  -1  235.38   12.00
  -3  -4   1   23.10   14.20
  -3  -4   1   48.40    6.10
   3  -4  -1   46.90    6.60
   3  -4  -1   46.20   19.40
   3  -4  -1   52.09    7.40
  -3  -4   1   62.09    7.00
  -3  -4   1   50.09    9.50
  -3   4   1   16.80   21.80
   3   4  -1   55.49    3.50
  -3   4   1   48.10    7.60
  -3   4   1   48.00    9.50
   3   4  -1   59.19    6.90
  -2  -4   1  188.68   43.00
   2  -4  -1  243.38   10.40
  -2  -4   1  250.67   18.70
   2  -4  -1  246.48   34.70
  -2  -4   1  234.58   27.20
   2  -4  -1  249.97   13.40
  -2   4   1  316.77   48.30
  -2   4   1  239.28   16.90
   2   4  -1  234.88   13.70
  -2   4   1  225.38   17.40
  -1  -4   1  477.05   47.30
  -1  -4   1  392.16   22.30
  -1  -4   1  440.76   45.70
   1  -4  -1  448.66   19.10
  -1  -4   1  424.56   20.40
   1  -4  -1  406.46   18.60
   1  -4  -1  432.16   52.89
  -1  -4   1  419.86   25.60
   1  -4  -1  444.86   24.40
  -1   4   1  377.76   45.50
   1   4  -1  435.86   20.50
  -1   4   1  454.45   23.90
  -1   4   1  378.96   24.40
  -1   4   1  437.06   18.90
   0  -4  -1  810.62   40.60
   0  -4  -1  829.22   34.90
   0  -4   1  860.91   53.99
   0  -4   1  808.22   43.00
   0  -4  -1  894.91   76.19
   0  -4   1  805.42   44.20
   0  -4   1  797.72   34.50
   0  -4   1  825.72   35.40
   0  -4   1  794.42   39.70
   0   4   1  832.42   37.00
   0   4  -1  847.22   42.20
   0   4   1  812.02   35.20
   0   4   1  792.02   41.20
  -1  -4  -1   53.89   18.30
   1  -4   1   54.69    9.40
   1  -4   1   61.89    8.90
   1  -4   1   76.09   11.20
   1  -4   1   56.89    4.90
   1  -4   1   46.60    7.50
  -1  -4  -1   45.70    8.00
  -1  -4  -1   61.29   27.10
  -1  -4  -1   61.59    5.60
   1   4   1   57.69    5.80
  -1   4  -1   59.09   10.30
   2  -4   1   98.19   13.60
   2  -4   1  135.79   11.00
   2  -4   1  110.79    6.80
  -2  -4  -1  116.79   12.60
   2  -4   1  106.49   11.90
  -2  -4  -1   99.89   22.60
  -2  -4  -1   99.99   32.20
  -2  -4  -1  118.79    8.60
   2   4   1  105.69    8.50
  -2   4  -1  106.09   13.60
  -2   4  -1  118.99   16.90
  -3  -4  -1  353.96   24.00
  -3  -4  -1  341.07   42.20
  -3  -4  -1  398.66   66.19
   3  -4   1  384.06   26.40
  -3  -4  -1  367.36   19.20
   3  -4   1  291.77   26.20
   3  -4   1  385.36   19.80
   3  -4   1  343.57   16.30
  -3   4  -1  336.57   38.50
   3   4   1  377.06   15.80
   3   4   1  368.06   19.70
  -3   4  -1  355.56   27.10
   3   4   1  368.36   15.80
   4  -4   1  220.38   10.70
   4  -4   1  188.58   23.90
   4  -4   1  214.28   12.40
  -4  -4  -1  223.08   18.80
  -4  -4  -1  200.68   53.69
  -4  -4  -1  217.48   14.10
  -4  -4  -1  136.09   29.30
  -4   4  -1  208.08   38.70
  -4   4  -1  210.78   22.00
   4   4   1  239.68   17.40
   4   4   1  215.48   11.90
   5  -4   1  344.87   16.00
  -5  -4  -1  364.76   17.50
  -5  -4  -1  334.17   24.90
  -5  -4  -1  261.07   44.90
   5  -4   1  349.77   36.20
  -5  -4  -1  330.07   20.00
   5  -4   1  340.47   16.30
  -5   4  -1  379.46   31.40
   5   4   1  335.17   18.70
  -5   4  -1  467.75   61.59
   6  -4   1  320.57   40.80
  -6  -4  -1  329.67   58.19
   6  -4   1  324.17   15.70
  -6  -4  -1  324.57   24.80
  -6  -4  -1  345.77   20.70
  -6  -4  -1  313.17   19.10
  -6   4  -1  365.86   67.79
   6   4   1  303.87   19.30
  -6   4  -1  341.07   32.40
  -7  -4  -1  227.28   21.00
  -7  -4  -1  217.98   17.40
  -7  -4  -1  215.28   17.10
   7  -4   1  215.98   12.30
   7  -4   1  208.98   39.00
  -7   4  -1  257.77   65.39
   7   4   1  219.48   18.60
   7   4   1  216.48   16.90
  -8  -4  -1   71.29   12.70
   8  -4   1   74.69   34.30
  -8  -4  -1   32.30    8.40
  -8  -4  -1   30.10   53.79
  -8  -4  -1   64.99   13.10
   8  -4   1   50.79    6.40
   8   4   1   60.59   11.90
  -8   4  -1   73.69   21.20
  -8   4  -1    9.80   59.09
  -8  -5   1  261.97   27.10
   8  -5  -1  274.47   28.40
  -8  -5   1  321.77   22.30
  -8  -5   1  328.67   20.80
  -8  -5   1  188.68   63.79
   8  -5  -1  258.77   48.90
   8   5  -1  356.36   72.19
   8   5  -1  289.77   30.30
   8   5  -1  290.77   19.80
  -8   5   1  347.37   97.49
  -8   5   1  305.57   35.30
  -7  -5   1  712.43   37.30
  -7  -5   1  776.72   46.00
   7  -5  -1  733.33   70.29
  -7  -5   1  696.23   92.99
  -7  -5   1  709.53   34.20
   7  -5  -1  677.23   41.60
   7   5  -1  717.43   34.00
   7   5  -1  772.62   87.19
  -7   5   1  716.63  110.59
   7   5  -1  635.64   40.20
   6  -5  -1  729.73   35.10
  -6  -5   1  821.42   84.59
  -6  -5   1  709.43   32.90
   6  -5  -1  723.43   64.19
   6  -5  -1  712.03   40.10
  -6   5   1  665.73  102.89
   6   5  -1  712.83   38.00
   6   5  -1  749.73   32.90
  -6   5   1  771.12   50.09
  -5  -5   1  119.69   52.29
  -5  -5   1  216.68   15.30
   5  -5  -1  205.78   14.40
  -5  -5   1  194.68   21.00
   5  -5  -1  273.37   40.20
   5  -5  -1  193.28   17.00
  -5   5   1  210.68   23.20
  -5   5   1  274.37   63.29
   5   5  -1  207.68   10.40
   4  -5  -1  163.28   13.10
  -4  -5   1  143.29   17.50
   4  -5  -1  177.98   13.50
  -4  -5   1  147.89   12.10
  -4  -5   1  211.98   54.59
   4  -5  -1  172.58   34.60
   4   5  -1  165.78   13.00
  -4   5   1  150.78   18.50
  -4   5   1  138.69   14.20
  -4   5   1  146.89   44.70
  -3  -5   1 1600.04   70.19
  -3  -5   1 1588.04  120.29
  -3  -5   1 1650.23   78.49
  -3  -5   1 1600.24   67.69
   3  -5  -1 1687.13   72.79
   3  -5  -1 1639.64   70.39
   3  -5  -1 1659.93   98.99
  -3   5   1 1567.84  112.69
  -3   5   1 1645.54   75.09
   3   5  -1 1601.34   70.69
  -3   5   1 1737.73   79.69
   2  -5  -1 2956.80  156.38
  -2  -5   1 2900.71  121.69
  -2  -5   1 2999.90  130.29
   2  -5  -1 2916.21  120.69
   2  -5  -1 2984.30  125.89
   2  -5  -1 2923.01  117.99
  -2  -5   1 2847.52  169.88
  -2  -5   1 3097.29  122.69
  -2   5   1 2995.90  162.98
  -2   5   1 3037.50  128.99
   2   5  -1 2934.01  121.99
  -1  -5   1  162.88   16.80
  -1  -5   1  172.38   23.50
   1  -5  -1  207.18   43.00
   1  -5  -1  173.88    9.40
  -1  -5   1  183.98   11.50
  -1  -5   1  169.28   13.30
   1  -5  -1  173.58   15.60
   1  -5  -1  173.58    8.80
  -1  -5   1  185.18   39.70
  -1   5   1  195.88   15.10
   0  -5  -1   54.89   29.70
   0  -5   1   75.09    6.70
   0  -5  -1   81.99    6.50
   0  -5  -1   89.79   36.10
   0  -5   1   97.69   22.90
   0  -5   1   73.29    5.20
   0  -5  -1   89.09   12.00
   0  -5   1   71.09   11.30
   0  -5   1   88.49   14.80
   0   5   1   71.49    8.00
   0   5   1   87.59    8.80
   0   5  -1   82.59   13.30
   1  -5   1 1408.76   70.69
   1  -5   1 1376.96   82.49
   1  -5   1 1591.24   68.89
   1  -5   1 1569.74   71.09
  -1  -5  -1 1534.85   64.69
   1  -5   1 1555.54   63.69
  -1  -5  -1 1581.44   72.59
  -1  -5  -1 1569.84  123.69
  -1  -5  -1 1555.34   91.69
   1   5   1 1566.74   65.39
  -1   5  -1 1628.54   80.89
   2  -5   1 3043.90  120.79
  -2  -5  -1 3139.19  193.78
  -2  -5  -1 2977.90  130.99
  -2  -5  -1 2968.30  123.09
   2  -5   1 3094.89  127.59
   2  -5   1 2714.13  130.69
  -2  -5  -1 3196.68  158.48
  -2   5  -1 2948.21  133.79
   2   5   1 3043.40  123.79
   3  -5   1  367.46   23.20
   3  -5   1  356.66   16.80
   3  -5   1  380.56   22.20
  -3  -5  -1  377.46   26.90
  -3  -5  -1  345.97   68.49
  -3  -5  -1  378.46   20.60
  -3   5  -1  419.66   30.90
  -4  -5  -1  136.99   12.00
  -4  -5  -1  181.68   47.00
  -4  -5  -1  168.28   55.29
  -4  -5  -1  133.99   17.00
   4  -5   1  136.99    7.20
   4  -5   1  131.99    7.30
   4  -5   1  164.08   21.40
   4  -5   1  134.69   11.20
  -4   5  -1  199.78   34.30
  -4   5  -1  158.88   20.80
  -5  -5  -1  528.85   94.09
   5  -5   1  404.36   37.40
   5  -5   1  440.16   21.30
  -5  -5  -1  402.26   30.20
  -5  -5  -1  415.06   24.20
  -5   5  -1  445.06   66.69
   5   5   1  431.56   30.40
   5   5   1  439.86   19.80
  -5   5  -1  421.86   36.40
   5   5   1  425.46   19.70
  -6  -5  -1  626.64   39.80
  -6  -5  -1  651.03   33.90
  -6  -5  -1  564.74   81.89
  -6  -5  -1  618.84  104.89
   6  -5   1  692.23   53.79
   6   5   1  590.74   34.90
   6   5   1  617.24   29.80
  -6   5  -1  624.44   87.79
  -6   5  -1  684.23   49.60
  -7  -5  -1   93.89   72.69
   7  -5   1   75.89   31.30
  -7  -5  -1   68.79   14.20
  -7  -5  -1   17.10   49.70
  -7  -5  -1   62.29    9.50
   7   5   1   76.09    9.60
  -7   5  -1   58.69   63.09
  -7   5  -1   50.99   19.10
   7   5   1   37.40   10.90
  -7  -6   1   28.70   57.59
   7  -6  -1  -31.00   28.50
  -7   6   1   21.60   75.19
   6  -6  -1  385.56   52.29
  -6  -6   1  396.16   24.00
   6  -6  -1  360.56   26.40
  -6  -6   1  280.17   88.09
  -6  -6   1  350.46   30.80
   6  -6  -1  336.87   21.60
  -6   6   1  291.17   78.59
  -6   6   1  369.36   35.60
   5  -6  -1   51.79   27.70
  -5  -6   1   -7.10   50.29
   5  -6  -1   39.20    7.90
  -5  -6   1   51.09   34.10
   5  -6  -1   30.10    8.10
  -5  -6   1   22.50    6.60
  -5  -6   1   51.09   14.00
  -5   6   1   15.80   11.30
   5   6  -1   44.60    9.00
  -5   6   1   21.90   45.60
   4  -6  -1  149.88   14.40
  -4  -6   1  143.79   12.90
  -4  -6   1  212.78   65.29
   4  -6  -1  176.88   36.10
   4  -6  -1  139.29   13.20
  -4  -6   1  154.58   20.00
  -4  -6   1  163.28   39.20
  -4   6   1  135.29   19.60
  -4   6   1  210.08   49.40
   4   6  -1  128.99   13.30
   3  -6  -1    0.20   21.20
  -3  -6   1   -1.50   18.30
   3  -6  -1    5.20    3.80
  -3  -6   1    6.60    4.30
   3  -6  -1    4.80    5.70
  -3  -6   1   10.20    7.70
  -3  -6   1    8.20   40.50
  -3   6   1   12.70    8.00
  -3   6   1   -5.40   29.70
  -2  -6   1   80.49   14.70
  -2  -6   1   49.10   37.00
  -2  -6   1   74.49    8.40
  -2  -6   1   82.79   24.00
   2  -6  -1   73.09    6.80
   2  -6  -1   85.89   31.50
   2  -6  -1   76.99   11.70
  -2   6   1  107.09   14.20
   2   6  -1   86.19    9.30
   1  -6  -1  217.08   33.00
   1  -6  -1  151.68   16.60
  -1  -6   1  132.49   17.30
   1  -6  -1  168.88   44.00
   1  -6  -1  156.88    9.30
  -1  -6   1  156.18   11.10
  -1  -6   1  198.08   45.50
  -1   6   1  141.29   15.20
   0  -6  -1  302.47   23.80
   0  -6   1  324.47   24.70
   0  -6   1  285.67   27.90
   0  -6   1  260.57   37.40
   0  -6   1  301.67   16.30
   0  -6  -1  361.06   67.49
   0   6   1  298.27   16.20
  -1  -6  -1   -4.60   33.40
  -1  -6  -1   22.50    8.40
   1  -6   1   40.50   10.00
  -1  -6  -1   25.40    4.90
   1  -6   1   30.30    4.40
   1  -6   1   32.40    4.70
   1  -6   1   31.80    4.50
  -1  -6  -1   -8.70   15.10
  -1   6  -1   31.60   10.40
   1   6   1   39.00    6.20
   2  -6   1   79.99    6.20
   2  -6   1   84.09   12.40
  -2  -6  -1   82.79    8.80
  -2  -6  -1   20.70   47.50
  -2  -6  -1   48.90   28.10
  -2  -6  -1   74.39   13.50
  -2   6  -1   76.99   15.20
   3  -6   1  181.78    9.00
  -3  -6  -1  165.38   22.40
  -3  -6  -1  190.58   46.10
   3  -6   1  170.38   15.80
  -3  -6  -1  215.58   63.49
  -3  -6  -1  184.38   13.60
  -3   6  -1  181.08   22.50
   4  -6   1  114.79   12.00
  -4  -6  -1  105.69   16.50
  -4  -6  -1   84.39   33.90
  -4  -6  -1   36.90   50.89
  -4  -6  -1  112.39   11.60
  -4   6  -1  109.69   20.80
  -5  -6  -1  279.27   85.39
  -5  -6  -1  233.98   54.09
  -5  -6  -1  218.38   23.70
  -5  -6  -1  193.58   16.50
   5  -6   1  218.88   14.30
  -5   6  -1  204.08   27.90
   5   6   1  170.38   18.70
  -6  -6  -1  218.28   24.20
  -6  -6  -1  219.38   18.00
   6  -6   1  204.78   26.80
   6  -6   1  203.98   12.80
  -6  -6  -1  188.28   60.99
  -6   6  -1  224.58   42.70
  -6   6  -1  163.78   27.50
   6   6   1  200.78   20.30
  -5  -7   1  373.16   24.70
   5  -7  -1  414.36   25.70
  -5  -7   1  401.26   71.49
  -5  -7   1  387.46   33.80
   5   7  -1  400.16   28.20
  -5   7   1  388.66   68.79
  -5   7   1  405.56   36.90
  -4  -7   1  195.58   48.50
   4  -7  -1  159.68   16.70
  -4  -7   1  123.29   70.89
   4  -7  -1  130.19   13.70
  -4  -7   1  162.68   22.30
  -4  -7   1  172.68   14.70
   4  -7  -1  139.29   34.70
   4   7  -1  157.78   16.20
  -4   7   1  191.18   24.40
   3  -7  -1  222.38   20.00
  -3  -7   1  235.38   16.50
   3  -7  -1  291.37   46.40
   3  -7  -1  204.38   15.30
   3  -7  -1  246.48   34.70
  -3  -7   1  143.59   70.29
  -3  -7   1  245.08   25.60
  -3  -7   1  230.38   51.59
   3   7  -1  202.58   17.70
  -3   7   1  265.07   26.20
  -2  -7   1  529.95   83.89
  -2  -7   1  606.14   60.69
   2  -7  -1  646.44   68.19
  -2  -7   1  655.43   31.50
   2  -7  -1  587.04   52.59
  -2  -7   1  680.73   42.60
  -2   7   1  609.84   39.80
   1  -7  -1  311.17   24.90
  -1  -7   1  286.17   53.79
   1  -7  -1  250.87   38.00
  -1  -7   1  288.27   17.00
  -1  -7   1  268.67   38.80
   1  -7  -1  294.37   58.49
  -1  -7   1  313.57   27.50
  -1   7   1  270.67   22.20
   0  -7   1  108.89    9.40
   0  -7   1  109.39   19.40
   0  -7  -1  127.39   18.00
   0  -7  -1  106.49   31.60
   0  -7  -1  124.19    9.50
   0  -7  -1   76.49   55.79
   0  -7   1  143.59   26.70
  -1  -7  -1  500.55   61.39
   1  -7   1  555.94   27.20
  -1  -7  -1  511.65   36.30
  -1  -7  -1  572.44   27.40
   1  -7   1  541.05   35.40
  -1  -7  -1  568.34   95.59
   1   7   1  510.05   30.50
  -1   7  -1  578.24   39.90
  -2  -7  -1  420.56   32.60
  -2  -7  -1  271.07   78.39
   2  -7   1  423.56   19.60
   2  -7   1  448.16   25.00
  -2  -7  -1  442.96   23.80
   2  -7   1  438.76   22.00
   2  -7   1  462.45   30.30
  -2   7  -1  403.26   35.10
  -3  -7  -1   64.89   15.30
   3  -7   1   56.99   11.20
   3  -7   1   71.19    9.40
  -3  -7  -1   44.00   36.00
  -3  -7  -1   74.99   67.49
  -3  -7  -1   77.59    9.60
  -3   7  -1   71.49   17.70
   3   7   1   64.59    9.90
  -4  -7  -1   30.20   44.20
   4  -7   1   18.00    7.40
   4  -7   1   14.70    8.70
  -4  -7  -1   10.60    6.30
  -4  -7  -1    5.80    9.00
   4   7   1   16.00    8.70
  -4   7  -1    4.90   11.60
  10   0  -2  917.61   51.49
 -10   0   2  852.41   42.80
  10   0  -2 1007.50  108.89
 -10   0   2 1109.59   78.69
  10   0  -2  797.62   51.09
 -10   0   2  873.01   42.50
 -10   0   2  803.32  118.99
   9   0  -2  277.47   59.89
   9   0  -2  208.28   15.30
   9   0  -2  174.88   21.00
  -9   0   2  249.18   25.10
  -9   0   2  171.98   15.00
  -9   0   2  236.68   14.90
  -9   0   2   77.79   41.60
  -8   0   2   74.49    8.20
   8   0  -2   85.49   32.90
   8   0  -2   70.99    8.60
  -8   0   2   75.99   14.90
  -8   0   2   88.09   41.10
  -7   0   2  480.65   32.40
   7   0  -2  489.75   24.30
   7   0  -2  483.25   28.20
  -7   0   2  476.25   62.49
   7   0  -2  509.15   57.29
  -7   0   2  498.75   24.10
   6   0  -2 2343.57  102.99
   6   0  -2 2599.54  138.29
   6   0  -2 2432.96   99.19
  -6   0   2 2276.87  139.39
  -6   0   2 2422.96   99.39
  -5   0   2 3034.00  122.09
   5   0  -2 3048.69  125.49
  -5   0   2 2886.51  156.98
   5   0  -2 2945.11  122.19
   5   0  -2 3186.08  156.38
  -4   0   2 1856.11  110.59
   4   0  -2 1952.60  106.59
   4   0  -2 2097.69   83.39
   4   0  -2 1990.10   80.69
  -4   0   2 1968.90   80.69
  -3   0   2   28.60    3.20
  -3   0   2   44.00   13.40
  -3   0   2   42.40    4.70
   3   0  -2   39.90    3.40
   3   0  -2   29.20   11.60
   3   0  -2   39.30    4.50
   2   0  -2   74.29   14.70
  -2   0   2  107.59   19.30
   2   0  -2   88.39    6.00
  -2   0   2   89.19    6.20
  -1   0   2 6309.37  272.87
   1   0  -2 6496.45  272.87
   0   0  -2 2622.14  125.89
   0   0  -2 2447.56  105.29
   0   0   2 2760.62  109.19
   0   0   2 2639.14  125.89
   0   0  -2 2907.71  109.79
   0   0   2 2535.75  104.99
   0   0   2 2560.74  105.29
   0   0  -2 2484.15  105.19
  -1   0  -2  457.15   23.70
   1   0   2  429.76   23.40
  -1   0  -2  462.95   37.90
  -1   0  -2  459.85   19.50
   1   0   2  452.35   19.80
   2   0   2 2203.58   96.79
   2   0   2 2297.47   92.69
   2   0   2 2256.37  108.19
  -2   0  -2 2246.38   91.09
   2   0   2 2359.36   92.09
  -2   0  -2 2378.96   97.59
  -2   0  -2 2176.18  108.39
   3   0   2 1911.31   85.09
   3   0   2 2037.90  100.89
   3   0   2 1869.31   81.19
  -3   0  -2 1946.71   85.69
  -3   0  -2 2037.40  102.29
  -3   0  -2 1850.21   77.79
  -4   0  -2 1871.11   86.39
   4   0   2 1913.41   85.09
  -4   0  -2 1724.93  103.59
  -4   0  -2 1901.51   76.09
   4   0   2 1825.92   78.09
   4   0   2 2053.99  105.59
  -5   0  -2    2.50    5.30
  -5   0  -2    4.60    1.90
  -5   0  -2    5.70   14.50
   5   0   2   13.80    3.70
   5   0   2    1.70   13.80
   6   0   2  162.98   11.80
  -6   0  -2   98.39   29.70
  -6   0  -2  143.19   17.90
  -6   0  -2  145.89    8.10
   6   0   2  231.98   42.50
  -7   0  -2   93.39    5.60
  -7   0  -2   81.49   36.30
  -7   0  -2   94.49   18.30
   7   0   2   99.59   10.50
  -8   0  -2   91.69   45.50
  -8   0  -2  101.99   20.40
   8   0   2  132.39   37.80
  -9   0  -2  105.39   21.80
  -9   0  -2   81.59   55.69
   9   0   2   49.10   45.30
   9   0   2   97.79   13.20
  10  -1  -2   56.49   13.30
  10  -1  -2   40.10   44.50
  10  -1  -2   67.79    9.20
 -10  -1   2   52.89    8.50
 -10  -1   2  -44.90   56.49
 -10  -1   2   52.59   14.90
  10   1  -2   28.40   42.40
 -10   1   2   67.29    8.20
 -10   1   2   62.19   16.70
 -10   1   2   20.60   44.20
  10   1  -2   66.59   11.40
  10   1  -2   32.10   12.30
  -9  -1   2   71.99    9.10
  -9  -1   2   27.20   53.79
  -9  -1   2   60.49   14.20
   9  -1  -2   32.10   28.30
   9  -1  -2   69.59   11.60
  -9   1   2   73.19    8.50
  -9   1   2   76.19    8.50
  -9   1   2   59.59   44.70
   9   1  -2   75.99   12.20
   9   1  -2   47.50    8.10
  -9   1   2   75.79   17.10
  -8  -1   2  105.49   10.10
  -8  -1   2   86.29   14.60
   8  -1  -2  113.99    9.60
   8  -1  -2  124.69   37.40
  -8  -1   2  155.88   47.20
  -8   1   2  102.39    8.90
  -8   1   2   57.69   35.60
  -8   1   2   99.99   17.70
   8   1  -2  101.99   33.00
   8   1  -2  103.79   10.50
  -8   1   2  110.69   10.20
   7  -1  -2  737.23   70.39
  -7  -1   2  756.12   74.09
   7  -1  -2  711.13   31.30
  -7  -1   2  695.23   32.40
   7   1  -2  697.13   32.80
   7   1  -2  863.51   72.49
  -7   1   2  649.64   41.20
   7   1  -2  676.43   35.60
  -7   1   2  571.94   32.80
  -6  -1   2 1307.97   96.49
   6  -1  -2 1450.45   96.69
  -6  -1   2 1509.75   62.59
   6  -1  -2 1485.95   62.59
   6  -1  -2 1438.86   66.19
   6   1  -2 1550.04   98.09
   6   1  -2 1515.75   65.49
  -6   1   2 1462.85   60.89
   6   1  -2 1482.65   62.79
  -6   1   2 1379.66  100.59
   5  -1  -2   30.00    5.20
  -5  -1   2   35.10   18.80
   5  -1  -2   42.30   18.90
   5  -1  -2   40.60    4.00
  -5  -1   2   26.50    4.00
   5   1  -2   32.40    5.10
  -5   1   2   32.20    3.60
   5   1  -2   31.20    4.40
   5   1  -2   29.90   17.10
  -5   1   2   25.60   16.10
   4  -1  -2   12.30   11.80
  -4  -1   2    7.20    2.50
   4  -1  -2    7.50    1.80
  -4  -1   2   14.50   12.60
   4   1  -2    5.70    2.20
   4   1  -2    8.90    2.90
   4   1  -2    6.90   10.70
  -4   1   2    6.10   13.10
  -4   1   2    5.40    2.80
  -4   1   2    6.50    1.70
  -3  -1   2  813.82   35.10
  -3  -1   2  872.11   54.69
   3  -1  -2  884.01   36.70
   3  -1  -2  804.42   56.49
  -3  -1   2  783.92   35.90
   3   1  -2  787.02   51.99
   3   1  -2  836.82   35.80
  -3   1   2  801.62   33.60
   3   1  -2  792.72   35.00
  -3   1   2  845.42   59.19
  -2  -1   2 4036.30  152.88
  -2  -1   2 3972.00  169.88
   2  -1  -2 3928.21  153.28
   2  -1  -2 3216.38  153.08
   2  -1  -2 4013.40  178.68
  -2  -1   2 3816.42  153.08
   2   1  -2 3989.00  152.88
  -2   1   2 3752.32  153.58
  -2   1   2 3535.25  153.58
   2   1  -2 4019.10  168.48
  -2   1   2 3838.72  179.08
  -1  -1   2  516.05   33.00
   1  -1  -2  524.55   23.10
   1  -1  -2  514.75   43.20
   1  -1  -2  539.75   23.70
  -1  -1   2  532.45   23.20
   1   1  -2  545.05   32.40
   1   1  -2  544.35   23.30
  -1   1   2  564.74   45.10
  -1   1   2  569.74   24.40
  -1   1   2  494.05   23.20
   0  -1  -2  585.64   26.10
   0  -1   2  598.34   36.00
   0  -1   2  604.84   30.20
   0  -1  -2  590.64   25.50
   0  -1  -2  611.34   49.20
   0  -1   2  543.65   25.80
   0   1   2  558.84   47.00
   0   1  -2  627.04   30.40
   0   1  -2  615.74   36.00
   0   1   2  580.54   25.40
   0   1   2  618.34   26.90
   1  -1   2 2630.54  115.09
  -1  -1  -2 2804.12  141.09
  -1  -1  -2 2896.91  112.99
   1   1   2 2761.52  112.19
   1   1   2 2738.13  110.09
   1   1   2 2731.83  111.59
  -1   1  -2 2663.73  115.19
  -1   1  -2 2806.02  125.39
  -1   1  -2 2580.84  117.19
   2  -1   2 4880.31  199.38
   2  -1   2 4907.71  190.68
  -2  -1  -2 4726.13  193.68
  -2  -1  -2 4931.81  196.38
   2  -1   2 4780.62  205.48
  -2  -1  -2 4811.22  214.48
  -2   1  -2 4885.21  199.78
   2   1   2 4540.15  192.98
  -2   1  -2 4792.02  206.48
   2   1   2 4946.00  195.98
   2   1   2 4923.31  194.88
   3  -1   2  853.91   45.00
  -3  -1  -2  997.40   94.89
  -3  -1  -2  955.30   43.40
   3  -1   2  935.31   55.09
  -3  -1  -2  912.91   39.40
   3  -1   2  895.91   38.60
   3   1   2  864.31   41.90
   3   1   2  798.72   67.69
  -3   1  -2  897.91   45.90
   3   1   2  865.31   38.80
  -3   1  -2  871.11   55.39
   4  -1   2  909.51   38.50
  -4  -1  -2  878.21   44.20
  -4  -1  -2  936.31   67.29
   4  -1   2  942.51   59.89
   4  -1   2  793.62   45.80
  -4  -1  -2  847.02   39.10
  -4   1  -2  832.32   60.29
   4   1   2  870.91   39.10
   4   1   2  887.21   64.29
  -4   1  -2  932.41   48.00
   4   1   2  857.91   43.60
   5  -1   2 1125.69   74.39
   5  -1   2  983.20   58.19
   5  -1   2 1112.79   48.50
  -5  -1  -2 1122.09   83.19
  -5  -1  -2 1181.98   56.69
  -5  -1  -2 1117.99   49.10
   5   1   2 1125.19   79.69
  -5   1  -2 1043.70   79.39
   5   1   2 1167.48   49.90
  -5   1  -2 1153.18   59.79
   6  -1   2  788.82   38.30
  -6  -1  -2  855.21   78.19
  -6  -1  -2  844.32   38.40
   6  -1   2  859.61   68.49
  -6  -1  -2  840.62   47.20
   6   1   2  891.81   74.59
   6   1   2  839.12   39.70
  -7  -1  -2  563.14   37.50
  -7  -1  -2  546.55   26.70
   7  -1   2  513.15   27.50
   7  -1   2  563.64   62.79
  -7  -1  -2  502.45   71.99
   7   1   2  562.34   67.19
   7   1   2  547.45   29.30
  -7   1  -2  477.15   69.69
  -7   1  -2  550.04   40.40
   8  -1   2  330.77   21.40
  -8  -1  -2  346.67   30.80
  -8  -1  -2  340.77   18.60
  -8  -1  -2  212.68   57.39
   8  -1   2  431.76   62.69
   8   1   2  347.97   22.80
  -8   1  -2  219.28   53.69
   8   1   2  417.46   71.09
  -8   1  -2  410.26   35.50
  -9  -1  -2  123.89   64.49
  -9  -1  -2   73.49   17.80
   9  -1   2   48.50   44.60
   9  -1   2   85.39   11.60
  -9  -1  -2   95.59    8.30
   9   1   2   90.69   13.90
  -9   1  -2   53.09   63.29
   9   1   2   49.10   47.80
  -9   1  -2   79.89   20.10
  10  -2  -2  335.47   19.90
  10  -2  -2  275.87   28.50
 -10  -2   2  334.67   30.80
 -10  -2   2  321.07   22.10
 -10  -2   2  368.36   26.60
  10  -2  -2  431.36   74.29
  10   2  -2  299.47   25.00
 -10   2   2  316.37   17.50
  10   2  -2  311.37   27.90
 -10   2   2  455.25   92.79
  10   2  -2  478.95   82.99
 -10   2   2  364.36   36.40
   9  -2  -2  108.59    9.30
  -9  -2   2   90.29   12.80
  -9  -2   2  118.19   49.99
  -9  -2   2   81.99   15.30
   9  -2  -2  107.19   39.80
   9  -2  -2   71.69   12.70
  -9   2   2   93.79    8.70
   9   2  -2  165.48   51.39
   9   2  -2   99.19   12.00
  -9   2   2  101.29   20.30
   9   2  -2   91.79   12.60
  -9   2   2   92.99   47.90
   8  -2  -2  427.56   28.40
  -8  -2   2  437.16   30.40
   8  -2  -2  513.65   63.49
   8  -2  -2  453.35   21.60
  -8  -2   2  450.75   24.30
  -8  -2   2  320.07   57.59
   8   2  -2  351.16   58.19
  -8   2   2  432.76   22.60
   8   2  -2  425.66   24.90
  -8   2   2  450.15   35.60
   8   2  -2  439.36   27.30
  -8   2   2  430.76   72.89
   7  -2  -2 1391.06   67.39
  -7  -2   2 1427.96   63.29
   7  -2  -2 1476.25   60.69
   7  -2  -2 1450.35  101.09
  -7  -2   2 1397.76  145.19
   7   2  -2 1398.86  106.79
   7   2  -2 1439.36   65.69
  -7   2   2 1466.75   60.39
  -7   2   2 1481.55  113.59
  -7   2   2 1461.45   74.89
   7   2  -2 1483.65   64.09
  -7   2   2 1442.06   61.99
  -6  -2   2  845.32   40.40
   6  -2  -2  905.11   37.80
   6  -2  -2  855.31   71.19
   6  -2  -2  954.30   44.50
  -6  -2   2  816.12   73.39
  -6   2   2  991.70   82.19
   6   2  -2  851.31   40.80
  -6   2   2  889.21   40.20
   6   2  -2 1057.09   76.49
   6   2  -2  846.22   41.90
  -6   2   2  926.41   49.90
  -6   2   2  885.01   37.60
  -5  -2   2  198.78   35.70
   5  -2  -2  196.58   14.60
  -5  -2   2  215.58   13.20
   5  -2  -2  220.28   10.50
   5  -2  -2  240.18   35.30
  -5   2   2  240.18   45.20
  -5   2   2  214.98   10.30
   5   2  -2  211.08   13.10
  -5   2   2  231.38   13.40
   5   2  -2  228.78   13.90
   5   2  -2  213.78   32.50
  -5   2   2  213.38   18.50
  -4  -2   2 1515.85   91.29
   4  -2  -2 1615.44   68.99
   4  -2  -2 1484.35   67.49
   4  -2  -2 1695.23   97.49
  -4  -2   2 1621.54   67.29
   4   2  -2 1588.14   67.19
   4   2  -2 1642.14   91.19
  -4   2   2 1664.73   67.99
   4   2  -2 1630.64   67.39
  -4   2   2 1589.44   63.99
   3  -2  -2 3601.24  143.19
   3  -2  -2 3669.93  173.18
  -3  -2   2 3564.44  142.29
  -3  -2   2 3614.34  163.58
   3  -2  -2 3243.88  142.09
  -3  -2   2 3543.65  142.19
   3   2  -2 3359.96  147.89
   3   2  -2 3735.13  162.58
   3   2  -2 3440.36  141.59
  -3   2   2 3510.85  143.29
  -2  -2   2 1157.18   49.80
   2  -2  -2 1196.88   49.90
  -2  -2   2 1108.89   62.29
   2  -2  -2 1252.47   77.79
   2  -2  -2 1224.18   50.49
  -2  -2   2 1139.99   49.30
  -2   2   2 1198.18   47.40
   2   2  -2 1222.18   49.80
  -2   2   2 1223.78   51.59
   2   2  -2 1192.78   49.10
   2   2  -2 1168.58   61.39
  -2   2   2 1154.48   50.39
  -1  -2   2  139.39    7.90
   1  -2  -2  149.99    9.20
   1  -2  -2  193.08   34.40
  -1  -2   2  137.29   13.80
  -1  -2   2  131.89    7.50
   1  -2  -2  127.19    7.20
  -1  -2   2  115.09   11.20
   1   2  -2  124.69   11.90
  -1   2   2  118.79    7.40
   1   2  -2  122.69    7.40
  -1   2   2  132.09    9.50
  -1   2   2  136.69    6.50
  -1   2   2  103.49   24.10
   0  -2   2   64.99    8.50
   0  -2  -2   58.59    4.00
   0  -2  -2   55.39   20.70
   0  -2  -2   54.49    5.90
   0   2  -2   55.29    7.80
   0   2   2   58.49    6.50
   0   2   2   56.79    4.10
   0   2   2   53.29    4.10
   0   2   2   76.89   23.40
  -1  -2  -2  338.17   31.70
  -1  -2  -2  309.67   41.70
  -1  -2  -2  336.77   15.80
   1  -2   2  304.37   20.70
  -1  -2  -2  315.47   17.70
  -1   2  -2  325.77   18.30
   1   2   2  328.87   15.60
  -1   2  -2  359.56   21.70
   1   2   2  312.87   15.20
  -1   2  -2  341.57   21.60
   1   2   2  321.37   15.40
   1   2   2  350.26   19.00
  -2  -2  -2  384.96   20.80
   2  -2   2  428.76   26.40
   2  -2   2  389.86   17.90
  -2  -2  -2  405.96   20.00
  -2  -2  -2  390.26   18.90
   2  -2   2  348.47   24.00
  -2  -2  -2  380.36   36.90
  -2   2  -2  383.96   24.90
  -2   2  -2  378.16   27.40
   2   2   2  406.46   18.90
   2   2   2  376.16   21.60
   2   2   2  389.66   18.80
   3  -2   2 1100.49   59.09
   3  -2   2 1291.97   65.89
  -3  -2  -2 1251.77   54.49
  -3  -2  -2 1185.08   54.39
  -3  -2  -2 1301.17   52.89
  -3  -2  -2 1231.88   79.39
   3   2   2 1228.18   52.59
  -3   2  -2 1233.38   69.09
  -3   2  -2 1194.78   60.69
   4  -2   2   35.50    4.60
   4  -2   2   24.90    9.30
  -4  -2  -2   25.80   18.40
  -4  -2  -2   32.70    6.10
   4  -2   2   56.89   18.30
  -4  -2  -2   27.00    4.60
  -4  -2  -2   39.60    7.80
  -4   2  -2   15.40   24.00
  -4   2  -2   37.80   10.50
   4   2   2   43.10    6.00
  -5  -2  -2  121.59   11.60
   5  -2   2  124.19   24.90
  -5  -2  -2  126.19   10.80
  -5  -2  -2  135.89   35.40
   5  -2   2  143.09    9.40
  -5  -2  -2  128.49   13.80
   5   2   2  194.38   39.90
   5   2   2   96.59   14.10
  -5   2  -2  125.29   17.70
  -5   2  -2  115.59   30.70
  -6  -2  -2   48.00    7.30
   6  -2   2   49.60    6.60
  -6  -2  -2   38.50    7.20
  -6  -2  -2   28.80   22.80
   6  -2   2    4.70   17.60
  -6  -2  -2   61.29   11.80
  -6   2  -2   35.40   11.70
   6   2   2   53.59   26.70
   6   2   2   53.39    8.30
  -6   2  -2   57.79   27.20
  -7  -2  -2  434.16   24.80
  -7  -2  -2  480.85   32.20
   7  -2   2  416.76   25.10
  -7  -2  -2  304.07   58.59
   7  -2   2  504.15   58.49
   7   2   2  382.36   26.40
  -7   2  -2  485.35   38.50
  -7   2  -2  453.45   68.49
   7   2   2  314.07   55.79
  -8  -2  -2    3.20    9.30
  -8  -2  -2    4.90   38.80
  -8  -2  -2    9.50    5.40
   8  -2   2   25.20    6.20
   8  -2   2   43.00   33.50
   8   2   2    0.00   40.90
   8   2   2   10.60    8.00
  -8   2  -2    7.50   11.70
  -8   2  -2   16.80   42.90
  -9  -2  -2  328.57   21.00
  -9  -2  -2  246.48   85.79
  -9  -2  -2  337.97   31.80
   9  -2   2  314.77   22.10
  -9   2  -2  381.56   39.80
   9   2   2  420.96   40.90
 -10  -3   2   16.50   10.80
 -10  -3   2   27.40   10.40
  10  -3  -2   29.70    5.60
 -10  -3   2  103.09   72.39
 -10  -3   2   19.40    8.10
  10  -3  -2   18.70   19.10
 -10   3   2   35.80   18.30
  10   3  -2   16.00   15.00
  10   3  -2   23.30   12.00
  10   3  -2  109.19   63.89
   9  -3  -2   74.89   14.40
  -9  -3   2   51.79   12.70
  -9  -3   2  -14.60   41.90
   9  -3  -2   76.99    7.30
   9  -3  -2   26.90   30.60
  -9  -3   2   82.09   14.70
  -9  -3   2   89.49   11.60
  -9   3   2   26.10   41.60
  -9   3   2   78.79   19.80
   9   3  -2   69.19   42.10
   9   3  -2   54.69    9.70
  -9   3   2   71.99    8.20
  -8  -3   2   42.50   38.30
  -8  -3   2   29.50    9.30
   8  -3  -2   41.60   30.90
   8  -3  -2   31.30    4.20
   8  -3  -2   50.39   16.10
  -8  -3   2   28.60    6.70
  -8   3   2   38.60   33.60
  -8   3   2   26.70   11.50
   8   3  -2   36.70    8.60
   8   3  -2   30.40   28.70
   8   3  -2   33.00    8.10
   7  -3  -2  560.24   63.89
   7  -3  -2  469.85   31.70
   7  -3  -2  591.54   24.50
  -7  -3   2  638.24   73.69
  -7  -3   2  575.34   29.50
   7   3  -2  669.43   69.59
  -7   3   2  544.35   76.09
  -7   3   2  605.04   35.00
   7   3  -2  532.95   29.70
  -7   3   2  577.74   40.60
  -6  -3   2  836.92   74.49
  -6  -3   2  827.72   38.60
   6  -3  -2  799.52   41.20
   6  -3  -2  825.22   70.89
   6   3  -2  853.41   71.39
  -6   3   2  757.22   81.09
   6   3  -2  857.61   38.50
  -6   3   2  810.52   47.80
  -6   3   2  763.22   39.50
   5  -3  -2   89.69    8.70
  -5  -3   2   85.29    8.70
   5  -3  -2   78.09   26.50
   5  -3  -2  100.39    9.90
  -5  -3   2   86.39   22.70
   5   3  -2   90.89    8.70
  -5   3   2   81.49   13.50
  -5   3   2  104.59   34.60
  -5   3   2   75.09    9.40
   5   3  -2   79.59   21.50
   5   3  -2   85.39    7.80
   4  -3  -2   10.70    3.80
   4  -3  -2   14.20   15.50
  -4  -3   2    3.20   11.90
  -4  -3   2    6.40    3.10
   4  -3  -2    8.70    3.30
   4   3  -2    3.00   10.00
  -4   3   2    8.40   18.50
  -4   3   2    3.70    4.60
  -4   3   2    5.80    3.50
   4   3  -2    7.10    2.70
   4   3  -2    7.30    3.40
  -3  -3   2 1124.79   47.30
   3  -3  -2 1122.99   48.80
   3  -3  -2 1117.29   48.80
   3  -3  -2 1021.80   75.19
  -3  -3   2 1088.59   67.49
  -3   3   2 1055.69   52.59
  -3   3   2 1113.49   85.19
   3   3  -2 1165.48   46.80
  -3   3   2 1128.09   53.09
   3   3  -2 1145.39   66.39
   3   3  -2 1133.09   48.40
   2  -3  -2 2109.89   87.29
   2  -3  -2 2094.09   89.09
  -2  -3   2 2098.49   93.09
  -2  -3   2 2149.19  102.29
  -2  -3   2 2165.28   87.79
   2  -3  -2 2141.89  122.09
  -2  -3   2 2085.89   86.39
   2   3  -2 2147.69  100.59
   2   3  -2 2117.79   87.59
  -2   3   2 2309.07   91.49
   2   3  -2 2123.09   86.39
  -2   3   2 1930.81  125.29
  -2   3   2 2132.39   90.89
  -2   3   2 2161.88   84.59
   1  -3  -2   79.59    5.40
  -1  -3   2   80.89    5.70
  -1  -3   2   86.99   12.00
   1  -3  -2   87.49    8.30
   1  -3  -2  106.09   31.10
  -1  -3   2   90.29    6.70
  -1  -3   2   81.49    9.90
  -1   3   2   86.89    5.20
  -1   3   2   70.89   23.60
  -1   3   2   83.19    7.10
  -1   3   2   90.89    9.10
   0  -3  -2  223.48   15.00
   0  -3   2  226.58   17.20
   0  -3  -2  240.98   11.90
   0  -3   2  240.68   12.40
   0  -3  -2  183.18   38.80
   0  -3   2  237.88   12.60
   0  -3  -2  245.48   11.10
   0   3   2  229.88   11.80
   0   3   2  256.17   11.80
   0   3   2  219.88   15.80
   0   3  -2  235.58   18.00
   0   3   2  242.38   11.30
   1  -3   2 1993.70   92.49
  -1  -3  -2 2093.89   85.49
  -1  -3  -2 1939.01  108.49
   1  -3   2 2134.09   88.19
  -1  -3  -2 2220.18  135.29
  -1  -3  -2 2124.29   92.49
   1   3   2 2120.29   91.09
   1   3   2 2119.89   83.99
  -1   3  -2 2094.79   93.69
   1   3   2 2058.29   85.49
   2  -3   2 2235.68  104.69
  -2  -3  -2 2343.57  100.59
  -2  -3  -2 2404.96   98.39
   2  -3   2 2445.06   97.39
  -2  -3  -2 2481.95  148.29
  -2  -3  -2 2173.48  122.49
  -2   3  -2 2313.27  103.89
   2   3   2 2390.66  102.09
  -2   3  -2 2390.26  106.09
   2   3   2 2386.06   95.19
   2   3   2 2301.57   96.69
  -3  -3  -2  542.95   69.19
   3  -3   2  617.24   36.40
   3  -3   2  504.85   34.90
  -3  -3  -2  580.04   26.60
   3  -3   2  583.24   25.40
  -3  -3  -2  505.95   51.39
  -3  -3  -2  544.85   30.40
  -3  -3  -2  570.84   27.30
  -3   3  -2  592.04   36.60
  -3   3  -2  577.34   42.80
   3   3   2  598.24   27.70
  -4  -3  -2  681.23   31.80
  -4  -3  -2  798.72   86.09
  -4  -3  -2  627.84   34.50
  -4  -3  -2  666.23   63.09
  -4  -3  -2  679.53   32.10
   4  -3   2  687.23   45.80
   4  -3   2  566.44   31.50
  -4   3  -2  733.23   56.29
  -4   3  -2  636.74   41.60
   4   3   2  640.34   31.80
   5  -3   2  906.91   61.09
  -5  -3  -2  854.41   44.30
   5  -3   2  899.41   39.00
  -5  -3  -2  873.91   41.70
  -5  -3  -2  885.01   43.30
  -5   3  -2  907.71   74.29
  -5   3  -2  903.71   53.99
  -6  -3  -2  573.64   30.50
  -6  -3  -2  596.24   33.60
   6  -3   2  561.14   27.20
   6  -3   2  614.14   55.39
  -6  -3  -2  584.94   32.70
  -6  -3  -2  546.95   72.79
  -6   3  -2  569.94   68.39
  -6   3  -2  559.84   42.60
   7  -3   2  355.06   19.70
  -7  -3  -2  363.36   22.90
  -7  -3  -2  371.86   27.00
  -7  -3  -2  351.16   24.10
   7  -3   2  406.06   55.19
  -7  -3  -2  384.16   69.39
  -7   3  -2  322.07   62.89
   7   3   2  344.77   23.80
  -7   3  -2  434.96   37.70
  -8  -3  -2  307.87   22.30
   8  -3   2  323.57   19.30
  -8  -3  -2  165.78   58.49
  -8  -3  -2  330.87   27.20
   8  -3   2  307.17   55.59
  -8   3  -2  347.57   73.69
  -8   3  -2  329.27   37.00
   8   3   2  256.67   23.80
   9  -4  -2  110.79   43.00
  -9  -4   2   86.29   58.69
   9  -4  -2  115.09   19.00
  -9  -4   2  148.49   18.30
  -9  -4   2  146.49   15.20
  -9  -4   2  143.59   20.20
  -9   4   2  114.89   67.19
  -9   4   2  126.99   25.40
   9   4  -2  133.09   16.70
  -9   4   2  143.49   12.00
   9   4  -2  121.19   55.99
   9   4  -2   89.29   15.20
  -8  -4   2  151.38   14.60
   8  -4  -2  124.19   16.80
  -8  -4   2  123.89   15.40
  -8  -4   2  151.58   54.79
   8   4  -2  163.78   14.30
   8   4  -2  138.79   15.00
  -8   4   2  145.49   12.50
  -8   4   2  157.08   66.59
   8   4  -2  166.18   43.40
  -7  -4   2  500.95   33.40
  -7  -4   2  482.65   26.70
   7  -4  -2  443.66   29.20
   7   4  -2  464.75   25.20
   7   4  -2  482.45   27.30
  -7   4   2  450.35   82.09
  -7   4   2  452.65   25.80
   7   4  -2  432.66   62.79
  -7   4   2  459.95   37.40
   6  -4  -2  623.64   36.80
   6  -4  -2  754.72   38.70
  -6  -4   2  765.72   36.10
  -6   4   2  780.72  143.29
  -6   4   2  731.23   46.00
  -6   4   2  738.83   36.40
   6   4  -2  762.82   69.59
   6   4  -2  726.63   33.90
  -5  -4   2  700.63   65.99
   5  -4  -2  725.03   37.20
  -5  -4   2  737.43   35.70
   5  -4  -2  734.03   35.30
   5  -4  -2  800.92   73.29
  -5   4   2  796.62   44.90
   5   4  -2  758.42   36.10
   5   4  -2  789.52   65.39
  -5   4   2  688.63   36.80
   5   4  -2  744.83   33.30
   4  -4  -2  884.41   40.20
   4  -4  -2  950.10   73.69
  -4  -4   2  726.33   43.60
   4  -4  -2  852.81   40.60
  -4  -4   2  891.31   66.79
  -4  -4   2  857.01   40.00
   4   4  -2  897.21   37.30
  -4   4   2  926.31  101.69
   4   4  -2  911.61   40.50
  -4   4   2  850.31   42.30
   4   4  -2  900.51   64.69
  -4   4   2  857.41   46.90
  -3  -4   2  421.66   25.80
  -3  -4   2  408.46   39.40
   3  -4  -2  414.86   22.80
  -3  -4   2  429.66   21.90
   3  -4  -2  459.95   51.19
  -3   4   2  448.76   61.19
  -3   4   2  460.85   27.00
   3   4  -2  415.16   19.10
   3   4  -2  425.46   21.70
   3   4  -2  435.46   38.50
  -3   4   2  372.56   24.10
  -2  -4   2  221.48   11.00
  -2  -4   2  211.38   16.80
  -2  -4   2  203.98   24.80
  -2  -4   2  215.18   13.00
   2  -4  -2  224.98   15.20
   2  -4  -2  204.38   11.90
   2  -4  -2  175.08   36.80
  -2   4   2  221.98    9.70
  -2   4   2  220.08   16.60
   2   4  -2  204.58   12.60
  -2   4   2  255.17   47.90
  -2   4   2  211.58   15.60
   1  -4  -2 1349.16  102.59
  -1  -4   2 1323.07   74.99
   1  -4  -2 1297.37   53.39
  -1  -4   2 1302.87   55.39
  -1  -4   2 1369.06   61.59
   1  -4  -2 1321.67   59.29
  -1  -4   2 1298.97   53.89
  -1  -4   2 1253.87   68.59
  -1  -4   2 1261.57   60.49
  -1   4   2 1316.87   53.69
  -1   4   2 1273.47   60.99
  -1   4   2 1333.47   57.59
  -1   4   2 1251.57   96.19
   0  -4  -2  513.95   65.79
   0  -4  -2  636.34   32.20
   0  -4   2  591.54   27.20
   0  -4   2  539.05   33.00
   0  -4   2  612.04   27.20
   0  -4  -2  610.24   26.70
   0   4   2  622.04   26.40
   0   4   2  564.54   33.00
   0   4  -2  608.84   35.20
   0   4   2  595.84   26.80
  -1  -4  -2   21.80   15.40
   1  -4   2   -7.00    6.80
  -1  -4  -2   10.60    3.20
   1  -4   2    8.60    2.90
  -1  -4  -2   14.00   24.80
   1  -4   2   13.40    5.00
  -1  -4  -2    7.80    4.80
  -1   4  -2    5.10    6.00
   1   4   2    4.90    4.50
   1   4   2    3.70    2.50
   2  -4   2   10.60    9.30
  -2  -4  -2   11.80    3.40
  -2  -4  -2    4.10   15.70
   2  -4   2   24.50    5.50
  -2  -4  -2   -7.10   23.40
   2  -4   2   17.40    3.30
  -2  -4  -2   18.00    6.30
  -2   4  -2   13.80    7.30
   2   4   2   23.60    2.60
   2   4   2   13.90    3.80
   3  -4   2  906.61   40.30
  -3  -4  -2  889.71   72.79
  -3  -4  -2  876.31   40.50
  -3  -4  -2  845.02   91.99
  -3  -4  -2  931.21   46.00
   3   4   2  881.11   37.80
   3   4   2  865.91   40.80
  -3   4  -2  891.11   51.59
  -4  -4  -2  420.16   27.60
  -4  -4  -2  404.06   22.90
   4  -4   2  428.06   19.90
  -4  -4  -2  401.86   56.29
   4  -4   2  449.95   33.10
   4  -4   2  426.56   20.60
  -4  -4  -2  574.54   90.39
   4   4   2  431.26   20.80
  -4   4  -2  454.65   34.30
  -4   4  -2  406.66   48.30
   4   4   2  429.06   23.80
   5  -4   2   54.29    5.80
   5  -4   2   85.09   20.60
  -5  -4  -2    5.10   28.10
  -5  -4  -2   44.80    9.90
  -5  -4  -2   44.40   39.30
  -5  -4  -2   47.50    7.30
  -5   4  -2   61.99   16.10
  -5   4  -2   66.69   31.80
  -6  -4  -2   11.00    6.80
  -6  -4  -2   20.30    6.30
  -6  -4  -2   25.60   52.09
   6  -4   2   10.90    3.40
   6  -4   2  -11.70   18.10
  -6  -4  -2   14.80    6.00
  -6   4  -2   33.40   37.40
  -6   4  -2   12.80   11.70
   6   4   2    6.90    6.60
   7  -4   2  185.78   60.69
  -7  -4  -2  161.58   15.30
  -7  -4  -2  141.09   14.50
   7  -4   2  143.29   10.80
  -7  -4  -2  137.99   16.80
  -7   4  -2  126.49   24.60
   7   4   2   99.59   14.20
  -7   4  -2   88.69   88.09
   8  -5  -2   22.30   38.00
   8  -5  -2   78.09   14.10
  -8  -5   2   60.79    9.80
  -8  -5   2    0.80   49.80
  -8  -5   2   41.40   13.20
  -8   5   2   95.29   78.19
   8   5  -2   63.29   12.10
  -8   5   2   50.39    9.40
  -8   5   2   69.09   19.40
   8   5  -2   53.79   38.40
   8   5  -2   57.89    9.30
  -7  -5   2  255.77   17.50
  -7  -5   2  249.18   25.40
  -7  -5   2  274.47   59.99
  -7  -5   2  248.28   18.40
   7  -5  -2  221.98   45.70
   7   5  -2  236.58   15.50
  -7   5   2  227.88   76.09
  -7   5   2  226.28   27.80
  -7   5   2  262.27   19.30
   7   5  -2  145.19   39.10
   7   5  -2  200.58   19.00
   6  -5  -2  454.75   59.99
  -6  -5   2  401.26   31.20
  -6  -5   2  473.65   68.69
  -6  -5   2  503.55   27.70
   6  -5  -2  521.25   27.00
   6  -5  -2  499.45   29.50
  -6   5   2  515.55   38.40
  -6   5   2  476.75   29.00
   6   5  -2  512.45   23.70
  -6   5   2  464.85   85.09
   6   5  -2  488.35   28.30
   6   5  -2  465.35   61.69
  -5  -5   2   39.40    9.60
  -5  -5   2   37.50   26.40
   5  -5  -2   10.70   24.40
  -5  -5   2   25.10    5.90
   5  -5  -2   21.50    5.80
  -5  -5   2   20.70    8.90
   5  -5  -2   23.10    6.90
   5   5  -2   29.90   29.80
  -5   5   2   12.10    8.60
   5   5  -2   27.20    4.00
  -5   5   2   51.29   43.10
  -5   5   2   20.20    7.00
  -4  -5   2    1.70    6.20
   4  -5  -2    1.70    4.30
  -4  -5   2   -0.30    3.90
  -4  -5   2    7.40    6.10
   4  -5  -2    8.70    4.40
   4  -5  -2   19.30   23.50
   4   5  -2    2.90    4.10
  -4   5   2    8.90    5.90
  -4   5   2  -34.50   35.50
  -4   5   2    1.40    5.80
  -3  -5   2  500.85   28.80
  -3  -5   2  492.95   64.39
   3  -5  -2  537.55   60.19
   3  -5  -2  575.94   29.60
  -3  -5   2  553.54   34.30
  -3  -5   2  532.65   27.10
   3  -5  -2  545.75   26.30
  -3   5   2  585.04   75.89
  -3   5   2  496.65   31.30
   3   5  -2  507.75   26.90
  -3   5   2  567.24   33.40
   2  -5  -2 1069.59   51.29
  -2  -5   2 1117.09   65.89
  -2  -5   2 1060.09   55.19
  -2  -5   2 1070.99   82.99
  -2  -5   2 1099.29   51.99
   2  -5  -2 1055.89   45.70
  -2  -5   2 1115.29   48.00
   2  -5  -2 1108.49   90.09
  -2   5   2 1103.59   52.69
  -2   5   2 1005.00   53.49
  -2   5   2 1019.00   93.09
  -1  -5   2   10.00    2.40
  -1  -5   2   18.90    7.10
  -1  -5   2   23.00   16.50
   1  -5  -2   11.90    6.20
  -1  -5   2   22.20    9.70
  -1  -5   2   12.30    3.90
  -1  -5   2    4.50    6.30
   1  -5  -2   12.20    2.10
  -1   5   2   -2.00   25.50
  -1   5   2   13.00    2.70
  -1   5   2   12.20    4.90
   0  -5   2  175.08   16.50
   0  -5   2  150.08   17.40
   0  -5  -2  177.58   10.60
   0  -5   2  188.38   11.40
   0  -5  -2  205.28   35.20
   0  -5  -2  127.79   43.60
   0  -5   2  181.98   10.50
   0  -5  -2  161.48   15.80
   0   5   2  154.88   16.80
   0   5  -2  172.08   18.80
   0   5   2  172.58   10.60
  -1  -5  -2  982.30   42.90
  -1  -5  -2  998.00  105.69
   1  -5   2  955.10   43.10
   1  -5   2  900.51   51.59
   1  -5   2  957.80   42.00
  -1  -5  -2  981.60   73.69
  -1  -5  -2  944.61   49.30
   1  -5   2 1036.90   49.10
  -1   5  -2 1015.30   54.89
   1   5   2  969.50   43.10
   2  -5   2 1126.99   51.29
  -2  -5  -2 1069.79   81.69
  -2  -5  -2  949.60  109.19
  -2  -5  -2 1065.39   47.20
   2  -5   2 1061.29   45.30
  -2  -5  -2 1081.89   53.99
  -2   5  -2 1034.20   58.69
   2   5   2 1005.20   47.30
   3  -5   2  245.28   13.30
  -3  -5  -2  215.88   20.60
  -3  -5  -2  254.57   64.79
   3  -5   2  277.67   17.50
  -3  -5  -2  274.57   16.40
  -3   5  -2  254.37   25.50
   3   5   2  259.17   16.80
   4  -5   2  307.67   15.40
  -4  -5  -2  314.77   19.20
   4  -5   2  286.37   15.30
  -4  -5  -2  366.06   80.49
  -4  -5  -2  308.57   24.50
   4  -5   2  322.47   17.40
  -4   5  -2  279.17   29.30
   5  -5   2  461.85   21.40
  -5  -5  -2  395.86   88.29
  -5  -5  -2  445.26   29.70
  -5  -5  -2  497.65   77.09
   5  -5   2  483.95   21.10
  -5   5  -2  427.46   56.29
   5   5   2  490.35   22.50
   5   5   2  454.25   22.50
  -5   5  -2  436.56   39.30
   5   5   2  436.96   27.30
  -6  -5  -2  331.57   67.19
  -6  -5  -2  377.06   28.60
  -6  -5  -2  305.37   83.89
  -6  -5  -2  346.37   23.70
   6   5   2  382.76   20.40
  -6   5  -2  305.17   66.09
  -6   5  -2  389.26   38.80
   6   5   2  391.66   21.30
   6   5   2  387.46   33.80
  -7  -5  -2  268.87   21.10
  -7  -5  -2  271.47   74.39
   7  -5   2  278.57   15.30
  -7  -5  -2  279.97   25.10
  -7  -5  -2  169.48  113.79
   7   5   2  301.17   18.50
   7   5   2  279.07   26.10
   7   5   2  299.37   21.00
  -7   5  -2  281.97   81.89
  -7   5  -2  311.47   37.50
   7  -6  -2  284.57   25.80
   7  -6  -2  284.07   20.00
  -7  -6   2  202.58   58.89
   7  -6  -2  343.67   55.99
  -7  -6   2  294.67   21.20
  -7  -6   2  290.17   29.10
  -7   6   2  318.57   34.60
   7   6  -2  206.08   21.80
  -7   6   2  203.68   98.49
  -6  -6   2  415.46   34.80
   6  -6  -2  453.75   76.49
   6  -6  -2  466.65   26.70
  -6  -6   2  435.96   26.60
   6  -6  -2  409.06   28.20
   6   6  -2  438.16   29.90
  -6   6   2  487.45   39.10
  -5  -6   2  282.77   23.20
   5  -6  -2  306.77   20.40
  -5  -6   2  237.48   65.59
  -5  -6   2  312.67   28.60
   5  -6  -2  388.16   57.09
  -5  -6   2  277.77   50.89
  -5   6   2  216.18   70.69
  -5   6   2  312.57   29.40
   5   6  -2  289.97   21.30
   4  -6  -2  342.67   20.20
  -4  -6   2  284.87   65.59
  -4  -6   2  349.57   21.10
   4  -6  -2  354.76   22.70
  -4  -6   2  299.57   47.30
   4  -6  -2  420.56   58.79
  -4  -6   2  326.97   28.40
   4   6  -2  276.17   20.50
  -4   6   2  391.26   30.40
  -4   6   2  370.26   75.69
   3  -6  -2  132.39   36.80
  -3  -6   2  142.19   13.10
  -3  -6   2  142.69   18.90
   3  -6  -2  161.58   11.20
  -3  -6   2  159.08   13.00
  -3  -6   2  163.78   32.90
   3  -6  -2  163.28   15.60
  -3  -6   2  182.78   50.59
  -3   6   2  114.69   47.20
  -3   6   2  167.98   18.10
  -2  -6   2  127.19   15.50
  -2  -6   2  135.29   11.50
  -2  -6   2  166.38   28.20
   2  -6  -2  142.49   15.30
  -2  -6   2   95.29   15.20
   2  -6  -2  136.19    8.10
   2  -6  -2  147.39   45.10
  -2   6   2  142.99   15.20
   1  -6  -2  693.53   39.30
  -1  -6   2  837.92   55.19
  -1  -6   2  770.82   43.00
  -1  -6   2  694.43   33.30
  -1  -6   2  724.03   43.70
   1  -6  -2  848.52   94.49
  -1  -6   2  618.24   38.30
  -1   6   2  667.03   35.70
  -1   6   2  707.93   31.30
   0  -6   2  399.56   27.90
   0  -6   2  386.66   19.70
   0  -6  -2  374.26   26.60
   0  -6   2  368.96   17.70
   0  -6  -2  381.66   19.00
   0  -6   2  318.77   28.20
   0  -6  -2  327.57   67.09
   0  -6  -2  373.16   47.80
   0   6   2  351.06   18.90
   1  -6   2   16.20   15.60
  -1  -6  -2   18.20   21.30
  -1  -6  -2    7.90    7.60
   1  -6   2    2.70    3.70
  -1  -6  -2    7.20    3.80
   1  -6   2   10.70    7.80
  -1  -6  -2    0.30   43.50
   1   6   2   11.30    4.20
  -1   6  -2   17.10    9.30
  -2  -6  -2   32.30   27.20
   2  -6   2    3.50    4.10
   2  -6   2    8.70    3.40
  -2  -6  -2   22.00   43.90
   2  -6   2    8.10    6.50
  -2  -6  -2    7.50    4.30
   2   6   2    6.90    5.10
  -2   6  -2    0.80    8.00
  -3  -6  -2  542.65  108.59
  -3  -6  -2  421.36   31.10
  -3  -6  -2  441.76   24.50
  -3  -6  -2  443.46   64.99
   3  -6   2  450.15   26.60
   3  -6   2  424.26   20.30
  -3   6  -2  429.76   36.60
   4  -6   2  173.48    9.80
   4  -6   2  209.48   14.90
  -4  -6  -2  180.68   20.80
   4  -6   2  182.68   10.00
  -4  -6  -2  131.59   68.49
  -4  -6  -2  155.48   41.80
  -4  -6  -2  156.88   18.80
   4   6   2  150.18   16.00
  -4   6  -2  205.38   27.00
  -5  -6  -2   70.39   66.29
  -5  -6  -2   25.00    7.40
  -5  -6  -2    6.70   45.40
   5  -6   2   27.50    5.10
  -5  -6  -2   33.10   11.50
  -5   6  -2   15.90   13.00
   5   6   2   14.70   12.60
  -5  -7   2   15.80    6.50
  -5  -7   2   54.59   81.19
   5  -7  -2   37.90    8.60
   5  -7  -2   26.50    8.10
  -5  -7   2   17.10   11.00
   5  -7  -2   31.30   37.50
  -5  -7   2   40.90   42.70
   5   7  -2   47.20   11.20
  -5   7   2   13.60   12.50
  -5   7   2    2.20   54.09
  -4  -7   2   -0.70   62.69
   4  -7  -2   31.80   38.40
  -4  -7   2    2.00    9.30
  -4  -7   2   15.30    6.10
   4  -7  -2    8.70    5.30
  -4  -7   2    8.10   33.50
  -4   7   2   -3.00    8.30
  -4   7   2   40.00   46.40
  -3  -7   2  305.67   71.39
   3  -7  -2  301.17   16.20
  -3  -7   2  302.67   19.80
   3  -7  -2  327.97   24.50
  -3  -7   2  306.27   29.10
   3  -7  -2  319.97   58.19
  -3   7   2  365.86   28.70
  -2  -7   2  543.65   72.09
   2  -7  -2  412.76   76.19
  -2  -7   2  441.16   34.20
  -2  -7   2  439.86   47.30
  -2  -7   2  464.15   24.70
   2  -7  -2  363.46   53.19
   2  -7  -2  445.16   30.30
   1  -7  -2    3.30    7.10
  -1  -7   2    2.00    7.60
   1  -7  -2   -2.20   50.89
   1  -7  -2   15.90   26.60
  -1  -7   2    7.10    4.50
   0  -7  -2   90.59   32.50
   0  -7  -2   54.39   61.79
   0  -7   2  126.19   28.00
   0  -7  -2  114.39   16.80
   0  -7   2  115.19    9.90
   0   7   2  105.89   10.00
   1  -7   2  435.46   31.10
  -1  -7  -2  463.95  101.79
   1  -7   2  457.95   21.20
   1  -7   2  408.46   21.60
   1  -7   2  420.56   21.50
  -1  -7  -2  446.46   32.20
  -1  -7  -2  583.64  110.09
  -1   7  -2  352.86   34.00
   1   7   2  430.66   23.80
   2  -7   2  396.36   27.70
  -2  -7  -2  358.86   29.50
   2  -7   2  350.56   20.40
   2  -7   2  356.76   18.00
  -2  -7  -2  250.97   81.99
  -2  -7  -2  319.97   60.19
  -2  -7  -2  345.87   21.00
  -2   7  -2  379.26   34.80
  -3  -7  -2   73.09   15.10
  -3  -7  -2   95.29   11.30
   3  -7   2   78.79    6.40
  -3  -7  -2   86.19  118.89
   3  -7   2   80.29   10.30
   3  -7   2   93.39   13.50
  -3  -7  -2   91.39   46.20
  -3   7  -2  107.19   22.50
   3   7   2  106.99   12.90
 -11   0   3   22.00    7.70
  11   0  -3    3.40   47.40
 -11   0   3   11.70    6.10
 -11   0   3   21.40   14.50
  11   0  -3   30.00    9.30
 -11   0   3  -32.00   69.19
  10   0  -3   20.80    6.50
 -10   0   3    8.50   10.40
  10   0  -3    6.20    9.60
 -10   0   3   15.30    6.70
 -10   0   3   34.60   40.80
 -10   0   3   12.30    5.40
  10   0  -3   26.60   40.50
  -9   0   3  293.57   61.29
  -9   0   3  416.76   33.00
  -9   0   3  421.06   21.70
   9   0  -3  358.46   31.70
  -9   0   3  332.27   23.10
   9   0  -3  399.76   64.89
   9   0  -3  387.86   21.80
   8   0  -3  306.57   18.00
  -8   0   3  304.57   17.70
  -8   0   3  327.47   65.19
   8   0  -3  437.46   67.29
   7   0  -3   35.30    5.40
   7   0  -3   30.60    6.80
  -7   0   3   38.20   28.90
   7   0  -3   24.10   21.20
  -7   0   3   29.50    5.00
   6   0  -3  547.45   25.60
   6   0  -3  540.25   28.90
  -6   0   3  545.15   60.59
  -6   0   3  546.65   25.60
   6   0  -3  538.15   55.79
   5   0  -3 2993.60  157.98
   5   0  -3 3138.39  126.09
   5   0  -3 2961.50  124.39
  -5   0   3 2993.40  122.89
  -5   0   3 3095.59  163.28
  -4   0   3 3585.54  175.28
   4   0  -3 3347.87  170.58
  -4   0   3 3467.55  142.09
  -4   0   3 3329.57  139.09
   4   0  -3 3580.24  139.19
  -3   0   3 1052.89   72.19
  -3   0   3 1156.58   47.30
  -3   0   3 1093.39   49.00
   3   0  -3 1146.59   72.59
   3   0  -3 1187.68   48.90
  -2   0   3 2615.64  115.09
  -2   0   3 2959.80  114.69
   2   0  -3 2826.32  114.09
  -2   0   3 2817.12  140.79
   2   0  -3 2893.01  140.49
   1   0  -3 6598.94  297.37
  -1   0   3 6908.61  299.17
   0   0  -3 1983.40  114.69
   0   0   3 2116.59   93.49
   0   0   3 2094.39   88.09
   0   0   3 2262.27   87.79
   0   0  -3 2286.57   88.89
   0   0   3 2069.19  115.69
  -1   0  -3 1069.49   74.09
   1   0   3 1056.99   52.19
  -1   0  -3 1179.08   46.80
  -1   0  -3 1092.19   52.59
   1   0   3 1113.79   46.70
   2   0   3 1291.27   54.09
   2   0   3 1218.08   59.99
  -2   0  -3 1325.07   60.89
  -2   0  -3 1230.78   72.89
  -2   0  -3 1315.77   86.89
  -2   0  -3 1330.27   53.19
  -3   0  -3 4637.34  187.58
   3   0   3 4194.08  186.18
   3   0   3 4535.75  179.58
   3   0   3 4624.04  178.68
  -3   0  -3 4254.97  205.58
  -3   0  -3 4381.16  176.88
  -4   0  -3 1323.07   88.49
  -4   0  -3 1474.45   69.99
  -4   0  -3 1423.96   57.79
   4   0   3 1496.15   61.29
   4   0   3 1333.37   68.49
  -5   0  -3  948.51   75.79
  -5   0  -3  919.71   50.49
  -5   0  -3  901.11   36.60
   5   0   3  878.61   69.99
   5   0   3  750.52   48.70
   5   0   3  907.61   40.80
   6   0   3  636.44   65.59
   6   0   3  628.44   30.70
  -6   0  -3  546.05   39.30
  -6   0  -3  583.34   67.59
  -7   0  -3  728.93   85.99
   7   0   3  833.82   80.29
   7   0   3  723.13   37.70
  -7   0  -3  776.52   50.19
  -8   0  -3  437.56  122.79
  -8   0  -3  379.16   35.50
   8   0   3  354.76   24.40
  10  -1  -3  219.68   16.20
 -10  -1   3  233.58   16.80
 -10  -1   3  153.08   59.89
 -10  -1   3  234.58   26.30
  10  -1  -3  289.77   64.19
  10   1  -3  228.78   23.00
 -10   1   3  219.78   16.10
 -10   1   3  236.78   28.30
 -10   1   3   92.59   47.60
  10   1  -3  222.28   60.79
  10   1  -3  230.08   18.10
 -10   1   3  210.08   14.90
   9  -1  -3  915.01   41.50
  -9  -1   3  951.70  106.89
   9  -1  -3  961.10   95.49
  -9  -1   3  915.91   42.60
  -9  -1   3  927.41   53.79
   9  -1  -3  877.41   48.20
  -9   1   3  885.21   55.49
   9   1  -3  872.61   43.00
  -9   1   3  911.41   40.80
  -9   1   3  867.31   43.00
   9   1  -3  874.51   47.30
   9   1  -3  970.70   94.29
  -9   1   3  774.82   97.89
  -8  -1   3 1072.09  100.09
  -8  -1   3 1081.49   47.60
   8  -1  -3 1105.49   92.99
   8  -1  -3 1101.69   46.40
   8   1  -3  985.60   54.99
  -8   1   3 1075.49   45.80
  -8   1   3  878.41   48.00
  -8   1   3 1134.69   60.49
   8   1  -3 1166.88   95.29
   8   1  -3 1028.90   47.70
  -8   1   3  943.21   97.59
   7  -1  -3   25.10   20.40
  -7  -1   3   19.40    4.70
   7  -1  -3   19.30    3.80
  -7  -1   3    0.80   21.90
  -7   1   3   18.30    3.80
  -7   1   3   -0.20   23.20
   7   1  -3    6.90    5.10
   7   1  -3   32.60   25.50
  -7   1   3   12.80    5.20
   7   1  -3   17.70    4.70
  -6  -1   3  128.29   32.60
  -6  -1   3  111.09    8.80
   6  -1  -3   60.19   23.00
   6  -1  -3  101.19   10.50
   6  -1  -3   99.29    7.30
   6   1  -3  135.89   34.20
  -6   1   3  153.98   39.70
   6   1  -3   91.39    8.20
   6   1  -3  113.09   10.60
  -6   1   3  120.59    7.60
  -5  -1   3  362.56   44.50
  -5  -1   3  387.76   20.00
   5  -1  -3  391.66   21.70
   5  -1  -3  402.86   18.30
  -5   1   3  395.26   18.20
  -5   1   3  375.06   51.69
   5   1  -3  389.96   21.10
   5   1  -3  412.06   43.90
   5   1  -3  392.56   19.60
   4  -1  -3 1323.97   58.09
  -4  -1   3 1375.76   85.09
  -4  -1   3 1374.36   58.39
   4  -1  -3 1235.98   85.29
  -4  -1   3 1315.57   56.49
   4   1  -3 1393.46   56.79
  -4   1   3 1341.47   58.99
  -4   1   3 1268.37   88.89
  -4   1   3 1363.66   55.09
   4   1  -3 1335.77   57.69
   4   1  -3 1374.86   82.49
   3  -1  -3  964.60   66.49
  -3  -1   3  864.11   59.39
   3  -1  -3  885.81   38.30
  -3  -1   3  849.91   38.00
  -3  -1   3  881.11   37.30
  -3   1   3  740.73   38.50
  -3   1   3  817.62   38.50
  -3   1   3  953.90   68.59
  -3   1   3  877.91   35.90
   3   1  -3  913.61   58.39
   3   1  -3  861.71   37.70
   2  -1  -3  254.97   13.20
   2  -1  -3  279.47   35.00
   2  -1  -3  275.37   14.40
  -2  -1   3  250.97   13.40
  -2  -1   3  257.97   28.10
  -2  -1   3  245.18   12.80
   2   1  -3  266.77   13.20
  -2   1   3  230.48   14.10
   2   1  -3  256.57   26.70
  -2   1   3  256.57   13.70
  -2   1   3  217.48   32.80
  -1  -1   3   63.89    5.50
   1  -1  -3   62.79    5.00
   1  -1  -3   71.59    5.80
   1  -1  -3   51.99   19.40
  -1  -1   3   76.39   11.40
  -1  -1   3   64.49   15.20
   1   1  -3   68.09    5.50
   1   1  -3   65.69   14.70
  -1   1   3   65.79    5.50
  -1   1   3   67.59    6.30
  -1   1   3   51.49   18.10
   0  -1   3  366.26   32.90
   0  -1  -3  336.87   16.50
   0  -1   3  341.57   17.10
   0  -1   3  312.47   21.70
   0  -1  -3  357.96   43.10
   0  -1  -3  348.97   16.70
   0   1  -3  355.76   22.70
   0   1   3  324.27   16.60
   0   1   3  369.66   20.50
   0   1   3  333.37   41.80
   0   1  -3  307.47   31.20
   0   1   3  334.57   17.70
  -1  -1  -3  691.23   33.90
  -1  -1  -3  629.44   28.90
  -1  -1  -3  655.53   59.69
   1  -1   3  675.53   28.00
   1  -1   3  643.84   35.60
   1   1   3  646.64   30.40
   1   1   3  648.84   32.70
   1   1   3  676.03   29.30
   1   1   3  618.34   29.20
  -1   1  -3  615.94   39.10
  -1   1  -3  672.43   35.80
  -1   1  -3  602.74   47.90
  -2  -1  -3    1.60    2.10
  -2  -1  -3    1.30    3.50
  -2  -1  -3    7.70   16.40
   2  -1   3    2.40    4.40
  -2  -1  -3    3.00   11.00
   2  -1   3    0.50    1.30
  -2   1  -3    6.30   11.60
   2   1   3    2.10    2.10
  -2   1  -3   -3.00    3.30
   2   1   3    4.80    4.00
  -2   1  -3    1.10    6.80
   2   1   3    1.30    2.50
  -3  -1  -3  821.12   71.29
   3  -1   3  786.32   44.60
  -3  -1  -3  811.32   35.90
  -3  -1  -3  771.72   73.89
  -3  -1  -3  866.31   42.10
   3   1   3  796.42   41.00
   3   1   3  798.52   37.70
  -3   1  -3  804.92   55.29
   3   1   3  796.42   36.40
  -3   1  -3  812.82   44.60
  -4  -1  -3    2.80   16.50
  -4  -1  -3    4.00    2.90
   4  -1   3   -1.90    9.10
  -4  -1  -3    6.80    5.50
   4  -1   3   -0.30    9.20
   4  -1   3    3.00    2.70
  -4   1  -3   -0.40   11.10
   4   1   3    2.50    3.30
  -4   1  -3    0.60    5.60
   4   1   3   -4.40    5.20
   5  -1   3  131.29   28.50
   5  -1   3   69.59    8.00
  -5  -1  -3   43.90   21.20
  -5  -1  -3   74.99   13.60
  -5  -1  -3   60.99    6.80
   5   1   3   84.29    9.00
  -5   1  -3   69.49   14.80
  -5   1  -3   60.59   21.20
  -6  -1  -3  -12.00   21.90
  -6  -1  -3    1.20    6.80
  -6  -1  -3    4.30    3.20
   6  -1   3    7.10    4.00
   6  -1   3    7.50   18.60
  -6   1  -3    6.70    8.70
  -6   1  -3    4.80   21.00
   6   1   3    1.90    4.20
  -7  -1  -3  511.15   37.00
   7  -1   3  408.86   61.79
  -7  -1  -3  561.54   76.99
   7  -1   3  459.75   31.10
  -7  -1  -3  438.76   22.50
  -7   1  -3  492.05   39.40
   7   1   3  464.25   27.00
   8  -1   3    7.30    6.00
   8  -1   3  -19.90   29.70
  -8  -1  -3    3.70   10.50
  -8  -1  -3   33.70   50.09
  -8   1  -3   -3.30   10.00
   8   1   3   12.00    9.80
 -10  -2   3   40.80    8.60
  10  -2  -3   11.70   36.70
 -10  -2   3   28.80   11.40
  10  -2  -3   25.80   12.30
  10  -2  -3   40.70    6.60
 -10   2   3   33.90   61.59
  10   2  -3   11.70    8.50
 -10   2   3   46.80   17.70
  10   2  -3  -10.40   49.60
  10   2  -3   23.40   11.40
 -10   2   3   48.10    8.90
   9  -2  -3  416.86   71.59
   9  -2  -3  365.66   18.60
   9  -2  -3  339.57   26.20
  -9  -2   3  308.87   66.59
  -9  -2   3  361.96   21.90
  -9   2   3  382.76   33.70
  -9   2   3  333.67   20.20
   9   2  -3  238.18   53.59
  -9   2   3  328.77   18.10
   9   2  -3  311.47   21.70
  -8  -2   3  143.59   44.70
   8  -2  -3  169.28   10.50
  -8  -2   3  164.48   13.10
   8  -2  -3  171.88   16.90
   8  -2  -3  234.58   52.49
  -8   2   3   98.09   36.40
   8   2  -3  178.98   15.80
   8   2  -3  122.39   35.90
  -8   2   3  144.19   19.90
   8   2  -3  146.49   13.30
  -8   2   3  155.18   12.80
  -8   2   3  162.08   10.20
  -7  -2   3   11.70    4.30
   7  -2  -3    0.60   18.30
   7  -2  -3   11.00    5.60
   7  -2  -3   17.00    3.20
  -7  -2   3  -20.10   20.40
  -7   2   3    9.30    2.80
  -7   2   3   10.10    7.60
   7   2  -3   15.50    5.20
  -7   2   3   11.50    4.90
  -7   2   3   10.20   22.40
   7   2  -3    4.90   21.60
   7   2  -3   12.00    4.50
  -6  -2   3  638.34   30.80
  -6  -2   3  625.04   63.89
   6  -2  -3  658.73   33.50
   6  -2  -3  662.93   64.69
   6   2  -3  611.64   59.69
   6   2  -3  617.54   30.70
   6   2  -3  637.04   31.60
  -6   2   3  675.93   32.30
  -6   2   3  528.45   65.09
  -6   2   3  630.14   27.30
  -5  -2   3 2820.72  152.08
   5  -2  -3 2932.81  157.88
   5  -2  -3 2811.02  118.89
  -5  -2   3 2783.72  116.79
   5   2  -3 2841.42  117.49
  -5   2   3 2765.22  118.39
  -5   2   3 2954.30  113.49
   5   2  -3 2974.50  149.79
   5   2  -3 2786.52  116.79
  -5   2   3 2742.63  162.28
  -4  -2   3 2205.98  120.49
  -4  -2   3 2342.97   99.49
   4  -2  -3 2143.69   93.99
   4  -2  -3 2224.38   93.99
  -4  -2   3 2306.47   93.69
   4  -2  -3 2337.37  130.59
   4   2  -3 2252.07   92.59
   4   2  -3 2220.18   92.79
   4   2  -3 2242.08  117.89
  -4   2   3 2268.27   89.59
  -4   2   3 2124.39  132.69
  -3  -2   3  374.06   36.80
   3  -2  -3  483.15   48.90
   3  -2  -3  491.25   22.80
  -3  -2   3  460.55   21.90
   3  -2  -3  448.56   22.20
  -3  -2   3  452.35   21.80
   3   2  -3  463.55   21.30
  -3   2   3  428.56   22.70
  -3   2   3  447.16   23.70
  -3   2   3  398.06   49.99
   3   2  -3  445.56   37.20
  -2  -2   3 2266.97   89.79
  -2  -2   3 2134.79   89.49
  -2  -2   3 2148.49   96.99
   2  -2  -3 2239.78   89.59
   2  -2  -3 2136.89   90.19
  -2  -2   3 2110.39  106.49
   2  -2  -3 2352.56  130.39
   2   2  -3 2166.38   89.39
  -2   2   3 2119.89  129.89
   2   2  -3 2184.98  104.09
  -2   2   3 2156.18   90.09
  -2   2   3 2219.88   92.29
   1  -2  -3 5677.03  272.47
  -1  -2   3 5835.82  224.88
  -1  -2   3 5390.16  232.68
  -1  -2   3 5780.12  239.28
   1  -2  -3 5787.22  224.08
  -1   2   3 5708.63  224.58
  -1   2   3 5298.97  269.87
  -1   2   3 5549.34  227.38
   1   2  -3 5497.55  234.28
   0  -2  -3 1645.54  112.19
   0  -2   3 1708.43   71.49
   0  -2  -3 1685.33   72.09
   0  -2   3 1803.72   81.69
   0  -2  -3 1685.33   70.29
   0  -2   3 1624.44   78.19
   0   2   3 1762.42   73.59
   0   2   3 1692.13   70.29
   0   2   3 1760.62  113.49
   0   2  -3 1800.22   79.59
   0   2   3 1710.53   70.49
   0   2   3 1633.34   73.89
   0   2  -3 1721.73   79.29
   1  -2   3  663.83   39.20
  -1  -2  -3  722.53   33.80
  -1  -2  -3  841.92   73.39
   1   2   3  700.93   34.00
  -1   2  -3  818.72   48.10
  -1   2  -3  758.22   38.60
   1   2   3  693.03   33.90
   1   2   3  725.73   32.30
   1   2   3  730.33   38.70
  -1   2  -3  734.23   40.30
  -2  -2  -3 1173.98   53.29
  -2  -2  -3 1236.58   55.59
  -2  -2  -3 1170.08   77.89
  -2  -2  -3 1291.77   97.49
   2  -2   3 1194.18   60.69
  -2   2  -3 1263.97   72.09
   2   2   3 1228.58   53.89
   2   2   3 1226.48   51.89
   2   2   3 1199.48   51.99
   2   2   3 1172.48   55.29
  -2   2  -3 1231.78   60.99
  -2   2  -3 1199.58   63.29
  -3  -2  -3 3171.98  171.28
   3  -2   3 3269.67  149.09
  -3  -2  -3 3472.05  196.98
  -3  -2  -3 3611.14  143.39
  -3  -2  -3 3459.55  140.09
  -3   2  -3 3423.06  149.79
   3   2   3 3477.25  138.89
  -3   2  -3 3447.76  158.08
   3   2   3 3402.66  142.29
   3   2   3 3199.98  140.59
  -4  -2  -3 1167.08  102.69
  -4  -2  -3 1007.80   80.89
  -4  -2  -3 1065.39   51.49
  -4  -2  -3  905.01   49.40
   4  -2   3 1093.39   46.20
  -4   2  -3 1119.99   58.89
  -4   2  -3 1039.30   70.79
   4   2   3 1024.10   47.00
   5  -2   3  667.73   33.10
  -5  -2  -3  665.43   70.69
  -5  -2  -3  721.43   35.00
   5  -2   3  812.42   60.79
  -5  -2  -3  745.63   40.50
  -5  -2  -3  688.93   88.89
  -5   2  -3  709.73   46.40
  -5   2  -3  644.84   63.39
  -6  -2  -3  725.73   41.40
   6  -2   3  475.85   84.19
  -6  -2  -3  680.23   33.90
  -6  -2  -3  691.33   79.39
   6   2   3  669.73   34.80
  -6   2  -3  705.93   48.10
  -6   2  -3  644.04   71.19
   7  -2   3  617.24   32.30
  -7  -2  -3  579.84   84.79
  -7  -2  -3  626.44   32.10
  -7  -2  -3  660.13   41.50
   7   2   3  653.23   40.10
  -7   2  -3  665.03   48.70
  -7   2  -3  558.64   84.69
  -8  -2  -3  438.36  102.39
  -8  -2  -3  233.98   16.70
  -8  -2  -3  247.58   26.30
  -8  -2  -3  294.37   76.09
   8   2   3  244.38   22.40
  -8   2  -3  318.77   35.20
  -8   2  -3  266.77   69.89
 -10  -3   3  229.78   72.89
 -10  -3   3  329.37   22.60
  10  -3  -3  329.47   93.99
  10  -3  -3  316.07   30.70
 -10  -3   3  363.46   30.00
  10   3  -3  260.17   64.19
 -10   3   3  149.39   87.09
 -10   3   3  349.17   36.50
  10   3  -3  291.47   25.80
 -10   3   3  281.67   19.20
  10   3  -3  335.57   26.00
  -9  -3   3  656.03   41.00
  -9  -3   3  545.05  130.29
   9  -3  -3  620.44   39.20
  -9  -3   3  637.84   33.80
   9  -3  -3  634.44   83.79
  -9   3   3  597.04   31.90
  -9   3   3  704.93   49.80
  -9   3   3  772.72  117.49
   9   3  -3  596.34   34.50
   8  -3  -3  398.36   66.39
   8  -3  -3  366.06   26.60
  -8  -3   3  368.06   22.80
  -8   3   3  391.26   22.60
   8   3  -3  389.86   24.00
  -8   3   3  263.47   61.29
  -8   3   3  408.66   34.00
   8   3  -3  415.46   26.70
   8   3  -3  371.36   62.49
  -7  -3   3    7.00    4.40
   7  -3  -3    3.90   22.50
  -7  -3   3   60.19   31.20
   7  -3  -3    7.10    5.30
  -7   3   3    9.00    7.80
   7   3  -3    0.70    4.80
  -7   3   3   26.90   41.00
   7   3  -3    9.30    4.90
   7   3  -3    3.10   24.50
  -7   3   3   14.40    5.50
   6  -3  -3  562.44   63.19
  -6  -3   3  523.75   60.49
   6  -3  -3  520.25   29.80
  -6  -3   3  587.34   28.50
  -6   3   3  531.75   28.80
   6   3  -3  508.45   27.20
  -6   3   3  597.74   36.90
   6   3  -3  518.65   55.89
  -5  -3   3  958.70   76.99
  -5  -3   3 1129.99   49.70
   5  -3  -3 1132.19   87.39
   5  -3  -3 1153.18   51.39
   5   3  -3 1075.99   48.60
   5   3  -3 1185.28   78.79
   5   3  -3 1104.39   49.60
  -5   3   3 1107.79   51.29
  -4  -3   3  279.17   36.20
   4  -3  -3  366.56   20.90
   4  -3  -3  266.47   45.80
   4  -3  -3  317.47   18.30
  -4  -3   3  317.97   17.50
  -4  -3   3  330.77   18.10
   4   3  -3  320.47   16.60
   4   3  -3  324.57   17.70
   4   3  -3  319.37   35.60
  -4   3   3  317.87   19.80
   3  -3  -3   21.40    4.20
  -3  -3   3   18.50   11.80
  -3  -3   3   26.30    4.30
  -3  -3   3   25.20    8.60
   3  -3  -3    7.50   18.80
  -3  -3   3   24.00    4.00
   3  -3  -3   25.00    5.10
  -3   3   3   25.30    6.10
   3   3  -3   32.60   12.60
  -3   3   3   24.80    1.90
   3   3  -3   21.60    3.70
   2  -3  -3  184.28   10.60
  -2  -3   3  156.48   21.00
  -2  -3   3  189.48   11.40
   2  -3  -3  186.38   14.00
   2  -3  -3  260.37   48.40
  -2  -3   3  176.58   10.50
  -2  -3   3  182.98   17.50
  -2   3   3  178.08    8.60
  -2   3   3  162.48   11.00
   2   3  -3  178.88   10.50
  -2   3   3  194.58   45.70
   2   3  -3  169.58   19.10
  -2   3   3  173.28   13.70
   1  -3  -3 1165.08   48.60
  -1  -3   3 1149.08   49.80
   1  -3  -3 1157.98   94.99
  -1  -3   3 1219.28   58.39
  -1  -3   3 1210.58   49.80
   1   3  -3 1197.18   53.29
  -1   3   3 1141.29   54.19
  -1   3   3 1133.39   48.10
  -1   3   3 1087.59   91.39
  -1   3   3 1141.79   49.40
   0  -3   3  645.84   37.70
   0  -3   3  663.03   30.30
   0  -3  -3  658.43   71.59
   0  -3  -3  665.33   32.30
   0   3   3  637.04   34.10
   0   3   3  662.13   28.80
   0   3   3  609.04   67.29
   0   3   3  644.54   28.70
   0   3  -3  657.33   38.20
  -1  -3  -3  -12.40   20.60
   1  -3   3   -2.30    6.00
  -1  -3  -3    1.50   12.00
  -1  -3  -3    0.90    3.40
   1   3   3    1.70    4.10
   1   3   3    6.70    2.40
   1   3   3    3.40    2.30
   1   3   3    4.40    2.20
  -1   3  -3    7.40    5.90
   2  -3   3  262.97   24.60
  -2  -3  -3  302.87   39.70
   2  -3   3  290.97   16.30
  -2  -3  -3  287.57   18.70
  -2  -3  -3  264.37   53.79
  -2   3  -3  296.37   23.10
   2   3   3  308.17   15.60
  -2   3  -3  332.57   25.30
   2   3   3  293.77   14.50
   2   3   3  274.97   16.00
   2   3   3  292.07   20.60
  -2   3  -3  295.07   27.30
  -3  -3  -3  174.78   34.30
  -3  -3  -3  160.28   43.80
  -3  -3  -3  199.48   15.70
   3  -3   3  228.38   11.20
  -3   3  -3  224.68   28.90
  -3   3  -3  194.38   20.90
  -3   3  -3  233.98   29.90
   3   3   3  208.88   13.70
   3   3   3  214.08   12.90
  -4  -3  -3  160.08   37.40
  -4  -3  -3  227.78   16.60
  -4  -3  -3  375.16   73.29
  -4  -3  -3  208.48   16.60
  -4   3  -3  258.57   37.30
  -4   3  -3  214.78   23.60
   4   3   3  226.18   14.90
  -5  -3  -3   98.69   12.50
   5  -3   3   81.39    8.30
  -5  -3  -3   68.59   10.50
  -5  -3  -3   34.20   41.10
  -5  -3  -3   89.99   39.80
  -5   3  -3   69.49   16.20
  -5   3  -3  116.39   34.40
  -6  -3  -3  106.39   38.60
  -6  -3  -3  147.79   16.50
  -6  -3  -3  123.49   13.70
   6  -3   3  150.88   11.40
  -6  -3  -3  101.19   54.29
   6   3   3  140.89   14.80
  -6   3  -3  150.88   43.30
  -6   3  -3  132.59   23.90
  -7  -3  -3  525.05   30.40
   7  -3   3  524.85   27.60
  -7  -3  -3  353.86   70.79
  -7  -3  -3  553.04   35.30
  -7  -3  -3  546.05  112.19
  -7   3  -3  517.55   81.49
   7   3   3  504.45   35.40
  -7   3  -3  608.04   47.80
  -8  -3  -3   24.90    7.40
  -8  -3  -3    5.20    8.90
  -8  -3  -3   10.80   92.49
   8  -3   3   16.70    7.10
   8   3   3   14.80   12.90
  -8   3  -3   21.70   16.50
  -8   3  -3   74.49   75.49
  -9  -4   3  180.18   61.59
  -9  -4   3  236.38   25.10
  -9  -4   3  237.28   22.30
  -9  -4   3  249.58   18.90
   9  -4  -3  189.58   53.39
   9  -4  -3  203.58   23.30
  -9   4   3  251.17   31.30
  -9   4   3  221.48   17.40
   9   4  -3  179.28   21.30
   9   4  -3  160.78   55.09
  -9   4   3  188.08   84.19
   9   4  -3  207.58   20.70
  -8  -4   3  158.28   14.70
  -8  -4   3  204.08   58.39
   8  -4  -3  159.28   50.39
   8  -4  -3  126.49   16.10
  -8   4   3  150.48   14.00
  -8   4   3  161.78   26.00
   8   4  -3  124.09   17.40
  -8   4   3  104.29   66.99
   8   4  -3  155.68   14.20
   8   4  -3  157.48   45.40
   7  -4  -3  -12.40   23.20
   7  -4  -3    5.40    6.50
  -7  -4   3    5.20    5.00
  -7   4   3    8.90   10.20
   7   4  -3   -2.00   28.50
   7   4  -3    9.70    5.20
   7   4  -3   19.90    7.30
  -7   4   3    7.80    5.10
  -7   4   3   29.80   43.10
  -6  -4   3  349.37   21.10
   6  -4  -3  358.66   22.60
   6  -4  -3  282.37   51.59
   6  -4  -3  341.77   21.10
  -6   4   3  330.57   28.00
   6   4  -3  263.87   45.10
  -6   4   3  447.66   82.09
   6   4  -3  361.16   19.00
  -6   4   3  308.87   21.70
  -5  -4   3 1608.34   69.39
  -5  -4   3 1462.25  101.39
   5  -4  -3 1571.44   70.29
   5  -4  -3 1665.03   69.99
   5  -4  -3 1581.54  112.29
   5   4  -3 1576.84   67.29
   5   4  -3 1725.23  102.29
  -5   4   3 1464.25  126.89
  -5   4   3 1578.24   77.69
  -5   4   3 1538.75   71.79
   5   4  -3 1592.14   69.39
   4  -4  -3 1046.90   49.00
   4  -4  -3 1127.29   49.70
  -4  -4   3 1105.29   47.70
  -4  -4   3  951.80   55.59
  -4  -4   3 1136.59   49.50
   4  -4  -3 1111.19   88.99
  -4  -4   3 1074.39   74.69
  -4   4   3 1029.80   52.19
  -4   4   3 1181.58  106.59
   4   4  -3 1092.89   49.00
   4   4  -3 1116.39   47.00
   4   4  -3 1206.38   74.39
  -4   4   3 1078.89   55.19
  -3  -4   3  135.49   24.80
   3  -4  -3  145.29   11.90
   3  -4  -3  123.89   34.50
  -3  -4   3  134.79   10.70
   3  -4  -3  133.69   10.10
  -3  -4   3  138.89    9.40
  -3  -4   3  125.89   17.10
  -3   4   3  131.09   13.40
  -3   4   3  192.58   51.09
  -3   4   3  133.39   13.40
   3   4  -3  146.09    9.10
   3   4  -3  147.69   24.10
  -2  -4   3 1030.80   45.20
  -2  -4   3  995.10   58.59
   2  -4  -3 1003.10   90.19
  -2  -4   3 1026.50   43.70
   2  -4  -3 1045.30   43.80
  -2  -4   3  941.61   51.99
   2  -4  -3 1037.90   47.50
  -2   4   3  862.21   90.19
  -2   4   3  984.90   50.09
  -2   4   3 1041.20   41.90
  -2   4   3 1021.70   47.90
   2   4  -3 1094.59   56.29
   1  -4  -3 3149.19  130.69
  -1  -4   3 3021.30  135.69
  -1  -4   3 3287.37  126.69
   1  -4  -3 2541.35  179.18
   1  -4  -3 3173.18  125.09
  -1  -4   3 3060.59  127.49
  -1   4   3 3161.78  125.29
  -1   4   3 3103.89  133.79
  -1   4   3 3261.47  128.19
   0  -4   3 1016.40   43.30
   0  -4  -3  912.71   93.29
   0  -4   3  961.20   42.60
   0  -4  -3  940.01   46.50
   0  -4   3  913.41   51.49
   0   4  -3 1013.50   53.89
   0   4   3  961.20   41.90
   0   4   3  987.70   92.39
   0   4   3  958.90   49.50
   0   4   3 1007.30   40.90
   0   4   3  991.00   41.50
   0   4   3  945.71   40.80
   1  -4   3  319.17   19.80
   1  -4   3  313.37   17.30
   1  -4   3  242.58   24.90
  -1  -4  -3  289.17   60.09
  -1  -4  -3  261.87   38.90
  -1  -4  -3  309.77   20.40
   1  -4   3  296.07   15.90
   1   4   3  281.87   22.10
   1   4   3  320.17   14.50
  -1   4  -3  289.57   25.10
   1   4   3  282.47   16.00
  -2  -4  -3  757.22   91.39
  -2  -4  -3  702.83   64.49
   2  -4   3  798.22   36.50
  -2  -4  -3  739.23   38.60
   2   4   3  669.43   43.40
   2   4   3  723.83   32.10
   2   4   3  724.83   34.50
  -2   4  -3  761.32   46.00
  -3  -4  -3 2160.48  132.79
   3  -4   3 2285.67   89.99
  -3  -4  -3 2130.79   95.39
  -3  -4  -3 2106.19  163.08
   3   4   3 2229.68   88.99
  -3   4  -3 1907.31  102.89
   3   4   3 2184.98   91.69
  -4  -4  -3  620.94   35.60
  -4  -4  -3  529.25   90.69
  -4  -4  -3  670.33   73.29
  -4   4  -3  630.14   49.00
  -4   4  -3  609.74   44.30
   4   4   3  706.33   30.60
  -4   4  -3  621.14   56.19
   4   4   3  610.74   32.70
   5  -4   3  378.16   20.40
  -5  -4  -3  491.05   75.59
  -5  -4  -3  277.27   72.99
  -5  -4  -3  396.86   26.40
  -5   4  -3  406.06   50.29
  -5   4  -3  387.06   58.19
  -5   4  -3  411.26   37.00
   5   4   3  382.26   24.30
   5   4   3  401.16   21.70
   6  -4   3  363.76   20.10
  -6  -4  -3  364.46   25.60
  -6  -4  -3  405.46  101.59
  -6   4  -3  362.16   63.99
  -6   4  -3  412.66   39.20
   6   4   3  369.36   25.80
  -7  -4  -3  306.37   73.69
  -7  -4  -3  395.36   34.40
  -7  -4  -3  380.76  109.49
   7  -4   3  350.66   21.40
  -7  -4  -3  419.66   26.90
  -7   4  -3  384.66   83.39
  -7   4  -3  484.55   43.90
   7   4   3  348.57   28.40
  -8  -5   3  496.15  142.19
  -8  -5   3  595.94   41.90
   8  -5  -3  579.14   37.50
  -8  -5   3  641.94   34.40
   8  -5  -3  480.25   73.89
  -8   5   3  578.04  124.99
  -8   5   3  584.84   34.60
   8   5  -3  555.74   35.70
   8   5  -3  613.04   93.09
   8   5  -3  616.34   31.30
  -8   5   3  647.94   48.80
  -7  -5   3   17.20    5.90
  -7  -5   3    9.60   32.80
  -7  -5   3   34.20   12.10
   7  -5  -3   48.50   33.10
   7  -5  -3   36.90    9.60
  -7   5   3   14.00   56.89
  -7   5   3   23.30   12.10
   7   5  -3   38.90    6.50
   7   5  -3   17.00   33.10
   7   5  -3   41.00   10.10
   6  -5  -3   37.70    8.80
  -6  -5   3   47.10    8.10
  -6  -5   3   30.60   16.50
   6  -5  -3   25.30   32.60
  -6  -5   3    9.80   29.20
   6  -5  -3   44.10    8.50
   6   5  -3   43.70    8.70
  -6   5   3   37.80   12.50
  -6   5   3   24.70   49.30
   6   5  -3   51.29   31.20
  -5  -5   3  120.89   17.60
   5  -5  -3  134.29   12.70
  -5  -5   3   99.59   30.40
  -5  -5   3  128.69   12.50
   5  -5  -3  129.09   45.60
   5  -5  -3  141.69   12.80
  -5  -5   3  130.09   19.90
   5   5  -3  123.39    9.30
   5   5  -3  106.39   27.70
  -5   5   3  126.39   55.79
  -5   5   3  134.89   20.20
   4  -5  -3  480.05   26.60
  -4  -5   3  421.06   31.10
  -4  -5   3  459.55   25.50
   4  -5  -3  483.85   25.20
   4  -5  -3  408.66   77.29
  -4   5   3  444.86   32.90
  -4   5   3  521.05   35.80
   4   5  -3  489.65   47.60
  -4   5   3  584.94   91.99
   3  -5  -3  533.65   70.89
  -3  -5   3  460.05   22.20
  -3  -5   3  501.35   32.50
  -3  -5   3  373.26   42.50
   3  -5  -3  504.05   27.50
  -3  -5   3  449.36   31.60
  -3  -5   3  517.55   25.70
   3  -5  -3  490.25   23.80
  -3   5   3  482.05   77.89
  -3   5   3  458.15   30.40
  -3   5   3  491.65   30.20
   2  -5  -3   93.19    7.20
  -2  -5   3  130.19   21.20
  -2  -5   3   99.59    7.50
  -2  -5   3   98.79   27.00
   2  -5  -3   87.19   39.70
  -2  -5   3   89.89   15.10
  -2  -5   3  102.09   14.30
   2  -5  -3  111.09   12.20
  -2  -5   3   94.89    9.40
  -2   5   3   93.19   11.10
  -2   5   3   31.90   34.70
  -2   5   3  108.79   15.40
  -2   5   3   90.89    6.00
   1  -5  -3   28.90    6.90
  -1  -5   3   23.00    7.40
  -1  -5   3   33.60    5.00
   1  -5  -3   48.70   32.70
  -1  -5   3   36.20    5.80
   1  -5  -3   33.10    3.90
  -1   5   3   38.00    6.50
  -1   5   3   30.80    9.20
  -1   5   3   32.70    4.20
  -1   5   3   33.10   31.40
   0  -5   3    3.80    5.60
   0  -5   3    9.10    3.80
   0  -5   3    5.80    3.50
   0  -5  -3   14.20    6.20
   0  -5  -3    3.30   18.50
   0  -5   3    8.00   11.10
   0  -5  -3    7.60   29.40
   0   5   3   13.10    3.60
   0   5  -3   16.90    9.50
   1  -5   3  430.36   23.10
  -1  -5  -3  464.15   56.39
  -1  -5  -3  317.87   70.89
   1  -5   3  451.85   27.60
  -1  -5  -3  444.56   27.80
   1  -5   3  410.46   21.60
  -1   5  -3  431.56   33.40
   1   5   3  453.65   22.60
  -2  -5  -3   83.19   13.10
  -2  -5  -3   74.59   45.00
   2  -5   3   95.29   11.80
  -2   5  -3   66.59   15.00
   3  -5   3  322.17   19.80
  -3  -5  -3  285.37   73.79
  -3  -5  -3  323.47   24.40
  -3   5  -3  336.07   31.60
  -4  -5  -3   25.90    9.50
  -4  -5  -3   64.09   56.99
   4  -5   3   32.40    5.00
   4   5   3   27.70    4.60
  -4   5  -3   33.80   14.20
  -5  -5  -3   11.60   34.90
  -5  -5  -3   27.20    9.30
  -5  -5  -3   28.40   61.39
   5  -5   3   50.29    6.10
   5   5   3   30.40    9.20
   5   5   3   52.59    6.90
  -5   5  -3   45.10   17.50
  -6  -5  -3    4.50    7.40
   6  -5   3   13.90    4.40
  -6  -5  -3  -74.09   63.59
  -6  -5  -3   33.80   46.60
  -6   5  -3   15.90   42.90
   6   5   3    3.60    6.60
   6   5   3    5.50    5.30
  -6   5  -3   -4.80   12.60
   6   5   3   -5.70    9.80
   7  -6  -3    8.40    6.80
  -7  -6   3    4.90    9.40
   7  -6  -3   -1.20   39.90
  -7  -6   3    5.30    5.90
   7  -6  -3    4.40    9.10
  -7  -6   3   -8.30   49.40
  -7   6   3  -29.10   83.49
   7   6  -3   -7.20   10.50
  -7   6   3   -1.80   10.20
  -7   6   3   -2.50    8.30
   7   6  -3    5.20    4.60
  -6  -6   3  108.29   19.60
   6  -6  -3  118.99   14.40
  -6  -6   3  128.39   14.00
   6  -6  -3  132.49   14.50
   6  -6  -3  147.89   48.20
  -6  -6   3   79.09   45.60
  -6   6   3   63.79   71.29
   6   6  -3  104.99   16.60
  -6   6   3  160.88   22.70
   5  -6  -3  757.32   38.30
   5  -6  -3  715.43   37.40
   5  -6  -3  824.42   90.49
  -5  -6   3  697.93   46.30
  -5  -6   3  727.43   77.69
  -5  -6   3  755.12   37.80
  -5   6   3  701.73   46.50
   5   6  -3  729.13   38.30
  -5   6   3  519.45  105.89
  -4  -6   3  527.65   28.20
  -4  -6   3  462.25   56.59
  -4  -6   3  573.34   83.59
  -4  -6   3  498.75   36.10
   4  -6  -3  502.65   29.40
   4  -6  -3  541.05   76.99
   4  -6  -3  453.95   25.60
  -4   6   3  508.35   35.30
  -4   6   3  506.15   91.09
  -3  -6   3   33.80   38.00
   3  -6  -3   33.40    8.40
  -3  -6   3   52.39    7.90
  -3  -6   3   57.49   12.80
  -3  -6   3   33.70   23.40
   3  -6  -3   53.29    6.60
  -3  -6   3   43.10   11.40
   3  -6  -3   24.20   36.20
  -3   6   3   25.20   43.70
  -3   6   3   54.99   11.30
  -2  -6   3  386.26   18.90
   2  -6  -3  399.86   19.20
  -2  -6   3  429.66   23.40
   2  -6  -3  429.06   27.40
  -2  -6   3  434.56   31.70
   2  -6  -3  560.34   88.19
  -2  -6   3  496.55   39.60
  -2  -6   3  491.65   49.60
  -2   6   3  372.66   69.09
  -2   6   3  424.86   26.60
  -2   6   3  412.76   30.60
  -1  -6   3 1407.96   69.39
  -1  -6   3 1379.76   57.19
   1  -6  -3 1470.75   66.39
   1  -6  -3 1002.10  148.39
  -1  -6   3 1456.85   60.09
  -1  -6   3 1253.17   69.79
  -1   6   3 1378.06   57.39
  -1   6   3 1317.27   58.89
  -1   6   3 1306.17   69.89
   0  -6  -3  472.85   58.79
   0  -6  -3  441.66   29.30
   0  -6   3  446.46   30.90
   0  -6   3  462.05   23.10
   0  -6  -3  287.87   72.19
   0  -6   3  438.36   22.20
   0   6   3  432.56   22.30
   1  -6   3  162.08   17.50
   1  -6   3  140.09   10.60
  -1  -6  -3  195.48   44.40
  -1  -6  -3   76.29   18.50
   1  -6   3  147.89   11.80
  -1  -6  -3  147.79   62.69
  -1   6  -3  147.69   23.50
   1   6   3  122.59   11.30
  -2  -6  -3  274.37   76.99
   2  -6   3  397.06   23.40
  -2  -6  -3  407.06   65.79
  -2  -6  -3  402.16   29.10
   2  -6   3  420.46   27.40
   2  -6   3  414.66   21.00
  -2   6  -3  414.16   36.30
   3  -6   3 1085.79   50.29
  -3  -6  -3 1062.19   55.69
   3  -6   3  988.60   46.00
  -3  -6  -3 1077.19  146.29
  -3  -6  -3 1019.40  100.19
  -3   6  -3 1043.70   65.49
   3   6   3  956.50   52.49
  -4  -6  -3  251.17   24.00
  -4  -6  -3  198.78   52.29
   4  -6   3  244.08   15.50
  -4  -6  -3  197.78   90.19
   4  -6   3  275.77   22.00
  -4   6  -3  240.38   32.20
   4   6   3  241.38   20.80
  -5  -6  -3  160.68   20.40
   5  -6   3  165.68   11.10
  -5  -6  -3   61.09   54.29
   5  -6   3  188.78   11.00
  -5   6  -3  167.78   28.80
   5   6   3  118.09   16.10
   5  -7  -3  250.17   62.79
   5  -7  -3  318.57   22.80
  -5  -7   3  335.67   88.79
  -5  -7   3  298.27   21.10
  -5  -7   3  280.97   29.60
  -5  -7   3  324.27   60.89
   5  -7  -3  230.18   26.70
  -5   7   3  323.97   31.60
  -5   7   3  359.66   92.89
  -4  -7   3  103.49   61.49
  -4  -7   3   87.99   18.10
  -4  -7   3   85.19   38.60
   4  -7  -3   95.19   13.50
   4  -7  -3   91.79   58.59
   4  -7  -3  103.09   10.00
  -4  -7   3   73.39   10.20
  -4   7   3   67.39   15.10
  -4   7   3  163.58  114.39
  -3  -7   3   10.80    5.90
  -3  -7   3    8.40   33.40
   3  -7  -3  -32.70   41.10
  -3  -7   3   16.90   40.00
  -3  -7   3    1.50    8.90
   3  -7  -3   12.00    3.30
   3  -7  -3   -4.60    6.00
  -3   7   3   17.80    8.90
   2  -7  -3   41.90   40.30
  -2  -7   3   56.09   14.90
  -2  -7   3   40.30    7.40
   2  -7  -3   61.69   56.99
   2  -7  -3   31.50   10.10
  -2   7   3   46.90   10.00
   1  -7  -3  129.69   67.79
   1  -7  -3   98.99   14.90
  -1  -7   3  106.19   17.80
  -1  -7   3   99.39   10.60
  -1   7   3  100.59    8.70
   0  -7   3   55.29    6.20
   0  -7  -3    9.00   63.39
   0  -7  -3   27.80   42.70
   0  -7  -3   54.49   12.40
   0  -7   3   60.09    7.70
   0  -7   3   73.99   16.80
   0   7   3   52.59    7.50
  -1  -7  -3   47.80   34.40
  -1  -7  -3   10.00    8.50
   1  -7   3   18.80    9.50
  -1  -7  -3   59.09   75.79
   1  -7   3   27.90    5.50
   1  -7   3   19.70    5.40
  -1   7  -3   18.40   12.60
  -2  -7  -3   50.99   88.09
  -2  -7  -3   -3.90    7.20
   2  -7   3    8.30    5.90
   2  -7   3    5.90    7.90
  -2  -7  -3   11.80   40.20
   2  -7   3   10.60    4.10
   2   7   3   13.80    7.50
  -2   7  -3   17.50   15.00
 -11   0   4  627.84   33.20
 -11   0   4  759.22  123.29
 -11   0   4  700.83   50.19
  11   0  -4  667.23   99.69
  11   0  -4  625.74   45.10
  11   0  -4  603.74   34.30
  10   0  -4  160.18   54.09
 -10   0   4  117.29   59.09
 -10   0   4  259.97   28.70
 -10   0   4  213.88   18.90
 -10   0   4  274.17   16.70
  10   0  -4  233.78   23.70
  10   0  -4  224.38   17.00
  -9   0   4   19.00   38.00
   9   0  -4   17.80    9.60
   9   0  -4   -8.90   33.30
  -9   0   4   16.30    7.40
  -9   0   4    9.10    4.30
   9   0  -4    8.90    4.50
  -8   0   4  148.29   47.00
   8   0  -4  152.48   11.50
  -8   0   4  147.59   11.10
   8   0  -4  102.39   35.10
   7   0  -4 1146.99   49.90
  -7   0   4 1131.89   49.80
   7   0  -4 1143.19   54.09
   7   0  -4 1203.58   94.09
  -7   0   4 1056.09   94.49
  -6   0   4  420.56   25.60
   6   0  -4  526.75   27.50
   6   0  -4  570.04   60.09
  -6   0   4  555.74   61.89
   6   0  -4  555.64   24.80
   5   0  -4  147.69   11.40
   5   0  -4  170.68   36.80
  -5   0   4  176.58   39.80
  -5   0   4  129.29    9.10
  -5   0   4  145.19   11.90
  -4   0   4  305.67   42.80
  -4   0   4  428.76   19.40
  -4   0   4  410.46   21.70
   4   0  -4  373.66   20.60
   4   0  -4  461.15   48.20
  -3   0   4   27.20    5.80
  -3   0   4   29.80   16.40
   3   0  -4   19.40   15.80
   3   0  -4   31.80    4.60
  -3   0   4   23.20    4.20
   2   0  -4  134.69   30.30
  -2   0   4  108.89    8.30
  -2   0   4  141.59   29.70
   2   0  -4  113.89    7.80
  -2   0   4   88.69    8.30
  -1   0   4 2308.17  104.49
   1   0  -4 2376.16   97.69
   1   0  -4 2465.95  134.89
  -1   0   4 2453.85   98.29
  -1   0   4 2306.87  132.79
  -1   0   4 2336.37   97.89
   0   0   4    1.30    2.10
   0   0  -4    3.50   12.60
   0   0   4    1.60    2.10
   0   0   4   -0.10   11.70
   0   0   4    1.40    4.20
  -1   0  -4  786.52   32.90
  -1   0  -4  639.64   62.49
   1   0   4  666.13   39.00
   1   0   4  688.93   32.00
  -1   0  -4  764.12   40.30
   1   0   4  675.53   32.90
  -2   0  -4   70.59    6.20
   2   0   4   68.59   12.90
   2   0   4   61.29    6.30
  -2   0  -4    9.50   16.50
  -2   0  -4   30.10   14.10
  -2   0  -4   53.99   10.50
  -3   0  -4  238.18   12.50
   3   0   4  191.08   22.10
  -3   0  -4  247.68   39.10
   3   0   4  224.08   13.50
  -3   0  -4  227.78   20.50
   3   0   4  238.78   14.70
   4   0   4  166.18   12.10
  -4   0  -4  141.29    8.90
  -4   0  -4  137.79   17.40
  -4   0  -4  147.19   40.50
  -4   0  -4  181.08   35.00
   5   0   4  868.31   41.70
  -5   0  -4  800.42   91.99
  -5   0  -4  865.21   51.69
  -5   0  -4  786.72   74.79
  -5   0  -4  939.81   37.50
  -6   0  -4  193.48   23.60
  -6   0  -4  205.88   57.19
  -6   0  -4  113.79   33.50
   6   0   4  210.68   15.70
  -7   0  -4   16.00   40.30
  -7   0  -4   60.79   47.50
  -7   0  -4   10.10   11.50
   7   0   4   18.70    7.10
  -8   0  -4  310.87   37.70
   8   0   4  265.67   23.30
 -11  -1   4  207.58   27.00
  11  -1  -4  176.48   16.20
 -11  -1   4  184.88   16.20
  11  -1  -4  227.38   64.89
  11  -1  -4  257.07   29.20
 -11   1   4  181.18   17.20
 -11   1   4  180.58   78.29
  11   1  -4  189.68   23.20
 -11   1   4  160.08   26.40
 -11   1   4  179.68   14.40
  11   1  -4  148.49   18.90
  11   1  -4  243.28   78.49
  10  -1  -4  246.58   16.80
  10  -1  -4  242.48   28.80
  10  -1  -4  239.78   63.69
 -10  -1   4  269.27   75.29
 -10   1   4  265.37   29.60
  10   1  -4  240.88   68.29
  10   1  -4  236.68   18.80
 -10   1   4  128.29   58.89
  10   1  -4  251.57   23.80
 -10   1   4  246.88   15.90
  -9  -1   4  271.87   57.99
   9  -1  -4  356.36   18.20
   9  -1  -4  295.07   61.09
   9  -1  -4  287.37   23.10
  -9  -1   4  308.17   18.80
  -9   1   4  294.07   16.80
   9   1  -4  262.57   18.70
   9   1  -4  312.97   22.90
  -9   1   4  226.18   55.09
  -9   1   4  254.37   20.00
   9   1  -4  381.76   66.29
   8  -1  -4  891.21   39.30
  -8  -1   4  842.72   88.79
   8  -1  -4  884.41   87.99
  -8  -1   4  886.31   40.90
  -8   1   4  720.53   42.50
  -8   1   4  935.11   97.79
  -8   1   4  919.51   39.20
   8   1  -4 1031.10   90.89
   8   1  -4  888.11   41.10
  -7  -1   4 1095.49   48.70
   7  -1  -4 1096.19   91.39
  -7  -1   4 1140.19   95.09
   7   1  -4 1115.79   51.59
   7   1  -4 1170.68   91.89
  -7   1   4 1147.79   47.60
  -7   1   4 1071.69   98.59
   7   1  -4 1113.49   48.80
  -7   1   4  934.51   50.99
   6  -1  -4  592.14   63.79
   6  -1  -4  542.85   28.30
  -6  -1   4  543.75   59.79
  -6  -1   4  544.35   26.00
  -6   1   4  615.54   67.69
  -6   1   4  523.35   24.20
   6   1  -4  560.44   28.30
   6   1  -4  518.45   25.70
  -6   1   4  438.46   27.80
   6   1  -4  488.85   55.99
  -5  -1   4  461.25   24.40
  -5  -1   4  442.76   22.00
  -5  -1   4  445.86   50.09
   5  -1  -4  444.26   23.70
   5  -1  -4  490.35   55.39
   5   1  -4  443.96   23.20
  -5   1   4  448.96   57.59
   5   1  -4  502.85   51.09
  -5   1   4  459.75   25.00
  -5   1   4  371.76   23.90
  -5   1   4  436.76   20.40
  -4  -1   4 3335.37  131.29
   4  -1  -4 3129.49  132.39
  -4  -1   4 3282.37  133.09
  -4  -1   4 3242.48  167.28
   4  -1  -4 3300.27  173.48
   4   1  -4 3514.25  166.88
   4   1  -4 3277.17  132.19
  -4   1   4 3236.28  133.49
  -4   1   4 3246.88  176.68
  -4   1   4 2812.32  133.29
  -4   1   4 3218.38  129.79
  -3  -1   4 4760.92  230.08
   3  -1  -4 4843.32  239.98
  -3  -1   4 5192.18  199.28
  -3  -1   4 5088.69  197.98
  -3   1   4 4927.91  243.28
   3   1  -4 4817.62  198.38
  -3   1   4 4687.43  200.28
   3   1  -4 5072.69  229.18
  -3   1   4 4941.51  199.38
   2  -1  -4 1584.64   62.79
  -2  -1   4 1435.16   87.29
   2  -1  -4 1408.96   97.49
   2  -1  -4 1423.26   60.59
  -2  -1   4 1398.06   61.09
  -2   1   4 1442.36   62.69
   2   1  -4 1541.95   86.99
  -2   1   4 1420.46   99.09
   2   1  -4 1346.57   60.59
  -2   1   4 1386.76   61.19
   1  -1  -4 1964.00  126.09
   1  -1  -4 2155.48   86.29
   1  -1  -4 2078.29   85.29
  -1  -1   4 1898.51   95.69
  -1  -1   4 2105.49  114.29
  -1  -1   4 2075.19   85.89
  -1   1   4 2153.58  129.99
  -1   1   4 2077.99   86.99
   1   1  -4 2165.18  113.39
   1   1  -4 2045.70   85.79
  -1   1   4 2003.10   85.59
   0  -1   4 4275.17  189.98
   0  -1   4 4866.91  223.68
   0  -1   4 4731.23  199.98
   0  -1  -4 4752.92  240.08
   0  -1  -4 4459.45  190.28
   0  -1   4 4837.22  191.68
   0   1  -4 4706.43  223.18
   0   1   4 4702.53  196.78
   0   1   4 4770.12  239.98
   0   1  -4 5111.89  201.28
   0   1   4 4935.21  191.28
   0   1   4 4767.92  192.28
   1  -1   4 4686.33  181.48
   1  -1   4 4681.13  183.98
   1  -1   4 4166.28  191.48
  -1  -1  -4 5021.50  239.18
  -1  -1  -4 4433.56  182.08
  -1   1  -4 4502.05  192.28
   1   1   4 4642.44  184.68
  -1   1  -4 4631.34  218.88
  -1   1  -4 4448.46  200.08
   1   1   4 4226.78  188.18
   1   1   4 4541.05  183.38
  -2  -1  -4  223.18   49.00
   2  -1   4  230.98   11.70
  -2  -1  -4  235.28   18.60
  -2  -1  -4  232.38   12.70
  -2  -1  -4  197.78   33.40
   2   1   4  217.38   13.70
  -2   1  -4  214.38   19.70
   2   1   4  201.78   20.20
  -2   1  -4  218.28   27.70
   2   1   4  207.38   14.40
   2   1   4  225.68   14.30
  -2   1  -4  251.77   41.10
  -3  -1  -4  345.07   67.79
  -3  -1  -4  240.88   20.70
  -3  -1  -4  315.67   54.19
  -3  -1  -4  240.98   13.80
   3  -1   4  204.58   24.40
   3  -1   4  260.57   12.60
  -3   1  -4  241.68   22.40
   3   1   4  246.08   15.40
   3   1   4  271.37   16.90
   3   1   4  258.27   20.90
  -3   1  -4  317.07   50.59
  -3   1  -4  245.68   33.30
  -4  -1  -4 1541.85   63.89
  -4  -1  -4 1505.45  123.09
  -4  -1  -4 1616.04   75.19
  -4  -1  -4 1465.75  103.29
   4  -1   4 1429.26   65.59
   4   1   4 1573.64   67.09
  -4   1  -4 1524.85  111.69
  -4   1  -4 1523.15   96.19
  -4   1  -4 1577.74   78.09
   4   1   4 1392.06   73.19
  -5  -1  -4 1023.10  109.89
  -5  -1  -4 1024.60   56.69
   5  -1   4 1059.59   47.60
  -5  -1  -4 1065.99   89.69
  -5  -1  -4 1045.50   44.90
  -5   1  -4 1055.99   60.29
   5   1   4 1078.89   48.60
  -5   1  -4 1092.99  100.09
   5   1   4  938.91   57.29
  -5   1  -4  933.81   80.39
  -6  -1  -4  157.98   20.80
  -6  -1  -4   46.90   33.70
  -6  -1  -4  190.48   61.79
  -6  -1  -4  153.88   10.00
   6  -1   4  161.88   13.60
  -6   1  -4  170.28   23.50
  -6   1  -4  143.49   50.69
  -6   1  -4  103.59   33.40
  -7  -1  -4   91.09    7.50
  -7  -1  -4   81.09   62.09
   7  -1   4   92.99   11.60
  -7  -1  -4   73.29   48.40
  -7  -1  -4   82.39   17.80
  -7   1  -4   62.99   54.69
  -7   1  -4   85.29   45.10
   7   1   4   64.09   10.50
  -7   1  -4   91.29   20.50
  -8  -1  -4  403.96   36.70
  -8  -1  -4  369.16   17.80
  -8  -1  -4  229.08   81.29
  -8  -1  -4  575.44  119.79
  -8   1  -4  423.46   93.09
   8   1   4  366.56   29.10
  -8   1  -4  443.96   41.20
 -10  -2   4   -0.60   56.19
 -10  -2   4   31.30    7.50
  10  -2  -4   43.10   13.30
  10  -2  -4   24.80   43.80
 -10   2   4   39.50   15.90
  10   2  -4   46.30   47.40
 -10   2   4   41.60    8.80
  10   2  -4   30.50    9.40
 -10   2   4   45.40    6.30
  10   2  -4   39.00   11.40
 -10   2   4   99.39   51.19
   9  -2  -4    5.80    8.20
   9  -2  -4   26.80   37.00
  -9  -2   4   32.80   44.60
  -9  -2   4   13.60    5.70
   9   2  -4   16.50    6.80
  -9   2   4   15.70    4.20
   9   2  -4   11.20   29.30
  -9   2   4   13.30   10.60
  -9   2   4   12.10    6.00
  -9   2   4    1.80   44.20
   9   2  -4    7.90    6.80
   8  -2  -4  698.53   79.09
  -8  -2   4  675.23   83.89
   8  -2  -4  696.13   39.20
  -8  -2   4  791.32   36.40
   8   2  -4  721.23   38.20
  -8   2   4  763.02   93.69
  -8   2   4  657.43   36.90
   8   2  -4  749.13   36.20
  -8   2   4  713.53   31.90
   8   2  -4  735.93   77.09
   7  -2  -4 1206.78   98.49
  -7  -2   4 1214.58   98.49
  -7  -2   4 1195.58   51.59
   7  -2  -4 1161.78   54.59
  -7   2   4 1062.89  104.69
  -7   2   4  964.40   52.59
   7   2  -4 1105.29   90.09
   7   2  -4 1148.29   51.39
   7   2  -4 1143.79   52.99
  -7   2   4 1167.68   47.70
  -6  -2   4   27.70    5.20
  -6  -2   4    3.70   20.00
   6  -2  -4   37.40    7.50
  -6   2   4    7.40   23.30
   6   2  -4   37.90    6.60
   6   2  -4   36.50    5.60
  -6   2   4   33.50    3.90
  -6   2   4   25.20    6.40
   6   2  -4   40.40   21.30
   5  -2  -4   54.69    7.50
  -5  -2   4   74.09    7.70
   5  -2  -4   17.40   21.40
  -5  -2   4   32.70   18.30
  -5   2   4   88.89   35.00
   5   2  -4   70.99    7.50
  -5   2   4   69.39    9.30
  -5   2   4   65.49    4.90
   5   2  -4   77.09    7.70
   5   2  -4   49.40   19.90
  -4  -2   4  259.87   35.20
   4  -2  -4  160.98   34.30
  -4  -2   4  214.68   13.80
   4  -2  -4  231.88   14.20
   4  -2  -4  206.88   17.30
  -4  -2   4  215.18   13.20
  -4   2   4  157.48   35.40
  -4   2   4  218.48   16.80
  -4   2   4  208.58   15.50
   4   2  -4  217.68   13.00
   4   2  -4  209.68   31.80
   3  -2  -4 1356.56   56.69
   3  -2  -4 1237.58   55.09
  -3  -2   4 1268.77   55.29
  -3  -2   4 1274.07   56.59
   3  -2  -4 1297.47   96.09
  -3  -2   4 1280.77   79.59
   3   2  -4 1315.57   76.79
  -3   2   4 1196.98   57.59
   3   2  -4 1292.47   55.19
  -3   2   4 1270.87   56.09
  -3   2   4 1291.37   99.39
  -2  -2   4   95.29    7.60
   2  -2  -4   93.99    7.30
   2  -2  -4  100.99    8.30
  -2  -2   4   91.19   20.10
   2  -2  -4   73.79   31.20
  -2  -2   4   99.49   14.80
  -2  -2   4   88.39    7.60
  -2   2   4   80.89    7.70
  -2   2   4   97.39    9.80
   2   2  -4   85.59    7.40
  -2   2   4  142.39   39.70
   2   2  -4   97.99   19.80
   1  -2  -4  261.67   14.80
   1  -2  -4  259.17   13.70
  -1  -2   4  273.17   30.40
  -1  -2   4  226.08   21.30
   1  -2  -4  179.58   39.50
  -1  -2   4  261.27   14.60
  -1   2   4  208.18   42.80
  -1   2   4  258.37   16.80
  -1   2   4  256.37   14.30
   1   2  -4  229.78   25.60
   0  -2  -4   18.00    4.10
   0  -2   4   25.90   12.70
   0  -2  -4   26.40   23.60
   0  -2   4   37.00    5.50
   0   2  -4   21.50    8.80
   0   2   4   26.30    4.30
   0   2   4   22.70    5.20
   0   2   4   26.10   22.20
   0   2   4   27.90    4.30
   0   2  -4   22.40   11.90
   0   2   4   24.00    6.30
   1  -2   4  281.07   16.60
  -1  -2  -4  270.27   16.00
  -1  -2  -4  381.96   64.19
   1   2   4  283.17   18.50
   1   2   4  275.37   15.40
  -1   2  -4  255.37   22.40
  -1   2  -4  278.67   24.20
  -1   2  -4  255.07   33.70
   1   2   4  291.47   15.70
   1   2   4  268.97   18.40
  -2  -2  -4  187.08   37.10
  -2  -2  -4  151.78   46.30
   2  -2   4  174.08   22.90
   2  -2   4  166.28    8.80
  -2   2  -4  140.09   21.20
   2   2   4  148.79   13.60
   2   2   4  162.98   11.40
  -2   2  -4  140.69   17.70
   2   2   4  153.98   13.60
   2   2   4  143.89   10.90
  -2   2  -4  200.88   34.10
  -3  -2  -4  140.09   45.20
  -3  -2  -4  113.59   13.20
  -3  -2  -4  116.19   10.10
  -3  -2  -4   87.69   28.00
   3   2   4  113.39   12.10
  -3   2  -4  108.29   17.40
  -3   2  -4  144.99   26.00
   3   2   4  103.89    9.80
  -3   2  -4   61.69   24.90
   3   2   4  118.79   10.00
   4  -2   4  931.01   42.10
  -4  -2  -4  884.61   53.09
  -4  -2  -4  984.60  103.59
  -4  -2  -4  858.51   79.79
  -4  -2  -4  945.01   42.30
  -4   2  -4  933.31   54.89
  -4   2  -4  931.41   68.69
  -4   2  -4  983.40   80.39
   4   2   4  784.42   45.90
  -5  -2  -4  406.76   29.20
   5  -2   4  387.16   22.00
  -5  -2  -4  351.96   61.69
  -5  -2  -4  401.76   22.00
  -5  -2  -4  341.27   72.49
  -5   2  -4  291.57   47.90
  -5   2  -4  431.16   35.30
  -6  -2  -4    9.60    4.50
  -6  -2  -4   11.60   37.20
  -6  -2  -4   -5.10   44.10
  -6  -2  -4    2.30    7.80
   6  -2   4   19.00    5.90
  -6   2  -4  -14.80   34.30
   6   2   4    5.00    5.90
  -6   2  -4    8.10   10.40
  -6   2  -4  -12.30   28.70
  -7  -2  -4    3.70    4.10
  -7  -2  -4   10.20   38.80
  -7  -2  -4   10.90    9.90
  -7  -2  -4    8.50   62.89
  -7   2  -4   10.30   58.59
  -7   2  -4   18.40   41.50
  -7   2  -4   -5.70   10.20
   7   2   4   -1.20    7.80
 -10  -3   4  142.09   14.90
  10  -3  -4   98.49   18.50
  10  -3  -4  116.39   61.39
 -10  -3   4  156.48   72.29
  10   3  -4  122.09   16.10
 -10   3   4  141.99   15.50
  10   3  -4  123.59   58.99
 -10   3   4  130.89   70.39
  10   3  -4  132.89   16.70
 -10   3   4  132.29   25.60
   9  -3  -4  205.08   22.10
  -9  -3   4  280.97   72.09
   9  -3  -4  255.17   61.69
  -9  -3   4  248.28   18.30
   9   3  -4  374.36   69.29
  -9   3   4  233.88   18.80
  -9   3   4  215.98   66.09
  -9   3   4  260.37   29.50
   9   3  -4  283.27   20.30
   8  -3  -4  808.92   44.00
  -8  -3   4  804.42   40.30
   8  -3  -4  862.71   90.59
  -8   3   4  828.82   52.39
   8   3  -4  850.71   84.79
   8   3  -4  754.42   40.30
   8   3  -4  831.52   41.30
  -8   3   4  771.92  102.69
  -8   3   4  794.52   41.30
   7  -3  -4  841.32   44.30
   7  -3  -4  914.21   87.79
  -7  -3   4  912.81   88.09
  -7  -3   4  831.02   41.70
  -7   3   4  891.21   35.90
  -7   3   4  943.81  102.79
  -7   3   4  845.82   43.80
  -7   3   4  852.31   51.89
   7   3  -4  884.21   42.10
   7   3  -4  936.51   82.59
  -6  -3   4  257.07   17.20
   6  -3  -4  270.77   18.40
   6  -3  -4  309.27   57.89
  -6  -3   4  297.17   52.89
  -6   3   4  237.68   55.19
  -6   3   4  266.67   19.40
   6   3  -4  255.67   16.50
   6   3  -4  284.07   42.50
  -5  -3   4  325.07   18.70
   5  -3  -4  311.07   19.20
  -5  -3   4  310.27   18.90
   5  -3  -4  227.28   44.80
   5  -3  -4  299.47   19.50
  -5  -3   4  274.37   41.70
   5   3  -4  339.37   41.60
  -5   3   4  315.97   13.20
  -5   3   4  330.57   21.40
   5   3  -4  307.47   18.00
  -5   3   4  214.48   48.70
   5   3  -4  329.67   17.70
  -4  -3   4 2048.40  123.79
   4  -3  -4 2346.87   97.89
  -4  -3   4 2335.87   97.49
  -4  -3   4 2414.36   97.69
   4  -3  -4 2228.88  143.99
   4  -3  -4 2358.36   98.69
  -4   3   4 2306.67   92.89
  -4   3   4 2290.27  155.48
   4   3  -4 2458.45  124.29
   4   3  -4 2298.97   96.39
  -4   3   4 2412.26  101.79
  -3  -3   4 3634.54  167.48
   3  -3  -4 3959.10  212.78
   3  -3  -4 3891.71  156.78
   3  -3  -4 3883.81  157.88
  -3  -3   4 3853.71  182.48
  -3  -3   4 3859.11  156.78
  -3  -3   4 4066.09  157.38
  -3   3   4 3859.01  218.88
   3   3  -4 3891.91  177.48
  -3   3   4 3876.81  161.58
  -3   3   4 3934.31  158.18
   3   3  -4 3278.57  161.58
  -3   3   4 4095.99  153.88
  -2  -3   4  622.84   29.90
  -2  -3   4  633.64   29.90
   2  -3  -4  614.54   28.90
  -2  -3   4  582.54   38.80
   2  -3  -4  611.04   30.90
  -2  -3   4  626.64   46.70
   2  -3  -4  743.63   78.39
   2   3  -4  620.94   31.30
   2   3  -4  658.43   41.90
  -2   3   4  618.24   30.00
  -2   3   4  681.93   28.00
  -2   3   4  673.73   34.70
  -2   3   4  631.54   74.59
  -1  -3   4  935.81   51.29
   1  -3  -4  816.92   86.09
   1  -3  -4  852.91   36.70
  -1  -3   4  779.82   37.70
  -1  -3   4  736.33   46.50
   1  -3  -4  825.52   39.00
  -1  -3   4  851.41   37.90
  -1   3   4  875.71   88.09
  -1   3   4  807.62   42.10
  -1   3   4  831.82   36.10
  -1   3   4  823.52   37.30
   1   3  -4  868.11   43.20
   0  -3   4 3164.78  121.89
   0  -3  -4 2908.01  122.39
   0  -3   4 2843.82  132.39
   0  -3  -4 3136.29  187.88
   0   3   4 2369.96  185.38
   0   3  -4 2933.41  132.89
   0   3   4 2895.11  122.79
   0   3   4 3112.99  120.19
   0   3   4 2840.92  119.59
   0   3   4 2980.70  126.39
   1  -3   4 3327.87  132.19
   1  -3   4 3034.40  142.79
  -1  -3  -4 3425.36  201.98
  -1  -3  -4 3166.38  132.79
   1   3   4 3110.29  130.19
   1   3   4 3220.88  134.09
   1   3   4 3106.89  136.39
   1   3   4 3194.38  130.09
  -1   3  -4 3181.98  143.19
  -2  -3  -4  194.18   15.00
  -2  -3  -4  192.38   54.39
  -2  -3  -4  212.18   41.00
  -2   3  -4  194.38   21.90
   2   3   4  206.78   13.50
   2   3   4  195.78   13.80
  -2   3  -4  206.68   22.10
  -2   3  -4  227.48   31.20
   2   3   4  206.48   17.80
   2   3   4  214.68   13.10
   3  -3   4  169.58    9.40
  -3  -3  -4  156.78   13.60
   3  -3   4  167.48    8.30
  -3  -3  -4  113.49   41.70
  -3  -3  -4  141.39   36.90
   3   3   4  158.38   12.60
   3   3   4  160.28   12.90
  -3   3  -4  160.68   31.70
   3   3   4  166.68   16.50
  -3   3  -4  180.48   28.90
  -3   3  -4  148.29   20.30
   3   3   4  166.38   13.10
  -4  -3  -4 1354.16  130.99
  -4  -3  -4 1278.47   57.99
  -4  -3  -4 1134.29   98.09
   4   3   4 1327.47   56.29
  -4   3  -4 1310.67   89.19
   4   3   4 1051.39   55.89
  -4   3  -4 1292.67   71.49
  -4   3  -4 1321.07   83.99
   5  -3   4  841.62   40.60
  -5  -3  -4  749.53   84.69
  -5  -3  -4  796.32   43.60
  -5  -3  -4  768.52   39.60
  -5  -3  -4  837.52  116.19
  -5   3  -4  821.92   54.29
  -5   3  -4  658.13   70.89
  -5   3  -4  780.92   76.39
  -6  -3  -4   94.19   42.10
  -6  -3  -4  119.09   63.99
  -6  -3  -4   91.29   12.20
  -6  -3  -4  118.69   16.60
   6  -3   4   98.29   11.00
   6   3   4  103.19   13.70
  -6   3  -4  159.48   44.40
  -6   3  -4   76.59   39.70
  -6   3  -4  108.69   23.60
  -7  -3  -4   86.69   16.10
  -7  -3  -4   22.10   57.49
  -7  -3  -4   63.39   10.00
   7  -3   4   49.00    9.10
  -7  -3  -4   49.80   72.79
   7   3   4   55.39   12.80
  -7   3  -4   48.50   50.39
  -7   3  -4   53.99   19.70
  -7   3  -4   71.89   51.79
  -9  -4   4    3.50    4.90
  -9  -4   4  -31.10   54.89
   9  -4  -4   -7.80   45.00
   9  -4  -4   13.40   13.40
  -9   4   4  130.89  111.09
   9   4  -4    8.40   44.30
   9   4  -4  -13.00    6.40
  -9   4   4    2.50   12.20
  -9   4   4   12.00    7.80
   9   4  -4  -18.60    8.70
  -8  -4   4  161.18   15.50
   8  -4  -4  253.87   59.59
   8  -4  -4  161.58   19.00
  -8  -4   4   93.39   51.59
  -8   4   4  173.98   24.20
   8   4  -4  130.09   16.80
   8   4  -4  175.88   15.30
  -8   4   4   61.59   74.09
   8   4  -4  269.57   59.79
  -7  -4   4  614.74   78.39
  -7  -4   4  619.44   32.70
   7  -4  -4  568.44   33.80
   7  -4  -4  698.83   83.69
  -7   4   4  597.64   34.90
  -7   4   4  582.04   41.70
   7   4  -4  613.14   70.59
   7   4  -4  608.94   30.90
   7   4  -4  602.44   32.30
  -7   4   4  506.05  105.29
   6  -4  -4   32.70    7.70
  -6  -4   4   20.40   24.20
   6  -4  -4   28.00    7.30
  -6  -4   4   29.90    7.00
   6  -4  -4   60.39   31.60
   6   4  -4   34.70    5.90
   6   4  -4   44.50   26.60
  -6   4   4   21.70    9.20
  -6   4   4   24.00    8.10
  -5  -4   4    6.80    4.10
   5  -4  -4    8.80    5.50
  -5  -4   4    3.40    4.00
   5  -4  -4   15.40   27.70
   5  -4  -4    7.10    4.70
   5   4  -4    9.30   16.50
  -5   4   4    9.30    7.10
  -5   4   4    7.00    5.70
   5   4  -4    7.50    3.60
   4  -4  -4    1.60    3.40
  -4  -4   4  -20.60   11.30
   4  -4  -4    9.20    4.70
   4  -4  -4    3.90   22.30
  -4  -4   4    4.20    4.30
  -4  -4   4   11.00    4.20
  -4   4   4    6.60    5.80
   4   4  -4    8.20    3.50
   4   4  -4   -3.10   12.50
  -3  -4   4  136.79   10.80
   3  -4  -4  116.99   11.40
  -3  -4   4  134.49   21.20
   3  -4  -4   97.09   35.60
   3  -4  -4  122.69    9.60
  -3  -4   4  121.39    9.60
  -3  -4   4  109.49   23.30
  -3   4   4  118.79    6.40
  -3   4   4  103.09   13.50
   3   4  -4  114.19   14.80
  -3   4   4  135.79   54.59
   3   4  -4  137.99   23.00
   2  -4  -4    1.00    3.90
   2  -4  -4   -5.70   25.60
  -2  -4   4    1.90    3.00
   2  -4  -4    1.10    2.40
  -2  -4   4   -2.90   11.10
  -2  -4   4    4.00    3.50
  -2   4   4   -0.90    4.70
  -2   4   4    3.70    3.10
   2   4  -4    3.70    8.00
  -2   4   4    3.10    1.90
  -2   4   4  -11.50   28.60
   1  -4  -4   36.20    4.60
  -1  -4   4   31.30    5.50
  -1  -4   4   36.30    5.70
   1  -4  -4   40.40    7.70
   1  -4  -4   27.20   30.00
  -1  -4   4   40.50   13.20
  -1   4   4   37.00    5.20
  -1   4   4   32.80    5.40
  -1   4   4   25.70   29.00
  -1   4   4   24.10    7.70
   0  -4   4   21.60   13.00
   0  -4  -4   -1.00    3.70
   0  -4   4    2.60    3.50
   0  -4   4    2.20    3.10
   0  -4  -4  -11.70   24.10
   0   4  -4    8.30    8.00
   0   4   4    3.60    2.70
   0   4   4    1.90   30.60
   0   4   4   -0.10    5.70
   0   4   4   -0.60    3.50
   0   4   4    2.90    2.60
  -1  -4  -4   35.10   20.00
   1  -4   4   68.09    8.80
   1  -4   4   74.69   10.50
  -1  -4  -4  116.69   51.19
  -1  -4  -4   60.39    9.90
  -1   4  -4   53.39   13.00
   1   4   4   74.49    7.90
   1   4   4   65.69    6.90
   1   4   4   85.19   14.30
   2  -4   4    5.50    4.60
  -2  -4  -4    0.40    4.50
  -2  -4  -4   25.60   41.40
  -2  -4  -4   -0.40   24.00
  -2   4  -4   -2.40    7.20
   2   4   4    9.30    7.30
   2   4   4    3.30    3.10
   2   4   4    4.10    4.40
  -3  -4  -4   17.40   27.10
   3  -4   4    5.00    3.50
  -3  -4  -4    4.80    5.40
  -3  -4  -4  -30.70   35.80
   3   4   4    7.70    3.90
  -3   4  -4    1.80    8.80
  -4  -4  -4  244.58   19.50
  -4  -4  -4  291.17   78.39
  -4   4  -4  244.98   35.80
  -4   4  -4  232.28   37.70
  -4   4  -4  267.27   30.00
   4   4   4  203.98   17.40
   4   4   4  247.78   15.80
  -5  -4  -4  409.66   73.49
  -5  -4  -4  363.36   25.40
  -5  -4  -4  463.15  131.09
  -5   4  -4  417.56   60.19
   5   4   4  365.86   25.70
  -5   4  -4  455.95   58.19
   5   4   4  397.46   22.70
  -6  -4  -4   25.00    9.30
  -6  -4  -4   17.50   65.29
  -6  -4  -4  -19.40   41.40
   6  -4   4   39.70    7.30
  -6   4  -4   67.99   41.30
  -6   4  -4   82.69   22.80
  -6   4  -4   -8.30   44.50
   6   4   4   19.60   10.70
   6   4   4   41.00    8.40
   8  -5  -4  385.96   77.99
  -8  -5   4  310.57   22.60
  -8  -5   4  319.07   78.29
   8  -5  -4  306.57   25.60
   8   5  -4  348.07   21.20
  -8   5   4  315.77   33.10
   8   5  -4  274.17   24.70
   7  -5  -4  504.25   30.80
  -7  -5   4  558.14   83.29
  -7  -5   4  545.85   30.60
   7  -5  -4  517.95   82.69
   7  -5  -4  508.15   31.50
   7   5  -4  508.75   31.10
   7   5  -4  522.35   27.40
  -7   5   4  507.15  106.39
  -7   5   4  523.55   40.60
   7   5  -4  555.54   75.49
   6  -5  -4  205.38   50.29
  -6  -5   4  245.38   48.70
   6  -5  -4  253.17   20.10
  -6  -5   4  274.97   29.30
   6  -5  -4  305.07   20.80
   6   5  -4  273.87   49.30
  -6   5   4  242.78   75.79
  -6   5   4  316.27   28.50
   6   5  -4  307.47   17.50
   6   5  -4  258.07   20.20
  -5  -5   4  174.78   26.30
   5  -5  -4  224.78   17.00
   5  -5  -4  181.78   15.20
   5  -5  -4  178.38   52.89
  -5  -5   4  192.78   15.90
  -5   5   4  154.68   56.79
   5   5  -4  184.28   36.50
  -5   5   4  204.68   21.20
   5   5  -4  199.08   13.20
  -4  -5   4  996.90   44.40
   4  -5  -4  991.70   47.70
  -4  -5   4 1022.70   46.90
   4  -5  -4 1020.10   45.80
   4  -5  -4  870.31   96.59
  -4   5   4  935.41  116.59
  -4   5   4  978.90   52.59
  -3  -5   4 1498.75   85.49
   3  -5  -4 1730.43   73.59
   3  -5  -4 1832.32   78.19
   3  -5  -4 1679.33  138.19
  -3  -5   4 1739.83   73.59
  -3  -5   4 1810.92   75.99
  -3  -5   4 1875.81   99.49
  -3   5   4 1543.65  144.49
  -3   5   4 1845.12   80.99
   2  -5  -4  414.26   77.19
  -2  -5   4  354.56   34.20
  -2  -5   4  353.56   19.00
  -2  -5   4  354.66   29.60
  -2  -5   4  297.57   31.60
   2  -5  -4  351.76   17.90
   2  -5  -4  370.16   23.10
  -2  -5   4  356.86   20.40
  -2   5   4  357.46   22.40
  -2   5   4  371.66   73.49
  -2   5   4  355.86   16.90
   1  -5  -4  384.26   24.10
  -1  -5   4  335.27   25.70
   1  -5  -4  270.37   62.79
  -1  -5   4  318.67   37.70
  -1  -5   4  351.96   20.30
  -1  -5   4  379.16   20.00
  -1   5   4  395.86   20.40
  -1   5   4  353.36   18.20
   0  -5   4 1417.46   59.79
   0  -5   4 1399.86   65.89
   0  -5   4 1320.57   58.79
   0  -5  -4 1322.87   63.59
   0  -5  -4 1285.67  134.79
   0   5   4 1313.17   57.89
   0   5  -4 1317.87   73.19
  -1  -5  -4 1778.82  159.38
  -1  -5  -4 1582.94   76.69
   1  -5   4 1771.02   77.89
   1  -5   4 1734.53   73.59
   1  -5   4 1611.74   71.59
   1   5   4 1701.23   82.79
   1   5   4 1708.63   72.19
  -1   5  -4 1570.24   87.09
   1   5   4 1663.13   68.69
  -2  -5  -4   72.29   51.99
   2  -5   4  120.49   13.50
  -2  -5  -4  119.69   15.00
   2  -5   4  119.89   12.40
   2  -5   4  140.69   10.90
   2   5   4   92.89    7.90
   2   5   4  131.79   19.80
  -2   5  -4  131.79   22.60
  -3  -5  -4   84.29   12.90
  -3  -5  -4  107.09   65.29
  -3  -5  -4   11.50   27.80
   3  -5   4   99.69   10.80
  -3   5  -4   79.09   18.60
   3   5   4  103.39    8.70
   3   5   4  114.89   12.20
  -4  -5  -4  629.84  118.59
  -4  -5  -4  709.73   40.20
   4  -5   4  742.03   29.90
  -4  -5  -4  609.34   92.29
   4   5   4  640.34   37.20
   4   5   4  690.83   33.00
   5  -5   4  425.26   32.30
  -5  -5  -4  397.16  104.29
  -5  -5  -4  456.85   31.00
  -5  -5  -4  382.96   72.29
  -5   5  -4  476.35   44.60
   5   5   4  520.55   25.70
   5   5   4  483.35   31.70
  -7  -6   4  342.57   68.39
   7  -6  -4  350.26   25.20
  -7  -6   4  371.36   24.40
   7  -6  -4  314.67   26.00
  -7  -6   4  304.37   30.70
   7   6  -4  294.97   61.49
  -7   6   4  385.06   36.00
  -7   6   4  241.78  118.39
  -7   6   4  302.87   33.30
   7   6  -4  390.36   25.30
  -6  -6   4   17.60    7.20
   6  -6  -4   11.40    7.20
   6  -6  -4   14.80    7.40
  -6  -6   4   59.79   42.00
   6  -6  -4  -23.10   45.70
  -6  -6   4   16.70    9.30
   6   6  -4   19.20   32.60
  -6   6   4   33.00   73.99
  -6   6   4   19.60   12.00
   5  -6  -4   -2.90    5.80
  -5  -6   4    0.30    5.10
   5  -6  -4   -5.10    5.50
   5  -6  -4  -22.80   42.00
  -5  -6   4    0.60   30.50
  -5  -6   4   -0.50    7.50
  -5   6   4   -1.40    8.10
  -5   6   4   51.39   66.39
  -4  -6   4   -6.00   24.60
  -4  -6   4    3.20    7.10
  -4  -6   4    7.50    5.50
   4  -6  -4    2.20    4.30
  -4  -6   4    7.90   38.80
   4  -6  -4    4.60    6.10
   4  -6  -4  -32.50   34.60
  -4   6   4   33.10   59.69
  -4   6   4    4.20    7.20
  -3  -6   4   96.29   25.70
  -3  -6   4  141.39   38.00
  -3  -6   4  101.89   11.60
   3  -6  -4   99.29    8.60
  -3  -6   4  100.19    8.20
  -3  -6   4   54.29   13.20
   3  -6  -4   63.59   52.29
   3  -6  -4  102.09   13.60
  -3   6   4  113.89   14.90
  -3   6   4   50.49   71.29
  -3   6   4   94.59   20.20
  -2  -6   4    1.40    7.10
   2  -6  -4   16.40   53.89
  -2  -6   4    5.00    4.50
  -2  -6   4    1.50    3.30
   2  -6  -4   -0.20    6.00
   2  -6  -4    5.20    2.60
  -2   6   4   -8.00    4.80
  -2   6   4   -0.70    2.40
  -2   6   4   10.60   42.10
  -2   6   4   11.50    9.90
  -1  -6   4    6.90    4.10
   1  -6  -4    8.80   49.99
  -1  -6   4    2.10    7.40
  -1  -6   4    8.20    4.80
  -1   6   4   12.00    3.70
  -1   6   4    2.10    9.90
   0  -6   4    4.40    4.30
   0  -6  -4    5.70    7.30
   0  -6  -4   -2.30   29.80
   0  -6   4   -0.40    6.80
   0  -6   4    2.30    4.10
   0  -6  -4  -16.40   44.80
   0   6   4   13.90   11.70
   0   6   4    6.60    4.00
  -1  -6  -4   29.50    9.40
  -1  -6  -4   -1.40   59.79
  -1  -6  -4   43.00   37.20
   1  -6   4   43.60   10.50
   1  -6   4   55.19    7.50
   1  -6   4   63.29    8.60
   1   6   4   35.90    7.10
  -1   6  -4   57.09   16.50
  -2  -6  -4   47.40   41.40
  -2  -6  -4   30.20   58.29
  -2  -6  -4   19.90    9.10
   2  -6   4   10.10    5.90
   2  -6   4    8.60    4.50
   2  -6   4   13.30    7.40
   2   6   4   28.20    6.90
  -2   6  -4   13.50   13.40
  -3  -6  -4   -7.10    6.20
  -3  -6  -4  103.89   82.29
   3  -6   4   -4.10    5.30
   3  -6   4   -3.40    5.10
   3  -6   4    5.70    4.40
  -3  -6  -4   -3.70   37.30
  -3   6  -4    7.90   15.50
   3   6   4    2.70    7.00
  -4  -6  -4   24.10   55.89
   4  -6   4  112.19    9.30
   4  -6   4  119.59   14.40
   4  -6   4   87.79    9.80
  -4  -6  -4   78.49   14.70
  -4   6  -4  110.39   25.70
   4   6   4   83.29   14.50
   4  -7  -4  472.85   24.00
  -4  -7   4  435.26   37.30
  -4  -7   4  422.96   63.09
  -4  -7   4  496.35   28.00
   4  -7  -4  466.85   30.10
   4  -7  -4  386.76   82.39
  -4  -7   4  522.55   84.09
  -4   7   4  314.97   41.90
  -4   7   4  528.05   36.60
  -4   7   4  405.36  107.89
   3  -7  -4  804.92  122.69
  -3  -7   4  824.12   40.30
   3  -7  -4  799.72   44.00
   3  -7  -4  770.42   34.70
  -3  -7   4  794.02   51.39
  -3   7   4  875.21   46.50
  -3   7   4  785.62  127.99
  -3   7   4  734.93   52.79
  -2  -7   4  112.69   18.80
  -2  -7   4  118.09   12.60
   2  -7  -4  117.29   69.29
   2  -7  -4  114.69   16.50
  -2   7   4  109.59   12.70
  -2   7   4   98.09   21.20
  -1  -7   4  121.99   11.90
  -1  -7   4   82.79   16.40
  -1  -7   4  120.39    9.50
   1  -7  -4  120.39   17.10
   1  -7  -4   46.90   76.29
   1  -7  -4  112.29   47.50
  -1   7   4   84.39    9.50
   0  -7   4  566.94   29.80
   0  -7  -4  495.05   76.19
   0  -7   4  593.64   29.10
   0  -7  -4  485.55  115.39
   0  -7  -4  616.04   37.80
   1  -7   4  759.32   45.20
   1  -7   4  734.73   36.50
   1  -7   4  719.53   35.40
  -1  -7  -4  633.04   93.89
  -1  -7  -4  745.43   44.10
 -11   0   5  209.08   25.10
 -11   0   5  211.18   15.90
  11   0  -5  171.38   23.40
  11   0  -5  206.28   66.69
 -11   0   5  234.78   29.90
 -11   0   5  131.89   62.49
  10   0  -5  396.66   30.20
 -10   0   5  314.57   78.89
 -10   0   5  420.76   23.40
  10   0  -5  439.06   73.19
  -9   0   5  296.87   61.59
   9   0  -5  391.86   31.80
  -9   0   5  463.25   23.20
   9   0  -5  381.56   67.19
   8   0  -5 1046.80   96.79
   8   0  -5  916.51   50.89
  -8   0   5  879.41   95.69
  -8   0   5  945.41   43.00
  -7   0   5  748.03   39.60
   7   0  -5  822.92   78.59
  -7   0   5  768.32   35.70
  -7   0   5  839.72   85.29
   7   0  -5  755.12   39.20
   6   0  -5 1865.41  120.39
  -6   0   5 1674.43   69.99
  -6   0   5 1722.53   74.39
  -6   0   5 1404.46  113.99
   6   0  -5 1574.74   72.69
  -6   0   5 1678.13   74.79
  -5   0   5 1446.16   64.79
   5   0  -5 1505.75   63.89
  -5   0   5 1516.55   63.69
  -5   0   5 1434.26   64.89
  -5   0   5 1254.17  100.89
   5   0  -5 1375.26  101.89
  -4   0   5  241.78   16.10
  -4   0   5  242.78   14.10
   4   0  -5  268.87   15.90
  -4   0   5  293.57   50.09
  -4   0   5  271.57   17.20
   4   0  -5  322.67   45.60
  -3   0   5  522.65   26.50
   3   0  -5  494.45   55.19
  -3   0   5  520.15   26.10
   3   0  -5  476.05   24.80
  -3   0   5  542.75   58.79
  -2   0   5 2964.80  122.49
   2   0  -5 2864.81  121.39
  -2   0   5 2759.82  163.28
   2   0  -5 3175.38  167.48
  -2   0   5 3037.10  122.49
   1   0  -5 1863.11   81.19
   1   0  -5 1984.10  125.49
  -1   0   5 1947.91   90.49
  -1   0   5 1873.61   81.69
  -1   0   5 1938.31  123.79
  -1   0   5 1995.70   81.69
   0   0   5   57.49   22.20
   0   0   5   37.80    8.00
   0   0  -5   78.89   27.70
   0   0   5  106.89   16.90
   0   0   5   66.99    7.00
   1   0   5  362.76   20.20
  -1   0  -5  357.66   54.69
  -1   0  -5  382.66   27.50
   1   0   5  350.86   19.10
   1   0   5  323.47   27.00
   2   0   5 3326.27  130.79
  -2   0  -5 3048.50  160.38
  -2   0  -5 3137.49  184.18
   2   0   5 2841.32  139.89
   2   0   5 3325.17  132.29
  -2   0  -5 3281.17  142.09
  -3   0  -5  620.34   40.70
  -3   0  -5  588.14   58.29
  -3   0  -5  664.83   78.29
   3   0   5  664.03   31.00
   3   0   5  593.24   31.90
   4   0   5   13.70    5.20
  -4   0  -5   22.50   10.20
  -4   0  -5   -4.80   31.20
  -4   0  -5   18.80   20.90
  -5   0  -5   -6.90   35.80
  -5   0  -5    5.30   21.50
   5   0   5    5.70    4.60
  -5   0  -5    6.90    9.40
   6   0   5  659.63   35.10
  -6   0  -5  552.34   78.69
  -6   0  -5  502.85   85.79
  -6   0  -5  710.63   48.50
  -7   0  -5   27.60   41.80
  -7   0  -5   63.19   61.29
  -7   0  -5   63.99   30.30
   7   0   5   60.19   13.00
 -11  -1   5    5.60   72.99
  11  -1  -5  -19.00   13.10
 -11  -1   5   22.20   10.10
 -11  -1   5   10.70    5.90
  11  -1  -5  -31.10   54.39
 -11   1   5   16.80    5.70
  11   1  -5    1.40   49.40
 -11   1   5   34.80   16.10
 -11   1   5   39.30   80.19
  11   1  -5   -3.00   13.90
 -11   1   5   25.00    8.30
 -10  -1   5  162.58   19.80
  10  -1  -5  250.67   66.29
 -10  -1   5  174.08   56.09
  10   1  -5  210.08   17.20
  10   1  -5  199.48   22.10
 -10   1   5  148.59   68.89
 -10   1   5  186.28   13.70
  10   1  -5  289.97   72.09
  -9  -1   5  233.48   16.00
   9  -1  -5  186.18   51.59
  -9  -1   5  140.89   54.09
   9  -1  -5  201.98   19.50
   9   1  -5  187.18   49.10
   9   1  -5  229.98   20.30
   9   1  -5  224.58   16.20
  -9   1   5  215.78   14.00
  -9   1   5  216.48   18.70
  -9   1   5  186.48   60.69
  -8  -1   5  135.69   11.90
   8  -1  -5  181.58   51.09
  -8  -1   5  130.99   48.80
  -8   1   5  128.09   14.40
  -8   1   5  130.29   10.10
   8   1  -5  134.39   11.70
  -8   1   5  120.39   41.60
   8   1  -5  130.79   38.40
  -7  -1   5   17.40    4.70
   7  -1  -5   17.90   30.90
  -7  -1   5   22.60   25.50
  -7   1   5   21.30    4.40
   7   1  -5   29.50   28.20
  -7   1   5   43.50   34.60
   7   1  -5   33.90   10.00
  -7   1   5   32.80    7.70
  -6  -1   5  352.66   21.90
   6  -1  -5  331.27   55.09
  -6  -1   5  349.57   19.00
   6  -1  -5  312.07   20.40
  -6  -1   5  268.37   47.20
  -6   1   5  334.37   61.59
  -6   1   5  338.17   17.40
  -6   1   5  376.56   22.90
   6   1  -5  406.06   65.09
  -6   1   5  353.86   22.50
   6   1  -5  328.77   20.40
   5  -1  -5  219.88   43.70
  -5  -1   5  200.08   13.00
  -5  -1   5  124.59   30.50
  -5  -1   5  218.58   15.30
   5  -1  -5  211.18   14.40
  -5   1   5  198.18   15.00
   5   1  -5  275.07   45.30
  -5   1   5  202.68   43.90
   5   1  -5  211.48   14.20
  -5   1   5  199.38   11.70
  -5   1   5  211.28   16.00
  -4  -1   5  269.67   17.00
   4  -1  -5  312.57   53.29
  -4  -1   5  258.27   15.50
  -4  -1   5  258.97   43.90
   4  -1  -5  271.47   16.50
   4   1  -5  295.77   43.10
  -4   1   5  302.17   18.60
  -4   1   5  267.27   17.40
   4   1  -5  290.27   16.40
  -4   1   5  350.56   59.29
   3  -1  -5  226.78   46.10
  -3  -1   5  151.88   32.10
  -3  -1   5  182.18   12.40
   3  -1  -5  160.38   11.20
  -3   1   5  158.98   12.20
  -3   1   5  177.18   13.20
   3   1  -5  190.68   35.50
   3   1  -5  166.88   11.30
  -3   1   5  150.38   38.20
   2  -1  -5    2.90    3.60
  -2  -1   5    1.40   14.40
  -2  -1   5   -0.10    6.10
   2  -1  -5    5.90    2.90
  -2  -1   5    2.40    2.80
   2  -1  -5   12.10   18.90
  -2   1   5    1.00   19.90
   2   1  -5    7.50   13.30
   2   1  -5   -2.50    2.00
  -2   1   5    4.90    3.20
  -2   1   5    7.20    4.00
   1  -1  -5  979.50   42.30
  -1  -1   5  899.11   42.00
  -1  -1   5  868.11   71.89
  -1  -1   5  907.71   51.09
  -1  -1   5  878.31   42.90
   1  -1  -5  934.11   85.59
   1  -1  -5  922.91   41.20
   1   1  -5  948.91   41.90
  -1   1   5  906.81   41.70
  -1   1   5  954.40   43.10
  -1   1   5  902.81   48.10
   1   1  -5  868.61   70.69
  -1   1   5  837.12   80.39
   0  -1   5  633.04   60.59
   0  -1  -5  699.73   31.60
   0  -1   5  687.63   41.30
   0  -1   5  660.23   30.40
   0  -1   5  661.73   32.20
   0  -1  -5  632.24   71.29
   0   1   5  736.93   74.79
   0   1   5  663.93   31.80
   0   1  -5  688.53   63.99
   0   1   5  562.74   36.90
   0   1   5  659.73   32.80
   1  -1   5  251.67   25.70
   1  -1   5  305.67   15.20
   1  -1   5  269.97   17.40
  -1  -1  -5  289.27   16.00
  -1  -1  -5  337.97   60.39
   1   1   5  294.07   17.30
  -1   1  -5  288.37   32.00
  -1   1  -5  242.18   49.80
   1   1   5  282.27   17.90
   1   1   5  261.27   22.30
  -1   1  -5  310.07   25.40
   2  -1   5   54.89    6.00
  -2  -1  -5   45.50   31.90
   2  -1   5   70.29    8.80
  -2  -1  -5   48.00   11.20
  -2  -1  -5   64.79    6.80
  -2  -1  -5   44.10   22.30
   2   1   5   65.49    8.50
  -2   1  -5   87.49   32.80
  -2   1  -5   56.89   19.60
   2   1   5   54.09    7.60
   2   1   5   55.09    8.10
   2   1   5   57.59   12.50
  -2   1  -5   65.39   14.40
  -3  -1  -5  754.72   43.80
   3  -1   5  752.02   32.50
  -3  -1  -5  724.13   33.00
  -3  -1  -5  773.72   89.39
  -3   1  -5  705.33   76.09
   3   1   5  704.53   36.50
   3   1   5  699.63   35.80
  -3   1  -5  774.52   47.20
  -3   1  -5  692.03   60.89
   3   1   5  651.83   42.90
  -4  -1  -5  259.47   14.40
  -4  -1  -5  236.18   46.40
   4  -1   5  249.78   17.00
  -4  -1  -5  285.47   63.19
  -4  -1  -5  220.88   23.00
   4   1   5  185.08   16.70
  -4   1  -5  264.37   26.90
  -4   1  -5  341.67   62.09
   4   1   5  216.08   28.50
  -4   1  -5  291.57   44.00
   4   1   5  265.47   18.00
  -5  -1  -5   93.29   33.50
   5  -1   5  151.78   13.80
  -5  -1  -5   97.09   47.40
  -5  -1  -5  141.69   21.60
  -5  -1  -5  153.28   10.40
  -5   1  -5  184.38   54.69
  -5   1  -5  166.28   23.60
  -5   1  -5   80.69   33.80
   5   1   5  140.99   17.90
  -6  -1  -5  352.46   70.09
  -6  -1  -5  429.76   20.70
  -6  -1  -5  316.87   72.89
  -6  -1  -5  415.16   35.20
   6  -1   5  404.86   25.30
  -6   1  -5  275.67   53.09
  -6   1  -5  465.15   39.80
   6   1   5  386.16   26.30
  -6   1  -5  495.25   87.69
  -7  -1  -5  255.37   67.09
   7  -1   5  438.26   33.60
  -7  -1  -5  490.25   39.50
  -7  -1  -5  419.16   19.90
  -7  -1  -5  410.06  101.89
  -7   1  -5  208.78   66.59
  -7   1  -5  429.36   40.90
   7   1   5  361.56   28.60
  -7   1  -5  355.56   77.19
 -10  -2   5  412.16   24.70
 -10  -2   5  295.27   70.39
  10  -2  -5  384.96   30.70
  10  -2  -5  517.25   85.89
 -10   2   5  394.66   20.60
 -10   2   5  477.85  103.99
  10   2  -5  372.16   29.40
  10   2  -5  385.66   26.00
 -10   2   5  444.06   39.40
  10   2  -5  355.76   66.69
  -9  -2   5  300.87   21.40
   9  -2  -5  288.87   23.40
   9  -2  -5  447.26   82.09
  -9   2   5  300.77   80.19
  -9   2   5  285.47   15.30
  -9   2   5  220.18   20.70
   9   2  -5  271.27   21.50
   9   2  -5  238.58   51.69
   9   2  -5  289.07   19.90
  -8  -2   5  666.93   82.09
  -8  -2   5  648.74   33.00
   8  -2  -5  582.24   35.40
   8  -2  -5  715.83   82.39
  -8   2   5  674.73   29.20
   8   2  -5  630.74   32.80
   8   2  -5  607.64   74.89
  -8   2   5  611.14   96.29
   7  -2  -5  632.84   80.49
   7  -2  -5  675.23   37.50
  -7  -2   5  730.53   79.09
  -7  -2   5  739.63   35.60
   7   2  -5  702.63   38.90
  -7   2   5  746.63   31.80
   7   2  -5  753.32   76.29
  -7   2   5  718.23   92.49
  -6  -2   5 1792.82   79.09
   6  -2  -5 1835.32  129.99
  -6  -2   5 1781.72   76.59
   6  -2  -5 1761.12   78.49
  -6  -2   5 1679.63  118.19
   6   2  -5 1776.42   77.39
  -6   2   5 1725.03   73.09
  -6   2   5 1852.61  138.59
   6   2  -5 1896.51  119.19
  -5  -2   5 1221.08   54.59
   5  -2  -5 1223.68   55.69
  -5  -2   5 1219.58   56.19
   5  -2  -5 1211.68   99.59
  -5  -2   5 1184.98   90.29
  -5   2   5 1267.27  108.69
   5   2  -5 1205.28   54.69
  -5   2   5 1245.68   51.59
  -5   2   5 1267.17   57.59
   5   2  -5 1311.17   89.69
   4  -2  -5  165.78   13.30
  -4  -2   5  130.59   32.20
  -4  -2   5  142.99   11.50
   4  -2  -5  105.49   32.20
  -4  -2   5  123.99   10.20
   4  -2  -5  140.49   10.80
   4   2  -5  129.99   28.20
  -4   2   5  146.99   12.20
  -4   2   5  113.59   12.50
   4   2  -5  125.79   10.10
  -4   2   5   69.99   31.40
   3  -2  -5  414.06   22.20
  -3  -2   5  376.46   20.20
   3  -2  -5  404.06   20.40
  -3  -2   5  415.16   23.90
   3  -2  -5  376.06   57.39
  -3  -2   5  363.96   43.70
  -3   2   5  436.36   25.00
   3   2  -5  384.46   20.40
  -3   2   5  238.38   49.80
   3   2  -5  374.26   42.10
  -3   2   5  328.57   22.60
   2  -2  -5 2809.52  116.59
  -2  -2   5 2808.42  129.49
   2  -2  -5 2822.62  117.99
  -2  -2   5 3006.70  150.78
  -2  -2   5 2809.02  118.19
   2  -2  -5 2983.40  177.68
  -2   2   5 2841.12  177.58
   2   2  -5 2807.12  143.59
  -2   2   5 2874.41  117.89
   2   2  -5 2803.92  117.49
  -2   2   5 2752.42  120.79
  -1  -2   5 1734.23   73.09
  -1  -2   5 1821.12  103.19
   1  -2  -5 1771.42  130.39
   1  -2  -5 1627.24   71.69
   1  -2  -5 1732.63   72.69
  -1  -2   5 1500.25   84.89
   1   2  -5 1744.83   98.49
  -1   2   5 1720.33   76.19
  -1   2   5 1702.83  127.69
  -1   2   5 1698.73   72.69
   0  -2  -5   89.19   38.20
   0  -2   5   89.79   17.60
   0  -2  -5   64.19    7.40
   0  -2   5   67.29    8.50
   0  -2   5   53.29   20.80
   0   2   5   47.00    6.50
   0   2  -5   71.19   22.60
   0   2   5   62.89    9.70
   0   2   5   71.49    7.20
   0   2   5   61.89   11.20
   0   2   5   60.59   30.40
   0   2  -5   57.19   12.00
   1  -2   5  264.97   16.70
  -1  -2  -5  225.38   53.99
  -1  -2  -5  242.88   15.10
   1  -2   5  232.58   13.40
   1   2   5  225.58   21.60
  -1   2  -5  256.87   27.20
   1   2   5  226.38   15.00
   1   2   5  238.58   15.40
   1   2   5  256.27   18.30
  -1   2  -5  246.18   23.60
  -1   2  -5  305.37   42.90
  -2  -2  -5 2594.94  150.08
   2  -2   5 2809.72  108.79
   2  -2   5 2773.62  114.09
  -2  -2  -5 2664.93  111.69
  -2  -2  -5 2444.16  176.48
   2   2   5 2410.76  116.99
  -2   2  -5 2684.43  125.79
  -2   2  -5 2618.64  132.09
  -2   2  -5 2820.52  152.38
   2   2   5 2672.13  112.49
   2   2   5 2822.22  112.79
   2   2   5 2788.22  116.69
  -3  -2  -5  506.85   26.10
  -3  -2  -5  459.45   60.39
   3  -2   5  525.95   22.30
  -3  -2  -5  634.14  146.79
  -3   2  -5  431.76   45.40
  -3   2  -5  550.64   62.79
  -3   2  -5  529.55   39.00
   3   2   5  507.25   27.60
   3   2   5  515.95   27.40
   3   2   5  500.85   33.10
   3   2   5  489.85   30.10
  -4  -2  -5   15.40    4.80
   4  -2   5   10.70    4.80
  -4  -2  -5   49.20   40.70
  -4  -2  -5   23.50   29.90
  -4  -2  -5   18.10    8.80
  -4   2  -5   12.20   10.00
   4   2   5   27.00   12.20
   4   2   5   30.10    6.70
  -4   2  -5   26.50   33.50
  -4   2  -5   19.40   21.00
   5  -2   5    1.00    5.00
  -5  -2  -5   -6.50   29.50
  -5  -2  -5    7.70    8.30
  -5  -2  -5    6.50    4.40
  -5  -2  -5   15.10   41.80
  -5   2  -5   12.90   25.70
  -5   2  -5   25.50   34.70
   5   2   5    6.40    6.50
  -5   2  -5    6.10   10.00
  -6  -2  -5  699.13   32.80
  -6  -2  -5  787.62   50.69
  -6  -2  -5  345.87  106.29
   6  -2   5  630.64   35.00
  -6  -2  -5  675.03   92.89
  -6   2  -5  533.15   79.39
  -6   2  -5  676.53   51.89
  -6   2  -5  696.83   96.69
  -7  -2  -5   29.70    6.00
  -7  -2  -5   10.70   58.99
  -7  -2  -5   40.50   14.10
   7  -2   5   56.39   10.50
  -7  -2  -5   49.60   76.79
   7   2   5   11.30   11.90
  -7   2  -5  -11.50   54.29
  -7   2  -5   28.60   17.30
  10  -3  -5  230.08   26.60
 -10  -3   5  255.87   19.00
  10  -3  -5  157.68   56.19
 -10  -3   5  181.88   66.59
  10   3  -5  195.28   21.60
 -10   3   5  142.59   74.59
 -10   3   5  209.78   29.60
  10   3  -5  218.08   21.80
  10   3  -5  116.49   49.99
   9  -3  -5  129.09   55.69
   9  -3  -5   82.69   13.40
  -9  -3   5  132.19   59.69
  -9  -3   5   70.49   10.50
   9   3  -5   74.79   11.60
   9   3  -5   96.69   12.20
  -9   3   5   79.99    6.50
   9   3  -5   35.40   40.60
  -9   3   5   18.40   64.79
  -9   3   5   56.69   16.20
  -8  -3   5  193.58   86.19
  -8  -3   5  249.18   19.50
   8  -3  -5  346.37   70.99
  -8   3   5  272.57   22.10
  -8   3   5  268.97  103.29
  -8   3   5  256.07   12.60
   8   3  -5  261.37   19.30
  -7  -3   5   -0.90    4.40
   7  -3  -5    7.60    5.80
   7   3  -5   -2.60    4.20
  -7   3   5    1.80    1.80
   7   3  -5   13.50   23.30
  -7   3   5   -7.40   36.60
  -6  -3   5  766.42   36.30
  -6  -3   5  661.83   71.79
   6  -3  -5  720.73   84.99
  -6  -3   5  710.93   37.00
   6  -3  -5  710.63   36.90
   6   3  -5  736.73   35.40
  -6   3   5  685.03   40.00
   6   3  -5  754.22   68.69
  -6   3   5  737.83   30.30
  -6   3   5  655.73   92.29
   5  -3  -5  211.68   52.99
  -5  -3   5  158.98   13.00
   5  -3  -5  152.68   14.20
  -5  -3   5  111.59   28.90
  -5  -3   5  170.48   12.90
   5  -3  -5  144.19   12.70
  -5   3   5  173.78   53.79
   5   3  -5  156.38   11.90
  -5   3   5  173.88   16.60
   5   3  -5  135.89   29.70
   4  -3  -5 1013.50   46.70
  -4  -3   5 1032.20   47.00
  -4  -3   5 1009.10   46.70
  -4  -3   5  915.61   73.79
   4  -3  -5 1073.89   48.60
   4  -3  -5  966.20   97.09
  -4   3   5 1034.40   48.60
   4   3  -5 1067.99   73.09
  -4   3   5 1003.30  102.99
  -4   3   5 1032.70   52.09
   4   3  -5 1036.90   46.20
  -3  -3   5  453.15   29.10
   3  -3  -5  598.14   28.70
  -3  -3   5  536.45   27.10
  -3  -3   5  521.75   50.69
   3  -3  -5  554.04   26.60
  -3  -3   5  498.95   38.50
   3  -3  -5  695.33  114.79
   3   3  -5  561.24   46.70
   3   3  -5  526.25   26.80
  -3   3   5  503.45   28.30
  -3   3   5  565.04   32.40
  -2  -3   5  256.07   16.10
  -2  -3   5  224.88   15.30
   2  -3  -5  265.57   15.00
  -2  -3   5  260.57   35.20
   2  -3  -5  334.27   62.29
   2  -3  -5  262.37   16.60
  -2  -3   5  274.87   28.00
  -2   3   5  268.97   59.79
  -2   3   5  258.57   16.00
   2   3  -5  271.77   30.10
  -2   3   5  282.27   16.30
  -2   3   5  251.97   20.20
  -1  -3   5   11.70   12.40
  -1  -3   5   38.90   16.40
   1  -3  -5   -3.20   25.90
   1  -3  -5   14.00    3.60
   1  -3  -5   12.30    4.50
  -1  -3   5   10.00    4.00
  -1   3   5   13.60    4.20
  -1   3   5   17.50    6.00
  -1   3   5   12.90   27.40
  -1   3   5   16.10    3.80
   1   3  -5   24.90   12.20
   0  -3  -5  835.22   95.29
   0  -3  -5  744.63   36.00
   0  -3   5  616.74   46.90
   0  -3   5  770.72   36.10
   0   3   5  721.83   38.50
   0   3  -5  806.42   47.10
   0   3   5  741.73   34.30
   0   3   5  732.23   40.40
   0   3  -5  687.03   39.10
   0   3   5  756.92   34.80
   0   3   5  686.23   86.79
   0   3  -5  707.03   46.00
  -1  -3  -5  951.90  107.19
  -1  -3  -5 1040.40   47.00
   1  -3   5  999.30   47.10
   1   3   5  907.91   47.80
  -1   3  -5 1051.69   63.89
   1   3   5 1032.20   45.50
   1   3   5  989.20   51.39
   1   3   5 1015.40   45.60
  -1   3  -5  964.80   58.09
  -1   3  -5  999.10   52.69
  -2  -3  -5   59.89   27.10
  -2  -3  -5   15.40   36.30
   2  -3   5  123.19   12.20
   2  -3   5  106.49    8.00
  -2  -3  -5  108.69   11.30
  -2   3  -5  113.09   19.80
   2   3   5  102.99   10.10
   2   3   5  109.39   10.70
  -2   3  -5  145.49   22.60
   2   3   5  103.89   12.90
   2   3   5  118.79   15.10
  -2   3  -5  148.39   32.40
  -3  -3  -5  175.98   44.40
  -3  -3  -5  128.09   12.60
   3  -3   5  132.49    8.80
  -3  -3  -5  161.68   56.79
   3  -3   5  142.99    7.60
  -3   3  -5  206.88   39.70
   3   3   5  125.19   17.70
   3   3   5  137.89   19.10
  -3   3  -5  146.69   28.00
  -3   3  -5  140.89   23.60
   3   3   5  134.09   12.00
  -4  -3  -5   76.99   58.29
  -4  -3  -5   82.29   10.80
  -4   3  -5   86.39   35.40
  -4   3  -5   72.09   28.00
  -4   3  -5   61.29   18.70
   4   3   5   78.69    9.80
   5  -3   5  256.47   17.90
  -5  -3  -5  259.27   83.99
  -5  -3  -5  244.68   17.90
  -5  -3  -5  218.48   58.89
   5   3   5  262.87   19.00
   5   3   5  213.78   19.50
  -5   3  -5  279.47   49.30
  -5   3  -5  284.67   56.99
   6  -3   5  622.84   36.00
  -6  -3  -5  586.24   39.50
  -6  -3  -5  643.54  118.59
  -6  -3  -5  585.94   31.80
   6   3   5  559.14   35.90
  -6   3  -5  497.55   80.69
   6   3   5  607.84   33.90
  -6   3  -5  665.63   52.19
  -9  -4   5  187.08   17.70
   9  -4  -5  185.48   63.79
   9  -4  -5  165.78   20.80
  -9  -4   5  303.37   81.29
  -9   4   5  222.38   29.10
   9   4  -5  181.28   60.19
   9   4  -5  228.38   21.30
   9   4  -5  187.98   17.90
  -9   4   5  251.67   97.19
   8  -4  -5  650.43   92.59
   8  -4  -5  457.45   30.60
  -8  -4   5  462.75   27.90
  -8  -4   5  399.66   80.79
   8   4  -5  296.07   55.69
   8   4  -5  471.25   28.70
   8   4  -5  476.15   27.30
  -8   4   5  513.15   39.50
  -8   4   5  328.47   83.69
   7  -4  -5  401.76   74.89
  -7  -4   5  412.26   35.20
   7  -4  -5  423.46   27.60
  -7  -4   5  502.45   72.79
  -7   4   5  478.45   36.10
   7   4  -5  492.95   64.59
  -7   4   5  412.96   93.39
   7   4  -5  414.96   24.50
  -6  -4   5  768.12   84.59
   6  -4  -5  972.20   48.90
   6  -4  -5  998.20   48.00
  -6  -4   5  975.60   47.10
   6  -4  -5 1036.80  103.19
  -6  -4   5  982.20   47.10
   6   4  -5  979.30   45.40
  -6   4   5 1025.00  119.39
   6   4  -5 1316.57  123.59
  -6   4   5  957.30   52.49
  -5  -4   5  797.32   39.30
  -5  -4   5  786.32   39.50
   5  -4  -5  851.61   40.00
   5  -4  -5  765.12   90.09
   5  -4  -5  832.12   41.30
  -5   4   5  822.12   45.70
   5   4  -5  825.52   67.69
  -5   4   5  629.04   97.99
   5   4  -5  826.12   38.50
   4  -4  -5  121.09   39.80
   4  -4  -5  165.98   14.30
  -4  -4   5  167.98   13.40
  -4  -4   5  157.98   26.20
  -4  -4   5  175.48   13.10
   4  -4  -5  179.08   13.10
  -4   4   5  171.88   18.20
  -4   4   5  131.69   48.00
  -4   4   5  162.98    8.50
   4   4  -5  177.68   12.60
   4   4  -5  209.78   33.40
   3  -4  -5  293.57   19.20
  -3  -4   5  227.58   33.30
   3  -4  -5  365.86   71.69
   3  -4  -5  305.77   17.10
  -3  -4   5  286.47   39.00
  -3  -4   5  287.07   18.20
  -3  -4   5  289.47   17.90
  -3   4   5  299.47   18.70
   3   4  -5  295.67   31.80
  -3   4   5  303.47   14.50
  -3   4   5  335.57   75.29
  -3   4   5  319.77   24.50
  -2  -4   5 1665.23   72.19
   2  -4  -5 1718.03   74.19
   2  -4  -5 1653.63   70.59
  -2  -4   5 1698.13   72.49
  -2  -4   5 1466.35   91.99
  -2  -4   5 1753.92   90.19
   2  -4  -5 1619.24  140.09
   2   4  -5 1738.93   80.39
  -2   4   5 1538.55   78.99
  -2   4   5 1663.93   72.19
  -2   4   5 1733.63   71.39
  -2   4   5 1782.12  147.69
   1  -4  -5 1052.89   47.10
  -1  -4   5 1114.29   48.90
   1  -4  -5 1036.70  118.69
  -1  -4   5 1067.69   49.20
   1  -4  -5 1099.19   50.99
  -1   4   5 1057.09   48.10
  -1   4   5 1075.19   47.00
   0  -4   5   51.09    8.10
   0  -4  -5   34.10   45.00
   0  -4  -5   41.90    8.20
   0   4   5   38.10   11.00
   0   4   5   44.40    6.70
   0   4  -5   57.39   15.50
   0   4   5   49.20    6.60
   0   4   5   31.70   34.50
   0   4   5   60.09    8.80
  -1  -4  -5  147.99   40.00
  -1  -4  -5  103.69   12.30
   1  -4   5  102.29   11.80
  -1  -4  -5   93.89   49.99
  -1   4  -5   94.09   19.20
   1   4   5  111.89   10.00
   1   4   5  136.19   18.60
   1   4   5  108.09   10.50
   1   4   5  119.39   11.80
  -2  -4  -5 1613.54   74.29
  -2  -4  -5 1482.25  115.69
   2  -4   5 1726.13   74.19
   2  -4   5 1744.23   72.99
  -2  -4  -5 1547.05  195.08
  -2   4  -5 1639.14   88.29
   2   4   5 1562.04   79.99
  -3  -4  -5  360.66   23.90
  -3  -4  -5  334.67   79.89
   3  -4   5  335.37   18.70
   3  -4   5  348.37   16.90
  -3  -4  -5  427.06   69.49
   3   4   5  370.76   20.90
  -3   4  -5  346.77   35.40
   3   4   5  402.96   23.40
   3   4   5  363.16   29.50
  -4  -4  -5   -3.90   35.90
  -4  -4  -5   -2.20   58.19
  -4  -4  -5   11.60    6.20
  -4   4  -5   26.90   26.80
   4   4   5   10.10    5.60
  -4   4  -5    0.80   25.70
  -4   4  -5    6.10   12.80
   4   4   5   13.10    6.80
  -5  -4  -5  -16.60   63.89
   5  -4   5    9.00    6.20
  -5  -4  -5    3.40    9.70
  -5   4  -5   13.80   14.10
  -5   4  -5    5.00   36.20
   5   4   5    0.10    8.10
  -5   4  -5  -10.00   35.90
   5   4   5    7.30    5.90
   8  -5  -5   30.80   57.49
   8  -5  -5   11.40   10.10
  -8  -5   5   12.40    7.40
  -8  -5   5    6.00   52.59
   8   5  -5   20.50    7.50
  -8   5   5   10.60   11.60
  -8   5   5   37.80   71.19
   8   5  -5   10.40   38.10
  -8   5   5   19.40   10.30
   7  -5  -5   32.70    9.60
   7  -5  -5   45.50   13.00
   7  -5  -5   36.60   47.70
  -7  -5   5   50.19   45.30
  -7  -5   5   50.09   10.20
  -7   5   5   32.60   12.70
  -7   5   5   30.10   10.70
  -7   5   5  117.59   76.69
   7   5  -5   46.30   37.00
   7   5  -5   31.50    7.70
   6  -5  -5   21.50    7.50
   6  -5  -5   18.50    7.20
  -6  -5   5   32.50   34.20
   6  -5  -5   32.60   46.00
  -6  -5   5   41.90    8.80
  -6   5   5   33.10   11.90
  -6   5   5   24.90    9.00
  -6   5   5  -61.59   52.09
   6   5  -5   32.10    6.70
   6   5  -5   30.80   27.40
   5  -5  -5   30.90    7.60
   5  -5  -5   50.99   42.50
  -5  -5   5   29.70   27.00
  -5  -5   5   40.40    7.20
  -5  -5   5   34.50    8.00
   5  -5  -5   34.90    8.40
   5   5  -5   36.30    6.40
  -5   5   5   15.30   58.39
  -5   5   5   32.10   10.20
   5   5  -5   15.20   23.20
   4  -5  -5   60.19    9.80
   4  -5  -5   71.89    8.70
  -4  -5   5   75.39   10.20
   4  -5  -5   79.39   48.10
  -4  -5   5   59.19    8.20
  -4  -5   5   87.99   30.70
  -4   5   5   77.79   13.40
   4   5  -5   51.89   21.50
  -3  -5   5   39.10    7.30
   3  -5  -5   70.59   51.39
   3  -5  -5   38.60    8.10
  -3  -5   5   39.90   21.10
   3  -5  -5   53.69    6.80
  -3  -5   5   37.90    7.00
  -3   5   5   42.00    4.30
  -3   5   5   41.40   41.90
   3   5  -5   69.99   17.70
  -3   5   5   36.40    9.70
   2  -5  -5    4.60    5.50
  -2  -5   5    5.80    4.40
  -2  -5   5    5.20    4.60
   2  -5  -5  -30.10   37.70
   2  -5  -5    7.80    3.70
  -2   5   5  -26.60   41.40
  -2   5   5    5.40    3.00
  -2   5   5   -4.40    4.40
  -2   5   5   -3.50    5.80
   1  -5  -5  353.46   23.50
   1  -5  -5  183.08   63.29
  -1  -5   5  340.87   20.50
  -1  -5   5  363.66   20.80
  -1   5   5  311.27   21.40
  -1   5   5  375.56   19.50
  -1   5   5  321.27   18.30
  -1   5   5  387.76   20.30
  -1   5   5  306.07   81.29
   0  -5   5  212.68   16.10
   0  -5  -5  216.88   18.50
   0  -5   5  230.88   15.90
   0  -5   5  218.48   20.10
   0  -5  -5  225.08   80.29
   0   5   5  236.68   15.00
   0   5   5  228.68   13.90
  -1  -5  -5   86.59   59.19
  -1  -5  -5   31.80    8.80
   1  -5   5   42.10   10.00
   1  -5   5   36.40    7.50
   1  -5   5   27.90    6.50
   1   5   5   41.80    6.00
  -1   5  -5   38.00   14.20
   1   5   5   38.10    7.40
   1   5   5   34.30   13.20
   2  -5   5   35.50    8.30
  -2  -5  -5    1.50   33.80
  -2  -5  -5   40.40   16.60
  -2  -5  -5   36.20   56.89
   2  -5   5   22.10    7.10
   2   5   5   37.20    6.20
   2   5   5    0.70    5.00
   2   5   5   18.70   11.20
  -2   5  -5   16.90   12.60
  -3  -5  -5  303.27   65.19
  -3  -5  -5  485.05   31.20
   3  -5   5  556.64   26.60
  -3  -5  -5  241.68   83.79
   3  -5   5  538.25   30.80
   3   5   5  507.55   30.00
   3   5   5  471.65   25.70
  -4  -5  -5  160.38   89.29
   4  -5   5  225.38   20.80
  -4  -5  -5  252.57   72.89
  -4  -5  -5  236.88   21.00
  -4   5  -5  251.47   34.10
   4   5   5  255.37   29.80
   4   5   5  241.98   16.80
  -6  -6   5  368.16   65.79
   6  -6  -5  352.76   24.60
   6  -6  -5  390.86   26.80
  -6  -6   5  397.16   25.50
  -6   6   5  332.57  146.49
  -6   6   5  374.26   33.20
   6   6  -5  398.26   62.89
  -6   6   5  376.96   33.70
   5  -6  -5  450.95   89.59
   5  -6  -5  456.25   28.90
   5  -6  -5  449.76   25.70
  -5  -6   5  438.56   27.60
  -5   6   5  478.45   35.00
  -5   6   5  275.27   91.89
  -5   6   5  461.35   37.20
   4  -6  -5  168.98   67.79
  -4  -6   5  164.18   16.30
   4  -6  -5  161.68   16.40
   4  -6  -5  153.48   12.90
  -4  -6   5  145.89   11.90
  -4  -6   5  148.09   35.40
  -4   6   5  157.58   19.30
  -4   6   5  165.88   24.10
  -4   6   5  155.68   85.39
   3  -6  -5  183.08   12.50
  -3  -6   5  189.78   16.00
  -3  -6   5  193.78   17.20
  -3  -6   5  187.88   23.30
   3  -6  -5  180.18   17.60
   3  -6  -5  196.38   68.19
  -3   6   5  189.28   25.20
  -3   6   5  182.28    9.20
  -3   6   5  160.58   76.59
  -3   6   5  193.48   19.00
  -2  -6   5  760.92   35.10
   2  -6  -5  686.93   32.20
   2  -6  -5  708.43   39.60
  -2  -6   5  730.13   36.40
   2  -6  -5  796.32  122.09
  -2  -6   5  672.43   45.50
  -2   6   5  689.53   32.00
  -2   6   5  785.42   38.10
  -2   6   5  678.33   47.70
   1  -6  -5  476.45  112.29
  -1  -6   5  494.05   25.80
  -1  -6   5  473.05   34.00
  -1  -6   5  455.75   26.10
   1  -6  -5  500.95   30.50
  -1   6   5  468.95   23.90
  -1   6   5  384.46   36.90
   0  -6  -5   25.00    9.00
   0  -6  -5   12.50   38.30
   0  -6   5   31.10    7.00
   0  -6   5   34.70   10.80
   0  -6   5   34.90    7.60
   0  -6  -5  109.29   75.39
   0   6   5   14.70   12.00
   0   6   5   29.70    6.60
   1  -6   5   72.59   13.40
   1  -6   5   68.99    9.10
   1  -6   5   70.69   10.20
  -1  -6  -5  -17.30   60.59
  -1  -6  -5   37.80   45.30
  -1  -6  -5   86.39   14.60
   1   6   5   32.80   20.20
  -1   6  -5   36.70   15.70
   2  -6   5  851.81   43.30
   2  -6   5  785.92   40.90
  -2  -6  -5  772.22   44.20
  -2  -6  -5  614.34  116.19
   2  -6   5  766.12   38.40
  -2  -6  -5  716.63   99.49
  -2   6  -5  812.52   60.29
   2   6   5  716.33   40.00
  -3  -6  -5   78.39   60.59
   3  -6   5  152.58   14.50
   3  -6   5  165.08   14.80
  -3  -6  -5  149.19   19.00
   3  -6   5  150.68   16.80
   3   6   5  171.58   25.30
  -3   6  -5  162.08   29.90
  -3  -7   5  120.89    9.80
  -3  -7   5  132.89   14.10
   3  -7  -5  137.99    9.60
  -3  -7   5  154.68   23.50
   3  -7  -5  100.99   14.70
  -3   7   5   93.79   22.30
  -3   7   5  159.78   25.60
  -2  -7   5   52.89   15.20
  -2  -7   5   53.99    9.00
   2  -7  -5   33.70    9.90
  -2  -7   5   53.39    7.50
  -2   7   5   11.90   18.50
   1  -7  -5   50.59   51.89
  -1  -7   5   12.60   10.40
  -1  -7   5   -1.30    4.80
   1  -7  -5    0.60    7.00
  -1  -7   5   -1.10    5.10
  -1   7   5   11.00    5.40
   0  -7  -5   73.79   53.99
  11   0  -6    9.00   63.09
 -11   0   6   14.90    6.20
  11   0  -6   35.80   26.20
 -11   0   6   12.40    9.70
  10   0  -6  193.78   27.00
 -10   0   6  239.78   16.20
 -10   0   6  108.29   54.29
  10   0  -6  313.17   75.79
  -9   0   6  171.48   51.89
   9   0  -6  171.08   18.80
   9   0  -6  145.49   48.10
  -9   0   6  220.68   14.90
   8   0  -6   11.50   28.00
  -8   0   6   24.60   31.90
  -7   0   6   21.80   33.00
  -7   0   6   46.20    6.80
   7   0  -6   22.40    7.70
   7   0  -6   83.69   39.90
  -7   0   6   75.39   11.30
  -7   0   6   57.29   10.30
   6   0  -6  940.91   46.30
   6   0  -6 1102.49   95.59
  -6   0   6  982.60   47.50
  -6   0   6  932.61   92.59
  -6   0   6  930.11   47.30
  -6   0   6  961.50   43.50
   5   0  -6  526.55   27.60
  -5   0   6  517.15   28.80
  -5   0   6  447.26   64.39
  -5   0   6  517.35   25.60
  -5   0   6  520.05   28.90
   5   0  -6  586.44   66.89
  -4   0   6   53.79   27.80
  -4   0   6   41.20    7.60
   4   0  -6   28.70   22.10
   4   0  -6   31.40    5.90
  -4   0   6   15.80    5.00
  -3   0   6 1092.59   49.50
  -3   0   6 1013.80   49.20
  -3   0   6 1062.19   92.09
   3   0  -6 1050.29   48.10
   3   0  -6 1195.88   95.09
  -2   0   6 1314.07   57.29
  -2   0   6 1366.16   56.99
  -2   0   6 1181.98   99.29
   2   0  -6 1197.58   98.89
   2   0  -6 1187.08   55.79
  -1   0   6  378.56   55.69
  -1   0   6  277.37   26.50
  -1   0   6  337.37   18.60
   1   0  -6  296.07   18.40
  -1   0   6  328.17   19.40
   1   0  -6  402.56   66.19
   0   0  -6  246.78   74.09
   0   0   6  399.76   21.30
   0   0   6  349.07   30.70
   0   0   6  414.56   22.50
  -1   0  -6 3098.49  186.28
   1   0   6 2715.03  136.69
   1   0   6 3163.58  127.39
   1   0   6 3128.29  125.99
   2   0   6 2116.69   87.89
  -2   0  -6 2027.10  147.89
  -2   0  -6 1741.23  120.09
  -2   0  -6 2028.40  100.29
   2   0   6 2215.88   89.89
  -3   0  -6  166.58   21.60
   3   0   6  147.09   18.70
   3   0   6  176.38   14.40
  -3   0  -6   89.39   28.00
   3   0   6  208.78   16.20
  -3   0  -6   85.59   43.00
  -4   0  -6  171.48   65.39
  -4   0  -6  221.58   25.70
   4   0   6  223.88   17.90
   4   0   6  162.38   15.70
   4   0   6  212.28   14.90
  -4   0  -6  145.59   38.00
  -5   0  -6  728.43  108.69
  -5   0  -6  817.62   53.19
   5   0   6  714.63   39.00
  -5   0  -6  619.64   79.09
   6   0   6  590.74   35.60
  -6   0  -6  464.75   81.99
  -6   0  -6  572.54  106.59
  -6   0  -6  707.63   58.49
  11  -1  -6  126.79   71.69
 -11  -1   6  133.69   73.49
  11   1  -6  221.78   74.89
 -11   1   6   51.69   70.29
  10  -1  -6  474.05   36.00
  10  -1  -6  579.04   92.19
 -10  -1   6  600.94   30.90
  10   1  -6  579.04   36.40
 -10   1   6  555.84   34.50
 -10   1   6  583.94   28.70
 -10   1   6  680.03  115.59
  10   1  -6  425.16   76.59
  -9  -1   6  338.07   63.59
   9  -1  -6  337.47   63.59
   9  -1  -6  370.36   27.00
  -9  -1   6  382.66   22.60
   9   1  -6  371.16   70.69
  -9   1   6  274.47   66.79
  -9   1   6  388.06   20.90
   9   1  -6  396.76   26.60
  -8  -1   6  151.08   13.00
  -8  -1   6  210.08   57.49
   8  -1  -6  252.87   60.89
  -8   1   6  141.99   49.60
  -8   1   6  164.58   11.70
   8   1  -6  124.19   41.90
   7  -1  -6  956.40   96.19
  -7  -1   6  899.31   47.70
  -7  -1   6  929.61   43.90
  -7  -1   6  930.91   93.09
   7   1  -6  954.20   90.09
   7   1  -6  918.21   46.10
  -7   1   6  961.10  104.49
  -7   1   6 1049.09   49.00
  -7   1   6  920.01   42.10
  -6  -1   6  800.22   38.60
   6  -1  -6  802.22   86.59
   6  -1  -6  845.02   45.50
  -6  -1   6  812.42   82.39
  -6  -1   6  854.91   42.20
   6   1  -6  820.12   81.09
  -6   1   6  863.21   42.80
   6   1  -6  839.12   40.50
  -6   1   6  809.72   42.30
  -6   1   6  784.12   36.90
  -6   1   6  776.62   90.89
   5  -1  -6  852.41   85.49
   5  -1  -6  892.01   42.80
  -5  -1   6  900.61   41.50
  -5  -1   6  815.62   81.79
  -5  -1   6  932.61   44.20
  -5   1   6  926.91   44.70
  -5   1   6  832.12   90.69
   5   1  -6  856.11   79.89
   5   1  -6  892.11   42.40
  -5   1   6  952.80   45.20
   4  -1  -6  765.52   79.89
  -4  -1   6  719.23   35.70
  -4  -1   6  658.53   33.10
   4  -1  -6  681.53   34.20
  -4   1   6  644.94   77.99
   4   1  -6  693.33   34.30
  -4   1   6  758.02   36.20
  -4   1   6  748.43   36.70
  -3  -1   6  927.81   85.19
  -3  -1   6  949.90   45.80
   3  -1  -6  959.90   44.50
   3  -1  -6 1156.48   98.79
  -3   1   6  934.41   45.80
   3   1  -6  967.80   44.80
   3   1  -6 1073.39   87.19
  -3   1   6  923.31   89.99
  -3   1   6 1028.20   47.10
   2  -1  -6   23.50    6.20
  -2  -1   6   30.50   12.00
  -2  -1   6   36.20   32.40
   2  -1  -6   14.30   28.20
  -2  -1   6   18.80    5.20
   2  -1  -6   11.20    3.70
  -2  -1   6   26.50    5.60
  -2   1   6   15.00    4.70
  -2   1   6   26.60    6.60
  -2   1   6   12.40   26.10
   2   1  -6   17.50    4.30
  -1  -1   6  107.19   19.10
  -1  -1   6  136.29   11.50
  -1  -1   6  125.39   10.20
   1  -1  -6  150.98   47.10
  -1  -1   6  125.69   31.50
   1  -1  -6  117.29   10.30
   1  -1  -6  137.19   11.90
  -1   1   6  140.69   11.60
   1   1  -6  151.08   36.20
  -1   1   6  136.69   19.40
  -1   1   6  112.19   38.90
  -1   1   6  152.88   12.60
   0  -1   6  813.52   40.00
   0  -1  -6  762.72   86.59
   0  -1   6  785.62   76.29
   0  -1  -6  855.51   39.30
   0  -1   6  724.03   50.69
   0  -1   6  882.21   38.00
   0   1  -6  890.51   81.29
   0   1   6  760.62   47.80
   0   1   6  838.12   39.70
   0   1   6  843.82   88.99
   0   1   6  890.01   41.30
   1  -1   6  165.28   14.00
   1  -1   6  190.48   12.70
  -1  -1  -6  227.88   61.49
  -1  -1  -6  185.38   13.00
  -1   1  -6  159.18   29.10
   1   1   6  182.78   14.00
  -1   1  -6  229.88   49.20
  -1   1  -6  170.98   20.70
   1   1   6  191.68   15.00
   1   1   6  175.38   22.30
   2  -1   6  115.69   12.30
  -2  -1  -6   73.19   42.20
  -2  -1  -6  109.39    9.80
  -2  -1  -6   68.89   28.40
   2  -1   6  110.19    9.10
   2   1   6   99.59   11.60
   2   1   6   96.59   11.30
   2   1   6   92.89   18.50
  -2   1  -6   99.99   37.80
  -2   1  -6  103.99   18.70
  -2   1  -6   81.89   26.60
  -3  -1  -6  119.99   19.70
  -3  -1  -6  221.68   64.89
  -3  -1  -6  118.59   10.80
  -3  -1  -6   38.80   42.90
   3  -1   6  155.48   14.70
   3  -1   6  195.48   11.80
  -3   1  -6  165.48   22.40
   3   1   6  163.18   14.80
   3   1   6  183.28   15.30
  -3   1  -6  110.09   30.90
  -3   1  -6  123.69   42.10
   4  -1   6  634.14   33.20
  -4  -1  -6  576.24   96.59
  -4  -1  -6  624.54   29.60
  -4  -1  -6  475.75   39.90
  -4  -1  -6  692.53   78.89
   4   1   6  632.64   34.10
   4   1   6  624.24   34.10
  -4   1  -6  579.74   65.69
  -4   1  -6  651.63   92.29
  -4   1  -6  637.94   46.40
   5  -1   6   16.20    7.20
  -5  -1  -6   18.70   11.60
  -5  -1  -6   22.60    5.00
  -5  -1  -6    4.70   45.60
  -5  -1  -6   18.30   37.90
  -5   1  -6   11.70   33.40
  -5   1  -6   15.60   42.70
   5   1   6   10.30    6.60
  -5   1  -6    9.80   13.20
   5   1   6    7.00    7.50
  -6  -1  -6  271.67   70.09
  -6  -1  -6  301.77   31.70
  -6  -1  -6   83.59   61.89
   6   1   6  205.58   22.80
  -6   1  -6  240.48   63.89
  -6   1  -6  213.48   77.99
  -6   1  -6  341.77   36.90
  10  -2  -6  323.37   27.80
 -10  -2   6  188.68   79.49
  10  -2  -6  267.17   67.89
 -10  -2   6  286.97   20.40
  10   2  -6  370.86   78.99
 -10   2   6  285.97   16.00
  10   2  -6  267.17   24.40
 -10   2   6  131.69   68.49
 -10   2   6  210.58   22.70
   9  -2  -6  132.39   51.09
  -9  -2   6   72.99   10.50
   9  -2  -6   19.10    9.30
  -9   2   6   50.39    6.10
   9   2  -6   23.10    8.90
  -9   2   6   83.09   65.29
   8  -2  -6  121.89   15.80
   8  -2  -6  154.98   47.40
  -8  -2   6  135.79   13.20
  -8   2   6   66.49   46.40
  -8   2   6  150.48    9.90
   8   2  -6   60.69   34.00
  -7  -2   6  264.67   20.10
   7  -2  -6  290.07   64.69
   7  -2  -6  260.77   19.10
  -7  -2   6  271.37   59.79
  -7  -2   6  266.27   17.70
   7   2  -6  237.18   18.10
  -7   2   6  334.07   71.79
  -7   2   6  251.77   14.10
   7   2  -6  187.48   42.70
  -6  -2   6 2318.57   97.19
  -6  -2   6 2342.57  146.99
  -6  -2   6 2151.78   93.99
   6  -2  -6 2139.69   95.59
   6  -2  -6 2180.18  154.18
  -6   2   6 2226.88   98.19
   6   2  -6 2124.69   94.59
  -6   2   6 2185.18  162.48
  -6   2   6 2209.98   90.89
   6   2  -6 2279.37  141.19
  -5  -2   6  315.37   20.10
   5  -2  -6  235.08   48.50
  -5  -2   6  331.97   18.70
  -5  -2   6  247.08   42.90
   5  -2  -6  309.57   19.30
  -5   2   6  324.87   16.10
   5   2  -6  311.47   18.90
  -5   2   6  220.08   53.89
  -5   2   6  261.47   21.50
  -5   2   6  321.97   20.80
   5   2  -6  339.67   53.89
  -4  -2   6  688.93   34.00
  -4  -2   6  684.83   32.50
   4  -2  -6  688.03   83.39
  -4  -2   6  674.93   67.09
   4  -2  -6  672.03   35.50
   4  -2  -6  649.64   32.50
   4   2  -6  673.43   65.39
  -4   2   6  593.14   81.09
  -4   2   6  623.24   36.30
   4   2  -6  667.83   32.70
  -4   2   6  638.84   34.10
  -3  -2   6  493.05   26.80
   3  -2  -6  529.55   27.90
   3  -2  -6  463.15   25.20
   3  -2  -6  561.64   73.29
  -3  -2   6  575.84   58.79
  -3  -2   6  469.35   38.50
   3   2  -6  486.45   26.00
  -3   2   6  487.25   29.50
   3   2  -6  496.85   54.19
  -3   2   6  494.95   27.10
  -3   2   6  495.25   74.69
   2  -2  -6 3718.13  218.48
   2  -2  -6 3560.64  147.49
  -2  -2   6 3818.72  170.38
  -2  -2   6 3521.85  147.29
   2  -2  -6 3497.55  145.99
  -2  -2   6 3714.13  188.68
  -2   2   6 3641.94  147.49
  -2   2   6 3344.27  150.18
  -2   2   6 3275.27  212.58
   2   2  -6 3574.84  183.08
   2   2  -6 3488.55  146.79
   1  -2  -6 1312.27   58.99
   1  -2  -6 1288.57   58.09
  -1  -2   6 1218.68   72.39
  -1  -2   6 1387.96   59.79
   1  -2  -6 1345.37  118.89
  -1  -2   6 1325.97   93.89
  -1   2   6 1318.57  116.49
  -1   2   6 1281.27   66.29
  -1   2   6 1355.46   62.89
   1   2  -6 1371.46   93.49
  -1   2   6 1355.46   59.49
   0  -2   6   19.80    5.60
   0  -2  -6   15.10    4.70
   0  -2   6   11.50    4.00
   0  -2  -6   36.60   32.30
   0   2   6   16.80    9.70
   0   2  -6   -0.60   16.70
   0   2   6  -27.90   25.30
   0   2   6   16.80    4.80
   0   2   6   20.20    6.60
  -1  -2  -6  652.13   32.20
   1  -2   6  677.33   34.50
   1  -2   6  697.93   32.30
  -1  -2  -6  737.23   94.49
   1   2   6  658.63   36.70
   1   2   6  692.63   33.50
   1   2   6  592.34   34.00
  -1   2  -6  651.33   45.00
  -1   2  -6  660.33   68.29
  -1   2  -6  657.03   50.89
   1   2   6  607.94   39.70
  -2  -2  -6 1987.60  132.19
  -2  -2  -6 2152.38   90.39
  -2  -2  -6 2199.98  170.18
   2  -2   6 2229.58   93.99
   2  -2   6 2226.48   87.99
   2   2   6 1770.92  102.49
   2   2   6 2133.19   96.19
  -2   2  -6 2073.79  106.79
  -2   2  -6 2259.27  138.79
  -2   2  -6 2089.09  116.09
   2   2   6 2313.17   92.59
  -3  -2  -6  923.21   43.80
   3  -2   6  994.10   41.10
  -3  -2  -6  847.82  114.19
   3  -2   6 1019.90   48.40
  -3  -2  -6  887.71   86.79
   3   2   6 1036.70   47.00
   3   2   6 1017.90   50.59
  -3   2  -6  693.73  103.79
  -3   2  -6  928.61   59.79
  -3   2  -6  839.32   70.19
   4  -2   6  287.77   20.50
  -4  -2  -6  326.77   18.80
  -4  -2  -6  177.78   48.30
  -4  -2  -6  333.27   87.19
   4   2   6  289.97   21.20
  -4   2  -6  379.46   67.29
  -4   2  -6  335.57   34.20
   4   2   6  303.57   23.70
   4   2   6  300.77   21.40
  -4   2  -6  293.97   48.50
  -5  -2  -6  174.68   81.09
   5  -2   6  207.38   18.20
  -5  -2  -6  235.28   65.89
  -5  -2  -6  206.78   14.90
  -5  -2  -6  251.97   25.90
   5   2   6  244.18   20.00
   5   2   6  303.17   32.90
  -5   2  -6  225.88   52.09
  -5   2  -6  142.09   59.19
  -5   2  -6  184.78   30.00
  -6  -2  -6  182.98   72.89
  -6  -2  -6  132.79   78.19
  -6  -2  -6  266.27   29.10
   6  -2   6  181.08   22.90
  -6  -2  -6  276.47   17.00
   6   2   6  286.97   22.70
  -6   2  -6  355.56   70.39
  -6   2  -6  292.97   37.10
  -6   2  -6  236.18   74.19
 -10  -3   6  495.05   29.40
  10  -3  -6  363.06   36.70
 -10  -3   6  355.06   96.49
 -10   3   6  484.05   21.80
 -10   3   6  454.05  140.79
 -10   3   6  493.75   43.30
  10   3  -6  429.36   31.20
   9  -3  -6  344.07   29.30
  -9  -3   6  340.37   69.19
   9  -3  -6  482.55   89.99
  -9  -3   6  455.15   26.80
   9   3  -6  564.94   88.49
   9   3  -6  400.96   34.70
  -9   3   6  432.46   19.40
  -9   3   6  404.46   30.10
  -9   3   6  287.17   85.09
   8  -3  -6  161.58   17.50
   8  -3  -6  147.79   57.79
  -8  -3   6  130.19   14.30
  -8  -3   6  139.69   45.30
  -8   3   6  144.09    8.70
   8   3  -6  104.79   39.10
  -8   3   6   89.99   58.59
   7  -3  -6  624.04   90.49
   7  -3  -6  543.65   31.30
  -7  -3   6  579.94   30.60
  -7  -3   6  550.74   32.20
   7   3  -6  518.65   29.60
  -7   3   6  551.74   24.50
   7   3  -6  548.45   75.79
  -7   3   6  526.75   97.69
   6  -3  -6  306.07   62.89
  -6  -3   6  435.16   24.20
   6  -3  -6  429.66   24.90
  -6  -3   6  420.16   25.30
  -6   3   6  434.96   19.20
   6   3  -6  417.46   58.59
  -6   3   6  324.17   28.80
   6   3  -6  416.16   23.70
  -6   3   6  398.16   76.99
   5  -3  -6  679.83   35.30
  -5  -3   6  713.23   35.40
  -5  -3   6  681.33   71.49
  -5  -3   6  684.43   35.90
   5  -3  -6  752.42   38.30
   5  -3  -6  693.13   87.39
   5   3  -6  684.03   34.70
  -5   3   6  610.04   40.00
   5   3  -6  783.52   69.29
  -5   3   6  696.53   30.80
  -5   3   6  652.93   93.49
  -5   3   6  806.72   38.80
   4  -3  -6  668.83   32.90
   4  -3  -6  650.73   34.70
   4  -3  -6  697.93   89.39
  -4  -3   6  702.33   33.50
  -4  -3   6  683.53   34.20
  -4   3   6  635.54   90.69
  -4   3   6  645.04   34.50
  -4   3   6  601.94   38.40
   4   3  -6  686.53   61.89
   4   3  -6  662.23   33.10
  -3  -3   6  624.04   32.00
  -3  -3   6  621.84   60.49
  -3  -3   6  681.83   33.40
   3  -3  -6  603.44   31.20
   3  -3  -6  663.63   33.80
   3  -3  -6  709.83   89.89
  -3   3   6  598.14   32.90
  -3   3   6  625.44   89.99
  -3   3   6  649.74   42.40
   3   3  -6  713.43   57.89
   3   3  -6  667.23   32.70
  -2  -3   6    7.50   16.80
   2  -3  -6   14.90    5.00
   2  -3  -6   31.00   36.30
   2  -3  -6    8.70    3.80
  -2  -3   6   12.70    4.90
  -2   3   6   16.80    5.50
   2   3  -6   11.30   18.00
  -2   3   6   -2.80   33.60
   1  -3  -6   87.79   10.10
  -1  -3   6   66.29    9.00
   1  -3  -6  105.29    9.20
  -1  -3   6  122.49   28.40
   1  -3  -6  141.99   47.80
  -1   3   6   84.79    9.30
  -1   3   6   70.59   15.90
  -1   3   6   76.49   42.50
   1   3  -6  119.79   26.00
  -1   3   6   86.79   10.10
  -1   3   6  115.79   16.90
   0  -3   6  768.12   37.70
   0  -3  -6  780.92  100.89
   0  -3  -6  739.83   36.70
   0   3   6  700.23   97.89
   0   3   6  764.32   36.60
   0   3   6  748.43   36.60
   0   3   6  773.72   43.20
   0   3   6  692.53   41.20
   0   3  -6  731.63   57.39
   0   3  -6  728.53   46.10
   1  -3   6  162.58   14.60
  -1  -3  -6  184.08   55.19
  -1  -3  -6  152.38   13.20
   1  -3   6  135.29   10.60
  -1  -3  -6  146.79   41.70
   1   3   6  156.68   13.00
   1   3   6  171.88   17.90
   1   3   6  145.09   13.10
  -1   3  -6  170.88   34.30
   1   3   6  134.59   17.50
  -1   3  -6  156.58   23.60
  -1   3  -6  111.49   19.70
  -2  -3  -6   70.39   53.39
  -2  -3  -6   77.79   10.30
   2  -3   6   69.99   11.00
   2  -3   6   72.99    6.80
  -2  -3  -6   45.90   30.30
  -2   3  -6   48.10   15.60
   2   3   6   60.09   12.40
  -2   3  -6  113.39   24.10
   2   3   6   66.19   14.30
  -2   3  -6  100.29   32.50
   2   3   6   57.89    8.30
   2   3   6   72.09    9.40
   3  -3   6  126.29    7.60
  -3  -3  -6  107.79   57.29
  -3  -3  -6   80.29   38.40
  -3  -3  -6  110.39   12.30
   3  -3   6  151.98   15.70
   3  -3   6  148.29    9.20
  -3   3  -6   76.49   39.50
   3   3   6   97.49   11.90
  -3   3  -6  163.28   42.00
   3   3   6  161.28   19.00
  -3   3  -6   90.69   20.80
   3   3   6   76.49   17.10
  -4  -3  -6  652.73  116.99
  -4  -3  -6  443.26   25.60
  -4  -3  -6  339.27   66.19
  -4   3  -6  443.26   67.59
   4   3   6  475.05   27.00
  -4   3  -6  379.06   67.99
   4   3   6  420.56   28.10
  -4   3  -6  413.66   67.19
  -5  -3  -6  -51.89   74.59
  -5  -3  -6   -9.30   46.60
  -5  -3  -6   12.60    5.80
   5  -3   6   24.60    8.00
  -5   3  -6   32.00   38.10
   5   3   6   19.90    7.70
   5   3   6   15.00    9.90
  -5   3  -6   16.60   16.00
  -5   3  -6   58.39   47.60
   9  -4  -6   55.69   14.90
  -9  -4   6   53.79   11.00
  -9  -4   6    7.60   48.50
  -9   4   6   34.30   91.29
   9   4  -6  190.38   65.79
  -9   4   6   67.09   14.90
  -9   4   6   31.20   15.10
  -8  -4   6   29.40    8.60
   8  -4  -6   18.50    9.70
   8  -4  -6   20.50   59.89
  -8  -4   6   13.60   40.00
  -8   4   6   82.69   71.49
   8   4  -6    8.60   36.10
  -8   4   6   22.00   11.70
   8   4  -6   10.60    6.80
   7  -4  -6   38.60    8.80
  -7  -4   6   54.79    9.60
  -7  -4   6   77.99   40.70
   7  -4  -6   66.49   45.40
   7   4  -6   72.59   36.20
  -7   4   6  112.89   57.49
   7   4  -6   66.29    9.70
  -7   4   6   78.79   14.60
   6  -4  -6  712.73   38.20
  -6  -4   6  749.92   38.50
   6  -4  -6  764.22   40.90
  -6  -4   6  646.04   76.99
  -6  -4   6  732.33   37.90
   6  -4  -6  730.23   97.59
   6   4  -6  684.93   71.39
  -6   4   6  744.83  122.29
   6   4  -6  782.62   37.40
  -5  -4   6  216.38   16.80
   5  -4  -6  248.98   19.00
  -5  -4   6  220.98   16.80
   5  -4  -6  238.28   17.10
  -5   4   6  124.79   52.69
  -5   4   6  243.68   11.60
  -5   4   6  219.88   11.20
   5   4  -6  174.78   36.90
   5   4  -6  221.18   16.20
  -4  -4   6    5.70   26.40
   4  -4  -6   25.20   38.60
  -4  -4   6   38.90    7.40
   4  -4  -6   42.80    7.40
  -4  -4   6   37.00    7.20
   4  -4  -6   48.40    8.80
  -4   4   6   63.29   23.00
  -4   4   6   43.80    8.40
  -4   4   6   49.90    5.40
  -4   4   6   23.60   49.20
   4   4  -6   43.40   21.00
   4   4  -6   50.59    7.80
   3  -4  -6  499.75   26.50
   3  -4  -6  512.95   87.19
  -3  -4   6  484.15   27.80
  -3  -4   6  556.04   28.40
   3  -4  -6  507.45   28.80
  -3  -4   6  539.75   55.89
  -3   4   6  623.34  107.39
  -3   4   6  467.75   27.80
  -3   4   6  549.45   25.00
   3   4  -6  558.54   45.90
   2  -4  -6 1110.59  127.09
  -2  -4   6 1220.78   55.69
  -2  -4   6 1246.48   75.79
  -2  -4   6 1209.48   55.39
   2  -4  -6 1204.48   56.39
   2  -4  -6 1216.38   53.89
  -2   4   6 1031.10  122.19
  -2   4   6 1217.28   55.59
  -2   4   6 1268.47   53.29
   2   4  -6 1222.78   64.99
  -1  -4   6  390.46   23.20
  -1  -4   6  386.26   22.40
   1  -4  -6  367.66   23.40
   1  -4  -6  323.87   73.59
  -1   4   6  393.16   22.50
  -1   4   6  423.86   21.70
  -1   4   6  339.87   28.00
  -1   4   6  401.86   87.09
   0  -4   6   45.50    8.20
   0  -4  -6   33.70    7.40
   0  -4  -6   53.39   53.89
   0   4   6   38.70   11.30
   0   4   6   57.49   11.30
   0   4   6   70.99    9.10
   0   4   6   45.40    7.40
  -1  -4  -6  918.81   44.80
  -1  -4  -6  950.60   87.09
   1  -4   6  920.01   44.90
  -1  -4  -6  916.61  121.09
   1   4   6  875.11   51.89
   1   4   6  809.32   43.80
   1   4   6  873.61   42.40
  -1   4  -6  929.71   59.79
  -2  -4  -6 1328.97  150.58
   2  -4   6 1228.78   54.09
   2  -4   6 1052.69   49.60
   2  -4   6 1258.17   56.39
  -2  -4  -6 1123.39   54.79
  -2  -4  -6  894.61   98.69
   2   4   6 1114.79   54.09
   2   4   6 1183.68   53.09
   2   4   6 1172.88   63.49
   2   4   6 1093.79   53.39
  -2   4  -6 1165.48   71.99
  -3  -4  -6  224.68   59.99
   3  -4   6  249.48   14.00
   3  -4   6  257.37   21.80
  -3  -4  -6  220.68   18.60
   3  -4   6  229.88   11.80
  -3  -4  -6  172.18   72.49
   3   4   6  233.78   17.30
   3   4   6  224.58   32.30
   3   4   6  244.18   20.10
   4  -4   6  201.18   19.50
  -4  -4  -6   57.59   73.09
  -4  -4  -6  154.58   16.10
  -4   4  -6  163.08   30.70
  -4   4  -6  192.38   42.50
   4   4   6  191.88   16.00
   4   4   6  124.49   16.60
  -8  -5   6   54.49   60.29
  -8  -5   6   64.39   10.80
   8  -5  -6   39.20   11.90
  -8   5   6   50.09   15.90
  -8   5   6   42.50   15.30
   8   5  -6   44.00   51.39
  -7  -5   6  408.96   26.50
   7  -5  -6  407.36   28.60
   7  -5  -6  326.27   74.99
  -7  -5   6  398.86   74.19
   7  -5  -6  382.46   26.60
   7   5  -6  453.35   90.59
  -7   5   6  221.78   79.69
  -7   5   6  384.66   34.20
   7   5  -6  381.76   24.30
  -7   5   6  374.86   33.80
   6  -5  -6  332.57   22.90
   6  -5  -6  426.26   84.49
  -6  -5   6  369.36   63.89
  -6  -5   6  382.36   24.10
  -6  -5   6  356.76   22.90
  -6   5   6  415.06  101.39
   6   5  -6  360.26   55.59
  -6   5   6  339.77   30.60
   6   5  -6  300.57   21.30
  -6   5   6  344.17   31.70
  -5  -5   6  350.66   54.69
  -5  -5   6  320.27   21.90
   5  -5  -6  349.37   75.49
  -5  -5   6  303.87   20.30
   5  -5  -6  298.57   22.90
   5  -5  -6  301.97   20.00
   5   5  -6  326.07   49.50
   5   5  -6  292.57   19.70
  -5   5   6  299.07   29.20
  -5   5   6  256.17   81.49
  -4  -5   6  240.88   16.70
   4  -5  -6  227.48   18.70
   4  -5  -6  216.58   15.90
  -4  -5   6  211.78   42.20
  -4  -5   6  215.78   17.10
   4  -5  -6  158.48   56.09
  -4   5   6  224.78   81.49
  -4   5   6  212.18   11.20
   4   5  -6  212.98   35.00
  -4   5   6  247.58   26.20
   3  -5  -6  399.16   24.70
  -3  -5   6  363.56   22.40
  -3  -5   6  437.56   45.00
   3  -5  -6  314.07   76.89
   3  -5  -6  356.76   20.60
  -3  -5   6  357.56   22.90
  -3   5   6  326.27   79.49
  -3   5   6  370.66   18.60
   3   5  -6  369.06   31.90
  -3   5   6  358.66   32.40
   2  -5  -6  -16.50   81.89
   2  -5  -6   47.50    6.70
  -2  -5   6   42.60    7.80
  -2  -5   6   58.49    9.00
   2  -5  -6   45.20    9.30
  -2   5   6   93.19  103.49
  -2   5   6   34.00   11.60
  -2   5   6   44.10    6.10
  -2   5   6   39.10    7.50
  -1  -5   6  110.69   12.10
   1  -5  -6  150.58   76.19
  -1  -5   6   86.89   11.20
  -1   5   6  134.59   62.49
  -1   5   6   99.19   10.10
  -1   5   6   99.39   17.00
  -1   5   6   85.99   13.60
  -1   5   6   71.99   14.30
   0  -5  -6  563.74  108.59
   0  -5   6  373.56   23.10
   0  -5   6  376.76   23.60
   0  -5  -6  382.56   25.60
   0   5   6  338.87   32.50
   0   5   6  358.86   20.40
   0   5   6  404.56   22.80
  -1  -5  -6   68.49   11.20
  -1  -5  -6   58.89   59.99
   1  -5   6   74.29   10.40
   1  -5   6   73.89   10.60
  -1  -5  -6   -9.70   35.70
   1  -5   6   81.49   12.80
  -1   5  -6   73.99   20.50
   1   5   6   70.09   10.80
   1   5   6   75.59   18.50
  -2  -5  -6   46.00   71.09
   2  -5   6   28.00    8.80
  -2  -5  -6   89.39   50.09
  -2  -5  -6   26.80    8.40
   2  -5   6   34.60    8.80
   2   5   6   17.40   13.70
   2   5   6   32.30    7.30
  -2   5  -6   27.10   16.50
   2   5   6   26.00    8.10
   3  -5   6   70.39    8.60
  -3  -5  -6   43.80   54.09
   3  -5   6   40.00   10.60
   3  -5   6   46.30    5.90
  -3  -5  -6   45.10   10.00
   3   5   6   51.09   14.30
  -3   5  -6   30.10   17.40
   3   5   6   50.89    8.90
   6  -6  -6  403.26   26.50
   6  -6  -6  435.86   29.40
  -6  -6   6  322.77   64.79
  -6  -6   6  413.86   27.20
   6   6  -6  468.75   69.29
  -6   6   6  317.57   40.00
  -6   6   6  466.65   37.30
   5  -6  -6  150.28   14.80
  -5  -6   6  148.59   16.00
  -5  -6   6  163.18   13.70
   5  -6  -6  166.68   18.00
   5  -6  -6  163.88   66.89
  -5  -6   6  183.38   52.69
  -5   6   6  194.98  100.59
   5   6  -6  157.38   37.80
  -5   6   6  133.59   21.20
  -4  -6   6   22.30    6.40
  -4  -6   6   17.90    7.40
  -4  -6   6   11.60   30.40
   4  -6  -6   -6.70   53.49
   4  -6  -6   20.30    6.10
   4  -6  -6   22.70    8.70
  -4   6   6   15.10    9.20
   3  -6  -6  234.48   89.49
   3  -6  -6  215.38   19.10
  -3  -6   6  196.58   17.00
   3  -6  -6  167.18   13.90
  -3  -6   6  222.18   16.10
  -3   6   6  219.58   20.30
  -3   6   6  230.68   88.99
  -3   6   6  198.08   11.60
   2  -6  -6  616.14   35.40
  -2  -6   6  594.54   31.90
  -2  -6   6  575.44   32.50
   2  -6  -6  578.34  111.59
  -2   6   6  589.74   28.40
  -2   6   6  501.95   54.09
  -2   6   6  623.04   33.00
  -2   6   6  634.64  125.79
   1  -6  -6   35.10   84.59
  -1  -6   6  209.28   17.00
   1  -6  -6  210.18   19.40
  -1  -6   6  211.58   23.20
  -1  -6   6  221.68   16.80
  -1   6   6  197.18   28.30
  -1   6   6  163.78   15.80
   0  -6   6   23.60   10.30
   0  -6   6   18.00    6.90
   0  -6  -6   14.90    8.10
   0  -6  -6   55.89   79.49
   0  -6   6    9.50    5.90
   0  -6  -6   48.40   50.89
   0   6   6   28.80   18.30
   0   6   6   31.40    9.00
  -1  -6  -6  330.17  114.89
  -1  -6  -6  420.56   29.00
  -1  -6  -6  317.17   65.89
   1  -6   6  418.46   26.70
   1  -6   6  411.56   30.40
   1  -6   6  440.66   25.90
   1   6   6  425.26   21.00
   1   6   6  360.86   41.40
   1   6   6  380.66   26.30
  10   0  -7   53.29   59.99
  10   0  -7   18.80   10.80
 -10   0   7   11.10    5.40
 -10   0   7   -1.20    8.60
  -9   0   7  661.73   49.99
  -9   0   7  580.44   29.50
  -9   0   7  382.06   78.39
   9   0  -7  519.15   83.79
   9   0  -7  521.25   33.50
   8   0  -7  823.12   42.80
  -8   0   7  826.62  109.39
   8   0  -7  806.12   94.89
  -8   0   7  791.82   44.40
  -8   0   7  766.22   38.00
  -7   0   7   40.30    8.70
   7   0  -7   54.79    9.10
   7   0  -7   73.09   39.80
  -7   0   7   50.49    7.20
  -7   0   7   39.00   40.40
  -6   0   7   -4.50    4.20
  -6   0   7    4.80   35.00
  -6   0   7    2.10    4.70
   6   0  -7   -9.10   27.10
  -6   0   7    8.20    4.00
  -5   0   7  685.43   35.90
   5   0  -7  617.74   77.99
  -5   0   7  678.33   32.40
  -5   0   7  598.44   80.99
  -4   0   7 1008.50   49.40
   4   0  -7  996.30   47.50
   4   0  -7 1029.70   97.29
  -4   0   7 1021.40  100.09
  -4   0   7 1059.59   49.20
  -3   0   7   17.70   30.40
  -3   0   7   97.09   11.00
  -3   0   7   88.69   10.00
   3   0  -7   75.39    9.00
   3   0  -7   68.09   40.90
  -2   0   7  200.38   15.30
  -2   0   7  197.38   26.90
  -2   0   7  137.39   39.50
   2   0  -7  162.78   39.50
  -2   0   7  226.78   15.00
   2   0  -7  177.78   14.10
  -1   0   7   65.89   29.60
  -1   0   7   81.19   10.50
  -1   0   7   75.39   17.80
  -1   0   7  100.09   10.10
   1   0  -7   42.60   30.80
   0   0   7   38.50   28.50
   0   0   7   29.20    6.60
   0   0   7   29.00    6.50
   0   0  -7   50.19   36.20
   1   0   7    4.20    4.10
  -1   0  -7   -2.30   32.10
   1   0   7   -1.80    4.10
  -1   0  -7  -11.50   19.40
  -2   0  -7   37.10   35.00
   2   0   7   44.60    8.80
  -2   0  -7   75.99   42.40
   2   0   7   54.19    9.00
   3   0   7   47.30    8.70
   3   0   7   39.60    9.20
  -3   0  -7   57.49   48.40
   3   0   7   53.29   13.70
  -3   0  -7   57.39   15.70
   4   0   7  141.59   15.30
  -4   0  -7  175.08   70.59
   4   0   7  158.88   17.20
  -4   0  -7  200.98   53.69
   4   0   7  142.69   13.70
  -4   0  -7  137.89   24.70
  -5   0  -7   50.69   45.30
   5   0   7   17.90    9.20
   5   0   7   -4.90    8.70
  -5   0  -7  -17.30   54.29
  -5   0  -7   10.70   19.80
  10  -1  -7   16.40   61.79
 -10  -1   7   32.60   48.80
  10  -1  -7   33.40   11.00
 -10  -1   7   20.20    6.60
 -10  -1   7    9.50    9.00
  10   1  -7   -4.50   44.50
 -10   1   7   16.30    9.70
 -10   1   7   13.30    5.40
 -10   1   7   55.19   67.29
  10   1  -7   22.80   11.00
  -9  -1   7  123.79   17.00
   9  -1  -7  148.79   17.40
  -9  -1   7  141.19   13.60
   9  -1  -7  109.89   59.39
  -9   1   7  117.79   66.49
  -9   1   7  123.89   11.30
   9   1  -7  139.49   50.19
  -9   1   7  154.98   22.70
   9   1  -7  122.09   15.30
   8  -1  -7  901.21  106.49
  -8  -1   7  842.12   40.70
  -8  -1   7  869.41   46.40
  -8  -1   7  887.31  105.29
   8   1  -7  797.92   95.59
   8   1  -7  806.92   43.40
  -8   1   7  793.42  109.39
  -8   1   7  811.02   38.70
   7  -1  -7  588.94   89.99
  -7  -1   7  391.96   22.90
  -7  -1   7  399.46   26.50
  -7  -1   7  348.47   69.09
   7   1  -7  329.37   63.89
  -7   1   7  396.36   21.30
  -7   1   7  549.35   91.49
   7   1  -7  363.96   28.00
  -7   1   7  408.26   27.40
  -6  -1   7  159.18   12.70
   6  -1  -7  147.39   13.60
  -6  -1   7  139.29   14.80
   6  -1  -7  164.48   48.10
  -6  -1   7  147.69   47.80
  -6   1   7  154.08   15.40
   6   1  -7  172.88   44.60
  -6   1   7  151.78   15.30
  -6   1   7  142.59   11.10
  -6   1   7  212.38   59.39
   6   1  -7  159.18   13.70
   5  -1  -7 1465.85  121.79
   5  -1  -7 1322.67   62.29
  -5  -1   7 1336.27  113.39
  -5  -1   7 1429.16   61.59
  -5  -1   7 1403.96   64.29
  -5   1   7 1445.96   64.99
   5   1  -7 1423.96  112.19
  -5   1   7 1348.86   64.49
   5   1  -7 1297.07   66.09
  -5   1   7 1463.75  127.39
  -4  -1   7 2718.43  173.58
  -4  -1   7 2803.32  120.79
   4  -1  -7 2826.32  183.38
  -4  -1   7 2655.93  119.69
   4  -1  -7 2803.82  118.89
   4   1  -7 3043.30  174.38
  -4   1   7 2868.71  121.29
  -4   1   7 2978.20  121.99
   4   1  -7 2739.83  118.89
  -4   1   7 2989.40  190.58
  -3  -1   7  608.84   32.60
  -3  -1   7  645.54   33.80
   3  -1  -7  615.24   31.90
   3  -1  -7  631.14   84.09
  -3  -1   7  550.74   69.99
  -3   1   7  681.83   34.70
  -3   1   7  647.24   34.00
   3   1  -7  618.84   32.30
  -3   1   7  704.03   84.99
   3   1  -7  745.23   76.09
  -2  -1   7  236.78   16.70
   2  -1  -7  250.37   63.39
  -2  -1   7  202.68   44.80
   2  -1  -7  217.78   15.10
  -2  -1   7  210.08   15.00
   2   1  -7  266.17   56.39
  -2   1   7  264.47   62.49
  -2   1   7  232.28   16.70
  -2   1   7  189.68   26.30
  -2   1   7  242.48   17.40
   2   1  -7  194.88   15.30
   1  -1  -7 1621.24  137.29
   1  -1  -7 1690.03   73.39
  -1  -1   7 1689.73  122.59
  -1  -1   7 1655.23   70.89
  -1  -1   7 1650.13   73.09
  -1   1   7 1683.53   73.89
  -1   1   7 1659.63   72.89
   1   1  -7 1531.15  118.79
  -1   1   7 1462.65   82.49
  -1   1   7 1620.94  132.89
   0  -1   7 2568.54  110.79
   0  -1   7 2669.63  169.18
   0  -1  -7 2546.25  181.58
   0  -1   7 2737.63  114.39
   0  -1  -7 2607.74  113.19
   0   1   7 2817.92  186.28
   0   1   7 2764.22  115.29
   0   1  -7 2455.05  165.88
   0   1   7 2804.22  114.19
  -1  -1  -7  192.58   14.60
  -1  -1  -7  137.19   51.09
   1  -1   7  182.08   12.90
   1  -1   7  178.18   15.60
  -1   1  -7  230.28   52.79
   1   1   7  176.38   16.10
   1   1   7  191.18   15.50
  -1   1  -7  166.58   34.00
  -2  -1  -7  359.96   77.19
   2  -1   7  308.17   21.70
   2  -1   7  308.27   18.20
  -2  -1  -7  293.97   18.80
   2   1   7  339.17   21.70
  -2   1  -7  266.67   29.90
  -2   1  -7  259.87   42.70
  -2   1  -7  381.56   70.69
   2   1   7  297.67   21.80
   3  -1   7 1223.18   56.89
   3  -1   7 1149.48   51.09
  -3  -1  -7 1119.29   51.49
  -3  -1  -7  948.61  124.49
  -3  -1  -7 1013.70  110.99
  -3   1  -7 1043.60  113.99
   3   1   7 1255.67   55.99
  -3   1  -7 1156.28   70.09
   3   1   7 1128.29   55.79
  -3   1  -7  999.30   88.49
   3   1   7 1070.29   53.99
  -4  -1  -7 1299.97  116.79
   4  -1   7 1191.18   61.79
  -4  -1  -7 1293.57   74.89
   4  -1   7 1460.45   65.89
  -4  -1  -7 1100.99  143.59
  -4  -1  -7 1333.07   59.09
   4   1   7 1353.26   63.79
   4   1   7 1270.77   62.79
   4   1   7 1389.36   64.19
  -4   1  -7 1350.86  117.29
  -4   1  -7 1206.78  134.59
  -4   1  -7 1402.06   80.79
  -5  -1  -7  101.59   54.59
   5  -1   7   90.99   13.80
  -5  -1  -7   41.20   68.09
  -5  -1  -7   96.39   21.70
   5  -1   7  112.29   15.10
  -5   1  -7   65.69   80.99
  -5   1  -7   77.49   20.60
  -5   1  -7   60.99   58.79
   5   1   7   77.39   12.50
   5   1   7  105.49   14.70
  10  -2  -7  -28.20   52.59
 -10  -2   7  102.09   70.59
 -10  -2   7    2.50    6.00
  10  -2  -7   19.80   12.30
  10   2  -7   23.80   14.10
 -10   2   7    6.30   10.50
 -10   2   7  -13.10   69.59
  10   2  -7   -5.30   47.90
 -10   2   7    7.90    4.30
  -9  -2   7  447.96   91.79
  -9  -2   7  373.56   23.90
   9  -2  -7  482.15   90.89
   9  -2  -7  392.86   27.60
   9   2  -7  360.56   74.59
  -9   2   7  297.57   87.89
  -9   2   7  320.17   31.70
  -9   2   7  370.86   19.70
   9   2  -7  339.07   26.10
   8  -2  -7  616.44   36.20
  -8  -2   7  656.53   38.40
  -8  -2   7  693.33   34.70
   8  -2  -7  743.93   99.69
   8   2  -7  636.54   35.80
  -8   2   7  674.03   30.60
  -8   2   7  565.24   37.90
  -8   2   7  734.23  111.89
   7  -2  -7  107.49   13.10
  -7  -2   7  130.79   12.20
   7  -2  -7   95.39   47.50
  -7  -2   7   91.09   12.70
   7   2  -7   70.89   40.30
   7   2  -7  108.39   16.40
  -7   2   7  106.39   14.10
  -7   2   7   98.09   53.09
  -7   2   7  111.09    9.10
  -6  -2   7   18.60   40.40
   6  -2  -7   34.80   32.80
   6  -2  -7   26.40    7.10
  -6  -2   7   16.60    5.50
  -6  -2   7   11.80    6.30
  -6   2   7    1.50   35.60
   6   2  -7   26.10    7.00
   6   2  -7   17.70   29.00
  -6   2   7    8.80    3.70
  -6   2   7   12.90    6.40
  -5  -2   7  393.46   23.40
  -5  -2   7  427.66   25.60
  -5  -2   7  436.36   65.79
   5  -2  -7  239.98   55.29
   5  -2  -7  454.65   24.70
   5   2  -7  402.66   24.20
   5   2  -7  558.64   67.79
  -5   2   7  389.56   27.90
  -5   2   7  331.07   69.19
  -5   2   7  450.85   27.00
   4  -2  -7  630.74   32.70
  -4  -2   7  617.04   32.40
   4  -2  -7  652.93   89.89
  -4  -2   7  681.53   73.89
  -4  -2   7  660.33   34.50
  -4   2   7  662.33   34.90
  -4   2   7  714.73   91.99
   4   2  -7  605.84   32.70
   4   2  -7  710.43   72.09
   3  -2  -7   93.59    9.80
   3  -2  -7  105.39   12.40
  -3  -2   7   72.99   10.00
   3  -2  -7   49.90   40.50
  -3  -2   7   46.70   28.10
   3   2  -7  139.69   36.90
   3   2  -7   88.29   10.40
  -3   2   7  118.99   12.40
  -3   2   7  105.89   13.90
  -3   2   7   96.79   48.40
  -2  -2   7  219.08   16.70
   2  -2  -7  202.58   54.79
   2  -2  -7  215.88   15.30
   2  -2  -7  258.27   17.50
  -2   2   7  204.98   16.50
  -2   2   7  313.67   71.19
   2   2  -7  176.08   39.30
   1  -2  -7   78.79   48.20
  -1  -2   7   67.99    9.30
  -1  -2   7   66.49    8.80
   1  -2  -7   70.49    9.70
  -1   2   7   87.19   18.50
   1   2  -7  102.39   35.60
  -1   2   7   16.10   37.40
  -1   2   7   72.09    9.50
   0  -2   7   12.40    4.10
   0  -2  -7    5.30    4.50
   0  -2  -7    1.20   34.60
   0  -2   7    8.20    5.20
   0   2   7   11.00   31.00
   0   2   7   14.80    5.90
   0   2   7   -2.30   13.60
   0   2  -7   22.80   23.60
   1  -2   7    1.40    4.80
   1  -2   7    1.40    2.90
  -1  -2  -7   13.30   37.30
  -1  -2  -7    1.80    4.30
  -1   2  -7  -19.10   27.80
   1   2   7    2.70    4.60
  -1   2  -7    2.80   16.40
   1   2   7    5.50   14.40
  -2  -2  -7   12.40   50.19
  -2  -2  -7   43.60    7.90
   2  -2   7   47.20    7.50
   2  -2   7   57.29   10.10
  -2  -2  -7   35.30   27.90
   2   2   7   48.80   22.20
   2   2   7   33.50    7.70
   2   2   7   32.50    9.90
  -2   2  -7   39.00   24.20
  -2   2  -7   51.39   37.30
   2   2   7   40.20    8.20
  -2   2  -7   37.60   14.30
  -3  -2  -7   37.00   37.10
   3  -2   7   39.00    5.70
  -3  -2  -7   50.09   51.29
   3  -2   7   35.90    9.60
  -3  -2  -7   33.70    7.20
   3   2   7   32.60    8.10
   3   2   7   45.00   10.00
  -3   2  -7   38.90   26.30
   3   2   7   37.20   10.40
  -3   2  -7   57.69   41.20
  -3   2  -7   40.10   16.20
  -4  -2  -7   99.29   74.99
  -4  -2  -7  121.89   12.20
   4  -2   7  134.89   16.40
   4  -2   7  157.58   16.70
  -4  -2  -7   87.09   48.30
  -4   2  -7  118.49   24.20
   4   2   7  126.69   17.40
   4   2   7  112.59   22.90
  -4   2  -7  129.99   56.99
  -4   2  -7   78.49   37.60
  -5  -2  -7   24.70   61.29
  -5  -2  -7   11.80    5.40
   5  -2   7   14.00    8.90
  -5  -2  -7   -5.10   82.29
   5  -2   7   21.60    8.80
  -5   2  -7    8.20   12.90
  -5   2  -7   -3.20   41.00
   5   2   7    7.60    7.50
  -5   2  -7    8.50   57.59
   9  -3  -7  254.07   85.09
  -9  -3   7  257.07   20.30
   9  -3  -7  207.98   22.60
  -9  -3   7  144.79   66.79
  -9   3   7  233.98   12.80
   9   3  -7  228.48   68.69
   9   3  -7  217.68   21.10
  -9   3   7  246.58   91.39
   8  -3  -7  701.63   39.30
  -8  -3   7  692.63   96.69
  -8  -3   7  729.33   40.70
   8  -3  -7  662.03  105.29
  -8  -3   7  747.13   38.10
   8   3  -7  645.84   37.30
   8   3  -7  763.32   95.29
  -8   3   7  698.43   31.10
  -8   3   7  609.14  115.09
  -7  -3   7  106.89   16.50
   7  -3  -7  102.29   13.00
  -7  -3   7  113.19   42.70
  -7  -3   7  131.79   14.60
   7  -3  -7  130.09   59.79
   7   3  -7  182.68   51.59
  -7   3   7   65.49   13.30
  -7   3   7  100.09    7.80
  -7   3   7  100.99   67.79
   7   3  -7   97.79   13.30
   6  -3  -7   16.60    6.80
   6  -3  -7   36.70   39.90
  -6  -3   7   22.80    7.50
  -6  -3   7   34.30   34.80
  -6  -3   7   13.40    5.80
   6   3  -7   15.10    6.90
  -6   3   7   19.30   43.30
  -6   3   7   13.30    3.70
   6   3  -7    5.20   30.60
  -6   3   7    0.50    5.60
  -5  -3   7 1392.96   62.29
   5  -3  -7 1355.36  129.59
   5  -3  -7 1347.97   62.19
   5  -3  -7 1380.76   65.59
  -5  -3   7 1344.77   63.39
   5   3  -7 1277.87   61.79
  -5   3   7 1408.16   65.19
   5   3  -7 1480.45  106.19
  -5   3   7 1385.56  139.39
  -4  -3   7 3049.29  132.19
   4  -3  -7 3271.37  215.38
  -4  -3   7 3167.58  133.79
   4  -3  -7 3128.59  134.69
   4   3  -7 3148.78  172.28
  -4   3   7 3192.58  134.79
  -4   3   7 3193.28  219.28
   3  -3  -7  385.56   23.50
   3  -3  -7  273.27   65.59
  -3  -3   7  357.66   21.80
   3  -3  -7  335.57   20.70
  -3  -3   7  363.46   22.90
   3   3  -7  376.06   54.19
  -3   3   7  357.66   22.90
  -3   3   7  320.37   71.09
   2  -3  -7   11.20    4.50
   2  -3  -7   27.10   44.90
  -2  -3   7    7.30    5.10
   2  -3  -7   13.30    5.90
  -2  -3   7   27.20   24.10
   2   3  -7   28.00   23.30
  -2   3   7   14.10    8.50
  -2   3   7   25.60   42.60
  -2   3   7   22.10    6.80
  -1  -3   7  957.00   46.30
   1  -3  -7  961.20  122.59
  -1  -3   7 1002.20   79.19
   1  -3  -7  983.50   45.70
   1   3  -7  938.61   74.39
  -1   3   7  969.20  119.59
  -1   3   7  979.10   46.10
  -1   3   7  901.31   44.80
  -1   3   7  929.41   51.69
  -1   3   7  775.42   55.79
   0  -3   7 2587.64  117.29
   0  -3  -7 2852.01  211.58
   0  -3   7 2968.40  121.29
   0  -3  -7 2894.61  119.59
   0   3   7 2613.24  119.69
   0   3   7 2940.01  120.19
   0   3  -7 2858.61  154.78
   0   3  -7 2821.82  135.29
   0   3   7 2879.91  207.78
   0   3   7 2821.62  126.99
  -1  -3  -7  429.66   69.49
   1  -3   7  344.07   19.20
   1  -3   7  409.36   24.90
  -1  -3  -7  360.46   22.10
  -1  -3  -7  277.77   76.09
   1   3   7  375.06   22.70
   1   3   7  247.08   34.60
   1   3   7  333.77   27.80
  -1   3  -7  390.76   56.69
   2  -3   7  114.19   14.50
  -2  -3  -7  106.29   62.59
   2  -3   7  122.49    9.70
  -2  -3  -7  112.09   12.30
  -2  -3  -7  113.39   45.00
   2   3   7  127.69   24.80
   2   3   7  108.89   12.60
  -2   3  -7   70.89   24.60
  -2   3  -7   62.49   18.40
  -2   3  -7  111.79   39.70
   2   3   7  103.19   13.60
   3  -3   7  472.85   30.30
   3  -3   7  482.25   21.00
  -3  -3  -7  436.46   79.29
  -3  -3  -7  448.56   26.30
  -3  -3  -7  585.54  115.99
   3   3   7  404.86   33.30
  -3   3  -7  456.85   70.49
  -3   3  -7  463.05   43.50
   3   3   7  416.76   29.00
  -3   3  -7  430.56   54.99
   3   3   7  459.95   27.70
  -4  -3  -7  591.04  151.78
  -4  -3  -7  991.10   47.20
   4  -3   7 1048.30   53.19
  -4  -3  -7  816.82  110.99
   4   3   7  942.11   51.49
  -4   3  -7 1075.69   70.89
   4   3   7 1050.79   50.19
  -4   3  -7  841.82   86.39
  -4   3  -7  908.81  106.39
  -9  -4   7  304.97   22.20
   9  -4  -7  265.47   26.60
  -9  -4   7  112.69   56.69
   9   4  -7  266.17   74.19
  -9   4   7  235.58   32.90
   9   4  -7  291.97   23.20
   8  -4  -7  453.15   30.70
   8  -4  -7  686.13  113.89
  -8  -4   7  473.05   28.70
   8   4  -7  406.66   81.29
  -8   4   7  399.86   37.90
  -8   4   7  455.15  113.79
   8   4  -7  444.26   28.20
   7  -4  -7  114.59   64.69
  -7  -4   7   74.49   11.50
  -7  -4   7   80.39   12.10
  -7  -4   7   52.09   41.20
   7  -4  -7   74.99   12.30
  -7   4   7   16.50   58.99
   7   4  -7   72.89   35.90
  -7   4   7   70.29   17.50
  -7   4   7   97.09    6.00
  -6  -4   7   39.50   36.10
   6  -4  -7   11.60    7.00
  -6  -4   7   13.20    6.70
  -6  -4   7    8.20    6.20
   6  -4  -7   45.50   44.60
   6  -4  -7    9.40    7.80
  -6   4   7   15.00    3.20
  -6   4   7   14.70    3.90
  -6   4   7    3.60   53.59
  -6   4   7    8.60   11.80
   6   4  -7    8.70   27.40
  -5  -4   7  227.88   51.39
   5  -4  -7  281.77   19.70
   5  -4  -7  307.07   22.80
  -5  -4   7  277.77   20.40
  -5  -4   7  303.27   20.60
   5  -4  -7  368.56   86.19
  -5   4   7  296.97   22.30
  -5   4   7  320.87   19.10
   5   4  -7  276.37   19.60
  -5   4   7  162.88   67.79
   5   4  -7  280.67   48.50
  -4  -4   7  394.16   24.10
  -4  -4   7  415.66   62.49
  -4  -4   7  386.46   24.60
   4  -4  -7  388.56   23.10
   4  -4  -7  487.05  101.39
   4  -4  -7  407.36   26.00
  -4   4   7  418.16   21.40
  -4   4   7  384.66   25.30
   4   4  -7  374.26   23.60
   4   4  -7  513.45   56.09
  -4   4   7  335.67   78.89
  -4   4   7  334.27   31.50
  -3  -4   7   31.00    7.00
  -3  -4   7   37.10    8.50
   3  -4  -7    4.00   41.80
   3  -4  -7   42.00    9.10
   3  -4  -7   32.40    7.00
  -3  -4   7   36.90   29.60
  -3   4   7   40.40    8.50
  -3   4   7   96.29   65.69
  -3   4   7   49.60    7.30
   3   4  -7   63.59   25.10
  -2  -4   7  109.39   12.80
   2  -4  -7  115.49   13.10
   2  -4  -7  114.89   11.10
  -2  -4   7   99.79   33.00
   2  -4  -7   80.99   54.59
  -2  -4   7  107.89   12.50
   2   4  -7  172.28   28.60
  -2   4   7   99.59   12.10
  -2   4   7  130.29   11.90
  -2   4   7  139.79   63.79
   1  -4  -7   10.30   56.39
  -1  -4   7   39.80    8.50
   1  -4  -7   37.00    7.90
  -1   4   7   45.70   46.20
  -1   4   7   44.00    7.80
  -1   4   7   19.30   14.60
  -1   4   7   30.80    7.70
  -1   4   7   33.30   11.30
   0  -4  -7  -11.40   53.09
   0  -4   7   13.40    6.60
   0  -4  -7    0.50    4.90
   0   4   7    4.80    5.70
   0   4   7  -11.30   11.60
  -1  -4  -7   -1.70   30.00
  -1  -4  -7   21.00   83.59
   1  -4   7   -1.20    5.80
  -1  -4  -7    2.10    5.80
   1  -4   7    4.10    4.10
   1   4   7   -1.40    9.70
   1   4   7    3.90    5.90
   1   4   7   11.20    5.90
  -2  -4  -7   52.09   10.00
  -2  -4  -7   18.20   41.30
  -2  -4  -7   42.20   64.89
   2  -4   7   46.80   10.40
   2  -4   7   41.70    5.90
  -2   4  -7   23.90   14.90
   2   4   7   40.70    8.60
   2   4   7   45.60   15.30
   2   4   7   34.30    9.70
  -3  -4  -7  -54.39   78.49
   3  -4   7    4.70    7.70
  -3  -4  -7   13.70    7.00
  -3   4  -7   12.30   13.90
   3   4   7   22.30   13.70
   3   4   7   15.00   11.40
   3   4   7   24.10    7.60
  -7  -5   7  233.98   19.90
   7  -5  -7  237.38   21.40
  -7  -5   7  226.28   19.70
  -7  -5   7  176.68   55.99
   7  -5  -7  308.37   94.49
  -7   5   7  120.29   99.39
   7   5  -7  191.68   54.89
  -7   5   7  219.68   46.30
  -6  -5   7   83.09   11.90
   6  -5  -7   59.69   11.30
   6  -5  -7   87.59   13.70
  -6  -5   7   86.29   48.70
  -6  -5   7   89.69   11.90
  -6   5   7  -64.39   86.89
  -6   5   7   61.59   18.90
   5  -5  -7  332.27   83.49
   5  -5  -7  424.26   25.30
  -5  -5   7  399.76   26.20
  -5  -5   7  403.06   26.00
  -5  -5   7  424.16   65.69
   5  -5  -7  478.75   29.30
  -5   5   7  417.96   18.70
   5   5  -7  459.65   60.79
  -5   5   7  442.46   38.80
  -5   5   7  285.07   96.89
  -5   5   7  395.56   18.60
  -4  -5   7  744.83   76.49
   4  -5  -7  742.73   38.30
  -4  -5   7  792.52   40.40
   4  -5  -7  804.42   42.40
  -4  -5   7  770.32   40.40
   4  -5  -7  973.80  144.69
  -4   5   7  749.03   52.09
  -4   5   7  783.22   34.70
  -4   5   7  682.43  121.39
   4   5  -7  768.52   62.29
   3  -5  -7  190.58   15.30
  -3  -5   7  217.78   34.10
   3  -5  -7  278.67   90.49
  -3  -5   7  249.78   18.50
   3  -5  -7  231.78   19.10
  -3   5   7  197.18   27.70
  -3   5   7  229.78   18.40
  -3   5   7  118.89   68.69
   3   5  -7  165.18   24.40
  -3   5   7  236.58   14.40
  -2  -5   7  194.98   17.20
  -2  -5   7  208.28   17.50
   2  -5  -7  259.67   91.49
   2  -5  -7  217.58   18.70
  -2   5   7  214.18   17.30
  -2   5   7  215.48   27.50
  -2   5   7  169.18   82.29
  -2   5   7  217.08   15.50
   1  -5  -7  774.32   43.20
  -1  -5   7  869.21   43.30
   1  -5  -7  896.31  148.79
  -1  -5   7  830.12   42.60
  -1   5   7  857.81   42.10
  -1   5   7  825.92   54.89
  -1   5   7 1095.99  159.08
  -1   5   7  814.42   41.60
   0  -5   7  906.41   44.90
   0  -5  -7  881.01   45.50
   0  -5  -7  659.43  123.89
   0  -5  -7  838.52   99.49
   0  -5   7  849.61   43.90
   0   5   7  821.12   55.79
   0   5   7  899.31   43.20
   1  -5   7   19.90    8.00
  -1  -5  -7   91.39  100.69
  -1  -5  -7    8.20   39.80
  -1  -5  -7   31.00    9.10
   1  -5   7   30.70    9.70
   1   5   7   31.20    8.20
   1   5   7   34.80    9.70
   1   5   7   24.50   18.60
  -2  -5  -7  185.18   18.50
  -2  -5  -7   67.29   56.29
  -2  -5  -7   95.79   92.49
   2  -5   7  197.88   19.30
   2  -5   7  219.78   18.50
   2   5   7  188.98   29.30
   2   5   7  178.38   16.90
  -2   5  -7  170.68   29.70
   2   5   7  181.38   27.80
   5  -6  -7  170.18   16.40
  -5  -6   7  140.79   49.40
  -5  -6   7  171.88   18.00
   5  -6  -7  190.38   20.10
  -5  -6   7  174.18   16.40
  -5   6   7  187.18   29.90
  -5   6   7  228.78   25.10
   5   6  -7  140.19   35.40
  -4  -6   7  227.08   19.40
  -4  -6   7  225.18   18.00
   4  -6  -7  186.68  102.49
   4  -6  -7  191.38   16.70
   4  -6  -7  246.08   21.40
  -4   6   7  209.18   23.20
  -4   6   7  220.38   11.80
  -4   6   7  215.18  104.69
  -4   6   7  273.17   38.40
  -3  -6   7   16.50    7.10
   3  -6  -7  -83.79  107.19
   3  -6  -7   12.90    7.80
   3  -6  -7    0.50    5.30
  -3  -6   7    0.80    6.40
  -3   6   7   23.20   18.70
  -3   6   7    8.90    8.40
  -3   6   7   12.50    4.80
  -3   6   7  -24.20   74.59
  -2  -6   7   30.30    8.30
  -2  -6   7   23.50    8.00
   2  -6  -7    4.50   75.49
   2  -6  -7   31.80    9.20
  -2   6   7   37.00    9.10
  -2   6   7    9.00   17.40
  -2   6   7   36.80   81.19
  -2   6   7   30.10    6.90
   1  -6  -7    9.80    7.40
  -1  -6   7   12.60    6.90
   1  -6  -7  115.59  103.59
  -1  -6   7   21.00   12.80
  -1  -6   7   26.70    8.10
  -1   6   7  -17.20   28.90
  -1   6   7   22.50    7.10
   0  -6   7    9.00    9.80
   0  -6  -7   49.90   50.69
   0  -6  -7   15.00    9.00
   0  -6   7   11.40    7.40
   0   6   7   15.60   19.60
   0   6   7    4.70    9.40
   0   6   7   20.70    8.10
 -10   0   8  231.68   17.40
  10   0  -8  206.58   22.80
  -9   0   8  567.34   29.70
   9   0  -8  534.75   34.60
   9   0  -8  559.24   95.19
  -9   0   8  526.35   34.30
  -8   0   8  224.48   19.70
  -8   0   8  228.28   15.90
   8   0  -8  304.57   72.19
  -8   0   8  209.78   22.30
  -8   0   8  124.19   63.59
   8   0  -8  186.38   19.20
  -7   0   8  407.16   28.30
  -7   0   8  432.56   27.10
  -7   0   8  419.36   23.70
  -7   0   8  406.16   83.89
   7   0  -8  324.47   67.89
  -6   0   8  560.44   30.40
  -6   0   8  532.75   92.19
   6   0  -8  738.53   90.89
  -6   0   8  619.74   35.50
   5   0  -8  966.90  103.69
  -5   0   8  893.91  105.39
  -5   0   8  937.91   47.90
   4   0  -8 1076.19  106.29
  -4   0   8  941.31   46.60
  -4   0   8  956.50   48.30
  -4   0   8  885.41  101.59
  -3   0   8 1630.64  137.29
  -3   0   8 1667.63   74.69
  -3   0   8 1646.64   76.49
   3   0  -8 1864.01  144.09
   2   0  -8  925.81   45.50
   2   0  -8  860.81   97.39
  -2   0   8  906.41   45.30
  -2   0   8  831.32   98.19
  -1   0   8  286.17   63.39
  -1   0   8  233.18   18.20
   1   0  -8  162.98   49.30
  -1   0   8  254.57   17.60
   0   0   8  604.24   33.60
   0   0   8  619.94   32.70
   0   0  -8  574.44   88.09
   1   0   8 1538.45   68.89
  -1   0  -8 1430.06  136.29
   1   0   8 1501.45   69.99
   2   0   8  328.67   30.40
   2   0   8  392.16   24.40
  -2   0  -8  318.07   73.09
   3   0   8   22.00    7.70
   3   0   8   27.60    9.00
   3   0   8    2.70    7.00
  -3   0  -8   -0.30   46.60
   4   0   8   92.19   13.90
   4   0   8   54.59   13.10
   4   0   8   71.29   11.30
  10  -1  -8  473.95   33.80
 -10  -1   8  482.25   27.90
 -10  -1   8  466.95  102.49
  10  -1  -8  472.15   89.19
 -10  -1   8  424.46   32.30
 -10   1   8  269.77  108.69
  10   1  -8  535.65  103.49
  10   1  -8  465.55   34.50
 -10   1   8  411.56   38.00
 -10   1   8  487.75   25.70
   9  -1  -8  -10.60   52.09
  -9  -1   8   21.20   59.29
  -9  -1   8    4.80    5.70
  -9  -1   8   -3.80    7.90
   9   1  -8   15.60   54.19
  -9   1   8   -4.40    3.70
  -9   1   8  -75.49   55.49
  -9   1   8    0.30    7.60
   9   1  -8    5.90    9.10
   8  -1  -8    5.00    7.30
   8  -1  -8   40.20   43.90
  -8  -1   8    7.20    7.70
  -8  -1   8  -38.70   45.00
  -8  -1   8    0.20    4.70
  -8   1   8    9.80    4.90
  -8   1   8    6.50    7.60
   8   1  -8   28.90   37.20
  -8   1   8    4.60    6.60
   8   1  -8   -8.50    6.20
  -8   1   8    0.10   51.19
  -7  -1   8  390.26   23.90
  -7  -1   8  394.36   27.90
   7  -1  -8  415.56   28.20
   7  -1  -8  385.26   74.89
  -7  -1   8  341.97   28.60
  -7   1   8  467.25   28.50
   7   1  -8  336.97   66.89
  -7   1   8  394.66   28.00
  -7   1   8  424.56   22.60
  -7   1   8  396.56   83.29
   7   1  -8  423.36   26.00
   6  -1  -8  333.67   66.49
  -6  -1   8  450.65   28.20
  -6  -1   8  449.16   88.49
  -6  -1   8  473.15   25.40
   6  -1  -8  386.46   25.30
  -6   1   8  378.26   77.29
  -6   1   8  419.26   23.10
  -6   1   8  435.06   28.60
   6   1  -8  437.36   75.89
  -5  -1   8   88.99   38.10
  -5  -1   8  163.58   15.00
  -5  -1   8  154.88   13.70
   5  -1  -8  154.38   57.19
   5  -1  -8  162.08   14.50
  -5  -1   8  159.78   16.00
  -5   1   8  105.19   50.89
  -5   1   8  177.18   16.90
   5   1  -8  289.37   60.19
   4  -1  -8   30.70   39.00
  -4  -1   8   41.90    8.90
   4  -1  -8   52.19    8.70
  -4  -1   8   48.10    8.30
  -4  -1   8   22.60   29.70
   4   1  -8  106.39   41.10
  -4   1   8   39.20   41.50
  -4   1   8   66.09   10.80
  -4   1   8   45.70    9.30
  -3  -1   8  112.79   11.90
  -3  -1   8  114.19   44.90
   3  -1  -8  140.19   46.90
   3  -1  -8  120.49   12.10
  -3  -1   8  125.59   14.00
  -3   1   8  146.69   14.60
  -3   1   8  130.69   14.20
   3   1  -8  115.99   43.30
  -3   1   8  106.19   51.89
  -2  -1   8   72.29   34.40
   2  -1  -8  185.48   59.09
  -2  -1   8  148.99   12.90
   2  -1  -8  136.39   12.80
  -2  -1   8  158.78   14.80
  -2   1   8  170.68   15.60
  -2   1   8  139.09   14.40
  -2   1   8   93.49   41.60
   2   1  -8  123.69   41.60
  -1  -1   8   40.10    6.70
   1  -1  -8   43.30   46.70
  -1  -1   8   57.99    9.70
  -1   1   8   31.20   37.00
  -1   1   8   33.20    8.10
  -1   1   8   48.60    8.90
   1   1  -8   23.20   32.50
   0  -1   8   45.40    8.80
   0  -1   8   43.60    7.60
   0  -1  -8    5.30   34.90
   0   1   8   48.20    9.90
   0   1   8   95.39   55.49
   0   1  -8   12.20   32.40
   0   1   8   35.20    8.00
  -1  -1  -8   -2.90   46.10
   1  -1   8    9.60    6.20
   1  -1   8   13.40    5.40
  -1   1  -8   -5.40   20.10
   1   1   8   10.60    6.00
  -1   1  -8  -22.10   32.20
   2  -1   8   93.69   10.90
  -2  -1  -8   63.99   51.39
   2  -1   8   46.70    9.80
  -2  -1  -8  -11.90   45.90
  -2   1  -8  144.89   61.09
   2   1   8   63.89   10.20
   2   1   8   64.79   10.80
   3  -1   8   34.80    9.40
   3  -1   8   40.20    7.80
   3  -1   8   29.90    9.30
  -3  -1  -8   31.30   41.70
  -3  -1  -8   61.49   65.79
  -3   1  -8   53.39   37.70
  -3   1  -8   50.29   49.10
   3   1   8   34.20    9.40
   3   1   8   51.89   14.60
   3   1   8   52.29   12.70
   4  -1   8   76.49   13.00
  -4  -1  -8   95.39   59.39
  -4  -1  -8   74.29   69.59
   4  -1   8   90.69   14.90
   4   1   8  119.39   17.30
  -4   1  -8   92.59   23.90
  -4   1  -8   65.29   40.30
  -4   1  -8   39.10   62.49
   4   1   8  115.89   14.90
   4   1   8  134.69   16.20
  10  -2  -8  133.79   19.70
  10  -2  -8   95.29   77.69
 -10  -2   8  146.89   15.70
 -10  -2   8  201.78   89.69
 -10   2   8  135.19   12.00
 -10   2   8  175.38  104.09
  10   2  -8  216.88   81.29
  10   2  -8  149.69   18.70
 -10   2   8  104.59   21.90
   9  -2  -8   86.49   60.59
  -9  -2   8   40.40   59.69
  -9  -2   8  172.18   16.90
   9  -2  -8  178.18   20.80
  -9   2   8  167.78   22.90
   9   2  -8  125.89   62.79
   9   2  -8  185.08   20.30
  -9   2   8  222.68   81.29
  -9   2   8  209.78   13.50
  -8  -2   8  107.59   55.39
   8  -2  -8  207.18   19.20
  -8  -2   8  209.28   17.10
  -8  -2   8  158.78   27.60
   8  -2  -8  236.58   75.19
   8   2  -8  168.78   55.49
  -8   2   8   94.29   67.09
  -8   2   8  197.38   13.30
   8   2  -8  157.68   17.40
  -8   2   8  179.98   21.90
   7  -2  -8  873.41   47.80
  -7  -2   8  883.61  108.29
   7  -2  -8  951.10  135.09
  -7  -2   8  986.20   47.00
  -7  -2   8 1017.10   51.19
   7   2  -8  918.61   47.60
  -7   2   8  976.80   43.50
   7   2  -8  866.01  100.09
  -7   2   8 1020.60   52.29
  -6  -2   8  829.12   43.80
  -6  -2   8  772.42   40.30
   6  -2  -8 1015.40  143.29
   6  -2  -8  755.22   41.00
   6   2  -8  862.81  101.39
  -6   2   8  818.62   44.50
  -6   2   8  825.42   37.80
  -6   2   8  884.51  130.89
  -6   2   8  800.82   45.80
  -5  -2   8  264.47   20.50
   5  -2  -8  224.28   18.00
   5  -2  -8  254.67   73.69
  -5  -2   8  260.07   18.30
  -5   2   8  219.68   68.29
   5   2  -8  287.17   59.69
  -5   2   8  259.17   21.00
   4  -2  -8  206.18   16.30
  -4  -2   8  238.68   18.80
  -4  -2   8  116.99   63.59
  -4  -2   8  225.78   16.50
  -4   2   8  177.28   85.99
   4   2  -8  239.78   53.89
  -4   2   8  207.88   18.20
   3  -2  -8 1948.80   87.89
  -3  -2   8 2049.89   90.29
  -3  -2   8 1805.72   87.79
   3  -2  -8 2125.79   91.29
   3  -2  -8 2030.40  166.98
  -3   2   8 1630.24  157.38
  -3   2   8 2144.19   90.99
  -3   2   8 2160.88   93.99
   3   2  -8 2144.89  141.49
   2  -2  -8 2002.90   93.09
   2  -2  -8 2142.09   95.49
  -2  -2   8 2094.69   95.79
  -2  -2   8 2309.07   95.99
   2  -2  -8 2026.10  170.18
   2   2  -8 2124.69  144.09
  -2   2   8 2185.68   95.89
  -2   2   8 2292.67   99.49
  -2   2   8 2236.88  175.68
  -1  -2   8  179.28   16.40
  -1  -2   8  178.78   14.10
   1  -2  -8  207.88   69.99
   1  -2  -8  168.88   15.60
  -1   2   8  293.57   78.09
  -1   2   8  181.28   16.20
   1   2  -8  202.58   48.50
  -1   2   8  186.98   19.00
   0  -2   8   60.39    9.90
   0  -2   8   53.29    7.60
   0  -2  -8   66.59   46.60
   0  -2  -8   52.39    9.00
   0   2  -8   19.50   30.30
   0   2   8   53.79    9.60
   0   2  -8   53.09   23.20
   0   2   8   60.99   11.90
   0   2   8  -17.40   47.80
  -1  -2  -8  905.51   44.80
   1  -2   8  924.81   42.20
  -1  -2  -8  864.41   87.19
   1  -2   8  935.11   48.00
  -1  -2  -8  852.61  122.39
   1   2   8  956.70   50.89
   1   2   8  953.40   46.60
  -1   2  -8  900.01   97.49
  -1   2  -8  893.61   72.89
   1   2   8  828.32   49.60
   2  -2   8  820.22   43.70
   2  -2   8  824.22   37.70
  -2  -2  -8  803.02   93.69
  -2  -2  -8  578.24  104.69
  -2  -2  -8  825.92   40.20
  -2   2  -8  890.11  101.69
   2   2   8  821.72   46.80
  -2   2  -8  652.83   70.69
   2   2   8  755.92   42.20
   2   2   8  773.52   41.50
   3  -2   8   81.29    9.00
  -3  -2  -8   29.60   46.20
   3  -2   8   78.59   13.20
  -3  -2  -8   68.59   74.69
  -3  -2  -8   96.69   11.90
   3   2   8   84.99   12.70
  -3   2  -8   66.79   19.80
   3   2   8   78.29   15.00
  -3   2  -8   59.99   34.10
   3   2   8   71.49   15.30
  -4  -2  -8  -32.30   73.19
   4  -2   8   28.10   11.40
   4  -2   8   20.90    9.80
  -4  -2  -8   15.90    6.40
  -4  -2  -8  -15.90   51.59
   4   2   8   18.80    8.60
   4   2   8   13.80   11.80
  -4   2  -8   28.80   17.40
  -4   2  -8   49.30   61.99
  -4   2  -8   22.20   41.30
   4   2   8   33.10   12.30
  -9  -3   8    1.90    6.60
   9  -3  -8   25.90   68.49
  -9  -3   8  -34.10   58.29
   9  -3  -8   -9.30   10.70
   9   3  -8   22.10   10.60
  -9   3   8   84.79   92.29
  -9   3   8    7.60   22.50
  -9   3   8    5.60    3.90
  -8  -3   8   -1.70    6.90
   8  -3  -8  -29.00   60.79
  -8  -3   8  -69.99   52.39
  -8  -3   8   -3.60    5.80
   8  -3  -8   10.30    9.30
  -8   3   8   -9.80   78.99
   8   3  -8  -11.90   37.30
  -8   3   8    6.30    3.90
   8   3  -8   18.90    8.30
  -8   3   8    0.30   11.00
  -7  -3   8  214.38   18.00
   7  -3  -8  210.78   19.30
  -7  -3   8  229.48   20.70
   7  -3  -8  217.68   72.99
  -7  -3   8  257.77   68.59
  -7   3   8  220.98   13.50
  -7   3   8  140.99   23.80
   7   3  -8  320.47   67.59
  -7   3   8  203.08   76.09
   7   3  -8  200.88   18.70
   6  -3  -8  292.77   21.30
  -6  -3   8  265.27   59.89
   6  -3  -8  308.37   80.89
  -6  -3   8  342.97   25.20
  -6  -3   8  306.47   23.00
   6   3  -8  240.88   53.29
  -6   3   8  319.37   24.00
  -6   3   8  182.78   66.59
  -6   3   8  255.17   26.90
  -6   3   8  307.37   16.90
  -5  -3   8   87.29   40.50
   5  -3  -8  132.09   64.69
  -5  -3   8   52.99   10.60
  -5  -3   8   66.09   10.10
   5  -3  -8   65.29   10.10
   5   3  -8   36.40    7.80
  -5   3   8   51.19   11.10
   5   3  -8   54.69   31.10
  -5   3   8   62.39   53.69
   4  -3  -8   15.90    8.10
  -4  -3   8   20.30    7.30
  -4  -3   8    9.30    5.80
  -4  -3   8   15.00   30.60
   4  -3  -8    5.20    5.60
   4  -3  -8    3.30   45.60
  -4   3   8    0.40    6.80
  -4   3   8   28.10   55.39
  -4   3   8   15.80    7.20
   4   3  -8    4.80   28.10
  -3  -3   8   -2.80   28.60
   3  -3  -8   48.90    8.50
  -3  -3   8   46.90    9.90
   3  -3  -8   22.10   45.10
   3  -3  -8   70.89   11.60
  -3  -3   8   64.29   10.20
   3   3  -8   34.30   29.60
  -3   3   8   70.39   13.60
  -3   3   8   58.39   10.60
  -3   3   8   84.19   55.79
  -2  -3   8   47.40    9.30
   2  -3  -8   69.89    9.90
  -2  -3   8   33.90   33.70
   2  -3  -8   55.69   10.00
  -2   3   8   72.69   14.40
   2   3  -8   57.99   34.80
  -2   3   8   66.69   11.00
  -1  -3   8   35.90    8.10
  -1  -3   8   50.39    9.90
   1  -3  -8   15.00   60.99
   1  -3  -8   37.60    8.20
  -1   3   8   34.30    8.90
  -1   3   8   25.00   45.20
   1   3  -8   69.89   33.90
  -1   3   8   30.80   10.80
   0  -3  -8   13.50    6.90
   0  -3   8   22.10    7.70
   0  -3  -8    7.80   50.79
   0  -3   8   23.70    5.90
   0   3  -8   25.70   30.60
   0   3   8   25.50    7.40
   0   3   8   23.20   10.40
   0   3   8   15.80    6.90
  -1  -3  -8   81.09   71.19
  -1  -3  -8  -20.90   34.50
   1  -3   8    6.00    6.30
  -1  -3  -8    5.70    6.00
   1  -3   8    9.10    4.20
  -1   3  -8   24.60   22.50
   1   3   8   26.20    9.10
  -1   3  -8    4.60   36.30
   1   3   8   17.30    7.10
   1   3   8    1.40   15.00
   2  -3   8   76.89   12.60
   2  -3   8   65.99    8.20
  -2  -3  -8   22.50   75.49
  -2  -3  -8   64.19   41.60
  -2  -3  -8   71.29   10.90
   2   3   8   52.79    9.90
  -2   3  -8   47.20   28.10
  -2   3  -8  100.49   43.10
   2   3   8   70.09   13.60
   2   3   8   85.19   17.10
  -3  -3  -8  118.09   90.09
   3  -3   8   39.10   11.10
  -3  -3  -8   51.59   57.29
  -3  -3  -8   35.00    9.70
   3   3   8   28.70    8.60
  -3   3  -8   40.50   33.10
   3   3   8   -0.40   11.30
   3   3   8   42.30   14.70
  -3   3  -8   48.50   19.10
  -3   3  -8   33.70   51.49
  -8  -4   8  176.48   19.00
  -8  -4   8  144.59   16.40
   8  -4  -8  197.88   86.69
   8  -4  -8  213.98   21.60
  -8  -4   8   95.49   62.09
  -8   4   8   77.89  104.59
  -8   4   8   77.09   22.90
   8   4  -8  144.89   58.69
  -8   4   8  160.38    8.70
   8   4  -8  126.89   15.80
   7  -4  -8  363.46   26.50
  -7  -4   8  428.96   83.39
  -7  -4   8  385.86   26.80
  -7  -4   8  408.46   26.00
   7  -4  -8  444.36   99.39
  -7   4   8  404.36   18.40
   7   4  -8  490.25  137.89
  -7   4   8  290.97   97.79
  -7   4   8  259.37   37.00
  -6  -4   8  378.16   74.59
   6  -4  -8  276.07   28.10
  -6  -4   8  386.46   25.60
   6  -4  -8  328.47   81.89
  -6  -4   8  385.86   26.60
   6   4  -8  496.65   76.49
   6   4  -8  357.56   24.60
  -6   4   8  444.26   20.60
  -6   4   8  364.36   96.59
  -6   4   8  425.96   29.20
  -5  -4   8  317.87   22.50
   5  -4  -8  348.87   90.29
  -5  -4   8  318.57   62.99
   5  -4  -8  285.57   20.70
   5  -4  -8  326.37   24.30
  -5  -4   8  312.67   21.80
  -5   4   8  201.48   29.70
   5   4  -8  328.27   58.79
  -5   4   8  322.07   23.70
  -5   4   8  253.97   18.00
  -5   4   8  210.38   82.19
  -4  -4   8  398.36   65.09
  -4  -4   8  361.66   24.30
  -4  -4   8  355.36   23.40
   4  -4  -8  317.17   21.50
   4  -4  -8  352.76   24.70
   4  -4  -8  393.06   91.69
  -4   4   8  292.97   20.60
  -4   4   8  464.95  103.39
  -4   4   8  273.47   30.50
  -4   4   8  320.37   24.00
  -3  -4   8 1019.20   88.29
   3  -4  -8 1012.50  140.29
   3  -4  -8 1062.19   51.99
   3  -4  -8 1000.30   48.70
  -3  -4   8 1038.70   51.39
  -3   4   8  932.51   48.20
  -3   4   8  956.90   60.29
  -3   4   8 1040.10   51.79
   3   4  -8 1107.49   83.39
  -3   4   8 1197.28  147.79
  -2  -4   8  825.92   53.19
  -2  -4   8  835.72   41.50
   2  -4  -8  570.64  104.59
   2  -4  -8  804.12   41.50
  -2  -4   8  802.32   70.99
  -2   4   8  711.43   49.30
  -2   4   8  683.73   38.70
  -2   4   8  765.32   40.80
  -2   4   8  572.24  112.69
   2   4  -8  814.82   66.89
   1  -4  -8   69.99   11.00
   1  -4  -8   36.30   80.29
  -1  -4   8  108.19   13.80
  -1   4   8  103.69   13.10
   1   4  -8   82.59   26.60
  -1   4   8  271.07  131.29
   1   4  -8  104.89   19.60
  -1   4   8   97.09   18.10
   0  -4   8  188.38   18.10
   0  -4  -8  188.98   82.89
   0  -4   8  186.98   15.60
   0  -4  -8  191.58   17.70
   0   4   8  202.68   18.20
   0   4   8  223.18   29.60
   0   4   8  183.58   25.90
  -1  -4  -8  441.86  107.99
  -1  -4  -8  814.72   41.70
   1  -4   8  824.22   43.70
  -1  -4  -8  825.32   97.19
   1  -4   8  750.42   37.00
   1   4   8  773.02   52.79
   1   4   8  829.32   42.00
   1   4   8  730.23   42.70
  -2  -4  -8  351.26   24.20
   2  -4   8  341.77   18.50
  -2  -4  -8  178.88   97.89
   2  -4   8  369.56   27.20
   2   4   8  347.27   24.20
   6  -5  -8  180.28   20.60
  -6  -5   8  159.78   17.50
  -6  -5   8  139.49   60.79
   6  -5  -8  126.89   72.49
   6  -5  -8  191.48   18.80
  -6  -5   8  165.28   18.00
   6   5  -8  171.78   19.70
   6   5  -8  148.79   48.90
  -6   5   8  187.38    9.50
  -6   5   8   59.69   91.29
  -6   5   8  160.08    9.20
  -6   5   8  203.08   32.30
   5  -5  -8   56.69   12.20
  -5  -5   8   21.60   46.60
  -5  -5   8   57.49   10.80
   5  -5  -8   55.09   10.00
  -5  -5   8   68.59   11.00
   5  -5  -8   76.39   79.49
  -5   5   8   60.29   22.60
  -5   5   8   69.19    7.40
  -5   5   8   83.09   96.19
   5   5  -8   77.49   35.90
   4  -5  -8   16.30    7.50
   4  -5  -8   10.70    8.20
  -4  -5   8   -7.90   37.00
   4  -5  -8 -100.99   76.59
  -4  -5   8    9.00    6.80
  -4  -5   8   11.50    7.20
  -4   5   8   36.60   76.09
   4   5  -8   21.20   26.70
  -4   5   8    8.50    7.60
  -4   5   8   45.90   17.90
  -4   5   8   10.90    5.50
  -3  -5   8   55.79   10.70
   3  -5  -8   49.60    9.10
   3  -5  -8   40.10    9.80
  -3  -5   8   72.09   11.80
   3  -5  -8  110.59   86.09
  -3   5   8   46.20    8.40
  -3   5   8   54.39   11.00
  -3   5   8   68.79   91.79
  -3   5   8   75.49   20.60
   2  -5  -8   23.30   84.19
  -2  -5   8   61.69   10.90
  -2  -5   8   32.90    9.00
   2  -5  -8   61.89   11.90
  -2   5   8   31.70   74.89
  -2   5   8   26.40   15.80
  -2   5   8   48.50   10.30
   1  -5  -8   32.20    9.20
  -1  -5   8   51.89   11.70
  -1  -5   8   50.79   10.90
   1  -5  -8  102.39   79.99
  -1   5   8   56.79   10.60
  -1   5   8   54.49   11.50
  -1   5   8   28.00   17.30
   0  -5   8   35.70    9.10
   0  -5  -8   28.60    8.70
   0  -5  -8  -12.80   42.50
   0  -5  -8   99.99   84.49
   0  -5   8   29.90    9.10
   0   5   8   47.30   12.10
   0   5   8   35.50    9.70
   0   5   8   30.40   17.50
 -10   0   9   -0.10    5.70
 -10   0   9  -45.40   88.89
  10   0  -9   44.20   61.79
  -9   0   9  143.59   75.09
  -9   0   9  225.98   23.90
   9   0  -9  210.68   22.30
  -9   0   9  210.98   22.60
   9   0  -9  224.78   78.59
  -9   0   9  215.18   17.40
  -8   0   9  -39.90   59.19
  -8   0   9    6.90    7.10
   8   0  -9  -10.60   55.59
  -8   0   9   27.90    8.70
   8   0  -9   24.40    8.60
  -8   0   9   13.40    6.20
  -7   0   9  241.08   20.80
  -7   0   9  273.47   23.40
   7   0  -9  241.48   20.20
  -7   0   9  237.58   17.60
   7   0  -9  174.18   63.99
  -6   0   9   26.00    6.70
  -6   0   9   16.90    7.10
   6   0  -9    9.10    6.60
  -6   0   9   25.70    8.60
   6   0  -9   26.00   44.50
   5   0  -9   80.19   42.50
  -4   0   9   43.70    8.50
   4   0  -9   38.30   41.70
  -4   0   9   43.50    9.90
  -3   0   9  680.13   39.00
  -3   0   9  724.43   37.30
   3   0  -9  677.33   98.89
  -2   0   9  345.47   85.09
   2   0  -9  479.95   90.39
  -2   0   9  404.16   25.00
  -2   0   9  383.06   26.10
  -1   0   9    7.40    5.90
   1   0  -9   27.00   51.79
  -1   0   9    9.20    6.30
   0   0   9  239.68   18.90
   0   0  -9  152.48   56.19
   1   0   9  301.57   22.80
   1   0   9  263.27   33.60
  -1   0  -9  260.87   75.79
   2   0   9  292.87   23.50
  -2   0  -9  285.07   89.29
   3   0   9   91.89   14.60
  -3   0  -9   57.39   63.09
   3   0   9  103.09   14.60
  -9  -1   9  170.28   76.19
  -9  -1   9  242.68   19.30
  -9  -1   9  267.27   25.40
   9  -1  -9  182.48   20.70
  -9  -1   9  220.58   23.80
   9  -1  -9  186.28   81.69
   9   1  -9  339.37   86.79
  -9   1   9  249.28   17.40
  -9   1   9  272.97   25.30
   9   1  -9  263.67   23.80
  -8  -1   9  332.27   22.30
  -8  -1   9  237.08   72.49
  -8  -1   9  327.87   25.80
  -8  -1   9  339.07   27.10
   8  -1  -9  301.27   24.50
   8  -1  -9  393.76   83.99
   8   1  -9  285.37   24.90
   8   1  -9  295.47   67.49
  -8   1   9  296.77  132.19
  -8   1   9  385.56   27.60
  -8   1   9  331.37   27.60
  -8   1   9  351.06   21.00
  -7  -1   9  484.05   96.09
  -7  -1   9  535.15   29.20
  -7  -1   9  559.84   34.40
  -7  -1   9  493.35   31.50
   7  -1  -9  462.15   30.60
   7  -1  -9  493.55   87.99
   7   1  -9  514.25   31.20
   7   1  -9  434.66   79.89
  -7   1   9  519.25   34.10
  -7   1   9  498.55   27.30
  -7   1   9  423.26   89.79
  -7   1   9  487.95   32.30
  -6  -1   9  439.46   96.29
   6  -1  -9  499.25   30.40
  -6  -1   9  539.35   33.20
   6  -1  -9  430.36   80.79
  -6  -1   9  521.25   31.20
  -6  -1   9  497.35   29.00
  -6   1   9  557.74   32.90
  -6   1   9  486.25   93.59
   6   1  -9  512.15   31.00
  -6   1   9  526.55   33.90
  -6   1   9  505.25   27.70
   6   1  -9  351.66  101.89
  -5  -1   9  321.97   21.50
  -5  -1   9  336.47   23.20
   5  -1  -9  337.77   22.90
   5  -1  -9  406.76   81.59
  -5  -1   9  363.46   26.00
  -5   1   9  362.26   25.70
   5   1  -9  328.87   22.70
  -5   1   9  332.77   84.89
   5   1  -9  263.47   64.29
  -4  -1   9  300.67   21.20
   4  -1  -9  277.37   20.90
  -4  -1   9  295.97   22.90
   4  -1  -9  366.56   79.19
   4   1  -9  291.67   20.80
  -4   1   9  434.46   87.99
  -4   1   9  320.57   23.50
  -4   1   9  309.57   23.70
   4   1  -9  343.97   66.09
  -3  -1   9  137.49   13.70
   3  -1  -9  142.09   61.59
  -3  -1   9  150.88   16.40
   3  -1  -9  143.79   14.40
   3   1  -9   91.79   42.60
  -3   1   9  139.39   16.20
  -3   1   9  166.38   16.60
  -3   1   9  244.48   73.39
   3   1  -9  135.69   13.90
  -2  -1   9  598.54   32.00
   2  -1  -9  589.74   97.99
  -2  -1   9  591.74   87.99
  -2  -1   9  609.34   34.90
   2   1  -9  690.53   94.09
  -2   1   9  587.64   34.90
  -2   1   9  610.24   35.20
  -1  -1   9  740.53   37.40
  -1  -1   9  753.42   97.79
  -1  -1   9  737.33   40.30
   1  -1  -9  724.13  117.09
  -1   1   9  717.93   40.10
  -1   1   9  759.92   41.30
   1   1  -9  759.42   95.39
   0  -1   9  176.08   17.40
   0  -1  -9  158.58  113.49
   0  -1   9  185.48   15.40
   0   1   9  176.98   18.60
   0   1  -9  100.29   45.80
   0   1   9  195.58   18.00
   1  -1   9   15.50    7.70
  -1  -1  -9   14.50   35.00
   1  -1   9   10.80    6.20
  -1  -1  -9  -32.80   57.49
  -1   1  -9   -3.80   24.90
   1   1   9   13.90    7.50
  -1   1  -9   11.80   47.00
   1   1   9   13.20    8.00
   2  -1   9  198.28   17.50
   2  -1   9  209.98   20.20
  -2  -1  -9  196.18   65.69
  -2  -1  -9  201.58   87.59
   2   1   9  210.48   21.80
  -2   1  -9  200.28   53.09
   2   1   9  196.38   19.20
  -2   1  -9  114.89  102.49
   2   1   9  206.48   21.20
   3  -1   9  430.06   42.30
  -3  -1  -9  140.09  129.19
   3  -1   9  419.96   26.00
   3  -1   9  424.06   30.40
   3   1   9  413.06   29.10
   3   1   9  420.16   33.30
   3   1   9  413.56   31.80
  -3   1  -9  453.95  102.69
  -9  -2   9  107.49   17.80
   9  -2  -9  110.29   17.20
  -9  -2   9  126.09   14.40
   9  -2  -9  186.78   86.09
  -9  -2   9  136.19   19.20
  -9  -2   9  106.29   71.79
  -9   2   9  173.18   22.80
   9   2  -9   86.49   16.60
  -9   2   9  123.49   11.80
   9   2  -9  111.89   68.39
  -9   2   9  209.88   90.29
  -8  -2   9   27.00   10.10
   8  -2  -9  -20.10    9.40
  -8  -2   9   20.40    7.80
  -8  -2   9  -37.20   50.69
   8  -2  -9   -1.50   57.29
   8   2  -9   25.30   10.40
   8   2  -9   13.60   50.29
  -8   2   9   21.80    9.60
  -8   2   9   81.89   64.49
  -8   2   9   17.50    5.80
  -8   2   9   29.90   13.60
  -7  -2   9  151.88   15.30
   7  -2  -9  108.09   67.89
  -7  -2   9  168.38   18.90
   7  -2  -9  153.78   16.60
  -7  -2   9  237.08   71.09
  -7   2   9  128.49   12.20
  -7   2   9   91.19   63.79
  -7   2   9  171.38   21.60
  -7   2   9  163.28   19.90
   7   2  -9  141.69   16.90
   7   2  -9  189.38   64.89
  -6  -2   9   16.40    7.60
   6  -2  -9   15.90    7.80
  -6  -2   9   26.60    7.80
  -6  -2   9   -6.70   40.30
   6  -2  -9   77.89   50.39
  -6  -2   9   26.30    8.90
  -6   2   9  -13.00   51.59
   6   2  -9   29.20    8.50
   6   2  -9   60.69   42.10
  -6   2   9   25.20    6.20
  -6   2   9   41.60   12.30
  -6   2   9   56.29   19.20
  -5  -2   9   73.09   49.50
  -5  -2   9   75.69   11.30
  -5  -2   9   53.29   11.30
   5  -2  -9   16.80   48.90
  -5  -2   9   48.60   10.20
   5  -2  -9   51.89    9.60
  -5   2   9   90.99   59.79
  -5   2   9   53.99   11.20
  -5   2   9   87.79   15.00
   5   2  -9  106.09   46.30
   5   2  -9   45.40   13.20
  -4  -2   9   50.59    9.70
  -4  -2   9   47.70   10.00
   4  -2  -9   60.49   62.19
  -4  -2   9   44.50   38.80
   4  -2  -9   47.70    9.50
  -4   2   9   43.20   14.00
   4   2  -9   48.40    9.90
  -4   2   9   43.50    9.90
   4   2  -9   49.60   38.80
  -4   2   9   69.89   59.79
   3  -2  -9  481.05   87.29
   3  -2  -9  417.06   27.00
  -3  -2   9  601.54   85.69
  -3  -2   9  453.55   29.40
  -3  -2   9  450.45   27.00
   3   2  -9  408.56   69.59
  -3   2   9  512.65   30.90
  -3   2   9  444.96   34.40
  -3   2   9  360.76   84.49
  -2  -2   9  318.77   65.49
  -2  -2   9  266.17   19.60
   2  -2  -9  299.57   86.19
  -2  -2   9  321.57   23.00
  -2   2   9  262.57   22.40
  -2   2   9  405.36   89.69
  -2   2   9  320.37   25.80
   2   2  -9  318.77   65.79
  -1  -2   9    8.80    5.20
  -1  -2   9  -27.60   35.80
   1  -2  -9    3.80   48.70
   1  -2  -9    8.60    6.40
  -1   2   9    5.80    8.70
   1   2  -9    4.00   35.40
  -1   2   9    7.20    6.80
   0  -2  -9  214.48   18.80
   0  -2   9  210.08   16.00
   0  -2  -9  227.38   73.29
   0  -2   9  245.98   20.50
   0   2   9  240.28   19.80
   0   2   9  219.78   19.50
   0   2   9  228.28   23.40
   0   2  -9  265.67   45.70
   0   2  -9  195.68   56.29
  -1  -2  -9  133.39   43.50
  -1  -2  -9  230.88   19.00
   1  -2   9  247.08   21.20
   1  -2   9  232.78   16.50
  -1  -2  -9  152.38   84.59
  -1   2  -9  240.88   62.49
   1   2   9  210.38   23.20
   1   2   9  183.48   20.00
   1   2   9  223.38   19.80
  -1   2  -9  200.48   45.10
   2  -2   9  234.78   21.70
  -2  -2  -9  148.89   78.69
  -2  -2  -9  178.48   53.19
   2  -2   9  247.58   17.30
  -2  -2  -9  238.38   19.30
  -2   2  -9  233.78   74.19
   2   2   9  215.18   22.90
   2   2   9  255.57   21.10
  -2   2  -9  152.08   44.00
  -8  -3   9  197.18   18.20
  -8  -3   9  239.98   22.00
   8  -3  -9  119.49   78.69
  -8  -3   9  195.68   68.59
   8  -3  -9  189.18   20.80
  -8   3   9   69.19   79.49
  -8   3   9  147.59   23.80
   8   3  -9  120.89   57.19
  -8   3   9  178.48   12.90
   8   3  -9  143.19   17.70
   7  -3  -9  188.98   76.79
  -7  -3   9  238.78   19.70
   7  -3  -9  198.08   20.50
  -7  -3   9  241.78   22.20
  -7  -3   9  193.98   73.49
   7   3  -9  163.08   65.29
   7   3  -9  212.38   20.80
  -7   3   9  231.78   15.00
  -7   3   9  152.48   76.29
  -7   3   9  226.08   23.10
   6  -3  -9  349.27   26.10
   6  -3  -9  332.67   82.39
  -6  -3   9  397.76   25.80
  -6  -3   9  356.16   72.29
  -6   3   9  411.56   21.90
  -6   3   9  379.46  104.39
  -6   3   9  392.56   34.60
   6   3  -9  375.26   72.69
   6   3  -9  369.76   26.40
  -6   3   9  441.86   29.90
  -5  -3   9  571.04   34.80
   5  -3  -9  534.55   34.80
  -5  -3   9  559.74   32.10
   5  -3  -9  554.44  116.69
  -5  -3   9  560.54   90.39
  -5   3   9  522.05   39.80
  -5   3   9  576.94   35.50
   5   3  -9  499.85   31.80
   5   3  -9  544.65   80.89
  -5   3   9  481.95  110.19
  -4  -3   9  397.76   74.29
   4  -3  -9  367.86   27.00
   4  -3  -9  283.37   80.49
   4  -3  -9  337.87   24.20
  -4  -3   9  339.47   24.00
  -4  -3   9  387.66   26.50
  -4   3   9  395.96   99.39
  -4   3   9  359.76   26.40
   4   3  -9  379.86   67.79
  -4   3   9  387.66   33.10
  -3  -3   9   -1.50   33.80
  -3  -3   9   27.20    8.60
   3  -3  -9   26.50    8.80
  -3  -3   9   29.40    9.50
   3  -3  -9   36.60    8.30
   3  -3  -9   -5.90   57.49
  -3   3   9   21.30    8.70
  -3   3   9   35.80   13.10
  -3   3   9   96.59   69.09
   3   3  -9   12.40   37.40
  -2  -3   9  195.58   16.90
   2  -3  -9  259.97   78.09
  -2  -3   9  124.09   46.30
   2  -3  -9  221.48   19.50
  -2   3   9  214.98   18.20
  -2   3   9  220.78   19.90
  -2   3   9  207.58   25.60
  -2   3   9  202.18   74.49
   2   3  -9  258.17   57.59
  -1  -3   9  635.24   34.90
   1  -3  -9  756.82  133.99
   1  -3  -9  760.42   39.10
  -1  -3   9  751.32   39.80
  -1   3   9  737.83  127.79
   1   3  -9  544.95   83.59
  -1   3   9  638.84   38.10
  -1   3   9  686.73   39.10
  -1   3   9  663.73   45.20
   0  -3  -9  363.26   99.49
   0  -3  -9  357.26   24.40
   0  -3   9  380.06   26.10
   0  -3   9  321.27   20.40
   0   3  -9  314.87   47.30
   0   3   9  317.57   25.60
   0   3  -9  387.46   66.79
   0   3   9  298.37   30.80
   0   3   9  339.67   24.80
   1  -3   9   14.60    5.50
  -1  -3  -9   48.60   80.99
   1  -3   9    5.00    7.60
  -1  -3  -9  -37.70   33.80
  -1  -3  -9   11.70    6.90
   1   3   9    7.80   10.90
   1   3   9   31.90   14.30
  -1   3  -9   21.00   28.20
  -1   3  -9   -1.30   44.70
   1   3   9   12.80    7.60
  -2  -3  -9   49.10    9.80
  -2  -3  -9   23.90   61.79
   2  -3   9   47.70   11.30
   2  -3   9   53.59    7.70
  -2  -3  -9  114.19   97.19
  -2   3  -9   28.60   47.30
   2   3   9   52.79   10.80
   2   3   9   41.30   21.50
  -2   3  -9   33.70   35.00
   2   3   9    9.10   15.50
  -7  -4   9  118.79   16.40
  -7  -4   9   88.19   12.40
   7  -4  -9   68.19   78.39
  -7  -4   9  147.99   65.99
   7  -4  -9  108.39   19.30
  -7   4   9   72.49   23.80
  -7   4   9  125.39    9.90
   7   4  -9   89.09   14.70
   7   4  -9  168.98   62.39
  -7   4   9   96.49   91.19
  -6  -4   9   21.70    7.90
   6  -4  -9   18.70   80.09
  -6  -4   9    5.00   51.69
  -6  -4   9   11.30    7.90
   6  -4  -9   21.10    9.20
  -6   4   9   16.50   18.70
   6   4  -9   31.40   10.10
  -6   4   9   29.20   95.99
  -6   4   9   15.60    9.80
  -6   4   9   19.00    5.00
   6   4  -9   18.70   43.90
  -5  -4   9   30.50   47.60
   5  -4  -9   62.59   10.90
   5  -4  -9   41.00   11.00
  -5  -4   9   66.79   11.70
   5  -4  -9  146.69  117.49
  -5  -4   9   57.29   13.30
  -5   4   9   50.59   18.00
  -5   4   9   18.20    7.70
  -5   4   9  -68.29   98.39
  -4  -4   9   25.60   14.60
   4  -4  -9   50.39   11.80
  -4  -4   9   23.60    8.00
  -4  -4   9   15.90   52.09
   4  -4  -9   43.00   15.80
   4  -4  -9   46.20   76.89
  -4   4   9   33.60   17.70
  -4   4   9   31.50    8.80
  -4   4   9   44.10   10.90
  -4   4   9   19.70   70.89
   4   4  -9   39.40   43.60
  -3  -4   9  331.27   23.90
   3  -4  -9  283.57   21.40
  -3  -4   9  331.17   62.69
   3  -4  -9  324.77   24.70
  -3  -4   9  328.97   24.80
   3  -4  -9  393.96  101.59
  -3   4   9  329.67   25.30
  -3   4   9  299.47   36.70
  -3   4   9  299.87  101.59
   3   4  -9  350.86   61.39
   2  -4  -9  183.78   18.30
   2  -4  -9  170.08   81.49
  -2  -4   9  159.38   17.20
  -2  -4   9  181.78   18.20
  -2   4   9  162.88   92.29
  -2   4   9  172.88   18.30
  -2   4   9  107.09   15.20
   2   4  -9  159.18   42.20
  -2   4   9  167.08   25.00
  -1  -4   9   18.50    8.40
  -1  -4   9    8.80    6.60
   1  -4  -9  -34.10   73.99
   1  -4  -9    2.00    7.10
   1   4  -9   -0.10   33.80
  -1   4   9    7.60    7.50
  -1   4   9   -6.20   12.60
  -1   4   9   -2.50    9.70
  -1   4   9   30.20  122.79
   0  -4  -9  162.98   17.70
   0  -4  -9  229.48  103.19
   0  -4   9  137.39   13.70
   0  -4   9  137.19   16.80
   0   4   9  104.39   16.90
   0   4   9  167.98   18.10
   0   4  -9  105.49   24.70
   0   4  -9  149.09   46.00
   0   4   9  167.28   26.80
  -4  -5   9  143.19   49.30
   4  -5  -9  147.99   18.40
   4  -5  -9  122.69  107.79
  -4  -5   9  119.29   14.80
   4  -5  -9  102.29   13.20
  -4  -5   9  124.59   16.20
  -4   5   9  109.59   16.30
   4   5  -9   87.79   35.10
  -4   5   9  151.68   14.80
  -4   5   9  205.88  116.09
  -4   5   9   87.59   26.40
  -3  -5   9  123.19   15.40
   3  -5  -9  120.09   17.20
  -3  -5   9  114.69   15.60
  -3   5   9   73.89   27.00
  -3   5   9  142.69   17.50
  -9   0  10  570.44   39.00
  -9   0  10  582.64   31.10
   9   0 -10  387.36   90.09
   9   0 -10  468.85   37.70
  -9   0  10  431.96  116.19
   8   0 -10  272.37   87.49
  -8   0  10  180.68   75.89
  -8   0  10  249.97   23.90
  -8   0  10  306.17   26.40
  -8   0  10  270.17   20.10
   8   0 -10  288.27   25.30
   7   0 -10   64.19   64.99
  -7   0  10   76.49   15.00
  -7   0  10   57.49    9.90
  -7   0  10   55.69   72.89
   6   0 -10  479.35   95.99
  -6   0  10  394.36   27.00
  -6   0  10  420.86   30.10
  -6   0  10  482.95  109.39
   6   0 -10  386.86   27.20
  -6   0  10  348.87   28.90
  -5   0  10  580.54   35.50
   5   0 -10  510.15   31.90
  -5   0  10  520.05  101.69
   5   0 -10  453.75   81.39
  -5   0  10  503.95   31.00
   4   0 -10  382.66   88.39
   4   0 -10  342.37   25.20
  -4   0  10  364.66   25.00
  -4   0  10  381.96   27.90
  -4   0  10  423.26   97.79
   3   0 -10   53.39   48.50
  -3   0  10   52.69   11.40
   3   0 -10   29.20    9.60
  -3   0  10   66.09   45.00
  -3   0  10   49.10   11.10
  -2   0  10    2.80    6.90
  -2   0  10  -30.90   41.70
  -2   0  10    4.50    6.60
   2   0 -10   14.20   44.20
  -1   0  10   64.59   11.30
  -1   0  10   76.69   12.60
   1   0 -10   62.19   58.39
  -1   0  10   10.60   48.60
   0   0  10  330.27   25.00
   0   0 -10  227.38   71.49
   0   0  10  367.66   26.40
   1   0  10  157.98   18.20
  -1   0 -10  169.58   85.29
   1   0  10  176.98   19.30
  -9  -1  10  134.09  103.29
   9  -1 -10  279.77   28.00
  -9  -1  10  349.96   29.30
  -9  -1  10  248.68   26.70
  -9  -1  10  266.47   21.40
   9  -1 -10  244.98   88.49
  -9   1  10  335.57   29.20
  -9   1  10  152.08   92.49
   9   1 -10  217.28   27.50
  -9   1  10  298.77   19.90
   9   1 -10  191.18   69.49
  -8  -1  10    9.00    8.80
  -8  -1  10   20.50   69.59
  -8  -1  10   15.90    6.90
   8  -1 -10   23.00   71.09
   8  -1 -10    8.90   10.40
  -8  -1  10   13.80    9.70
  -8   1  10   14.70    8.50
  -8   1  10   43.30   79.39
  -8   1  10    6.10    5.40
  -8   1  10   45.80   12.10
   8   1 -10   -6.30   10.60
   8   1 -10  -12.80   59.49
   7  -1 -10   81.09   98.89
  -7  -1  10   -4.10    8.30
   7  -1 -10   -4.40    9.20
  -7  -1  10   13.20    6.40
  -7  -1  10   -5.70   61.99
  -7  -1  10    6.10    8.70
   7   1 -10  -16.60   45.40
  -7   1  10    3.00    5.30
  -7   1  10    9.10   10.60
  -7   1  10    5.10    9.10
   6  -1 -10  345.57   24.70
  -6  -1  10  333.87   25.10
  -6  -1  10  334.07   23.40
  -6  -1  10  312.77   83.19
   6  -1 -10  242.18   71.09
  -6  -1  10  351.66   27.30
   6   1 -10  332.57   75.19
  -6   1  10  356.26   22.20
  -6   1  10  402.46   29.50
  -6   1  10  358.36   26.80
   6   1 -10  303.87   24.70
  -5  -1  10  652.33   37.20
  -5  -1  10  779.02  118.39
   5  -1 -10  710.53  115.99
  -5  -1  10  654.23   40.10
   5  -1 -10  630.34   37.50
  -5   1  10  690.53   40.60
   5   1 -10  496.85   85.29
   5   1 -10  696.23   38.20
  -5   1  10  675.83   39.50
  -4  -1  10   79.39   12.10
   4  -1 -10   72.59   12.20
  -4  -1  10   79.39   12.90
  -4  -1  10   42.70   56.59
   4  -1 -10   49.10   65.59
  -4   1  10   84.89   14.00
   4   1 -10   64.89   11.60
  -4   1  10  -43.90   68.59
   4   1 -10   70.59   55.19
  -4   1  10   67.89   12.80
  -3  -1  10   38.40   40.90
   3  -1 -10   34.00   60.99
   3  -1 -10   32.00    8.80
  -3  -1  10   31.50    9.50
   3   1 -10   23.80   39.20
  -3   1  10   30.20    9.90
  -3   1  10   22.50    8.00
  -3   1  10   53.29   66.79
  -2  -1  10  680.73   40.30
   2  -1 -10  848.02  127.69
  -2  -1  10  720.53   37.50
  -2  -1  10  737.53  110.19
   2   1 -10  705.33  108.39
  -2   1  10  722.23   41.10
  -2   1  10  675.73   40.70
  -2   1  10  617.44  116.79
  -1  -1  10 1005.30  123.39
  -1  -1  10  914.91   45.20
   1  -1 -10  604.74  104.59
  -1  -1  10  929.11   48.80
   1   1 -10  853.41  115.89
  -1   1  10  599.64  103.29
  -1   1  10  957.20   50.39
  -1   1  10  943.91   48.70
   0  -1  10  183.08   17.30
   0  -1  10  209.58   20.30
   0  -1 -10  222.08   87.29
   0   1 -10  174.58   43.00
   0   1 -10  126.79   63.89
   0   1  10  203.18   19.90
   0   1  10  199.28   24.20
  -1  -1 -10  188.68   58.59
   1  -1  10  224.68   20.60
   1  -1  10  177.38   17.90
  -1  -1 -10  189.78   80.59
   1   1  10  195.58   19.80
  -1   1 -10  137.39   67.59
  -1   1 -10  194.98   51.99
   1   1  10  152.28   17.90
   8  -2 -10  361.36  111.39
  -8  -2  10  338.57   87.39
   8  -2 -10  296.07   29.10
  -8  -2  10  399.86   31.00
  -8  -2  10  405.16   26.80
   8   2 -10  462.85   96.69
  -8   2  10  379.96   22.80
  -8   2  10  411.86   36.00
   8   2 -10  327.67   29.40
  -8   2  10  418.66   32.60
  -7  -2  10  188.48   21.30
  -7  -2  10  196.08   87.09
  -7  -2  10  206.48   19.00
   7  -2 -10  252.47   85.49
  -7  -2  10  202.18   22.60
   7  -2 -10  161.08   18.90
   7   2 -10  199.48   22.60
  -7   2  10  207.68   26.10
  -7   2  10  227.38   16.50
  -7   2  10  234.98   23.60
   7   2 -10  306.97   78.99
  -6  -2  10  273.87   21.80
   6  -2 -10  225.68   72.49
  -6  -2  10  287.47   24.50
   6  -2 -10  261.67   22.30
  -6  -2  10  183.98   70.59
   6   2 -10  280.87   23.80
   6   2 -10  238.38   73.39
  -6   2  10  273.57   31.50
  -6   2  10  290.87   26.10
   5  -2 -10  103.09   60.29
  -5  -2  10  129.39   15.00
   5  -2 -10   92.99   13.10
  -5  -2  10  101.89   15.10
  -5  -2  10  103.79   15.20
  -5  -2  10  160.58   58.19
  -5   2  10  114.99   17.00
   5   2 -10  114.39   15.70
  -5   2  10  122.09   17.70
   5   2 -10   78.69   48.60
  -4  -2  10  252.37   22.50
   4  -2 -10  197.58   19.20
   4  -2 -10  327.67   91.39
  -4  -2  10  211.68   19.30
  -4  -2  10  213.58   64.19
   4   2 -10  275.97   68.69
  -4   2  10  262.07   23.20
  -4   2  10  220.48   23.60
   4   2 -10  222.38   20.90
  -3  -2  10  276.57   23.10
   3  -2 -10  250.67   21.30
   3  -2 -10  184.88   68.59
  -3  -2  10  265.97   68.89
  -3  -2  10  242.68   19.70
   3   2 -10  303.07   71.69
  -3   2  10  242.48   24.90
  -3   2  10  249.78   22.90
  -2  -2  10   50.39    9.30
  -2  -2  10   60.79   50.29
  -2  -2  10   73.29   13.10
  -2   2  10  109.39  104.29
   2   2 -10   90.79   49.80
  -2   2  10   54.99   12.00
  -2   2  10   63.99   15.30
   1  -2 -10   70.59   74.29
  -1   2  10   91.89   64.09
   1   2 -10   65.59   64.79
   0  -2  10   73.49   10.50
   0  -2 -10   33.10   66.89
   0  -2  10   67.59   12.20
   0   2  10   52.29   13.00
   0   2  10   86.49   12.90
   0   2 -10  108.89   58.89
   0   2 -10  103.89   38.30
   0   2  10   30.80   13.80
   1  -2  10  221.58   18.20
  -1  -2 -10  131.99   83.89
   1  -2  10  245.88   22.10
  -1   2 -10   99.49   58.09
   1   2  10  206.28   28.60
  -1   2 -10  189.38   48.70
   1   2  10  221.38   21.10
   7  -3 -10  -14.70   83.99
   7  -3 -10   35.20   12.60
  -7  -3  10    2.80    6.70
  -7  -3  10   -3.00    9.10
  -7  -3  10   43.00   69.89
   7   3 -10   16.90   11.20
  -7   3  10   23.40   18.90
  -7   3  10   21.00   10.10
  -7   3  10   67.89   99.99
   7   3 -10  -14.50   49.60
  -7   3  10   12.00    5.50
  -6  -3  10  229.78   20.20
  -6  -3  10  173.48   67.89
  -6  -3  10  197.88   21.80
   6  -3 -10  139.29   95.99
  -6   3  10  216.78   23.40
  -6   3  10   93.09   85.09
  -6   3  10  248.38   30.90
   6   3 -10  265.57   71.29
  -5  -3  10  465.35   32.00
  -5  -3  10  440.86   29.20
   5  -3 -10  405.06   29.20
  -5  -3  10  442.86   83.89
   5  -3 -10  484.45  116.59
   5   3 -10  671.33   97.39
  -5   3  10  289.97  104.59
   5   3 -10  415.86   29.90
  -5   3  10  444.16   32.40
  -5   3  10  401.76   37.20
  -4  -3  10   55.49   12.20
  -4  -3  10   26.20   58.49
  -4  -3  10   75.79   13.40
  -4  -3  10   49.60   10.00
   4  -3 -10   30.80   10.30
   4  -3 -10   83.99   84.99
  -4   3  10   66.19   13.20
  -4   3  10   64.19   18.00
   4   3 -10   68.29   90.99
  -4   3  10   66.79   81.09
   3  -3 -10   53.49   10.80
  -3  -3  10   47.50    9.90
  -3  -3  10   51.69   11.80
   3  -3 -10   98.79   74.59
  -3  -3  10   28.30   49.70
  -3   3  10   59.19   12.70
  -3   3  10   37.40   15.50
   3   3 -10   50.89   80.99
  -2  -3  10  571.54   36.00
   2  -3 -10  681.53  130.59
   2  -3 -10  628.04   36.90
  -2  -3  10  686.63   97.59
  -2  -3  10  545.95   32.40
  -2   3  10  573.94   44.00
  -2   3  10  524.95   34.90
  -2   3  10  568.44   36.40
   2   3 -10  557.34   89.39
  -1  -3  10  567.14   32.80
   1  -3 -10  644.94   37.80
   1  -3 -10  449.16  107.69
  -1  -3  10  646.64   38.30
  -1   3  10  627.74   38.20
  -1   3  10  614.34   45.70
   1   3 -10  643.04   65.39
  -1   3  10  713.53  143.59
   1   3 -10  577.44   88.69
   0  -3  10  100.79   15.50
   0  -3 -10  115.99   16.20
   0  -3  10  127.39   13.40
   0  -3 -10  101.69   54.49
   0  -3 -10  213.38  107.19
   0   3  10  104.59   16.80
   0   3 -10   54.09   34.90
   0   3  10   97.59   21.70
   0   3 -10  182.38   60.49
   0   3  10  105.19   15.40
   5  -4 -10  264.37  103.49
  -5  -4  10  266.57   75.29
  -5  -4  10  221.28   20.80
   5  -4 -10  174.18   21.60
  -5  -4  10  193.18   21.50
  -5   4  10  172.28  104.79
  -5   4  10  206.38   33.60
   5   4 -10  129.69   61.29
  -5   4  10  215.38   23.00
  -4  -4  10  173.68   64.29
   4  -4 -10  171.78   20.30
   4  -4 -10  120.69   90.19
  -4  -4  10  217.88   20.50
  -4  -4  10  212.48   21.90
   4  -4 -10  224.88   22.50
   4   4 -10  233.28   65.49
  -4   4  10  135.69   18.40
  -4   4  10  168.18  105.49
  -4   4  10  186.28   21.50
  -4   4  10  195.28   35.70
   3  -4 -10  146.29   98.39
  -3  -4  10   71.89   12.00
  -3  -4  10   57.79   12.80
  -3  -4  10   44.70   50.99
   3  -4 -10   83.39   14.90
  -3  -4  10   76.79   14.30
  -3   4  10  223.78  116.19
   3   4 -10   28.40   49.10
  -3   4  10   89.09   15.10
  -3   4  10   73.79   28.80
  -3   4  10   50.49   13.10
   7   0 -11  377.26  102.69
   7   0 -11  413.96   33.00
  -7   0  11  345.47   31.00
  -7   0  11  449.36   27.50
  -7   0  11  476.35   34.10
  -7   0  11  323.47  110.99
  -6   0  11   64.29   11.20
   6   0 -11   65.89   12.60
  -6   0  11  156.18   85.79
   6   0 -11  130.59   79.99
  -6   0  11   67.09   13.20
  -6   0  11   72.89   13.90
  -5   0  11  117.99   16.80
   5   0 -11  116.99   16.70
  -5   0  11  358.66  101.09
   5   0 -11  145.39   66.09
  -5   0  11  126.69   17.90
   4   0 -11  906.21  136.09
   4   0 -11  903.11   50.39
  -4   0  11  638.34  108.99
  -4   0  11  996.30   58.09
  -4   0  11 1092.69   54.89
  -3   0  11  358.56   88.69
  -3   0  11  619.34   37.60
  -3   0  11  505.55   33.40
   3   0 -11  706.13  121.79
  -2   0  11   21.20    9.10
  -2   0  11   40.40   10.80
   2   0 -11   50.69   55.89
   1   0 -11   64.59   54.79
  -1   0  11  159.08   19.10
  -1   0  11  117.99   16.70
  -7  -1  11  236.98   20.80
  -7  -1  11  265.67   25.90
   7  -1 -11  206.58   95.99
  -7  -1  11  308.67  100.49
   7   1 -11  181.18   93.49
  -7   1  11  178.88   85.69
   7   1 -11  247.38   29.10
  -7   1  11  236.48   19.20
  -7   1  11  265.97   26.50
  -6  -1  11   23.90    9.80
   6  -1 -11   20.60   10.60
  -6  -1  11    2.30    8.10
  -6  -1  11   11.20    7.90
  -6  -1  11   60.39  115.99
   6  -1 -11    5.30   78.59
  -6   1  11   14.70   10.80
  -6   1  11  -18.20   74.39
   6   1 -11   18.20   65.89
  -6   1  11   18.80    9.50
   6   1 -11   36.10   11.30
  -5  -1  11   53.69   11.40
  -5  -1  11  140.29   93.69
   5  -1 -11   35.20   63.79
  -5  -1  11   81.59   15.60
   5  -1 -11   55.49   12.10
  -5   1  11   69.19   13.60
  -5   1  11    4.00   80.69
   5   1 -11   45.30   73.99
   5   1 -11   34.70   12.20
  -5   1  11   73.69   14.10
   4  -1 -11  146.19   17.50
  -4  -1  11   71.79   80.59
  -4  -1  11  122.99   17.60
  -4  -1  11  109.69   15.70
   4  -1 -11   71.69   62.39
  -4   1  11  123.29   17.60
   4   1 -11  163.58   72.69
  -4   1  11  187.98   86.39
  -4   1  11  139.99   19.50
  -3  -1  11  119.39   15.90
  -3  -1  11  205.28   84.99
   3  -1 -11  148.19   83.49
  -3  -1  11  126.79   17.60
  -3   1  11  125.09   18.30
  -3   1  11   84.59   74.69
  -2  -1  11    3.20    7.90
   2  -1 -11   52.59   78.39
  -2  -1  11   11.50    7.80
  -2  -1  11  -15.80   63.79
  -2   1  11    6.40    8.70
   2   1 -11   13.30   61.69
  -2   1  11   25.40   11.60
  -2   1  11  -66.89   74.99
  -1  -1  11   25.40    9.30
   1  -1 -11  -57.39   86.79
  -1  -1  11    2.90    8.40
  -1   1  11   11.20    8.20
  -1   1  11   18.90   12.70
   1   1 -11   14.90   58.49
  -1   1  11  120.59  119.99
  -6  -2  11  121.29   15.50
  -6  -2  11   85.69   14.50
  -6  -2  11   55.59   64.89
  -6  -2  11  100.59   16.50
   6  -2 -11   88.89   15.40
   6  -2 -11  130.29   79.99
  -6   2  11  127.99  106.39
  -6   2  11   93.19   16.80
   6   2 -11  164.78   76.89
   6   2 -11   80.99   16.20
  -5  -2  11  154.38   19.50
   5  -2 -11  139.09   78.29
  -5  -2  11  150.78   19.80
  -5  -2  11   82.09   70.59
  -5  -2  11  175.88   18.80
   5  -2 -11  110.79   16.30
  -5   2  11   90.09   84.79
   5   2 -11  132.29   64.79
   5   2 -11  149.79   19.10
  -5   2  11  154.28   20.30
  -5   2  11  179.38   23.90
  -4  -2  11  837.32   48.30
  -4  -2  11  592.14  107.49
   4  -2 -11  742.03   45.40
   4  -2 -11 1114.09  164.48
  -4  -2  11  935.91   49.99
   4   2 -11  873.21  129.49
  -4   2  11  897.41  156.18
  -4   2  11  822.42   49.00
  -4   2  11  868.81   51.99
  -3  -2  11  416.26   30.80
   3  -2 -11  415.06  113.59
  -3  -2  11  431.06   92.59
  -3  -2  11  388.96   26.70
  -3   2  11  344.07  118.39
  -3   2  11  423.86   31.40
   3   2 -11  296.07   76.29
  -3   2  11  393.06   35.10
   2  -2 -11   70.39   91.59
  -2  -2  11   28.40    9.50
  -2  -2  11   40.40    9.50
  -2  -2  11   41.50   64.09
  -2   2  11   32.40   11.10
  -2   2  11   50.99   92.29
   2   2 -11   28.50   57.59
  -2   2  11    1.00   14.90
   0   0   0    0.00    0.00

_computing_structure_solution     'SHELXT 2018/2 (Sheldrick, 2018)'
;
_shelx_hkl_checksum                51776
_olex2_submission_special_instructions  'No special instructions were received'
