# Supplementary material for: The New Paradigm of Ligand Substitution-Driven Enhancement of Anisotropy from SO4 Units in Short-Wavelength Region
Source: ACS Cent Sci. 2024 Nov 27;10(12):2312–20. doi: 10.1021/acscentsci.4c01401 (PMC11673188; doi:10.1021/acscentsci.4c01401)
Supplement: Supplementary file 1 — oc4c01401_si_001.zip [file oc4c01401_si_001.zip › Zn(SC2H5O3)2-6H2O.cif]

data_321
_audit_creation_date               2024-03-21
_audit_creation_method
;
Olex2 1.3
(compiled 2020.11.12 svn.r5f609507 for OlexSys, GUI svn.r6408)
;
_shelx_SHELXL_version_number       '2018/3'
_audit_contact_author_address      ?
_audit_contact_author_email        ?
_audit_contact_author_name         ''
_audit_contact_author_phone        ?
_publ_contact_author_id_orcid      ?
_publ_section_references
;
Bourhis, L.J., Dolomanov, O.V., Gildea, R.J., Howard, J.A.K., Puschmann, H.
 (2015). Acta Cryst. A71, 59-75.

Dolomanov, O.V., Bourhis, L.J., Gildea, R.J, Howard, J.A.K. & Puschmann, H.
 (2009), J. Appl. Cryst. 42, 339-341.

Sheldrick, G.M. (2015). Acta Cryst. C71, 3-8.
;
_chemical_name_common              ?
_chemical_name_systematic          ?
_chemical_formula_moiety           'H12 O6 Zn, 2(C2 H5 O3 S)'
_chemical_formula_sum              'C4 H22 O12 S2 Zn'
_chemical_formula_weight           391.70
_chemical_melting_point            ?
loop_
  _atom_type_symbol
  _atom_type_description
  _atom_type_scat_dispersion_real
  _atom_type_scat_dispersion_imag
  _atom_type_scat_source
 'C' 'C' 0.0033 0.0016 'International Tables Vol C Tables 4.2.6.8 and 6.1.1.4'
 'H' 'H' 0.0000 0.0000 'International Tables Vol C Tables 4.2.6.8 and 6.1.1.4'
 'O' 'O' 0.0106 0.0060 'International Tables Vol C Tables 4.2.6.8 and 6.1.1.4'
 'S' 'S' 0.1246 0.1234 'International Tables Vol C Tables 4.2.6.8 and 6.1.1.4'
 'Zn' 'Zn' 0.2839 1.4301 'International Tables Vol C Tables 4.2.6.8 and 6.1.1.4'

_shelx_space_group_comment
;
The symmetry employed for this shelxl refinement is uniquely defined
by the following loop, which should always be used as a source of
symmetry information in preference to the above space-group names.
They are only intended as comments.
;
_space_group_crystal_system        'monoclinic'
_space_group_IT_number             14
_space_group_name_H-M_alt          'P 1 21/c 1'
_space_group_name_Hall             '-P 2ybc'
loop_
  _space_group_symop_operation_xyz
 'x, y, z'
 '-x, y+1/2, -z+1/2'
 '-x, -y, -z'
 'x, -y-1/2, z-1/2'

_cell_length_a                     12.561(5)
_cell_length_b                     9.777(4)
_cell_length_c                     12.989(6)
_cell_angle_alpha                  90
_cell_angle_beta                   91.10(2)
_cell_angle_gamma                  90
_cell_volume                       1595.0(12)
_cell_formula_units_Z              4
_cell_measurement_reflns_used      6683
_cell_measurement_temperature      273.15
_cell_measurement_theta_max        25.032
_cell_measurement_theta_min        3.055
_shelx_estimated_absorpt_T_max     0.834
_shelx_estimated_absorpt_T_min     0.809
_exptl_absorpt_coefficient_mu      1.849
_exptl_absorpt_correction_T_max    0.7446
_exptl_absorpt_correction_T_min    0.6787
_exptl_absorpt_correction_type     multi-scan
_exptl_absorpt_process_details
;
SADABS-2016/2 (Bruker,2016/2) was used for absorption correction.
wR2(int) was 0.1029 before and 0.0890 after correction.
The Ratio of minimum to maximum transmission is 0.9115.
The \l/2 correction factor is Not present.
;
_exptl_absorpt_special_details     ?
_exptl_crystal_colour              'clear light colourless'
_exptl_crystal_colour_lustre       clear
_exptl_crystal_colour_modifier     light
_exptl_crystal_colour_primary      colourless
_exptl_crystal_density_diffrn      1.631
_exptl_crystal_density_meas        ?
_exptl_crystal_density_method      ?
_exptl_crystal_description         block
_exptl_crystal_F_000               816
_exptl_crystal_size_max            0.12
_exptl_crystal_size_mid            0.11
_exptl_crystal_size_min            0.102
_exptl_transmission_factor_max     ?
_exptl_transmission_factor_min     ?
_diffrn_reflns_av_R_equivalents    0.1323
_diffrn_reflns_av_unetI/netI       0.0537
_diffrn_reflns_Laue_measured_fraction_full  1.000
_diffrn_reflns_Laue_measured_fraction_max  0.998
_diffrn_reflns_limit_h_max         16
_diffrn_reflns_limit_h_min         -16
_diffrn_reflns_limit_k_max         12
_diffrn_reflns_limit_k_min         -12
_diffrn_reflns_limit_l_max         16
_diffrn_reflns_limit_l_min         -16
_diffrn_reflns_number              87396
_diffrn_reflns_point_group_measured_fraction_full  1.000
_diffrn_reflns_point_group_measured_fraction_max  0.998
_diffrn_reflns_theta_full          25.242
_diffrn_reflns_theta_max           27.545
_diffrn_reflns_theta_min           1.621
_diffrn_ambient_temperature        273.15
_diffrn_detector_area_resol_mean   ?
_diffrn_measured_fraction_theta_full  1.000
_diffrn_measured_fraction_theta_max  0.998
_diffrn_measurement_device_type    'Bruker APEX-II CCD'
_diffrn_measurement_method         '\f and \w scans'
_diffrn_radiation_type             MoK\a
_diffrn_radiation_wavelength       0.71073
_diffrn_source                     ?
_diffrn_source_current             1.4
_diffrn_source_power               0.07
_diffrn_source_voltage             50.0
_diffrn_standards_number           0
_reflns_Friedel_coverage           0.000
_reflns_Friedel_fraction_full      .
_reflns_Friedel_fraction_max       .
_reflns_number_gt                  2598
_reflns_number_total               3673
_reflns_special_details
;
 Reflections were merged by SHELXL according to the crystal
 class for the calculation of statistics and refinement.
 
 _reflns_Friedel_fraction is defined as the number of unique
 Friedel pairs measured divided by the number that would be
 possible theoretically, ignoring centric projections and
 systematic absences.
;
_reflns_threshold_expression       'I > 2\s(I)'
_computing_cell_refinement         'SAINT V8.38A (Bruker, 2018)'
_computing_data_collection         ?
_computing_data_reduction          'SAINT V8.38A (Bruker, 2018)'
_computing_molecular_graphics      'Olex2 1.3 (Dolomanov et al., 2009)'
_computing_publication_material    'Olex2 1.3 (Dolomanov et al., 2009)'
_computing_structure_refinement    'SHELXL 2018/3 (Sheldrick, 2015)'
_computing_structure_solution      'olex2.solve 1.3 (Bourhis et al., 2015)'
_refine_diff_density_max           0.987
_refine_diff_density_min           -0.548
_refine_diff_density_rms           0.160
_refine_ls_extinction_coef         0.027(2)
_refine_ls_extinction_expression  
 'Fc^*^=kFc[1+0.001xFc^2^\l^3^/sin(2\q)]^-1/4^'
_refine_ls_extinction_method       'SHELXL-2018/3 (Sheldrick 2018)'
_refine_ls_goodness_of_fit_ref     1.095
_refine_ls_hydrogen_treatment      mixed
_refine_ls_matrix_type             full
_refine_ls_number_parameters       195
_refine_ls_number_reflns           3673
_refine_ls_number_restraints       5
_refine_ls_R_factor_all            0.0803
_refine_ls_R_factor_gt             0.0549
_refine_ls_restrained_S_all        1.094
_refine_ls_shift/su_max            0.001
_refine_ls_shift/su_mean           0.000
_refine_ls_structure_factor_coef   Fsqd
_refine_ls_weighting_details      
 'w=1/[\s^2^(Fo^2^)+(0.0551P)^2^+3.8634P] where P=(Fo^2^+2Fc^2^)/3'
_refine_ls_weighting_scheme        calc
_refine_ls_wR_factor_gt            0.1274
_refine_ls_wR_factor_ref           0.1589
_refine_special_details            ?
_olex2_refinement_description
;
1. Fixed Uiso
 At 1.2 times of:
  All C(H,H) groups
 At 1.5 times of:
  All C(H,H,H) groups, All O(H) groups, All O(H,H) groups
2. Restrained distances
 Zn1-H17 \\sim Zn1-H18
 with sigma of 0.02
 Zn1-H12 \\sim Zn1-H11
 with sigma of 0.02
 Zn1-H21 \\sim Zn1-H22
 with sigma of 0.02
 Zn1-H19 \\sim Zn1-H20
 with sigma of 0.02
 Zn1-H16 \\sim Zn1-H15
 with sigma of 0.02
3.a Free rotating group:
 O7(H19,H20), O8(H21,H22), O10(H11,H12), O11(H17,H18), O12(H15,H16)
3.b Rotating group:
 O9(H14)
3.c Secondary CH2 refined with riding coordinates:
 C1(H6,H7), C3(H4,H5)
3.d Idealised Me refined as rotating group:
 C2(H8,H9,H10), C4(H1,H2,H3)
;
_atom_sites_solution_hydrogens     mixed
_atom_sites_solution_primary       iterative
_atom_sites_solution_secondary     ?
loop_
  _atom_site_label
  _atom_site_type_symbol
  _atom_site_fract_x
  _atom_site_fract_y
  _atom_site_fract_z
  _atom_site_U_iso_or_equiv
  _atom_site_adp_type
  _atom_site_occupancy
  _atom_site_site_symmetry_order
  _atom_site_calc_flag
  _atom_site_refinement_flags_posn
  _atom_site_refinement_flags_adp
  _atom_site_refinement_flags_occupancy
  _atom_site_disorder_assembly
  _atom_site_disorder_group
 Zn1 Zn 0.75092(3) 0.50246(5) 0.50096(3) 0.0365(2) Uani 1 1 d D . . . .
 O7 O 0.8033(3) 0.3827(4) 0.6252(3) 0.0609(10) Uani 1 1 d G . . . .
 H19 H 0.764305 0.349200 0.671596 0.091 Uiso 1 1 d DG U . . .
 H20 H 0.858817 0.332969 0.626350 0.091 Uiso 1 1 d DG U . . .
 O8 O 0.7008(3) 0.6389(5) 0.6150(3) 0.0672(11) Uani 1 1 d G . . . .
 H21 H 0.639174 0.672668 0.623049 0.101 Uiso 1 1 d DG U . . .
 H22 H 0.736954 0.667261 0.666761 0.101 Uiso 1 1 d DG U . . .
 O9 O 0.8976(3) 0.5918(4) 0.5047(3) 0.0547(9) Uani 1 1 d . . . . .
 H14 H 0.911029 0.622198 0.564965 0.082 Uiso 1 1 d R U . . .
 H13 H 0.939(5) 0.639(6) 0.466(5) 0.069(18) Uiso 1 1 d . . . . .
 O10 O 0.7028(3) 0.6345(5) 0.3837(4) 0.0847(15) Uani 1 1 d G . . . .
 H11 H 0.742506 0.681812 0.345198 0.127 Uiso 1 1 d DG U . . .
 H12 H 0.641486 0.639142 0.355076 0.127 Uiso 1 1 d DG U . . .
 O11 O 0.6029(2) 0.4140(4) 0.5009(2) 0.0513(8) Uani 1 1 d G . . . .
 H17 H 0.578812 0.362336 0.453324 0.077 Uiso 1 1 d DG U . . .
 H18 H 0.574233 0.384346 0.555284 0.077 Uiso 1 1 d DG U . . .
 O12 O 0.8037(3) 0.3554(5) 0.3972(3) 0.0773(14) Uani 1 1 d G . . . .
 H15 H 0.859577 0.371423 0.363262 0.116 Uiso 1 1 d DG U . . .
 H16 H 0.759904 0.322622 0.353069 0.116 Uiso 1 1 d DG U . . .
 S1 S 0.94972(8) 0.84000(12) 0.29210(8) 0.0430(3) Uani 1 1 d . . . . .
 O1 O 0.9955(2) 0.8455(4) 0.1903(2) 0.0504(8) Uani 1 1 d . . . . .
 O2 O 0.8341(2) 0.8295(4) 0.2881(3) 0.0585(10) Uani 1 1 d . . . . .
 O3 O 0.9978(2) 0.7327(4) 0.3554(3) 0.0593(10) Uani 1 1 d . . . . .
 C1 C 0.9822(5) 0.9959(6) 0.3519(5) 0.0642(14) Uani 1 1 d . . . . .
 H6 H 0.953106 1.070348 0.310877 0.077 Uiso 1 1 calc R U . . .
 H7 H 0.949389 0.999149 0.418878 0.077 Uiso 1 1 calc R U . . .
 C2 C 1.1032(6) 1.0166(8) 0.3658(6) 0.083(2) Uani 1 1 d . . . . .
 H8 H 1.132560 0.943020 0.406168 0.125 Uiso 1 1 calc R U . . .
 H9 H 1.116600 1.101874 0.400386 0.125 Uiso 1 1 calc R U . . .
 H10 H 1.135741 1.017964 0.299577 0.125 Uiso 1 1 calc R U . . .
 S2 S 0.44090(8) 0.66732(13) 0.21549(9) 0.0474(3) Uani 1 1 d . . . . .
 O4 O 0.4985(3) 0.7572(4) 0.1470(3) 0.0611(10) Uani 1 1 d . . . . .
 O5 O 0.4966(3) 0.6435(5) 0.3125(3) 0.0655(11) Uani 1 1 d . . . . .
 O6 O 0.3338(3) 0.7168(5) 0.2316(3) 0.0721(12) Uani 1 1 d . . . . .
 C3 C 0.4269(8) 0.5103(7) 0.1550(6) 0.094(3) Uani 1 1 d . . . . .
 H4 H 0.496863 0.475363 0.138806 0.112 Uiso 1 1 calc R U . . .
 H5 H 0.394253 0.446396 0.202026 0.112 Uiso 1 1 calc R U . . .
 C4 C 0.3585(9) 0.5177(11) 0.0549(8) 0.130(4) Uani 1 1 d . . . . .
 H1 H 0.292374 0.562705 0.068747 0.196 Uiso 1 1 calc R U . . .
 H2 H 0.344573 0.426882 0.030139 0.196 Uiso 1 1 calc R U . . .
 H3 H 0.396176 0.568292 0.003778 0.196 Uiso 1 1 calc R U . . .

loop_
  _atom_site_aniso_label
  _atom_site_aniso_U_11
  _atom_site_aniso_U_22
  _atom_site_aniso_U_33
  _atom_site_aniso_U_23
  _atom_site_aniso_U_13
  _atom_site_aniso_U_12
 Zn1 0.0268(3) 0.0452(3) 0.0376(3) 0.00098(19) 0.00082(19) -0.00052(17)
 O7 0.0410(17) 0.078(3) 0.064(2) 0.0314(19) 0.0102(15) 0.0145(17)
 O8 0.0441(18) 0.091(3) 0.066(2) -0.035(2) -0.0099(16) 0.0204(19)
 O9 0.0375(16) 0.082(3) 0.0444(18) 0.0083(18) 0.0000(13) -0.0188(17)
 O10 0.047(2) 0.114(4) 0.092(3) 0.062(3) -0.025(2) -0.024(2)
 O11 0.0343(15) 0.072(2) 0.0474(17) -0.0080(16) 0.0051(13) -0.0135(15)
 O12 0.0413(18) 0.111(3) 0.081(3) -0.055(3) 0.0195(18) -0.017(2)
 S1 0.0302(5) 0.0552(7) 0.0437(6) 0.0142(5) 0.0023(4) 0.0025(4)
 O1 0.0390(16) 0.068(2) 0.0444(17) 0.0087(15) 0.0069(13) 0.0000(15)
 O2 0.0278(14) 0.083(3) 0.065(2) 0.0245(19) 0.0024(14) 0.0000(15)
 O3 0.0352(15) 0.073(2) 0.070(2) 0.0345(19) 0.0008(15) 0.0106(16)
 C1 0.070(4) 0.070(4) 0.053(3) 0.000(2) 0.002(3) 0.004(3)
 C2 0.072(4) 0.093(5) 0.085(5) -0.009(4) -0.003(4) -0.015(4)
 S2 0.0315(5) 0.0634(7) 0.0472(6) 0.0173(5) 0.0008(4) -0.0021(5)
 O4 0.0384(16) 0.083(3) 0.062(2) 0.0316(19) 0.0030(15) -0.0134(17)
 O5 0.0408(17) 0.103(3) 0.052(2) 0.025(2) -0.0058(15) -0.0001(19)
 O6 0.0370(17) 0.109(3) 0.071(2) 0.037(2) 0.0092(16) 0.0142(19)
 C3 0.140(8) 0.067(4) 0.074(5) 0.012(3) 0.013(5) -0.013(4)
 C4 0.158(10) 0.138(9) 0.095(7) -0.024(6) -0.004(6) -0.043(7)

_geom_special_details
;
 All esds (except the esd in the dihedral angle between two l.s. planes)
 are estimated using the full covariance matrix.  The cell esds are taken
 into account individually in the estimation of esds in distances, angles
 and torsion angles; correlations between esds in cell parameters are only
 used when they are defined by crystal symmetry.  An approximate (isotropic)
 treatment of cell esds is used for estimating esds involving l.s. planes.
;
loop_
  _geom_bond_atom_site_label_1
  _geom_bond_atom_site_label_2
  _geom_bond_distance
  _geom_bond_site_symmetry_2
  _geom_bond_publ_flag
 Zn1 O7 2.089(3) . ?
 Zn1 O8 2.099(3) . ?
 Zn1 O9 2.039(3) . ?
 Zn1 O10 2.077(4) . ?
 Zn1 O11 2.050(3) . ?
 Zn1 O12 2.088(4) . ?
 O7 H19 0.8501 . ?
 O7 H20 0.8499 . ?
 O8 H21 0.8503 . ?
 O8 H22 0.8499 . ?
 O9 H14 0.8513 . ?
 O9 H13 0.87(6) . ?
 O10 H11 0.8503 . ?
 O10 H12 0.8501 . ?
 O11 H17 0.8500 . ?
 O11 H18 0.8500 . ?
 O12 H15 0.8502 . ?
 O12 H16 0.8497 . ?
 S1 O1 1.454(3) . ?
 S1 O2 1.456(3) . ?
 S1 O3 1.457(3) . ?
 S1 C1 1.755(6) . ?
 C1 H6 0.9700 . ?
 C1 H7 0.9700 . ?
 C1 C2 1.540(9) . ?
 C2 H8 0.9600 . ?
 C2 H9 0.9600 . ?
 C2 H10 0.9600 . ?
 S2 O4 1.454(3) . ?
 S2 O5 1.448(4) . ?
 S2 O6 1.449(4) . ?
 S2 C3 1.732(7) . ?
 C3 H4 0.9700 . ?
 C3 H5 0.9700 . ?
 C3 C4 1.545(12) . ?
 C4 H1 0.9600 . ?
 C4 H2 0.9600 . ?
 C4 H3 0.9600 . ?

loop_
  _geom_angle_atom_site_label_1
  _geom_angle_atom_site_label_2
  _geom_angle_atom_site_label_3
  _geom_angle
  _geom_angle_site_symmetry_1
  _geom_angle_site_symmetry_3
  _geom_angle_publ_flag
 O7 Zn1 O8 84.57(18) . . ?
 O9 Zn1 O7 87.18(15) . . ?
 O9 Zn1 O8 89.65(16) . . ?
 O9 Zn1 O10 90.06(15) . . ?
 O9 Zn1 O11 178.58(13) . . ?
 O9 Zn1 O12 90.70(15) . . ?
 O10 Zn1 O7 175.63(19) . . ?
 O10 Zn1 O8 92.0(2) . . ?
 O10 Zn1 O12 92.7(2) . . ?
 O11 Zn1 O7 92.06(15) . . ?
 O11 Zn1 O8 89.09(15) . . ?
 O11 Zn1 O10 90.62(15) . . ?
 O11 Zn1 O12 90.50(14) . . ?
 O12 Zn1 O7 90.8(2) . . ?
 O12 Zn1 O8 175.29(19) . . ?
 Zn1 O7 H19 125.9 . . ?
 Zn1 O7 H20 125.5 . . ?
 H19 O7 H20 104.5 . . ?
 Zn1 O8 H21 128.3 . . ?
 Zn1 O8 H22 127.1 . . ?
 H21 O8 H22 104.5 . . ?
 Zn1 O9 H14 109.5 . . ?
 Zn1 O9 H13 140(4) . . ?
 H14 O9 H13 104.0 . . ?
 Zn1 O10 H11 127.1 . . ?
 Zn1 O10 H12 127.0 . . ?
 H11 O10 H12 104.5 . . ?
 Zn1 O11 H17 124.2 . . ?
 Zn1 O11 H18 122.9 . . ?
 H17 O11 H18 104.5 . . ?
 Zn1 O12 H15 118.9 . . ?
 Zn1 O12 H16 119.0 . . ?
 H15 O12 H16 104.5 . . ?
 O1 S1 O2 112.5(2) . . ?
 O1 S1 O3 111.9(2) . . ?
 O1 S1 C1 106.1(3) . . ?
 O2 S1 O3 111.8(2) . . ?
 O2 S1 C1 107.5(3) . . ?
 O3 S1 C1 106.6(3) . . ?
 S1 C1 H6 109.0 . . ?
 S1 C1 H7 109.0 . . ?
 H6 C1 H7 107.8 . . ?
 C2 C1 S1 112.8(4) . . ?
 C2 C1 H6 109.0 . . ?
 C2 C1 H7 109.0 . . ?
 C1 C2 H8 109.5 . . ?
 C1 C2 H9 109.5 . . ?
 C1 C2 H10 109.5 . . ?
 H8 C2 H9 109.5 . . ?
 H8 C2 H10 109.5 . . ?
 H9 C2 H10 109.5 . . ?
 O4 S2 C3 107.8(3) . . ?
 O5 S2 O4 113.1(2) . . ?
 O5 S2 O6 111.2(2) . . ?
 O5 S2 C3 107.2(3) . . ?
 O6 S2 O4 111.2(2) . . ?
 O6 S2 C3 106.0(4) . . ?
 S2 C3 H4 109.0 . . ?
 S2 C3 H5 109.0 . . ?
 H4 C3 H5 107.8 . . ?
 C4 C3 S2 112.9(6) . . ?
 C4 C3 H4 109.0 . . ?
 C4 C3 H5 109.0 . . ?
 C3 C4 H1 109.5 . . ?
 C3 C4 H2 109.5 . . ?
 C3 C4 H3 109.5 . . ?
 H1 C4 H2 109.5 . . ?
 H1 C4 H3 109.5 . . ?
 H2 C4 H3 109.5 . . ?

loop_
  _geom_torsion_atom_site_label_1
  _geom_torsion_atom_site_label_2
  _geom_torsion_atom_site_label_3
  _geom_torsion_atom_site_label_4
  _geom_torsion
  _geom_torsion_site_symmetry_1
  _geom_torsion_site_symmetry_2
  _geom_torsion_site_symmetry_3
  _geom_torsion_site_symmetry_4
  _geom_torsion_publ_flag
 O1 S1 C1 C2 -62.2(5) . . . . ?
 O2 S1 C1 C2 177.2(4) . . . . ?
 O3 S1 C1 C2 57.2(5) . . . . ?
 O4 S2 C3 C4 -63.8(8) . . . . ?
 O5 S2 C3 C4 174.2(6) . . . . ?
 O6 S2 C3 C4 55.3(7) . . . . ?

_shelx_res_file
;
TITL 321_a.res in P2(1)/c
    321.res
    created by SHELXL-2018/3 at 20:34:13 on 21-Mar-2024
REM Old TITL 321 in P2(1)/c
REM SHELXT solution in P2(1)/c: R1 0.172, Rweak 0.002, Alpha 0.020
REM <I/s> 0.035 for 207 systematic absences, Orientation as input
REM Formula found by SHELXT: C4 O12 S2 Zn
CELL 0.71073 12.5614 9.7774 12.9893 90 91.101 90
ZERR 4 0.0053 0.004 0.006 0 0.021 0
LATT 1
SYMM -X,0.5+Y,0.5-Z
SFAC C H O S Zn
UNIT 16 88 48 8 4
SADI Zn1 H17 Zn1 H18
SADI Zn1 H12 Zn1 H11
SADI Zn1 H21 Zn1 H22
SADI Zn1 H19 Zn1 H20
SADI Zn1 H16 Zn1 H15

L.S. 10
PLAN  10
SIZE 0.12 0.11 0.102
TEMP 0
CONF
list 4
MORE -1
BOND $H
fmap 2
acta
OMIT -1 2 1
REM <olex2.extras>
REM <HklSrc "%.\\321.hkl">
REM </olex2.extras>

WGHT    0.055100    3.863400
EXTI    0.027154
FVAR       0.47780
ZN1   5    0.750920    0.502459    0.500957    11.00000    0.02680    0.04524 =
         0.03759    0.00098    0.00082   -0.00052
AFIX   6
O7    3    0.803318    0.382710    0.625159    11.00000    0.04100    0.07819 =
         0.06393    0.03144    0.01019    0.01454
H19   2    0.764305    0.349200    0.671596    11.00000   -1.50000
H20   2    0.858817    0.332969    0.626350    11.00000   -1.50000
AFIX   6
O8    3    0.700846    0.638905    0.615038    11.00000    0.04410    0.09062 =
         0.06642   -0.03540   -0.00987    0.02040
H21   2    0.639174    0.672668    0.623049    11.00000   -1.50000
H22   2    0.736954    0.667261    0.666761    11.00000   -1.50000
AFIX   0
O9    3    0.897618    0.591840    0.504675    11.00000    0.03746    0.08215 =
         0.04438    0.00828    0.00003   -0.01878
AFIX   7
H14   2    0.911029    0.622198    0.564965    11.00000   -1.50000
AFIX   0
H13   2    0.938949    0.639166    0.465579    11.00000    0.06920
AFIX   6
O10   3    0.702785    0.634531    0.383747    11.00000    0.04655    0.11420 =
         0.09243    0.06190   -0.02464   -0.02370
H11   2    0.742506    0.681812    0.345198    11.00000   -1.50000
H12   2    0.641486    0.639142    0.355076    11.00000   -1.50000
AFIX   6
O11   3    0.602939    0.414030    0.500933    11.00000    0.03431    0.07241 =
         0.04740   -0.00797    0.00513   -0.01352
H17   2    0.578812    0.362336    0.453324    11.00000   -1.50000
H18   2    0.574233    0.384346    0.555284    11.00000   -1.50000
AFIX   6
O12   3    0.803726    0.355395    0.397191    11.00000    0.04132    0.11066 =
         0.08057   -0.05482    0.01947   -0.01710
H15   2    0.859577    0.371423    0.363262    11.00000   -1.50000
H16   2    0.759904    0.322622    0.353069    11.00000   -1.50000
AFIX   0

S1    4    0.949719    0.840001    0.292103    11.00000    0.03021    0.05518 =
         0.04370    0.01422    0.00234    0.00251
O1    3    0.995525    0.845539    0.190263    11.00000    0.03896    0.06795 =
         0.04441    0.00867    0.00695   -0.00001
O2    3    0.834068    0.829496    0.288077    11.00000    0.02778    0.08257 =
         0.06532    0.02448    0.00241   -0.00002
O3    3    0.997808    0.732680    0.355373    11.00000    0.03517    0.07270 =
         0.07001    0.03453    0.00084    0.01055
C1    1    0.982224    0.995880    0.351940    11.00000    0.06958    0.06979 =
         0.05335   -0.00036    0.00195    0.00377
AFIX  23
H6    2    0.953106    1.070348    0.310877    11.00000   -1.20000
H7    2    0.949389    0.999149    0.418878    11.00000   -1.20000
AFIX   0
C2    1    1.103168    1.016639    0.365825    11.00000    0.07240    0.09282 =
         0.08476   -0.00892   -0.00347   -0.01546
AFIX 137
H8    2    1.132560    0.943020    0.406168    11.00000   -1.50000
H9    2    1.116600    1.101874    0.400386    11.00000   -1.50000
H10   2    1.135741    1.017964    0.299577    11.00000   -1.50000
AFIX   0

S2    4    0.440901    0.667321    0.215495    11.00000    0.03152    0.06340 =
         0.04717    0.01725    0.00076   -0.00206
O4    3    0.498524    0.757242    0.146960    11.00000    0.03840    0.08273 =
         0.06212    0.03164    0.00300   -0.01342
O5    3    0.496597    0.643543    0.312482    11.00000    0.04085    0.10337 =
         0.05207    0.02547   -0.00580   -0.00007
O6    3    0.333759    0.716821    0.231647    11.00000    0.03695    0.10854 =
         0.07106    0.03691    0.00923    0.01423
C3    1    0.426869    0.510281    0.154991    11.00000    0.14042    0.06698 =
         0.07354    0.01197    0.01313   -0.01269
AFIX  23
H4    2    0.496863    0.475363    0.138806    11.00000   -1.20000
H5    2    0.394253    0.446396    0.202026    11.00000   -1.20000
AFIX   0
C4    1    0.358525    0.517747    0.054938    11.00000    0.15797    0.13768 =
         0.09524   -0.02380   -0.00444   -0.04287
AFIX 137
H1    2    0.292374    0.562705    0.068747    11.00000   -1.50000
H2    2    0.344573    0.426882    0.030139    11.00000   -1.50000
H3    2    0.396176    0.568292    0.003778    11.00000   -1.50000
AFIX   0
HKLF 4


REM  321_a.res in P2(1)/c
REM wR2 = 0.1589, GooF = S = 1.095, Restrained GooF = 1.094 for all data
REM R1 = 0.0549 for 2598 Fo > 4sig(Fo) and 0.0803 for all 3673 data
REM 195 parameters refined using 5 restraints

END

WGHT      0.0551      3.8631

REM Highest difference peak  0.987,  deepest hole -0.548,  1-sigma level  0.160
Q1    1   0.7447  0.4941  0.5824  11.00000  0.05    0.99
Q2    1   0.7536  0.4849  0.4189  11.00000  0.05    0.98
Q3    1   0.5975  0.4892  0.1373  11.00000  0.05    0.89
Q4    1   0.7916  0.4241  0.3570  11.00000  0.05    0.60
Q5    1   0.7362  0.5860  0.4259  11.00000  0.05    0.60
Q6    1   0.7872  0.3266  0.5834  11.00000  0.05    0.52
Q7    1   0.7284  0.4096  0.5598  11.00000  0.05    0.51
Q8    1   0.6534  0.5194  0.4918  11.00000  0.05    0.50
Q9    1   0.6938  0.5928  0.5154  11.00000  0.05    0.50
Q10   1   1.0010  0.7990  0.1505  11.00000  0.05    0.50
;
_shelx_res_checksum                69784
_shelx_hkl_file
;
  -1   0   0   31.50    5.60
  -1   0   0   31.90    5.70
  -1   0   0   29.80    5.00
  -1   0   0   15.50    4.60
   1   0   0   26.80    5.10
   1   0   0   26.80    4.70
   2   0   0  134.49   20.30
   2   0   0  123.39   20.40
   2   0   0  113.09   19.70
   2   0   0  123.09   20.00
   2   0   0  124.49   20.00
   2   0   0  124.89   19.90
  -2   0   0   86.39   21.30
  -2   0   0  120.09   20.00
  -2   0   0  118.39   19.80
  -2   0   0  123.09   20.10
  -2   0   0  129.49   20.10
  -2   0   0  130.09   19.90
  -2   0   0  128.29   20.10
  -2   0   0  111.99   19.90
  -2   0   0  129.69   21.90
   2   0   0  108.09   21.30
   2   0   0  119.79   20.00
   3   0   0  108.39   19.40
   3   0   0  123.99   20.30
  -3   0   0  160.58   27.40
   3   0   0   81.39   21.80
   3   0   0  107.49   19.50
   3   0   0  107.59   19.50
   3   0   0  161.38   27.60
  -3   0   0  127.29   22.40
  -3   0   0   83.79   22.80
  -3   0   0  105.59   19.50
  -3   0   0  110.59   19.50
  -3   0   0  121.29   20.00
   3   0   0  101.59   20.70
  -3   0   0  119.79   19.50
  -3   0   0  111.89   19.80
  -3   0   0  117.69   19.70
   3   0   0  119.99   19.50
   3   0   0  114.99   19.60
   4   0   0 4717.13  828.72
  -4   0   0 6099.99 1124.69
  -5   0   0  119.99   23.10
   5   0   0   98.19   21.70
   5   0   0  102.29   21.60
  -5   0   0  100.29   21.90
  -5   0   0  164.38   26.80
  -5   0   0  114.49   22.70
  -5   0   0   89.89   24.40
   5   0   0   73.59   23.70
  -5   0   0  103.59   27.00
   5   0   0   92.59   20.40
   5   0   0   89.89   20.60
  -5   0   0   91.09   20.80
  -5   0   0  141.89   22.80
  -5   0   0   96.79   21.40
   5   0   0  104.69   23.70
   5   0   0  112.29   28.40
   5   0   0  128.69   22.60
   5   0   0   97.69   22.10
   6   0   0  152.98   27.00
  -6   0   0  140.59   26.60
   6   0   0  116.79   31.50
   6   0   0  127.49   27.90
   6   0   0   78.69   22.90
   6   0   0  141.19   26.60
  -6   0   0  115.19   25.70
  -6   0   0  129.39   32.30
  -6   0   0  121.69   30.80
   6   0   0  124.19   26.20
   6   0   0  103.19   26.90
   6   0   0  138.09   26.40
  -6   0   0   96.49   24.80
  -6   0   0  134.89   25.00
   6   0   0   86.69   22.80
  -6   0   0  128.69   26.20
  -6   0   0  128.99   26.20
  -7   0   0   41.70   15.30
   7   0   0   50.29   15.10
   7   0   0   47.20   15.00
   7   0   0   45.30   13.80
   7   0   0   22.60   13.50
  -7   0   0   26.70   13.20
   7   0   0   33.10   11.20
   7   0   0   39.40   11.30
   7   0   0   45.90   13.10
  -7   0   0   47.40   12.90
  -7   0   0   41.50   13.70
  -7   0   0   68.29   22.50
  -7   0   0   54.69   14.00
   7   0   0   27.40   13.90
  -7   0   0   65.49   16.20
  -7   0   0   70.19   16.70
  -7   0   0   40.40   13.50
  -8   0   0  279.67   56.79
   8   0   0  207.78   39.60
   8   0   0  209.38   39.70
   8   0   0  242.48   56.59
  -8   0   0  240.48   40.70
   8   0   0  228.18   39.80
   8   0   0  166.08   46.60
  -8   0   0  162.28   45.20
   8   0   0  293.47   48.40
   8   0   0  242.48   44.20
  -8   0   0  229.98   44.70
  -8   0   0  234.08   45.70
   8   0   0  219.48   40.00
  -8   0   0  208.78   41.80
  -8   0   0  313.17   55.19
  -8   0   0  311.87   50.69
  -9   0   0   -1.20    3.30
   9   0   0   10.80   10.10
   9   0   0   13.60    8.50
   9   0   0   -0.30    5.00
   9   0   0    7.30    6.60
   9   0   0   18.80   13.50
  -9   0   0    8.30    6.70
  -9   0   0   -1.60    1.90
   9   0   0    7.40    5.10
  -9   0   0    0.10    3.20
  -9   0   0    4.50    6.10
  -9   0   0   -1.60    3.60
  -9   0   0   -3.20    2.60
  -9   0   0    3.60    6.10
  -9   0   0    5.50    5.40
   9   0   0    5.30    5.70
   9   0   0    8.50    8.70
   9   0   0   23.30   10.30
  -9   0   0   15.30    7.20
  10   0   0  154.58   43.30
 -10   0   0  230.58   54.29
 -10   0   0  203.38   38.50
 -10   0   0  179.28   37.50
 -10   0   0  217.28   37.10
  10   0   0  182.58   34.00
  10   0   0  136.09   30.70
  10   0   0   83.69   32.70
 -10   0   0  218.28   42.50
 -10   0   0  136.09   32.50
  10   0   0  191.08   39.40
  10   0   0  179.58   34.00
 -10   0   0  230.98   52.19
 -10   0   0  171.98   34.90
 -10   0   0  100.49   29.30
  10   0   0  123.49   31.20
  11   0   0   12.60   10.30
  11   0   0    2.20    6.30
 -11   0   0   12.20    9.30
  11   0   0   11.90    9.40
 -11   0   0    2.20    5.40
 -11   0   0   10.80    9.00
  11   0   0    9.10   11.10
 -11   0   0    2.60    6.20
  11   0   0   19.80    9.10
 -11   0   0    6.10    7.20
  11   0   0    0.30    6.90
  11   0   0   19.30   11.70
  11   0   0    7.40    6.70
  11   0   0   19.00    8.80
 -11   0   0    4.30    6.80
  12   0   0  352.66   65.89
 -12   0   0  428.36   73.99
  12   0   0  326.07   58.69
  12   0   0  221.88   61.89
 -12   0   0  341.07   61.19
  12   0   0  261.77   63.79
 -12   0   0  366.96   60.79
 -12   0   0  370.36   60.49
 -12   0   0  283.47   74.79
  12   0   0  349.07   59.59
 -12   0   0  317.07   76.99
  12   0   0  376.16   81.89
  12   0   0  256.17   71.59
  12   0   0  354.16   59.39
 -13   0   0   10.30   15.60
 -13   0   0   36.60   13.80
 -13   0   0   27.60   15.60
  13   0   0   27.50   11.50
  13   0   0   21.40   14.50
  13   0   0   27.60   18.90
 -13   0   0   12.60    9.80
  13   0   0    1.70    5.40
  13   0   0   10.20   14.80
 -13   0   0   11.40   15.70
  13   0   0   35.70   15.10
  13   0   0   18.00   10.70
  13   0   0   54.99   17.90
 -13   0   0   66.49   22.10
  14   0   0  101.99   30.70
 -14   0   0  148.89   34.50
  14   0   0  111.89   39.00
  14   0   0   97.49   31.20
 -14   0   0   56.09   30.30
  14   0   0  102.69   25.90
  14   0   0  133.79   32.10
 -14   0   0   89.99   35.10
 -14   0   0   71.59   24.50
  14   0   0  124.39   33.20
  14   0   0  141.49   40.50
 -14   0   0   99.39   27.50
  14   0   0   87.89   26.20
  14   0   0   64.59   29.30
  15   0   0   24.60   15.70
 -15   0   0   26.00   26.30
 -15   0   0   16.00   17.10
  15   0   0   24.50   14.40
  15   0   0   20.10   15.00
 -15   0   0   65.59   21.40
  15   0   0   33.90   18.60
 -15   0   0   38.40   16.90
  15   0   0   26.50   13.70
  15   0   0   21.00   17.40
  15   0   0   34.80   14.20
 -15   0   0    9.30   13.30
 -15   0   0   30.90   15.50
 -16   0   0  400.66   75.79
  16   0   0  410.56   72.89
  16   0   0  307.17   63.79
 -16   0   0  418.86   93.19
  16   0   0  254.87   59.99
 -16   0   0  386.86   70.49
  16   0   0  256.57   72.79
  16   0   0  207.98   54.09
 -16   0   0  380.96   74.99
 -16   0   0  320.07  106.19
  16   0   0  453.55   79.59
 -16   0   0  364.66   68.19
  16   0   0  223.18   68.69
  16   0   0  167.18   62.69
  16   0   0  356.26   73.49
   0  -1   0    0.40    0.70
   0  -1   0    0.90    1.30
   0  -1   0    0.70    1.00
   0   1   0    0.00    0.90
   0   1   0   -0.80    0.70
   0   1   0    1.00    1.40
   0   1   0   -0.20    0.60
   0   1   0    0.20    0.80
   0   1   0    0.60    0.60
   0   1   0   -0.50    0.80
  -1  -1   0    2.10    2.70
  -1  -1   0   -0.40    2.70
  -1  -1   0    1.10    1.70
  -1  -1   0    1.00    1.50
  -1  -1   0    3.10    1.10
  -1  -1   0    3.10    2.40
   1  -1   0    2.50    1.60
  -1  -1   0    2.10    1.70
   1   1   0   -0.30    0.90
   1   1   0   -0.90    1.10
   1   1   0   -1.30    1.00
  -1   1   0    1.70    1.40
   1   1   0    1.60    1.70
  -1   1   0    1.40    1.50
  -1   1   0   -0.80    0.80
   1   1   0    1.00    0.90
  -1   1   0    0.30    1.30
   1   1   0    1.30    1.20
   2  -1   0 1434.76  254.27
   2   1   0 1635.64  257.67
   2   1   0 1695.33  255.07
   2   1   0 1738.73  258.27
  -2   1   0 1704.93  255.17
  -2   1   0 1688.53  254.37
  -2   1   0 1797.72  254.87
   3  -1   0   10.80    3.60
   3  -1   0   10.70    5.20
   3  -1   0   21.00    4.90
  -3  -1   0   12.90    4.80
  -3  -1   0   12.30    5.10
   3  -1   0   30.60    7.90
   3  -1   0    7.50    5.10
  -3  -1   0   16.70    5.90
  -3  -1   0   11.60    7.20
   3  -1   0   15.20    3.80
   3  -1   0   13.40    6.00
  -3  -1   0   24.70   10.30
   3  -1   0   28.60    6.30
  -3  -1   0   25.00    7.40
  -3   1   0   19.50    6.70
   3   1   0   27.70    7.90
  -3   1   0   20.10    6.80
  -3   1   0   10.90    4.50
   3   1   0   20.40    5.40
   3   1   0   16.10    6.80
   3   1   0   20.40    7.00
  -3   1   0   13.70    4.50
   3   1   0   11.70    6.80
   3   1   0   12.00    5.30
  -3   1   0   15.00    4.40
   3   1   0   10.30    5.50
  -3   1   0   17.20    6.10
  -3   1   0   16.80    4.60
  -3   1   0   12.10    4.00
   3   1   0    7.00    6.40
   3   1   0   20.20    6.00
  -3   1   0    7.40    4.20
  -3   1   0   12.90    5.50
  -3   1   0   17.20    6.10
  -4  -1   0 3465.05  531.25
  -4  -1   0 3376.56  536.65
   4  -1   0 3694.13  532.95
  -4   1   0 3619.14  533.35
   4   1   0 3264.47  537.05
  -4   1   0 3460.35  532.15
   5  -1   0   31.10   11.00
   5  -1   0   28.20   10.00
   5  -1   0   17.40    6.20
   5  -1   0   21.80    7.00
   5  -1   0   25.80    9.30
   5  -1   0   28.00    7.70
  -5  -1   0   29.90   11.40
   5  -1   0   35.00    8.50
  -5  -1   0   26.40    8.60
   5  -1   0   22.10    9.70
  -5  -1   0   18.50   10.10
  -5  -1   0   21.30    8.10
   5  -1   0   19.90    7.30
  -5  -1   0   22.90    8.60
  -5  -1   0    8.70    5.80
  -5  -1   0   16.20    7.70
  -5   1   0   16.70    7.20
   5   1   0   16.70    7.90
  -5   1   0   21.70    7.60
  -5   1   0   31.10   10.70
   5   1   0   42.10   12.70
   5   1   0   31.60    9.80
   5   1   0   27.10   10.30
   5   1   0   24.50   11.90
   5   1   0   28.80    8.50
  -5   1   0   27.40    8.40
   5   1   0   28.30   12.40
  -5   1   0   36.50   11.20
  -5   1   0   19.40    8.90
   5   1   0   31.60   10.00
  -5   1   0   13.70    7.40
  -5   1   0   28.90    8.10
   5   1   0   18.20    7.50
  -5   1   0   24.30    7.70
  -5   1   0   32.20    8.80
  -5   1   0   38.80   12.10
   6  -1   0   -2.60    1.20
  -6  -1   0   -1.70    2.40
   6  -1   0   -1.60    2.10
  -6  -1   0    6.70    7.20
   6  -1   0   -4.60    1.50
  -6  -1   0    3.90    6.90
  -6  -1   0    2.80    4.40
  -6  -1   0   -2.00    2.00
   6  -1   0   -0.70    3.60
   6  -1   0   -0.10    2.40
   6  -1   0    2.20    3.10
   6  -1   0    4.90    3.20
   6  -1   0    0.40    2.20
  -6  -1   0    2.40    4.30
  -6  -1   0    0.00    3.80
   6  -1   0    0.50    3.80
  -6   1   0   -0.10    3.90
   6   1   0   -1.80    2.60
  -6   1   0    5.60    4.40
   6   1   0    0.80    4.80
   6   1   0    4.40    5.30
   6   1   0    3.70    4.30
   6   1   0   -2.30    1.10
   6   1   0    3.70    4.60
  -6   1   0    4.10    3.70
  -6   1   0    1.60    3.10
  -6   1   0   -1.80    1.80
  -6   1   0   -3.30    2.80
  -6   1   0    1.80    4.80
   6   1   0    0.30    3.50
   6   1   0   -2.80    1.30
  -6   1   0    1.20    4.40
   6   1   0    1.60    4.20
  -6   1   0   -1.40    1.40
  -6   1   0   -2.80    2.00
   7  -1   0    3.30    3.50
   7  -1   0   19.60    8.30
  -7  -1   0   -3.00    2.80
   7  -1   0    6.00    4.10
   7  -1   0    0.30    4.30
   7  -1   0    1.30    4.60
  -7  -1   0    2.10    4.60
   7  -1   0    2.90    5.00
  -7  -1   0    0.50    4.20
  -7  -1   0   -2.20    3.00
  -7  -1   0   -0.90    3.50
   7  -1   0   -2.30    1.20
   7  -1   0    1.10    3.10
  -7  -1   0   -1.80    3.10
   7  -1   0    0.90    3.10
  -7  -1   0    2.20    3.00
  -7   1   0    0.60    4.90
   7   1   0   -2.10    1.50
  -7   1   0   -2.50    1.40
  -7   1   0    2.70    3.90
  -7   1   0   -2.60    1.20
  -7   1   0   -1.60    3.60
   7   1   0    0.90    4.00
   7   1   0    5.10    5.40
  -7   1   0    3.10    3.90
  -7   1   0    4.20    6.50
  -7   1   0   -1.70    1.90
   7   1   0   -4.40    1.90
   7   1   0   -1.40    3.10
   7   1   0   -0.30    3.30
   7   1   0   -1.70    1.30
   7   1   0    3.80    5.20
   7   1   0   10.30    7.80
  -7   1   0    0.90    4.50
  -8  -1   0  503.65   82.59
  -8  -1   0  520.85   83.49
  -8  -1   0  452.85   83.69
   8  -1   0  592.54   85.99
  -8  -1   0  401.96   92.39
   8  -1   0  554.14   83.69
   8  -1   0  528.05   88.09
  -8  -1   0  539.35   83.89
   8  -1   0  509.15   80.89
   8  -1   0  488.35   86.09
   8  -1   0  478.15   80.59
   8  -1   0  475.25   81.09
  -8  -1   0  570.24   84.69
   8  -1   0  460.15   80.29
  -8  -1   0  517.75   91.69
   8   1   0  475.25   82.79
  -8   1   0  510.55   85.99
  -8   1   0  479.05   82.99
  -8   1   0  478.55   86.59
   8   1   0  501.35   91.49
  -8   1   0  549.45   83.69
  -8   1   0  505.75   81.59
   8   1   0  443.76   82.49
  -8   1   0  530.55   82.89
  -8   1   0  512.55   81.69
   8   1   0  512.95   82.89
   8   1   0  552.24   84.59
   8   1   0  525.85   83.79
   8   1   0  463.85   82.29
  -8   1   0  628.14  122.19
  -8   1   0  451.05   84.59
  -8   1   0  552.64   82.19
   9  -1   0   46.60   13.00
   9  -1   0   46.90   19.10
   9  -1   0   38.70   18.10
  -9  -1   0   27.30   11.10
  -9  -1   0   57.29   17.80
   9  -1   0   72.29   17.70
  -9  -1   0   24.90   14.60
  -9  -1   0   49.20   17.20
   9  -1   0   39.40   15.80
   9  -1   0   42.30   16.20
   9  -1   0   32.90   11.40
   9  -1   0   44.10   12.90
   9  -1   0   46.60   12.30
  -9  -1   0   27.60   11.10
  -9  -1   0   61.79   21.90
  -9  -1   0   53.99   22.90
  -9   1   0   54.79   15.80
  -9   1   0   31.00   15.80
   9   1   0   29.70   11.90
   9   1   0   27.70   17.00
  -9   1   0   42.10   17.40
  -9   1   0   61.39   16.50
  -9   1   0   48.10   14.60
  -9   1   0   43.30   13.70
   9   1   0   48.60   15.60
  -9   1   0   84.89   22.50
  -9   1   0   27.90   14.80
   9   1   0   61.89   15.40
   9   1   0   46.80   16.20
  -9   1   0   42.30   15.10
   9   1   0   40.10   14.80
  -9   1   0   44.50   13.30
   9   1   0   63.09   19.30
  -9   1   0   48.20   15.00
  10  -1   0   74.99   18.10
 -10  -1   0  103.79   24.80
  10  -1   0   78.39   24.10
  10  -1   0   67.89   25.50
  10  -1   0   67.79   20.30
 -10  -1   0   45.90   22.10
  10  -1   0   72.39   20.40
  10  -1   0   74.09   18.60
  10  -1   0   58.89   16.40
 -10  -1   0   83.99   22.20
  10  -1   0   39.60   23.70
 -10  -1   0   45.90   19.40
 -10  -1   0   65.39   21.50
 -10  -1   0   96.79   25.20
 -10   1   0   64.89   25.90
 -10   1   0   59.19   19.20
 -10   1   0   51.69   20.70
  10   1   0   31.10   29.80
  10   1   0   55.09   20.20
  10   1   0   87.39   22.20
  10   1   0   44.30   16.30
  10   1   0  100.19   24.30
 -10   1   0  110.29   23.90
  10   1   0   82.99   20.80
 -10   1   0   96.19   29.90
 -10   1   0   70.19   20.30
  10   1   0   50.29   17.00
  10   1   0   81.99   23.00
 -10   1   0   65.99   20.40
 -10   1   0   58.19   18.80
  10   1   0  103.59   35.70
 -10   1   0   98.99   22.70
 -11  -1   0   44.20   17.60
 -11  -1   0   40.50   22.60
  11  -1   0   18.90   15.40
  11  -1   0   57.89   19.50
  11  -1   0   21.10    9.40
  11  -1   0    6.30   10.00
 -11  -1   0   30.00   13.10
  11  -1   0   10.90    9.70
  11  -1   0   22.00    9.20
 -11  -1   0   31.60   14.30
  11  -1   0   27.50   10.30
 -11  -1   0    7.40   10.20
  11  -1   0   41.40   11.60
 -11  -1   0   27.20   12.00
  11  -1   0   17.70   13.70
  11   1   0   32.70   14.30
 -11   1   0   31.00   13.10
 -11   1   0   28.00   11.40
  11   1   0   28.30   13.20
  11   1   0   39.80   13.60
 -11   1   0    7.50    7.00
 -11   1   0   25.70   10.40
  11   1   0   11.20   13.60
  11   1   0   30.30   12.90
  11   1   0   11.30    9.90
  11   1   0   17.80    9.90
  11   1   0    1.90    8.90
 -11   1   0   38.50   20.10
 -11   1   0   58.49   24.50
  11   1   0   35.40   20.10
 -12  -1   0   94.79   28.60
 -12  -1   0  111.09   28.20
 -12  -1   0  158.08   38.20
  12  -1   0  138.59   27.50
  12  -1   0  108.99   30.80
  12  -1   0   80.29   28.00
  12  -1   0   66.19   28.60
  12  -1   0  132.59   29.20
 -12  -1   0  193.88   53.79
 -12  -1   0  141.19   35.30
  12  -1   0  104.79   25.70
  12  -1   0  160.68   33.70
  12  -1   0  188.48   45.50
 -12  -1   0  114.79   53.09
  12  -1   0  104.49   25.20
  12   1   0   99.69   30.70
 -12   1   0  125.39   36.80
  12   1   0  127.89   30.20
  12   1   0   74.79   26.40
  12   1   0   70.89   31.70
 -12   1   0  111.39   38.20
 -12   1   0   92.09   27.20
  12   1   0  100.99   27.80
 -12   1   0  101.69   28.00
  12   1   0  139.69   32.20
 -12   1   0  118.69   30.30
  12   1   0   92.49   33.00
 -12   1   0   89.39   25.00
  12   1   0   61.79   26.30
  13  -1   0    1.30    4.30
  13  -1   0   -1.30    2.30
  13  -1   0   -0.10    8.70
 -13  -1   0   -3.20    2.10
 -13  -1   0   -3.10    3.80
  13  -1   0   -2.40    1.90
  13  -1   0    6.80    5.90
 -13  -1   0    5.80    8.40
  13  -1   0    1.40    8.20
  13  -1   0    3.00    9.10
 -13  -1   0   -3.20    3.80
 -13  -1   0   -2.40    4.20
  13  -1   0    2.10    8.70
 -13  -1   0    0.50    5.80
  13   1   0    1.30    6.40
 -13   1   0    2.60    9.70
 -13   1   0    3.90    9.90
 -13   1   0    0.40    5.40
 -13   1   0    3.10    7.30
  13   1   0   -0.20    3.90
  13   1   0   -3.20    6.30
  13   1   0    0.50    9.40
  13   1   0    0.50    4.60
  13   1   0    0.20    6.20
  13   1   0    6.30    8.60
  13   1   0    1.40    4.10
  13   1   0    7.30   13.00
 -13   1   0    2.90    7.30
 -13   1   0   -1.70    2.80
 -13   1   0   -2.60    5.20
 -13   1   0    0.80    5.40
  14  -1   0    0.50    5.00
  14  -1   0    2.80    4.80
  14  -1   0   -4.40    2.20
 -14  -1   0   -3.80    2.80
 -14  -1   0   -2.00    3.30
 -14  -1   0   -0.20    5.30
  14  -1   0    1.80    5.30
  14  -1   0    7.30    9.90
 -14  -1   0   -1.60    5.70
  14  -1   0   -2.70    3.80
 -14  -1   0    5.80   10.30
  14  -1   0    0.50    3.70
  14  -1   0    0.90    7.20
  14  -1   0   -2.90    4.20
 -14  -1   0   -3.60    3.40
 -14   1   0   -2.40    2.30
  14   1   0   20.00   16.40
  14   1   0    0.80    7.10
 -14   1   0   -0.30    4.10
 -14   1   0   -2.40    3.80
 -14   1   0   -2.50    4.30
  14   1   0   -3.00    5.10
  14   1   0   -5.60    6.60
  14   1   0   -2.90    6.10
 -14   1   0   11.50   10.10
  14   1   0    6.60    9.10
  14   1   0   -2.90    4.20
  14   1   0   -2.50    2.20
  14   1   0   14.40   11.40
 -14   1   0   -1.50    5.20
  15  -1   0    4.60    5.90
 -15  -1   0    2.80    8.50
 -15  -1   0   -4.10    3.20
  15  -1   0   -2.30    5.00
  15  -1   0   11.40   14.30
  15  -1   0   -9.00    6.10
  15  -1   0    6.80    6.00
  15  -1   0   -3.40    3.20
  15  -1   0   -1.00    3.90
 -15  -1   0   -3.90    6.10
 -15  -1   0   -3.40    8.40
 -15  -1   0   -2.30    3.70
  15  -1   0    5.60    9.70
  15  -1   0   10.20    8.90
  15   1   0    4.60   11.90
 -15   1   0   -4.90    2.90
 -15   1   0   -2.40    5.10
  15   1   0   10.70   12.10
 -15   1   0   -5.50    5.50
  15   1   0    0.00    4.80
 -15   1   0    3.30    6.50
  15   1   0    1.90    7.80
 -15   1   0   -0.90    4.00
  15   1   0   -7.60    4.30
  15   1   0   11.30   13.90
  15   1   0   -1.20    4.40
  15   1   0    1.30    7.00
  15   1   0   -1.70    3.70
 -15   1   0    0.80    5.40
  16  -1   0   74.09   27.20
  16  -1   0   75.99   23.30
  16  -1   0   79.99   20.00
  16  -1   0   77.19   33.20
  16  -1   0   93.79   21.80
  16  -1   0   93.59   30.60
  16  -1   0   46.40   24.30
 -16  -1   0   56.49   34.40
 -16  -1   0   61.29   25.20
 -16  -1   0  104.49   28.70
 -16  -1   0  123.99   49.70
 -16  -1   0  102.99   41.00
  16  -1   0   76.69   24.40
 -16  -1   0   77.49   29.20
  16  -1   0   57.99   34.20
 -16   1   0   97.49   31.60
 -16   1   0  144.49   45.00
 -16   1   0  126.89   42.40
  16   1   0   58.29   23.50
 -16   1   0  105.29   29.20
  16   1   0  103.69   30.90
  16   1   0  110.29   32.40
  16   1   0  124.19   31.90
  16   1   0   87.69   37.70
  16   1   0   79.89   30.00
 -16   1   0   78.19   29.60
  16   1   0   91.89   31.10
  16   1   0   71.09   40.20
 -16   1   0  113.49   31.00
  16   1   0   80.29   26.70
   0  -2   0  427.56   63.89
   0  -2   0  441.06   64.29
   0  -2   0  405.36   63.89
   0  -2   0  426.26   65.19
   0  -2   0  412.56   66.39
   0  -2   0  428.76   64.49
   0  -2   0  401.56   65.99
   0  -2   0  405.86   64.09
   0   2   0  406.06   64.09
   0   2   0  436.36   65.09
   0   2   0  389.76   64.19
   0   2   0  420.16   64.19
   0   2   0  395.56   66.39
   0   2   0  385.06   63.99
   0   2   0  412.66   63.39
   0   2   0  406.76   66.29
  -1  -2   0   37.60    8.30
   1  -2   0   35.40    7.60
   1  -2   0   37.20    8.40
  -1  -2   0   21.80    7.30
  -1  -2   0   42.20   12.40
  -1  -2   0   22.70    7.20
   1  -2   0   30.50    7.40
   1  -2   0   32.20    8.50
  -1  -2   0   26.30    7.40
   1  -2   0   33.50    5.90
   1  -2   0   25.10    5.50
  -1  -2   0   26.60    7.60
   1  -2   0   31.50    7.50
  -1  -2   0   30.60   10.00
  -1   2   0   29.90    5.90
   1   2   0   40.90   11.60
  -1   2   0   26.10    5.00
   1   2   0   28.70    7.60
  -1   2   0   30.40    7.10
   1   2   0   39.70    8.90
   1   2   0   34.20    8.40
  -1   2   0   37.60    8.00
  -1   2   0   17.80    6.20
  -1   2   0   31.40    6.10
   1   2   0   42.60    9.10
   1   2   0   18.00    8.00
  -1   2   0   24.60    5.00
  -1   2   0   38.70    7.90
  -1   2   0   26.50    7.70
  -1   2   0   37.80    8.20
  -2  -2   0 3308.67  526.35
   2   2   0 3522.75  527.05
  -2   2   0 3380.26  522.65
   2   2   0 3526.05  527.45
  -3  -2   0    1.00    2.50
   3  -2   0   -1.30    3.00
  -3  -2   0   -2.10    2.60
   3  -2   0   -1.20    2.10
   3  -2   0   -0.30    3.80
  -3  -2   0   -0.20    5.30
  -3  -2   0   -2.50    2.30
   3  -2   0    0.40    2.40
  -3  -2   0    1.80    2.20
  -3  -2   0    1.90    3.40
  -3  -2   0   -2.50    2.40
   3  -2   0   -0.40    2.60
   3   2   0    1.90    3.10
  -3   2   0   -0.70    2.70
   3   2   0    0.00    2.50
   3   2   0    1.30    5.20
  -3   2   0   -1.70    2.80
   3   2   0   -0.60    2.20
   3   2   0   -0.50    2.20
  -3   2   0    2.00    2.70
   3   2   0    0.90    3.50
  -3   2   0   -1.60    1.00
  -3   2   0    1.60    3.00
   3   2   0   -1.60    2.20
  -4  -2   0   65.69   13.70
   4  -2   0   48.60   14.20
   4  -2   0   45.50   11.50
  -4  -2   0   37.20   11.20
  -4  -2   0   31.80   13.40
   4  -2   0   57.89   13.00
  -4  -2   0   28.20   10.00
   4  -2   0   53.39   14.20
  -4  -2   0   33.90   14.50
   4  -2   0   50.29   11.20
   4  -2   0   53.79   13.50
  -4  -2   0   35.70   11.90
   4  -2   0   40.50   11.50
  -4  -2   0   36.70   11.10
  -4   2   0   41.40    9.20
  -4   2   0   49.10   11.80
  -4   2   0   55.19   11.40
  -4   2   0   57.19   10.40
   4   2   0   52.89   12.40
   4   2   0   44.50   17.60
  -4   2   0   50.39   12.50
  -4   2   0   62.59   12.30
   4   2   0   70.99   16.90
  -4   2   0   53.09    8.80
   4   2   0   51.29   12.00
  -4   2   0   41.20   12.80
   4   2   0   48.80   11.20
   4   2   0   20.70   12.70
   4   2   0   53.39   14.00
  -4   2   0   51.19   13.00
   4   2   0   31.40   11.40
  -4   2   0   50.39    9.50
  -4   2   0   52.29   14.00
   4   2   0   39.20   12.70
  -5  -2   0    8.90    6.20
  -5  -2   0    4.50    4.50
  -5  -2   0   10.60    8.20
  -5  -2   0   17.20   10.60
  -5  -2   0   11.90   10.40
   5  -2   0   16.70    7.40
  -5  -2   0   18.00    6.50
   5  -2   0   28.50    8.50
  -5  -2   0   11.40    5.90
   5  -2   0   26.50    5.40
   5  -2   0   18.90    4.80
   5  -2   0   13.40    6.30
   5  -2   0   14.20    7.60
   5  -2   0   17.80    8.20
  -5   2   0   14.00    5.80
  -5   2   0    5.50    5.90
   5   2   0   19.30    6.40
  -5   2   0   17.80    5.40
  -5   2   0   23.70    6.40
   5   2   0   25.00   13.20
  -5   2   0   22.10    8.00
   5   2   0   16.70    7.20
   5   2   0   15.30   10.00
  -5   2   0   14.50    7.30
   5   2   0   15.10   11.40
   5   2   0   38.50   16.50
  -5   2   0   15.90    5.60
   5   2   0    5.40    5.20
  -5   2   0   11.70    4.60
  -5   2   0    2.90    4.50
  -5   2   0   25.20    9.00
  -5   2   0   12.60    6.20
   5   2   0   18.50    7.00
   5   2   0   28.50    8.70
   6  -2   0 3945.41  596.44
   6  -2   0 4297.17  598.64
   6  -2   0 3982.80  597.24
  -6  -2   0 3904.01  605.14
  -6  -2   0 3889.51  597.74
   6  -2   0 3828.22  596.54
   6  -2   0 3872.51  597.24
  -6  -2   0 4229.58  607.14
  -6  -2   0 3949.50  597.84
  -6  -2   0 3881.51  595.34
   6   2   0 3811.12  605.94
  -6   2   0 4088.99  596.24
   6   2   0 3176.28  595.04
   6   2   0 4059.69  605.74
   6   2   0 3702.93  597.54
  -6   2   0 3678.23  596.84
   6   2   0 3891.61  597.24
  -6   2   0 3989.10  596.14
   6   2   0 3946.71  598.04
  -6   2   0 4052.79  599.24
  -6   2   0 3939.81  596.74
  -6   2   0 3953.60  597.34
   7  -2   0    6.30    5.70
  -7  -2   0   17.10    8.10
   7  -2   0   24.60   10.10
  -7  -2   0   -3.50    2.30
   7  -2   0   11.70    4.60
   7  -2   0   -0.90    3.90
  -7  -2   0    5.60    9.40
  -7  -2   0   12.40    8.40
   7  -2   0    4.50    6.80
   7  -2   0    8.20    6.10
  -7  -2   0    5.30    5.30
  -7  -2   0    1.10    7.90
   7   2   0   -0.60    3.60
  -7   2   0   12.70    7.80
   7   2   0   10.10    7.80
   7   2   0   11.30   11.90
  -7   2   0   18.50    9.10
  -7   2   0    1.10    3.70
  -7   2   0   -2.70    3.60
  -7   2   0    3.20    4.70
  -7   2   0    8.00    5.90
   7   2   0    5.40    6.50
  -7   2   0    8.40    6.20
  -7   2   0    2.70    3.70
  -7   2   0    7.80    6.70
  -7   2   0    4.20    3.90
   7   2   0    1.20    4.50
   7   2   0    4.40    4.90
  -7   2   0   -1.80    1.40
   7   2   0    4.30    5.10
   7   2   0   12.30    6.60
   7   2   0   14.40   12.30
  -8  -2   0 1238.18  185.08
   8  -2   0 1111.09  184.28
   8  -2   0 1176.48  179.98
   8  -2   0 1240.78  184.58
  -8  -2   0 1120.79  193.88
   8  -2   0 1188.68  185.78
  -8  -2   0 1138.19  182.38
   8  -2   0 1142.69  189.78
  -8  -2   0 1174.58  184.98
  -8  -2   0 1319.17  195.68
  -8  -2   0 1162.18  184.78
   8  -2   0 1174.28  184.68
  -8   2   0 1182.78  183.58
  -8   2   0  962.80  182.98
  -8   2   0 1147.29  186.88
   8   2   0 1027.90  184.18
   8   2   0 1100.19  183.28
   8   2   0 1259.17  184.48
   8   2   0 1109.99  184.38
   8   2   0 1148.09  193.18
  -8   2   0 1205.18  181.28
  -8   2   0 1186.48  182.08
  -8   2   0 1202.88  191.68
   8   2   0 1193.38  195.28
  -8   2   0 1164.38  185.68
   8   2   0 1170.18  184.18
  -8   2   0 1378.16  185.18
  -8   2   0 1155.98  183.78
   8   2   0 1166.38  182.98
   8   2   0 1202.28  185.18
  -8   2   0 1132.29  180.78
  -9  -2   0    5.50    6.80
  -9  -2   0   10.00    9.30
  -9  -2   0    9.00    7.80
   9  -2   0    6.20    3.80
   9  -2   0    3.10    4.20
  -9  -2   0   -2.60    1.60
   9  -2   0    2.80    3.40
  -9  -2   0    0.10    5.00
   9  -2   0    9.30    8.80
   9  -2   0    2.60    2.60
   9  -2   0   14.00    7.90
   9  -2   0    2.10    4.60
  -9  -2   0   -1.70    3.20
   9  -2   0    1.20    5.60
   9  -2   0    0.70    6.20
   9   2   0    4.10    6.00
   9   2   0   -0.80    4.00
  -9   2   0    1.30    5.70
  -9   2   0    3.10    5.00
  -9   2   0    4.10    6.10
   9   2   0   12.20   12.40
   9   2   0    9.00    6.80
  -9   2   0    5.20    8.40
  -9   2   0    7.30    6.90
  -9   2   0    4.60    4.80
   9   2   0   -3.20    2.90
  -9   2   0    2.90    6.60
   9   2   0   -2.90    4.80
   9   2   0   16.10    8.10
  -9   2   0    3.90    4.50
  -9   2   0    3.00    3.90
   9   2   0   -0.10    3.80
  10  -2   0  322.27   58.69
 -10  -2   0  351.96   58.89
 -10  -2   0  297.77   58.49
 -10  -2   0  231.48   65.49
  10  -2   0  289.57   45.00
  10  -2   0  228.58   43.00
  10  -2   0  368.96   62.99
  10  -2   0  243.78   51.99
 -10  -2   0  230.08   50.89
  10  -2   0  224.88   44.30
  10  -2   0  283.87   61.09
  10  -2   0  289.77   57.89
 -10  -2   0  353.36   60.99
 -10  -2   0  317.47   55.99
 -10  -2   0  217.58   63.39
  10  -2   0  283.97   43.50
  10   2   0  201.98   51.09
 -10   2   0  253.17   47.00
  10   2   0  185.08   48.90
 -10   2   0  392.36   59.29
 -10   2   0  266.97   45.90
  10   2   0  239.58   50.89
  10   2   0  257.47   71.79
 -10   2   0  235.58   52.89
  10   2   0  335.27   57.59
  10   2   0  317.37   50.39
 -10   2   0  368.26   55.89
  10   2   0  313.77   57.09
 -10   2   0  271.67   47.10
 -10   2   0  312.57   62.59
 -10   2   0  249.48   45.70
  10   2   0  282.47   52.59
  10   2   0  157.48   52.29
 -10   2   0  257.57   56.89
  11  -2   0   -0.40    3.20
  11  -2   0    4.30    5.60
  11  -2   0    1.50    2.50
  11  -2   0   -4.50    5.60
  11  -2   0   -3.60    2.20
  11  -2   0   -0.60    2.90
 -11  -2   0    0.10    5.80
  11  -2   0   -4.90    5.70
  11  -2   0   -3.00    2.00
 -11  -2   0    3.30   10.80
  11  -2   0   -2.30    2.70
 -11  -2   0   -5.10    1.80
 -11  -2   0   -2.20    3.00
 -11  -2   0   -3.30    4.20
 -11  -2   0   -2.60    2.40
  11   2   0    2.20    8.80
  11   2   0   -2.80    2.50
 -11   2   0   -2.20    2.70
 -11   2   0    4.20    5.60
  11   2   0   -2.80    1.90
  11   2   0    1.80    6.60
 -11   2   0    0.20    4.30
  11   2   0    2.30    6.40
  11   2   0   -3.40    2.00
 -11   2   0   -1.30    3.30
 -11   2   0    0.50    3.90
 -11   2   0   -3.80    2.40
  11   2   0    4.30    9.90
  12  -2   0  155.98   47.20
  12  -2   0  139.79   41.80
  12  -2   0  193.28   46.20
 -12  -2   0  225.68   49.50
 -12  -2   0  298.77   72.39
  12  -2   0  174.78   38.80
  12  -2   0  183.08   47.30
  12  -2   0  154.48   42.60
 -12  -2   0  165.88   42.10
 -12  -2   0  380.46   77.69
  12  -2   0  227.08   34.50
 -12  -2   0  177.28   45.00
 -12   2   0  180.08   42.50
  12   2   0  236.08   48.90
  12   2   0  134.79   39.70
 -12   2   0  173.88   43.50
 -12   2   0  236.68   44.40
 -12   2   0  292.17   47.60
  12   2   0  192.88   45.20
  12   2   0  240.18   49.99
  12   2   0  161.58   43.50
 -12   2   0  228.88   55.59
  12   2   0  312.37   73.99
  12   2   0  207.08   59.99
 -12   2   0  220.68   45.10
  12   2   0  221.18   49.20
 -13  -2   0   -3.10    7.60
 -13  -2   0   14.40   15.70
  13  -2   0   10.90   13.70
 -13  -2   0    9.30    7.40
 -13  -2   0    0.60    6.70
  13  -2   0   13.50   11.60
  13  -2   0    8.20    6.70
  13  -2   0    0.20    7.30
  13  -2   0   13.80   15.10
 -13  -2   0    8.60    9.80
  13  -2   0    9.10    7.20
  13  -2   0    5.80    9.90
 -13  -2   0   20.70   13.50
  13   2   0    5.40    8.90
  13   2   0   -0.50    7.70
  13   2   0    0.70    6.50
  13   2   0    6.80   10.40
 -13   2   0    9.70    9.50
  13   2   0   13.80   10.30
  13   2   0    4.10    7.40
  13   2   0    1.50    6.50
  13   2   0    2.50    7.30
  13   2   0   18.10   12.90
 -13   2   0    0.10    4.30
 -13   2   0   -2.40    3.80
 -13   2   0    0.40    4.00
 -13   2   0   19.60   10.30
 -13   2   0    2.70    6.70
 -13   2   0    9.80    9.40
 -14  -2   0  305.87   80.99
  14  -2   0  240.58   65.09
 -14  -2   0  315.97   68.49
  14  -2   0  254.37   68.09
 -14  -2   0  242.08   70.29
  14  -2   0  233.98   65.09
 -14  -2   0  381.16   73.39
 -14  -2   0  326.57   65.89
  14  -2   0  429.96   58.59
  14  -2   0  338.77   55.39
  14  -2   0  396.76   71.19
  14  -2   0  261.07   66.39
 -14  -2   0  345.57   73.59
  14   2   0  375.86   94.09
 -14   2   0  356.26   90.79
  14   2   0  354.76   71.19
 -14   2   0  354.16   57.99
  14   2   0  315.37   69.39
 -14   2   0  354.36   76.89
  14   2   0  302.67   66.09
 -14   2   0  393.36   80.69
 -14   2   0  277.97   65.29
  14   2   0  210.28   60.39
  14   2   0  279.47   61.69
  14   2   0  401.36   70.59
 -14   2   0  310.77   57.09
 -14   2   0  286.37   61.39
  14   2   0  285.77   68.49
 -15  -2   0   -5.30    2.80
  15  -2   0    7.60    6.80
 -15  -2   0   -0.90    4.90
 -15  -2   0   -4.00    7.10
  15  -2   0    4.40    6.20
  15  -2   0   -6.80    5.70
 -15  -2   0   -4.30    3.20
  15  -2   0   -1.70    5.20
  15  -2   0   -6.30    2.90
 -15  -2   0   -2.70    3.30
 -15  -2   0    8.50   21.30
 -15   2   0   -1.50    4.20
 -15   2   0   -0.40    3.90
 -15   2   0   -4.20    2.00
  15   2   0    2.90    8.50
  15   2   0   -3.50    3.00
  15   2   0   -0.40    9.60
 -15   2   0    7.20   11.40
  15   2   0   -1.50    5.50
  15   2   0   -2.20    5.30
  15   2   0    5.10   10.60
  15   2   0    1.60    8.20
 -15   2   0   -0.50    5.90
  15   2   0    6.50   13.10
 -15   2   0    3.70    8.50
  16  -2   0   -0.50    5.50
  16  -2   0    5.80    7.20
  16  -2   0   29.50   15.50
 -16  -2   0   -2.60    7.30
 -16  -2   0   43.60   19.90
  16  -2   0   -3.30    5.30
 -16  -2   0   38.90   22.30
  16  -2   0   -1.00    2.80
 -16  -2   0    3.70    7.80
 -16  -2   0   -4.90    7.00
 -16  -2   0   55.79   37.60
 -16   2   0   51.19   31.10
 -16   2   0   -0.40    9.20
  16   2   0   17.80   12.90
  16   2   0   12.90   14.00
 -16   2   0    6.80    9.10
  16   2   0   10.40   11.00
 -16   2   0    8.80   10.90
  16   2   0   -0.10    7.10
  16   2   0   19.80   20.70
 -16   2   0    4.80    9.50
  16   2   0   -1.60    7.30
 -16   2   0    7.40    9.70
  16   2   0   -9.40    7.70
  16   2   0    4.50    8.30
  16   2   0    2.50   10.90
   0  -3   0   -0.70    1.50
   0  -3   0   -3.00    1.80
   0  -3   0    1.20    2.10
   0  -3   0    0.00    1.70
   0  -3   0   -2.10    2.00
   0  -3   0   -0.90    1.30
   0  -3   0    0.10    1.60
   0  -3   0    0.20    2.80
   0   3   0    8.00    5.60
   0   3   0    1.60    1.90
   0   3   0   -1.00    1.50
   0   3   0   -1.00    1.70
   0   3   0   -0.20    1.80
   0   3   0    1.30    2.80
   0   3   0   -1.00    1.90
   1  -3   0   42.20   10.90
   1  -3   0   37.00   10.90
   1  -3   0   37.30    8.30
   1  -3   0   38.50    9.90
  -1  -3   0   35.70    9.90
  -1  -3   0   47.10   12.00
  -1  -3   0   24.00    8.10
  -1  -3   0   51.69   15.40
   1  -3   0   45.10    9.40
  -1  -3   0   29.80    8.30
   1  -3   0   23.10    8.90
  -1  -3   0   33.70    9.30
  -1   3   0   67.99   14.30
  -1   3   0   43.80   12.00
   1   3   0   59.89   12.10
  -1   3   0   41.20    8.50
   1   3   0   29.30   12.10
  -1   3   0   65.19   13.60
  -1   3   0   23.60   10.20
   1   3   0   27.30    8.80
   1   3   0   35.90    9.80
  -1   3   0   38.80    9.10
   1   3   0   20.60    9.90
  -1   3   0   39.90    8.80
   1   3   0   61.89   13.40
   1   3   0   37.90   10.10
  -1   3   0   44.30    8.40
  -2  -3   0   24.50    8.90
  -2  -3   0   17.60    6.70
  -2  -3   0   28.30    9.30
  -2  -3   0   34.50   13.50
   2  -3   0   20.00    7.00
  -2  -3   0   26.70    9.60
  -2  -3   0   44.70   14.60
  -2  -3   0   30.00    9.00
   2  -3   0   17.00    6.80
   2  -3   0   30.40    7.30
   2  -3   0   20.70    8.10
   2   3   0   28.70   12.40
  -2   3   0   29.70    7.00
  -2   3   0   21.40    5.40
  -2   3   0   14.50    6.60
   2   3   0   31.90   13.90
   2   3   0   12.80    6.50
  -2   3   0   24.80    8.10
  -2   3   0   30.70    8.70
   2   3   0   28.70    5.30
  -2   3   0   26.70    5.40
  -2   3   0   21.30    6.90
  -2   3   0   27.80    6.90
   2   3   0   15.20    6.70
   2   3   0   14.30    6.30
   3  -3   0    2.50    3.80
  -3  -3   0    2.00    3.40
   3  -3   0   -3.60    1.30
   3  -3   0    0.90    3.20
  -3  -3   0    1.40    4.50
   3  -3   0    6.00    4.30
  -3  -3   0    0.60    2.40
  -3  -3   0    4.20    4.70
  -3  -3   0    7.50    8.00
  -3  -3   0   11.40    6.40
   3   3   0    1.70    4.50
   3   3   0   -0.20    2.90
   3   3   0    0.70    2.10
   3   3   0   -3.20    2.80
   3   3   0    0.30    4.00
   3   3   0    0.60    6.90
  -3   3   0    0.70    2.50
  -3   3   0    2.70    3.10
  -3   3   0    2.90    3.60
   3   3   0    2.90    4.70
  -3   3   0    0.00    3.30
  -3   3   0    0.10    2.30
  -4  -3   0 1518.05  202.08
   4  -3   0 1277.37  197.78
  -4  -3   0 1177.08  198.68
  -4  -3   0 1169.48  205.18
  -4  -3   0 1314.57  205.78
  -4  -3   0 1240.28  198.78
  -4  -3   0 1176.08  198.58
   4  -3   0 1249.88  198.38
   4  -3   0 1375.36  198.58
   4  -3   0 1314.97  199.78
   4   3   0 1357.66  196.08
  -4   3   0 1221.08  197.88
  -4   3   0 1230.68  198.08
   4   3   0 1209.58  198.48
  -4   3   0 1368.06  199.68
  -4   3   0 1303.87  198.08
   4   3   0 1276.47  207.58
  -4   3   0 1270.87  197.28
   4   3   0 1258.17  199.38
   4   3   0 1215.78  199.08
   4   3   0 1306.47  199.58
   4   3   0 1290.77  205.88
   5  -3   0   15.80    8.30
   5  -3   0    0.60    3.60
  -5  -3   0    2.50    5.00
  -5  -3   0   -3.90    1.90
  -5  -3   0   -1.10    2.70
  -5  -3   0   -1.60    2.20
  -5  -3   0    8.30   10.50
  -5  -3   0    1.30    2.30
   5  -3   0   -1.70    2.20
   5  -3   0    4.00    9.50
   5  -3   0    2.30    4.10
  -5  -3   0    1.90    4.10
   5   3   0    2.50    3.70
  -5   3   0    3.10    5.10
  -5   3   0   10.90    7.50
   5   3   0   -4.70    1.90
   5   3   0    6.10    6.00
   5   3   0    4.50    6.50
  -5   3   0   -0.50    2.60
  -5   3   0    5.80    2.90
   5   3   0    5.50    5.60
   5   3   0    2.80    3.50
   5   3   0    9.70    5.70
  -5   3   0    6.40    6.70
   5   3   0    2.30    4.30
   5   3   0    1.80    3.80
  -5   3   0   -0.20    3.10
  -5   3   0    5.30    2.70
  -6  -3   0  319.17   73.09
  -6  -3   0  313.27   70.99
  -6  -3   0  389.36   61.29
  -6  -3   0  346.77   61.29
   6  -3   0  342.77   60.59
  -6  -3   0  340.77   60.39
   6  -3   0  352.26   59.39
  -6  -3   0  329.07   57.09
   6  -3   0  376.16   60.09
   6  -3   0  347.47   61.69
  -6   3   0  353.06   55.49
  -6   3   0  374.86   57.39
  -6   3   0  345.57   57.29
  -6   3   0  368.16   59.59
  -6   3   0  370.46   55.79
   6   3   0  409.36   58.89
  -6   3   0  333.67   59.19
   6   3   0  318.37   58.49
   6   3   0  304.27   59.39
   6   3   0  355.96   75.89
  -6   3   0  385.36   59.29
  -6   3   0  322.57   56.39
   6   3   0  365.46   61.09
  -6   3   0  326.57   59.39
   6   3   0  370.76   61.79
  -6   3   0  361.06   61.79
   6   3   0  383.06   58.69
  -6   3   0  353.06   56.29
   6   3   0  371.96   61.39
   6   3   0  410.36   81.79
   7  -3   0   -5.50    1.90
  -7  -3   0   -3.90    2.40
  -7  -3   0   -1.60    3.60
  -7  -3   0   -0.50    2.30
   7  -3   0   -0.60    2.00
  -7  -3   0   -0.20    3.40
  -7  -3   0   -4.10    3.80
  -7  -3   0    2.00    5.10
   7  -3   0   -2.90    3.90
  -7  -3   0   -0.90    2.60
   7  -3   0    2.00    6.80
  -7   3   0   -1.70    1.80
  -7   3   0    6.00    4.80
  -7   3   0    1.60    2.70
  -7   3   0   -0.20    1.90
  -7   3   0    3.70    5.70
   7   3   0    5.30    7.40
   7   3   0   -5.70    1.60
   7   3   0   -5.80    2.40
  -7   3   0    5.20    6.20
   7   3   0    5.00    6.20
  -7   3   0    6.30    4.20
   7   3   0   -0.40    4.50
   7   3   0   -3.10    2.60
   7   3   0    4.40    8.80
  -7   3   0    2.90    4.40
   7   3   0   -4.00    2.20
  -7   3   0    1.20    2.20
   7   3   0    1.80    5.20
   8  -3   0   42.70   14.30
  -8  -3   0   52.09   17.90
   8  -3   0   39.80   13.70
  -8  -3   0   34.60   12.50
  -8  -3   0   49.80   22.90
   8  -3   0   68.29   18.80
  -8  -3   0   52.59   17.40
   8  -3   0   43.80    9.20
  -8  -3   0   24.00   16.40
  -8  -3   0   17.40    9.30
  -8  -3   0   35.80   14.00
   8  -3   0   44.40   15.10
   8   3   0   51.19   22.50
   8   3   0   46.60   16.90
   8   3   0   29.20   13.20
  -8   3   0   41.60   13.70
  -8   3   0   37.60   10.40
   8   3   0   27.40   13.80
  -8   3   0   30.60   13.60
  -8   3   0   41.70   11.20
   8   3   0   48.80   15.20
  -8   3   0   37.60   11.70
  -8   3   0   50.49   15.00
   8   3   0   30.60   20.60
  -8   3   0   40.90   16.60
  -8   3   0   41.40   13.70
   8   3   0   41.50   14.40
   8   3   0   40.00   13.00
   8   3   0   58.89   17.10
  -8   3   0   29.80   13.10
  -8   3   0   46.00   19.40
  -9  -3   0    7.60   18.40
  -9  -3   0   10.00   14.00
   9  -3   0    4.60    8.20
   9  -3   0    3.20    5.10
   9  -3   0   -2.60    5.40
  -9  -3   0   19.60    9.60
   9  -3   0    5.50    3.60
   9  -3   0    2.60    3.20
   9  -3   0    7.60    8.80
  -9  -3   0    8.30    8.20
  -9  -3   0    0.30    4.20
  -9  -3   0    2.20    6.80
  -9  -3   0   10.00   12.10
  -9   3   0    3.40    7.20
   9   3   0    4.50    5.80
  -9   3   0    3.20    3.60
   9   3   0   -3.70    4.80
  -9   3   0    6.20    5.10
  -9   3   0    9.00    5.30
   9   3   0   17.30   15.70
  -9   3   0    1.50    3.80
   9   3   0    3.70    7.00
  -9   3   0    3.40    6.50
  -9   3   0   -3.00    1.60
   9   3   0    0.20    3.10
   9   3   0    7.20    8.10
   9   3   0    9.10    8.50
   9   3   0    6.80    7.20
   9   3   0   -3.00    4.90
  -9   3   0   13.70    9.30
  -9   3   0   11.00    8.40
  10  -3   0   46.70   16.90
  10  -3   0    6.00    4.40
  10  -3   0   -4.10    6.00
 -10  -3   0   -1.30    3.60
 -10  -3   0    3.80    6.20
  10  -3   0    9.50    4.80
 -10  -3   0   18.10   17.40
 -10  -3   0    4.90   14.70
  10  -3   0   18.20   11.40
  10  -3   0    4.40    7.20
 -10  -3   0   29.30   13.10
 -10   3   0   10.30    8.30
 -10   3   0    5.80    6.10
  10   3   0   -1.00    4.60
 -10   3   0    9.60    6.60
 -10   3   0    2.80    5.10
  10   3   0    5.00    8.20
  10   3   0    2.70    6.50
  10   3   0    8.60    8.10
 -10   3   0   -3.40    4.20
  10   3   0   12.30   17.30
 -10   3   0    5.50    7.10
  10   3   0    4.70    8.60
 -10   3   0    4.10    4.70
  10   3   0    0.90    6.80
  10   3   0    1.30    6.60
 -10   3   0    8.10    8.40
 -10   3   0    1.20    6.20
 -11  -3   0   -0.20    6.60
 -11  -3   0   11.40   11.10
  11  -3   0    3.00   11.80
  11  -3   0   -4.40    7.70
 -11  -3   0   -6.30    4.10
 -11  -3   0   -7.20   10.50
 -11  -3   0   34.70   16.70
  11  -3   0    8.70    7.70
  11  -3   0   11.40    5.30
  11  -3   0    7.10    4.30
 -11  -3   0    9.30   10.90
  11   3   0   19.10   10.00
  11   3   0   28.30   13.70
  11   3   0   23.30   18.50
 -11   3   0    8.70    7.40
 -11   3   0   17.00   11.30
 -11   3   0    1.20    6.00
  11   3   0   -4.00    5.10
 -11   3   0   20.20   10.00
  11   3   0   31.30   12.40
 -11   3   0   10.70   10.40
 -11   3   0   10.90    9.40
 -11   3   0    7.20    6.30
  11   3   0   52.19   17.40
 -11   3   0   -1.10    4.80
  11   3   0   20.30   23.00
  11   3   0    9.00   10.20
 -11   3   0    6.30    5.40
  12  -3   0    3.50    7.20
 -12  -3   0    1.40    7.40
  12  -3   0    2.70   10.20
 -12  -3   0   -0.10    6.10
  12  -3   0   14.90   14.00
 -12  -3   0   -0.20    2.00
  12  -3   0   -1.40    3.00
  12  -3   0   10.70   11.80
 -12  -3   0   10.60    9.20
 -12   3   0   -0.80    4.60
 -12   3   0    0.50    7.30
 -12   3   0    5.80    6.70
 -12   3   0   18.60   12.30
  12   3   0   16.90   12.60
  12   3   0   11.80   10.50
  12   3   0   16.30   18.60
 -12   3   0   -3.40    2.90
  12   3   0   -0.40    3.10
  12   3   0    0.40    5.20
  12   3   0   10.20   10.20
  12   3   0    7.30    9.80
 -12   3   0    7.90    6.10
  12   3   0    6.60    8.50
 -12   3   0    4.70    6.70
  12   3   0   16.90   18.50
 -12   3   0    8.40    7.20
 -12   3   0    9.20   10.70
 -13  -3   0   17.30   14.60
  13  -3   0   -4.00    6.80
  13  -3   0   -0.50    7.40
 -13  -3   0   28.30   18.40
 -13  -3   0   -0.10    9.70
 -13  -3   0    2.10    6.30
  13  -3   0    7.40    5.60
  13  -3   0  -12.10    4.20
 -13  -3   0   -1.50    5.20
 -13  -3   0   -0.60   10.40
 -13   3   0   -1.60    3.80
 -13   3   0    7.70    5.90
 -13   3   0   -1.80    3.50
 -13   3   0    9.70    9.90
  13   3   0   -2.30    3.40
  13   3   0   -4.00    3.10
  13   3   0   -3.60    2.60
  13   3   0   -4.10    6.10
  13   3   0    9.10   11.50
 -13   3   0    4.90    8.60
  13   3   0    2.80    9.00
  13   3   0   -4.50    3.80
  13   3   0    1.10    6.10
 -13   3   0    0.50    3.60
 -13   3   0    1.80    5.40
 -13   3   0    0.50    4.90
  13   3   0   -2.80    5.20
 -14  -3   0   -6.60    6.20
 -14  -3   0    1.60   10.40
  14  -3   0   11.50   14.80
 -14  -3   0   -0.40    5.00
 -14  -3   0   -3.70    4.30
  14  -3   0    6.60   10.70
 -14  -3   0    2.70   14.80
 -14  -3   0    0.70    5.60
  14  -3   0    8.30    6.20
 -14   3   0    6.70    7.70
  14   3   0   10.40   15.10
  14   3   0   -4.00    2.40
 -14   3   0    5.80    9.00
  14   3   0   -1.50    3.40
  14   3   0   -5.00    4.60
  14   3   0   10.50   12.30
  14   3   0   12.10   12.80
 -14   3   0    2.70    6.70
 -14   3   0   -5.20    5.50
  14   3   0   -2.10    6.20
  14   3   0    5.90    9.60
 -14   3   0   -1.60    4.60
  14   3   0   15.90   13.90
 -14   3   0   -1.40    4.60
 -14   3   0   -0.20    5.90
 -15  -3   0    8.90   18.50
 -15  -3   0    1.50    6.20
  15  -3   0    3.50   10.20
  15  -3   0   -7.80    5.00
  15  -3   0    5.90   11.50
 -15  -3   0   -3.60    2.30
 -15  -3   0   -5.40    4.10
 -15  -3   0   -1.40    7.00
 -15  -3   0   -2.40    5.00
  15   3   0   -4.50    7.20
  15   3   0   -4.00    6.60
  15   3   0   -2.10    5.30
  15   3   0   -1.10    5.80
 -15   3   0    7.80   12.20
 -15   3   0    2.80    9.10
 -15   3   0    5.10    7.40
  15   3   0    0.20    8.70
 -15   3   0   -3.00    3.20
  15   3   0   -4.90    3.80
  15   3   0    8.30   10.50
 -15   3   0   -2.50    6.20
  15   3   0   -1.80    5.90
 -15   3   0   -1.70    3.00
   0  -4   0    5.50    3.90
   0  -4   0   13.80    5.80
   0  -4   0    3.30    2.90
   0  -4   0   11.70    7.50
   0  -4   0    9.20    6.10
   0  -4   0    3.70    3.00
   0  -4   0    2.90    3.60
   0  -4   0   11.80    7.80
   0   4   0    4.60    4.20
   0   4   0    6.40    4.90
   0   4   0   10.60    3.60
   0   4   0    0.70    2.60
   0   4   0    8.80    6.90
   0   4   0   12.60    7.30
   0   4   0    4.10    4.40
   0   4   0    6.60    3.90
   1  -4   0   33.20   13.20
  -1  -4   0   41.70   13.50
   1  -4   0   58.29   11.90
   1  -4   0   52.99   13.50
  -1  -4   0   38.80   11.80
  -1  -4   0   51.59   13.50
  -1  -4   0   45.60   12.80
  -1  -4   0   78.69   15.30
   1  -4   0   82.99   13.10
  -1  -4   0   42.10   15.50
   1  -4   0   41.20   13.10
   1  -4   0   45.50   14.60
  -1   4   0   60.99   11.80
   1   4   0   42.00   15.50
  -1   4   0   72.39   13.30
  -1   4   0   59.99   12.10
   1   4   0   53.49   13.90
   1   4   0   46.40    8.40
  -1   4   0   34.10   12.70
  -1   4   0   52.79   11.50
   1   4   0   43.50   13.10
   1   4   0   54.19   16.60
   1   4   0   67.29   14.60
  -1   4   0   52.69   14.40
   1   4   0   41.50   12.20
  -1   4   0   36.00   10.70
  -1   4   0   41.10   14.60
  -1   4   0   42.80   12.10
   2  -4   0  394.06   61.99
   2  -4   0  379.16   63.89
  -2  -4   0  394.56   65.49
  -2  -4   0  355.36   65.19
   2  -4   0  482.65   67.69
  -2  -4   0  430.26   66.59
  -2  -4   0  341.37   64.99
   2  -4   0  379.06   64.69
   2  -4   0  431.76   66.39
   2  -4   0  390.36   61.89
  -2  -4   0  451.15   72.09
   2  -4   0  416.56   64.29
  -2  -4   0  414.66   71.99
   2   4   0  400.36   65.59
   2   4   0  352.06   70.69
   2   4   0  409.76   71.49
   2   4   0  413.86   61.49
  -2   4   0  453.35   66.69
  -2   4   0  391.46   62.29
  -2   4   0  420.36   65.09
  -2   4   0  394.66   64.79
  -2   4   0  408.66   64.29
  -2   4   0  420.66   62.69
   2   4   0  400.66   66.09
  -2   4   0  415.36   62.49
  -2   4   0  399.36   65.29
   2   4   0  376.96   65.99
  -2   4   0  409.46   64.49
  -3  -4   0   70.19   20.40
  -3  -4   0  108.19   23.80
  -3  -4   0   92.49   22.20
  -3  -4   0  103.09   23.10
  -3  -4   0  131.69   34.70
  -3  -4   0  110.49   30.20
   3  -4   0  101.49   24.00
   3  -4   0  152.98   24.90
  -3  -4   0  154.48   29.90
   3   4   0   85.19   20.30
  -3   4   0  135.99   25.10
  -3   4   0   96.49   22.20
   3   4   0  123.09   25.60
  -3   4   0  123.09   23.40
   3   4   0   83.29   26.10
   3   4   0   75.99   25.40
   3   4   0   56.59   19.40
   3   4   0  121.39   20.70
   3   4   0   74.39   19.70
  -3   4   0   95.79   20.50
  -4  -4   0  897.71  147.39
   4  -4   0 1074.09  146.69
  -4  -4   0  877.51  162.18
   4  -4   0  903.91  146.39
   4  -4   0  998.80  147.79
  -4  -4   0  933.21  147.99
   4  -4   0  959.80  148.39
  -4  -4   0  976.90  148.29
  -4  -4   0  904.61  147.49
  -4  -4   0  856.81  153.88
  -4  -4   0  817.02  146.49
  -4   4   0 1022.90  146.19
  -4   4   0  900.11  146.19
   4   4   0  836.62  147.59
   4   4   0  937.71  143.39
  -4   4   0  969.60  147.69
   4   4   0  918.41  156.18
   4   4   0  896.81  147.89
   4   4   0  972.50  148.49
   4   4   0  928.31  148.19
  -4   4   0  898.21  146.89
  -4   4   0  965.40  146.59
   4   4   0  966.90  155.78
   5  -4   0   -2.40    2.00
  -5  -4   0    3.10    9.00
  -5  -4   0    1.00    2.50
  -5  -4   0   -4.60    1.70
   5  -4   0   -2.50    4.50
  -5  -4   0   -2.00    2.70
   5  -4   0   -3.20    3.10
  -5  -4   0    1.00    2.50
   5  -4   0    1.10    4.10
  -5  -4   0   -2.10    2.10
   5   4   0   -0.40    4.10
  -5   4   0   -0.50    3.50
  -5   4   0   -0.40    3.10
   5   4   0    1.70    3.70
   5   4   0   -3.40    7.60
   5   4   0    0.00    5.10
  -5   4   0   -0.80    3.20
  -5   4   0   -1.70    2.10
  -5   4   0   -2.50    1.80
   5   4   0   -0.30    2.90
   5   4   0    0.10    2.40
   5   4   0   -1.40    3.30
  -6  -4   0  549.95  101.99
  -6  -4   0  411.76   78.99
  -6  -4   0  576.94   84.59
  -6  -4   0  463.65   79.69
  -6  -4   0  497.55   98.39
  -6  -4   0  405.16   78.89
   6  -4   0  487.05   79.59
   6  -4   0  497.35   81.09
   6  -4   0  463.35   78.19
   6  -4   0  469.15   78.19
   6   4   0  513.65   76.49
  -6   4   0  523.55   81.09
   6   4   0  564.74   84.09
   6   4   0  489.65   77.49
  -6   4   0  414.36   77.99
  -6   4   0  509.15   78.69
   6   4   0  430.76   76.39
   6   4   0  441.26   79.89
   6   4   0  454.45   79.19
   6   4   0  499.55  118.49
   6   4   0  596.74  106.49
  -6   4   0  421.36   77.99
  -6   4   0  467.75   73.59
   6   4   0  959.90  155.78
  -6   4   0  493.05   77.89
   7  -4   0   16.50   12.00
  -7  -4   0   15.50    9.50
  -7  -4   0    2.70    4.80
   7  -4   0    2.30    6.40
  -7  -4   0    7.90   11.30
  -7  -4   0    8.50   11.90
  -7  -4   0   10.20    8.40
   7  -4   0    7.50    8.80
  -7  -4   0    6.20    8.10
   7   4   0    3.70    5.50
   7   4   0    6.70    7.00
  -7   4   0   -3.40    2.70
  -7   4   0   11.70    4.70
   7   4   0   13.50    7.80
   7   4   0    7.90    7.10
  -7   4   0   10.30    4.50
  -7   4   0   43.10   14.10
  -7   4   0   27.10   13.30
   7   4   0    9.80    7.60
   7   4   0   -1.70    3.90
   7   4   0   -1.20    2.40
  -7   4   0   10.40    8.30
   7   4   0    8.90    8.00
   7   4   0   10.00   12.80
  -7   4   0   15.30    8.20
   8  -4   0 1893.01  296.77
   8  -4   0 1901.11  295.47
  -8  -4   0 1802.82  308.57
  -8  -4   0 1875.21  296.87
  -8  -4   0 1938.21  297.37
  -8  -4   0 1776.32  296.37
  -8  -4   0 1817.42  307.37
   8   4   0 1775.92  297.07
   8   4   0 2012.80  309.77
  -8   4   0 1891.11  289.27
   8   4   0 2006.40  293.87
   8   4   0 1953.90  296.87
  -8   4   0 1941.81  295.27
  -8   4   0 2004.70  294.67
  -8   4   0 1887.41  289.27
   8   4   0 1865.11  294.37
   8   4   0 1750.32  297.27
  -8   4   0 1913.31  290.67
  -8   4   0 1749.53  297.77
   8   4   0 2049.79  294.27
  -8   4   0 1855.01  290.57
   8   4   0 2098.89  312.67
  -8   4   0 1912.91  295.27
   9  -4   0  115.29   28.20
  -9  -4   0   91.89   26.30
  -9  -4   0   80.59   25.70
  -9  -4   0  119.89   30.00
   9  -4   0  137.79   33.90
  -9  -4   0   97.29   38.90
  -9  -4   0  126.79   35.00
   9   4   0  131.99   37.10
   9   4   0  100.59   28.30
   9   4   0  113.69   27.30
  -9   4   0   83.79   23.70
   9   4   0   84.59   27.30
  -9   4   0  161.18   37.60
   9   4   0   79.09   23.20
  -9   4   0   93.79   21.80
   9   4   0  105.89   29.50
   9   4   0  112.49   25.20
   9   4   0   99.49   38.60
  -9   4   0  106.29   28.20
  -9   4   0   98.99   22.90
  -9   4   0  106.79   20.60
  -9   4   0   93.89   19.60
   9   4   0   48.20   32.10
  10  -4   0  432.56   78.09
 -10  -4   0  353.76   76.09
 -10  -4   0  365.36   95.49
 -10  -4   0  432.06   79.49
 -10  -4   0  504.25   87.89
  10  -4   0  269.57   72.79
 -10   4   0  450.45   77.79
 -10   4   0  396.16   64.59
  10   4   0  381.76   71.29
 -10   4   0  375.96   62.99
  10   4   0  415.06   97.39
 -10   4   0  414.86   76.09
 -10   4   0  403.36   66.19
  10   4   0  400.66   67.89
 -10   4   0  414.16   65.39
 -10   4   0  377.46   72.69
  10   4   0  395.36   71.39
  10   4   0  408.86   68.59
 -10   4   0  369.06   64.59
  10   4   0  411.26   68.29
 -10   4   0  430.56   65.29
  10   4   0  235.18   74.79
 -11  -4   0   12.70   13.90
 -11  -4   0   -3.60    3.10
  11  -4   0   -3.20    7.60
  11  -4   0    5.70    9.70
  11  -4   0    1.80    6.90
 -11  -4   0   -5.00    2.50
 -11  -4   0   -4.20    4.90
 -11  -4   0   -2.30    3.60
 -11  -4   0    0.50    3.70
 -11   4   0   -2.10    1.90
  11   4   0   -2.60    3.90
  11   4   0    0.30    6.60
  11   4   0   -0.40    8.60
 -11   4   0   -3.40    1.90
  11   4   0   -4.80    4.40
  11   4   0   -0.70    6.40
 -11   4   0   -2.90    3.60
 -11   4   0   -0.60    3.60
 -11   4   0    0.70    3.80
 -11   4   0   -3.60    5.50
 -11   4   0   -0.40    2.70
  11   4   0   -2.50    4.30
 -11   4   0   -4.10    2.60
 -11   4   0   -2.70    1.90
  11   4   0   -2.50    3.60
  11   4   0   10.80    7.30
 -12  -4   0  690.83  114.29
 -12  -4   0  629.74  113.49
  12  -4   0  669.83  112.89
  12  -4   0  661.53  114.39
 -12  -4   0 1079.39  141.39
 -12  -4   0  656.73  115.89
 -12  -4   0  829.72  156.38
  12   4   0  713.33  111.89
  12   4   0  610.24  117.09
 -12   4   0  554.34  110.49
  12   4   0  705.73  111.49
  12   4   0  662.43  111.59
  12   4   0  689.93  114.69
 -12   4   0  753.22  117.79
 -12   4   0  633.64  107.69
 -12   4   0  656.73  105.29
 -12   4   0  587.64  107.79
 -12   4   0  619.24  105.09
 -12   4   0  555.84  125.99
 -12   4   0  674.83  112.29
 -12   4   0  699.73  110.19
 -12   4   0  624.64  107.29
  12   4   0  971.40  129.29
  12   4   0  565.14  137.09
  12   4   0  685.33  152.48
 -13  -4   0   17.60   13.60
 -13  -4   0   24.70   20.90
 -13  -4   0   -4.70    5.90
  13  -4   0    4.10   10.70
  13  -4   0   14.50   12.30
 -13  -4   0   42.80   31.00
 -13  -4   0    9.30   10.90
 -13  -4   0   25.20   18.20
  13   4   0    7.30   10.50
  13   4   0    8.60    9.30
  13   4   0    2.80    6.40
 -13   4   0    1.90    5.20
 -13   4   0    1.50    5.40
  13   4   0   10.30   12.00
 -13   4   0    0.40    6.10
 -13   4   0    5.70    6.90
 -13   4   0    5.50    5.30
 -13   4   0   25.50    9.70
  13   4   0   13.80   13.30
  13   4   0    4.70    9.20
  13   4   0    8.70   17.80
 -13   4   0    5.90    8.00
 -13   4   0    1.10    7.20
 -13   4   0    7.20   10.00
  13   4   0    2.00   13.40
 -14  -4   0  120.69   36.70
  14  -4   0   92.79   30.90
  14  -4   0   68.19   28.70
 -14  -4   0  157.28   43.00
 -14  -4   0   98.79   34.20
 -14  -4   0   16.40   27.10
 -14  -4   0  138.49   38.70
 -14  -4   0  101.79   52.49
 -14   4   0  100.29   30.10
  14   4   0  139.19   37.40
  14   4   0   75.39   27.50
 -14   4   0  112.09   33.10
  14   4   0  126.49   39.40
 -14   4   0   44.50   27.60
  14   4   0  185.48   37.70
  14   4   0  121.29   33.90
 -14   4   0  102.19   28.20
  14   4   0  108.49   34.60
 -14   4   0  113.39   25.20
 -14   4   0  129.29   26.50
  14   4   0  165.18   61.79
 -14   4   0   88.89   28.10
 -14   4   0  155.38   33.70
 -15  -4   0   14.00   12.70
 -15  -4   0   12.30   11.40
  15  -4   0   -3.60    9.00
  15  -4   0   -7.60    2.80
 -15  -4   0   -0.60    6.80
 -15  -4   0   -6.10    8.10
 -15  -4   0   -4.20   10.60
 -15  -4   0   -4.10   10.60
  15   4   0   -3.20    4.80
 -15   4   0    0.60    3.50
  15   4   0   -4.70    9.30
  15   4   0   -1.90    6.30
 -15   4   0   -2.70    8.00
 -15   4   0   -1.30    4.60
 -15   4   0    3.30    5.50
  15   4   0    6.50    8.80
  15   4   0   -1.80    3.40
  15   4   0    7.00   12.10
 -15   4   0   -3.70    3.90
 -15   4   0    1.00    6.20
  15   4   0   13.40   13.30
 -15   4   0    5.40    6.10
  15   4   0   -2.40    7.10
   0  -5   0    4.50    5.60
   0  -5   0    0.40    3.10
   0  -5   0    2.60    4.50
   0  -5   0   -2.00    2.20
   0  -5   0    0.60    2.80
   0  -5   0    0.90    2.50
   0  -5   0    0.50    2.70
   0  -5   0   -1.60    2.70
   0   5   0   -0.80    3.50
   0   5   0   -0.30    1.80
   0   5   0   -1.00    2.00
   0   5   0   -1.80    1.20
   0   5   0   -1.60    1.90
   0   5   0    6.70    5.10
   0   5   0    1.40    3.50
   0   5   0   -0.70    3.10
   1  -5   0   55.39   15.10
   1  -5   0   80.59   15.40
  -1  -5   0   66.49   14.90
  -1  -5   0   39.20   15.70
  -1  -5   0   45.70   13.20
   1  -5   0   67.69   13.30
   1  -5   0   68.99   20.00
  -1  -5   0   67.89   22.60
  -1  -5   0   38.20   12.20
   1  -5   0   47.40   15.60
   1  -5   0   50.49   15.80
  -1  -5   0   76.79   19.80
  -1  -5   0   55.79   13.90
   1   5   0   47.50   17.30
   1   5   0   55.49   17.20
  -1   5   0   54.39   13.80
  -1   5   0   50.59   17.40
   1   5   0   35.60   16.40
   1   5   0   59.39    9.80
  -1   5   0   64.09   13.70
  -1   5   0   87.59   19.90
  -1   5   0   64.99   14.20
   1   5   0   28.50   15.70
   1   5   0   52.49   15.10
  -1   5   0   63.79   13.90
   1   5   0   66.69   16.10
  -2  -5   0    0.70    2.80
   2  -5   0   -1.40    1.90
   2  -5   0    0.20    3.00
   2  -5   0    3.10    2.40
   2  -5   0   -0.20    3.60
  -2  -5   0    6.40    5.10
  -2  -5   0   18.40   12.40
  -2  -5   0   -2.20    3.80
  -2  -5   0    2.20    4.20
   2  -5   0    0.70    5.20
   2  -5   0   -1.80    1.60
  -2  -5   0   -2.20    2.00
   2  -5   0    1.00    3.60
  -2  -5   0    2.10    3.70
  -2   5   0    2.20    4.70
  -2   5   0    1.40    2.50
   2   5   0    3.60    4.30
  -2   5   0   -1.50    1.30
  -2   5   0    3.00    2.60
   2   5   0   -2.40    1.70
  -2   5   0    1.30    2.80
  -2   5   0    1.40    3.50
   2   5   0    3.10    5.00
  -2   5   0    3.40    2.80
   2   5   0    4.00    5.40
  -2   5   0    0.10    2.20
   2   5   0    0.60    3.00
  -2   5   0    5.60    4.40
  -2   5   0   -1.20    2.50
  -3  -5   0   11.80    9.20
  -3  -5   0    3.30    5.40
  -3  -5   0   26.40    9.80
  -3  -5   0   10.00    9.10
  -3  -5   0    3.40    5.40
   3  -5   0    4.10    6.40
   3  -5   0   17.60    7.30
  -3  -5   0    8.20    7.30
   3  -5   0   20.00    6.70
   3  -5   0   12.30    8.10
  -3  -5   0   14.60    8.20
  -3   5   0   19.10    8.00
  -3   5   0    6.90    6.50
  -3   5   0   26.10   11.00
   3   5   0   18.50   14.60
   3   5   0   23.40    9.80
   3   5   0   18.20    8.20
  -3   5   0   21.20    5.00
   3   5   0    9.70    6.80
  -3   5   0   25.50    8.00
  -3   5   0   16.00    4.70
  -3   5   0   11.50    3.90
   3   5   0   12.80   11.20
  -3   5   0    7.40    6.50
   3   5   0   19.00    8.70
  -3   5   0   16.60    6.30
  -3   5   0   12.20    4.10
  -4  -5   0  915.81  163.68
  -4  -5   0  952.90  154.78
  -4  -5   0  970.60  163.08
  -4  -5   0  949.01  155.08
   4  -5   0  978.10  153.38
  -4  -5   0 1002.90  155.18
   4  -5   0 1040.40  156.28
  -4  -5   0  928.41  154.68
   4   5   0 1082.49  158.18
  -4   5   0  961.50  154.28
  -4   5   0  939.21  154.48
   4   5   0  984.10  165.08
   4   5   0  948.71  155.48
   4   5   0  962.60  149.49
  -4   5   0 1028.70  153.68
  -4   5   0  998.50  152.98
   4   5   0  942.01  154.58
   4   5   0  978.30  158.98
   5  -5   0   39.20   13.90
  -5  -5   0   45.60   15.80
  -5  -5   0   25.80   11.80
  -5  -5   0   44.40   19.70
  -5  -5   0   70.39   26.20
  -5  -5   0   30.20   12.20
   5  -5   0   17.60   10.80
   5  -5   0   36.70   13.70
  -5  -5   0   28.40   12.00
  -5  -5   0   35.70   12.20
   5   5   0   47.90   20.10
  -5   5   0   42.10   12.80
   5   5   0   17.20   18.60
   5   5   0   12.10   12.20
  -5   5   0   25.90   10.50
   5   5   0   32.10   12.20
  -5   5   0   17.10   10.40
   5   5   0   47.00   13.50
  -5   5   0   31.90   12.90
   5   5   0   35.60   13.50
   5   5   0   44.70   10.30
  -5   5   0   52.59   16.40
  -6  -5   0   75.79   30.00
   6  -5   0   81.09   22.90
  -6  -5   0   41.10   20.10
   6  -5   0   41.10   17.70
  -6  -5   0   84.69   22.80
  -6  -5   0  109.09   28.40
   6  -5   0   97.79   22.20
  -6  -5   0   95.39   26.10
  -6  -5   0  106.89   35.40
  -6  -5   0  140.49   34.60
  -6   5   0   96.09   21.70
  -6   5   0  129.79   29.20
   6   5   0   43.30   20.70
   6   5   0   92.19   21.50
   6   5   0   92.89   34.30
   6   5   0   90.29   24.80
   6   5   0  121.49   29.00
  -6   5   0   89.49   26.20
  -6   5   0  104.19   26.20
   6   5   0   86.59   23.70
   6   5   0   89.39   19.00
  -7  -5   0  138.89   29.20
  -7  -5   0   77.59   25.00
  -7  -5   0   60.69   18.90
  -7  -5   0   94.89   24.90
  -7  -5   0   67.59   20.60
   7  -5   0   73.59   22.90
   7  -5   0  100.79   25.60
   7  -5   0  100.19   22.90
  -7  -5   0   55.89   29.60
  -7  -5   0  102.59   27.40
   7   5   0   78.09   19.70
   7   5   0   46.60   26.90
   7   5   0  117.49   29.10
  -7   5   0   95.99   22.30
  -7   5   0  102.09   27.00
   7   5   0  112.59   21.80
   7   5   0  107.29   30.40
  -7   5   0   89.29   24.80
   7   5   0   92.99   22.60
  -7   5   0  119.39   26.40
   7   5   0   54.99   27.60
   7   5   0   62.49   20.90
   7   5   0   78.49   23.40
  -8  -5   0  285.67   57.29
  -8  -5   0  197.58   58.19
   8  -5   0  205.38   48.70
  -8  -5   0  189.28   46.60
  -8  -5   0  201.48   60.99
  -8  -5   0  247.98   50.39
   8  -5   0  225.08   55.19
  -8  -5   0  326.87   61.39
   8   5   0  314.97   59.99
  -8   5   0  227.68   38.60
  -8   5   0  249.68   49.60
  -8   5   0  257.97   55.09
   8   5   0  221.18   50.39
   8   5   0  188.98   45.80
   8   5   0  279.17   55.49
   8   5   0  253.97   46.70
   8   5   0  250.07   42.00
  -8   5   0  266.27   52.29
   8   5   0  334.97   99.79
  -8   5   0  239.08   47.20
   8   5   0  194.28   61.59
   8   5   0  281.77   49.80
  -9  -5   0    5.60    7.30
   9  -5   0    9.10    8.50
  -9  -5   0   12.00   10.80
  -9  -5   0    7.70   10.10
  -9  -5   0   -2.40    4.70
  -9  -5   0   13.30   11.20
   9  -5   0    2.80    8.80
  -9  -5   0    1.50    9.90
   9   5   0    7.50   14.40
  -9   5   0    0.10    6.60
   9   5   0    9.70    8.60
   9   5   0   -5.30    3.30
   9   5   0   10.90    9.20
   9   5   0    1.20    5.40
   9   5   0   24.40   11.20
  -9   5   0    2.80    7.00
  -9   5   0    7.70    7.80
  -9   5   0   18.70    6.70
   9   5   0    9.60    7.30
   9   5   0    7.60    9.00
   9   5   0   10.20   14.60
 -10  -5   0    6.30    7.30
  10  -5   0    8.20   10.30
 -10  -5   0   12.70   11.40
 -10  -5   0   14.40   12.70
 -10  -5   0    3.60    8.70
  10  -5   0    5.00    9.00
 -10  -5   0   18.10   21.50
  10   5   0   -2.30    3.20
  10   5   0    5.00    6.70
  10   5   0   15.00   11.60
  10   5   0   13.40   14.70
  10   5   0   -3.20    3.60
  10   5   0    2.00    6.30
 -10   5   0    6.40    5.40
  10   5   0    7.60    8.60
 -10   5   0   11.90    6.20
 -10   5   0    0.00    4.80
 -10   5   0   25.00   13.20
  10   5   0   -4.60    4.00
  10   5   0   11.00   12.70
 -11  -5   0    2.70    7.70
 -11  -5   0   -3.20    3.30
 -11  -5   0    3.90    7.00
 -11  -5   0    1.60   11.30
  11  -5   0    5.00    9.40
 -11  -5   0    2.90    5.90
 -11  -5   0   -3.30    6.80
  11  -5   0    2.20    9.30
  11   5   0    1.10    6.70
  11   5   0    1.90    7.00
 -11   5   0    4.40    7.10
  11   5   0   -2.20    4.90
  11   5   0   -3.10    4.20
 -11   5   0   12.40    7.40
 -11   5   0    6.60    5.80
 -11   5   0    0.70    6.20
  11   5   0   -4.70    6.80
  11   5   0   10.10    8.20
  11   5   0   14.40   10.70
  11   5   0   -8.20    4.60
  12  -5   0  109.59   30.80
  12  -5   0   94.79   32.40
 -12  -5   0   54.49   35.40
 -12  -5   0   86.69   27.30
 -12  -5   0  112.49   33.30
 -12  -5   0   88.39   28.30
 -12   5   0  142.19   27.40
 -12   5   0  160.48   36.80
  12   5   0   65.79   24.60
 -12   5   0  141.49   27.70
  12   5   0  189.08   37.00
  12   5   0  119.09   33.50
  12   5   0  119.39   31.60
  12   5   0   65.39   25.90
 -12   5   0   94.49   29.10
  12   5   0   80.49   35.50
  12   5   0  120.99   36.60
 -12   5   0  118.99   20.30
  12   5   0  170.98   60.79
 -13  -5   0   -3.00    5.20
 -13  -5   0    1.10    8.00
 -13  -5   0   -1.50    4.40
 -13  -5   0   -0.50    8.50
  13  -5   0    4.40    8.40
 -13  -5   0   -4.10    4.10
 -13  -5   0    1.80    7.60
  13   5   0   13.60   11.00
  13   5   0    2.00    7.50
 -13   5   0    2.10   11.60
  13   5   0   -8.00    2.50
 -13   5   0   -0.70    3.90
 -13   5   0   -0.60    2.10
 -13   5   0   -2.70    5.90
 -13   5   0    0.00    3.40
  13   5   0   -5.20    2.90
  13   5   0    2.00    6.90
  13   5   0   -1.40    5.20
 -13   5   0    0.70    3.40
  13   5   0    2.00    8.30
  13   5   0   -0.10    5.40
  13   5   0    8.60   21.00
  14  -5   0   48.20   27.60
 -14  -5   0   15.90   12.50
  14  -5   0    7.20   11.20
 -14  -5   0   20.50   18.90
 -14  -5   0   54.49   21.50
 -14  -5   0   18.30   13.70
 -14  -5   0   31.60   27.60
 -14  -5   0   16.10   25.90
  14   5   0   23.80   14.40
 -14   5   0   27.60    9.30
 -14   5   0   27.40   12.90
  14   5   0   23.10   18.50
  14   5   0   29.70   19.70
  14   5   0   23.60   14.40
 -14   5   0   23.30   11.70
 -14   5   0   23.80    9.10
  14   5   0   11.10   11.60
  14   5   0   -5.20   10.30
  14   5   0   31.40   19.30
  14   5   0    4.60    9.10
  14   5   0   17.20   21.10
 -14   5   0   12.50   12.10
  15  -5   0   29.90   17.70
   0  -6   0 3012.00  475.75
   0  -6   0 3294.87  483.55
   0  -6   0 3156.28  481.95
   0  -6   0 3113.49  475.85
   0  -6   0 3166.68  477.45
   0   6   0 3138.19  476.75
   0   6   0 2757.72  478.25
   0   6   0 2996.00  482.85
   0   6   0 3127.19  473.45
   0   6   0 3179.88  476.35
   0   6   0 3180.88  477.05
   0   6   0 3233.08  483.05
   1  -6   0   57.19   12.90
  -1  -6   0   32.90   16.70
   1  -6   0   85.39   15.70
  -1  -6   0   19.80   15.30
  -1  -6   0   58.99   24.00
  -1  -6   0   27.40   11.80
  -1  -6   0   42.50   12.80
   1  -6   0   57.89   16.30
  -1  -6   0   67.29   14.40
  -1  -6   0   70.09   16.50
   1  -6   0   19.00   19.80
   1  -6   0   64.99   19.20
  -1  -6   0   55.49   15.50
   1   6   0   34.50   11.90
   1   6   0   46.30   18.40
   1   6   0   43.50   19.90
   1   6   0   60.79   10.10
  -1   6   0   65.29   21.20
  -1   6   0   53.49   13.50
  -1   6   0   54.79   13.00
   1   6   0   66.09   16.20
  -1   6   0   48.60   17.90
  -1   6   0   73.59   21.50
   1   6   0   43.20   14.00
  -1   6   0   41.70   13.00
  -2  -6   0  290.47   59.69
   2  -6   0  258.97   56.19
  -2  -6   0  227.18   47.20
   2  -6   0  227.98   38.20
   2  -6   0  225.88   45.20
  -2  -6   0  242.48   42.00
  -2  -6   0  204.78   41.10
   2  -6   0  231.38   42.80
  -2  -6   0  269.97   41.80
   2  -6   0  204.08   44.70
   2  -6   0  234.08   38.00
   2   6   0  249.08   49.40
   2   6   0  151.28   46.30
  -2   6   0  216.88   46.30
   2   6   0  205.08   50.79
  -2   6   0  241.98   39.80
  -2   6   0  229.48   39.50
  -2   6   0  227.08   40.30
  -2   6   0  237.48   39.00
  -2   6   0  237.68   49.20
  -2   6   0  297.07   44.80
  -2   6   0  253.37   39.50
   2   6   0  245.48   42.80
  -2   6   0  246.68   39.30
   2   6   0  227.28   41.70
   3  -6   0   -0.20    4.00
   3  -6   0   -1.40    2.50
  -3  -6   0   -3.20    4.30
  -3  -6   0   -3.70    2.40
  -3  -6   0    7.00    9.40
  -3  -6   0    8.50    7.40
  -3  -6   0    5.70   10.70
  -3  -6   0   -3.10    3.40
   3  -6   0    1.10    5.50
   3  -6   0    8.80    8.10
   3   6   0    1.90    5.90
   3   6   0    0.20    2.30
   3   6   0    1.80    5.50
   3   6   0   -1.80    1.30
  -3   6   0    1.40    3.80
  -3   6   0    2.10    2.70
  -3   6   0    2.00    4.20
  -3   6   0    7.20    5.80
   3   6   0    0.80    4.50
  -3   6   0    1.30    5.40
  -3   6   0    5.80    5.00
  -3   6   0    3.60    3.40
   4  -6   0 1108.79  163.18
  -4  -6   0 1002.10  161.28
   4  -6   0  922.31  161.68
  -4  -6   0  944.01  161.28
  -4  -6   0 1226.18  173.68
  -4  -6   0 1056.39  161.58
   4  -6   0 1070.69  159.38
  -4  -6   0 1026.10  161.48
  -4  -6   0  985.60  171.58
  -4  -6   0  950.60  160.18
  -4   6   0  932.11  160.88
   4   6   0  905.61  161.38
  -4   6   0 1029.70  159.08
  -4   6   0 1082.09  159.28
   4   6   0 1009.50  161.18
  -4   6   0 1013.80  159.58
   4   6   0 1036.40  162.58
  -4   6   0 1029.60  160.88
   4   6   0  957.40  170.38
  -5  -6   0   52.09   20.00
  -5  -6   0   36.00   13.40
   5  -6   0   42.90   14.80
  -5  -6   0   26.40   10.20
  -5  -6   0   50.29   24.20
  -5  -6   0   29.80   17.60
  -5  -6   0   51.49   17.60
   5  -6   0   31.50   14.20
  -5  -6   0   40.30   15.10
   5  -6   0   30.40   20.50
  -5   6   0   35.20   13.80
  -5   6   0   18.40   11.20
   5   6   0   20.30   13.20
   5   6   0   65.79   18.60
   5   6   0   53.99   23.70
  -5   6   0   61.69   15.40
   5   6   0   40.80   15.60
   5   6   0   45.00    8.90
  -5   6   0   29.80   12.50
   5   6   0   10.10   16.50
   5   6   0   93.29   31.50
  -6  -6   0  605.44   95.89
   6  -6   0  655.73   97.99
  -6  -6   0  367.76  102.49
   6  -6   0  577.84   93.69
  -6  -6   0  588.84   95.19
  -6  -6   0  587.54   95.69
  -6  -6   0 1144.79  190.08
  -6  -6   0  540.05   94.39
  -6  -6   0  554.14   95.49
   6  -6   0  559.64   94.89
   6   6   0  868.91  136.59
   6   6   0  850.41  108.39
  -6   6   0  484.35   93.39
   6   6   0  475.95  112.79
  -6   6   0  587.94   93.39
  -6   6   0  543.75   94.59
  -6   6   0  470.05   91.89
   6   6   0  555.94   94.89
  -6   6   0  560.44   92.19
   6   6   0  602.04   99.29
   6   6   0  552.44   88.29
   6   6   0  540.05   95.79
   7  -6   0   65.69   20.30
  -7  -6   0   44.50   17.80
  -7  -6   0   40.90   17.00
  -7  -6   0   64.19   21.20
  -7  -6   0   98.89   49.00
   7  -6   0   58.99   19.60
  -7  -6   0   46.30   16.70
  -7  -6   0   18.80   16.90
  -7  -6   0   51.29   16.70
   7  -6   0   73.29   23.30
   7   6   0   59.19   20.50
   7   6   0   30.20   23.90
   7   6   0  128.89   45.20
  -7   6   0   45.60   19.20
  -7   6   0   52.49   16.10
   7   6   0   34.00   14.20
   7   6   0   22.70   12.20
   7   6   0   74.19   22.80
   7   6   0   45.40   12.80
  -7   6   0   59.39   32.60
   7   6   0   67.29   16.50
   7   6   0   53.09   16.30
  -7   6   0   81.79   21.20
  -8  -6   0    2.00    8.20
   8  -6   0   -1.20    5.50
  -8  -6   0    9.40   16.00
  -8  -6   0   -3.00    3.60
   8  -6   0    6.30    9.50
   8  -6   0   -3.70    3.50
  -8  -6   0    8.50    8.40
  -8  -6   0   -2.30    2.00
  -8  -6   0   -5.80    2.10
  -8  -6   0    9.90    8.10
   8   6   0   -2.90    2.30
  -8   6   0   -0.20   10.70
   8   6   0    4.40    7.20
  -8   6   0    3.50    7.20
  -8   6   0   -0.40    4.40
   8   6   0    0.50    5.90
   8   6   0   -1.10    6.50
   8   6   0    4.50    6.90
   8   6   0    0.50    6.00
   8   6   0    2.80    4.60
   8   6   0   23.00   15.40
   8   6   0    1.30    6.20
  -9  -6   0   -2.00    4.40
  -9  -6   0    3.90   10.00
  -9  -6   0    1.60    6.60
  -9  -6   0    3.10   10.30
   9  -6   0   -5.10    3.30
   9  -6   0   -6.40    4.60
  -9  -6   0   -5.10    4.00
  -9  -6   0   -2.80    3.90
   9   6   0   -2.50    5.30
   9   6   0   -3.30    4.80
  -9   6   0   -0.10    5.70
   9   6   0   -1.10    3.90
  -9   6   0   -2.30    5.30
   9   6   0    6.40    6.40
   9   6   0    4.60    9.20
   9   6   0    0.10    6.30
   9   6   0   -1.10    4.50
   9   6   0    9.00   11.00
 -10  -6   0  714.53  156.98
  10  -6   0  885.11  130.09
 -10  -6   0  871.51  130.09
 -10  -6   0  742.73  131.89
 -10  -6   0  790.72  131.49
 -10  -6   0  723.73  130.69
 -10  -6   0 1260.97  228.58
  10  -6   0  804.92  130.69
  10   6   0  837.02  125.09
 -10   6   0  780.62  120.99
  10   6   0  716.23  125.89
  10   6   0  617.74  152.18
  10   6   0  688.33  131.59
 -10   6   0  775.22  121.19
 -10   6   0  735.93  126.99
  10   6   0  768.42  127.29
  10   6   0  682.53  129.39
  10   6   0  824.52  133.29
  10   6   0 1542.35  265.07
 -11  -6   0   -3.60    4.40
  11  -6   0    7.20   13.20
 -11  -6   0    0.10    6.60
 -11  -6   0    3.60    6.50
  11  -6   0   11.00   10.30
 -11  -6   0   -7.30    5.20
 -11  -6   0    0.70    7.00
 -11  -6   0   17.10   22.30
 -11  -6   0    2.20    8.00
  11   6   0   -0.60    7.80
  11   6   0   -3.20    4.70
 -11   6   0    2.80    4.10
  11   6   0   -3.40    2.70
  11   6   0   -0.90   10.90
 -11   6   0   11.60    5.80
  11   6   0   -2.20    4.40
  11   6   0    4.20    7.70
  11   6   0    2.90    8.40
  11   6   0   11.10   19.40
  11   6   0   10.60   18.20
 -11   6   0   -2.90    4.40
 -11   6   0   -6.00    3.00
  12  -6   0   37.40   19.00
 -12  -6   0   16.80   11.20
 -12  -6   0    3.00    7.50
 -12  -6   0   31.20   22.90
 -12  -6   0   31.20   15.90
 -12  -6   0   78.89   27.20
  12  -6   0   60.49   20.70
 -12  -6   0   56.69   29.90
  12   6   0    7.40    9.70
 -12   6   0   28.50   17.00
  12   6   0   38.80   15.10
  12   6   0   25.90   15.40
  12   6   0   42.60   22.40
  12   6   0   53.49   19.40
  12   6   0   14.30   10.90
  12   6   0   26.20   41.10
 -12   6   0   39.60   11.50
 -12   6   0   50.09   12.90
  12   6   0   20.30   13.40
 -12   6   0   24.30   15.60
 -13  -6   0    0.60    8.30
 -13  -6   0   -5.50    3.80
 -13  -6   0   -0.10    5.80
 -13  -6   0    0.10    5.90
 -13  -6   0   -1.70    6.20
  13  -6   0   -2.90    5.30
 -13  -6   0   23.00   37.10
  13  -6   0   16.70   13.60
 -13  -6   0   -2.60    4.60
  13   6   0   -4.90    3.00
 -13   6   0    0.60    3.50
  13   6   0    4.10    5.90
  13   6   0    3.40    6.80
  13   6   0   12.40   11.90
  13   6   0    5.40    9.80
  13   6   0   -5.90    3.10
 -13   6   0    2.90    5.20
  13   6   0    4.90    7.90
  13   6   0   -2.40    7.70
 -13   6   0    5.70   12.10
  13   6   0   -2.90    4.10
 -14  -6   0   38.80   23.60
 -14  -6   0   44.00   32.40
 -14  -6   0   67.29   36.60
 -14  -6   0   29.50   20.30
  14  -6   0   38.40   19.00
  14  -6   0   44.50   20.90
 -14  -6   0   36.10   22.20
 -14  -6   0   54.49   19.50
 -14  -6   0   90.09   54.89
  14   6   0   59.69   26.60
  14   6   0   67.09   21.40
  14   6   0   49.60   37.40
  14   6   0    2.30   15.70
  14   6   0   21.40   14.30
 -14   6   0   76.09   19.40
  14   6   0   62.29   23.70
 -14   6   0   53.49   16.60
  14   6   0   45.80   21.00
  14   6   0   67.89   26.80
  14   6   0   36.60   27.50
 -14   6   0   68.99   24.50
   0  -7   0   -0.10    3.60
   0  -7   0    2.90    6.20
   0  -7   0    0.00    3.00
   0  -7   0   -0.50    2.20
   0  -7   0   -0.30    5.70
   0  -7   0   -1.90    2.20
   0  -7   0    0.80    3.00
   0  -7   0   -1.00    2.50
   0   7   0    1.20    3.70
   0   7   0    0.80    4.50
   0   7   0   -1.90    1.40
   0   7   0    0.20    4.30
   0   7   0    3.00    5.10
   0   7   0   -1.60    5.40
   0   7   0   -2.60    2.10
   1  -7   0   63.19   14.10
   1  -7   0   38.30   16.10
  -1  -7   0   47.50   14.80
  -1  -7   0   46.80   20.30
  -1  -7   0   52.29   15.10
  -1  -7   0   35.10   16.60
   1  -7   0   44.80   12.20
  -1  -7   0   18.10   12.30
   1  -7   0   29.60   14.00
  -1  -7   0   32.30   11.60
  -1  -7   0   37.60   12.80
   1  -7   0   39.90   13.00
   1  -7   0   39.00   16.60
  -1  -7   0   32.30   11.30
  -1   7   0   37.40   11.50
  -1   7   0   46.80   17.80
  -1   7   0   32.10   11.80
  -1   7   0   19.80   12.70
  -1   7   0   49.99   11.70
   1   7   0   49.60   22.80
   1   7   0   32.70   12.50
   1   7   0   34.40   13.10
   1   7   0   37.90   13.00
   1   7   0   13.80   11.90
  -1   7   0   46.90   19.00
   2  -7   0  129.29   31.60
  -2  -7   0  113.79   40.80
   2  -7   0   94.59   19.90
   2  -7   0  145.09   31.60
  -2  -7   0   91.19   32.10
  -2  -7   0  127.89   32.80
   2  -7   0  145.99   31.10
  -2  -7   0  161.58   31.10
   2  -7   0   99.49   29.00
  -2  -7   0  133.69   29.10
  -2  -7   0  109.49   30.70
  -2  -7   0  118.59   27.80
  -2  -7   0  159.48   29.30
   2  -7   0  116.59   22.50
   2   7   0   97.39   24.60
   2   7   0   42.80   23.90
  -2   7   0   97.59   30.00
  -2   7   0  151.88   27.60
  -2   7   0  123.89   24.90
   2   7   0   66.09   27.60
   2   7   0  138.89   31.40
   2   7   0  128.99   30.30
   2   7   0  180.28   34.10
  -2   7   0  138.39   31.70
  -2   7   0  133.19   31.70
  -2   7   0  133.89   25.50
  -2   7   0  132.69   25.50
  -2   7   0  117.19   24.90
  -3  -7   0   17.00    8.40
  -3  -7   0   22.30    9.60
  -3  -7   0   13.00   11.70
  -3  -7   0   18.70    8.90
  -3  -7   0   15.60   13.60
   3  -7   0   49.00   14.30
   3  -7   0   12.60    9.20
  -3  -7   0   11.70    9.70
   3  -7   0   41.50   10.70
   3  -7   0    9.70    8.70
  -3  -7   0    7.20    8.50
   3   7   0    4.70    8.00
  -3   7   0    5.70    8.30
  -3   7   0   34.50   11.80
   3   7   0   49.60   21.50
   3   7   0   33.20   13.80
  -3   7   0   30.50   11.70
   3   7   0   23.60   18.30
   3   7   0   42.00   13.70
  -3   7   0   30.40    9.00
  -3   7   0   27.60   11.20
  -3   7   0   23.00   10.40
   3   7   0   11.00   10.20
  -3   7   0   20.30    6.60
  -3   7   0   32.10   11.10
  -4  -7   0   69.09   21.10
   4  -7   0   53.49   18.80
  -4  -7   0   27.10   17.00
  -4  -7   0   70.99   21.60
  -4  -7   0   57.39   18.30
   4  -7   0   48.80   18.50
  -4  -7   0   60.19   18.50
  -4  -7   0   44.70   15.20
   4  -7   0   72.59   18.90
  -4  -7   0   61.49   26.60
  -4   7   0   60.79   17.70
   4   7   0   51.39   19.50
   4   7   0   92.19   25.90
  -4   7   0   59.99   13.20
  -4   7   0   62.99   17.00
   4   7   0   54.49   17.80
  -4   7   0   82.19   14.10
   4   7   0   82.19   32.50
   4   7   0   57.29   27.80
   4   7   0   41.90   16.40
  -5  -7   0   -3.90    2.90
  -5  -7   0    5.80    7.70
  -5  -7   0    2.50    8.20
   5  -7   0   -0.70    6.50
  -5  -7   0   -4.20    2.70
   5  -7   0   -7.50    2.00
  -5  -7   0   -3.70    1.60
  -5  -7   0    1.00    5.00
   5  -7   0    4.10    6.70
  -5  -7   0    0.50    4.80
   5   7   0    9.90    9.60
  -5   7   0    1.20    3.80
   5   7   0   11.80    9.60
   5   7   0   -2.90    4.70
  -5   7   0    5.00    6.90
  -5   7   0    3.10    7.30
  -5   7   0   -0.60    3.40
   5   7   0    1.80    4.80
   5   7   0    5.70    9.50
   5   7   0   -1.00    6.80
   6  -7   0  227.38   49.50
  -6  -7   0  279.37   52.79
  -6  -7   0  319.87   97.49
  -6  -7   0  238.98   48.50
  -6  -7   0  218.18   47.30
  -6  -7   0  147.79   42.40
  -6  -7   0  305.77   72.89
   6  -7   0  226.68   44.70
   6  -7   0  182.38   46.90
  -6   7   0  279.37   45.40
  -6   7   0  158.48   40.80
   6   7   0  137.79   41.30
   6   7   0  436.76  108.19
  -6   7   0  250.17   55.59
   6   7   0  211.48   47.80
   6   7   0  163.18   56.79
  -6   7   0  231.58   46.00
   7  -7   0    6.80    9.10
  -7  -7   0    1.70    8.60
  -7  -7   0    5.00    7.90
  -7  -7   0   -1.40    5.40
  -7  -7   0   -2.40    3.40
  -7  -7   0   -3.00    3.40
   7  -7   0    5.60    8.60
   7  -7   0    4.40    6.50
  -7  -7   0   -5.10    2.70
  -7  -7   0    4.90    5.90
   7   7   0   -2.90    5.30
   7   7   0   13.80   14.30
   7   7   0   -5.40    2.70
  -7   7   0    1.60    4.80
   7   7   0    2.40    3.00
   7   7   0   10.40   15.90
   7   7   0    3.90   10.60
  -7   7   0    1.10    6.50
   7   7   0   13.00   13.30
  -8  -7   0   35.50   15.20
   8  -7   0   40.50   15.40
   8  -7   0    6.30    9.40
  -8  -7   0   58.59   28.90
   8  -7   0    9.70   12.10
  -8  -7   0   45.70   25.20
  -8  -7   0   15.50   11.20
  -8  -7   0    9.50    7.20
  -8  -7   0   15.70   13.10
  -8  -7   0   38.20   15.90
   8   7   0   38.00   17.30
   8   7   0   13.60   11.50
   8   7   0   46.10   14.60
   8   7   0   16.50    7.30
   8   7   0   29.30   25.00
   8   7   0   49.70   33.60
   8   7   0   25.00   14.10
  -8   7   0   36.00   14.80
   8   7   0   35.40   13.20
  -8   7   0   37.30   13.80
   8   7   0   13.60   11.40
   9  -7   0    0.70    7.30
  -9  -7   0    1.70   10.90
  -9  -7   0    9.80   11.20
  -9  -7   0    5.10    7.90
  -9  -7   0    5.10   11.20
  -9  -7   0   11.90   10.30
  -9  -7   0   48.40   45.70
  -9  -7   0    6.90    9.10
   9   7   0   -1.20    4.50
   9   7   0    7.40    9.20
  -9   7   0    1.30    5.00
   9   7   0   -1.50    7.10
   9   7   0   45.20   18.50
  -9   7   0   33.00   14.60
   9   7   0    6.40    9.20
   9   7   0   11.40    7.00
   9   7   0   57.89   20.10
   9   7   0   13.20   17.40
   9   7   0   -0.70    2.80
 -10  -7   0   16.50   13.80
 -10  -7   0   41.90   25.90
  10  -7   0   21.70   14.90
 -10  -7   0   14.00   12.70
 -10  -7   0   18.10   13.20
 -10  -7   0   22.30   21.80
 -10  -7   0   15.80   13.30
  10   7   0    9.60    7.90
  10   7   0   20.70   10.20
  10   7   0    5.00    9.50
 -10   7   0   17.10   13.60
  10   7   0   28.50   17.10
  10   7   0   22.10   15.40
  10   7   0    2.60    8.10
  10   7   0   30.60   10.60
  10   7   0   22.80   27.10
  10   7   0    1.70    9.20
 -11  -7   0    4.50    9.70
 -11  -7   0    1.90   10.70
 -11  -7   0   19.50   17.30
 -11  -7   0   -1.40    5.70
  11  -7   0    9.90   11.50
 -11  -7   0    6.40    9.40
 -11  -7   0   -3.20    3.90
 -11  -7   0   -0.20    5.70
  11   7   0    2.80    8.20
  11   7   0   18.60   26.30
  11   7   0   -2.20    4.50
  11   7   0   -6.00    5.10
  11   7   0   -4.10    4.70
  11   7   0    4.70    7.50
 -11   7   0   -3.20    4.80
  11   7   0    3.80    8.40
 -11   7   0   -6.30    4.30
  11   7   0    0.90    9.50
 -11   7   0   -1.30    1.90
 -12  -7   0   35.20   17.60
  12  -7   0   13.10   22.20
 -12  -7   0   13.50   14.60
 -12  -7   0   76.39   42.40
 -12  -7   0   17.10   19.80
 -12  -7   0   40.60   16.70
 -12  -7   0   13.70   13.50
  12   7   0    9.20   21.40
 -12   7   0   25.90    8.90
  12   7   0   21.60   13.40
  12   7   0   38.50   23.60
  12   7   0    7.40   14.20
  12   7   0   34.10   17.70
 -12   7   0   25.30    8.70
  12   7   0   41.60   20.20
  12   7   0   28.80   15.50
 -12   7   0   31.60   17.70
  12   7   0    4.40   10.40
  12   7   0   27.00   11.60
 -13  -7   0   31.50   19.50
 -13  -7   0   -6.00    7.30
 -13  -7   0    2.60    5.60
 -13  -7   0   18.00   15.20
  13  -7   0   12.60   14.20
 -13  -7   0    6.70    9.40
 -13  -7   0    2.30    9.90
 -13  -7   0   13.10   14.60
 -13   7   0   -0.10    8.80
  13   7   0    4.70    8.70
  13   7   0   10.40    9.00
  13   7   0    1.00    5.10
  13   7   0   -4.80    8.70
  13   7   0   -1.50    8.80
  13   7   0   10.40   15.00
  13   7   0    6.90    9.60
 -13   7   0    2.50    8.40
  13   7   0   10.00    9.60
  13   7   0   -6.30    3.00
   0  -8   0  576.24   88.39
   0  -8   0  552.94   90.69
   0  -8   0  546.45   88.29
   0  -8   0  695.13  129.79
   0  -8   0  561.94   90.69
   0  -8   0  626.74  115.19
   0  -8   0  510.15   96.09
   0   8   0  551.34   92.09
   0   8   0  636.74  100.89
   0   8   0  596.44   93.09
   0   8   0  588.64   91.79
   0   8   0  515.85   99.09
   0   8   0  530.65   87.99
   0   8   0  534.65   92.09
  -1  -8   0    2.80    6.90
   1  -8   0   -1.30    3.50
  -1  -8   0    9.20    9.10
   1  -8   0   -3.00    5.70
   1  -8   0   -0.10    3.60
  -1  -8   0   -4.40    2.50
  -1  -8   0    3.10    5.10
   1  -8   0    6.10    7.20
   1  -8   0    6.40    9.00
  -1  -8   0    4.90    8.60
  -1  -8   0    0.30    3.80
   1  -8   0    2.60    5.40
  -1  -8   0   -4.10    3.10
  -1  -8   0    2.40    5.00
  -1   8   0    6.10    6.10
  -1   8   0    4.60    5.20
   1   8   0    6.20    6.20
  -1   8   0   -1.90    3.10
  -1   8   0    1.80    5.50
   1   8   0   -5.80    2.50
  -1   8   0    0.70    4.60
   1   8   0   -4.70    2.50
   1   8   0    3.50    6.30
   1   8   0   13.30   10.20
   1   8   0   -1.80    4.40
  -1   8   0    1.30    7.20
  -1   8   0    0.30    4.00
   2  -8   0  307.67   53.99
   2  -8   0  330.17   66.49
   2  -8   0  308.67   54.09
   2  -8   0  399.86   72.89
   2  -8   0  353.36   60.99
  -2  -8   0  349.57   57.89
  -2  -8   0  397.76   60.49
  -2  -8   0  430.56   85.49
   2  -8   0  334.27   59.39
  -2  -8   0  347.77   58.89
  -2  -8   0  322.67   58.29
  -2  -8   0  477.35   76.39
  -2  -8   0  210.38   65.79
  -2  -8   0  302.07   56.59
  -2   8   0  360.56   62.79
   2   8   0  217.28   65.09
  -2   8   0  426.36   72.59
   2   8   0  333.07   59.99
   2   8   0  390.56   61.59
  -2   8   0  346.77   55.99
   2   8   0  353.46   79.29
  -2   8   0  407.16   58.59
  -2   8   0  335.67   55.49
  -2   8   0  345.67   56.79
  -2   8   0  349.07   56.79
   2   8   0  350.36   60.39
   2   8   0  271.47   62.29
  -3  -8   0    4.30    6.90
   3  -8   0    0.70    5.20
  -3  -8   0   -0.40    9.60
  -3  -8   0   -5.00    4.60
  -3  -8   0   14.10   13.10
   3  -8   0    0.80    4.20
   3  -8   0   -5.20    3.10
   3  -8   0    4.30    5.30
   3  -8   0    4.80    4.80
  -3  -8   0    3.50    5.90
  -3  -8   0   -0.30    3.90
  -3   8   0   -3.80    1.80
  -3   8   0    5.70    6.20
  -3   8   0    5.90    3.90
   3   8   0   10.20   14.10
  -3   8   0   -1.30    3.90
   3   8   0    0.90    4.80
  -3   8   0    0.70    3.60
   3   8   0   12.50   13.60
  -3   8   0   -1.60    3.80
   3   8   0    5.40    6.90
   3   8   0    3.90    8.00
  -3   8   0    2.30    6.20
   3   8   0    2.20    5.70
   4  -8   0  417.16   77.69
  -4  -8   0  486.15   76.99
  -4  -8   0  457.85   78.99
  -4  -8   0  434.26   76.29
  -4  -8   0  273.47   83.19
  -4  -8   0  453.35  100.89
  -4  -8   0  433.36   76.49
   4  -8   0  365.86   80.29
   4  -8   0  463.95   71.59
   4  -8   0  480.25   79.99
  -4  -8   0  488.65   76.19
   4   8   0  563.24  112.69
  -4   8   0  452.45   70.19
  -4   8   0  414.86   70.49
   4   8   0  488.65   79.09
   4   8   0  499.05   79.49
  -4   8   0  417.76   69.39
   4   8   0  415.16   75.99
   4   8   0  403.66   90.89
  -4   8   0  453.15   73.49
  -4   8   0  450.45   74.79
  -4   8   0  517.55   74.99
   4   8   0  446.06   77.99
  -4   8   0  377.86   74.89
  -5  -8   0   -1.20    3.10
  -5  -8   0   -0.70    7.00
   5  -8   0    2.00    8.70
  -5  -8   0    6.40   11.60
  -5  -8   0   -2.70    4.80
  -5  -8   0    4.90    6.80
  -5  -8   0   -0.50    4.80
   5  -8   0   -5.40    5.00
  -5   8   0    1.70    2.80
   5   8   0   -1.20    4.40
   5   8   0   -0.10    2.70
   5   8   0   -5.60    5.20
  -5   8   0   -0.10    6.00
  -5   8   0   -2.80    6.40
  -5   8   0   -0.70    2.00
   5   8   0    7.00    8.70
   5   8   0   -4.90    3.10
   5   8   0   -2.90    2.90
  -5   8   0    1.40    5.00
  -5   8   0    1.40    5.20
  -6  -8   0   81.99   31.70
  -6  -8   0  105.39   29.10
  -6  -8   0   86.09   25.50
  -6  -8   0   56.99   20.60
   6  -8   0   65.79   24.20
  -6  -8   0   48.70   20.90
  -6  -8   0   59.79   28.90
   6  -8   0   90.19   23.80
   6  -8   0   71.69   25.40
   6   8   0  114.49   32.40
  -6   8   0   38.20   16.90
   6   8   0   40.10   31.00
   6   8   0  114.09   32.40
   6   8   0  145.39   35.10
   6   8   0   58.89   33.90
  -6   8   0   56.79   18.40
  -6   8   0   72.09   24.40
   7  -8   0   23.50   12.60
   7  -8   0    5.00   10.10
  -7  -8   0    0.10    3.90
  -7  -8   0    2.30    8.10
  -7  -8   0   14.20   16.50
  -7  -8   0   11.70   12.60
  -7  -8   0    6.20    8.80
   7  -8   0   10.20    9.80
  -7  -8   0    0.30    8.20
  -7  -8   0    4.50   11.80
   7   8   0    6.60   10.20
  -7   8   0   11.20    9.10
   7   8   0   61.89   27.40
  -7   8   0    3.60    7.30
   7   8   0   -3.80    2.70
   7   8   0   -6.00    4.30
   7   8   0    6.90   11.10
   7   8   0    4.40    6.80
  -8  -8   0  341.47   71.79
   8  -8   0  271.07   61.49
  -8  -8   0  180.68   68.89
  -8  -8   0  336.67   67.79
  -8  -8   0  484.55  105.99
  -8  -8   0  281.87   64.59
   8  -8   0  239.58   63.09
   8  -8   0  262.37   62.69
  -8  -8   0  242.28   62.19
   8   8   0  388.36   61.49
   8   8   0  361.96   57.39
   8   8   0  365.16   91.39
  -8   8   0  280.87   59.79
  -8   8   0  282.07   62.39
   8   8   0  349.96   70.59
   8   8   0  450.95   80.49
   8   8   0  491.35   86.89
   8   8   0  473.85  108.39
   8   8   0  365.66   75.99
   9  -8   0   -2.90    8.10
  -9  -8   0   -3.30    3.20
  -9  -8   0    9.50   10.40
   9  -8   0    9.80   10.80
  -9  -8   0   -5.50    6.20
   9  -8   0   -2.80    6.50
  -9  -8   0   -4.70    2.60
  -9  -8   0    5.00   10.30
  -9  -8   0   -1.90    4.00
  -9  -8   0   -8.00    5.40
   9   8   0   -1.20    4.40
   9   8   0    6.70    8.00
  -9   8   0   -2.20    3.60
   9   8   0   -4.80    3.30
   9   8   0   -2.00    6.10
   9   8   0    3.70   11.00
   9   8   0   -2.10    4.90
   9   8   0   -0.60    4.30
  -9   8   0   -0.80    6.30
   9   8   0   -3.20    6.50
  10  -8   0    4.80   12.70
 -10  -8   0   27.60   19.20
 -10  -8   0   16.60   10.30
 -10  -8   0   24.20   23.70
 -10  -8   0   31.10   15.40
 -10  -8   0   12.60   13.10
 -10  -8   0   14.50   19.40
 -10  -8   0    9.30   11.50
  10   8   0   -2.10    7.20
  10   8   0    4.50    9.10
  10   8   0    6.70   11.50
 -10   8   0   14.00   13.90
 -10   8   0    8.20   11.00
  10   8   0    7.60    7.90
  10   8   0   34.20   26.10
  10   8   0   12.20   14.50
  10   8   0   -4.30    7.90
  10   8   0   18.00   12.10
 -11  -8   0    2.80    7.40
  11  -8   0    6.10   10.60
 -11  -8   0   -3.20    5.20
 -11  -8   0   -6.60    4.30
 -11  -8   0    3.20   11.90
 -11  -8   0   -5.20    5.60
 -11  -8   0   -3.00    6.70
 -11  -8   0   -2.10    6.30
  11   8   0   -3.40    5.60
  11   8   0   -3.40    4.30
  11   8   0   -2.50    3.90
  11   8   0   -2.50    9.70
  11   8   0   -3.80    6.00
  11   8   0   -8.60    3.70
  11   8   0    5.50   13.00
 -11   8   0   -3.50    5.90
 -11   8   0   -0.10    6.60
 -12  -8   0   74.59   25.10
 -12  -8   0   54.79   32.50
 -12  -8   0   58.09   23.60
 -12  -8   0   17.00   12.80
  12  -8   0   54.69   21.00
 -12  -8   0   64.19   26.50
 -12  -8   0   97.19   35.60
  12   8   0   34.70   16.70
  12   8   0   20.20   27.20
  12   8   0   56.09   27.80
  12   8   0   88.69   26.20
 -12   8   0   75.59   28.80
  12   8   0   49.90   37.90
  12   8   0   48.60   21.70
  12   8   0   56.49   33.00
  12   8   0   45.50   21.00
   0  -9   0   -2.50    2.10
   0  -9   0    0.80    4.80
   0  -9   0    0.00    8.10
   0  -9   0   -2.70    3.70
   0  -9   0   -0.60    3.30
   0  -9   0   -2.20    4.00
   0   9   0   -3.50    1.40
   0   9   0   -2.90    3.00
   0   9   0   -1.40    4.90
   0   9   0   11.80   14.80
   0   9   0    2.00    4.40
   0   9   0   -2.20    3.60
  -1  -9   0   10.50    8.60
   1  -9   0    0.70    5.60
  -1  -9   0   51.79   20.50
  -1  -9   0   17.50   16.50
  -1  -9   0   21.30   10.60
  -1  -9   0    7.10    6.10
   1  -9   0    5.40    8.50
  -1  -9   0   20.20    8.80
   1  -9   0    1.70    8.10
  -1  -9   0   17.30    7.50
   1  -9   0   19.50    8.10
   1  -9   0   10.50    7.40
  -1   9   0   13.70   12.30
   1   9   0   24.50   11.80
   1   9   0    3.10    4.70
  -1   9   0   22.70    7.60
  -1   9   0   17.90    9.80
   1   9   0   26.70   11.00
  -1   9   0    9.50    7.70
   1   9   0   34.50   14.30
  -1   9   0   -1.10    4.70
   1   9   0   14.50   16.50
   1   9   0    2.10    5.60
  -1   9   0    9.20    8.30
  -1   9   0   19.30   10.00
  -1   9   0   15.40    8.90
  -2  -9   0    6.20    7.40
  -2  -9   0    4.10    6.70
   2  -9   0    3.50    6.20
   2  -9   0   -9.70    2.50
  -2  -9   0   -1.30    2.70
  -2  -9   0   -1.80    4.20
  -2  -9   0    4.90   11.50
  -2  -9   0    2.60    6.10
  -2  -9   0    2.90    4.60
  -2  -9   0    1.20    8.10
   2  -9   0    0.90    3.50
   2  -9   0    2.30    6.70
   2  -9   0    3.60    3.60
  -2   9   0    9.40    7.60
  -2   9   0    4.50    4.90
   2   9   0   -1.90    4.00
  -2   9   0   -1.90    3.30
   2   9   0    9.30    9.70
  -2   9   0   -2.80    3.00
   2   9   0   -1.50    3.00
  -2   9   0    4.20    5.40
   2   9   0    6.80   10.90
  -2   9   0   -1.60    5.30
   2   9   0   -1.70    4.60
   2   9   0   -2.40    4.70
  -2   9   0    1.40    4.20
  -2   9   0    8.00    5.90
   3  -9   0   -2.40    3.20
  -3  -9   0   -7.20    2.60
   3  -9   0   -4.40    4.60
   3  -9   0    0.80    5.80
  -3  -9   0    6.30    7.10
  -3  -9   0    7.20    7.60
  -3  -9   0    5.00   10.30
  -3  -9   0    2.90    6.20
  -3  -9   0   -4.00    4.20
   3  -9   0   -2.00    3.90
  -3   9   0   -2.90    1.50
   3   9   0    0.10    5.10
  -3   9   0   -2.50    3.20
   3   9   0    0.70    5.10
  -3   9   0   -1.10    3.50
  -3   9   0   -1.50    3.50
  -3   9   0   -0.20    5.50
  -3   9   0   -0.40    2.30
  -3   9   0   -1.50    2.20
  -3   9   0   -0.60    3.60
   3   9   0   -2.60    3.50
   3   9   0    2.00    5.30
   3   9   0    3.40    5.70
   3   9   0    0.90    3.50
  -4  -9   0   17.30   12.00
  -4  -9   0    3.40    8.80
  -4  -9   0   23.10   11.40
  -4  -9   0   13.30   11.40
  -4  -9   0   10.80   13.80
   4  -9   0   34.30   17.80
   4  -9   0   11.10    6.70
  -4  -9   0   15.30   11.70
  -4  -9   0    8.30   12.20
   4  -9   0   26.10   13.90
   4  -9   0   22.50    9.30
   4   9   0    2.60    7.70
   4   9   0   11.30   11.90
  -4   9   0   27.70    8.50
  -4   9   0   24.60    7.50
   4   9   0   28.90   23.60
  -4   9   0    4.70    8.20
   4   9   0   22.80   18.20
  -4   9   0    6.60    5.80
  -4   9   0   27.10   11.70
   4   9   0   27.40   14.80
  -4   9   0   32.40    9.70
   5  -9   0   16.00   14.00
   5  -9   0   13.80   13.20
  -5  -9   0    4.10   11.50
  -5  -9   0   29.60   12.80
  -5  -9   0   15.90   12.70
  -5  -9   0    8.90    9.00
  -5  -9   0   -1.30    7.70
  -5  -9   0    6.00    9.70
  -5  -9   0   33.30   13.20
  -5   9   0   30.20    8.20
   5   9   0   18.30    9.40
   5   9   0   17.60   13.60
   5   9   0   22.50   15.60
   5   9   0   15.00   12.70
  -5   9   0   28.50   12.60
  -5   9   0   20.60    9.70
   5   9   0   48.70   19.10
  -5   9   0    9.70    6.20
  -5   9   0    3.70   11.20
   5   9   0   11.30   13.50
  -6  -9   0    3.10    6.90
  -6  -9   0   -2.60    3.90
  -6  -9   0   -2.80    6.00
  -6  -9   0    4.70    9.10
  -6  -9   0   -6.70    4.50
  -6  -9   0   -3.60    2.20
  -6  -9   0    0.30    5.40
   6  -9   0    4.90    7.30
   6  -9   0    1.50    7.40
   6   9   0   10.40   11.10
   6   9   0   -6.10    3.00
  -6   9   0   -3.30    2.90
   6   9   0   -2.50   13.20
   6   9   0   -2.80    4.40
  -6   9   0    1.60    5.70
   6   9   0   -2.20    4.80
   6   9   0   11.90   27.00
  -7  -9   0   -1.60    4.80
  -7  -9   0   -1.00    5.20
  -7  -9   0   -1.30    6.80
   7  -9   0   -3.90    4.70
  -7  -9   0    4.90    7.50
   7  -9   0    3.20    8.20
  -7  -9   0   -3.50    3.30
  -7  -9   0   -2.70    6.40
  -7  -9   0   -2.60    2.80
   7   9   0   -4.90    6.10
   7   9   0    6.40   11.40
   7   9   0   -3.70    5.70
   7   9   0   -5.90    2.90
   7   9   0    9.90   12.00
  -7   9   0   -2.70    3.30
  -7   9   0   -2.40    4.30
   7   9   0    0.00    6.60
  -8  -9   0    1.80   12.80
   8  -9   0   17.10   11.70
   8  -9   0   21.40   17.10
  -8  -9   0   20.00   16.50
  -8  -9   0    1.40   10.30
  -8  -9   0   27.50   19.90
  -8  -9   0   44.80   25.50
  -8  -9   0   40.50   18.90
   8   9   0   37.40   19.40
   8   9   0   16.30   16.50
   8   9   0    9.60   10.10
   8   9   0    1.90   11.70
  -8   9   0    3.80    8.00
   8   9   0    8.20   12.20
   8   9   0   11.40    9.50
   8   9   0   -5.70    4.10
   8   9   0   -3.60    5.80
  -8   9   0   18.50   13.70
   9  -9   0   -5.20    5.30
  -9  -9   0    6.50   10.80
  -9  -9   0   -0.40    6.40
  -9  -9   0    0.20   10.00
   9  -9   0   -1.40    6.00
   9  -9   0   -1.80    5.60
  -9  -9   0   -3.60    8.30
  -9  -9   0   -0.80    8.80
  -9  -9   0   -2.20    6.20
  -9  -9   0    1.90    5.30
  -9   9   0   -6.30    3.90
   9   9   0   -4.70    4.30
   9   9   0   -0.90    5.00
   9   9   0   -1.30   11.30
   9   9   0   -9.40    5.10
   9   9   0   -2.30    5.10
   9   9   0    6.40   10.90
   9   9   0   -5.60    6.10
 -10  -9   0   -8.60    3.20
 -10  -9   0   -6.80    3.50
 -10  -9   0    4.40   10.90
  10  -9   0   -7.70    5.70
 -10  -9   0    1.20    5.80
 -10  -9   0   -6.10    7.80
 -10  -9   0   12.60   11.60
 -10  -9   0   -3.30    9.10
 -10   9   0   -1.70    5.80
  10   9   0    4.50    8.00
  10   9   0   -2.00    8.80
  10   9   0   -5.00    8.70
  10   9   0   10.90   13.90
  10   9   0    1.10    5.00
  10   9   0    5.40   10.30
  10   9   0   -3.90    2.70
 -10   9   0   12.80   11.90
  10   9   0   -2.50    5.90
 -11  -9   0   29.30   29.30
 -11  -9   0   -3.50    6.90
 -11  -9   0   -6.20    2.80
  11  -9   0   -2.90    6.10
 -11  -9   0   -0.90   11.20
 -11  -9   0   -1.10    6.70
 -11  -9   0   -7.30   11.90
  11   9   0   11.20   18.10
  11   9   0   -4.50    6.60
  11   9   0   -1.10    4.30
  11   9   0    2.70   10.50
  11   9   0   -5.40   10.00
  11   9   0    1.90    6.00
  11   9   0    0.10    8.40
  11   9   0   -0.70    7.20
   0 -10   0   31.50   21.80
   0 -10   0   33.00   14.60
   0 -10   0   42.70   18.40
   0 -10   0   45.20   13.00
   0 -10   0   15.00    9.50
   0  10   0   46.20   23.60
   0  10   0   43.70   16.10
   0  10   0   25.10   17.70
   0  10   0   10.50   10.40
   0  10   0   22.00   11.50
   0  10   0   33.20   13.20
   1 -10   0    2.80    5.30
   1 -10   0    6.80   10.30
   1 -10   0    2.10    7.60
   1 -10   0   15.70   11.80
  -1 -10   0    0.40    3.90
  -1 -10   0    6.60    9.40
  -1 -10   0    6.00    8.40
  -1 -10   0    0.30    4.10
   1 -10   0   -0.40    5.90
  -1 -10   0    3.00    7.70
  -1 -10   0    9.90    8.80
  -1 -10   0    1.70    6.90
   1 -10   0   -0.40    4.50
   1  10   0   -0.30    3.80
  -1  10   0    5.50    7.70
  -1  10   0    2.30    6.80
  -1  10   0    6.40    7.10
  -1  10   0    1.80    4.90
  -1  10   0    7.40    7.40
   1  10   0    1.60    7.00
   1  10   0   -1.40    4.20
  -1  10   0   21.10   17.00
  -1  10   0    7.90    6.40
   1  10   0   -0.80    4.10
   1  10   0    8.00    7.20
   1  10   0   -2.60    8.40
  -2 -10   0  151.98   54.19
  -2 -10   0  285.77   52.89
  -2 -10   0  197.08   45.60
   2 -10   0  181.38   47.50
  -2 -10   0  156.38   49.70
   2 -10   0  212.78   49.80
   2 -10   0  237.48   38.40
   2 -10   0  255.27   56.59
   2 -10   0  226.48   38.10
  -2 -10   0  224.38   40.70
   2 -10   0  149.59   48.60
  -2 -10   0  204.88   40.20
  -2 -10   0  236.68   60.49
  -2  10   0  215.58   44.80
   2  10   0  174.38   44.90
   2  10   0  211.28   58.29
   2  10   0  273.47   55.09
   2  10   0  282.37   54.49
  -2  10   0  239.88   40.60
   2  10   0  252.47   66.59
   2  10   0  187.68   47.80
  -2  10   0  294.57   51.59
  -2  10   0  242.08   39.00
  -2  10   0  245.18   41.80
  -2  10   0  245.08   47.20
  -2  10   0  297.47   59.89
  -3 -10   0   -1.90    4.50
   3 -10   0    6.80    7.70
  -3 -10   0    0.60    6.90
   3 -10   0   -1.30    7.80
   3 -10   0   -0.60    5.50
   3 -10   0    4.80    5.50
   3 -10   0   21.90   13.10
  -3 -10   0    8.60    9.40
  -3 -10   0    0.40    8.30
  -3 -10   0   -5.50    4.00
  -3 -10   0    7.70    8.40
  -3 -10   0    9.20    8.30
   3 -10   0   -2.20    4.40
  -3 -10   0    3.00    8.10
   3  10   0   10.00   10.10
  -3  10   0    1.20    5.60
   3  10   0    5.70    8.80
  -3  10   0   -1.90    2.70
   3  10   0   -3.10    4.00
  -3  10   0    1.70    5.50
   3  10   0   -4.90    4.80
  -3  10   0   -1.40    3.20
  -3  10   0    1.20    3.70
   3  10   0   -1.20    3.90
  -3  10   0    4.70    6.80
   3  10   0   -4.80    2.10
  -3  10   0    5.10    7.70
  -4 -10   0   18.30   14.30
  -4 -10   0   36.10   26.10
  -4 -10   0   58.79   19.50
  -4 -10   0   15.80   11.30
  -4 -10   0   46.50   18.50
  -4 -10   0   43.20   15.70
   4 -10   0   29.60   16.60
   4 -10   0   49.80   14.30
   4 -10   0   23.30   14.80
  -4 -10   0   35.40   29.60
  -4 -10   0   25.30   12.80
   4  10   0   57.29   21.20
  -4  10   0   20.80   12.00
   4  10   0   12.80   15.40
   4  10   0   16.10   13.40
  -4  10   0   37.30   10.30
  -4  10   0   35.80   11.50
  -4  10   0   37.60   11.40
  -4  10   0   38.20   12.50
   4  10   0   38.20   16.50
   4  10   0   56.79   23.80
   4  10   0   38.20   26.40
  -4  10   0   25.10   12.50
  -5 -10   0    6.90   10.70
   5 -10   0    4.50   10.40
  -5 -10   0   -6.70    4.60
  -5 -10   0   -0.30    5.30
  -5 -10   0    4.40    8.10
  -5 -10   0    3.10    6.80
  -5 -10   0    1.20    9.40
   5 -10   0   -5.50    4.90
  -5 -10   0    4.40    9.60
   5  10   0   -2.40    3.40
   5  10   0    5.00   12.10
  -5  10   0   -4.80    4.30
  -5  10   0    0.50    3.40
   5  10   0    0.80    5.30
   5  10   0    7.00    8.80
  -5  10   0    3.60    6.60
   5  10   0    6.80   11.90
   5  10   0    9.10   16.50
   6 -10   0   89.69   27.60
  -6 -10   0   92.59   25.90
   6 -10   0   33.90   20.90
  -6 -10   0  174.58   39.50
  -6 -10   0   31.10   30.00
  -6 -10   0   97.89   27.50
  -6 -10   0  136.19   34.70
  -6 -10   0   84.79   40.80
  -6 -10   0   57.79   25.70
  -6  10   0   92.69   24.60
  -6  10   0  100.09   27.10
  -6  10   0  126.79   21.00
   6  10   0   96.69   30.80
   6  10   0   88.39   46.40
   6  10   0  116.49   32.00
   6  10   0  209.88   65.39
   6  10   0   48.20   20.60
   6  10   0   88.69   28.50
  -7 -10   0   -3.10    4.90
  -7 -10   0   -2.40    6.40
  -7 -10   0   -6.80    7.60
  -7 -10   0    1.70    4.80
   7 -10   0   -4.10    4.90
  -7 -10   0   12.10   18.10
   7 -10   0    3.60    9.20
  -7 -10   0   -1.10    3.50
  -7 -10   0    1.10    6.60
   7  10   0   -2.00    5.60
   7  10   0   -3.60    6.20
   7  10   0   -5.70    5.10
   7  10   0    4.40    8.00
  -7  10   0   15.10   13.40
   7  10   0    0.40    8.70
  -7  10   0   -1.00    5.10
   7  10   0   -7.00    4.00
   7  10   0   -2.80    4.10
   8 -10   0   85.39   31.50
  -8 -10   0  112.99   34.80
  -8 -10   0   83.99   34.20
  -8 -10   0   92.39   32.00
  -8 -10   0  121.59   45.20
  -8 -10   0   75.69   30.20
   8 -10   0   75.99   30.10
  -8 -10   0   82.09   48.90
   8  10   0  142.89   49.80
   8  10   0  169.98   47.30
   8  10   0  255.77   81.29
   8  10   0  119.19   27.40
  -8  10   0  109.79   30.70
   8  10   0  111.19   36.90
   8  10   0  147.49   56.49
   8  10   0  126.19   30.70
   8  10   0  165.28   43.40
   9 -10   0    3.10    9.90
  -9 -10   0    4.00    9.50
  -9 -10   0   22.10   16.80
  -9 -10   0    8.10   15.90
  -9 -10   0    4.90   11.90
  -9 -10   0   -2.00    9.70
  -9 -10   0   15.90   25.60
  -9 -10   0    3.20    8.80
   9  10   0   -3.00    7.00
  -9  10   0   -4.00    6.60
   9  10   0   -2.80    4.80
   9  10   0    5.70    8.70
   9  10   0    6.20   14.60
   9  10   0   -4.30    5.90
   9  10   0   -3.70    5.90
   9  10   0   -7.20    9.20
   9  10   0   -0.90    5.50
  -9  10   0   -4.50    4.70
 -10 -10   0    3.00    7.80
 -10 -10   0   13.70   15.00
 -10 -10   0   23.40   27.30
 -10 -10   0   19.10   16.90
 -10 -10   0    1.50    8.30
 -10 -10   0   20.80   16.50
 -10 -10   0   14.30   15.80
  10  10   0   49.70   26.40
  10  10   0    2.90    9.90
  10  10   0    5.00   21.30
 -10  10   0    0.60    7.70
  10  10   0   16.80   19.20
  10  10   0    0.60    9.80
  10  10   0    6.60    8.90
  10  10   0   20.00   12.90
  10  10   0    0.40    8.10
   0 -11   0   -3.90    3.80
   0 -11   0   14.60   14.50
   0 -11   0    2.60    4.90
   0 -11   0   19.30   16.20
   0 -11   0   -0.80    5.70
   0 -11   0   -4.00    2.40
   0  11   0   -2.20    5.90
   0  11   0    2.60    7.20
   0  11   0   -2.50    3.80
   0  11   0   -2.70    1.80
   0  11   0    9.50   12.10
   0  11   0   -3.20    4.40
   0  11   0   -2.60    2.00
  -1 -11   0   -2.50    4.60
   1 -11   0   -1.00    4.70
   1 -11   0   -1.80    4.70
  -1 -11   0    3.50    6.30
   1 -11   0   -4.40    5.80
  -1 -11   0   -1.60    5.80
  -1 -11   0   -0.50    4.70
  -1 -11   0   -5.60    5.20
  -1 -11   0   -3.90    4.20
   1 -11   0   -1.90    5.00
  -1  11   0   -3.00    4.50
   1  11   0   -2.90    3.20
  -1  11   0   -1.40    6.20
   1  11   0   -5.40    5.30
  -1  11   0   -2.90    2.30
   1  11   0   -0.80    4.10
  -1  11   0   -5.60    1.80
   1  11   0    6.60    9.70
  -1  11   0   -2.90    2.40
   1  11   0   -3.80    3.80
  -1  11   0   -2.80    4.40
  -1  11   0   -1.20    6.10
  -2 -11   0   11.80   16.70
   2 -11   0    1.90    6.30
   2 -11   0    7.30    5.70
  -2 -11   0    3.50    5.10
  -2 -11   0   29.60   14.90
   2 -11   0    5.10   10.30
  -2 -11   0   -2.80    5.00
  -2 -11   0    8.80   13.20
  -2 -11   0    5.60    8.80
   2 -11   0   10.70   14.30
  -2 -11   0    8.30   11.60
   2 -11   0   14.00    6.60
  -2 -11   0   20.40    8.90
   2 -11   0   13.10   11.70
   2  11   0   21.10   19.00
  -2  11   0    1.60    8.50
   2  11   0   12.10   10.30
   2  11   0   10.90   11.30
   2  11   0   -2.80    6.00
  -2  11   0   14.30    9.80
  -2  11   0   25.30   11.30
  -2  11   0    5.90    7.40
  -2  11   0    0.30    4.40
   2  11   0    8.60    9.00
  -2  11   0   17.50   11.00
   2  11   0   10.70   10.90
  -2  11   0   14.90   10.00
  -3 -11   0   -3.30    4.90
  -3 -11   0   10.40   15.40
  -3 -11   0    7.10    9.00
  -3 -11   0   -1.30    5.90
   3 -11   0    8.50   11.00
  -3 -11   0    6.80    7.10
   3 -11   0   14.00    9.10
  -3 -11   0   15.80   15.60
  -3 -11   0    0.00    5.10
   3 -11   0   10.50   12.10
   3 -11   0   -2.10    3.80
  -3 -11   0   13.20    8.70
  -3  11   0    6.60    6.00
   3  11   0    6.10    9.60
  -3  11   0   -1.10    4.60
  -3  11   0   -0.70    5.00
  -3  11   0    3.20    5.50
   3  11   0   -1.60    7.00
  -3  11   0   -3.50    6.60
  -3  11   0    6.10    6.60
   3  11   0   25.60   21.70
   3  11   0    2.10    8.00
   3  11   0   -2.10    4.70
   3  11   0    4.10    9.00
  -4 -11   0   15.70   23.90
  -4 -11   0   13.00   19.00
  -4 -11   0    8.90   15.90
  -4 -11   0    8.60    9.30
  -4 -11   0   11.60   11.00
  -4 -11   0    8.80   10.50
  -4 -11   0   12.30   11.70
  -4 -11   0    6.30    6.40
   4 -11   0    5.40    9.70
   4 -11   0   27.00   16.90
  -4  11   0   17.30   11.90
   4  11   0   10.10   16.30
   4  11   0    4.60    9.00
  -4  11   0   22.30    9.90
   4  11   0   20.30   14.40
  -4  11   0   31.60   11.40
   4  11   0    7.40   10.90
   4  11   0   29.80   17.00
  -4  11   0   34.70    9.60
  -4  11   0   25.30    9.20
   5 -11   0    4.60   14.10
  -5 -11   0   -1.60    4.30
  -5 -11   0   -5.50    7.00
  -5 -11   0    6.90    8.60
  -5 -11   0    6.20    6.90
   5 -11   0   -4.90    6.80
  -5 -11   0    7.30   12.90
  -5 -11   0    0.90    8.70
  -5 -11   0    0.00    7.60
  -5 -11   0   12.80   12.40
   5  11   0    3.80    8.10
  -5  11   0    3.00    4.30
   5  11   0   11.70   21.30
   5  11   0   -3.20    4.80
   5  11   0   23.50   16.80
  -5  11   0   -1.70    2.20
   5  11   0   -2.60    7.00
  -5  11   0   -0.70    4.50
   5  11   0    7.80   12.70
  -5  11   0    7.10    8.40
  -6 -11   0    7.80   10.80
   6 -11   0   33.70   17.00
  -6 -11   0   34.50   15.90
  -6 -11   0   47.10   30.70
  -6 -11   0    4.30   10.30
  -6 -11   0   15.40   11.20
  -6 -11   0   -2.00    6.10
  -6 -11   0    7.10    8.50
   6 -11   0    4.90    9.60
  -6 -11   0    0.40   10.70
  -6  11   0    4.50    9.40
   6  11   0   33.70   21.10
   6  11   0   21.90   14.40
  -6  11   0   26.00   14.60
  -6  11   0   18.90    6.90
   6  11   0   11.90   11.30
  -6  11   0   16.80    7.10
   6  11   0   -4.50    8.20
   6  11   0   22.20   15.40
   6  11   0    0.50    8.20
  -7 -11   0    8.20   12.80
  -7 -11   0    9.10   16.80
   7 -11   0   -0.10    6.90
  -7 -11   0    3.60    9.10
   7 -11   0   14.10   14.40
  -7 -11   0    5.60    7.20
  -7 -11   0    1.20   13.80
  -7 -11   0    6.50   10.00
   7  11   0    6.60   12.10
   7  11   0   33.30   13.60
   7  11   0   24.00   19.20
   7  11   0    4.20    8.00
  -7  11   0   -0.60    6.60
   7  11   0   -0.10   12.10
  -7  11   0   -4.70   10.30
   7  11   0    8.30   11.90
   7  11   0    3.30   15.80
  -8 -11   0    8.40   11.10
  -8 -11   0   -3.90    3.70
  -8 -11   0   -6.70    6.80
   8 -11   0   -2.90    6.10
  -8 -11   0   13.70   12.80
  -8 -11   0    4.00   10.70
  -8 -11   0  -11.30    8.40
   8 -11   0    6.00   11.10
   8  11   0   -1.10    4.70
   8  11   0    4.30   12.80
   8  11   0   -1.00    8.50
   8  11   0   -0.60    6.10
  -8  11   0   -2.20    8.00
   8  11   0   -2.90    5.30
   8  11   0   13.40   18.80
  -8  11   0   -3.90    7.50
   8  11   0    1.30    6.60
   0 -12   0  182.98   43.50
   0 -12   0  169.38   50.69
   0 -12   0  180.48   38.20
   0 -12   0  160.58   48.50
   0 -12   0  300.87   64.99
   0 -12   0  135.39   45.20
   0  12   0  130.29   35.80
   0  12   0  134.79   48.90
   0  12   0  190.28   42.00
   0  12   0  179.18   53.99
   0  12   0  149.59   39.30
   0  12   0  213.58   46.40
   1 -12   0   -1.30    3.10
  -1 -12   0   -3.70    4.20
  -1 -12   0    7.10   13.60
   1 -12   0   12.60   12.30
  -1 -12   0   -4.90    4.70
  -1 -12   0    7.10   14.00
   1 -12   0   -4.40    2.60
  -1 -12   0   -0.70    4.00
   1 -12   0    4.40   11.70
  -1 -12   0    7.90   10.80
   1 -12   0   -1.20    7.70
   1 -12   0   -1.20    3.30
   1  12   0    0.20    5.00
   1  12   0    4.70    7.50
  -1  12   0    2.80    6.40
  -1  12   0   -0.40    6.10
   1  12   0   -4.50    6.10
   1  12   0    4.30   11.50
   1  12   0    3.70    7.70
   1  12   0   -1.60    8.30
  -1  12   0    4.70    5.30
  -1  12   0    4.30    8.00
  -1  12   0   -3.70    4.90
  -1  12   0    0.40    5.20
   1  12   0   -0.40    4.50
   2 -12   0    4.80   10.30
   2 -12   0   -1.20    6.80
  -2 -12   0   21.70   12.30
  -2 -12   0    7.20    8.60
  -2 -12   0   25.30   17.80
  -2 -12   0    1.00    3.90
  -2 -12   0    1.70    8.20
  -2 -12   0   -0.90    4.90
  -2 -12   0   -1.10    8.10
   2 -12   0   -4.20    5.00
   2 -12   0   -7.50    5.70
   2 -12   0    2.20    8.40
  -2  12   0   10.40   19.10
  -2  12   0    3.30    7.00
   2  12   0   -2.60    6.00
   2  12   0    2.70    7.20
  -2  12   0    2.50    6.20
  -2  12   0   -0.40    3.60
   2  12   0    6.90   12.00
   2  12   0    1.40    5.20
   2  12   0   -0.30    5.80
   2  12   0    1.10    9.90
  -3 -12   0    5.80   10.20
   3 -12   0   -4.40    6.20
  -3 -12   0    1.60    4.50
   3 -12   0    1.20    7.40
  -3 -12   0   -5.00    2.30
  -3 -12   0   -3.70    8.40
  -3 -12   0    3.50    9.90
  -3 -12   0    0.60    5.30
   3 -12   0   -3.40    4.80
   3  12   0   -2.00    4.00
  -3  12   0   -1.80    2.80
   3  12   0    6.60   11.80
  -3  12   0   -3.10    3.80
  -3  12   0    0.10    4.50
   3  12   0    3.40    9.40
   3  12   0    0.90    5.60
  -3  12   0   -4.30    5.40
  -3  12   0   -1.50    4.50
  -3  12   0    0.70    5.80
   3  12   0    8.20    9.20
   3  12   0   -1.60    5.80
   4 -12   0   32.70   18.80
  -4 -12   0   46.70   19.30
   4 -12   0   14.70   14.50
  -4 -12   0   35.50   13.80
  -4 -12   0   56.99   18.00
  -4 -12   0   33.60   19.30
  -4 -12   0   51.19   18.50
  -4 -12   0   23.10   22.00
  -4 -12   0   11.50   14.40
  -4  12   0   40.60   17.50
   4  12   0   28.90   17.70
   4  12   0   47.60   21.20
  -4  12   0   68.89   18.30
   4  12   0   32.30   16.90
   4  12   0   29.80   20.50
  -4  12   0    8.00   15.60
  -4  12   0   19.60   11.10
   4  12   0   17.70   11.80
  -4  12   0   20.60   13.40
  -5 -12   0    1.90    5.40
   5 -12   0    3.20   10.80
  -5 -12   0    7.20   11.10
  -5 -12   0   -0.40    7.40
  -5 -12   0   10.90   15.60
  -5 -12   0    4.70    8.50
  -5 -12   0    2.10    8.10
  -5 -12   0   -2.70    6.50
   5 -12   0   -3.60    5.40
   5  12   0   -4.40    8.20
   5  12   0   -4.60    4.50
   5  12   0   -0.90    8.30
  -5  12   0    3.00    5.00
  -5  12   0    4.20    4.90
  -5  12   0   -2.50    5.70
   5  12   0    3.70    8.80
  16   0  -1   -7.00    7.50
  16   0  -1   14.80   16.50
 -16   0   1   15.20   11.50
 -16   0   1    0.60    5.70
  16   0  -1    1.90    8.40
  16   0  -1   -1.50    5.00
  16   0  -1   -2.80    6.70
  16   0  -1   -0.80    3.40
 -16   0   1   -0.70    4.80
 -16   0   1   -4.60    8.80
 -16   0   1   -1.30    5.10
  16   0  -1   -2.60    9.00
 -16   0   1   -2.30    6.40
  16   0  -1    1.50    4.80
  15   0  -1    3.00    9.40
  15   0  -1    4.40    7.20
 -15   0   1   -2.70    3.10
 -15   0   1   -3.50    3.00
  15   0  -1   -1.10    2.90
  15   0  -1    1.30    5.90
  15   0  -1   -1.70    4.20
  15   0  -1   11.50   27.60
 -15   0   1    7.50   10.60
  15   0  -1    0.00    6.30
 -15   0   1   -2.00    4.20
  15   0  -1    3.70    9.60
 -15   0   1   16.70   23.30
 -15   0   1   -1.90    3.40
  14   0  -1    8.90    8.10
 -14   0   1    3.00   10.80
 -14   0   1   -2.00    3.10
  14   0  -1    0.60    5.10
  14   0  -1    4.60    9.40
 -14   0   1   -2.80    1.90
 -14   0   1    1.90    5.00
  14   0  -1   -5.00    5.50
  14   0  -1   -3.30    4.10
  14   0  -1   -4.30    3.70
  14   0  -1   -1.30    3.20
  14   0  -1   -5.80    2.20
  14   0  -1   -0.20    6.90
 -14   0   1   -2.10    4.00
 -13   0   1   10.10   12.60
  13   0  -1   -2.20    2.20
 -13   0   1    7.80    9.50
 -13   0   1    0.50    4.30
  13   0  -1   -2.40    7.70
 -13   0   1   -1.90    3.70
 -13   0   1   -1.90    4.90
  13   0  -1   -1.30    4.70
  13   0  -1    0.40    3.90
  13   0  -1   -2.10    3.20
 -13   0   1   -5.70    3.40
 -13   0   1    2.40    5.60
  13   0  -1   -0.30    6.40
  13   0  -1   -0.60    4.00
  13   0  -1    5.30   10.70
  13   0  -1    0.90    8.00
  12   0  -1   -3.60    2.80
  12   0  -1    1.10    6.90
  12   0  -1    2.10    4.40
 -12   0   1    4.00    8.00
 -12   0   1   -3.60    2.60
  12   0  -1    1.20    7.20
  12   0  -1    3.60    5.40
 -12   0   1    7.20   10.00
 -12   0   1    1.80    4.60
 -12   0   1   -1.60    4.50
 -12   0   1   -2.60    2.00
  12   0  -1   10.60   10.50
  12   0  -1   -3.70    1.90
 -12   0   1    4.10    7.00
  12   0  -1    0.60    6.40
  11   0  -1   -2.60    2.30
 -11   0   1   -2.30    1.60
  11   0  -1   -1.00    2.90
  11   0  -1    1.60    6.70
 -11   0   1    4.60    8.40
 -11   0   1    3.50    8.90
  11   0  -1   -0.40    3.50
 -11   0   1    1.20    3.00
 -11   0   1   -1.10    3.80
  11   0  -1   -2.50    3.20
 -11   0   1   -2.30    1.80
  11   0  -1    3.30    5.40
  11   0  -1   -0.10    3.50
  11   0  -1   -1.20    7.20
 -11   0   1    1.80    4.30
 -11   0   1    4.10    9.10
  11   0  -1   10.10    9.00
  10   0  -1   -0.40    3.80
 -10   0   1   -3.70    2.50
  10   0  -1    1.50    6.00
  10   0  -1   -0.20    7.70
 -10   0   1    6.50    6.40
  10   0  -1   -1.60    2.40
  10   0  -1    2.00    5.30
 -10   0   1   -2.90    1.70
  10   0  -1   -3.30    1.90
 -10   0   1    3.20    5.60
 -10   0   1   -3.40    4.60
 -10   0   1    7.30    5.80
 -10   0   1   -0.20    3.70
  10   0  -1   -4.40    1.70
  10   0  -1    7.00    8.20
 -10   0   1    1.90    6.10
  10   0  -1    3.70    6.40
  -9   0   1    2.60    4.70
  -9   0   1    2.00    5.60
   9   0  -1   -1.20    2.30
   9   0  -1   -3.80    2.80
  -9   0   1    3.70    5.80
   9   0  -1    0.30    6.20
  -9   0   1   -2.00    2.80
   9   0  -1   -0.90    2.60
  -9   0   1    1.60    2.60
   9   0  -1   -3.30    1.20
   9   0  -1    4.20    5.90
   9   0  -1    1.00    4.30
  -9   0   1   -1.80    2.60
  -9   0   1    1.30    3.10
  -9   0   1   -0.70    4.50
   9   0  -1   -1.90    1.30
   8   0  -1    0.40    4.60
  -8   0   1   -1.30    3.30
  -8   0   1    2.00    1.90
  -8   0   1   -1.40    2.80
  -8   0   1    0.90    5.80
   8   0  -1   -3.20    1.60
   8   0  -1   -0.30    4.90
  -8   0   1    2.90    4.50
   8   0  -1   -0.10    3.20
   8   0  -1   -1.40    2.90
  -8   0   1    6.40    4.50
   8   0  -1   -1.60    2.30
   8   0  -1   -3.30    1.10
   8   0  -1   -2.40    2.10
  -8   0   1   -1.60    1.90
  -8   0   1    0.90    4.50
   7   0  -1    2.50    3.50
  -7   0   1    2.20    3.80
   7   0  -1    0.10    3.10
  -7   0   1    0.00    1.80
   7   0  -1    0.80    3.40
   7   0  -1   -1.90    2.50
  -7   0   1    0.50    4.10
   7   0  -1   -3.10    1.50
  -7   0   1    5.60    5.80
  -7   0   1   -2.90    1.20
  -7   0   1   -3.20    1.70
   7   0  -1   -5.10    2.60
  -7   0   1   -1.50    3.00
  -7   0   1   -1.70    2.90
   7   0  -1   -1.90    2.60
   7   0  -1    1.50    5.00
  -7   0   1    3.60    4.70
   7   0  -1    0.50    4.20
  -6   0   1    1.50    4.10
   6   0  -1   -0.20    3.00
  -6   0   1   -1.00    2.40
  -6   0   1    3.60    4.80
  -6   0   1    4.30    6.00
   6   0  -1    4.20    4.40
  -6   0   1    0.80    4.40
   6   0  -1    0.90    3.00
   6   0  -1   -0.30    3.00
  -6   0   1   -2.50    2.50
   6   0  -1    2.50    5.00
  -6   0   1   -2.50    1.70
   6   0  -1   -0.90    2.50
   6   0  -1   -2.10    3.80
  -6   0   1   -0.70    2.30
   6   0  -1    1.00    4.50
  -5   0   1    0.80    3.40
  -5   0   1   -2.30    1.60
   5   0  -1    7.70    5.60
   5   0  -1    3.60    3.80
  -5   0   1   -0.10    3.10
  -5   0   1   -2.80    2.70
   5   0  -1    1.30    3.00
   5   0  -1    0.30    2.30
   5   0  -1    0.90    3.40
  -5   0   1    1.70    3.30
   5   0  -1    0.50    2.50
  -5   0   1   -0.70    3.40
   5   0  -1   -0.70    3.50
   5   0  -1   -3.10    1.40
  -5   0   1    1.10    2.70
  -5   0   1    3.50    4.90
   5   0  -1    3.00    4.50
  -5   0   1    0.60    2.90
  -4   0   1    1.60    2.90
  -4   0   1   -1.70    1.70
   4   0  -1    1.00    2.70
  -4   0   1    0.80    3.30
  -4   0   1   -0.60    1.90
  -4   0   1    6.20    4.70
   4   0  -1   -2.10    2.50
   4   0  -1    1.50    2.80
   4   0  -1    0.40    2.60
   4   0  -1    3.90    4.80
  -4   0   1    0.10    2.00
  -4   0   1   -1.50    3.60
   4   0  -1   -2.20    2.00
   4   0  -1   -1.50    2.60
   4   0  -1   -2.30    1.70
  -4   0   1   -0.30    2.10
  -4   0   1    1.80    3.30
   4   0  -1    1.00    2.50
   3   0  -1   -1.50    1.60
   3   0  -1    1.70    2.40
   3   0  -1    0.90    2.30
  -3   0   1   -0.10    2.50
  -3   0   1    4.50    3.40
  -3   0   1    0.80    2.20
  -3   0   1    2.90    2.90
  -3   0   1    2.70    3.70
   3   0  -1   -0.50    2.20
   3   0  -1   -0.70    2.00
  -3   0   1   -2.30    2.00
   3   0  -1   -1.70    2.50
   3   0  -1    3.30    5.30
   3   0  -1   -0.60    2.90
   3   0  -1   -1.00    1.50
  -3   0   1    2.30    2.60
  -3   0   1    2.40    3.00
  -2   0   1   -0.70    1.90
   2   0  -1    0.60    2.20
  -2   0   1   -1.90    1.70
  -2   0   1    2.50    2.30
  -2   0   1    0.10    1.60
   2   0  -1   -0.70    2.00
  -2   0   1   -0.10    2.60
   2   0  -1   -0.60    1.80
  -2   0   1    0.80    1.70
   2   0  -1   -1.30    2.00
  -2   0   1    0.90    1.80
  -2   0   1   -0.20    1.50
   2   0  -1   -0.30    1.50
  -2   0   1    1.10    2.60
   2   0  -1   -0.10    1.70
   2   0  -1    0.80    1.70
   2   0  -1    1.10    1.60
  -1   0   1    0.10    0.90
   1   0  -1    0.30    1.00
  -1   0   1    0.30    1.00
   1   0  -1    0.10    1.20
  -1   0   1   -0.70    1.20
  -1   0   1   -0.40    0.80
  -1   0   1    0.00    1.30
   1   0  -1   -0.10    0.80
  -1   0   1    0.00    1.00
   0   0   1   -1.20    0.60
   0   0  -1   -0.10    0.80
   0   0  -1    0.90    1.00
   0   0   1   -0.10    0.60
   1   0   1    8.30    2.60
  -1   0  -1    0.10    1.00
  -1   0  -1   -1.10    0.80
  -1   0  -1    0.60    1.20
   1   0   1    0.10    1.10
  -1   0  -1   -0.40    0.80
   1   0   1    0.90    1.10
  -1   0  -1    0.20    1.00
  -1   0  -1    1.40    2.30
   1   0   1    0.20    1.30
   2   0   1    0.90    2.20
   2   0   1    1.10    2.00
  -2   0  -1   -0.70    1.40
  -2   0  -1    1.00    2.60
  -2   0  -1   -1.90    2.10
  -2   0  -1    1.70    2.40
  -2   0  -1   -0.90    1.30
   2   0   1   -0.20    1.70
  -2   0  -1    1.00    1.70
   2   0   1    2.90    2.50
  -2   0  -1    0.40    2.80
   2   0   1   -0.40    1.30
   2   0   1   -0.80    1.50
  -2   0  -1   -0.60    1.30
   2   0   1    0.50    1.80
   2   0   1   -0.90    1.30
   2   0   1   -0.40    1.20
   3   0   1   -2.40    2.20
  -3   0  -1    2.90    3.70
   3   0   1    2.20    4.20
  -3   0  -1    0.00    2.00
  -3   0  -1   -2.50    1.30
   3   0   1    0.20    2.30
  -3   0  -1   -1.60    2.00
  -3   0  -1   -0.10    1.90
   3   0   1    0.70    2.80
  -3   0  -1   -2.80    1.40
   3   0   1    1.80    2.40
  -3   0  -1   -0.50    1.70
   3   0   1    0.90    2.20
  -3   0  -1   -0.30    2.10
   3   0   1   -0.40    1.80
   4   0   1    0.30    3.30
   4   0   1   -1.80    1.40
  -4   0  -1   -1.00    1.90
   4   0   1   -0.70    1.80
  -4   0  -1   -1.10    1.60
   4   0   1    0.60    3.50
   4   0   1    1.40    2.70
  -4   0  -1    5.40    4.10
  -4   0  -1    0.90    2.30
  -4   0  -1    3.30    4.00
  -4   0  -1    4.30    5.30
   4   0   1    4.20    5.50
   4   0   1    1.80    3.10
  -4   0  -1    0.00    2.50
  -4   0  -1    1.40    2.60
   4   0   1    0.50    2.80
   4   0   1    1.40    3.90
  -4   0  -1   -1.40    1.60
  -4   0  -1   -1.90    1.80
  -5   0  -1   -1.20    3.10
   5   0   1    2.60    4.20
  -5   0  -1    0.50    3.10
  -5   0  -1    8.00    6.00
  -5   0  -1    0.60    2.30
  -5   0  -1    1.40    3.40
   5   0   1    3.40    4.40
   5   0   1    4.40    4.50
  -5   0  -1   -0.50    2.70
  -5   0  -1   -1.00    1.80
   5   0   1   -0.20    3.40
   5   0   1   -0.70    2.00
  -5   0  -1    1.50    2.90
  -5   0  -1   -0.10    1.60
   5   0   1   -1.80    2.20
   5   0   1    0.80    3.10
   5   0   1    1.90    3.40
   5   0   1    0.50    3.50
  -5   0  -1    2.90    4.30
   6   0   1    0.60    4.00
  -6   0  -1   -2.20    2.40
   6   0   1   -0.60    3.50
  -6   0  -1   -1.90    2.80
   6   0   1    1.10    3.70
  -6   0  -1   -1.20    3.30
   6   0   1    0.00    2.80
  -6   0  -1    2.30    3.50
   6   0   1   -0.20    2.80
  -6   0  -1   -2.40    1.70
  -6   0  -1    0.40    3.40
  -6   0  -1    2.50    4.10
   6   0   1   -1.40    1.70
  -6   0  -1    5.50    4.50
   6   0   1    0.80    3.40
   6   0   1   -0.90    2.50
  -7   0  -1    0.20    2.30
   7   0   1    2.30    4.00
   7   0   1   -0.70    2.50
  -7   0  -1    0.50    4.20
   7   0   1    2.80    5.50
   7   0   1    6.10    5.90
   7   0   1    5.30    3.60
  -7   0  -1   -3.10    1.50
   7   0   1    9.30    9.00
   7   0   1    2.70    3.80
  -7   0  -1   -1.50    2.00
  -7   0  -1   -0.70    3.50
   7   0   1    2.00    4.30
  -7   0  -1   -0.70    2.50
  -7   0  -1   -2.40    1.80
  -7   0  -1   18.60    9.10
  -7   0  -1    2.60    3.80
   7   0   1    1.60    5.90
   8   0   1   -5.60    5.50
   8   0   1    0.20    3.70
  -8   0  -1    7.10    6.10
   8   0   1    1.40    3.30
   8   0   1   -1.30    2.70
   8   0   1    4.10    6.60
  -8   0  -1   -1.20    1.70
   8   0   1   -2.90    2.00
  -8   0  -1    0.80    2.60
  -8   0  -1    4.60    4.40
  -8   0  -1   -2.10    3.20
  -8   0  -1   -3.40    1.20
   8   0   1    2.80    3.80
   8   0   1   -1.70    3.10
   8   0   1    5.50    6.30
  -8   0  -1    2.40    4.90
  -8   0  -1   12.80   10.80
  -9   0  -1   -1.80    2.30
   9   0   1   -4.00    3.30
   9   0   1   -3.10    2.40
  -9   0  -1    0.40    3.00
  -9   0  -1   -1.00    3.40
   9   0   1    0.10    4.50
  -9   0  -1    3.10    4.40
  -9   0  -1    4.30    8.00
  -9   0  -1   -2.90    3.40
  -9   0  -1    2.40    5.10
  -9   0  -1    6.60   10.50
   9   0   1    0.90    3.80
   9   0   1   -1.40    4.40
   9   0   1   -0.40    2.80
   9   0   1    9.00    7.60
   9   0   1   -2.60    2.30
   9   0   1    1.10    5.20
 -10   0  -1   -4.10    1.40
 -10   0  -1    2.90    4.70
 -10   0  -1   -1.20    2.30
 -10   0  -1    3.50    5.00
  10   0   1   -1.20    2.50
  10   0   1   -4.10    3.60
 -10   0  -1    1.60    5.60
  10   0   1    1.60    4.70
  10   0   1   -1.40    4.40
 -10   0  -1   -1.30    2.00
  10   0   1    1.30    4.80
  10   0   1   -2.40    2.00
  10   0   1   -2.80    4.20
  10   0   1   -2.10    4.70
  10   0   1    8.50    8.40
  11   0   1   -8.20    2.30
 -11   0  -1   -0.80    1.70
 -11   0  -1   -1.10    2.10
 -11   0  -1   -0.70    3.50
  11   0   1    3.80    5.90
  11   0   1   -2.50    3.00
 -11   0  -1    3.30    7.70
  11   0   1    1.60    3.10
 -11   0  -1   -1.10    3.90
  11   0   1    2.00    4.20
  11   0   1   -2.10    2.00
  11   0   1   -5.60    3.20
  11   0   1   -2.10    2.80
  11   0   1   -7.80    3.50
 -11   0  -1    6.30    6.60
  12   0   1    4.70    5.30
 -12   0  -1    0.10    3.90
  12   0   1    3.30    8.90
  12   0   1    0.90    4.90
  12   0   1   -2.70    2.90
  12   0   1   -2.70    3.10
 -12   0  -1   -2.50    1.90
 -12   0  -1    0.80    4.20
  12   0   1   -4.60    5.30
 -12   0  -1    0.60    5.10
 -12   0  -1    2.40    5.70
  12   0   1    0.10    4.70
 -12   0  -1    8.20   12.40
  12   0   1   -1.60    6.00
  13   0   1    2.30    8.10
  13   0   1   34.60   18.10
  13   0   1   -0.30    6.10
 -13   0  -1    3.20    6.20
 -13   0  -1    0.40    5.90
  13   0   1   -0.90    3.00
  13   0   1   -1.00    3.30
  13   0   1    6.30    4.60
 -13   0  -1    1.10    4.10
  13   0   1   -6.80    1.80
  13   0   1   -0.30    4.00
 -13   0  -1    3.70    9.20
 -13   0  -1    5.20    7.40
 -13   0  -1   -0.20    4.30
  14   0   1   -2.20    2.40
  14   0   1   -4.30    7.20
  14   0   1    1.90    6.50
 -14   0  -1   -2.10    4.90
 -14   0  -1   -2.70    5.40
 -14   0  -1    6.20    7.70
 -14   0  -1   -1.20    3.60
  14   0   1   -1.30    5.10
  14   0   1    3.50    8.40
  14   0   1    7.30    8.00
  14   0   1    0.30    5.30
  14   0   1   -2.20    3.60
 -14   0  -1    0.30    5.10
  14   0   1   14.90   14.70
 -14   0  -1   -0.60    5.20
 -15   0  -1   -2.10    3.90
  15   0   1    1.30    7.10
  15   0   1    6.20    7.60
  15   0   1    4.10   10.00
 -15   0  -1   -1.10    4.40
 -15   0  -1   -3.70    3.80
  15   0   1   -1.00    8.30
 -15   0  -1    1.00    5.30
  15   0   1   -5.70    4.10
  15   0   1   -3.70    2.90
  15   0   1    2.10    9.30
 -15   0  -1   -3.70    6.20
  15   0   1    3.30    6.00
 -15   0  -1    7.00   18.10
 -16   0  -1  -10.70   12.50
  16   0   1    0.60    7.70
 -16   0  -1   -1.80    4.20
 -16   0  -1   -3.90    6.70
  16   0   1    1.50    9.60
  16   0   1    3.80   11.50
  16   0   1   -2.60    4.10
 -16   0  -1   -1.20    4.00
 -16   0  -1   -0.90    7.00
  16   0   1   -5.20    6.70
 -16   0  -1    4.70    8.00
  16   0   1    0.30    7.00
  16   0   1    8.00   10.70
  16   0   1   -3.90    2.80
  16  -1  -1  112.19   24.50
 -16  -1   1  205.78   59.99
  16  -1  -1  103.49   27.90
 -16  -1   1  122.39   36.30
 -16  -1   1  146.79   37.30
 -16  -1   1  139.89   38.60
  16  -1  -1  117.99   37.80
 -16  -1   1   63.89   37.40
  16  -1  -1   78.29   31.50
  16  -1  -1   90.19   27.20
 -16  -1   1  119.49   47.60
  16  -1  -1  125.49   25.90
  16  -1  -1   44.30   25.10
 -16   1   1   99.59   42.30
  16   1  -1  106.09   33.50
  16   1  -1  116.79   32.30
  16   1  -1  103.89   32.30
  16   1  -1  132.29   37.30
  16   1  -1   92.59   41.40
  16   1  -1  122.69   37.00
 -16   1   1  137.09   36.40
  16   1  -1  123.29   35.00
 -16   1   1  131.09   33.50
 -16   1   1   75.49   28.10
  16   1  -1   60.99   33.00
 -16   1   1   94.89   28.80
 -16   1   1   92.09   37.90
  16   1  -1   93.29   27.70
 -15  -1   1   13.50   17.10
 -15  -1   1   34.30   22.60
  15  -1  -1   12.20   17.80
 -15  -1   1   13.90   17.80
  15  -1  -1   35.10   14.10
  15  -1  -1   28.10   10.30
 -15  -1   1   19.00   12.90
  15  -1  -1    5.10    6.20
  15  -1  -1   16.60   10.70
  15  -1  -1   -2.00    8.90
  15  -1  -1   43.00   20.40
 -15  -1   1   16.70   11.90
  15  -1  -1   29.10   15.40
 -15   1   1   16.60   11.90
 -15   1   1   10.10   15.80
  15   1  -1   33.70   15.70
 -15   1   1   16.10   10.40
 -15   1   1    9.60   14.40
  15   1  -1   21.50   17.10
 -15   1   1    9.80   11.50
  15   1  -1   17.50   10.20
  15   1  -1   10.20   10.80
  15   1  -1   19.80   18.30
  15   1  -1   10.00    9.70
  15   1  -1   -4.20    6.40
 -15   1   1   29.70   13.90
  15   1  -1    4.30   11.50
 -14  -1   1  229.58   49.30
 -14  -1   1  228.98   53.09
  14  -1  -1  191.48   50.59
 -14  -1   1  236.98   68.79
 -14  -1   1  315.67   78.69
  14  -1  -1  191.48   55.29
  14  -1  -1  219.48   46.20
  14  -1  -1  202.68   45.10
 -14  -1   1  259.17   54.69
  14  -1  -1  244.98   60.09
 -14  -1   1  159.48   44.10
  14  -1  -1  243.18   39.90
  14  -1  -1  308.67   55.49
  14  -1  -1  149.99   45.90
  14  -1  -1  236.98   39.60
  14   1  -1  143.59   45.20
 -14   1   1  148.49   53.59
 -14   1   1  236.58   51.99
 -14   1   1  236.38   51.39
  14   1  -1  167.58   54.59
 -14   1   1  211.58   47.90
  14   1  -1  245.68   50.09
  14   1  -1  224.38   53.39
 -14   1   1  244.48   49.80
 -14   1   1  264.77   51.69
 -14   1   1  197.88   45.40
  14   1  -1  241.08   51.09
 -14   1   1  263.87   63.39
  14   1  -1  180.38   43.70
  14   1  -1  179.28   63.19
  14   1  -1  135.69   44.00
  14   1  -1  209.68   48.70
 -13  -1   1   37.80   19.70
 -13  -1   1   47.20   23.20
 -13  -1   1   55.29   28.90
  13  -1  -1   33.80   11.60
  13  -1  -1   41.20   14.40
  13  -1  -1   53.79   20.90
 -13  -1   1   39.00   16.10
  13  -1  -1   22.50   14.50
  13  -1  -1   12.20   12.80
 -13  -1   1   43.50   19.60
  13  -1  -1   48.20   13.90
 -13  -1   1   22.40   12.00
  13  -1  -1   21.80   15.20
  13  -1  -1   20.90   15.00
 -13   1   1   15.40   13.10
  13   1  -1   34.10   14.70
  13   1  -1   60.59   20.30
 -13   1   1   77.59   22.10
 -13   1   1   60.19   28.60
 -13   1   1   49.99   18.80
  13   1  -1   14.60   15.00
  13   1  -1   28.80   16.20
 -13   1   1   37.50   13.60
  13   1  -1   28.40   22.90
 -13   1   1   15.70   11.00
 -13   1   1   19.10   13.30
  13   1  -1   22.20   13.50
 -13   1   1   26.00   13.60
  13   1  -1   23.80   13.70
  13   1  -1   46.10   17.20
  13   1  -1   31.50   13.60
 -13   1   1    0.90    7.80
  12  -1  -1  230.68   42.40
  12  -1  -1  179.88   55.29
  12  -1  -1  322.17   65.69
 -12  -1   1  145.39   50.79
  12  -1  -1  343.47   57.69
  12  -1  -1  345.47   62.69
 -12  -1   1  268.97   54.19
 -12  -1   1  144.29   42.50
  12  -1  -1  269.97   42.70
  12  -1  -1  273.27   55.19
 -12  -1   1  312.87   57.59
  12  -1  -1  217.68   41.50
  12  -1  -1  220.18   47.30
 -12  -1   1  278.77   68.79
 -12  -1   1  386.06   61.29
  12   1  -1  280.47   53.99
 -12   1   1  329.77   57.99
  12   1  -1  299.37   72.49
 -12   1   1  279.27   45.10
  12   1  -1  157.78   43.50
 -12   1   1  286.27   52.99
  12   1  -1  158.18   47.40
 -12   1   1  257.57   48.70
  12   1  -1  196.08   46.70
 -12   1   1  251.67   62.19
  12   1  -1  180.48   47.40
  12   1  -1  247.78   64.69
 -12   1   1  276.77   54.99
  12   1  -1  281.27   51.89
  11  -1  -1   43.20   14.90
 -11  -1   1   25.00   17.30
 -11  -1   1   14.00   10.40
 -11  -1   1   29.80   18.80
  11  -1  -1   21.60   13.60
  11  -1  -1   20.30   10.20
 -11  -1   1   24.40   12.30
  11  -1  -1   20.00   14.80
  11  -1  -1   36.80   11.90
  11  -1  -1   30.80   11.10
  11  -1  -1   31.00   16.10
 -11  -1   1   29.10   14.20
  11  -1  -1   30.20   11.20
 -11  -1   1   41.60   15.00
  11  -1  -1   14.50   13.70
 -11   1   1   19.70   10.40
 -11   1   1   65.49   20.10
 -11   1   1   40.70   19.50
  11   1  -1   37.40   16.00
  11   1  -1   36.00   13.40
  11   1  -1   33.50   14.40
  11   1  -1   57.79   17.70
  11   1  -1   22.50   11.40
 -11   1   1   36.50   13.70
  11   1  -1   21.50   17.90
  11   1  -1   12.10   12.90
  11   1  -1   45.40   16.40
  11   1  -1   33.00   13.10
 -11   1   1   39.50   13.50
  10  -1  -1  157.88   32.90
  10  -1  -1   97.99   25.60
 -10  -1   1  118.49   40.30
  10  -1  -1  111.49   31.00
  10  -1  -1  122.79   32.00
  10  -1  -1  120.69   26.10
 -10  -1   1  130.49   31.10
 -10  -1   1  123.19   30.60
  10  -1  -1  144.19   28.30
 -10  -1   1  186.48   49.30
  10  -1  -1  211.38   49.10
 -10  -1   1   92.39   26.20
 -10  -1   1  119.39   30.40
  10   1  -1   53.99   26.80
 -10   1   1  145.59   33.50
 -10   1   1  105.19   26.80
 -10   1   1  119.19   28.40
 -10   1   1  167.38   32.30
  10   1  -1  124.49   31.50
 -10   1   1  137.89   31.40
  10   1  -1  150.98   32.70
  10   1  -1  141.69   30.20
  10   1  -1  105.39   29.60
  10   1  -1  108.29   28.10
 -10   1   1  170.08   41.10
  10   1  -1  134.09   29.30
 -10   1   1  115.09   33.80
  10   1  -1  266.67   43.50
   9  -1  -1   17.40   11.40
   9  -1  -1   17.60    6.90
  -9  -1   1    1.30    7.80
   9  -1  -1    6.00    5.90
   9  -1  -1    5.30    7.90
   9  -1  -1   12.80    7.50
  -9  -1   1    1.30    3.70
   9  -1  -1    9.20    6.30
   9  -1  -1    3.00    4.30
  -9  -1   1   19.00    8.80
  -9  -1   1    8.90    7.80
  -9  -1   1   38.80   20.00
   9  -1  -1   22.20   11.60
  -9  -1   1   14.00    9.40
   9  -1  -1    7.60    8.90
  -9  -1   1    0.60    3.50
  -9  -1   1    2.20    5.10
  -9   1   1    4.40    4.70
   9   1  -1   -0.70    5.50
  -9   1   1    0.80    5.40
  -9   1   1    5.20    5.90
  -9   1   1    7.90    9.80
  -9   1   1   16.30    7.30
   9   1  -1   25.50   17.30
   9   1  -1    3.90    5.30
  -9   1   1    0.80    5.60
  -9   1   1    8.50    6.00
  -9   1   1    3.80    5.50
   9   1  -1   14.40    8.60
  -9   1   1   20.80    9.20
   9   1  -1    8.00    6.30
   9   1  -1    9.50    5.00
   9   1  -1    7.60    6.30
   9   1  -1   17.80    9.30
  -9   1   1   11.60   10.80
  -9   1   1   27.20   14.40
  -8  -1   1  574.04   88.19
   8  -1  -1  674.63   91.59
  -8  -1   1  545.45   87.89
  -8  -1   1  482.15   87.99
   8  -1  -1  560.84   88.79
  -8  -1   1  504.35   88.79
   8  -1  -1  545.85   85.99
  -8  -1   1  374.56   95.69
   8  -1  -1  605.44   94.09
  -8  -1   1  536.55   96.79
   8  -1  -1  590.44   86.49
   8  -1  -1  530.85   89.29
   8  -1  -1  550.14   86.19
  -8  -1   1  509.65   87.99
   8  -1  -1  502.45   85.89
   8  -1  -1  496.35   90.79
  -8  -1   1  533.25   86.89
  -8   1   1  564.64   91.59
   8   1  -1  472.45   87.59
  -8   1   1  555.84   86.79
   8   1  -1  542.65   87.79
   8   1  -1  544.35   88.89
  -8   1   1  544.85   90.79
  -8   1   1  554.54   87.69
   8   1  -1  410.06   90.19
   8   1  -1  565.44   87.89
  -8   1   1  455.25   89.59
   8   1  -1  599.84   89.19
  -8   1   1  605.44   88.99
   8   1  -1  529.85   88.29
  -8   1   1  506.85   86.59
  -8   1   1  564.04   99.39
   8   1  -1  559.24   97.19
  -8   1   1  532.85   87.39
  -8   1   1  509.45   91.69
  -8   1   1  571.34   85.99
  -7  -1   1  474.55   82.89
  -7  -1   1  392.26   75.09
   7  -1  -1  480.25   73.79
   7  -1  -1  421.56   75.09
   7  -1  -1  428.36   76.19
  -7  -1   1  444.36   74.69
  -7  -1   1  470.55   76.49
  -7  -1   1  477.35   75.79
  -7  -1   1  510.15   75.49
  -7  -1   1  431.76   73.89
   7  -1  -1  448.66   75.99
   7  -1  -1  456.75   73.49
   7  -1  -1  508.25   79.09
  -7  -1   1  494.75   83.89
   7  -1  -1  481.45   79.59
  -7  -1   1  468.45   76.19
   7  -1  -1  440.16   73.29
  -7   1   1  494.25   75.89
   7   1  -1  417.66   75.09
  -7   1   1  454.85   74.69
  -7   1   1  495.25   79.69
  -7   1   1  441.66   74.69
   7   1  -1  487.65   76.09
  -7   1   1  472.35   79.39
  -7   1   1  470.55   74.29
  -7   1   1  416.16   75.39
   7   1  -1  437.26   75.49
   7   1  -1  444.86   75.69
  -7   1   1  463.05   73.99
  -7   1   1  462.25   77.59
   7   1  -1  438.36   74.89
  -7   1   1  491.55   73.49
   7   1  -1  458.55   74.89
  -7   1   1  473.45   74.89
   7   1  -1  574.44   97.39
   7   1  -1  420.76   74.99
   6  -1  -1 1970.20  305.07
  -6  -1   1 1987.90  313.57
  -6  -1   1 1938.01  306.17
   6  -1  -1 1979.70  304.87
   6  -1  -1 1983.20  304.87
  -6  -1   1 2026.90  307.57
  -6  -1   1 2112.49  307.67
   6  -1  -1 2100.59  309.57
   6  -1  -1 1985.30  307.77
   6  -1  -1 1916.51  307.27
  -6  -1   1 1903.71  313.47
  -6  -1   1 2019.70  307.07
   6  -1  -1 1995.70  309.97
  -6  -1   1 1940.41  306.17
   6  -1  -1 2082.39  307.07
  -6   1   1 2019.30  309.97
  -6   1   1 2036.40  306.17
   6   1  -1 2054.99  307.37
  -6   1   1 2019.80  305.67
  -6   1   1 2025.20  307.37
  -6   1   1 2004.90  304.77
  -6   1   1 2056.49  307.07
   6   1  -1 1945.31  313.87
   6   1  -1 1911.21  307.07
   6   1  -1 2026.70  306.77
   6   1  -1 1968.30  307.17
   6   1  -1 1984.40  306.87
   6   1  -1 1986.50  306.07
  -6   1   1 1915.51  305.77
  -6   1   1 1910.01  309.57
  -6   1   1 2003.00  306.27
  -6   1   1 1868.51  305.07
  -6   1   1 1929.61  308.57
   6   1  -1 2112.09  313.97
   5  -1  -1  339.57   53.29
   5  -1  -1  327.47   55.59
   5  -1  -1  295.07   55.99
   5  -1  -1  336.97   54.89
  -5  -1   1  314.97   54.99
  -5  -1   1  331.47   55.49
  -5  -1   1  303.57   54.09
  -5  -1   1  341.47   60.89
   5  -1  -1  338.17   57.09
   5  -1  -1  319.87   53.19
  -5  -1   1  304.87   54.09
  -5  -1   1  231.38   57.79
  -5  -1   1  324.67   55.39
   5  -1  -1  359.36   55.89
   5  -1  -1  347.57   53.49
  -5  -1   1  374.26   54.29
   5  -1  -1  311.87   53.09
  -5  -1   1  349.77   55.89
   5   1  -1  319.87   55.39
  -5   1   1  383.76   57.99
  -5   1   1  361.66   53.79
   5   1  -1  367.46   60.79
   5   1  -1  340.17   54.99
  -5   1   1  383.96   54.99
   5   1  -1  333.17   54.29
  -5   1   1  363.46   53.99
  -5   1   1  317.67   54.89
  -5   1   1  336.07   55.39
   5   1  -1  308.07   54.99
   5   1  -1  338.87   60.89
   5   1  -1  333.67   54.79
  -5   1   1  332.57   56.19
  -5   1   1  294.57   53.69
  -5   1   1  350.46   54.19
   5   1  -1  341.37   55.49
   5   1  -1  392.56   55.59
  -5   1   1  335.97   56.99
  -5   1   1  319.97   53.09
  -4  -1   1 2536.25  393.76
   4  -1  -1 2553.64  389.16
  -4  -1   1 2518.95  388.86
  -4  -1   1 2462.05  392.96
   4  -1  -1 2681.03  388.26
   4  -1  -1 2610.34  388.76
   4  -1  -1 2572.54  389.76
  -4  -1   1 2536.35  387.56
  -4   1   1 2660.13  390.06
   4   1  -1 2519.45  388.56
  -4   1   1 2441.16  389.36
  -4   1   1 2542.05  386.66
  -4   1   1 2447.35  388.06
   4   1  -1 2524.15  387.86
   4   1  -1 2496.85  388.16
   4   1  -1 2512.15  393.56
   4   1  -1 2587.54  393.16
  -4   1   1 2623.84  389.26
  -4   1   1 2509.35  387.76
  -4   1   1 2425.96  388.46
   3  -1  -1  850.31  132.99
  -3  -1   1  874.31  133.39
   3  -1  -1  845.82  131.59
  -3  -1   1  820.62  136.89
   3  -1  -1  840.42  133.29
  -3  -1   1  884.21  132.29
  -3  -1   1  883.01  132.59
  -3  -1   1  901.01  133.69
  -3  -1   1  837.92  133.59
   3  -1  -1  908.11  131.89
  -3  -1   1  821.92  132.39
   3  -1  -1  851.31  133.39
  -3  -1   1  845.22  133.59
   3  -1  -1  842.32  131.59
  -3   1   1  829.22  133.59
   3   1  -1  860.61  133.69
  -3   1   1  863.11  131.89
   3   1  -1  912.11  137.39
  -3   1   1  893.61  132.19
  -3   1   1  881.01  132.99
   3   1  -1  819.42  133.39
  -3   1   1  860.51  131.79
   3   1  -1  834.42  132.49
   3   1  -1  846.02  133.49
   3   1  -1  746.53  136.59
  -3   1   1  863.11  133.89
  -3   1   1  801.52  133.29
   3   1  -1  882.61  133.29
   3   1  -1  956.00  132.89
   3   1  -1  886.01  132.39
  -3   1   1  841.92  133.29
   2  -1  -1 3636.64  603.24
  -2  -1   1 3801.32  640.54
   2  -1  -1 3851.91  605.14
   2   1  -1 4019.00  647.84
   1  -1  -1  449.66   70.29
  -1  -1   1  470.35   70.09
  -1  -1   1  477.85   71.39
   1  -1  -1  451.65   70.29
  -1  -1   1  450.25   71.39
  -1  -1   1  453.85   70.79
  -1  -1   1  455.35   70.19
   1  -1  -1  444.46   70.19
   1  -1  -1  424.96   71.19
   1  -1  -1  412.26   71.39
  -1  -1   1  438.76   73.59
  -1  -1   1  500.55   73.69
   1  -1  -1  474.35   70.79
  -1  -1   1  459.55   71.39
   1   1  -1  429.46   73.49
  -1   1   1  440.76   71.29
   1   1  -1  466.85   70.09
   1   1  -1  455.55   73.39
  -1   1   1  466.45   70.69
   1   1  -1  435.56   70.19
  -1   1   1  469.85   71.69
  -1   1   1  450.55   70.39
  -1   1   1  463.35   70.69
   1   1  -1  572.94   72.69
   1   1  -1  477.15   71.39
  -1   1   1  453.55   70.99
  -1   1   1  476.25   70.39
   1   1  -1  457.25   70.79
  -1   1   1  461.55   70.39
   0   1   1 4805.82  762.52
   1  -1   1  375.66   58.89
  -1  -1  -1  475.05   61.09
   1  -1   1  374.66   60.39
  -1  -1  -1  347.37   59.79
   1  -1   1  394.36   59.09
   1  -1   1  387.56   59.09
  -1  -1  -1  371.76   59.89
  -1  -1  -1  386.96   60.19
   1  -1   1  373.96   59.79
   1  -1   1  393.46   60.09
   1  -1   1  370.86   58.99
   1  -1   1  361.06   58.79
  -1  -1  -1  372.26   61.99
  -1  -1  -1  397.86   62.39
  -1   1  -1  377.56   60.09
  -1   1  -1  432.96   60.49
  -1   1  -1  415.86   59.49
  -1   1  -1  372.96   58.99
  -1   1  -1  388.86   59.09
   1   1   1  379.86   60.19
  -1   1  -1  415.96   59.09
  -1   1  -1  390.76   60.49
  -1   1  -1  375.06   59.09
   1   1   1  378.76   62.29
   1   1   1  376.96   59.99
  -1   1  -1  358.06   59.09
   1   1   1  396.36   59.99
  -1   1  -1  392.76   60.19
   1   1   1  354.86   61.89
  -1   1  -1  374.66   58.99
  -2  -1  -1 6024.90  978.60
   2  -1   1 5827.62  938.51
   2   1   1 6110.79  980.10
  -2   1  -1 6083.39  941.81
   3  -1   1  240.78   44.60
  -3  -1  -1  252.97   44.80
  -3  -1  -1  268.57   44.60
  -3  -1  -1  245.88   44.40
   3  -1   1  313.47   44.90
   3  -1   1  272.77   42.90
  -3  -1  -1  168.18   47.30
  -3  -1  -1  240.88   44.30
   3  -1   1  287.07   43.10
   3  -1   1  299.07   45.70
  -3  -1  -1  316.87   44.10
   3  -1   1  252.07   44.00
   3  -1   1  326.17   44.30
   3  -1   1  325.37   46.30
   3  -1   1  255.67   42.80
  -3   1  -1  277.07   43.10
  -3   1  -1  284.47   45.60
   3   1   1  381.36   48.40
  -3   1  -1  235.98   44.60
  -3   1  -1  242.28   43.00
   3   1   1  221.28   44.20
  -3   1  -1  340.47   44.90
  -3   1  -1  324.67   44.20
  -3   1  -1  306.87   44.40
   3   1   1  291.97   44.80
  -3   1  -1  242.18   43.10
   3   1   1  301.27   44.10
  -3   1  -1  257.57   43.10
   3   1   1  261.17   44.60
   3   1   1  259.27   48.20
  -3   1  -1  307.07   45.70
   4  -1   1 1735.83  265.47
  -4  -1  -1 1670.83  270.47
   4  -1   1 1792.92  263.67
  -4  -1  -1 1784.22  264.57
   4  -1   1 1691.23  264.87
  -4  -1  -1 1651.33  265.37
   4  -1   1 1727.43  266.37
   4  -1   1 1722.73  266.87
   4  -1   1 1811.32  266.77
   4  -1   1 1806.62  264.77
  -4   1  -1 1669.03  263.77
   4   1   1 1852.61  264.77
  -4   1  -1 1731.23  263.97
   4   1   1 1641.44  265.47
   4   1   1 1703.53  265.67
  -4   1  -1 1720.23  266.67
  -4   1  -1 1699.53  266.67
  -4   1  -1 1812.62  266.77
  -4   1  -1 1641.64  264.67
  -4   1  -1 1702.93  265.07
  -4   1  -1 1759.42  263.87
   4   1   1 1775.22  264.67
   4   1   1 1743.83  270.67
  -4   1  -1 1739.13  264.27
   4   1   1 1722.93  264.87
   4   1   1 1661.43  269.87
  -4   1  -1 1702.73  264.47
   4   1   1 1628.94  265.07
   5  -1   1  316.37   54.69
  -5  -1  -1  245.68   61.49
   5  -1   1  353.26   53.89
   5  -1   1  382.76   58.49
   5  -1   1  350.26   56.09
   5  -1   1  302.27   53.49
   5  -1   1  334.27   55.39
  -5  -1  -1  299.77   55.29
   5  -1   1  336.27   57.19
  -5  -1  -1  357.56   55.89
   5  -1   1  353.26   53.79
  -5  -1  -1  211.48   57.79
   5  -1   1  380.46   54.39
  -5  -1  -1  298.57   55.79
  -5  -1  -1  377.26   55.09
  -5  -1  -1  373.66   56.19
   5   1   1  333.07   55.39
  -5   1  -1  356.06   57.29
  -5   1  -1  324.17   53.89
   5   1   1  355.66   61.59
   5   1   1  354.86   55.59
   5   1   1  314.57   55.49
  -5   1  -1  333.87   57.39
  -5   1  -1  355.66   55.49
   5   1   1  334.87   55.79
   5   1   1  365.76   56.19
   5   1   1  333.57   54.79
  -5   1  -1  360.06   57.89
  -5   1  -1  298.97   54.89
  -5   1  -1  309.37   54.29
  -5   1  -1  306.77   54.39
   5   1   1  367.76   61.59
   5   1   1  376.76   55.59
  -5   1  -1  358.56   54.49
   6  -1   1  995.30  155.78
  -6  -1  -1  831.72  162.18
   6  -1   1 1009.70  155.68
   6  -1   1  942.31  157.48
  -6  -1  -1 1021.00  157.08
   6  -1   1  929.01  159.88
   6  -1   1 1052.09  161.38
   6  -1   1 1020.50  158.58
  -6  -1  -1 1037.70  158.48
   6  -1   1 1003.70  156.18
   6  -1   1  952.70  155.58
  -6  -1  -1  994.20  157.98
  -6  -1  -1 1066.29  165.78
  -6  -1  -1  996.50  157.88
  -6   1  -1 1068.89  157.88
  -6   1  -1 1100.39  161.38
  -6   1  -1 1012.00  156.58
  -6   1  -1 1141.89  160.88
   6   1   1 1145.19  157.88
   6   1   1  975.50  157.38
   6   1   1 1012.80  157.78
  -6   1  -1  985.30  156.18
  -6   1  -1 1087.69  156.48
  -6   1  -1  909.11  159.98
   6   1   1  852.21  162.58
  -6   1  -1  960.00  156.78
   6   1   1  941.41  157.28
   6   1   1 1115.19  166.28
   6   1   1 1023.60  158.28
  -6   1  -1 1026.10  157.88
  -7  -1  -1  410.56   77.19
  -7  -1  -1  349.07   55.89
   7  -1   1  364.46   53.29
  -7  -1  -1  305.07   54.09
  -7  -1  -1  297.17   55.49
   7  -1   1  323.07   53.29
   7  -1   1  260.47   59.69
   7  -1   1  313.67   58.39
   7  -1   1  356.76   55.99
   7  -1   1  326.57   54.69
  -7  -1  -1  305.47   54.79
   7  -1   1  306.87   52.59
  -7  -1  -1  235.28   61.89
   7  -1   1  378.06   57.09
   7  -1   1  303.47   52.79
  -7  -1  -1  284.17   54.59
  -7   1  -1  329.07   57.49
  -7   1  -1  361.26   59.29
   7   1   1  328.67   54.59
   7   1   1  316.87   66.29
   7   1   1  326.97   55.09
   7   1   1  301.17   55.09
  -7   1  -1  352.06   53.99
  -7   1  -1  250.07   53.79
  -7   1  -1  340.07   53.69
   7   1   1  406.96   75.79
   7   1   1  323.97   55.19
   7   1   1  316.47   54.39
  -7   1  -1  336.17   54.49
  -7   1  -1  327.27   53.99
  -7   1  -1  348.47   54.39
  -7   1  -1  302.37   54.29
   7   1   1  325.97   55.49
   7   1   1  355.76   55.79
   8  -1   1 1284.27  186.28
   8  -1   1 1262.07  184.88
  -8  -1  -1 1127.69  187.18
   8  -1   1 1064.79  187.98
   8  -1   1 1218.68  181.68
  -8  -1  -1 1203.68  184.88
   8  -1   1 1183.28  181.58
  -8  -1  -1 1186.48  184.28
  -8  -1  -1 1064.09  182.78
  -8  -1  -1 1114.29  191.58
   8  -1   1 1211.38  182.28
  -8  -1  -1 1312.87  185.18
  -8  -1  -1 1046.20  191.58
   8  -1   1 1186.18  188.08
   8   1   1 1116.79  183.98
   8   1   1 1174.08  184.18
  -8   1  -1 1065.89  186.28
  -8   1  -1 1186.68  182.48
  -8   1  -1 1140.69  182.18
  -8   1  -1  998.70  184.88
   8   1   1 1110.29  183.18
   8   1   1 1069.19  192.08
   8   1   1 1113.59  183.28
  -8   1  -1 1245.38  183.38
  -8   1  -1 1055.29  183.58
   8   1   1 1212.48  184.78
   8   1   1 1222.78  184.58
  -8   1  -1 1203.88  183.98
  -8   1  -1 1180.48  190.88
  -8   1  -1 1323.97  190.08
  -8   1  -1 1189.58  183.68
   9  -1   1    2.70    4.50
  -9  -1  -1    2.50    6.60
   9  -1   1    1.20    3.40
  -9  -1  -1   -0.20    4.70
  -9  -1  -1   -1.10    3.10
   9  -1   1    3.00    4.70
   9  -1   1   11.20   11.40
  -9  -1  -1   -1.50    3.30
   9  -1   1   -3.50    4.10
   9  -1   1   10.80    8.40
  -9  -1  -1    1.30    4.60
  -9  -1  -1    1.10    4.80
   9  -1   1   -2.80    4.00
  -9  -1  -1    1.90    4.00
   9  -1   1    6.30    8.30
   9  -1   1   -0.20    2.90
  -9  -1  -1    3.40    6.00
   9   1   1   -2.70    2.50
   9   1   1    9.10    8.90
   9   1   1   -2.30    1.90
  -9   1  -1    3.80    4.70
  -9   1  -1    0.20    3.90
  -9   1  -1   -0.70    2.80
   9   1   1   -2.30    4.50
  -9   1  -1    7.90   10.30
  -9   1  -1    3.70    5.30
   9   1   1    4.60    5.90
  -9   1  -1    1.30    4.30
  -9   1  -1    2.60    4.70
   9   1   1    5.10    5.90
   9   1   1    4.10    5.20
  -9   1  -1    7.30    8.50
  -9   1  -1   -2.60    4.10
   9   1   1    6.60    5.70
  -9   1  -1    5.30    5.00
  10  -1   1   34.50   10.80
  10  -1   1   23.70   15.00
 -10  -1  -1   34.40   12.30
  10  -1   1   55.39   18.20
 -10  -1  -1   51.29   23.00
  10  -1   1   54.39   14.80
 -10  -1  -1   19.40   15.80
 -10  -1  -1   41.70   16.10
 -10  -1  -1   35.80   15.00
 -10  -1  -1   15.80   13.80
  10  -1   1   53.49   16.30
  10  -1   1   41.40   16.10
  10  -1   1   21.80    9.50
  10  -1   1    5.80    8.40
 -10  -1  -1   31.60   13.20
  10   1   1   31.60   12.10
  10   1   1   53.99   15.30
 -10   1  -1   39.50   14.50
 -10   1  -1   34.60   12.90
 -10   1  -1    7.60    8.90
  10   1   1   32.70   19.70
  10   1   1   53.79   17.80
 -10   1  -1   56.99   22.40
  10   1   1   32.70   13.00
  10   1   1   37.90   12.80
  10   1   1   51.39   15.90
 -10   1  -1   74.69   17.90
 -10   1  -1   34.20   12.40
 -10   1  -1   39.90   13.40
 -10   1  -1   45.40   15.40
  10   1   1   17.80   12.30
 -11  -1  -1   58.89   28.10
 -11  -1  -1   39.10   15.60
 -11  -1  -1   37.80   16.60
 -11  -1  -1   47.70   26.80
  11  -1   1   51.29   19.80
 -11  -1  -1   62.39   20.20
  11  -1   1   55.39   20.60
  11  -1   1   51.29   15.20
  11  -1   1   41.20   12.70
  11  -1   1   20.60   15.90
 -11  -1  -1   26.00   12.60
  11  -1   1   50.79   15.20
  11  -1   1   32.60   17.50
  11  -1   1   30.70   14.30
  11  -1   1   66.79   17.80
  11   1   1   70.39   22.10
  11   1   1   39.90   22.00
 -11   1  -1   93.79   30.40
 -11   1  -1   41.10   14.40
  11   1   1   38.30   15.40
  11   1   1   36.80   15.20
 -11   1  -1   68.59   20.60
  11   1   1   24.40   20.30
 -11   1  -1   25.40   15.80
 -11   1  -1   41.10   14.90
  11   1   1   72.59   21.10
  11   1   1   70.19   22.30
  11   1   1   49.90   15.40
  11   1   1   46.10   18.60
  12  -1   1  260.97   72.79
 -12  -1  -1  401.76   72.49
 -12  -1  -1  412.16   70.99
 -12  -1  -1  533.75  100.69
  12  -1   1  326.97   69.09
  12  -1   1  360.66   58.79
 -12  -1  -1  288.37   77.19
  12  -1   1  334.27   59.19
  12  -1   1  294.77   68.89
  12  -1   1  366.76   58.69
 -12  -1  -1  333.97   70.59
  12  -1   1  327.87   73.19
  12  -1   1  424.66   69.99
 -12  -1  -1  350.66   63.09
  12  -1   1  287.67   57.89
 -12   1  -1  383.26   72.19
  12   1   1  289.97   59.89
  12   1   1  346.47   61.99
  12   1   1  282.67   79.99
  12   1   1  555.94  100.29
 -12   1  -1  356.86   60.29
 -12   1  -1  364.76   61.89
  12   1   1  317.57   68.59
 -12   1  -1  349.17   78.09
  12   1   1  381.26   71.99
  12   1   1  306.57   68.49
  12   1   1  280.47   63.89
 -12   1  -1  331.57   59.99
  12   1   1  349.77   61.89
  13  -1   1   13.20   14.60
 -13  -1  -1   10.10    8.90
 -13  -1  -1   -5.30    4.20
  13  -1   1    1.60    4.50
 -13  -1  -1    0.00    5.30
  13  -1   1    7.20    9.70
  13  -1   1    9.70    6.80
 -13  -1  -1    3.80    9.90
  13  -1   1    8.50   11.30
  13  -1   1    0.00    4.40
  13  -1   1   -5.00    5.10
  13  -1   1    0.90    5.50
 -13  -1  -1    1.70    6.60
 -13  -1  -1    2.90   14.90
  13   1   1    3.00    5.30
  13   1   1    7.10    8.50
  13   1   1   -1.10    3.90
 -13   1  -1   -2.50    3.60
  13   1   1   -2.00    5.70
  13   1   1    4.90    8.00
 -13   1  -1   -4.00    4.70
  13   1   1   15.70   12.80
 -13   1  -1    7.40    8.60
 -13   1  -1    2.70    6.00
 -13   1  -1    2.70    5.50
 -13   1  -1   -1.30    7.30
  13   1   1   10.00    9.30
 -13   1  -1    6.40    8.40
  13   1   1    2.60    4.40
  13   1   1    3.60    8.60
  14  -1   1  148.29   46.40
 -14  -1  -1  235.68   66.49
 -14  -1  -1  166.58   45.00
  14  -1   1  123.29   39.40
  14  -1   1  154.38   35.40
 -14  -1  -1  119.29   36.50
  14  -1   1  163.68   43.80
  14  -1   1  148.89   44.10
  14  -1   1  190.88   37.60
  14  -1   1  230.68   43.80
 -14  -1  -1  211.18   48.00
  14  -1   1  176.48   41.70
 -14  -1  -1  142.99   49.00
 -14  -1  -1  146.99   40.30
  14  -1   1  185.78   55.09
 -14   1  -1  214.28   44.20
  14   1   1  318.27   58.19
 -14   1  -1  209.68   44.80
  14   1   1  191.18   47.90
  14   1   1  131.49   51.69
  14   1   1  227.98   46.00
 -14   1  -1  244.58   49.70
 -14   1  -1  260.27   51.49
  14   1   1  180.88   43.50
 -14   1  -1  244.68   62.09
  14   1   1  204.38   45.00
  14   1   1  110.09   43.40
 -14   1  -1  248.08   63.99
  14   1   1  176.18   42.30
  14   1   1  199.38   43.70
  15  -1   1   15.50   14.00
  15  -1   1   16.30   10.40
 -15  -1  -1   26.00   19.20
  15  -1   1   10.30    9.80
  15  -1   1   29.30   18.00
 -15  -1  -1   14.30   12.00
  15  -1   1   20.00    8.90
  15  -1   1    0.00    5.40
 -15  -1  -1    5.30   11.30
  15  -1   1   12.90    7.80
 -15  -1  -1   -0.90    7.20
  15  -1   1   13.00   17.30
  15  -1   1   -3.90    9.70
 -15   1  -1   10.10   11.10
 -15   1  -1    1.90    8.80
 -15   1  -1    7.10    8.40
  15   1   1   67.39   46.70
  15   1   1   24.90   20.80
  15   1   1   22.80   12.60
  15   1   1   13.90   10.00
 -15   1  -1    4.10    8.70
  15   1   1   14.80   16.30
  15   1   1    0.40    7.30
 -15   1  -1   24.40   14.30
  15   1   1   36.20   15.30
  15   1   1   17.00   14.80
 -15   1  -1    8.30   11.80
  16  -1   1   69.39   34.00
  16  -1   1   50.79   18.10
  16  -1   1   89.89   19.20
  16  -1   1   88.49   35.10
 -16  -1  -1   87.79   35.00
 -16  -1  -1   52.59   21.80
  16  -1   1   84.19   30.00
 -16  -1  -1   55.09   31.10
  16  -1   1   67.09   26.70
 -16  -1  -1   48.80   22.90
 -16  -1  -1  102.69   27.40
  16  -1   1   66.89   24.50
  16  -1   1   64.89   16.50
  16  -1   1   80.29   25.10
 -16  -1  -1   43.80   26.30
  16   1   1   78.99   23.00
  16   1   1   60.39   25.00
  16   1   1   73.69   23.30
  16   1   1   83.59   25.40
  16   1   1   46.10   34.60
 -16   1  -1   62.79   20.60
 -16   1  -1   30.20   21.60
  16   1   1  104.69   29.40
  16   1   1   38.30   30.40
  16   1   1   20.80   15.00
 -16   1  -1   15.00   18.00
  16   1   1   55.29   22.60
 -16   1  -1   11.30   18.10
 -16   1  -1   60.89   22.00
 -16   1  -1  127.99   32.80
  16  -2  -1    2.20    7.40
 -16  -2   1   16.40   13.10
 -16  -2   1   14.90   14.60
  16  -2  -1   62.09   23.60
 -16  -2   1    3.30    9.20
 -16  -2   1    6.40   13.40
 -16  -2   1    9.50   10.80
 -16  -2   1    5.10    9.60
  16  -2  -1    5.10   12.60
  16  -2  -1   12.50   14.80
  16   2  -1   18.00   19.00
  16   2  -1   13.30   13.40
  16   2  -1    9.50    7.20
  16   2  -1    2.00   10.40
 -16   2   1    6.00   10.10
 -16   2   1   12.90   12.00
  16   2  -1   18.90   21.40
  16   2  -1    8.80   10.90
 -16   2   1    5.60   11.70
 -16   2   1    0.00    8.60
  16   2  -1   14.00   15.10
  16   2  -1   23.50   16.10
  16   2  -1    7.30   13.40
 -16   2   1    9.40    9.50
 -16   2   1   18.60   12.60
 -15  -2   1   26.40   15.20
  15  -2  -1   10.20   14.70
 -15  -2   1   -4.50   10.50
 -15  -2   1   -5.90    5.50
 -15  -2   1   21.70   14.10
 -15  -2   1   13.20   14.10
  15  -2  -1    7.00    7.90
  15  -2  -1   40.40   18.70
 -15  -2   1   21.80   17.30
  15   2  -1   11.10   10.10
 -15   2   1   12.00   11.10
  15   2  -1    7.40    7.60
  15   2  -1   -7.00    3.70
 -15   2   1   13.10   10.90
  15   2  -1   11.30   11.40
  15   2  -1    3.50    7.90
  15   2  -1   -0.70    5.90
 -15   2   1    1.30    9.00
  15   2  -1    0.10    7.10
 -15   2   1   -2.20    3.00
 -15   2   1   17.40   12.50
 -15   2   1   11.30   10.30
  15   2  -1   21.10   15.00
 -15   2   1    7.00    7.90
  14  -2  -1   31.00   16.10
  14  -2  -1   17.00   14.00
 -14  -2   1   16.10   18.20
  14  -2  -1   33.70   17.90
 -14  -2   1   11.50   10.40
 -14  -2   1   19.40   20.20
  14  -2  -1   10.80    8.50
 -14  -2   1    1.00    5.70
  14  -2  -1    9.40    7.70
 -14  -2   1   12.80   15.90
 -14  -2   1   41.40   17.70
  14   2  -1   -1.80    5.10
  14   2  -1    1.70    6.60
 -14   2   1    6.70   11.20
  14   2  -1   17.70   11.50
 -14   2   1    0.80    5.20
  14   2  -1   46.10   18.50
  14   2  -1   31.70   21.40
 -14   2   1   39.00   14.80
 -14   2   1    3.70   11.40
  14   2  -1    9.60    9.60
 -14   2   1    5.40   10.20
  14   2  -1   14.70   14.80
  14   2  -1   31.10   14.90
 -14   2   1   17.00   10.30
 -14   2   1   15.60    9.90
  13  -2  -1   -1.00    3.10
  13  -2  -1   18.40   12.10
 -13  -2   1    0.10    5.60
 -13  -2   1   11.10   10.90
  13  -2  -1    1.70    9.10
 -13  -2   1   -1.10    2.70
 -13  -2   1    5.30   11.10
 -13  -2   1   -2.20    4.70
  13  -2  -1    2.10   10.20
 -13  -2   1    0.70    6.30
  13  -2  -1   -2.20    1.80
  13  -2  -1   -2.10    4.70
  13  -2  -1   -0.10    4.10
 -13   2   1   -1.20    4.20
 -13   2   1   -2.30    3.30
  13   2  -1    2.40    6.50
  13   2  -1   17.20   20.40
 -13   2   1    2.70    7.40
 -13   2   1   -0.60    5.80
  13   2  -1   -1.40    4.30
  13   2  -1   -1.80    6.70
 -13   2   1    1.90    5.10
 -13   2   1    3.80    6.50
 -13   2   1   -1.20    3.40
  13   2  -1   -2.20    6.50
 -13   2   1    7.40    8.40
  13   2  -1    0.00    4.10
  13   2  -1   11.40   10.00
  13   2  -1    0.20    4.60
 -13   2   1   -0.70    8.30
  13   2  -1    2.60    7.30
 -12  -2   1    2.80    6.00
  12  -2  -1   28.40   13.90
  12  -2  -1    4.80    7.80
  12  -2  -1   13.80   11.40
 -12  -2   1    1.20    4.10
  12  -2  -1   15.50    5.90
  12  -2  -1   11.60    7.00
 -12  -2   1    3.30    8.30
  12  -2  -1    9.10   12.10
 -12  -2   1   11.20   10.70
 -12  -2   1    5.00    6.30
  12   2  -1    5.50    9.30
  12   2  -1   -0.60    5.80
  12   2  -1   -2.00    1.90
 -12   2   1    4.70    6.90
 -12   2   1    2.90    5.20
  12   2  -1   -6.50    4.30
 -12   2   1    0.60    3.90
  12   2  -1    7.50    9.60
 -12   2   1    0.80    3.70
  12   2  -1    2.10    6.80
  12   2  -1   -0.10    7.20
 -12   2   1   10.00    7.90
  12   2  -1    4.10   11.10
 -12   2   1   10.10   10.90
  12   2  -1    3.60    6.50
 -12   2   1    2.80    4.90
 -11  -2   1   36.50   19.70
 -11  -2   1   74.29   23.10
  11  -2  -1   79.79   17.70
  11  -2  -1   56.99   21.20
  11  -2  -1   59.89   16.70
 -11  -2   1   60.09   30.70
  11  -2  -1   13.00   15.60
  11  -2  -1   74.39   15.60
 -11  -2   1   55.69   19.40
  11  -2  -1   65.99   15.00
  11  -2  -1  107.59   26.10
 -11  -2   1   66.09   22.50
 -11  -2   1   65.89   20.00
  11  -2  -1   39.10   19.80
  11  -2  -1   94.79   26.40
  11   2  -1   46.10   25.70
 -11   2   1   75.69   19.30
  11   2  -1   61.79   20.60
  11   2  -1   65.09   18.70
 -11   2   1   61.89   18.10
 -11   2   1  103.79   23.80
 -11   2   1   65.29   24.10
  11   2  -1   98.29   24.80
  11   2  -1   45.60   19.00
  11   2  -1  107.29   36.60
 -11   2   1   83.29   19.60
  11   2  -1   75.69   20.80
  10  -2  -1   14.50   10.40
 -10  -2   1    9.20   11.00
  10  -2  -1    0.70    3.00
 -10  -2   1    0.30    3.40
 -10  -2   1   13.00   10.90
 -10  -2   1   -2.60    4.30
  10  -2  -1    4.60    4.00
  10  -2  -1    2.90    6.10
  10  -2  -1    7.90    5.10
 -10  -2   1   10.60    8.50
  10  -2  -1   -0.60    2.20
  10  -2  -1    2.60    8.00
 -10  -2   1    7.90   12.10
  10  -2  -1    4.80    9.60
  10  -2  -1    2.90    6.90
 -10  -2   1   19.80   10.70
  10   2  -1    1.00    5.00
 -10   2   1    8.30    7.00
 -10   2   1    2.00    3.70
  10   2  -1    6.80    7.00
  10   2  -1   18.30   10.80
 -10   2   1   -2.30    2.30
 -10   2   1    4.30    6.30
  10   2  -1    6.50    8.50
 -10   2   1    4.10    4.60
  10   2  -1    4.90    6.50
 -10   2   1   15.30   10.60
  10   2  -1    1.80    8.60
  10   2  -1   11.20    9.10
  10   2  -1   -1.90    5.90
  10   2  -1    6.40    8.90
   9  -2  -1  281.57   47.10
   9  -2  -1  435.26   66.29
   9  -2  -1  302.17   47.60
  -9  -2   1  302.67   52.09
   9  -2  -1  282.27   46.20
  -9  -2   1  322.87   60.49
   9  -2  -1  274.27   58.69
  -9  -2   1  360.16   71.39
  -9  -2   1  209.18   52.19
  -9  -2   1  176.28   54.59
   9  -2  -1  316.17   61.69
   9  -2  -1  340.37   59.29
   9  -2  -1  276.37   45.90
  -9  -2   1  286.57   51.79
   9  -2  -1  289.57   55.89
   9   2  -1  304.77   59.29
   9   2  -1  248.58   55.09
   9   2  -1  326.57   59.49
  -9   2   1  365.46   56.89
  -9   2   1  272.57   58.29
   9   2  -1  327.27   58.49
   9   2  -1  306.97   54.49
  -9   2   1  257.17   47.90
  -9   2   1  343.97   66.29
   9   2  -1  334.97   73.99
  -9   2   1  319.57   61.59
  -9   2   1  315.47   51.99
  -9   2   1  327.87   65.29
  -9   2   1  293.87   49.50
  -9   2   1  282.67   48.80
  -9   2   1  282.57   48.30
   9   2  -1  133.39   60.49
   9   2  -1  304.67   57.39
  -9   2   1  230.68   48.20
   9   2  -1  326.57   57.79
   8  -2  -1   10.40   14.80
  -8  -2   1   12.30   13.20
  -8  -2   1   11.50   13.00
   8  -2  -1    2.40    5.40
  -8  -2   1   22.70   10.60
   8  -2  -1   -1.20    5.70
   8  -2  -1   10.90    5.40
   8  -2  -1   10.90    8.20
  -8  -2   1    5.30    5.50
  -8  -2   1   -1.20    3.00
   8  -2  -1    6.90    4.00
   8  -2  -1    5.10    3.20
   8  -2  -1   11.00    9.10
   8  -2  -1    6.60    4.10
  -8  -2   1    1.50    5.30
   8   2  -1    0.90    4.10
  -8   2   1   -1.20    2.80
   8   2  -1   -0.20    4.30
  -8   2   1    3.80    7.10
  -8   2   1   10.30    8.70
  -8   2   1    6.30    6.80
   8   2  -1   -2.70    1.80
   8   2  -1    3.80    6.40
  -8   2   1    7.40    7.40
  -8   2   1    7.60    6.90
  -8   2   1   12.90    7.30
  -8   2   1    2.80    3.80
   8   2  -1   -4.30    3.70
   8   2  -1   21.50    7.70
  -8   2   1    6.20    5.60
   8   2  -1    2.10    7.80
   8   2  -1    4.30    6.40
  -8   2   1    3.40    4.30
  -8   2   1   -0.60    3.50
  -7  -2   1   99.39   32.40
   7  -2  -1   66.49   14.30
   7  -2  -1   77.29   20.10
  -7  -2   1   59.09   22.30
  -7  -2   1   72.49   20.40
  -7  -2   1   73.19   19.60
   7  -2  -1   54.99   17.70
   7  -2  -1   75.79   13.50
   7  -2  -1   86.19   20.20
  -7  -2   1   78.19   20.80
   7  -2  -1   51.09   16.00
   7  -2  -1   51.39   18.20
  -7   2   1   81.29   16.40
   7   2  -1   41.20   14.30
   7   2  -1   32.00   13.60
  -7   2   1   47.50   17.40
  -7   2   1   67.89   17.00
  -7   2   1   68.89   15.80
  -7   2   1   57.49   18.30
  -7   2   1   84.59   23.00
  -7   2   1   62.69   18.30
   7   2  -1   71.19   18.30
   7   2  -1   57.09   16.30
  -7   2   1   55.39   17.50
  -7   2   1   44.30   13.80
   7   2  -1   66.89   19.80
   7   2  -1   64.19   18.50
   7   2  -1   84.99   29.10
   7   2  -1   82.39   20.40
   7   2  -1   65.19   25.20
  -7   2   1   57.69   19.00
  -7   2   1   85.79   18.60
  -6  -2   1  696.23  102.19
  -6  -2   1  626.04  101.79
  -6  -2   1  617.54  108.89
   6  -2  -1  637.84  101.49
  -6  -2   1  637.64   99.39
   6  -2  -1  667.33   97.69
   6  -2  -1  590.14   96.59
  -6  -2   1  545.85  101.39
   6  -2  -1  736.03  101.99
   6  -2  -1  637.64  101.49
   6  -2  -1  707.23  102.59
  -6  -2   1  522.75  106.49
   6   2  -1  734.63  100.99
   6   2  -1  559.24  101.19
   6   2  -1  523.55  106.39
  -6   2   1  630.24  102.39
   6   2  -1  568.04  101.49
  -6   2   1  714.33  100.89
   6   2  -1  685.13  100.09
  -6   2   1  606.14  101.19
  -6   2   1  600.34  101.19
  -6   2   1  643.34   99.39
  -6   2   1  658.73   98.29
  -6   2   1  627.84   98.89
   6   2  -1  608.44  100.99
   6   2  -1  610.74  109.09
  -6   2   1  572.64  100.49
  -6   2   1  621.94  101.29
   6   2  -1  598.64  101.99
  -6   2   1  638.94   98.49
  -5  -2   1  220.78   41.20
   5  -2  -1  227.68   37.80
  -5  -2   1  227.98   39.30
  -5  -2   1  245.88   42.10
  -5  -2   1  280.67   56.59
  -5  -2   1  178.78   43.50
   5  -2  -1  223.48   43.30
   5  -2  -1  242.58   41.80
  -5  -2   1  253.77   55.39
   5  -2  -1  287.87   44.40
  -5  -2   1  254.97   41.80
   5   2  -1  224.08   39.60
  -5   2   1  248.38   40.80
  -5   2   1  255.37   40.60
  -5   2   1  241.88   40.90
  -5   2   1  260.87   39.00
  -5   2   1  239.48   39.80
   5   2  -1  289.97   44.60
  -5   2   1  218.28   38.50
   5   2  -1  220.38   54.99
   5   2  -1  217.08   41.50
  -5   2   1  273.27   47.30
   5   2  -1  225.58   41.60
   5   2  -1  243.68   40.30
  -5   2   1  219.48   40.60
   5   2  -1  227.58   39.80
   5   2  -1  221.88   50.79
  -5   2   1  265.47   42.60
   5   2  -1  254.07   42.00
  -4  -2   1 1206.48  179.58
  -4  -2   1 1099.29  178.78
  -4  -2   1 1200.18  179.38
   4  -2  -1 1150.58  178.48
   4  -2  -1 1191.88  179.08
  -4  -2   1 1230.38  185.58
   4  -2  -1 1109.59  175.28
   4  -2  -1 1183.28  175.38
   4  -2  -1 1167.68  177.28
  -4  -2   1 1159.18  179.48
  -4  -2   1 1128.19  184.98
   4   2  -1 1100.69  179.28
   4   2  -1 1131.69  179.38
   4   2  -1 1167.28  177.18
  -4   2   1 1184.08  177.68
  -4   2   1 1089.89  178.88
   4   2  -1 1199.38  177.28
   4   2  -1 1093.09  177.38
  -4   2   1 1151.18  175.88
  -4   2   1 1203.08  177.68
  -4   2   1 1128.39  176.08
  -4   2   1 1149.69  178.68
   4   2  -1 1179.68  179.38
  -4   2   1  980.50  175.98
   4   2  -1 1328.07  187.08
   4   2  -1 1215.28  185.18
  -4   2   1 1119.59  178.68
   4   2  -1 1166.88  178.88
  -4   2   1 1216.88  178.28
  -4   2   1 1116.59  177.58
   3  -2  -1  441.36   60.69
  -3  -2   1  497.05   63.39
  -3  -2   1  361.56   57.79
  -3  -2   1  354.86   64.39
  -3  -2   1  362.36   65.09
   3  -2  -1  367.26   59.79
  -3  -2   1  361.06   60.19
  -3  -2   1  364.86   58.89
   3  -2  -1  362.96   59.49
  -3  -2   1  301.37   59.59
  -3  -2   1  386.66   60.19
  -3   2   1  360.26   56.99
   3   2  -1  313.77   63.39
  -3   2   1  360.96   57.09
   3   2  -1  354.36   60.09
   3   2  -1  361.66   60.39
   3   2  -1  378.86   65.29
   3   2  -1  372.96   58.19
  -3   2   1  413.86   60.29
  -3   2   1  354.06   58.79
  -3   2   1  412.46   60.19
  -3   2   1  381.06   59.99
   3   2  -1  350.36   59.79
   3   2  -1  353.16   58.39
  -3   2   1  386.36   58.19
  -3   2   1  430.56   60.39
  -3   2   1  362.86   57.19
   3   2  -1  375.86   58.09
  -3   2   1  349.17   57.09
   3   2  -1  381.16   60.69
  -2  -2   1  122.19   22.80
   2  -2  -1  135.99   22.40
  -2  -2   1  122.39   22.70
  -2  -2   1  138.59   20.60
  -2  -2   1  129.69   23.00
   2  -2  -1  137.39   22.50
  -2  -2   1  145.19   22.40
   2  -2  -1  139.39   22.50
   2  -2  -1  135.19   21.60
  -2  -2   1  153.38   31.80
   2  -2  -1  122.89   21.10
  -2  -2   1  149.39   31.10
  -2  -2   1  105.69   22.30
   2   2  -1  103.89   27.30
   2   2  -1  124.99   23.10
  -2   2   1  139.89   22.10
  -2   2   1  133.79   20.30
   2   2  -1   79.19   22.20
   2   2  -1  134.49   21.20
   2   2  -1  127.79   22.70
   2   2  -1  138.39   20.60
  -2   2   1  134.59   22.40
  -2   2   1  132.49   20.40
   2   2  -1   74.39   24.30
  -2   2   1  119.89   20.20
  -2   2   1  126.39   22.20
   2   2  -1  173.78   25.90
  -2   2   1  126.19   20.40
  -2   2   1  137.19   21.50
   1  -2  -1   -0.10    0.20
   0  -2  -1    3.20    3.70
   0  -2   1   -0.10    1.80
   0  -2  -1    1.40    2.20
   0  -2  -1    1.70    2.00
   0  -2   1    1.50    3.50
   0  -2  -1    2.50    2.90
   0  -2  -1    1.30    2.20
   0  -2   1   -0.10    2.10
   0  -2   1    1.30    2.30
   0  -2   1   -0.50    2.30
   0  -2   1    0.90    2.20
   0  -2  -1    1.00    2.30
   0  -2  -1    4.30    4.30
   0  -2  -1    1.30    1.70
   0  -2   1   -0.60    2.00
   0   2  -1    3.40    2.30
   0   2  -1    0.80    2.00
   0   2   1    0.20    2.20
   0   2  -1   -0.60    2.00
   0   2  -1    1.50    2.40
   0   2   1    2.10    1.90
   0   2  -1    4.20    2.50
   0   2  -1    3.90    3.10
   0   2   1    1.20    1.90
   0   2   1    0.10    2.60
   0   2   1    0.80    2.00
   0   2  -1    0.70    2.20
   0   2   1    0.60    2.50
  -1  -2  -1 3195.98  511.15
   1  -2   1 3460.75  508.55
  -2  -2  -1   47.10   19.30
   2  -2   1   98.79   16.20
   2  -2   1  125.59   18.50
  -2  -2  -1   91.29   19.00
  -2  -2  -1  122.19   21.70
   2  -2   1  102.99   22.00
  -2  -2  -1  116.79   21.10
  -2  -2  -1  153.08   22.20
   2  -2   1   98.29   17.60
   2  -2   1  101.39   16.20
   2  -2   1  111.89   22.10
   2  -2   1   90.39   17.20
   2  -2   1  100.99   21.40
  -2  -2  -1  162.28   37.70
   2  -2   1  125.19   22.10
  -2   2  -1   95.89   16.30
  -2   2  -1   98.19   16.10
  -2   2  -1  106.39   17.90
   2   2   1   78.69   21.20
   2   2   1  101.89   20.30
  -2   2  -1  121.39   17.60
  -2   2  -1  103.29   17.40
   2   2   1  100.29   24.80
  -2   2  -1  121.89   19.40
  -2   2  -1   86.09   16.00
  -2   2  -1  119.19   17.90
   2   2   1  139.39   23.30
  -2   2  -1  104.09   20.80
  -2   2  -1  112.49   16.50
   2   2   1   69.49   18.10
   2   2   1  133.09   23.40
   3  -2   1  605.44   90.49
  -3  -2  -1  575.94   93.59
  -3  -2  -1  562.24   93.49
   3  -2   1  634.34   93.59
   3  -2   1  571.14   91.99
   3  -2   1  578.24   94.49
  -3  -2  -1  711.63   99.89
   3  -2   1  616.04   91.89
   3  -2   1  597.54   92.39
   3  -2   1  560.74   92.69
  -3  -2  -1  663.53   99.89
   3  -2   1  640.44   93.39
  -3  -2  -1  524.95   93.69
  -3  -2  -1  565.14   93.59
  -3   2  -1  599.04   92.29
  -3   2  -1  604.24   90.79
   3   2   1  630.44   91.99
  -3   2  -1  576.94   92.79
  -3   2  -1  584.84   92.49
  -3   2  -1  650.73   94.69
  -3   2  -1  558.44   91.99
   3   2   1  555.34   93.39
   3   2   1  553.34   93.69
  -3   2  -1  598.84   93.49
  -3   2  -1  580.74   90.69
   3   2   1  821.92  109.09
  -3   2  -1  592.54   90.69
   3   2   1  545.05   97.69
  -3   2  -1  571.64   90.69
  -3   2  -1  598.84   91.99
   3   2   1  586.74   94.09
  -4  -2  -1 1312.07  172.28
   4  -2   1 1074.29  167.98
  -4  -2  -1 1054.69  169.58
   4  -2   1 1073.29  168.28
   4  -2   1 1094.99  168.88
   4  -2   1 1104.09  166.18
   4  -2   1 1118.19  170.98
   4  -2   1 1032.80  165.98
  -4  -2  -1 1170.48  175.88
  -4  -2  -1 1019.30  175.18
   4  -2   1 1106.79  169.38
   4  -2   1 1101.09  168.48
  -4  -2  -1 1078.79  169.58
   4   2   1 1100.89  167.78
   4   2   1 1156.38  176.68
  -4   2  -1 1086.29  166.48
  -4   2  -1 1106.39  166.58
   4   2   1 1089.29  169.58
  -4   2  -1  986.10  169.38
  -4   2  -1 1134.99  169.08
   4   2   1 1032.10  169.78
   4   2   1 1034.40  174.98
  -4   2  -1 1141.39  170.88
  -4   2  -1 1030.80  168.98
  -4   2  -1 1111.19  166.58
  -4   2  -1 1084.09  168.28
  -4   2  -1 1116.79  168.38
  -4   2  -1 1004.10  168.28
   5  -2   1  161.78   30.30
  -5  -2  -1   93.39   22.70
  -5  -2  -1   93.79   29.50
  -5  -2  -1   61.09   20.70
  -5  -2  -1   61.79   24.40
   5  -2   1  130.29   27.30
   5  -2   1  181.58   29.70
   5  -2   1   89.29   21.30
  -5  -2  -1  123.19   24.80
  -5  -2  -1  128.29   22.90
  -5  -2  -1  210.08   41.60
   5  -2   1  155.48   26.60
   5  -2   1  100.59   18.10
   5  -2   1  102.99   23.20
  -5   2  -1  114.79   19.00
   5   2   1   92.39   29.60
  -5   2  -1  114.39   18.90
   5   2   1   65.19   20.60
   5   2   1  147.49   24.60
   5   2   1   95.89   22.20
  -5   2  -1  114.09   26.30
   5   2   1   94.09   22.00
  -5   2  -1   89.39   22.00
   5   2   1  129.59   32.90
  -5   2  -1  129.59   24.20
   5   2   1  140.39   23.40
   5   2   1  131.29   26.30
  -5   2  -1  153.58   26.40
  -5   2  -1   95.09   18.50
  -5   2  -1  119.49   22.00
  -5   2  -1  182.88   28.90
  -5   2  -1  106.49   19.00
  -6  -2  -1 1323.67  200.18
   6  -2   1 1196.08  191.38
   6  -2   1 1282.87  190.88
  -6  -2  -1 1341.07  192.68
   6  -2   1 1170.08  187.78
   6  -2   1 1219.18  191.98
  -6  -2  -1 1166.48  192.48
   6  -2   1 1285.07  192.48
  -6  -2  -1 1177.58  191.78
   6  -2   1 1309.27  191.88
  -6  -2  -1 1163.68  189.58
  -6  -2  -1 1219.98  199.88
   6  -2   1 1293.17  194.38
   6  -2   1 1212.48  186.88
  -6  -2  -1 1230.38  191.88
   6   2   1 1239.28  192.38
  -6   2  -1 1050.29  190.48
   6   2   1 1175.48  198.98
  -6   2  -1 1314.57  192.28
  -6   2  -1 1206.58  193.38
   6   2   1 1234.08  200.28
  -6   2  -1 1243.38  191.08
  -6   2  -1 1190.98  190.68
  -6   2  -1 1176.08  191.58
   6   2   1 1221.98  190.38
   6   2   1 1246.78  192.48
  -6   2  -1 1331.57  190.68
   6   2   1 1313.77  191.28
  -6   2  -1 1232.18  188.48
   6   2   1 1107.69  191.08
  -6   2  -1 1218.68  188.88
   6   2   1 1224.98  190.28
  -6   2  -1 1230.18  188.58
   7  -2   1    4.10    5.30
   7  -2   1   14.60    5.30
  -7  -2  -1    7.70    6.10
  -7  -2  -1    2.40    7.00
  -7  -2  -1    8.70    5.30
  -7  -2  -1   23.30   12.40
  -7  -2  -1    2.40    4.10
   7  -2   1    6.90    3.30
  -7  -2  -1    6.10    6.70
   7  -2   1   10.40    7.50
   7  -2   1   12.20    7.60
  -7  -2  -1   11.30    9.40
   7  -2   1   12.20    8.40
   7  -2   1    5.40    7.10
  -7   2  -1    1.70    4.60
   7   2   1   22.00   13.80
  -7   2  -1    2.90    3.60
   7   2   1   29.70   10.20
  -7   2  -1    9.90    5.10
  -7   2  -1    0.00    3.90
   7   2   1    8.20    6.90
   7   2   1    1.00    4.60
  -7   2  -1    4.20    4.50
   7   2   1    7.10    5.90
  -7   2  -1   13.70    8.00
  -7   2  -1    5.60    6.50
   7   2   1    4.80    8.50
   7   2   1   23.40    8.20
   7   2   1    0.60    3.30
  -7   2  -1   11.10    6.80
  -7   2  -1   10.80    8.30
  -7   2  -1   15.20   10.30
   7   2   1    3.10    6.10
   8  -2   1    9.00    7.70
   8  -2   1   13.90    8.80
  -8  -2  -1   14.80    8.30
   8  -2   1   14.00    6.00
  -8  -2  -1   11.60    7.30
  -8  -2  -1   -0.10    3.30
  -8  -2  -1   10.80    8.50
  -8  -2  -1   14.50   12.90
   8  -2   1   10.80    4.50
   8  -2   1    9.10    4.20
  -8  -2  -1   17.30    9.40
   8  -2   1   17.60   10.70
   8  -2   1   12.70    5.80
  -8   2  -1    8.30    9.10
   8   2   1   21.40    9.10
   8   2   1    2.50    5.50
  -8   2  -1   16.50    9.10
  -8   2  -1    5.60    5.20
  -8   2  -1    9.60    6.20
   8   2   1   10.70    8.40
   8   2   1    2.80    6.10
   8   2   1    2.30    5.90
  -8   2  -1   22.20   10.90
   8   2   1    7.60   11.70
  -8   2  -1   27.80    8.90
  -8   2  -1    0.70    5.40
  -8   2  -1   15.40    7.30
   8   2   1   14.10    8.50
  -8   2  -1    6.10    5.80
  -8   2  -1   20.00   12.60
  -8   2  -1   19.20    8.30
   8   2   1    5.80    5.80
   8   2   1   20.30   14.20
   9  -2   1  290.37   54.89
   9  -2   1  306.97   47.00
  -9  -2  -1  334.47   58.49
   9  -2   1  279.27   46.60
   9  -2   1  275.37   47.70
  -9  -2  -1  213.68   52.09
   9  -2   1  309.77   48.50
  -9  -2  -1  293.87   70.69
   9  -2   1  318.87   61.09
   9  -2   1  297.97   57.69
  -9  -2  -1  200.48   55.99
  -9  -2  -1  213.78   52.09
   9  -2   1  282.17   59.69
  -9  -2  -1  300.47   52.79
   9  -2   1  229.58   55.29
  -9  -2  -1  312.57   52.89
   9   2   1  204.08   66.49
   9   2   1  209.28   52.99
  -9   2  -1  300.27   53.99
   9   2   1  289.77   51.59
  -9   2  -1  323.17   50.39
  -9   2  -1  282.57   55.89
  -9   2  -1  323.67   65.09
  -9   2  -1  358.16   59.59
  -9   2  -1  272.87   49.80
   9   2   1  334.07   51.89
  -9   2  -1  282.47   48.80
   9   2   1  295.67   56.49
   9   2   1  341.97   61.39
   9   2   1  335.37   74.39
   9   2   1  280.47   56.09
   9   2   1  303.37   52.79
  -9   2  -1  376.16   76.29
  -9   2  -1  294.17   59.29
  -9   2  -1  316.07   49.40
  -9   2  -1  354.56   64.39
  10  -2   1   61.09   14.40
  10  -2   1   63.39   22.80
 -10  -2  -1   51.29   16.80
 -10  -2  -1   61.39   29.00
  10  -2   1   44.00   11.60
 -10  -2  -1   31.30   13.40
 -10  -2  -1   64.99   18.80
  10  -2   1   53.69   14.40
  10  -2   1   73.59   22.40
 -10  -2  -1   85.89   24.50
 -10  -2  -1   12.70   14.80
  10  -2   1   47.60   11.70
  10  -2   1   73.89   20.40
  10  -2   1   40.10   18.00
 -10  -2  -1   64.69   20.90
  10  -2   1   42.20   17.00
 -10   2  -1   75.29   17.90
  10   2   1   28.00   18.00
 -10   2  -1   41.10   17.90
  10   2   1   61.49   19.70
  10   2   1   84.99   22.50
 -10   2  -1   63.19   18.40
 -10   2  -1   41.70   15.50
 -10   2  -1   25.40   15.80
  10   2   1   54.79   19.30
  10   2   1   30.30   22.50
  10   2   1   62.49   18.90
 -10   2  -1   35.40   13.90
  10   2   1   62.39   19.40
 -10   2  -1   73.99   20.90
  10   2   1   33.50   14.20
 -10   2  -1   41.10   18.30
 -10   2  -1   50.19   14.60
  10   2   1   52.39   17.50
  11  -2   1   49.10   13.40
  11  -2   1   31.80    9.70
 -11  -2  -1   20.30   11.50
  11  -2   1   38.70   10.00
  11  -2   1   53.69   17.50
  11  -2   1   35.00   15.80
  11  -2   1   16.00   14.00
 -11  -2  -1   65.89   20.50
 -11  -2  -1   53.59   26.60
 -11  -2  -1   18.20   14.80
 -11  -2  -1   19.80   11.20
  11  -2   1   28.80   16.50
  11  -2   1   44.60   18.50
 -11  -2  -1   27.00   21.90
  11  -2   1   64.49   16.30
 -11   2  -1   46.00   14.50
  11   2   1   22.50   11.80
  11   2   1   44.90   24.10
  11   2   1   49.60   15.80
  11   2   1   50.19   25.40
 -11   2  -1   34.70   12.70
 -11   2  -1   21.90   14.20
  11   2   1   68.99   21.00
  11   2   1   27.20   15.30
 -11   2  -1   39.20   14.50
 -11   2  -1   26.50   15.50
 -11   2  -1   52.09   15.10
 -11   2  -1   47.20   17.10
 -11   2  -1   85.39   21.00
  11   2   1   36.20   15.70
 -12  -2  -1   13.80   12.30
 -12  -2  -1   33.80   16.00
  12  -2   1   54.29   19.90
 -12  -2  -1   46.80   19.60
  12  -2   1   43.80   13.90
  12  -2   1   48.70   17.30
  12  -2   1   50.49   12.00
  12  -2   1   48.40   15.20
  12  -2   1   12.70   13.60
  12  -2   1   44.20   20.40
 -12  -2  -1   48.90   17.60
 -12  -2  -1   56.69   27.90
 -12   2  -1   50.59   15.30
  12   2   1   57.09   20.00
 -12   2  -1   39.80   16.70
  12   2   1   40.10   15.70
  12   2   1   35.70   24.10
 -12   2  -1   22.70   12.10
 -12   2  -1   45.90   20.50
  12   2   1   49.20   18.50
  12   2   1   25.90   13.50
 -12   2  -1   48.00   17.40
  12   2   1   79.39   32.90
 -12   2  -1   50.19   15.90
  12   2   1   60.69   21.70
  12   2   1   46.60   20.40
 -12   2  -1   26.10   12.40
 -13  -2  -1   -0.30    3.50
 -13  -2  -1    5.30   10.20
  13  -2   1    4.20    7.60
  13  -2   1   11.50   13.00
  13  -2   1    6.20    8.30
  13  -2   1    7.40    7.10
 -13  -2  -1    0.40   12.30
 -13  -2  -1    9.60   13.90
  13  -2   1    5.50    5.70
  13  -2   1   26.10   12.70
 -13  -2  -1    0.30    5.40
  13  -2   1   -3.00    7.00
 -13  -2  -1    3.50    7.30
  13   2   1    3.00    8.10
 -13   2  -1    5.40    7.10
  13   2   1   -0.30    6.80
 -13   2  -1    0.50    6.10
  13   2   1   -1.30    6.20
  13   2   1    6.30   10.00
  13   2   1   -0.30    5.50
  13   2   1    9.40   11.20
  13   2   1   15.40   12.00
 -13   2  -1    0.00    4.40
 -13   2  -1   -2.20    4.00
  13   2   1    1.20    5.30
 -13   2  -1    0.90    5.10
 -13   2  -1   -1.50    3.30
  13   2   1   -6.50    2.50
 -13   2  -1   -0.20    4.00
 -14  -2  -1  145.89   53.39
 -14  -2  -1  145.49   37.80
  14  -2   1   90.59   33.80
  14  -2   1  121.39   37.30
 -14  -2  -1   60.29   26.70
 -14  -2  -1  152.98   40.80
  14  -2   1  113.39   27.70
 -14  -2  -1  102.09   33.70
  14  -2   1   97.49   32.70
  14  -2   1  124.89   41.30
  14  -2   1  129.09   34.80
 -14  -2  -1  153.78   51.29
  14  -2   1   98.69   26.90
  14   2   1  138.89   38.10
  14   2   1  115.99   36.20
 -14   2  -1  152.98   34.20
  14   2   1  135.69   34.60
 -14   2  -1  136.09   32.40
  14   2   1  184.28   41.60
  14   2   1  116.99   35.80
 -14   2  -1  109.79   37.80
  14   2   1  130.79   47.70
 -14   2  -1  139.09   35.40
  14   2   1   54.09   34.20
 -14   2  -1  190.98   50.49
 -14   2  -1  142.99   42.80
  14   2   1   91.69   28.40
  15  -2   1   14.30   14.40
 -15  -2  -1   -2.90    9.50
 -15  -2  -1    3.20    9.70
  15  -2   1    0.50   10.30
  15  -2   1    1.50    7.40
  15  -2   1    5.60    8.50
 -15  -2  -1    3.60    6.90
  15  -2   1    6.00    7.00
 -15  -2  -1   -4.50    6.00
  15  -2   1    3.20    8.90
  15  -2   1   47.50   31.00
 -15  -2  -1   -6.80    2.40
 -15  -2  -1    2.40    7.60
  15   2   1   -1.10    4.90
 -15   2  -1   -0.60    3.20
  15   2   1   20.00   16.00
 -15   2  -1   21.80   22.50
  15   2   1   12.30   20.40
  15   2   1    3.90    8.30
 -15   2  -1    9.80   10.10
  15   2   1   -2.60    6.10
 -15   2  -1    1.60    7.80
  15   2   1   10.80   12.70
  15   2   1    0.50    5.90
  15   2   1   -5.30    4.50
 -15   2  -1    9.70   10.40
 -15   2  -1   -2.30    3.80
  16  -2   1   -0.70    7.40
  16  -2   1    2.50   10.30
 -16  -2  -1   -2.50    7.70
 -16  -2  -1   -1.70    6.40
  16  -2   1   12.20   14.00
  16  -2   1   -0.60    4.50
  16  -2   1   -1.40    4.10
 -16  -2  -1    4.20   10.30
 -16  -2  -1   10.80   17.30
 -16  -2  -1    7.10   10.30
  16  -2   1    0.70    4.10
  16  -2   1   -5.30    6.00
 -16  -2  -1    0.40    7.50
  16   2   1   -4.60    5.50
 -16   2  -1   -2.70    6.80
  16   2   1   -0.30    7.40
  16   2   1    9.30   10.10
 -16   2  -1   -2.70    3.30
  16   2   1   10.40   16.10
  16   2   1    5.10   12.80
  16   2   1    2.20   12.20
  16   2   1    8.50    9.60
 -16   2  -1    4.00    9.80
  16   2   1    0.20    7.10
 -16   2  -1    5.30    9.50
 -16   2  -1    5.30   10.20
  16   2   1   -0.70    7.70
 -16   2  -1   15.60   12.30
  15  -3  -1   70.19   29.00
 -15  -3   1   84.29   45.70
 -15  -3   1   66.29   28.10
  15  -3  -1   64.29   25.00
 -15  -3   1  143.09   39.80
 -15  -3   1  192.18   61.89
 -15  -3   1   54.69   21.40
 -15  -3   1   42.10   20.00
 -15   3   1   70.89   22.80
  15   3  -1   91.49   26.50
 -15   3   1   69.39   21.60
 -15   3   1  105.79   31.10
  15   3  -1   74.29   25.70
  15   3  -1   96.99   27.00
  15   3  -1  109.49   33.10
  15   3  -1  146.19   33.40
 -15   3   1   96.59   31.40
 -15   3   1  112.69   34.90
 -15   3   1   72.09   23.80
  15   3  -1   99.09   45.20
 -15   3   1  114.29   36.30
  15   3  -1   12.30   15.90
  15   3  -1   59.39   25.30
  14  -3  -1  183.88   30.30
 -14  -3   1  150.28   40.60
 -14  -3   1  155.78   42.40
 -14  -3   1  185.38   59.49
 -14  -3   1   99.49   34.40
 -14  -3   1  232.78   72.89
  14  -3  -1  190.58   45.70
  14  -3  -1  134.49   41.30
 -14  -3   1  185.68   46.20
  14   3  -1  337.77   62.09
 -14   3   1  112.69   38.80
  14   3  -1  309.67   79.79
  14   3  -1  217.08   48.00
  14   3  -1   83.19   34.10
 -14   3   1  249.88   42.10
 -14   3   1  155.38   41.00
  14   3  -1  169.98   41.70
  14   3  -1  144.79   41.20
 -14   3   1  198.98   46.80
  14   3  -1  177.98   45.10
  14   3  -1  182.88   44.70
 -14   3   1  173.48   40.10
 -14   3   1  223.88   51.69
 -14   3   1  125.89   52.39
  14   3  -1  139.89   43.40
 -14   3   1  205.38   39.70
  13  -3  -1   88.09   25.20
  13  -3  -1   93.19   19.60
  13  -3  -1   48.90   22.40
 -13  -3   1   61.49   22.00
 -13  -3   1   78.49   28.20
  13  -3  -1   98.79   30.00
 -13  -3   1   65.49   23.90
 -13  -3   1   54.29   31.10
 -13  -3   1   40.00   18.60
 -13  -3   1   25.90   21.40
  13   3  -1   92.89   39.20
 -13   3   1  110.49   26.20
 -13   3   1   96.59   21.90
  13   3  -1   47.80   20.40
  13   3  -1   67.49   22.40
 -13   3   1   53.19   21.70
 -13   3   1   55.59   19.90
  13   3  -1   69.59   25.00
 -13   3   1   63.49   23.30
  13   3  -1   56.49   24.20
  13   3  -1   28.70   16.80
  13   3  -1   62.69   22.20
 -13   3   1   63.49   23.70
  13   3  -1   42.70   22.80
 -13   3   1   69.39   25.20
  13   3  -1   69.69   22.40
 -13   3   1   82.49   21.00
  12  -3  -1  295.57   67.59
  12  -3  -1  314.77   53.09
 -12  -3   1  522.05  114.39
 -12  -3   1  355.96   74.69
 -12  -3   1  334.97   65.89
  12  -3  -1  244.78   61.79
  12  -3  -1  222.78   61.99
  12   3  -1  287.07   64.29
  12   3  -1  451.35   76.89
 -12   3   1  339.07   57.89
  12   3  -1  424.26   71.79
 -12   3   1  329.07   55.59
  12   3  -1  240.88   59.59
  12   3  -1  328.37   66.19
 -12   3   1  473.05   78.49
 -12   3   1  310.47   68.99
 -12   3   1  343.07   57.79
  12   3  -1  316.07   63.19
  12   3  -1  332.77   86.89
  12   3  -1  303.07   65.49
  12   3  -1  328.07   86.09
 -12   3   1  384.76   62.59
 -12   3   1  330.27   55.69
 -12   3   1  304.17   66.09
 -11  -3   1  196.98   94.49
 -11  -3   1  275.57   54.69
 -11  -3   1  248.28   50.99
 -11  -3   1  335.27   66.39
  11  -3  -1  213.18   37.60
  11  -3  -1  242.48   49.80
  11  -3  -1  117.89   42.60
 -11  -3   1  221.48   62.79
 -11  -3   1  350.56   61.29
  11   3  -1  239.18   53.19
  11   3  -1  189.18   46.30
  11   3  -1  257.57   52.59
  11   3  -1  388.76   84.59
 -11   3   1  279.07   53.89
  11   3  -1  272.17   51.69
 -11   3   1  211.58   51.59
 -11   3   1  257.77   48.10
 -11   3   1  228.68   39.80
  11   3  -1  292.47   50.59
 -11   3   1  198.28   42.70
 -11   3   1  224.98   50.79
  11   3  -1  274.07   75.99
 -11   3   1  310.97   52.79
 -11   3   1  262.57   51.29
  11   3  -1  118.29   42.80
  10  -3  -1 1041.10  168.78
 -10  -3   1 1041.10  168.08
 -10  -3   1  925.61  163.88
  10  -3  -1 1043.70  167.98
 -10  -3   1 1078.99  168.68
 -10  -3   1  953.90  168.58
  10  -3  -1 1147.09  168.48
 -10  -3   1 1060.29  181.58
  10  -3  -1 1096.29  160.48
 -10   3   1 1053.19  166.98
  10   3  -1  944.01  167.28
  10   3  -1 1066.39  166.78
  10   3  -1  954.80  167.68
  10   3  -1  982.40  180.08
  10   3  -1 1002.70  168.08
 -10   3   1 1118.59  168.18
  10   3  -1  981.80  178.18
 -10   3   1 1012.10  163.68
 -10   3   1 1166.08  164.58
  10   3  -1 1134.09  166.68
  10   3  -1 1044.00  165.48
 -10   3   1  964.20  164.28
 -10   3   1 1034.30  166.38
 -10   3   1 1009.70  165.68
 -10   3   1 1029.50  162.28
  -9  -3   1   -2.40    2.40
  -9  -3   1   -2.80    5.40
  -9  -3   1    1.00    6.40
  -9  -3   1   -3.50    3.20
  -9  -3   1   -2.50    3.20
  -9  -3   1    2.00    4.60
   9  -3  -1   15.90    9.10
   9  -3  -1    5.70    6.50
   9  -3  -1    1.00    2.90
   9  -3  -1    4.40    6.90
  -9  -3   1   -5.00    1.50
  -9   3   1    0.90    3.60
   9   3  -1   -2.80    4.60
  -9   3   1    1.10    3.60
  -9   3   1    1.00    6.50
   9   3  -1   -5.80    3.00
   9   3  -1    3.00    6.20
  -9   3   1    3.60    4.70
  -9   3   1    5.00    6.70
   9   3  -1   -4.40    3.30
   9   3  -1    2.50    9.20
   9   3  -1    1.80    5.50
  -9   3   1   -0.20    4.20
  -9   3   1   -0.50    3.60
  -9   3   1   -5.90    2.10
  -9   3   1    2.40    3.90
   9   3  -1    7.00   12.00
   9   3  -1   -1.30    3.20
  -9   3   1    3.00    4.20
   9   3  -1   -3.70    2.80
  -8  -3   1  413.36  111.99
  -8  -3   1  638.44  105.99
  -8  -3   1  861.91  114.79
  -8  -3   1  610.94  105.39
  -8  -3   1  564.64  101.69
   8  -3  -1  564.74  104.99
   8  -3  -1  651.23  105.49
   8  -3  -1  759.02  106.49
  -8  -3   1 1133.79  154.68
   8  -3  -1  668.23   99.09
  -8  -3   1  569.54  105.09
  -8   3   1  666.33  104.19
   8   3  -1  672.23  107.09
  -8   3   1  586.34  102.89
  -8   3   1  645.84  100.39
   8   3  -1  621.24  103.69
  -8   3   1  659.03  104.69
   8   3  -1  695.73  103.89
  -8   3   1  682.23  101.69
  -8   3   1  548.15  105.99
  -8   3   1  527.35  103.99
   8   3  -1  674.93  103.49
  -8   3   1  639.14  101.69
   8   3  -1  686.33  116.29
   8   3  -1  651.03  106.49
   8   3  -1  647.14  105.99
  -8   3   1  642.14  104.79
  -8   3   1  685.13  104.29
   8   3  -1  723.13  135.19
  -8   3   1  660.23  100.69
   8   3  -1  589.94  104.59
  -7  -3   1  370.06   77.09
   7  -3  -1  272.27   58.09
  -7  -3   1  293.07   51.39
   7  -3  -1  334.07   54.89
  -7  -3   1  344.37   55.79
  -7  -3   1  322.87   55.49
  -7  -3   1  334.17   73.99
  -7  -3   1  278.57   54.29
  -7   3   1  330.77   50.99
   7   3  -1  386.56   61.09
  -7   3   1  330.37   50.39
   7   3  -1  339.17   53.19
  -7   3   1  296.37   49.80
   7   3  -1  371.66   78.79
  -7   3   1  314.37   53.29
  -7   3   1  325.77   56.29
  -7   3   1  310.17   52.59
   7   3  -1  379.76   77.99
  -7   3   1  259.07   51.79
  -7   3   1  271.27   51.59
  -7   3   1  259.87   51.89
   7   3  -1  288.37   54.79
  -7   3   1  338.97   51.29
   7   3  -1  260.57   57.09
   7   3  -1  377.96   53.59
   7   3  -1  304.77   55.19
  -7   3   1  330.17   54.49
   7   3  -1  306.57   52.99
  -6  -3   1 1824.72  293.97
   6  -3  -1 1858.41  284.47
  -6  -3   1 1754.22  293.87
  -6  -3   1 1863.51  285.77
  -6  -3   1 1842.32  281.67
  -6  -3   1 1824.12  285.97
  -6  -3   1 1778.92  285.07
   6  -3  -1 1870.81  285.17
   6   3  -1 1797.72  294.67
  -6   3   1 1830.42  280.77
   6   3  -1 1777.82  283.17
   6   3  -1 1668.93  285.37
   6   3  -1 1969.60  286.47
  -6   3   1 1935.51  282.27
  -6   3   1 1872.31  284.97
   6   3  -1 1904.51  285.17
  -6   3   1 1846.32  281.47
  -6   3   1 1902.51  286.07
  -6   3   1 1863.31  280.67
  -6   3   1 1745.93  279.77
   6   3  -1 1829.92  282.37
  -6   3   1 1883.71  284.47
  -6   3   1 1770.52  282.87
   6   3  -1 1966.60  294.87
   6   3  -1 1638.34  282.07
  -6   3   1 1935.51  281.87
   5  -3  -1  371.36   51.59
  -5  -3   1  292.67   52.29
  -5  -3   1  484.35   78.39
  -5  -3   1  195.18   56.09
   5  -3  -1  357.06   52.39
   5  -3  -1  307.27   52.39
  -5  -3   1  294.07   49.00
  -5  -3   1  330.77   53.29
  -5  -3   1  283.97   52.59
  -5   3   1  301.77   52.49
  -5   3   1  275.07   50.59
   5   3  -1  383.56   56.79
   5   3  -1  334.07   50.29
   5   3  -1  305.67   52.79
   5   3  -1  310.27   49.70
  -5   3   1  307.97   48.70
  -5   3   1  264.37   51.29
  -5   3   1  310.47   50.89
  -5   3   1  309.47   48.10
  -5   3   1  289.47   48.00
   5   3  -1  258.77   52.09
  -5   3   1  312.87   47.80
   5   3  -1  293.57   51.99
  -5   3   1  298.37   51.79
   5   3  -1  327.97   66.29
   5   3  -1  308.07   50.59
  -5   3   1  285.17   47.50
  -5   3   1  333.07   49.30
   4  -3  -1  988.40  151.58
  -4  -3   1  969.10  150.78
  -4  -3   1 1134.79  155.38
  -4  -3   1  912.31  151.68
  -4  -3   1  910.01  158.58
  -4  -3   1  996.10  148.59
  -4  -3   1  894.61  157.78
   4  -3  -1  981.00  152.08
  -4  -3   1 1012.40  152.58
   4  -3  -1 1000.30  151.18
  -4   3   1  926.31  151.18
   4   3  -1 1255.87  156.08
  -4   3   1  974.70  147.49
  -4   3   1  954.90  151.48
   4   3  -1  993.10  167.28
   4   3  -1  951.90  158.58
   4   3  -1  978.20  148.89
   4   3  -1  932.31  149.29
   4   3  -1  917.51  151.58
   4   3  -1  897.31  152.18
  -4   3   1  947.61  151.78
   4   3  -1  885.71  149.49
  -4   3   1  996.10  150.98
  -4   3   1  880.71  150.28
   3  -3  -1  511.05   79.79
  -3  -3   1  417.26   79.29
   3  -3  -1  488.85   78.99
  -3  -3   1  465.65   78.89
  -3  -3   1  529.95   76.39
   3  -3  -1  503.85   79.49
  -3  -3   1  487.25   85.29
  -3  -3   1  489.65   79.79
  -3  -3   1  480.85   79.99
  -3  -3   1  464.35   85.39
   3   3  -1  432.06   79.79
  -3   3   1  461.75   78.99
   3   3  -1  667.53   84.79
   3   3  -1  478.75   79.69
  -3   3   1  466.05   78.69
   3   3  -1  615.14   82.69
  -3   3   1  549.25   79.79
  -3   3   1  471.95   79.09
   2  -3  -1  670.23  108.09
   2  -3  -1  754.92  108.19
  -2  -3   1  646.34  108.19
  -2  -3   1  679.73  108.09
   2  -3  -1  683.33  104.99
   2  -3  -1  754.82  107.29
  -2  -3   1  643.04  107.99
  -2  -3   1  650.83  112.69
  -2  -3   1  777.32  114.89
  -2  -3   1  732.03  108.39
   2  -3  -1  696.93  104.99
   2  -3  -1  730.63  107.39
  -2   3   1  784.12  108.49
   2   3  -1  679.63  108.09
  -2   3   1  657.43  105.29
  -2   3   1  609.84  106.69
  -2   3   1  657.53  107.19
  -2   3   1  664.03  108.29
  -2   3   1  639.44  105.39
   2   3  -1  650.83  108.49
   2   3  -1  563.94  111.79
   2   3  -1  891.41  111.99
  -2   3   1  672.13  105.29
   2   3  -1  857.41  110.99
   2   3  -1  621.74  107.49
  -2   3   1  651.03  107.59
  -2   3   1  564.24  113.59
   2   3  -1  803.92  115.19
  -2   3   1  714.23  105.19
  -1  -3   1  602.74   89.09
  -1  -3   1  569.24   89.09
  -1  -3   1  576.04   89.89
  -1  -3   1  521.25   88.79
   1  -3  -1  611.94   89.99
   1  -3  -1  601.54   88.69
   1  -3  -1  564.54   86.79
   1  -3  -1  524.25   89.89
  -1  -3   1  571.04   89.39
  -1  -3   1  531.05   92.79
   1  -3  -1  560.24   87.49
   1  -3  -1  572.44   89.69
   1   3  -1  537.35   88.99
   1   3  -1  574.74   89.49
   1   3  -1  573.74   89.29
  -1   3   1  602.04   88.29
  -1   3   1  560.34   87.69
  -1   3   1  521.25   89.09
  -1   3   1  598.94   90.59
   1   3  -1  548.35   89.39
   1   3  -1  521.95   93.09
   1   3  -1  583.04   89.69
  -1   3   1  590.34   87.99
  -1   3   1  582.34   90.19
  -1   3   1  570.04   87.59
  -1   3   1  539.25   87.69
  -1   3   1  569.34   88.19
   0  -3   1   47.40   13.60
   0  -3  -1   68.39   12.70
   0  -3  -1   54.19   11.90
   0  -3   1   57.59   10.10
   0  -3  -1   74.99   13.70
   0  -3   1   73.99   17.10
   0  -3   1  104.59   15.90
   0  -3  -1   56.79   14.90
   0  -3  -1   62.89   12.20
   0  -3   1   55.09   12.60
   0  -3  -1   92.29   20.60
   0  -3   1   67.39   12.40
   0  -3  -1   54.19   13.70
   0  -3   1   70.09   12.80
   0  -3  -1   56.29   12.40
   0  -3   1   30.80   12.60
   0  -3   1   35.60   11.70
   0   3  -1   60.49    9.90
   0   3  -1   64.99   13.00
   0   3  -1   37.60   12.20
   0   3   1   62.59   13.50
   0   3  -1   55.79   12.40
   0   3  -1   55.09   15.60
   0   3  -1   54.19   12.80
   0   3  -1   43.60   15.40
   0   3   1   47.30   11.80
   0   3  -1   80.29   14.20
   0   3   1   64.19   13.60
   0   3   1   43.50   15.20
   0   3   1   60.79   16.70
   0   3   1   81.19   14.40
  -1  -3  -1  649.74  105.09
  -1  -3  -1  659.03  109.19
   1  -3   1  661.43  102.79
   1  -3   1  711.33  103.99
   1  -3   1  661.83  106.59
   1  -3   1  683.33  106.49
  -1  -3  -1  642.54  105.09
   1  -3   1  706.63  104.09
  -1  -3  -1  637.04  104.79
   1  -3   1  637.54  105.89
  -1  -3  -1  647.04  105.19
   1  -3   1  677.23  105.79
  -1  -3  -1  647.84  105.79
  -1   3  -1  666.53  103.69
   1   3   1  718.23  110.29
  -1   3  -1  636.04  103.59
  -1   3  -1  713.13  106.69
  -1   3  -1  668.13  103.79
  -1   3  -1  705.53  106.19
   1   3   1  648.24  105.19
  -1   3  -1  817.12  106.29
   1   3   1  742.03  105.89
  -1   3  -1  628.54  103.89
   1   3   1  680.23  105.49
  -1   3  -1  672.53  103.69
  -1   3  -1  683.53  103.79
   1   3   1  643.74  105.09
  -2  -3  -1 1646.54  261.47
  -2  -3  -1 1807.72  261.97
   2  -3   1 1689.33  260.57
  -2  -3  -1 1732.73  267.17
   2  -3   1 1730.13  260.47
   2  -3   1 1698.63  262.17
   2  -3   1 1757.22  259.97
  -2  -3  -1 1704.13  261.47
   2  -3   1 1692.03  260.67
   2  -3   1 1650.93  262.07
  -2  -3  -1 1752.82  266.67
   2  -3   1 1594.14  259.67
   2  -3   1 1851.21  260.37
  -2  -3  -1 1621.44  261.07
   2   3   1 1400.26  265.47
   2   3   1 1687.53  261.47
  -2   3  -1 1714.53  259.87
  -2   3  -1 1721.53  260.17
   2   3   1 1783.62  268.07
  -2   3  -1 1714.03  262.07
   2   3   1 1654.03  261.77
  -2   3  -1 1774.82  261.87
   3  -3   1 1049.00  165.08
  -3  -3  -1 1028.10  163.98
   3  -3   1 1071.19  162.58
  -3  -3  -1 1095.69  164.68
   3  -3   1 1016.30  163.98
  -3  -3  -1 1075.29  164.28
  -3  -3  -1 1038.40  170.38
   3  -3   1 1077.79  161.28
  -3  -3  -1 1099.09  170.18
   3  -3   1 1031.10  161.18
   3   3   1  986.80  163.68
  -3   3  -1  983.20  162.48
  -3   3  -1 1054.99  160.18
   3   3   1 1069.69  170.58
  -3   3  -1 1013.60  162.38
  -3   3  -1 1059.79  164.28
   3   3   1 1156.18  164.78
   3   3   1  980.50  169.38
   3   3   1 1019.80  164.38
  -3   3  -1 1115.89  164.68
   3   3   1 1081.29  161.28
   3   3   1 1008.20  164.38
   4  -3   1  928.31  145.19
   4  -3   1  965.80  145.69
   4  -3   1  971.40  146.39
  -4  -3  -1  847.42  152.88
  -4  -3  -1  908.31  146.69
   4  -3   1 1050.89  148.79
   4  -3   1  976.80  146.59
  -4  -3  -1  941.91  153.28
  -4  -3  -1  941.91  147.39
  -4  -3  -1  936.21  146.99
  -4  -3  -1  910.11  146.59
   4   3   1 1016.00  161.28
  -4   3  -1  956.10  147.49
   4   3   1  979.70  146.89
  -4   3  -1  917.91  145.19
  -4   3  -1  911.61  142.19
  -4   3  -1  928.21  144.69
   4   3   1  904.21  147.09
  -4   3  -1  907.01  143.49
   4   3   1  947.41  143.89
  -4   3  -1  925.21  142.19
   4   3   1  803.12  151.88
  -4   3  -1  899.71  146.49
  -4   3  -1  916.71  145.49
  -5  -3  -1  209.88   40.50
  -5  -3  -1  220.18   54.79
   5  -3   1  247.78   41.10
   5  -3   1  241.38   39.60
   5  -3   1  261.17   48.10
  -5  -3  -1  192.58   39.90
   5  -3   1  229.08   37.40
  -5  -3  -1  267.07   42.00
   5  -3   1  284.97   49.70
  -5  -3  -1  227.18   41.40
  -5  -3  -1  186.88   47.90
   5   3   1  205.48   40.10
   5   3   1  327.67   46.70
  -5   3  -1  211.28   36.40
  -5   3  -1  246.08   39.70
  -5   3  -1  235.78   36.70
  -5   3  -1  314.87   50.49
  -5   3  -1  211.68   36.20
  -5   3  -1  236.48   41.80
   5   3   1  246.48   41.70
  -5   3  -1  222.38   36.30
  -5   3  -1  215.08   37.20
   5   3   1  220.68   38.10
  -5   3  -1  299.37   48.10
   5   3   1  195.78   50.69
   5   3   1  310.17   62.49
  -5   3  -1  226.38   37.60
  -5   3  -1  255.97   39.50
  -6  -3  -1 1595.24  245.58
  -6  -3  -1 1585.24  253.77
  -6  -3  -1 1614.94  255.27
  -6  -3  -1 1545.25  245.18
   6  -3   1 1527.95  243.58
  -6  -3  -1 1543.15  246.08
   6  -3   1 1520.95  245.08
  -6  -3  -1 1604.34  245.68
   6  -3   1 1695.03  247.38
   6  -3   1 1620.94  242.28
   6   3   1 1694.53  242.98
  -6   3  -1 1494.75  243.98
  -6   3  -1 1497.55  240.38
  -6   3  -1 1569.34  240.18
   6   3   1 1517.45  253.67
   6   3   1 1554.54  244.98
  -6   3  -1 1644.14  246.38
   6   3   1 1588.74  245.98
  -6   3  -1 1626.44  243.28
  -6   3  -1 1544.75  240.88
  -6   3  -1 1550.04  246.58
   6   3   1 1516.45  245.78
  -6   3  -1 1711.63  242.38
   6   3   1 1409.06  244.98
   6   3   1 1493.05  243.28
  -6   3  -1 1465.85  241.88
  -6   3  -1 1635.64  240.78
  -6   3  -1 1643.34  243.98
   6   3   1 1571.64  243.08
   7  -3   1  493.15   79.09
  -7  -3  -1  509.15   80.19
   7  -3   1  443.16   77.69
  -7  -3  -1  437.76   79.09
   7  -3   1  443.26   75.59
   7  -3   1  485.25   77.19
   7  -3   1  553.84   82.89
  -7  -3  -1  696.73  111.09
   7  -3   1  432.26   79.09
  -7  -3  -1  480.15   79.69
  -7  -3  -1  555.04  101.69
  -7   3  -1  489.55   77.09
   7   3   1  457.15   79.59
   7   3   1  414.96   76.79
  -7   3  -1  410.36   76.59
   7   3   1  496.85   77.39
  -7   3  -1  442.96   74.79
   7   3   1  454.35   79.89
  -7   3  -1  466.95   78.39
   7   3   1  461.35   78.99
   7   3   1  609.54  106.19
  -7   3  -1  484.85   74.49
   7   3   1  488.55   80.19
  -7   3  -1  518.35   77.59
   7   3   1  595.64  106.09
   7   3   1  466.55   77.89
  -7   3  -1  457.35   74.29
  -8  -3  -1  384.06   64.69
  -8  -3  -1  480.55   92.59
   8  -3   1  425.16   63.29
  -8  -3  -1  300.37   61.69
  -8  -3  -1  361.26   63.09
   8  -3   1  364.86   57.49
  -8  -3  -1  652.93  121.89
   8  -3   1  399.16   62.99
   8  -3   1  347.87   59.69
   8  -3   1  343.17   56.39
  -8  -3  -1  313.47   65.99
   8  -3   1  378.26   63.79
   8  -3   1  395.16   61.79
   8   3   1  350.96   63.79
  -8   3  -1  371.86   61.19
   8   3   1  358.86   63.39
   8   3   1  355.26   60.69
  -8   3  -1  323.67   61.19
  -8   3  -1  380.26   65.79
  -8   3  -1  400.86   70.59
  -8   3  -1  346.87   58.59
   8   3   1  378.26   61.99
  -8   3  -1  348.77   58.69
  -8   3  -1  339.17   57.69
  -8   3  -1  310.87   60.29
   8   3   1  347.87   62.29
   8   3   1  374.06   61.29
  -8   3  -1  326.87   57.59
   8   3   1  512.35   74.39
  -8   3  -1  371.16   61.29
  -8   3  -1  345.97   61.49
   8   3   1  437.66   91.99
  -9  -3  -1   -1.40    5.70
  -9  -3  -1   -3.80    3.10
  -9  -3  -1    0.10    3.30
   9  -3   1    2.60   10.00
  -9  -3  -1   -0.40    7.10
  -9  -3  -1    4.20    6.70
   9  -3   1    1.30    2.90
  -9  -3  -1   -1.80    4.50
   9  -3   1    9.80   10.40
   9  -3   1    1.50    4.80
   9  -3   1   10.40   10.20
   9  -3   1   11.30    4.80
   9  -3   1    3.30    6.00
  -9   3  -1    1.80    3.40
  -9   3  -1    4.80    5.10
  -9   3  -1    4.40    5.80
   9   3   1   -0.10    4.00
  -9   3  -1    4.30    7.40
  -9   3  -1    3.90    6.20
   9   3   1    4.10    9.70
   9   3   1    3.60    7.80
  -9   3  -1    1.00    4.60
  -9   3  -1   -2.80    3.50
   9   3   1    4.80   11.70
   9   3   1    8.20    6.30
  -9   3  -1   10.10    8.90
   9   3   1   20.60   11.00
   9   3   1    8.50    7.50
   9   3   1   -0.80    8.10
  -9   3  -1    5.90    4.70
   9   3   1    4.40    5.90
  10  -3   1 1405.96  220.38
  10  -3   1 1506.85  221.38
  10  -3   1 1436.86  218.78
 -10  -3  -1 1586.64  224.48
  10  -3   1 1380.06  219.68
 -10  -3  -1 1316.37  220.78
  10  -3   1 1413.06  213.48
 -10  -3  -1 1243.58  232.38
  10  -3   1 1328.07  221.68
  10  -3   1 1323.17  213.38
  10   3   1 1382.56  219.48
  10   3   1 1404.16  233.38
  10   3   1 1317.67  233.88
 -10   3  -1 1438.26  215.38
 -10   3  -1 1333.37  216.68
  10   3   1 1233.38  218.58
  10   3   1 1456.95  221.88
 -10   3  -1 1362.46  220.08
 -10   3  -1 1404.96  215.48
  10   3   1 1409.86  219.28
  10   3   1 1479.15  222.18
 -10   3  -1 1477.95  220.78
 -10   3  -1 1402.06  218.78
 -10   3  -1 1413.56  216.58
  10   3   1 1289.97  220.98
 -10   3  -1 1469.05  220.28
 -10   3  -1 1215.18  218.48
 -11  -3  -1  123.79   29.20
 -11  -3  -1  135.39   34.90
  11  -3   1  116.19   29.00
  11  -3   1   80.09   26.40
  11  -3   1   81.19   17.20
  11  -3   1  122.29   28.30
  11  -3   1   62.89   15.70
  11  -3   1   69.89   21.60
 -11  -3  -1   30.10   18.30
 -11  -3  -1  117.69   46.70
  11  -3   1   69.29   24.50
 -11   3  -1   81.39   25.60
  11   3   1   93.09   39.00
  11   3   1   66.49   23.60
  11   3   1   85.19   22.20
  11   3   1   86.39   25.40
  11   3   1   79.29   25.00
 -11   3  -1   60.79   17.70
 -11   3  -1  102.39   23.30
  11   3   1   84.69   24.20
 -11   3  -1   84.59   22.40
 -11   3  -1   53.39   17.20
  11   3   1   39.30   17.50
 -11   3  -1   43.80   19.10
 -11   3  -1  104.69   27.30
 -11   3  -1   60.59   21.40
 -11   3  -1   70.29   18.40
  11   3   1   69.69   34.60
  12  -3   1  254.87   53.29
 -12  -3  -1  191.28   59.99
  12  -3   1  204.98   38.50
  12  -3   1  326.77   58.89
  12  -3   1  153.98   48.80
 -12  -3  -1  245.08   96.59
  12  -3   1  249.97   51.09
  12  -3   1  216.88   51.19
  12  -3   1  217.48   38.70
 -12  -3  -1  337.67   59.39
 -12  -3  -1  229.68   53.09
  12   3   1  187.98   58.09
  12   3   1  250.97   54.09
  12   3   1  172.48   47.60
  12   3   1  250.97   54.99
  12   3   1  253.17   50.79
  12   3   1  369.46   62.29
 -12   3  -1  346.97   58.39
 -12   3  -1  205.78   51.89
 -12   3  -1  235.58   54.49
 -12   3  -1  256.97   41.70
  12   3   1  220.08   50.79
  12   3   1  146.89   58.79
 -12   3  -1  338.47   53.79
 -12   3  -1  183.28   43.60
 -12   3  -1  237.18   49.60
 -12   3  -1  205.98   43.90
  12   3   1  263.27   54.39
  13  -3   1   95.09   28.40
  13  -3   1  126.59   33.70
 -13  -3  -1   64.59   22.80
  13  -3   1   79.39   27.60
  13  -3   1  100.39   28.90
  13  -3   1  110.29   21.60
 -13  -3  -1  162.78   48.30
 -13  -3  -1  133.19   36.30
 -13  -3  -1   52.59   28.80
  13  -3   1  130.89   33.10
  13  -3   1   40.70   22.30
 -13  -3  -1   59.19   32.50
 -13  -3  -1   54.49   22.70
  13   3   1   71.79   24.60
  13   3   1  125.99   35.20
 -13   3  -1  139.29   38.00
  13   3   1   49.40   26.80
  13   3   1   97.29   29.80
  13   3   1   91.79   26.40
  13   3   1   77.89   40.40
  13   3   1   74.69   26.20
 -13   3  -1   96.19   23.60
  13   3   1  125.79   32.40
  13   3   1   70.79   25.80
 -13   3  -1  137.59   37.00
 -13   3  -1  105.39   28.70
 -13   3  -1  123.29   31.30
 -13   3  -1  103.29   30.00
 -13   3  -1  123.99   25.60
 -13   3  -1   70.89   24.30
  14  -3   1  129.39   41.30
  14  -3   1  195.38   50.49
  14  -3   1  191.98   49.50
 -14  -3  -1  135.79   50.89
  14  -3   1   80.79   44.40
 -14  -3  -1  227.78   67.69
 -14  -3  -1  203.18   48.00
 -14  -3  -1  383.06   88.19
 -14  -3  -1  158.38   46.10
  14  -3   1  212.08   34.50
  14  -3   1  199.78   33.90
 -14  -3  -1  326.27   71.19
 -14   3  -1  209.78   41.70
  14   3   1  161.88   65.29
  14   3   1  177.28   44.30
 -14   3  -1  194.58   50.69
 -14   3  -1  266.77   56.79
 -14   3  -1  244.58   48.00
 -14   3  -1  154.08   51.39
  14   3   1  132.29   49.40
  14   3   1  212.18   49.20
  14   3   1  187.88   53.89
  14   3   1  202.78   46.00
 -14   3  -1  178.78   39.70
  14   3   1  199.38   49.30
  14   3   1  171.18   46.40
 -14   3  -1  199.98   48.90
  14   3   1  172.48   43.00
 -15  -3  -1   31.90   38.20
 -15  -3  -1  101.29   48.40
  15  -3   1   50.49   23.80
 -15  -3  -1   45.10   17.30
  15  -3   1   26.50   19.70
 -15  -3  -1   40.00   22.20
  15  -3   1   44.80   27.10
  15  -3   1   35.30   17.20
 -15  -3  -1   27.20   19.60
 -15  -3  -1   33.00   21.90
 -15   3  -1   80.39   28.80
  15   3   1   36.60   18.70
  15   3   1   19.90   24.20
  15   3   1   69.99   26.20
 -15   3  -1   23.50   14.80
  15   3   1   30.40   19.40
 -15   3  -1   69.39   21.60
  15   3   1   23.70   19.50
 -15   3  -1   52.19   23.00
  15   3   1   43.00   18.80
 -15   3  -1   22.90   16.90
  15   3   1   34.80   19.10
 -15   3  -1   31.30   13.90
 -15  -4   1   -3.00    7.00
 -15  -4   1   14.30   18.10
  15  -4  -1   -7.00    5.30
 -15  -4   1    1.80    6.30
 -15  -4   1    8.60   12.50
  15  -4  -1   10.50   13.00
 -15  -4   1    9.50   11.20
 -15  -4   1   -1.10    8.40
  15   4  -1    6.10   10.50
 -15   4   1    0.30    6.50
  15   4  -1   -2.40    4.40
  15   4  -1   -1.60    9.60
 -15   4   1    9.20    9.70
 -15   4   1   -1.10    5.30
 -15   4   1   12.80   10.40
 -15   4   1   -0.40    5.20
 -15   4   1    4.30    6.90
  15   4  -1   -4.30    5.10
 -15   4   1    7.90    7.50
  15   4  -1   17.90   12.90
  15   4  -1   -1.70    5.80
  15   4  -1   22.10   28.70
 -15   4   1   18.20   11.90
 -15   4   1   -0.30    7.30
  15   4  -1   -7.20    4.60
  14  -4  -1    6.80   11.80
 -14  -4   1    3.90    7.80
 -14  -4   1   24.80   28.30
 -14  -4   1   -1.30    7.10
 -14  -4   1    1.90    6.60
 -14  -4   1   -3.40    7.70
 -14  -4   1   -3.30    6.30
  14  -4  -1   24.10   16.40
  14   4  -1   -4.90    4.90
 -14   4   1    3.90    9.50
  14   4  -1   -1.60    8.40
 -14   4   1   -1.10    7.60
  14   4  -1    8.90   13.30
 -14   4   1   -0.40    3.80
 -14   4   1    4.50    6.20
  14   4  -1   11.80    9.80
  14   4  -1    2.40    7.70
 -14   4   1   -2.70    3.90
 -14   4   1   -5.40    3.80
  14   4  -1    7.90   10.70
  14   4  -1    5.50    9.50
  14   4  -1   -6.50    2.80
 -14   4   1    1.40    4.50
 -14   4   1   -0.80    4.50
 -13  -4   1   -0.90    3.00
  13  -4  -1    6.60   11.40
 -13  -4   1   26.00   23.10
 -13  -4   1   -2.80    5.00
 -13  -4   1   -3.80    5.20
 -13  -4   1   12.70   11.00
  13  -4  -1   11.20   11.10
 -13  -4   1   -1.10    6.20
 -13   4   1    3.90    5.10
 -13   4   1    4.30    9.10
 -13   4   1    3.20    4.60
  13   4  -1    1.10    8.30
  13   4  -1   -4.90    2.10
 -13   4   1   11.80    7.90
  13   4  -1   -0.90    7.50
  13   4  -1    6.10    9.60
 -13   4   1   19.20   11.40
  13   4  -1    5.00    6.30
 -13   4   1    5.40    9.90
  13   4  -1    6.90    9.90
 -13   4   1    8.40    7.10
 -13   4   1   16.70   12.20
 -13   4   1    6.90    7.40
  13   4  -1    1.60    8.00
  13   4  -1   17.60   12.60
  12  -4  -1   41.00   16.70
 -12  -4   1   25.80   14.10
  12  -4  -1   14.90   14.60
 -12  -4   1    5.60    9.70
 -12  -4   1   17.80   14.10
 -12  -4   1   -4.60    4.60
 -12  -4   1    8.80   11.10
  12   4  -1   -5.30    3.60
 -12   4   1   18.90    8.30
 -12   4   1    6.70    8.00
 -12   4   1   17.10   10.00
  12   4  -1    2.90    7.30
  12   4  -1   10.60   10.00
  12   4  -1   -3.90    4.10
  12   4  -1    5.80    8.30
 -12   4   1    4.00    8.80
 -12   4   1   11.30    9.00
  12   4  -1    5.80   10.70
 -12   4   1   -4.30    3.60
 -12   4   1   11.20    7.00
  12   4  -1    0.30    6.60
 -12   4   1    7.30    8.10
  12   4  -1    4.80   10.90
  12   4  -1   -0.80    3.50
 -11  -4   1    6.50    9.80
 -11  -4   1   -2.00    5.50
 -11  -4   1   18.50   13.60
 -11  -4   1    0.00    5.40
 -11  -4   1   13.30   13.20
 -11  -4   1    0.20    2.90
  11  -4  -1   12.90   12.00
 -11  -4   1   10.30   14.00
  11  -4  -1   10.20    9.80
  11   4  -1   14.30   11.80
 -11   4   1   14.40    7.30
 -11   4   1    6.30    5.90
 -11   4   1    8.00    6.40
  11   4  -1   10.70   10.40
  11   4  -1    5.00    7.90
  11   4  -1   -0.70    4.90
 -11   4   1    6.00    6.20
 -11   4   1    1.80    5.40
 -11   4   1   31.50   17.60
 -11   4   1    2.50    4.00
  11   4  -1    5.10   15.80
  11   4  -1    7.30   11.00
  11   4  -1   -3.80    6.30
 -11   4   1    6.10    7.60
  11   4  -1    6.10    7.60
 -11   4   1   16.10   11.10
  10  -4  -1   15.60   12.90
 -10  -4   1    7.00   14.50
 -10  -4   1   10.70   14.00
 -10  -4   1    2.50    6.20
 -10  -4   1   -2.20    5.60
  10  -4  -1    0.90    7.50
 -10  -4   1    1.90    6.10
 -10  -4   1   12.20   11.70
 -10   4   1    6.30    6.90
 -10   4   1   10.30    8.80
 -10   4   1    9.60    5.60
 -10   4   1   10.40   10.30
  10   4  -1   -0.70    5.90
  10   4  -1   24.60   15.90
 -10   4   1    2.20    4.20
 -10   4   1    4.30    4.60
  10   4  -1    2.80    6.90
  10   4  -1    0.20    5.30
  10   4  -1    9.80   19.60
  10   4  -1   13.60   10.90
 -10   4   1   16.40    8.10
 -10   4   1    0.90    6.20
  10   4  -1    6.30    8.10
  10   4  -1   27.80   13.20
 -10   4   1    2.50    4.20
  -9  -4   1  509.25  126.69
   9  -4  -1  428.66   75.99
  -9  -4   1  393.16   71.29
  -9  -4   1  433.16   76.09
  -9  -4   1  259.97   77.29
  -9  -4   1  385.66   76.19
   9  -4  -1  462.55   75.39
  -9  -4   1  400.16   75.29
  -9  -4   1  500.25   77.39
  -9   4   1  387.46   72.29
   9   4  -1  245.98   84.09
   9   4  -1  437.16   73.59
  -9   4   1  440.36   68.49
  -9   4   1  441.86   68.69
   9   4  -1  454.65   75.89
  -9   4   1  418.66   73.19
  -9   4   1  429.06   69.19
  -9   4   1  430.16   70.09
  -9   4   1  585.74  110.69
  -9   4   1  429.36   70.29
   9   4  -1  776.82   97.39
   9   4  -1  510.05   78.29
   9   4  -1  471.05   77.09
   9   4  -1  426.36   72.29
  -9   4   1  450.65   71.29
  -9   4   1  483.25   75.29
   9   4  -1  389.56   72.09
  -8  -4   1   12.30    9.00
  -8  -4   1   14.70   13.10
  -8  -4   1   36.50   13.10
  -8  -4   1   69.59   23.60
  -8  -4   1   20.50    9.70
  -8  -4   1    5.70    9.60
   8  -4  -1   46.10   13.60
  -8  -4   1   10.90    8.00
   8  -4  -1   63.59   19.90
   8   4  -1   26.80   11.20
   8   4  -1   28.30   12.30
  -8   4   1   35.50   10.50
  -8   4   1   35.00   10.00
  -8   4   1   17.30   10.20
   8   4  -1   30.10   12.20
   8   4  -1   22.40    9.50
   8   4  -1   11.50   15.20
  -8   4   1   35.70    9.60
   8   4  -1   29.00   14.10
   8   4  -1   12.70    9.00
   8   4  -1   40.30   22.10
   8   4  -1   44.80   13.70
  -8   4   1   36.30   17.40
  -8   4   1   47.70    9.60
  -8   4   1   49.10   15.20
  -8   4   1   30.60   11.30
  -8   4   1   46.50    9.10
  -8   4   1   26.70    8.40
  -7  -4   1  114.49   27.40
  -7  -4   1   55.89   21.10
  -7  -4   1   54.59   24.80
  -7  -4   1   89.09   41.20
   7  -4  -1   83.09   20.00
   7  -4  -1   47.90   19.20
  -7  -4   1   91.49   25.50
  -7  -4   1   40.80   22.10
  -7  -4   1   85.39   19.10
  -7   4   1   83.29   15.10
  -7   4   1  108.59   23.90
  -7   4   1  104.29   17.70
  -7   4   1   74.09   20.50
   7   4  -1   69.09   21.60
   7   4  -1   67.49   17.80
   7   4  -1  114.99   34.20
  -7   4   1   41.60   19.10
   7   4  -1   97.49   20.60
   7   4  -1  118.19   39.20
   7   4  -1   91.19   29.50
  -7   4   1   73.09   26.20
  -7   4   1   77.19   19.90
   7   4  -1   61.19   19.00
   7   4  -1   93.29   26.00
   7   4  -1   74.79   29.90
  -6  -4   1    5.20    6.50
  -6  -4   1   14.30   13.20
   6  -4  -1   28.00   11.70
  -6  -4   1   14.10    8.00
  -6  -4   1   17.30   11.70
  -6  -4   1    9.90    7.30
   6  -4  -1   41.90   14.00
  -6  -4   1   14.50    7.10
   6  -4  -1   22.10    8.60
   6  -4  -1   14.30    7.60
  -6  -4   1   16.10   11.20
  -6  -4   1   13.70    6.10
   6   4  -1   11.00    8.80
  -6   4   1    5.50    6.40
   6   4  -1    6.30    5.40
  -6   4   1   40.00   13.90
   6   4  -1    8.20    9.60
   6   4  -1   -0.80    5.40
  -6   4   1   16.20    5.10
  -6   4   1   14.70    4.50
   6   4  -1   24.30    7.80
  -6   4   1    9.40    6.00
  -6   4   1   11.00    8.30
   6   4  -1   11.80    6.50
   6   4  -1   22.20    8.70
   6   4  -1   20.80   10.30
   6   4  -1   11.80    9.80
  -5  -4   1   27.30   10.80
  -5  -4   1   16.90    8.00
   5  -4  -1   13.90    7.30
  -5  -4   1   11.60   10.00
  -5  -4   1   11.90    8.90
   5  -4  -1    5.30    6.50
  -5  -4   1   16.70    7.40
   5  -4  -1   12.40    7.10
  -5  -4   1   13.50   13.00
  -5  -4   1   28.60   11.10
   5   4  -1    3.00    4.30
  -5   4   1   -0.60    4.90
   5   4  -1   16.90    7.10
   5   4  -1    9.40    4.90
   5   4  -1   26.80   14.90
  -5   4   1   13.70    8.10
  -5   4   1    4.40    5.40
   5   4  -1   12.30    9.20
   5   4  -1   17.80    5.90
  -5   4   1    9.40    6.00
   5   4  -1   10.70    8.10
   5   4  -1   36.70   15.60
  -5   4   1   12.40    6.30
  -4  -4   1   -2.80    6.60
  -4  -4   1    6.10    5.10
  -4  -4   1    2.60    3.40
  -4  -4   1    4.50    6.10
   4  -4  -1   16.70    7.90
   4  -4  -1   15.40    7.20
  -4  -4   1   17.60   12.30
   4  -4  -1   -1.00    4.60
  -4  -4   1    5.00    5.30
  -4  -4   1   13.90    7.20
   4   4  -1    4.00    5.50
  -4   4   1   17.00    7.10
  -4   4   1    3.60    4.00
   4   4  -1    1.20    4.00
   4   4  -1    0.40    3.20
   4   4  -1    3.70    4.50
   4   4  -1   11.90    3.60
  -4   4   1    7.90    6.50
   4   4  -1    5.40    7.50
  -4   4   1    5.10    5.30
  -4   4   1   10.30    6.00
  -3  -4   1   36.40   24.00
  -3  -4   1   20.90    8.00
   3  -4  -1   29.00   10.10
  -3  -4   1   29.50   10.00
  -3  -4   1   33.00   15.70
   3  -4  -1   26.80   10.70
   3  -4  -1   32.20   11.70
  -3  -4   1   29.30   11.40
  -3  -4   1   21.10    9.80
   3  -4  -1   40.70    8.90
  -3  -4   1   44.40   13.30
   3   4  -1   27.90    9.40
   3   4  -1   38.80   11.60
  -3   4   1   33.00    7.10
  -3   4   1   50.89   13.80
  -3   4   1   40.50    8.90
  -3   4   1   43.60    7.80
   3   4  -1   19.20    9.90
  -3   4   1   21.80    9.20
  -3   4   1   43.70   12.90
  -3   4   1   38.60   10.70
  -3   4   1   38.10    9.20
   3   4  -1   50.09   14.20
   3   4  -1   19.70    9.20
   3   4  -1   25.30   14.80
  -2  -4   1  426.16   73.39
  -2  -4   1  402.36   67.19
  -2  -4   1  431.66   67.09
  -2  -4   1  394.86   66.39
   2  -4  -1  283.97   67.09
   2  -4  -1  414.36   65.69
   2  -4  -1  455.15   67.09
  -2  -4   1  393.36   71.99
  -2  -4   1  418.26   67.19
   2  -4  -1  425.56   63.49
  -2  -4   1  373.56   66.49
   2  -4  -1  405.36   63.39
   2  -4  -1  410.26   67.49
   2   4  -1  413.06   67.59
  -2   4   1  370.56   64.99
  -2   4   1  421.76   66.09
   2   4  -1  478.95   74.09
  -2   4   1  413.26   65.89
  -2   4   1  418.46   65.89
  -2   4   1  438.86   67.19
  -2   4   1  402.46   64.09
   2   4  -1  389.16   66.59
   2   4  -1  452.65   67.49
  -2   4   1  416.86   66.49
  -2   4   1  440.56   66.69
   2   4  -1  410.66   67.09
  -2   4   1  396.16   63.79
  -2   4   1  411.36   63.99
   2   4  -1  482.55   74.99
   1  -4  -1 1147.39  183.78
  -1  -4   1 1159.58  185.08
  -1  -4   1 1173.78  185.78
  -1  -4   1 1194.18  185.88
  -1  -4   1 1211.88  185.38
   1  -4  -1 1183.68  187.58
  -1  -4   1 1264.07  191.18
  -1  -4   1 1281.07  187.28
   1  -4  -1 1244.28  186.98
   1  -4  -1 1187.58  182.88
  -1   4   1 1238.38  184.48
  -1   4   1 1113.59  187.18
  -1   4   1 1238.48  184.48
   1   4  -1 1159.78  186.38
  -1   4   1 1286.17  185.08
  -1   4   1 1222.98  186.58
  -1   4   1 1268.67  188.28
   1   4  -1 1075.99  189.88
  -1   4   1 1189.18  184.38
   1   4  -1 1171.28  186.18
   1   4  -1 1230.48  186.08
   1   4  -1 1232.38  191.78
  -1   4   1 1151.88  183.98
  -1   4   1 1174.38  184.08
   1   4  -1 1168.38  185.78
   1   4  -1 1234.68  185.78
   0  -4   1   36.60   13.30
   0  -4   1   50.39   11.50
   0  -4  -1   53.59   11.70
   0  -4  -1   57.99   12.60
   0  -4   1   45.80   15.00
   0  -4  -1   78.39   14.30
   0  -4   1   42.20   10.70
   0  -4  -1   33.80   14.00
   0  -4   1   44.30   11.60
   0  -4  -1   27.70   11.60
   0  -4  -1   55.99   17.30
   0  -4   1   32.70   14.00
   0  -4  -1   53.79   12.70
   0  -4  -1   45.10   11.20
   0  -4   1   43.50   11.30
   0   4  -1   40.90   14.80
   0   4  -1   62.69   10.10
   0   4   1   54.69   12.10
   0   4   1   68.89   14.00
   0   4  -1   40.30   13.90
   0   4  -1   54.19   12.60
   0   4  -1   37.70   11.30
   0   4   1   87.29   21.30
   0   4   1   43.00   14.90
   0   4  -1   56.29   14.90
   0   4   1   65.69   13.60
   0   4   1   63.29   12.00
   0   4   1   66.79   13.70
   0   4  -1   35.40   10.60
   0   4  -1   40.80   11.40
   1  -4   1 1410.76  219.18
  -1  -4  -1 1328.87  216.08
   1  -4   1 1518.45  218.88
   1  -4   1 1417.96  213.78
  -1  -4  -1 1386.66  221.68
   1  -4   1 1508.25  215.18
  -1  -4  -1 1316.17  216.38
  -1  -4  -1 1279.57  217.48
   1  -4   1 1568.44  219.18
  -1  -4  -1 1451.85  216.78
  -1  -4  -1 1336.37  216.98
   1  -4   1 1114.59  217.08
   1  -4   1 1419.56  217.68
  -1   4  -1 1476.95  219.68
  -1   4  -1 1395.76  217.98
   1   4   1 1362.76  216.68
  -1   4  -1 1478.65  215.38
  -1   4  -1 1397.36  214.78
  -1   4  -1 1419.66  215.28
   1   4   1 1347.47  222.08
  -1   4  -1 1394.96  215.58
   1   4   1 1462.25  217.48
  -1   4  -1 1452.85  215.28
   1   4   1 1292.97  221.38
  -1   4  -1 1453.15  218.88
   1   4   1 1384.86  216.88
   1   4   1 1499.15  217.48
  -2  -4  -1  253.07   41.80
  -2  -4  -1  259.47   41.40
  -2  -4  -1  204.68   40.90
  -2  -4  -1  353.26   60.99
   2  -4   1  249.08   38.20
  -2  -4  -1  259.47   42.50
   2  -4   1  248.58   43.10
   2  -4   1  280.47   43.10
   2  -4   1  228.68   38.30
   2  -4   1  247.38   41.70
  -2  -4  -1  172.18   46.20
  -2  -4  -1  217.18   41.30
   2  -4   1  261.27   40.40
   2  -4   1  245.58   40.70
   2   4   1  243.28   41.50
   2   4   1  297.07   57.39
  -2   4  -1  271.27   40.10
   2   4   1  228.58   41.60
  -2   4  -1  251.97   38.80
  -2   4  -1  268.87   40.10
  -2   4  -1  232.58   41.90
  -2   4  -1  216.98   38.40
  -2   4  -1  264.57   42.00
   2   4   1  274.07   42.80
  -2   4  -1  213.68   38.70
   2   4   1  258.67   42.20
   2   4   1  319.17   67.29
  -2   4  -1  236.18   38.50
  -2   4  -1  238.48   40.10
  -3  -4  -1    1.20    3.30
  -3  -4  -1   18.60    8.40
  -3  -4  -1    7.60    5.80
  -3  -4  -1    3.90    4.20
   3  -4   1    3.40    5.10
  -3  -4  -1    2.60    6.40
   3  -4   1    4.80    3.10
   3  -4   1    4.20    5.20
   3  -4   1    2.10    4.40
  -3  -4  -1    4.10    5.00
   3  -4   1    4.90    3.50
  -3   4  -1    3.10    4.30
   3   4   1    4.00    6.60
   3   4   1   -1.60    2.20
   3   4   1    0.80    2.60
  -3   4  -1   16.20    5.60
  -3   4  -1   -0.70    3.00
   3   4   1   12.70    4.10
  -3   4  -1    5.00    2.50
   3   4   1    4.50    5.00
   3   4   1    7.80    6.80
  -3   4  -1   12.30    5.30
  -3   4  -1    8.10    4.00
   3   4   1    6.50    8.30
   4  -4   1   20.80    7.60
  -4  -4  -1   33.90   11.60
  -4  -4  -1   27.00    9.00
  -4  -4  -1   14.20   10.20
  -4  -4  -1   10.60    7.70
   4  -4   1   26.80   11.30
   4  -4   1   24.00    9.90
  -4  -4  -1   10.00    8.90
  -4  -4  -1   16.40   13.30
   4  -4   1   17.30    8.80
   4   4   1   26.30   10.80
   4   4   1   25.00   10.40
   4   4   1   12.80   11.30
  -4   4  -1   17.90    6.80
  -4   4  -1   16.70    6.80
  -4   4  -1   20.50    8.60
   4   4   1   27.00   14.90
  -4   4  -1   17.00    8.70
   4   4   1   34.00    8.20
  -4   4  -1   28.90   11.50
  -5  -4  -1   57.79   20.30
  -5  -4  -1   24.40    8.50
  -5  -4  -1   27.90   16.10
   5  -4   1   21.20    9.00
  -5  -4  -1   11.00    8.50
  -5  -4  -1   10.70    8.30
   5  -4   1   40.00   13.50
   5  -4   1   17.30   10.20
   5  -4   1   20.40    9.60
  -5  -4  -1   38.50   11.30
  -5   4  -1    9.40    7.70
  -5   4  -1   22.60    8.10
   5   4   1   20.30   14.70
   5   4   1   16.70    7.60
   5   4   1   16.90    8.50
  -5   4  -1   30.20   11.90
   5   4   1   42.40   10.30
   5   4   1   40.60   15.10
  -5   4  -1   45.60   14.30
  -5   4  -1   27.80    9.40
   5   4   1   36.30   17.90
   6  -4   1   40.60   13.10
   6  -4   1   27.40   13.10
   6  -4   1   61.09   16.60
  -6  -4  -1   53.99   24.40
  -6  -4  -1   28.60   16.80
   6  -4   1   44.10   14.30
  -6  -4  -1   42.20   15.90
  -6  -4  -1   24.90   11.50
  -6  -4  -1   36.30   14.80
  -6  -4  -1   58.09   17.00
   6  -4   1   37.90   15.50
   6   4   1   68.09   22.20
  -6   4  -1   70.79   15.50
   6   4   1   51.99   17.80
  -6   4  -1   41.70   15.30
  -6   4  -1   45.40    9.80
   6   4   1   69.89   15.70
   6   4   1   70.99   25.30
   6   4   1   74.39   20.60
  -6   4  -1   58.69   10.60
  -6   4  -1   38.30   15.20
  -6   4  -1   87.69   19.20
   6   4   1   84.99   29.60
   6   4   1   19.90   10.20
  -6   4  -1   80.89   20.40
  -7  -4  -1   48.80   19.80
   7  -4   1   68.29   21.30
   7  -4   1   72.19   19.20
  -7  -4  -1   85.29   23.20
   7  -4   1   75.09   20.70
   7  -4   1   64.79   21.70
  -7  -4  -1   77.69   21.90
  -7  -4  -1   94.09   32.80
  -7  -4  -1  108.19   29.60
  -7  -4  -1   73.89   21.20
  -7   4  -1   73.49   14.40
  -7   4  -1   90.39   21.80
  -7   4  -1   57.39   20.90
   7   4   1   29.10   19.20
   7   4   1   66.29   20.80
   7   4   1   53.69   40.80
   7   4   1   62.19   17.70
   7   4   1   84.39   19.40
   7   4   1   89.39   23.70
  -7   4  -1   97.29   16.80
   7   4   1   94.89   21.70
  -7   4  -1   75.29   18.80
  -7   4  -1   51.49   19.10
   7   4   1  124.99   32.90
  -7   4  -1   79.59   23.30
  -7   4  -1   75.69   13.40
   7   4   1   85.09   22.30
   8  -4   1    9.80   11.20
   8  -4   1   17.00   11.80
   8  -4   1   29.90   11.50
  -8  -4  -1   42.80   14.20
   8  -4   1   10.50   10.70
  -8  -4  -1   16.10    8.20
  -8  -4  -1   -2.00    5.80
  -8  -4  -1   16.80   15.10
  -8  -4  -1   34.60   13.90
   8   4   1    7.20    6.80
   8   4   1    3.90    7.30
  -8   4  -1   26.60    7.20
  -8   4  -1   26.50    8.70
   8   4   1   25.50   10.90
   8   4   1   11.40   13.20
  -8   4  -1   29.70   10.50
  -8   4  -1   28.20    8.60
  -8   4  -1   15.40   10.10
   8   4   1   44.10   15.70
   8   4   1   26.10   11.20
  -8   4  -1   19.70    7.50
  -8   4  -1   23.20    6.50
   8   4   1   35.00   12.60
   8   4   1    9.70    9.10
   8   4   1   14.50   10.80
   9  -4   1  330.97   56.69
  -9  -4  -1  227.68   49.10
  -9  -4  -1  219.98   51.89
   9  -4   1  339.17   54.99
   9  -4   1  282.47   42.70
   9  -4   1  258.47   54.49
  -9  -4  -1  109.59   47.70
  -9  -4  -1  164.58   66.59
  -9  -4  -1  234.08   52.39
  -9  -4  -1  421.66   72.39
  -9   4  -1  263.27   42.00
   9   4   1  248.38   49.40
  -9   4  -1  232.88   43.00
  -9   4  -1  248.18   40.90
   9   4   1  304.97   59.29
  -9   4  -1  256.87   54.19
  -9   4  -1  302.37   53.29
   9   4   1  302.77   51.19
   9   4   1  151.38   55.89
   9   4   1  238.78   50.09
  -9   4  -1  249.97   42.30
  -9   4  -1  200.48   46.90
   9   4   1  214.08   49.50
   9   4   1  179.18   47.20
  -9   4  -1  285.07   43.00
  -9   4  -1  247.18   42.10
   9   4   1  363.36   67.39
  10  -4   1    9.70    8.20
 -10  -4  -1    4.90    9.10
  10  -4   1    3.90    5.40
 -10  -4  -1    3.40    8.80
  10  -4   1   16.60   13.50
 -10  -4  -1   11.90    9.50
 -10  -4  -1   -0.80    4.80
  10  -4   1   -2.00    5.70
 -10  -4  -1   -2.50    5.80
 -10   4  -1   -2.00    5.40
  10   4   1   -2.70    4.60
 -10   4  -1    1.50    5.60
  10   4   1   10.50    8.70
  10   4   1   -1.20    3.90
 -10   4  -1    5.50    5.80
 -10   4  -1    7.90    9.90
  10   4   1   -4.50    3.80
  10   4   1   11.90   12.30
  10   4   1    1.50    5.90
 -10   4  -1    6.90    5.20
 -10   4  -1    3.00    4.70
 -10   4  -1   10.30    6.30
 -10   4  -1    5.00    6.10
 -10   4  -1   19.70    8.70
  10   4   1   15.10   16.40
  10   4   1   23.80   11.90
  11  -4   1   14.20   15.30
 -11  -4  -1   88.79   35.00
 -11  -4  -1   46.60   18.30
  11  -4   1   48.80   17.30
  11  -4   1   31.40   16.50
 -11  -4  -1   26.50   15.60
 -11  -4  -1   16.80   18.40
 -11  -4  -1    3.20   11.70
  11   4   1   59.39   22.40
 -11   4  -1   44.50   16.30
  11   4   1   30.60   24.20
 -11   4  -1   37.00   15.50
 -11   4  -1   52.39   15.40
 -11   4  -1   11.90   19.20
  11   4   1   41.10   15.60
  11   4   1   58.09   20.90
  11   4   1   36.00   16.00
 -11   4  -1   20.30   20.00
  11   4   1   16.00   12.20
  11   4   1   62.49   23.10
  11   4   1   67.39   26.60
 -11   4  -1   29.50   12.20
 -11   4  -1   30.30   10.00
 -11   4  -1   43.60   13.60
 -11   4  -1   42.00   11.40
  12  -4   1   -5.10    3.60
  12  -4   1    8.30   11.40
 -12  -4  -1   -2.90    3.30
  12  -4   1   -1.50    6.90
 -12  -4  -1    6.40    8.70
 -12  -4  -1   -3.10    3.50
 -12  -4  -1   -3.60    4.50
 -12  -4  -1   10.20   13.40
 -12   4  -1   -2.70    2.30
 -12   4  -1   -4.10    4.40
  12   4   1   22.60   11.30
  12   4   1   -3.70    3.00
  12   4   1   -2.30    5.70
  12   4   1   12.80   12.30
 -12   4  -1   -0.30    2.70
 -12   4  -1    6.10    8.30
  12   4   1   -4.50    4.00
  12   4   1    0.70    6.80
 -12   4  -1    2.50    5.90
 -12   4  -1    1.00    5.10
  12   4   1   -3.40    2.80
 -12   4  -1    0.70    3.60
 -12   4  -1    1.30    6.20
  12   4   1   -5.90    3.20
 -13  -4  -1   -1.30    5.90
  13  -4   1    2.90    9.30
 -13  -4  -1   18.40   22.60
 -13  -4  -1   -4.20    3.10
 -13  -4  -1   -2.40    8.50
  13  -4   1    2.70    9.80
  13  -4   1   -3.10    6.40
 -13  -4  -1   -1.80    2.90
 -13  -4  -1   -2.80    4.40
  13   4   1    6.10    9.70
 -13   4  -1   -7.30    3.60
 -13   4  -1   -2.00    3.60
  13   4   1   -3.80    7.20
  13   4   1    0.90    7.20
 -13   4  -1   -4.70    1.80
 -13   4  -1   10.70   10.70
  13   4   1    2.80    7.90
  13   4   1   -3.30    3.80
 -13   4  -1   -1.20    2.50
  13   4   1   12.70   11.40
  13   4   1    0.50    6.10
 -13   4  -1   -1.40    4.60
 -13   4  -1    2.00    4.10
 -13   4  -1    0.10    3.90
  13   4   1   -1.90    4.70
  13   4   1    0.90    5.90
  14  -4   1    8.10   11.30
 -14  -4  -1   28.70   18.40
 -14  -4  -1   31.30   19.20
  14  -4   1    2.70   10.50
 -14  -4  -1   25.50   14.50
  14  -4   1   -7.10    6.10
 -14  -4  -1  121.99   51.29
 -14  -4  -1   43.20   21.50
 -14  -4  -1   -0.40    8.40
 -14   4  -1   26.90   26.90
  14   4   1   20.00   12.40
  14   4   1   30.50   18.10
 -14   4  -1   20.70   13.50
  14   4   1   31.40   14.10
 -14   4  -1   12.70    8.70
 -14   4  -1   20.10   13.70
 -14   4  -1   37.70   15.30
  14   4   1    8.10   22.40
  14   4   1    6.20    9.80
  14   4   1   45.20   23.90
  14   4   1   15.90   14.40
 -14   4  -1    6.20   11.80
 -14   4  -1   16.80    9.50
 -15  -4  -1    6.10    8.80
 -15  -4  -1   -2.70    7.30
  15  -4   1   -6.50    4.10
  15  -4   1   11.80   13.30
 -15  -4  -1   10.00   16.40
 -15  -4  -1   -4.00    5.80
  15  -4   1   -8.80    4.50
 -15  -4  -1   -5.40    3.40
  15   4   1   -2.00    6.40
 -15   4  -1   -3.60    2.70
  15   4   1   -0.80    5.70
 -15   4  -1   -2.20    4.00
 -15   4  -1   -0.80    4.80
  15   4   1   -0.10    7.00
  15   4   1    8.90    9.60
  15   4   1   -2.70    6.20
 -15   4  -1    7.90   10.90
  15   4   1    1.40    8.80
  15   4   1   16.80   17.50
 -15   4  -1    0.00    4.00
  15   4   1    2.50    9.10
 -15   4  -1   -1.60    3.60
 -14  -5   1   54.19   25.80
 -14  -5   1  114.09   28.30
 -14  -5   1   69.59   29.70
  14  -5  -1   86.09   31.30
 -14  -5   1   83.59   41.90
 -14  -5   1   22.30   17.90
 -14  -5   1   76.59   36.30
 -14  -5   1   69.99   25.00
  14   5  -1  163.78   57.19
  14   5  -1   85.69   25.20
  14   5  -1   99.09   27.30
 -14   5   1   71.39   27.10
  14   5  -1   69.29   26.20
  14   5  -1   49.00   23.10
  14   5  -1   88.99   29.20
  14   5  -1  109.09   52.39
  14   5  -1   55.79   24.90
 -14   5   1  106.19   24.60
 -14   5   1   62.99   21.70
 -14   5   1   80.69   18.30
 -14   5   1  107.59   20.30
  14   5  -1   88.69   29.50
 -13  -5   1   14.70   16.60
 -13  -5   1   27.40   14.80
 -13  -5   1   -3.60    7.70
 -13  -5   1   -1.90    4.40
 -13  -5   1   43.80   24.90
 -13  -5   1   17.20   13.10
  13  -5  -1    2.40    8.20
 -13  -5   1   23.00   17.90
 -13   5   1   24.20    8.00
  13   5  -1    9.80   10.50
  13   5  -1   12.90   12.00
  13   5  -1   56.89   18.40
  13   5  -1   52.69   19.70
  13   5  -1   54.89   19.00
  13   5  -1    8.50   12.10
 -13   5   1   17.70   10.30
  13   5  -1   95.59   44.50
 -13   5   1   39.00   10.20
 -13   5   1   18.30   14.10
 -13   5   1   21.70   23.80
  13   5  -1   15.90   18.10
  13   5  -1    9.00    9.60
 -13   5   1   33.40   13.10
 -12  -5   1  139.39   45.30
 -12  -5   1  149.99   51.39
 -12  -5   1  163.28   43.00
 -12  -5   1  159.08   41.70
 -12  -5   1  182.58   41.70
  12  -5  -1  216.68   45.30
 -12  -5   1  152.28   43.80
  12  -5  -1  170.58   46.20
 -12   5   1  281.07   52.19
  12   5  -1  218.18   43.10
  12   5  -1  138.39   39.90
  12   5  -1  153.08   38.50
 -12   5   1  171.68   30.00
  12   5  -1  126.69   53.69
 -12   5   1  171.18   30.00
  12   5  -1  179.18   45.60
 -12   5   1  236.38   40.30
 -12   5   1  169.18   42.00
  12   5  -1  169.28   47.50
  12   5  -1  186.88   67.09
 -12   5   1  177.48   36.70
  12   5  -1  203.48   46.60
 -11  -5   1   26.80   19.70
 -11  -5   1   39.20   16.20
 -11  -5   1   15.30   10.90
 -11  -5   1   12.60    9.90
 -11  -5   1   39.10   18.90
  11  -5  -1   26.30   14.40
 -11  -5   1   51.59   17.80
  11  -5  -1   16.50   14.10
 -11  -5   1   38.20   30.80
  11   5  -1   36.00   18.90
 -11   5   1   56.89   19.50
 -11   5   1   39.40   12.40
  11   5  -1   56.29   17.70
  11   5  -1   57.69   21.90
  11   5  -1   31.00   16.90
  11   5  -1   42.50   14.20
  11   5  -1   44.00   19.20
  11   5  -1   17.50   15.00
 -11   5   1   19.20   13.50
 -11   5   1   46.50   21.50
  10  -5  -1  583.74   97.29
 -10  -5   1  520.45  126.19
 -10  -5   1  643.14  100.09
 -10  -5   1  613.04   95.99
 -10  -5   1  483.65  119.89
 -10  -5   1  584.24   99.09
  10  -5  -1  619.04   99.09
  10   5  -1  554.34  100.69
 -10   5   1  565.64   90.69
 -10   5   1  602.84   96.19
  10   5  -1  504.45   94.19
  10   5  -1  508.15   98.19
  10   5  -1  566.44   99.29
  10   5  -1  666.33  137.29
  10   5  -1  658.83   96.39
 -10   5   1  503.05   94.39
 -10   5   1  558.34   96.49
  10   5  -1  519.65   97.09
  10   5  -1  550.94   94.19
  10   5  -1  700.93  135.89
   9  -5  -1    1.90    6.80
  -9  -5   1   -1.10    2.70
  -9  -5   1    2.20    4.20
  -9  -5   1   -4.70    1.70
  -9  -5   1   -0.60    4.10
   9  -5  -1    8.00   10.00
  -9  -5   1   13.50   23.40
  -9  -5   1   -0.90    4.60
  -9  -5   1   -4.70    3.10
   9   5  -1   22.00   22.60
  -9   5   1   -3.50    3.50
   9   5  -1    0.70    4.60
   9   5  -1   -3.00    4.10
   9   5  -1   -3.60    3.60
   9   5  -1   -4.00    1.60
   9   5  -1   -0.20    2.70
  -9   5   1    2.50    6.50
  -9   5   1    0.20    2.60
   9   5  -1    2.00    4.80
   9   5  -1   -3.20    3.20
  -9   5   1   -1.10    2.20
  -9   5   1   -2.20    3.80
   9   5  -1    2.90    6.10
  -8  -5   1  518.15   82.09
   8  -5  -1  425.76   74.59
  -8  -5   1  439.96   75.89
  -8  -5   1  577.04  111.19
  -8  -5   1  487.45   74.49
  -8  -5   1  301.47   86.39
  -8  -5   1  420.46   75.59
   8  -5  -1  429.16   74.09
  -8   5   1  570.24   88.99
   8   5  -1  388.76   71.09
   8   5  -1  405.96   75.79
  -8   5   1  406.76   67.79
  -8   5   1  384.46   86.79
   8   5  -1  589.24   86.19
   8   5  -1  457.05   70.49
   8   5  -1  402.36   75.59
  -8   5   1  458.55   74.29
  -8   5   1  417.26   72.69
   8   5  -1  571.64  113.89
   8   5  -1  387.06   71.69
   8   5  -1  292.47   84.09
   7  -5  -1   63.39   18.80
   7  -5  -1   65.59   20.70
  -7  -5   1  107.69   26.40
  -7  -5   1   67.89   20.50
  -7  -5   1   52.19   17.40
  -7  -5   1   71.99   22.50
  -7  -5   1   47.10   23.70
  -7  -5   1   61.09   29.50
  -7  -5   1   55.19   25.60
  -7   5   1   75.39   13.60
  -7   5   1   65.79   21.60
   7   5  -1   43.20   14.90
   7   5  -1   73.89   19.40
   7   5  -1   65.79   15.70
  -7   5   1   61.69   19.60
   7   5  -1   46.50   27.10
  -7   5   1   72.69   21.10
  -7   5   1   50.69   19.10
   7   5  -1   99.69   25.40
   7   5  -1   87.29   25.70
   7   5  -1   77.99   23.30
   7   5  -1   26.70   17.30
   7   5  -1  165.28   40.80
  -7   5   1   59.49   17.60
  -6  -5   1  602.44  118.59
   6  -5  -1  365.66   60.39
  -6  -5   1  356.66   60.89
  -6  -5   1  317.77   59.39
   6  -5  -1  363.46   58.99
  -6  -5   1  319.97   75.09
   6  -5  -1  326.27   58.39
  -6  -5   1  320.07   59.49
  -6  -5   1  353.66   58.79
  -6  -5   1  468.05   66.29
  -6   5   1  326.47   59.09
  -6   5   1  313.17   57.59
   6   5  -1  317.77   78.19
  -6   5   1  372.26   59.39
  -6   5   1  250.77   62.09
   6   5  -1  269.17   63.49
   6   5  -1  584.54   77.89
   6   5  -1  373.86   62.09
   6   5  -1  288.17   55.69
   6   5  -1  306.17   58.69
   6   5  -1  273.17   70.19
  -6   5   1  439.86   73.29
   6   5  -1  299.87   53.79
   6   5  -1  369.96   56.39
  -5  -5   1   50.69   17.80
  -5  -5   1   50.49   23.50
  -5  -5   1   55.49   15.90
   5  -5  -1   30.60   12.70
  -5  -5   1   39.10   15.00
  -5  -5   1   72.49   27.50
   5  -5  -1   67.39   18.40
  -5  -5   1   40.30   15.10
  -5  -5   1   34.20   14.10
   5   5  -1   31.10   15.90
   5   5  -1   71.79   17.00
  -5   5   1   33.70   13.80
  -5   5   1   40.70   14.90
   5   5  -1   47.60   15.90
   5   5  -1   40.00   20.90
   5   5  -1   26.70   11.50
   5   5  -1   59.49   17.10
   5   5  -1   77.39   12.20
   5   5  -1   34.70   15.20
  -5   5   1   53.79   15.10
  -5   5   1   62.89   18.50
  -5   5   1   60.49   17.40
  -4  -5   1 1642.14  255.27
  -4  -5   1 1519.65  244.78
  -4  -5   1 1431.16  243.58
  -4  -5   1 1745.33  254.57
  -4  -5   1 1454.65  243.38
   4  -5  -1 1515.15  244.28
  -4  -5   1 1574.54  244.48
   4  -5  -1 1653.53  244.58
  -4  -5   1 1600.74  244.08
   4  -5  -1 1617.44  242.68
   4   5  -1 1655.83  254.17
  -4   5   1 1580.84  243.68
  -4   5   1 1735.23  243.18
   4   5  -1 1742.63  247.98
   4   5  -1 1533.25  243.88
  -4   5   1 1402.36  242.78
   4   5  -1 1535.55  254.07
  -4   5   1 1505.35  242.88
   4   5  -1 1572.44  244.88
  -4   5   1 1481.65  242.48
  -3  -5   1  143.49   39.00
  -3  -5   1  125.99   27.40
   3  -5  -1  131.79   27.10
  -3  -5   1  174.88   43.00
  -3  -5   1   80.69   21.80
  -3  -5   1  103.29   25.30
   3  -5  -1  135.69   24.00
  -3  -5   1   68.09   21.30
  -3  -5   1  131.69   28.40
   3  -5  -1  136.99   29.30
   3   5  -1  129.09   26.50
  -3   5   1  133.19   24.00
   3   5  -1   66.89   23.80
  -3   5   1  109.69   18.50
   3   5  -1   63.99   23.00
   3   5  -1   95.09   25.80
   3   5  -1  101.19   24.40
   3   5  -1   92.79   24.80
  -3   5   1  113.49   26.70
  -3   5   1  157.48   27.00
  -3   5   1  113.99   18.40
  -3   5   1  119.39   24.50
  -3   5   1  139.29   26.80
  -3   5   1  132.39   23.90
  -3   5   1   96.49   18.10
  -2  -5   1  724.93  111.79
  -2  -5   1  748.53  113.49
   2  -5  -1  793.72  112.29
   2  -5  -1  695.13  108.19
  -2  -5   1  599.24  116.79
   2  -5  -1  653.93  112.79
   2  -5  -1  667.53  110.89
   2  -5  -1  736.63  112.29
   2  -5  -1  717.63  108.19
  -2  -5   1  807.32  121.09
  -2  -5   1  662.73  110.89
  -2  -5   1  663.13  111.69
  -2  -5   1  540.85  110.49
  -2   5   1  700.23  110.69
  -2   5   1  741.63  112.79
  -2   5   1  699.13  112.29
  -2   5   1  712.93  109.09
  -2   5   1  695.23  108.79
   2   5  -1  665.03  118.09
   2   5  -1  728.33  111.89
  -2   5   1  718.63  109.29
  -2   5   1  711.53  110.49
   2   5  -1  609.94  111.79
  -2   5   1  731.53  108.79
  -2   5   1  806.32  113.39
   2   5  -1  657.83  111.89
   2   5  -1  832.22  121.99
   1  -5  -1   86.59   20.90
  -1  -5   1   64.59   18.90
  -1  -5   1   57.79   19.30
   1  -5  -1   80.99   15.80
   1  -5  -1   99.79   22.00
  -1  -5   1   62.89   16.40
   1  -5  -1   73.59   15.60
   1  -5  -1   69.39   16.90
   1  -5  -1   71.89   19.40
  -1  -5   1   88.79   17.30
  -1  -5   1  104.09   28.40
   1  -5  -1   70.59   12.40
  -1  -5   1   60.89   15.70
  -1  -5   1   56.09   15.90
  -1   5   1  119.99   25.20
   1   5  -1   72.29   22.80
  -1   5   1   76.09   16.30
   1   5  -1   29.30   16.20
   1   5  -1   72.99   18.20
   1   5  -1   70.19   17.40
  -1   5   1   82.69   20.50
   1   5  -1   89.69   20.20
   1   5  -1   64.69   19.00
  -1   5   1   84.49   16.80
  -1   5   1   72.29   16.10
   1   5  -1   67.49   18.00
  -1   5   1   71.39   16.60
  -1   5   1   60.09   15.30
   0  -5  -1   59.89   16.20
   0  -5  -1   41.00   11.60
   0  -5   1   50.39   11.40
   0  -5  -1   36.10   15.00
   0  -5   1   46.90   14.40
   0  -5   1   31.80   14.30
   0  -5   1   53.09   17.00
   0  -5  -1   30.90   11.10
   0  -5   1   43.90   13.80
   0  -5  -1   42.30   11.30
   0  -5  -1   24.30   12.40
   0  -5   1   30.80    9.20
   0  -5   1   42.20   14.00
   0  -5  -1   36.60    9.90
   0  -5  -1   39.70   10.20
   0   5   1   37.90   11.20
   0   5  -1   41.10   16.30
   0   5   1   38.00   11.20
   0   5   1   46.80   17.20
   0   5  -1   43.80   15.60
   0   5  -1   38.80   14.50
   0   5   1   41.10   11.70
   0   5  -1   34.40   10.90
   0   5  -1   40.30   11.00
   0   5   1   40.20   11.80
   0   5  -1   30.30   10.20
   0   5   1   35.30   14.30
   0   5  -1   52.79    9.20
   1  -5   1  116.29   24.30
  -1  -5  -1   84.69   19.80
  -1  -5  -1   57.19   21.50
  -1  -5  -1   96.59   20.90
   1  -5   1  108.29   20.60
  -1  -5  -1  158.68   35.90
  -1  -5  -1  113.39   22.60
   1  -5   1   92.09   25.30
   1  -5   1  124.29   28.00
  -1  -5  -1   63.09   21.40
   1  -5   1  129.39   20.70
   1  -5   1  103.89   17.90
  -1  -5  -1  103.99   21.80
   1  -5   1  101.99   16.50
   1  -5   1  100.09   24.40
  -1   5  -1   53.59   23.30
  -1   5  -1  144.29   33.40
   1   5   1   79.69   21.30
   1   5   1   88.39   16.60
   1   5   1  105.59   29.80
  -1   5  -1  109.79   21.10
  -1   5  -1  102.59   21.30
  -1   5  -1   87.69   22.70
   1   5   1   86.29   20.20
  -1   5  -1  110.09   26.30
   1   5   1  123.99   24.60
   1   5   1   72.39   24.30
   1   5   1  139.09   25.50
  -1   5  -1   83.59   19.50
  -1   5  -1  112.69   21.10
  -2  -5  -1 1218.98  233.48
   2  -5   1 1462.25  234.88
  -2  -5  -1 1512.95  234.38
   2  -5   1 1611.04  234.38
   2  -5   1 1544.55  230.98
  -2  -5  -1 1495.15  234.38
   2  -5   1 1554.24  235.78
  -2  -5  -1 1352.86  233.28
  -2  -5  -1 1406.56  240.48
  -2  -5  -1 1598.24  236.08
   2  -5   1 1522.05  232.48
  -2  -5  -1 1585.14  242.98
   2  -5   1 1459.85  230.58
   2   5   1 1643.94  235.78
   2   5   1 1467.55  241.58
  -2   5  -1 1509.05  232.48
   2   5   1 1659.13  243.88
  -2   5  -1 1472.95  234.68
  -2   5  -1 1552.34  231.58
  -2   5  -1 1466.25  232.58
  -2   5  -1 1539.35  232.18
   2   5   1 1560.14  234.68
  -2   5  -1 1624.84  235.28
  -2   5  -1 1548.25  231.48
  -2   5  -1 1540.95  231.88
  -2   5  -1 1416.36  235.18
   2   5   1 1538.55  234.98
   2   5   1 1519.85  235.08
   3  -5   1  116.49   28.00
   3  -5   1  129.29   25.70
   3  -5   1  140.49   25.50
  -3  -5  -1  162.48   40.80
   3  -5   1   97.99   26.70
  -3  -5  -1  119.99   27.70
  -3  -5  -1  104.89   25.70
  -3  -5  -1  134.49   28.40
  -3  -5  -1   75.79   21.60
   3  -5   1  139.79   25.30
  -3  -5  -1   88.19   25.10
  -3  -5  -1  171.28   43.80
  -3   5  -1  127.79   24.90
  -3   5  -1  153.28   31.20
   3   5   1   71.09   25.10
   3   5   1  145.49   29.20
   3   5   1  111.79   26.30
   3   5   1   76.99   28.70
  -3   5  -1  107.49   18.80
   3   5   1  127.89   28.60
   3   5   1  112.19   18.80
  -3   5  -1  102.99   19.30
   3   5   1  121.59   28.70
  -3   5  -1  126.49   23.30
  -3   5  -1  123.59   24.70
  -3   5  -1  119.29   19.10
  -3   5  -1  109.99   26.20
  -4  -5  -1 1292.77  220.38
   4  -5   1 1527.95  219.08
  -4  -5  -1 1376.56  220.08
   4  -5   1 1454.15  221.98
  -4  -5  -1 1511.75  229.88
  -4  -5  -1 1476.85  220.88
   4  -5   1 1395.26  220.78
  -4  -5  -1 1354.76  220.08
  -4  -5  -1 1221.08  227.68
  -4  -5  -1 1374.66  219.58
  -4   5  -1 1306.97  219.88
  -4   5  -1 1495.65  217.68
  -4   5  -1 1345.07  219.88
  -4   5  -1 1351.66  217.88
   4   5   1 1510.95  230.78
   4   5   1 1488.75  215.18
  -5  -5  -1   31.40   14.00
  -5  -5  -1   55.29   24.50
   5  -5   1   89.19   20.80
   5  -5   1   58.59   19.20
  -5  -5  -1   52.69   17.40
   5  -5   1   33.20   11.80
  -5  -5  -1   24.60   16.90
   5  -5   1   53.89   16.60
  -5  -5  -1   49.60   16.70
  -5  -5  -1   27.30   12.70
   5   5   1   32.80   18.30
   5   5   1   54.99   12.50
   5   5   1   47.50   16.10
  -5   5  -1   42.70   16.20
  -5   5  -1   36.90   13.10
   5   5   1   45.70   15.20
  -5   5  -1   54.09   13.80
   5   5   1   41.90   14.80
  -5   5  -1   49.40   15.30
  -5   5  -1   41.80   15.90
   5   5   1   76.29   23.30
  -6  -5  -1  399.56   74.59
   6  -5   1  426.06   75.99
   6  -5   1  438.96   72.29
  -6  -5  -1  691.93   86.09
  -6  -5  -1  580.04  105.99
  -6  -5  -1  432.76   74.59
   6  -5   1  428.76   73.69
  -6  -5  -1  591.34  106.39
   6  -5   1  430.06   73.89
  -6  -5  -1  408.36   74.09
   6   5   1  395.16   74.79
  -6   5  -1  427.96   72.39
   6   5   1  414.96   69.49
   6   5   1  404.56   93.09
  -6   5  -1  435.16   74.89
  -6   5  -1  466.05   71.89
   6   5   1  386.86   74.29
   6   5   1  398.86   73.69
   6   5   1  454.85   75.79
   6   5   1  444.46   99.09
  -7  -5  -1   53.59   19.50
   7  -5   1   57.19   19.30
  -7  -5  -1   98.79   38.40
  -7  -5  -1   44.10   18.30
  -7  -5  -1   15.90   14.30
   7  -5   1   61.29   16.80
   7  -5   1  126.69   27.60
   7  -5   1   60.59   19.10
  -7  -5  -1   33.60   14.30
  -7  -5  -1   83.29   29.90
   7   5   1   80.39   22.10
   7   5   1   41.60   21.00
  -7   5  -1   53.79   19.80
   7   5   1   50.39   18.30
   7   5   1   76.09   33.00
  -7   5  -1   65.19   16.60
   7   5   1   68.29   18.00
  -7   5  -1   47.80   17.60
  -7   5  -1   48.90   16.00
   7   5   1   53.89   17.40
   7   5   1   91.39   18.40
  -7   5  -1   46.30   18.00
   7   5   1   32.20   15.60
  -8  -5  -1  778.52  148.39
   8  -5   1  661.33  114.49
  -8  -5  -1  634.64  111.89
   8  -5   1  701.63  112.49
  -8  -5  -1  691.53  113.99
  -8  -5  -1  728.83  113.69
  -8  -5  -1  773.42  142.79
   8  -5   1  672.13  111.79
  -8  -5  -1  694.53  113.19
   8   5   1  794.02  146.69
  -8   5  -1  654.93  111.59
   8   5   1  684.13  141.49
  -8   5  -1  627.14  104.69
  -8   5  -1  720.33  110.79
  -8   5  -1  684.93  104.79
   8   5   1  659.33  113.09
  -8   5  -1  685.73  109.29
   8   5   1  655.33  108.99
   8   5   1  559.44  113.89
   8   5   1  691.73  108.19
  -9  -5  -1   13.30   10.80
  -9  -5  -1    0.10    7.70
  -9  -5  -1   -5.00    4.00
   9  -5   1    5.80    7.70
  -9  -5  -1    3.80    5.90
  -9  -5  -1    2.00    5.10
  -9  -5  -1   -5.20    8.10
   9  -5   1   -0.80    6.20
   9   5   1    7.10    7.00
   9   5   1    6.50    5.90
   9   5   1   -3.40    4.30
   9   5   1   -3.30    9.10
   9   5   1   -1.70    5.40
   9   5   1   13.70   10.30
  -9   5  -1   -4.60    2.80
  -9   5  -1    4.80    4.60
   9   5   1    2.60   11.30
  -9   5  -1    5.70    8.00
  -9   5  -1    4.10    4.10
   9   5   1    9.60   15.90
 -10  -5  -1  480.45   73.09
  10  -5   1  447.46   75.59
 -10  -5  -1  376.36   77.19
 -10  -5  -1  323.97   81.39
 -10  -5  -1  498.05   87.79
 -10  -5  -1  319.67   89.49
 -10  -5  -1  256.17   83.09
  10  -5   1  335.97   76.09
  10   5   1  396.26   79.09
  10   5   1  262.37   70.59
 -10   5  -1  401.56   75.49
  10   5   1  451.35  102.59
  10   5   1  354.86   70.09
  10   5   1  549.85   90.39
 -10   5  -1  368.96   62.69
  10   5   1  475.65  101.39
 -10   5  -1  403.46   62.79
  10   5   1  389.46   66.59
  10   5   1  421.36   75.79
 -10   5  -1  475.85   75.19
  10   5   1  295.17   72.59
 -11  -5  -1   54.09   20.20
  11  -5   1   76.59   24.30
 -11  -5  -1   93.29   29.70
 -11  -5  -1   57.49   22.50
 -11  -5  -1   56.79   29.70
 -11  -5  -1   76.09   26.70
 -11  -5  -1   43.30   21.20
  11  -5   1   45.60   21.00
 -11   5  -1   89.49   16.50
 -11   5  -1   93.29   20.80
  11   5   1   76.99   22.00
  11   5   1   80.49   22.60
 -11   5  -1   82.59   16.60
  11   5   1   88.29   29.40
  11   5   1  106.99   27.10
  11   5   1   55.39   28.50
 -11   5  -1   87.69   23.90
  11   5   1   69.19   26.40
 -11   5  -1   60.29   22.10
 -11   5  -1   53.19   16.70
  11   5   1   60.99   23.30
  11   5   1  165.98   54.59
 -12  -5  -1  190.88   52.09
 -12  -5  -1  394.96   97.49
  12  -5   1  289.97   55.69
 -12  -5  -1  303.17   65.39
 -12  -5  -1  153.58   46.40
  12  -5   1  209.28   53.59
 -12  -5  -1  273.67   60.29
  12   5   1  177.88   68.99
  12   5   1  318.07   56.99
  12   5   1  185.28   48.20
  12   5   1  357.26   70.59
 -12   5  -1  232.68   40.10
 -12   5  -1  238.78   52.19
 -12   5  -1  242.28   40.30
 -12   5  -1  231.38   53.39
  12   5   1  266.57   56.19
  12   5   1  227.68   50.09
 -12   5  -1  272.07   44.00
 -12   5  -1  272.87   44.30
  12   5   1  460.35  133.89
  12   5   1  239.98   54.79
 -13  -5  -1   -0.50    7.20
 -13  -5  -1    1.50    6.40
 -13  -5  -1   -4.20    9.90
 -13  -5  -1   17.60   14.90
  13  -5   1   11.00   10.60
 -13  -5  -1   18.60   16.10
 -13  -5  -1   -4.40    5.00
  13   5   1   -5.10    6.20
  13   5   1    6.40    8.50
  13   5   1    7.50    8.20
  13   5   1    0.40    5.00
 -13   5  -1    4.20    9.60
  13   5   1    0.70    7.20
  13   5   1    8.60    9.40
 -13   5  -1    0.50    8.40
  13   5   1   -3.40    4.60
  13   5   1    4.70   10.40
 -13   5  -1    5.40    4.70
  13   5   1   -6.10    4.60
 -13   5  -1   11.40    6.40
 -13   5  -1   -1.10    2.70
 -13   5  -1   -1.10    3.70
 -14  -5  -1   39.60   31.90
 -14  -5  -1   47.10   26.70
 -14  -5  -1   78.79   29.10
 -14  -5  -1   54.49   37.50
  14  -5   1   57.59   24.50
  14  -5   1   24.10   19.60
 -14  -5  -1   88.89   40.50
 -14  -5  -1   18.80   16.30
  14   5   1   65.59   27.70
  14   5   1   14.80   15.20
  14   5   1   43.40   19.80
 -14   5  -1   51.79   17.80
  14   5   1   40.90   18.10
 -14   5  -1   43.50   21.00
  14   5   1   73.69   23.00
 -14   5  -1   63.39   14.70
  14   5   1   56.29   24.10
  14   5   1   34.60   24.90
 -14   5  -1   46.80   16.50
  14   5   1   44.30   31.10
  14   5   1   40.00   23.50
 -14   5  -1   54.39   14.50
 -14  -6   1    0.80    9.40
  14  -6  -1   -4.00    5.20
 -14  -6   1   -0.20   12.30
 -14  -6   1    2.70   16.30
  14  -6  -1   -4.80    8.30
 -14  -6   1   -1.10    7.20
 -14  -6   1   -7.10    2.90
 -14  -6   1    1.60    8.20
 -14  -6   1    8.00    9.10
 -14   6   1    1.10    4.40
  14   6  -1  -12.10   23.70
 -14   6   1    0.90    4.90
  14   6  -1   -4.20    8.70
 -14   6   1   -6.00    5.70
  14   6  -1    5.60   10.00
  14   6  -1    4.60    8.70
  14   6  -1    2.30    9.30
  14   6  -1   -1.60    5.20
  14   6  -1   -3.40    2.60
  14   6  -1    1.10   15.60
  14   6  -1   -7.80    3.00
 -13  -6   1   -1.10    8.70
  13  -6  -1   -5.60    3.80
 -13  -6   1    2.80    5.20
 -13  -6   1    0.50    5.50
 -13  -6   1   -3.00    8.60
 -13  -6   1   -2.30    6.80
 -13  -6   1   -2.90    3.60
 -13  -6   1    8.40   10.20
  13  -6  -1   -2.30    3.80
  13   6  -1   -6.90    9.00
  13   6  -1   -2.40    5.60
  13   6  -1    2.30    6.10
  13   6  -1    6.90   10.40
  13   6  -1   -2.00    5.30
 -13   6   1   -0.60    7.50
  13   6  -1   -4.40    7.10
 -13   6   1    2.30    3.60
  13   6  -1   -5.50    3.30
  13   6  -1    6.70   17.50
  13   6  -1   -1.70    7.10
 -13   6   1    1.10    4.30
 -12  -6   1   -1.30    8.50
 -12  -6   1   -0.70    8.10
 -12  -6   1   -0.90    3.70
  12  -6  -1   -0.60    7.10
 -12  -6   1   -1.10    5.50
 -12  -6   1   -4.00    3.20
 -12  -6   1   -6.00    3.60
  12  -6  -1    4.40   10.80
  12   6  -1    0.00   23.90
  12   6  -1    3.70    6.90
 -12   6   1   -2.10    5.10
  12   6  -1    2.80    9.00
  12   6  -1   -3.70    3.90
 -12   6   1    5.00   10.00
  12   6  -1   -4.30    8.40
 -12   6   1   -2.50    2.00
  12   6  -1   -2.20    2.80
  12   6  -1   -1.40    4.50
  12   6  -1    1.50    6.00
  12   6  -1   -2.20    4.20
 -12   6   1    2.00    4.50
 -11  -6   1   -1.70    4.00
 -11  -6   1    6.30   10.20
  11  -6  -1   -6.10    5.80
 -11  -6   1   -2.00    4.70
 -11  -6   1    1.70    6.70
 -11  -6   1   -6.40    6.60
 -11  -6   1   -0.70    8.40
 -11  -6   1    8.20    8.30
  11  -6  -1   -1.90    5.40
  11   6  -1    5.20    7.40
  11   6  -1   -2.30    2.80
  11   6  -1    1.10   10.20
 -11   6   1   13.30   11.90
  11   6  -1    3.40    8.80
  11   6  -1    5.50    8.40
  11   6  -1    4.80   12.00
 -11   6   1    0.70    3.20
 -11   6   1    6.30   15.40
  11   6  -1   -4.10    3.70
 -10  -6   1    1.70    6.40
 -10  -6   1   -4.00    3.60
 -10  -6   1    2.20    6.40
 -10  -6   1    4.80   10.50
 -10  -6   1   -4.10    4.90
  10  -6  -1    1.90    7.90
 -10  -6   1    3.00    7.70
 -10  -6   1   11.70   20.10
 -10   6   1   -2.80    4.60
 -10   6   1    2.40    2.90
  10   6  -1   -5.40    3.90
  10   6  -1   -7.20    4.00
  10   6  -1   -2.40    4.30
  10   6  -1    5.70   10.20
  10   6  -1    8.10   10.40
  10   6  -1    3.00    5.40
  10   6  -1    6.80    7.10
  10   6  -1   -0.10    4.80
  10   6  -1   -0.10    9.70
 -10   6   1   -6.60    3.20
   9  -6  -1   21.40   13.50
  -9  -6   1    0.60    6.00
  -9  -6   1    8.30    7.70
  -9  -6   1    9.60   11.90
  -9  -6   1    4.20   10.10
  -9  -6   1    0.90    6.40
  -9  -6   1   17.40   19.60
   9   6  -1    6.90    9.10
  -9   6   1   18.60    6.00
   9   6  -1   20.50   23.30
   9   6  -1   11.40   10.10
  -9   6   1    4.10    6.30
   9   6  -1   14.10    9.80
   9   6  -1    6.70    8.30
  -9   6   1   11.00   10.10
   9   6  -1   -1.80    6.10
   9   6  -1   18.20   10.60
   9   6  -1   11.20    7.70
  -8  -6   1    3.60    5.90
  -8  -6   1   -4.70    2.20
  -8  -6   1   -4.80    3.80
   8  -6  -1   13.60   10.40
  -8  -6   1    8.80   10.40
  -8  -6   1    0.80    6.40
   8  -6  -1    4.10    9.50
  -8  -6   1    3.20    5.50
  -8  -6   1    1.40    5.80
  -8   6   1    3.80    8.40
   8   6  -1   21.10   21.90
   8   6  -1   12.90    7.30
   8   6  -1   -5.40    2.00
  -8   6   1   -3.00    2.90
   8   6  -1   -7.10    4.80
   8   6  -1    1.50    4.70
   8   6  -1   -1.50    4.70
  -8   6   1    2.90    6.80
   8   6  -1    3.40    7.60
   8   6  -1    0.60    5.30
   8   6  -1    0.60    4.10
  -7  -6   1   27.60   22.50
  -7  -6   1   19.60   14.00
   7  -6  -1   30.10   11.40
  -7  -6   1    2.10    5.80
  -7  -6   1   22.00   11.00
  -7  -6   1    2.90    7.30
  -7  -6   1   16.10   17.60
  -7  -6   1   11.40    7.20
   7  -6  -1   30.10   12.90
   7   6  -1   -0.20    5.90
  -7   6   1    4.20    6.70
   7   6  -1    7.10    7.60
  -7   6   1   13.00    9.60
   7   6  -1   11.40    7.20
  -7   6   1   12.10    9.60
  -7   6   1    4.30    6.00
   7   6  -1   14.60   13.20
   7   6  -1   18.40   10.00
   7   6  -1   26.70   14.70
   7   6  -1    0.90    3.70
  -7   6   1    2.80    8.80
   7   6  -1   12.90    5.50
   7   6  -1    0.40    4.70
  -6  -6   1  107.49   36.10
   6  -6  -1   88.09   23.30
  -6  -6   1   67.39   29.30
  -6  -6   1  104.99   25.10
  -6  -6   1   66.39   20.10
  -6  -6   1   84.89   25.10
   6  -6  -1   46.50   17.50
  -6  -6   1   57.29   20.10
   6  -6  -1   64.99   21.10
  -6  -6   1   38.40   17.50
   6   6  -1   80.49   24.00
  -6   6   1   63.29   20.40
  -6   6   1   52.79   18.10
   6   6  -1   52.79   18.60
   6   6  -1  110.59   26.50
   6   6  -1   98.99   36.80
   6   6  -1   97.49   27.20
   6   6  -1   88.89   37.80
  -6   6   1   85.49   20.40
   6   6  -1   47.10   15.00
  -6   6   1   65.99   22.40
   6   6  -1   89.09   19.20
  -6   6   1   80.79   23.50
  -5  -6   1   -1.80    2.70
   5  -6  -1    8.20    7.80
  -5  -6   1    1.50    5.00
  -5  -6   1   -0.90    3.70
  -5  -6   1   -1.40    4.50
  -5  -6   1    0.20    4.50
  -5  -6   1   29.70   30.30
   5  -6  -1    0.80    4.90
  -5  -6   1   -6.10    3.40
   5   6  -1   -3.60    4.80
   5   6  -1   -1.40    5.60
   5   6  -1   55.39   27.10
  -5   6   1    0.30    3.90
   5   6  -1   -0.70    2.80
  -5   6   1    7.50    8.50
  -5   6   1    0.20    4.10
  -5   6   1    3.60    4.50
   5   6  -1    3.50    5.80
   5   6  -1   -4.20    2.40
  -5   6   1    6.50    7.10
   4  -6  -1   45.10   16.60
  -4  -6   1   40.40   14.20
  -4  -6   1   38.20   14.50
  -4  -6   1   38.70   20.30
  -4  -6   1   43.10   16.10
  -4  -6   1   42.00   14.50
  -4  -6   1   13.80   11.20
  -4  -6   1   36.10   19.90
  -4   6   1   37.40   12.80
   4   6  -1   22.90   10.90
  -4   6   1   54.29   10.10
   4   6  -1   61.19   18.80
   4   6  -1   22.80   13.80
  -4   6   1   51.29    9.80
   4   6  -1   44.50   15.70
  -4   6   1   66.49   18.30
  -4   6   1   47.90   15.00
   4   6  -1   18.70   15.80
   4   6  -1   49.00   15.00
  -4   6   1   41.10   13.60
  -3  -6   1  243.08   45.70
  -3  -6   1  185.98   49.40
  -3  -6   1  274.37   58.99
  -3  -6   1  152.08   43.10
   3  -6  -1  222.78   38.00
  -3  -6   1  207.18   44.00
  -3  -6   1  203.38   38.70
   3  -6  -1  258.37   46.80
   3  -6  -1  248.48   59.69
  -3  -6   1  249.58   40.40
   3  -6  -1  258.77   37.00
  -3   6   1  230.38   35.90
   3   6  -1  198.58   53.69
  -3   6   1  227.88   35.70
  -3   6   1  286.27   62.99
  -3   6   1  204.58   37.80
  -3   6   1  308.97   49.10
  -3   6   1  224.78   35.50
   3   6  -1  229.28   46.00
  -3   6   1  194.08   35.10
  -3   6   1  179.88   40.30
  -3   6   1  191.08   43.60
   3   6  -1  163.58   39.50
   3   6  -1  139.49   39.50
   3   6  -1  331.17   66.29
  -3   6   1  231.38   38.60
   2  -6  -1    5.10    5.60
  -2  -6   1    5.60    6.60
  -2  -6   1    5.20    5.00
   2  -6  -1    5.30    3.40
  -2  -6   1    4.90    4.80
   2  -6  -1   10.30    4.40
   2  -6  -1    4.90    5.30
   2  -6  -1   13.50    8.50
  -2  -6   1    3.30    6.00
  -2  -6   1   -3.50    3.60
  -2  -6   1   -0.30    3.50
  -2   6   1   13.70    8.50
   2   6  -1    5.50    5.80
   2   6  -1    3.90    7.00
  -2   6   1   13.50    8.30
  -2   6   1    8.60    4.10
  -2   6   1    3.70    3.90
  -2   6   1    5.60    5.30
   2   6  -1    3.70    5.50
   2   6  -1    3.40    9.70
  -2   6   1   16.00    7.20
   2   6  -1    5.90    5.70
   2   6  -1    5.60    6.80
  -2   6   1    1.40    3.60
  -2   6   1   -2.40    2.90
  -2   6   1    8.50    5.30
  -1  -6   1   29.20    8.90
  -1  -6   1   14.10   11.20
   1  -6  -1   29.80    9.00
   1  -6  -1   30.80   12.60
  -1  -6   1   15.80    7.50
  -1  -6   1   26.60    8.30
  -1  -6   1   26.70   20.70
   1  -6  -1   31.80   10.90
  -1  -6   1   22.20    8.60
  -1  -6   1    9.20    9.70
   1  -6  -1   30.00    8.40
  -1  -6   1    9.20    7.10
   1   6  -1   27.60   10.30
   1   6  -1   31.40   10.60
  -1   6   1   33.00   13.60
  -1   6   1   28.00    9.50
   1   6  -1   15.40   12.60
   1   6  -1   11.80    9.20
  -1   6   1   29.00    9.30
   1   6  -1    8.50    7.90
  -1   6   1   29.90    9.00
   1   6  -1   31.00   13.00
  -1   6   1   38.40   10.20
   1   6  -1   28.70   10.10
  -1   6   1   41.40   11.90
  -1   6   1   38.80   15.50
  -1   6   1   28.70   11.90
   0  -6   1   47.50   11.70
   0  -6   1   42.10   11.30
   0  -6   1   48.60   13.80
   0  -6  -1   68.99   14.10
   0  -6   1   80.79   24.30
   0  -6   1   60.19   17.40
   0  -6  -1   43.50   18.00
   0  -6  -1   42.70   12.40
   0  -6   1   35.70   20.10
   0  -6  -1   38.10   15.70
   0  -6   1   65.99   21.30
   0  -6  -1   42.40   13.40
   0  -6  -1   51.99   12.90
   0  -6   1   37.30   11.90
   0  -6  -1   57.79   14.50
   0   6   1   49.90   14.60
   0   6   1   52.69   19.90
   0   6  -1   61.39   10.90
   0   6  -1   65.29   22.50
   0   6   1   38.20   17.20
   0   6   1   36.80   12.50
   0   6  -1   61.69   15.50
   0   6   1   35.10   12.70
   0   6   1   62.09   13.30
   0   6  -1   60.59   18.20
   0   6  -1   59.19   14.90
   0   6   1   60.39   15.70
   0   6  -1   41.30   17.00
   0   6  -1   50.59   13.50
  -1  -6  -1   91.59   23.30
   1  -6   1  147.79   47.70
  -1  -6  -1  148.99   26.80
  -1  -6  -1  105.19   27.30
   1  -6   1   92.99   28.80
   1  -6   1  126.09   29.80
   1  -6   1  163.88   26.30
  -1  -6  -1  142.59   26.80
   1  -6   1  130.39   29.00
  -1  -6  -1   72.99   26.30
  -1  -6  -1   93.79   30.80
  -1  -6  -1  133.99   26.50
   1  -6   1  141.29   24.90
  -1   6  -1   83.99   28.80
   1   6   1  113.19   34.20
  -1   6  -1   93.99   27.90
  -1   6  -1   86.49   22.80
   1   6   1   95.69   19.40
   1   6   1  134.79   27.10
  -1   6  -1  143.19   25.80
   1   6   1   91.59   29.70
   1   6   1   85.79   23.00
   1   6   1  115.89   27.30
  -1   6  -1  137.19   26.50
  -1   6  -1  158.78   35.20
   1   6   1  112.69   25.80
  -1   6  -1  148.69   26.10
  -1   6  -1  140.09   23.40
  -1   6  -1  135.19   24.00
  -2  -6  -1   11.80   10.20
   2  -6   1   21.20   10.80
   2  -6   1   27.90    7.50
   2  -6   1   43.60   15.00
  -2  -6  -1   38.50   12.50
  -2  -6  -1   22.70    8.50
  -2  -6  -1   35.70   15.30
   2  -6   1   35.40    9.70
   2  -6   1   38.00   13.40
  -2  -6  -1   20.90    9.60
   2  -6   1   32.30    8.30
  -2  -6  -1   26.90   10.90
   2  -6   1   31.20   12.90
  -2   6  -1   32.60    9.20
  -2   6  -1   29.60    9.50
  -2   6  -1   31.50    9.20
  -2   6  -1   31.00   12.60
  -2   6  -1   13.80    6.80
   2   6   1   24.30   10.50
   2   6   1    9.50    7.40
  -2   6  -1   34.40   10.30
   2   6   1   20.10   14.20
   2   6   1   25.80   12.20
   2   6   1   47.30   20.50
   2   6   1   43.10    8.20
   2   6   1   25.80   10.70
  -2   6  -1   35.70    9.20
   3  -6   1  168.98   27.90
   3  -6   1  119.09   28.30
  -3  -6  -1   72.19   21.40
  -3  -6  -1   51.19   23.40
   3  -6   1  135.79   30.60
   3  -6   1  134.59   26.60
   3  -6   1  111.19   22.90
  -3  -6  -1   95.09   30.30
   3  -6   1   90.99   23.90
   3  -6   1  169.58   25.30
  -3  -6  -1  117.39   28.20
  -3  -6  -1   82.69   25.20
  -3  -6  -1  130.49   38.40
  -3  -6  -1  118.49   26.60
  -3   6  -1  107.69   27.30
   3   6   1  124.89   18.20
   3   6   1  125.19   29.30
  -3   6  -1  148.89   29.30
   3   6   1   97.69   26.80
  -3   6  -1  136.99   25.20
  -3   6  -1   60.19   21.00
  -3   6  -1  150.18   26.70
  -3   6  -1  105.39   19.40
  -3   6  -1  129.09   23.70
  -3   6  -1  103.39   19.00
   3   6   1  130.29   39.10
   3   6   1   89.39   31.80
  -3   6  -1  105.09   19.10
  -4  -6  -1   41.20   15.40
  -4  -6  -1   73.49   29.70
  -4  -6  -1   52.59   18.10
   4  -6   1   31.80   19.10
   4  -6   1   71.19   19.00
   4  -6   1   96.69   25.70
  -4  -6  -1   81.59   21.60
  -4  -6  -1   88.69   34.50
  -4  -6  -1   45.00   17.60
  -4  -6  -1  108.39   24.50
  -4   6  -1   80.49   18.00
   4   6   1   62.49   18.80
   4   6   1  100.49   23.80
  -4   6  -1   55.89   18.60
   4   6   1   73.99   14.20
   4   6   1   45.70   16.50
  -4   6  -1  127.09   24.20
  -4   6  -1   45.80   19.00
  -4   6  -1   72.49   12.40
  -4   6  -1   71.19   13.70
   4   6   1   76.89   29.40
  -4   6  -1   58.59   16.60
   4   6   1   88.09   31.80
  -4   6  -1   77.19   12.30
   5  -6   1   25.60   10.70
  -5  -6  -1   30.60   12.60
   5  -6   1   15.10   10.70
  -5  -6  -1   13.90   14.30
   5  -6   1   41.90   17.50
  -5  -6  -1   38.50   23.20
  -5  -6  -1   13.30    9.40
  -5  -6  -1   14.60    7.70
  -5  -6  -1    5.40    6.80
   5   6   1    6.70    6.60
   5   6   1   13.30   13.50
   5   6   1    9.20    9.60
  -5   6  -1    7.40    5.60
   5   6   1   35.90   14.50
  -5   6  -1   16.20    9.70
   5   6   1    3.70    5.60
  -5   6  -1    4.20    6.20
  -5   6  -1   10.30    8.50
   5   6   1   20.30    6.40
  -5   6  -1    6.20    6.40
   5   6   1   11.50   15.90
  -6  -6  -1   36.20   17.40
  -6  -6  -1   61.79   18.10
  -6  -6  -1  102.89   35.00
   6  -6   1   86.89   25.70
  -6  -6  -1  107.39   25.70
   6  -6   1   84.89   22.90
  -6  -6  -1   67.89   21.00
  -6  -6  -1   90.09   25.20
   6  -6   1   92.49   23.10
  -6  -6  -1  108.39   28.10
   6   6   1  112.79   31.60
   6   6   1   98.39   28.70
  -6   6  -1   96.69   20.80
   6   6   1   21.40   18.60
  -6   6  -1  118.19   23.40
   6   6   1   93.49   17.20
  -6   6  -1   57.59   19.40
   6   6   1   49.20   17.90
   6   6   1   18.40   16.20
  -6   6  -1   45.90   19.30
   6   6   1   50.59   17.80
  -6   6  -1   59.59   19.10
  -7  -6  -1    8.30    8.20
  -7  -6  -1   20.80   10.70
   7  -6   1   27.60   12.20
  -7  -6  -1   31.90   13.60
   7  -6   1    5.00    8.10
  -7  -6  -1    2.70    6.20
  -7  -6  -1   15.80   18.10
  -7  -6  -1    3.10    9.20
   7  -6   1   -0.90    4.90
  -7  -6  -1   16.60   15.60
   7  -6   1    6.70   10.20
   7   6   1   13.50   16.10
  -7   6  -1    9.10   10.60
   7   6   1    6.80    5.70
   7   6   1    9.20   14.60
   7   6   1    6.40    9.20
  -7   6  -1   13.70    8.30
   7   6   1    1.90    5.40
   7   6   1   24.00   19.80
  -7   6  -1    6.30    9.20
  -7   6  -1   13.20    9.20
   7   6   1   10.00   10.10
  -8  -6  -1    5.80    8.80
  -8  -6  -1   11.40   10.60
  -8  -6  -1   46.50   17.40
  -8  -6  -1   12.50   16.20
  -8  -6  -1   -3.40    2.70
   8  -6   1    7.70    7.20
  -8  -6  -1   19.90   15.10
  -8  -6  -1    6.50    9.40
   8  -6   1    7.90    9.10
   8  -6   1    4.70    8.90
   8   6   1   10.50    9.10
   8   6   1    1.90    7.80
   8   6   1   30.90   14.10
  -8   6  -1   27.20   12.80
  -8   6  -1   14.40    8.60
   8   6   1   26.40   10.60
   8   6   1   -0.40    6.60
   8   6   1   22.10   12.80
   8   6   1    8.20    7.40
   8   6   1   13.60   16.70
   8   6   1   27.10   10.50
   9  -6   1   64.69   21.00
  -9  -6  -1   32.20   17.60
   9  -6   1   62.99   18.40
  -9  -6  -1   89.39   36.60
  -9  -6  -1   25.00   12.10
  -9  -6  -1   42.20   17.00
   9  -6   1   29.20   16.80
  -9  -6  -1   32.20   24.90
  -9   6  -1   49.90   11.10
   9   6   1   19.20   11.40
   9   6   1   22.30   15.80
  -9   6  -1   34.90   14.40
   9   6   1   59.69   22.20
  -9   6  -1   47.30   10.80
   9   6   1   13.60   13.70
   9   6   1   48.20   15.20
   9   6   1   49.70   16.70
   9   6   1   42.50   14.80
  -9   6  -1   40.60   15.90
   9   6   1   36.00   21.80
 -10  -6  -1    3.00    7.20
  10  -6   1   -3.50    6.00
 -10  -6  -1   22.00   18.20
 -10  -6  -1   -0.60    4.00
  10  -6   1   23.90   13.70
 -10  -6  -1    1.70    8.80
 -10  -6  -1    9.10   15.40
 -10  -6  -1   -0.50    2.40
 -10   6  -1    6.20    4.70
  10   6   1   -2.20    6.40
 -10   6  -1   -0.80    5.70
  10   6   1    0.10    8.70
 -10   6  -1    5.60    7.70
  10   6   1   -4.40    2.70
 -10   6  -1    5.10    4.60
  10   6   1    3.70    8.60
  10   6   1    1.10    7.30
  10   6   1    3.40    8.20
  10   6   1    3.30   10.60
  10   6   1    1.50    6.10
 -11  -6  -1    4.30    8.70
 -11  -6  -1   -1.60    3.90
  11  -6   1    6.30    6.80
 -11  -6  -1    7.70    8.70
 -11  -6  -1   -3.70    5.20
 -11  -6  -1   12.80   18.40
 -11  -6  -1    3.60    7.70
  11  -6   1   -8.20    3.70
  11   6   1   -1.70    7.60
  11   6   1   -3.80    4.20
  11   6   1    4.50   12.20
 -11   6  -1    9.60   10.60
  11   6   1    7.80    8.40
 -11   6  -1    3.70    7.60
  11   6   1   10.80    9.20
  11   6   1    4.70    9.00
 -11   6  -1    5.20    4.70
  11   6   1    3.10    7.20
  11   6   1    8.30    9.70
 -11   6  -1    0.80    3.00
  12  -6   1    8.00    8.90
 -12  -6  -1   -2.00    5.60
 -12  -6  -1   -4.30    4.00
 -12  -6  -1    4.10   11.00
 -12  -6  -1   -1.80    3.30
  12  -6   1    5.40    9.30
 -12  -6  -1   -5.50    5.40
  12   6   1   -0.20    6.80
 -12   6  -1   -0.20    2.50
  12   6   1    9.40   10.00
 -12   6  -1    2.90    4.50
  12   6   1   -1.30    4.60
  12   6   1   -5.20    3.60
  12   6   1    9.40    7.50
  12   6   1   11.50   14.20
 -12   6  -1   -3.60    3.90
 -12   6  -1    9.70   10.00
  12   6   1   -4.10    5.90
  12   6   1    4.30    6.60
  12   6   1    5.30    7.60
 -13  -6  -1    0.30    7.90
 -13  -6  -1    5.10   14.60
 -13  -6  -1    3.10   13.40
 -13  -6  -1    2.10    6.50
  13  -6   1   -5.30    6.80
  13  -6   1   -1.10    8.80
 -13  -6  -1   13.20   15.40
 -13  -6  -1   10.20   13.60
  13   6   1   -4.80    3.20
  13   6   1    8.20    9.40
 -13   6  -1   -4.90    4.90
  13   6   1   -3.20    4.60
 -13   6  -1    5.20    6.10
 -13   6  -1   -2.30    2.10
  13   6   1    8.60   11.10
  13   6   1    0.70    8.00
  13   6   1    6.40   10.20
  13   6   1    8.30    9.60
  13   6   1    4.80    7.60
 -13   6  -1   -2.50    6.70
  13   6   1    0.30    8.30
  14  -6   1   22.40   13.70
 -14  -6  -1    8.70   12.40
 -14  -6  -1    5.50   17.00
 -14  -6  -1    5.10   14.50
 -14  -6  -1   -2.60    3.00
 -14  -6  -1    1.00    6.00
  14  -6   1   10.00   11.40
 -14  -6  -1   -5.30    3.90
 -14   6  -1    8.50    7.80
  14   6   1    8.70   17.10
  14   6   1   24.60   30.00
  14   6   1    4.00    8.60
  14   6   1   -2.60    4.30
 -14   6  -1    0.60    4.70
  14   6   1   -2.90    5.80
  14   6   1    0.00    7.20
  14   6   1   -2.70    6.10
  14   6   1   16.10   13.80
 -14   6  -1   -6.40    5.40
  14   6   1    1.80    8.60
 -13  -7   1   11.10   18.00
 -13  -7   1   -2.60   10.80
 -13  -7   1    8.10   10.80
 -13  -7   1   31.70   18.70
 -13  -7   1   60.19   41.90
 -13  -7   1   17.70   17.10
 -13  -7   1    8.40    9.60
  13  -7  -1    2.90    9.90
  13   7  -1   29.80   22.40
  13   7  -1   -0.40    3.90
  13   7  -1   15.10   11.80
  13   7  -1   15.20   12.90
  13   7  -1   43.50   26.30
  13   7  -1   37.40   31.70
 -13   7   1   16.80   10.00
 -13   7   1   12.60    7.70
  13   7  -1    5.80   12.90
  13   7  -1    6.00   13.60
 -13   7   1    2.40   12.00
 -12  -7   1   47.80   35.70
 -12  -7   1   67.59   23.30
 -12  -7   1   41.30   21.30
 -12  -7   1   85.39   30.20
 -12  -7   1   49.40   21.30
  12  -7  -1   45.00   29.70
 -12  -7   1   76.89   34.50
 -12   7   1   58.19   23.40
  12   7  -1   52.89   20.80
  12   7  -1   51.89   23.80
  12   7  -1  100.39   69.29
 -12   7   1   41.10   20.70
  12   7  -1   60.29   37.50
  12   7  -1   61.99   26.30
  12   7  -1   66.29   37.20
  12   7  -1   91.09   24.30
 -12   7   1   76.39   16.70
 -12   7   1   82.39   16.90
 -11  -7   1   -4.60    4.70
  11  -7  -1    5.10   11.60
 -11  -7   1    8.40   11.90
 -11  -7   1    5.10    9.20
 -11  -7   1   -3.50    5.20
 -11  -7   1   -1.70    3.00
 -11  -7   1   -4.60    4.20
 -11  -7   1   -4.10    6.70
 -11   7   1    3.90    7.50
 -11   7   1   -7.40    3.70
  11   7  -1   -3.60    2.90
  11   7  -1    0.30    9.80
  11   7  -1    7.80   21.10
  11   7  -1    2.10    9.00
  11   7  -1   -4.30    3.90
  11   7  -1   -6.90    3.30
  11   7  -1   -7.00    6.40
  11   7  -1   -1.10    4.70
 -10  -7   1   96.09   31.60
 -10  -7   1  173.68   91.89
 -10  -7   1  115.19   32.10
 -10  -7   1   84.29   27.50
 -10  -7   1  152.58   34.20
 -10  -7   1   51.19   31.70
  10  -7  -1  113.59   34.10
  10   7  -1   87.79   42.10
  10   7  -1   77.09   35.30
  10   7  -1   74.69   36.70
  10   7  -1  136.09   31.30
  10   7  -1  188.98   52.49
  10   7  -1  127.49   28.40
  10   7  -1  112.79   32.60
 -10   7   1  176.38   36.50
  10   7  -1   82.89   30.40
 -10   7   1  169.78   37.90
   9  -7  -1   -3.80    4.60
  -9  -7   1    4.90    6.50
  -9  -7   1   29.50   14.40
  -9  -7   1   11.50   11.00
  -9  -7   1   -2.40    2.90
  -9  -7   1   -1.90    3.20
   9  -7  -1    5.60   11.00
  -9  -7   1   -4.50    4.60
  -9  -7   1   -2.00    4.90
   9   7  -1   10.80   10.40
   9   7  -1    0.10    5.50
   9   7  -1    1.40    7.20
   9   7  -1   -4.10    3.30
   9   7  -1   -0.10    4.60
   9   7  -1   -1.70    4.00
  -9   7   1    6.70    7.10
   9   7  -1    7.30    7.50
  -9   7   1    5.20    8.50
   9   7  -1   17.60   10.70
  -8  -7   1  143.99   35.60
  -8  -7   1   74.99   22.40
  -8  -7   1  119.99   30.60
  -8  -7   1   80.99   23.00
  -8  -7   1   81.69   33.50
   8  -7  -1  112.59   28.20
  -8  -7   1   53.59   31.00
  -8  -7   1  154.88   40.60
   8  -7  -1  101.29   27.50
   8   7  -1  117.99   24.40
   8   7  -1  123.49   32.30
  -8   7   1  125.69   41.10
   8   7  -1  126.19   35.20
   8   7  -1  110.39   30.30
   8   7  -1   65.89   30.90
   8   7  -1   44.80   18.90
   8   7  -1  151.38   29.70
  -8   7   1   80.69   25.40
   8   7  -1   63.39   28.80
  -7  -7   1   39.50   20.90
   7  -7  -1   32.80   16.80
  -7  -7   1   75.29   24.60
  -7  -7   1   64.69   20.00
  -7  -7   1   41.00   16.80
  -7  -7   1   44.80   18.40
   7  -7  -1   56.99   19.60
   7  -7  -1   63.69   19.60
  -7  -7   1   72.09   23.10
   7   7  -1   85.49   29.40
   7   7  -1   58.79   22.80
  -7   7   1   60.19   18.70
   7   7  -1   78.09   19.10
  -7   7   1   38.40   17.00
   7   7  -1   93.59   41.10
   7   7  -1   85.89   36.60
  -7   7   1   32.70   17.00
   7   7  -1   34.40   17.10
   7   7  -1   56.49   15.80
   6  -7  -1  207.98   47.70
  -6  -7   1  146.19   50.59
  -6  -7   1  162.58   42.20
   6  -7  -1  293.27   49.90
  -6  -7   1  275.67   51.49
   6  -7  -1  186.78   45.50
  -6  -7   1  152.68   41.10
  -6  -7   1  215.88   62.49
   6   7  -1  306.57   54.89
  -6   7   1  270.97   53.39
   6   7  -1  225.78   48.20
   6   7  -1  240.48   39.10
   6   7  -1  380.76   82.19
  -6   7   1  208.08   43.70
   6   7  -1  352.86   64.49
   6   7  -1  167.78   51.99
  -6   7   1  193.18   45.20
  -6   7   1  197.48   43.40
  -6   7   1  253.37   49.90
  -5  -7   1  175.98   57.39
  -5  -7   1  196.68   42.10
  -5  -7   1  231.88   48.50
   5  -7  -1  269.47   51.29
  -5  -7   1  253.47   49.90
  -5  -7   1  233.68   49.40
   5  -7  -1  161.88   43.20
  -5  -7   1  439.66   83.69
  -5   7   1  253.97   44.50
   5   7  -1  194.88   58.99
   5   7  -1  250.27   51.39
   5   7  -1  136.59   39.00
   5   7  -1  251.37   51.39
  -5   7   1  229.98   45.70
  -5   7   1  172.18   41.20
  -5   7   1  221.58   45.60
   5   7  -1  342.37   76.59
  -4  -7   1  512.35   93.69
  -4  -7   1  525.75   95.09
  -4  -7   1  545.65   93.39
  -4  -7   1  565.14   94.29
  -4  -7   1  550.54   94.29
  -4  -7   1  356.36   99.19
  -4  -7   1  525.75  108.99
   4  -7  -1  661.53   96.19
   4  -7  -1  624.44   97.29
  -4   7   1  584.24   93.49
  -4   7   1  559.94   87.79
   4   7  -1  605.64  118.99
  -4   7   1  636.34   90.69
  -4   7   1  601.84   95.89
  -4   7   1  479.05   91.29
  -4   7   1  564.94   93.09
   4   7  -1  615.24   95.09
   4   7  -1  560.84   95.39
   4   7  -1  389.66  104.89
  -4   7   1  567.94   88.29
   4   7  -1  615.64   96.89
  -4   7   1  547.35   89.09
  -4   7   1  617.94   88.89
   3  -7  -1  104.29   28.90
  -3  -7   1  195.08   50.79
  -3  -7   1  147.89   31.70
  -3  -7   1  131.39   30.30
   3  -7  -1  116.09   29.60
   3  -7  -1  123.19   25.20
  -3  -7   1   77.49   23.30
  -3  -7   1   59.39   26.00
  -3  -7   1  106.59   27.30
   3  -7  -1  123.79   28.00
  -3  -7   1   97.69   27.80
   3   7  -1   81.69   25.40
  -3   7   1  139.79   28.00
   3   7  -1  122.29   39.40
   3   7  -1  133.69   30.90
  -3   7   1  148.59   29.60
  -3   7   1  123.29   31.90
  -3   7   1  133.89   29.30
  -3   7   1  117.19   21.10
  -3   7   1  105.19   25.90
  -3   7   1  110.79   20.40
   3   7  -1  167.88   34.40
  -3   7   1  108.09   22.90
  -3   7   1  103.69   26.10
   3   7  -1  132.59   31.60
  -3   7   1  129.99   23.80
   3   7  -1   99.49   35.30
  -2  -7   1 1197.28  174.88
   2  -7  -1 1023.40  166.78
   2  -7  -1 1096.89  166.88
  -2  -7   1 1032.50  170.78
  -2  -7   1  992.40  175.18
   2  -7  -1 1225.68  172.38
  -2  -7   1 1050.89  169.68
   2  -7  -1 1101.29  171.58
   2  -7  -1 1095.69  173.08
  -2  -7   1  751.62  193.18
   2  -7  -1 1032.60  173.78
  -2  -7   1 1026.80  171.68
  -2  -7   1 1005.90  170.58
  -2  -7   1 1258.37  181.88
  -2   7   1 1197.98  174.18
  -2   7   1 1138.89  170.28
  -2   7   1 1114.89  173.68
   2   7  -1 1045.60  171.78
  -2   7   1 1066.99  167.78
  -2   7   1 1104.79  168.88
  -2   7   1 1052.09  172.88
   2   7  -1 1095.69  172.38
   2   7  -1 1095.59  172.58
  -2   7   1 1112.19  168.78
   2   7  -1 1025.20  180.68
   2   7  -1 1071.09  171.08
   2   7  -1 1154.28  181.38
  -1  -7   1   32.70   13.40
   1  -7  -1   45.20   11.70
   1  -7  -1   16.10   11.20
   1  -7  -1   23.80    8.10
   1  -7  -1    7.40    8.90
  -1  -7   1   22.00    9.50
  -1  -7   1   33.50   10.70
  -1  -7   1   29.10   15.50
  -1  -7   1   33.20   10.50
   1  -7  -1   29.10   11.50
  -1  -7   1   11.60   10.20
  -1  -7   1   31.10   10.00
   1  -7  -1   19.00   11.10
  -1  -7   1   48.30   18.60
   1   7  -1   36.90   18.00
  -1   7   1   22.80   12.60
  -1   7   1   13.80   11.00
   1   7  -1   22.90   14.30
   1   7  -1   21.20   10.20
  -1   7   1   23.40    9.60
   1   7  -1   25.50   13.20
  -1   7   1   20.00    8.50
   1   7  -1   17.10    8.10
  -1   7   1   15.10    7.40
   1   7  -1   25.60   10.90
  -1   7   1   15.80    8.10
   1   7  -1   39.90   13.80
  -1   7   1   28.30   13.70
   0  -7  -1  301.37   65.49
   0  -7  -1  337.27   56.49
   0  -7   1  344.07   58.29
   0  -7  -1  349.27   54.09
   0  -7  -1  340.57   55.49
   0  -7   1  225.68   59.99
   0  -7   1  317.77   55.09
   0  -7   1  316.07   53.29
   0  -7  -1  213.98   62.29
   0  -7  -1  396.86   69.29
   0  -7   1  472.15   79.79
   0  -7  -1  355.96   53.99
   0  -7   1  319.27   55.39
   0  -7   1  410.36   72.89
   0  -7  -1  319.07   55.29
   0  -7   1  351.76   54.09
   0   7   1  391.86   57.89
   0   7  -1  480.05   83.69
   0   7   1  303.07   53.09
   0   7  -1  252.87   55.09
   0   7   1  344.07   56.79
   0   7  -1  327.17   55.79
   0   7  -1  415.56   70.49
   0   7   1  335.47   55.89
   0   7   1  341.97   81.69
   0   7  -1  355.66   56.99
   0   7   1  458.35   78.09
   0   7   1  330.67   56.39
   0   7  -1  333.27   56.39
   0   7  -1  286.07   65.99
  -1  -7  -1   18.60    8.40
  -1  -7  -1    7.30    6.30
  -1  -7  -1    9.40    7.90
   1  -7   1   10.80    5.30
  -1  -7  -1    9.20    9.70
  -1  -7  -1    5.20    5.10
   1  -7   1    3.90    8.40
   1  -7   1    7.20    9.40
  -1  -7  -1    2.50    5.80
  -1  -7  -1    0.50    4.60
   1  -7   1   10.40    8.20
  -1  -7  -1    8.40    6.30
   1  -7   1   12.10    5.90
   1  -7   1   10.80   10.80
   1   7   1   -3.90    2.40
  -1   7  -1    9.10    8.70
   1   7   1    3.60    6.00
  -1   7  -1   -1.60    2.80
   1   7   1   -0.40    5.30
   1   7   1    2.10    5.30
   1   7   1    2.40    5.20
  -1   7  -1    3.30    5.10
  -1   7  -1   10.20    5.50
  -1   7  -1    2.80    4.10
   1   7   1    7.20    7.00
  -1   7  -1    2.30    3.50
   1   7   1    4.70    3.80
  -1   7  -1    1.90    6.40
  -1   7  -1    8.20    4.10
  -2  -7  -1  955.50  157.28
  -2  -7  -1  893.81  147.69
   2  -7   1  948.71  144.09
   2  -7   1  961.00  150.58
  -2  -7  -1  929.01  150.98
  -2  -7  -1  884.61  146.49
  -2  -7  -1 1001.30  148.39
  -2  -7  -1  947.91  147.39
   2  -7   1  860.81  151.28
  -2  -7  -1  555.14  157.28
   2  -7   1  902.81  148.69
   2   7   1  982.90  148.79
   2   7   1  948.51  142.49
  -2   7  -1  927.31  145.69
  -2   7  -1  954.10  145.09
  -2   7  -1  938.41  145.89
  -2   7  -1 1000.70  150.88
  -2   7  -1  955.90  144.79
   2   7   1  953.80  149.69
  -2   7  -1  950.80  145.69
  -2   7  -1  978.20  145.79
   2   7   1  955.10  149.39
   2   7   1  940.91  157.88
   2   7   1  873.51  157.88
  -2   7  -1  711.93  151.58
   3  -7   1   48.20   16.10
   3  -7   1   50.99   14.60
  -3  -7  -1   33.10   16.10
  -3  -7  -1   40.00   14.90
  -3  -7  -1   38.20   14.10
   3  -7   1   59.59   15.30
  -3  -7  -1   58.99   20.40
  -3  -7  -1   87.49   32.50
   3  -7   1   65.69   18.90
  -3  -7  -1   31.70   15.40
   3  -7   1   86.39   23.60
   3  -7   1   43.40   19.20
  -3  -7  -1   39.20   13.20
   3  -7   1   56.79   14.80
  -3   7  -1   55.59   12.80
  -3   7  -1   57.69   14.50
  -3   7  -1   57.39   16.50
  -3   7  -1   82.59   18.00
  -3   7  -1   52.69   13.00
  -3   7  -1   52.79   12.40
  -3   7  -1   34.60   23.50
   3   7   1   58.29   27.80
  -3   7  -1   61.89   13.70
   3   7   1   35.40   13.50
   3   7   1   49.70   21.30
   3   7   1   60.89   19.60
   3   7   1   52.09   15.80
  -3   7  -1   21.90   12.00
  -4  -7  -1  551.94   94.99
  -4  -7  -1  571.64   95.19
   4  -7   1  601.64   97.79
  -4  -7  -1  512.85   94.29
   4  -7   1  582.14   90.19
  -4  -7  -1  568.44   94.29
  -4  -7  -1  589.24  120.89
  -4  -7  -1  522.55   96.09
   4  -7   1  612.74   90.79
  -4  -7  -1  909.71  136.59
   4  -7   1  646.54   93.29
   4   7   1  685.43  126.99
  -4   7  -1  494.15   91.49
   4   7   1  624.24   97.39
  -4   7  -1  607.24   93.29
   4   7   1  664.33  125.29
   4   7   1  534.05   95.89
   4   7   1  524.95   95.69
  -4   7  -1  600.04   95.69
   4   7   1  532.05   94.69
  -4   7  -1  551.14   91.99
  -4   7  -1  474.15   95.19
  -4   7  -1  625.84   89.59
  -4   7  -1  571.04   88.79
  -4   7  -1  524.35   89.09
  -5  -7  -1  147.29   35.20
  -5  -7  -1   36.70   23.70
  -5  -7  -1  106.09   28.60
   5  -7   1  126.59   29.40
  -5  -7  -1  104.79   27.60
  -5  -7  -1  139.39   31.40
   5  -7   1  101.59   28.10
  -5  -7  -1   69.19   29.70
   5  -7   1  123.69   33.40
  -5   7  -1  136.49   31.80
  -5   7  -1   85.19   22.70
   5   7   1   88.59   36.20
   5   7   1  189.18   41.90
  -5   7  -1  131.19   31.80
   5   7   1  137.49   18.70
   5   7   1  133.99   31.00
   5   7   1   57.69   22.30
  -5   7  -1   83.79   23.90
   5   7   1  125.29   31.40
  -6  -7  -1  115.59   32.70
  -6  -7  -1   95.89   37.70
  -6  -7  -1   86.79   32.20
   6  -7   1  107.29   28.50
  -6  -7  -1  114.99   43.10
  -6  -7  -1  113.99   29.60
   6  -7   1   93.09   28.30
  -6   7  -1  162.38   39.80
   6   7   1  150.38   49.50
   6   7   1  164.18   38.00
   6   7   1  120.89   40.90
   6   7   1   86.39   25.40
  -6   7  -1  115.39   26.40
  -6   7  -1  105.99   29.00
  -6   7  -1  130.59   29.50
   6   7   1  132.69   21.10
   6   7   1  143.79   35.20
  -7  -7  -1   14.60   13.10
  -7  -7  -1   31.40   13.30
  -7  -7  -1   13.50   10.70
   7  -7   1   39.40   15.90
  -7  -7  -1   35.50   15.10
   7  -7   1   27.10   14.40
   7  -7   1   31.60   15.00
  -7  -7  -1   18.60   14.70
  -7  -7  -1   14.20   12.70
  -7  -7  -1   28.50   21.50
   7   7   1   46.20   11.50
   7   7   1   28.90   15.60
   7   7   1   46.30   18.40
   7   7   1    6.50   15.60
   7   7   1   56.89   21.50
   7   7   1   23.20   23.00
  -7   7  -1   27.90   12.00
  -7   7  -1   20.10   10.70
   8  -7   1  191.58   60.19
  -8  -7  -1  280.17   61.19
  -8  -7  -1  376.46   91.99
  -8  -7  -1  328.77   66.29
  -8  -7  -1  442.06  100.69
  -8  -7  -1  472.75   82.39
  -8  -7  -1  381.76   70.59
   8  -7   1  308.17   63.39
  -8  -7  -1  256.37   61.49
   8  -7   1  345.57   65.19
   8   7   1  184.68   66.79
   8   7   1  262.27   58.49
   8   7   1  311.87   69.29
   8   7   1  342.77   51.69
  -8   7  -1  295.47   58.49
   8   7   1  380.46   71.29
  -8   7  -1  284.57   59.59
   8   7   1  345.57   61.29
   8   7   1  251.57   55.59
   8   7   1  560.04   98.09
  -9  -7  -1   26.20   21.00
  -9  -7  -1   -0.60   10.20
  -9  -7  -1   -3.00    5.20
  -9  -7  -1    4.10    8.70
   9  -7   1   17.40   13.00
  -9  -7  -1    5.90    9.20
  -9  -7  -1   -5.10    4.30
   9  -7   1    4.70    9.90
  -9  -7  -1   18.00   12.40
   9   7   1   10.70   10.50
   9   7   1    6.20   14.00
   9   7   1   16.50    9.30
   9   7   1   19.30   11.20
   9   7   1   55.89   25.50
   9   7   1   11.80   13.00
   9   7   1   18.30   11.30
  -9   7  -1   23.10   11.90
   9   7   1   16.90   19.50
  -9   7  -1    8.40    9.20
   9   7   1    6.10    7.70
 -10  -7  -1  105.09   48.20
 -10  -7  -1  119.39   53.29
 -10  -7  -1   83.69   28.20
 -10  -7  -1  100.69   32.00
 -10  -7  -1   98.89   30.30
  10  -7   1  106.89   29.70
 -10  -7  -1   34.50   21.40
 -10  -7  -1   88.79   27.40
  10   7   1   26.20   19.00
  10   7   1  154.68   44.80
 -10   7  -1   80.99   25.70
  10   7   1  155.08   46.80
 -10   7  -1   92.99   25.50
  10   7   1  124.49   32.30
  10   7   1  105.69   33.50
  10   7   1   48.10   19.80
  10   7   1  195.28   68.39
  10   7   1  112.79   23.40
  10   7   1  110.19   25.90
 -11  -7  -1   24.40   21.70
 -11  -7  -1    3.20    6.60
 -11  -7  -1   -1.20    6.30
 -11  -7  -1    2.00    7.10
 -11  -7  -1   14.00   10.50
  11  -7   1   29.10   18.90
 -11  -7  -1    4.70   10.50
 -11  -7  -1   18.20   10.60
 -11   7  -1   -0.10    6.70
  11   7   1   -0.50    4.40
  11   7   1    3.40   23.00
  11   7   1   -1.10    5.40
  11   7   1   -4.30    4.20
  11   7   1   -3.90    5.80
 -11   7  -1   -5.00    5.50
  11   7   1    6.00   12.50
  11   7   1    2.50    7.50
 -11   7  -1   -2.10    1.40
  11   7   1   12.60    9.40
 -12  -7  -1   89.39   27.20
 -12  -7  -1  178.88   49.30
 -12  -7  -1   85.19   34.50
 -12  -7  -1   24.50   17.70
 -12  -7  -1   54.59   24.00
  12  -7   1   96.99   26.90
 -12  -7  -1   63.79   33.90
  12   7   1   65.39   20.90
  12   7   1   85.09   40.50
  12   7   1  134.19   39.10
  12   7   1   95.09   40.10
 -12   7  -1   53.79   22.30
 -12   7  -1   35.30   21.10
  12   7   1   42.00   36.00
 -12   7  -1   80.89   17.60
  12   7   1   96.59   33.00
  12   7   1   44.90   20.20
  12   7   1   63.89   43.40
  12   7   1   66.09   21.40
 -12   7  -1   78.99   17.90
  13  -7   1    2.60    9.50
 -13  -7  -1    9.10   19.70
 -13  -7  -1   29.80   23.00
 -13  -7  -1    1.70    8.60
 -13  -7  -1   22.50   30.20
 -13  -7  -1   -1.60    7.70
  13  -7   1    1.50    7.70
 -13  -7  -1   -1.70    5.40
 -13  -7  -1    4.00   12.20
 -13   7  -1    9.80    7.00
  13   7   1   -4.10    9.60
  13   7   1   -0.20    8.80
  13   7   1    2.80    6.70
  13   7   1   -4.70    7.10
  13   7   1    4.90   10.60
  13   7   1   -3.30    5.40
  13   7   1    3.00    9.60
  13   7   1    0.00    5.40
 -13   7  -1    8.80    8.20
 -13   7  -1   16.20   14.00
  13   7   1   -5.20    6.00
 -12  -8   1    3.50    8.10
 -12  -8   1    9.70   13.10
 -12  -8   1   11.10   11.80
  12  -8  -1    1.40   10.20
 -12  -8   1   -3.70   10.40
 -12  -8   1   -0.30    7.60
 -12  -8   1    0.50    4.90
  12   8  -1    2.80    6.50
  12   8  -1    5.50    8.30
  12   8  -1   -3.00    6.90
  12   8  -1   11.00   14.40
 -12   8   1   -3.10    5.60
  12   8  -1   -3.70   10.40
  12   8  -1   -6.10    4.00
  12   8  -1    0.20    9.10
  12   8  -1    5.00   10.50
 -11  -8   1   15.50   22.60
 -11  -8   1   -2.00   10.80
 -11  -8   1   32.80   19.20
 -11  -8   1   70.59   27.90
 -11  -8   1    3.70    9.10
  11  -8  -1   14.70    9.90
 -11  -8   1   37.10   18.30
 -11  -8   1    1.10    9.00
  11   8  -1   16.80   13.20
  11   8  -1    2.80    8.80
  11   8  -1   14.30   16.40
 -11   8   1   19.80   20.50
 -11   8   1    4.80   11.30
  11   8  -1  105.89   51.99
  11   8  -1   25.70   25.90
  11   8  -1   32.80   21.80
  11   8  -1   12.90   10.40
 -10  -8   1   -3.80    3.60
 -10  -8   1  -10.10   14.60
 -10  -8   1   -3.50    6.50
 -10  -8   1   12.70   12.40
 -10  -8   1    7.60   10.60
 -10  -8   1   -0.20    6.90
 -10  -8   1   -4.30    6.20
  10  -8  -1   -8.90    3.80
 -10   8   1    8.30   10.00
  10   8  -1    1.30    7.80
  10   8  -1    2.70   13.30
  10   8  -1   -1.80    3.80
 -10   8   1    7.20    8.30
  10   8  -1   -1.80    7.00
  10   8  -1    2.50    6.90
  10   8  -1   -3.80    3.90
  10   8  -1   26.80   26.80
  10   8  -1    5.30    7.90
  -9  -8   1   30.00   27.50
   9  -8  -1   24.70   13.10
  -9  -8   1   52.99   34.00
  -9  -8   1   38.80   17.90
  -9  -8   1   58.59   23.60
  -9  -8   1   84.69   28.80
  -9  -8   1   24.40   16.60
   9  -8  -1   39.10   17.10
   9   8  -1  144.49   55.19
   9   8  -1   30.20   22.40
  -9   8   1   38.00   17.30
   9   8  -1   53.89   22.00
  -9   8   1   80.79   24.60
   9   8  -1   26.10   14.30
   9   8  -1   18.20   18.40
   9   8  -1   48.40   14.80
   9   8  -1   27.40   13.90
   8  -8  -1    5.90    8.20
  -8  -8   1   25.90   13.60
  -8  -8   1   -6.60    5.20
  -8  -8   1   -4.90    9.10
  -8  -8   1    0.70    6.50
  -8  -8   1   -2.10    5.30
   8  -8  -1   -3.30    5.00
  -8  -8   1    3.50    7.40
   8   8  -1    3.40    9.00
   8   8  -1   -7.10    1.90
   8   8  -1    1.10    9.10
   8   8  -1   -2.40    4.10
   8   8  -1    2.10    4.10
   8   8  -1   -2.70    2.50
  -8   8   1    2.70    7.30
   8   8  -1    2.40    8.60
   8   8  -1   10.60    8.70
  -8   8   1   -0.90    4.60
   7  -8  -1   16.90   13.00
   7  -8  -1   27.00   14.30
  -7  -8   1   44.50   26.80
  -7  -8   1   26.00   13.70
  -7  -8   1   24.20   22.40
  -7  -8   1   34.20   15.20
  -7  -8   1   13.20    9.10
  -7  -8   1   25.90   15.60
   7   8  -1   12.50   15.60
  -7   8   1   14.80    9.60
   7   8  -1    5.30   10.50
   7   8  -1    5.80   10.30
   7   8  -1   34.50   11.30
   7   8  -1   45.60   15.10
  -7   8   1   43.30   22.50
   7   8  -1   22.70   11.40
   7   8  -1   28.20   12.90
  -6  -8   1    7.20    9.70
  -6  -8   1   44.30   18.60
  -6  -8   1   29.20   21.90
  -6  -8   1   30.30   16.00
  -6  -8   1    1.70    7.10
   6  -8  -1   35.00   13.80
  -6  -8   1   16.80   13.80
   6  -8  -1   14.30   12.60
   6   8  -1    1.80    8.80
  -6   8   1    8.30    8.80
   6   8  -1   -1.40    7.00
  -6   8   1   29.10   24.50
   6   8  -1   36.40   16.90
   6   8  -1    5.50    6.50
   6   8  -1    4.70    8.70
  -6   8   1   20.60   13.10
  -6   8   1    6.20    7.50
   6   8  -1   22.90   21.90
  -5  -8   1   36.60   27.50
  -5  -8   1    7.10    8.40
  -5  -8   1   29.00   14.20
  -5  -8   1   28.60   22.80
  -5  -8   1   16.90   12.80
   5  -8  -1   35.10   14.20
  -5  -8   1   32.10   14.50
   5  -8  -1   12.00   12.60
   5   8  -1   29.50   17.00
  -5   8   1   30.00    8.00
  -5   8   1   11.50    9.40
  -5   8   1   21.10   11.30
   5   8  -1   15.90   10.20
   5   8  -1   19.40   19.50
  -5   8   1   34.00   12.80
   5   8  -1    5.30    8.50
  -5   8   1   13.30   10.60
  -5   8   1   15.60    6.20
   5   8  -1   59.49   19.90
   5   8  -1   16.80   18.90
  -4  -8   1    2.30    6.30
  -4  -8   1   18.30    9.90
  -4  -8   1    5.90    6.20
  -4  -8   1   -2.00    7.30
   4  -8  -1    4.50    8.50
   4  -8  -1    2.30    7.60
  -4  -8   1   -2.30    4.30
  -4  -8   1   14.20   10.80
  -4  -8   1    9.70   10.70
  -4   8   1    0.30    3.20
  -4   8   1    4.70    3.90
  -4   8   1   10.20    5.70
   4   8  -1   -3.80    3.00
  -4   8   1    7.30    7.30
   4   8  -1   -0.40    6.00
  -4   8   1    7.40    5.00
   4   8  -1    9.80   14.00
  -4   8   1    5.70    8.40
  -4   8   1    6.10    4.00
   4   8  -1   -4.30    3.20
   4   8  -1    6.00    8.20
   4   8  -1    5.90    8.30
  -4   8   1    7.60    8.00
  -4   8   1    5.00    5.50
   3  -8  -1   70.49   22.20
  -3  -8   1   49.30   25.00
   3  -8  -1   59.39   16.80
  -3  -8   1   59.59   19.30
   3  -8  -1   68.39   20.70
  -3  -8   1   74.39   24.70
  -3  -8   1   50.49   18.30
  -3  -8   1   58.89   18.10
   3  -8  -1   53.69   32.80
  -3  -8   1   62.09   20.20
  -3  -8   1   65.29   27.80
  -3   8   1   59.79   17.90
  -3   8   1   70.79   16.70
  -3   8   1   66.49   20.50
   3   8  -1   81.49   24.30
   3   8  -1   43.50   23.40
   3   8  -1   71.29   20.80
  -3   8   1   48.00   16.70
  -3   8   1   63.79   16.20
   3   8  -1   99.79   35.00
   3   8  -1   39.80   17.60
  -3   8   1   59.19   14.60
   3   8  -1   82.69   24.30
  -3   8   1   61.29   15.70
  -3   8   1   64.29   20.70
   2  -8  -1   58.49   20.30
  -2  -8   1   23.20   16.70
   2  -8  -1   62.49   20.70
  -2  -8   1  112.89   36.60
  -2  -8   1   65.79   17.80
  -2  -8   1   69.79   19.60
   2  -8  -1  106.39   18.70
   2  -8  -1   88.89   25.70
  -2  -8   1   53.69   19.60
  -2  -8   1   69.89   25.60
   2  -8  -1   96.29   17.40
  -2  -8   1   82.09   20.60
  -2  -8   1   88.39   24.00
   2  -8  -1  100.89   28.00
  -2   8   1   64.99   18.40
   2   8  -1  125.49   28.40
  -2   8   1   83.59   19.00
   2   8  -1   54.39   18.40
  -2   8   1   86.59   20.30
  -2   8   1   73.69   23.40
  -2   8   1   79.49   24.70
  -2   8   1   75.69   25.20
   2   8  -1   61.89   20.30
   2   8  -1   38.90   17.70
   2   8  -1   66.59   26.90
   2   8  -1   69.19   29.30
  -2   8   1   82.59   19.00
  -2   8   1  105.49   21.70
  -1  -8   1  407.56   83.09
   1  -8  -1  378.96   60.89
  -1  -8   1  286.87   69.19
   1  -8  -1  441.06   70.29
   1  -8  -1  396.06   64.59
  -1  -8   1  348.17   60.79
  -1  -8   1  435.66   82.19
   1  -8  -1  339.47   60.39
   1  -8  -1  458.85   70.09
  -1  -8   1  368.76   62.29
  -1  -8   1  329.57   64.09
  -1  -8   1  383.06   63.09
  -1  -8   1  403.76   63.79
   1  -8  -1  374.16   72.89
   1   8  -1  342.87   63.59
   1   8  -1  359.56   80.49
  -1   8   1  362.66   62.29
   1   8  -1  553.94   94.29
   1   8  -1  365.56   63.09
   1   8  -1  400.96   65.29
  -1   8   1  435.86   79.39
  -1   8   1  367.96   62.49
  -1   8   1  344.97   59.89
   1   8  -1  374.36   64.29
  -1   8   1  370.36   76.49
  -1   8   1  362.16   61.39
  -1   8   1  340.47   62.19
   0  -8   1   72.59   18.30
   0  -8   1   65.79   14.30
   0  -8  -1   53.29   14.10
   0  -8  -1   82.29   30.20
   0  -8  -1   73.99   19.60
   0  -8  -1   71.09   15.10
   0  -8   1   30.90   26.50
   0  -8   1   76.59   19.80
   0  -8  -1   72.39   18.20
   0  -8   1   23.50   17.50
   0  -8  -1   77.69   25.90
   0  -8   1   61.49   14.30
   0  -8  -1   50.79   16.50
   0  -8   1   58.49   19.90
   0   8  -1   73.59   26.00
   0   8  -1   63.89   18.20
   0   8   1   57.49   17.40
   0   8   1   80.09   21.10
   0   8  -1   83.59   28.80
   0   8  -1   40.40   16.10
   0   8   1   42.90   20.10
   0   8  -1   69.59   19.50
   0   8   1   80.79   16.30
   0   8   1   72.69   20.50
   0   8  -1   64.89   17.60
   0   8   1   67.19   25.50
  -1  -8  -1  312.77   63.89
  -1  -8  -1  222.28   45.70
   1  -8   1  241.08   51.39
  -1  -8  -1  166.18   46.30
  -1  -8  -1  228.88   41.40
  -1  -8  -1  222.18   45.00
  -1  -8  -1  240.38   41.60
   1  -8   1  238.08   39.70
  -1  -8  -1  203.18   56.59
   1  -8   1  232.88   39.10
   1  -8   1  259.37   54.79
   1  -8   1  303.37   60.69
  -1  -8  -1  254.97   40.10
   1  -8   1  216.08   51.09
   1   8   1  273.07   51.29
   1   8   1  238.98   56.69
  -1   8  -1  258.17   43.40
  -1   8  -1  191.78   42.70
  -1   8  -1  293.47   59.39
   1   8   1  259.97   42.40
  -1   8  -1  192.48   39.30
   1   8   1  236.98   45.90
   1   8   1  115.39   45.70
   1   8   1  230.28   36.70
  -1   8  -1  215.18   40.60
  -1   8  -1  224.58   37.40
  -1   8  -1  231.88   53.79
  -1   8  -1  220.08   41.00
   2  -8   1  142.79   32.20
  -2  -8  -1  110.59   26.10
   2  -8   1  127.39   30.00
  -2  -8  -1   60.39   26.90
  -2  -8  -1   94.39   27.80
   2  -8   1  111.19   30.50
  -2  -8  -1   67.09   20.70
  -2  -8  -1   80.49   21.10
   2  -8   1  107.89   20.20
  -2  -8  -1  105.29   25.00
   2  -8   1  110.99   19.80
   2  -8   1  112.09   30.70
  -2  -8  -1   97.79   23.60
  -2  -8  -1   59.59   28.10
   2   8   1   97.09   35.80
  -2   8  -1  111.29   21.20
  -2   8  -1   72.39   19.60
   2   8   1   72.69   31.00
  -2   8  -1  105.19   23.10
   2   8   1   79.39   23.10
   2   8   1   94.49   23.50
  -2   8  -1   97.19   21.10
  -2   8  -1   93.99   28.00
  -2   8  -1   53.59   18.50
  -2   8  -1   75.99   19.60
   2   8   1   82.19   23.60
  -2   8  -1   48.00   17.70
   3  -8   1  142.79   36.00
  -3  -8  -1  212.18   40.70
  -3  -8  -1  138.29   40.60
   3  -8   1  203.38   35.50
   3  -8   1  192.98   39.50
  -3  -8  -1  180.88   37.80
  -3  -8  -1  152.78   39.80
  -3  -8  -1  117.09   60.99
   3  -8   1  154.68   35.60
  -3  -8  -1  156.58   34.10
   3  -8   1  222.88   36.60
  -3  -8  -1  194.78   45.40
   3  -8   1  158.68   40.70
  -3   8  -1  164.38   32.90
  -3   8  -1  219.38   36.80
   3   8   1  167.78   49.50
   3   8   1  166.18   37.20
  -3   8  -1  150.78   30.60
  -3   8  -1  129.89   31.60
  -3   8  -1  156.08   27.70
   3   8   1  109.59   31.40
  -3   8  -1  155.18   28.20
   3   8   1  107.69   31.10
  -3   8  -1  158.58   28.30
   3   8   1   93.79   38.90
  -4  -8  -1   46.40   14.90
   4  -8   1   48.10   15.50
   4  -8   1   51.79   20.40
   4  -8   1   40.40   12.90
  -4  -8  -1   66.29   20.40
  -4  -8  -1   37.10   14.50
  -4  -8  -1    3.60   13.60
  -4  -8  -1   46.10   18.10
  -4  -8  -1   49.40   17.90
   4  -8   1   61.59   20.50
  -4  -8  -1   74.99   33.90
  -4   8  -1   51.79   16.90
   4   8   1   17.50   15.20
  -4   8  -1   40.20   11.20
   4   8   1   46.20   16.30
   4   8   1   62.59   19.70
   4   8   1   44.40   17.20
  -4   8  -1   58.19   13.10
  -4   8  -1   23.50   12.70
  -4   8  -1   49.10   11.00
   4   8   1   47.60   24.80
  -4   8  -1   54.09   20.30
  -4   8  -1   18.70   10.90
   4   8   1   14.80   11.80
  -5  -8  -1    0.90    9.70
  -5  -8  -1   11.90   10.60
  -5  -8  -1    2.50   10.60
  -5  -8  -1    4.80    8.10
   5  -8   1    2.40    7.90
   5  -8   1    2.20    7.50
  -5  -8  -1    6.70    9.40
   5  -8   1   17.00    9.60
  -5  -8  -1   -2.20    3.90
   5   8   1    1.80    4.70
  -5   8  -1    1.10    5.20
   5   8   1   11.90    9.80
   5   8   1   25.90   17.50
  -5   8  -1    6.50    4.10
   5   8   1    9.10   10.80
   5   8   1   10.00   10.50
  -5   8  -1    5.60    3.60
   5   8   1    1.40    5.10
  -5   8  -1    7.20    7.20
  -5   8  -1   16.90    9.90
   6  -8   1   59.39   22.40
  -6  -8  -1   40.00   17.70
  -6  -8  -1   25.00   14.40
   6  -8   1   59.89   21.80
  -6  -8  -1  107.29   28.20
   6  -8   1   43.80   19.00
  -6  -8  -1   30.40   23.20
  -6  -8  -1   53.59   26.20
  -6  -8  -1   65.59   21.40
   6   8   1   39.80   19.20
   6   8   1   60.69   27.50
  -6   8  -1   52.99   16.80
   6   8   1   68.79   23.90
   6   8   1   53.19   29.40
  -6   8  -1   60.79   17.40
  -7  -8  -1   -0.40    4.10
   7  -8   1   11.80   10.90
   7  -8   1   10.60   11.70
  -7  -8  -1   10.10   15.30
  -7  -8  -1    0.00    2.30
   7  -8   1    2.90    8.10
  -7  -8  -1   13.00   12.90
  -7  -8  -1   -0.50    5.50
  -7  -8  -1   10.20   11.50
  -7  -8  -1    3.80    8.50
   7   8   1   -1.30    4.30
   7   8   1    8.00    9.60
   7   8   1    2.00    3.10
   7   8   1   -1.60    4.50
  -7   8  -1    0.70    4.40
   7   8   1   -1.40    8.90
  -7   8  -1   -0.60    4.80
   7   8   1   -0.30    6.10
   8  -8   1   -2.10    6.90
  -8  -8  -1   10.00   11.10
  -8  -8  -1   20.60   12.20
   8  -8   1   26.70   13.00
  -8  -8  -1    6.00    9.00
  -8  -8  -1    9.30   11.20
  -8  -8  -1   -0.50    8.30
  -8  -8  -1    0.20    7.60
   8   8   1    3.60    8.00
   8   8   1   15.60   11.50
  -8   8  -1   -4.70    3.90
   8   8   1   -2.70    3.80
   8   8   1   -1.60    3.10
   8   8   1   17.20   12.60
   8   8   1   -1.40    6.20
   8   8   1    5.80    4.60
   8   8   1    6.90    9.20
  -9  -8  -1   65.99   23.70
  -9  -8  -1   53.79   23.10
  -9  -8  -1   88.89   27.20
   9  -8   1   21.30   15.80
  -9  -8  -1   61.39   23.70
  -9  -8  -1   35.70   27.30
   9  -8   1   70.29   24.20
   9   8   1   59.79   23.60
   9   8   1   58.09   22.80
   9   8   1   69.09   38.40
   9   8   1   65.29   24.30
   9   8   1   80.49   32.70
  -9   8  -1   67.99   20.60
   9   8   1   88.79   43.20
   9   8   1   56.99   14.60
   9   8   1   79.39   20.50
 -10  -8  -1   -5.60    6.80
 -10  -8  -1   -3.30    4.10
  10  -8   1    7.10    9.40
 -10  -8  -1    2.50   13.10
 -10  -8  -1   11.50   10.70
 -10  -8  -1   -4.90    5.50
 -10  -8  -1    2.10    9.00
 -10  -8  -1   -3.20    3.80
  10  -8   1   -5.40    5.00
  10   8   1   -0.90    6.20
  10   8   1    0.60    6.80
  10   8   1   -4.40    6.70
  10   8   1   -3.20    4.90
 -10   8  -1    3.70    8.20
  10   8   1   -0.20    4.00
  10   8   1   -6.10    5.90
  10   8   1   -3.60    7.80
  10   8   1   -4.90    3.90
  10   8   1    9.30    7.90
 -10   8  -1   -1.60    5.90
 -11  -8  -1   -0.90    7.50
  11  -8   1   -6.80    4.80
 -11  -8  -1    9.80   23.70
 -11  -8  -1    5.20   20.30
 -11  -8  -1   -0.70    4.90
 -11  -8  -1   -4.40    6.30
 -11  -8  -1   -2.50    4.70
 -11  -8  -1    1.10    8.90
  11   8   1    5.30   15.50
  11   8   1   -1.50    6.20
  11   8   1    0.90    4.70
 -11   8  -1   -0.20    6.70
 -11   8  -1   17.90   13.10
  11   8   1   -5.80    5.20
  11   8   1    6.30   15.20
  11   8   1    2.90    7.00
  11   8   1    6.30   11.30
  11   8   1    1.30    7.10
 -12  -8  -1   -3.90    4.60
 -12  -8  -1   -4.50    4.50
 -12  -8  -1   -5.60    2.90
 -12  -8  -1    6.10   10.60
  12  -8   1   -8.80    4.20
 -12  -8  -1    0.00    5.60
 -12  -8  -1   -9.70    9.40
  12   8   1   -1.20    9.80
  12   8   1    9.70    7.90
  12   8   1    3.30    9.20
  12   8   1   -0.70    9.00
  12   8   1   10.90   19.40
  12   8   1   -3.60    6.60
  12   8   1   -5.00    3.60
  12   8   1   -1.60    6.60
  12   8   1    2.80    9.50
 -11  -9   1   30.40   29.40
 -11  -9   1    1.80   11.30
 -11  -9   1   57.09   28.00
 -11  -9   1    8.90   12.60
 -11  -9   1    2.80    7.60
 -11  -9   1   60.19   26.70
 -11  -9   1   27.20   25.90
  11   9  -1   16.90   12.60
  11   9  -1   10.20   11.60
  11   9  -1   -6.30    4.10
  11   9  -1   11.40   10.20
  11   9  -1   21.50   16.00
  11   9  -1   -0.10   17.30
  11   9  -1   -3.00    5.70
 -11   9   1   14.90   14.80
  11   9  -1    6.10   15.70
 -10  -9   1   36.70   20.10
 -10  -9   1   64.29   24.50
 -10  -9   1  110.29   32.00
 -10  -9   1  116.49   35.20
 -10  -9   1   32.00   24.10
 -10  -9   1   49.90   20.50
 -10  -9   1   35.90   55.09
  10   9  -1   63.29   19.70
  10   9  -1   72.09   28.80
 -10   9   1   81.69   26.50
 -10   9   1   43.90   21.10
  10   9  -1  137.29   39.20
  10   9  -1   60.59   24.90
  10   9  -1   75.29   32.10
  10   9  -1  107.69   42.10
  10   9  -1   37.10   32.10
  10   9  -1   70.09   22.60
  -9  -9   1   -6.80    9.30
  -9  -9   1    0.90    8.40
  -9  -9   1   -5.50    5.30
  -9  -9   1   -3.70    5.60
  -9  -9   1   -2.40    6.40
  -9  -9   1    4.80    8.20
  -9  -9   1    2.70    8.20
   9  -9  -1   -2.00    5.30
   9   9  -1   11.50   16.90
   9   9  -1   -3.90    6.90
   9   9  -1   -1.90    4.30
   9   9  -1    9.80   13.90
   9   9  -1   13.00   13.90
   9   9  -1    4.50   16.10
   9   9  -1   -4.00    3.90
  -9   9   1   -0.90    6.30
   9   9  -1   13.00   11.10
  -9   9   1   -1.90    5.70
  -8  -9   1  189.78   44.60
  -8  -9   1   46.90   24.30
  -8  -9   1  143.09   40.20
   8  -9  -1   93.59   30.40
  -8  -9   1   99.69   47.90
   8  -9  -1  111.29   33.90
  -8  -9   1  171.78   52.99
  -8  -9   1   97.69   31.10
  -8   9   1  139.89   31.70
   8   9  -1  157.08   57.39
   8   9  -1  122.09   37.20
   8   9  -1  114.99   28.50
   8   9  -1  116.99   37.00
   8   9  -1   64.89   36.40
   8   9  -1   64.09   26.80
   8   9  -1  196.08   45.30
   8   9  -1  109.19   25.50
  -8   9   1  122.19   32.30
   7  -9  -1   23.90   13.40
  -7  -9   1    2.90    5.80
  -7  -9   1    8.70   14.30
   7  -9  -1   19.30   13.40
  -7  -9   1    6.70    8.80
  -7  -9   1   -0.30    6.30
  -7  -9   1   49.70   32.60
  -7  -9   1   11.20    9.60
  -7  -9   1   18.90   14.30
  -7   9   1   -5.10    3.00
  -7   9   1    5.60    7.70
   7   9  -1   25.50   10.10
   7   9  -1    6.40    8.80
   7   9  -1   10.40   10.30
   7   9  -1    7.20   14.50
   7   9  -1   16.30   23.60
   7   9  -1    6.60   14.20
   7   9  -1    8.60    7.00
   7   9  -1    8.40   10.30
   6  -9  -1  118.69   36.20
  -6  -9   1   80.29   34.60
  -6  -9   1  168.68   38.70
  -6  -9   1  151.68   34.90
  -6  -9   1  145.59   36.90
  -6  -9   1  145.99   37.10
  -6  -9   1  107.49   40.10
   6  -9  -1  142.89   37.20
   6   9  -1  152.68   40.60
   6   9  -1  152.28   31.10
   6   9  -1  147.49   39.80
  -6   9   1   95.09   30.60
   6   9  -1  116.99   34.10
   6   9  -1  201.48   60.69
   6   9  -1  167.68   40.60
   6   9  -1  156.98   57.19
  -5  -9   1   87.89   25.60
   5  -9  -1  100.59   28.60
  -5  -9   1  114.49   28.90
  -5  -9   1   58.79   28.40
  -5  -9   1   86.89   23.90
  -5  -9   1   48.90   20.20
  -5  -9   1   69.29   33.70
   5  -9  -1   55.29   24.20
  -5  -9   1   91.49   29.00
  -5   9   1   93.09   24.70
   5   9  -1  104.19   29.50
  -5   9   1  116.29   21.30
   5   9  -1  114.89   33.80
   5   9  -1   85.79   26.40
   5   9  -1  113.19   44.20
   5   9  -1   59.99   23.60
   5   9  -1   67.79   33.80
  -5   9   1  130.09   36.90
  -5   9   1  119.39   27.50
  -4  -9   1  158.48   46.00
  -4  -9   1  143.89   40.40
   4  -9  -1  173.08   34.90
   4  -9  -1  223.38   38.40
  -4  -9   1  218.08   48.70
   4  -9  -1  155.58   43.30
  -4  -9   1  191.08   44.70
  -4  -9   1  263.47   67.69
  -4  -9   1  159.08   38.80
   4  -9  -1  210.58   44.10
  -4  -9   1  147.69   36.30
   4   9  -1  139.29   46.30
  -4   9   1  202.68   38.80
  -4   9   1  186.28   30.00
   4   9  -1  153.78   51.39
  -4   9   1  142.09   36.70
  -4   9   1  172.48   30.50
   4   9  -1  244.18   48.20
  -4   9   1  258.37   42.80
   4   9  -1  139.29   40.70
   4   9  -1  108.79   34.20
  -4   9   1  186.28   39.30
   4   9  -1  206.98   45.90
  -4   9   1  167.88   31.00
  -3  -9   1   71.59   19.80
  -3  -9   1   69.69   22.20
   3  -9  -1   52.49   21.30
  -3  -9   1   85.99   35.30
   3  -9  -1   44.40   17.30
  -3  -9   1   66.49   26.00
   3  -9  -1   33.10   16.40
  -3  -9   1   88.59   23.90
  -3  -9   1   53.89   21.70
   3   9  -1   57.99   20.90
   3   9  -1   56.99   21.20
  -3   9   1   31.20   16.50
  -3   9   1   82.09   27.80
   3   9  -1   48.80   23.50
  -3   9   1   56.89   18.30
  -3   9   1   65.59   16.00
  -3   9   1   60.59   17.70
   3   9  -1   56.89   19.90
  -3   9   1   77.99   18.20
  -3   9   1   68.39   16.90
   3   9  -1   51.99   16.80
   3   9  -1   41.40   25.70
   2  -9  -1   70.59   31.60
   2  -9  -1  152.38   40.60
  -2  -9   1  188.28   35.60
  -2  -9   1  168.68   33.80
   2  -9  -1  133.79   26.40
  -2  -9   1  180.38   51.99
  -2  -9   1  165.68   37.90
  -2  -9   1  141.39   33.40
   2  -9  -1  156.28   29.90
  -2  -9   1  176.78   37.40
   2  -9  -1  143.99   36.10
  -2  -9   1  116.69   37.30
  -2  -9   1  134.19   43.70
  -2   9   1  172.58   42.20
   2   9  -1  139.89   43.50
   2   9  -1  134.59   34.00
   2   9  -1  130.49   47.10
  -2   9   1  214.78   36.90
  -2   9   1  174.48   32.60
   2   9  -1  204.58   43.70
  -2   9   1  168.58   42.50
  -2   9   1  153.28   34.70
   2   9  -1  122.89   34.80
  -2   9   1  226.68   47.20
  -2   9   1  184.28   34.90
  -1  -9   1    6.90   14.10
   1  -9  -1   16.30    7.80
   1  -9  -1   -5.70    6.90
  -1  -9   1    7.90    6.80
  -1  -9   1   29.20    9.50
  -1  -9   1   15.20    7.80
  -1  -9   1   28.30   12.40
   1  -9  -1   16.00    8.40
  -1  -9   1   13.50    9.90
   1  -9  -1   17.30    9.50
  -1  -9   1   22.80   14.40
  -1  -9   1    6.30    9.60
   1  -9  -1   32.00   17.10
  -1   9   1   13.60    8.10
   1   9  -1   19.50   10.60
  -1   9   1   28.30   17.40
   1   9  -1   13.70    8.80
  -1   9   1   17.20    7.80
   1   9  -1   27.80   28.70
  -1   9   1    6.80    9.30
   1   9  -1   14.50    9.30
   1   9  -1    2.30    8.90
  -1   9   1   20.20   10.50
   1   9  -1    6.20    7.70
  -1   9   1   10.00    7.00
   0  -9  -1  286.87   44.80
   0  -9   1  244.48   47.10
   0  -9  -1  263.77   48.10
   0  -9   1  288.47   68.59
   0  -9   1  304.97   58.59
   0  -9   1  275.17   48.60
   0  -9   1  232.08   59.69
   0  -9  -1  310.37   56.79
   0  -9  -1  159.28   51.59
   0  -9   1  284.57   44.50
   0  -9  -1  259.27   47.70
   0  -9  -1  253.17   60.69
   0   9   1  288.87   50.19
   0   9  -1  312.17   51.09
   0   9  -1  328.27   72.69
   0   9   1  295.27   67.99
   0   9   1  287.27   66.39
   0   9  -1  326.27   63.69
   0   9  -1  303.77   47.60
   0   9   1  269.27   44.40
   0   9   1  267.57   48.40
   0   9  -1  261.07   48.70
   0   9   1  278.27   56.69
   0   9  -1  195.58   57.29
   0   9  -1  295.07   50.39
  -1  -9  -1   18.20   23.10
  -1  -9  -1    4.30    6.90
   1  -9   1   12.20   10.60
  -1  -9  -1   14.10    8.30
  -1  -9  -1  -10.30    4.30
  -1  -9  -1   19.50    8.40
   1  -9   1   10.10    9.50
   1  -9   1    6.60    6.10
  -1  -9  -1    3.60    6.60
  -1  -9  -1   -2.40    2.60
   1  -9   1    3.40    5.00
  -1  -9  -1    0.40    3.60
   1  -9   1   10.60   11.40
  -1   9  -1   -1.40    4.40
  -1   9  -1    4.60    5.60
  -1   9  -1    6.90    6.80
   1   9   1    1.50   10.10
   1   9   1    4.30    6.70
   1   9   1    2.30    2.40
  -1   9  -1    3.50    4.90
  -1   9  -1    2.50    6.80
   1   9   1    3.50    6.20
   1   9   1    7.90    7.70
  -1   9  -1   -2.10    4.90
   1   9   1   -2.80    4.60
  -2  -9  -1  152.58   39.60
   2  -9   1  212.98   34.90
  -2  -9  -1  208.28   40.80
  -2  -9  -1  155.88   46.80
  -2  -9  -1  212.88   58.19
  -2  -9  -1  180.18   41.80
   2  -9   1  195.28   34.30
   2  -9   1  180.68   48.00
  -2  -9  -1  218.98   44.10
  -2  -9  -1  104.29   39.10
   2  -9   1  162.18   45.90
   2  -9   1  281.57   50.29
  -2  -9  -1  201.78   41.00
   2  -9   1  165.38   43.40
  -2   9  -1  218.48   37.80
  -2   9  -1  270.97   54.59
   2   9   1  195.68   53.69
   2   9   1  207.18   59.19
  -2   9  -1  271.67   45.40
  -2   9  -1  211.48   41.00
  -2   9  -1  224.48   36.80
   2   9   1  274.37   51.69
   2   9   1  213.78   46.70
   2   9   1  266.47   54.89
   2   9   1  170.38   40.40
  -2   9  -1  204.18   34.80
  -2   9  -1  211.58   41.40
  -2   9  -1  217.28   40.50
   3  -9   1   86.09   28.60
  -3  -9  -1  123.49   27.60
  -3  -9  -1   69.69   27.30
  -3  -9  -1   95.29   25.40
   3  -9   1  145.19   31.60
   3  -9   1  114.49   26.00
   3  -9   1  102.39   28.50
  -3  -9  -1  109.39   27.90
  -3  -9  -1   67.99   22.50
   3  -9   1   83.09   28.00
  -3  -9  -1  130.39   42.60
  -3   9  -1  109.89   24.00
   3   9   1  146.89   33.20
  -3   9  -1  103.59   22.40
  -3   9  -1  106.99   23.90
  -3   9  -1   82.09   22.50
   3   9   1   93.09   26.70
  -3   9  -1   93.39   22.80
  -3   9  -1   91.89   23.40
   3   9   1  106.09   29.30
   3   9   1  167.58   51.19
   3   9   1   97.59   37.70
  -3   9  -1  110.49   24.50
   3   9   1  105.99   30.90
  -4  -9  -1  152.88   53.29
   4  -9   1  199.88   34.80
  -4  -9  -1  195.48   55.69
  -4  -9  -1  119.29   33.10
   4  -9   1  113.79   36.40
  -4  -9  -1   95.49   32.70
   4  -9   1  199.68   35.30
  -4  -9  -1  179.38   37.30
  -4  -9  -1   71.49   30.50
  -4  -9  -1  144.99   33.80
   4  -9   1  142.79   39.40
  -4   9  -1  188.58   29.00
  -4   9  -1  155.58   28.00
  -4   9  -1  200.18   37.00
   4   9   1  156.08   37.90
  -4   9  -1  147.39   26.50
   4   9   1  109.29   31.70
   4   9   1  150.48   50.39
  -4   9  -1  181.78   34.00
   4   9   1  218.18   44.60
   4   9   1  235.58   62.99
   4   9   1  187.98   41.20
  -5  -9  -1   23.70   15.40
  -5  -9  -1   67.39   23.00
   5  -9   1   74.99   24.80
  -5  -9  -1  144.29   46.10
  -5  -9  -1   24.30   22.70
  -5  -9  -1   67.99   22.80
  -5  -9  -1   62.09   21.30
  -5  -9  -1   61.89   22.00
   5  -9   1   44.50   19.60
   5   9   1  166.08   38.70
  -5   9  -1   88.39   16.60
  -5   9  -1   39.40   17.00
   5   9   1   63.19   22.90
  -5   9  -1   76.49   20.30
  -5   9  -1   94.79   22.50
  -5   9  -1   90.19   17.20
   5   9   1   48.40   23.90
   5   9   1  118.79   29.80
   5   9   1   37.40   16.40
   5   9   1  109.49   43.90
   6  -9   1   97.39   33.10
  -6  -9  -1  112.29   31.40
   6  -9   1  171.38   36.60
  -6  -9  -1  127.09   32.80
  -6  -9  -1  106.79   31.30
  -6  -9  -1  162.98   39.00
  -6  -9  -1  137.69   50.89
  -6  -9  -1  116.39   44.60
  -6  -9  -1  131.79   38.10
   6   9   1  132.69   51.09
   6   9   1  170.08   60.19
  -6   9  -1  121.59   30.70
   6   9   1  146.19   38.70
  -6   9  -1  130.89   31.20
   6   9   1  204.38   45.30
   6   9   1  135.39   36.60
   6   9   1  149.88   39.70
  -7  -9  -1   31.90   17.50
   7  -9   1   29.70   15.80
  -7  -9  -1   32.00   17.00
  -7  -9  -1   17.70   23.20
  -7  -9  -1    5.20    7.80
   7  -9   1   21.80   12.80
   7  -9   1   41.20   15.90
  -7  -9  -1   29.10   13.40
  -7  -9  -1   12.50   10.10
   7   9   1   23.50   19.90
   7   9   1   34.50   18.60
   7   9   1   38.40   24.10
   7   9   1   29.70   14.50
  -7   9  -1   23.50   12.90
  -7   9  -1   14.10   11.00
   7   9   1   19.20   15.00
  -8  -9  -1    9.10   12.30
  -8  -9  -1   34.90   21.20
   8  -9   1   61.29   20.10
  -8  -9  -1   45.20   18.20
   8  -9   1   70.49   25.50
   8  -9   1   67.79   25.10
  -8  -9  -1   54.09   21.90
  -8  -9  -1   40.90   25.70
  -8  -9  -1   43.10   32.30
   8   9   1   49.30   22.90
   8   9   1   55.69   17.40
   8   9   1    5.90   13.20
   8   9   1   19.30   15.40
   8   9   1   71.89   29.00
   8   9   1   55.29   32.50
  -8   9  -1   32.50   15.30
  -8   9  -1   61.09   19.40
  -9  -9  -1   -6.90    2.90
   9  -9   1   10.00   11.50
   9  -9   1    7.50    9.60
   9  -9   1   -2.70    6.50
  -9  -9  -1   -5.80    8.10
  -9  -9  -1   15.00   20.80
  -9  -9  -1   -0.60    7.40
  -9  -9  -1   -6.10    6.10
  -9  -9  -1   -1.60    3.70
  -9  -9  -1    2.10    8.10
   9   9   1   -2.00    9.30
  -9   9  -1    3.10    6.70
   9   9   1   -6.40    9.00
   9   9   1    6.80    6.80
   9   9   1   -3.20    4.40
   9   9   1   -6.20    6.10
   9   9   1   -9.70    3.00
   9   9   1    4.50    8.30
  -9   9  -1    4.70    7.90
   9   9   1   24.40   30.80
  10  -9   1  102.29   30.70
 -10  -9  -1  100.79   51.49
 -10  -9  -1   60.09   23.60
 -10  -9  -1   94.69   33.60
  10  -9   1   73.69   29.20
 -10  -9  -1   76.09   29.90
 -10  -9  -1   96.79   52.59
 -10  -9  -1  154.18   39.70
 -10  -9  -1   88.79   31.90
  10   9   1  151.58   61.29
  10   9   1  104.49   28.80
  10   9   1  110.29   35.60
  10   9   1   95.99   25.60
  10   9   1   44.00   22.20
  10   9   1  103.89   51.49
  10   9   1   74.59   32.10
 -10   9  -1   49.00   21.50
  10   9   1   81.99   29.50
 -10   9  -1  133.99   32.30
 -11  -9  -1   -1.60    5.20
  11  -9   1   -3.20    5.90
 -11  -9  -1    7.20    9.20
 -11  -9  -1    5.50    9.40
 -11  -9  -1   14.80   14.90
 -11  -9  -1   -4.10   10.40
 -11  -9  -1   41.30   31.00
 -11  -9  -1    6.70   13.00
 -11   9  -1    7.30    8.80
  11   9   1   24.50   12.20
  11   9   1   35.00   16.60
 -11   9  -1    1.60   14.90
  11   9   1    7.60   11.60
  11   9   1   -2.10    8.60
  11   9   1   14.40   15.50
  11   9   1   -3.50    3.40
  11   9   1    7.60    8.80
  11   9   1    3.80    9.80
 -10 -10   1   -2.50    4.50
 -10 -10   1   -8.40    2.80
  10 -10  -1   -3.20    5.60
 -10 -10   1   -2.20    7.70
 -10 -10   1   -2.00    9.30
  10  10  -1   -3.10    9.60
  10  10  -1   10.00    8.00
  10  10  -1    1.90    7.30
  -9 -10   1   25.20   19.40
  -9 -10   1    3.80    9.50
  -9 -10   1   18.20   12.90
  -9 -10   1   12.00   10.90
  -9 -10   1   14.70   15.80
  -9 -10   1   28.40   32.30
  -9 -10   1   -2.30    7.10
   9 -10  -1   11.80   12.40
   9  10  -1   44.50   20.20
   9  10  -1   19.10   18.90
   9  10  -1   11.90   20.00
  -9  10   1   15.60   13.00
   9  10  -1   10.10    9.80
   9  10  -1   25.90   19.30
   9  10  -1   32.10   12.90
   9  10  -1   -1.70    5.80
  -9  10   1   49.99   20.40
   9  10  -1   19.50   13.10
   8 -10  -1   12.70   13.40
   8 -10  -1    1.60    9.30
  -8 -10   1   -2.40    3.70
  -8 -10   1    6.40   12.70
  -8 -10   1    6.10    8.80
  -8 -10   1   -2.20    3.60
  -8 -10   1    3.90   10.40
  -8 -10   1    3.80   10.10
  -8 -10   1    3.80   14.60
   8  10  -1   13.30   17.00
   8  10  -1    2.10    9.60
  -8  10   1    5.40    8.30
   8  10  -1   -5.20    3.80
   8  10  -1    4.60    7.20
   8  10  -1    1.50   17.70
   8  10  -1   -4.30    4.70
   8  10  -1   -2.50    4.30
  -8  10   1    2.30    8.70
   8  10  -1   -5.70    7.20
  -7 -10   1    1.70    7.20
  -7 -10   1   -4.50    3.10
  -7 -10   1   -0.70    5.10
  -7 -10   1   22.40   19.30
  -7 -10   1   -4.20    6.30
   7 -10  -1   10.40   10.00
   7 -10  -1   -7.00    3.10
  -7 -10   1    5.00   10.20
  -7 -10   1   18.90   15.90
   7  10  -1    3.70   13.00
   7  10  -1   -0.90    7.30
  -7  10   1   -2.70    4.90
  -7  10   1    9.30   10.10
   7  10  -1    5.00    9.90
   7  10  -1   -1.60    6.30
   7  10  -1   -5.10    7.70
   7  10  -1   -2.90    4.90
   7  10  -1   10.80    7.60
   7  10  -1   -1.30    4.60
  -6 -10   1    4.30    7.40
  -6 -10   1   19.40   11.60
  -6 -10   1    0.80   10.10
   6 -10  -1    5.40   10.00
  -6 -10   1   -1.20    6.90
  -6 -10   1   -5.30    2.50
  -6 -10   1   -3.50    3.80
   6 -10  -1   -2.60    7.40
   6  10  -1   -3.30    6.80
   6  10  -1    3.60    9.70
   6  10  -1   -6.80    2.20
   6  10  -1   -2.40    3.10
  -6  10   1   11.80    9.90
  -6  10   1    2.70    3.70
  -6  10   1    1.30    2.80
   6  10  -1    2.90    5.40
   6  10  -1   -6.00    2.90
   6  10  -1    4.10    6.60
  -5 -10   1    9.30   12.60
  -5 -10   1   12.60    9.90
   5 -10  -1    3.00    7.90
  -5 -10   1    6.50   10.50
  -5 -10   1   -3.30    4.30
  -5 -10   1   -2.40    3.80
  -5 -10   1   -1.60    4.80
  -5 -10   1    3.70    7.40
   5 -10  -1   -4.90    2.60
  -5  10   1   -0.10    2.30
  -5  10   1   -2.80    2.30
   5  10  -1   -2.80    3.70
   5  10  -1   -2.40    6.40
  -5  10   1   -0.40    6.20
   5  10  -1   -0.70    4.10
   5  10  -1    3.60    7.50
   5  10  -1   -1.80    4.30
  -5  10   1   -1.10    5.40
   5  10  -1   -8.50    2.40
   4 -10  -1    0.10    3.90
  -4 -10   1    6.90    7.60
  -4 -10   1   -1.20    3.20
  -4 -10   1   -1.70    4.50
  -4 -10   1   -1.40    3.60
  -4 -10   1   -4.20    3.00
  -4 -10   1   -5.30    3.00
  -4 -10   1   28.30   18.10
  -4 -10   1   -6.30    5.60
   4 -10  -1    2.60    4.70
   4 -10  -1    1.00    3.30
   4 -10  -1   18.90   16.70
   4  10  -1    7.20   10.10
  -4  10   1    5.10    4.40
  -4  10   1    0.80    4.00
   4  10  -1   -0.20    6.00
   4  10  -1    5.80   13.70
   4  10  -1    0.50    5.00
  -4  10   1    1.80    4.70
  -4  10   1    1.60    5.70
  -4  10   1   -2.80    3.50
   4  10  -1    1.40    9.10
   4  10  -1    8.90   14.50
   3 -10  -1   -0.50    5.20
   3 -10  -1   30.80   11.60
  -3 -10   1   42.40   16.10
  -3 -10   1   -0.70    5.50
  -3 -10   1    2.80    8.20
  -3 -10   1   28.30   19.00
  -3 -10   1   13.70   14.40
  -3 -10   1   34.60   24.40
  -3 -10   1   46.20   19.30
   3 -10  -1   37.10   17.60
   3 -10  -1   12.20    9.80
  -3 -10   1   15.20    8.50
  -3  10   1    9.30    9.90
   3  10  -1   28.70   13.50
   3  10  -1   29.70   14.40
   3  10  -1   34.40   16.70
  -3  10   1   10.80    9.20
  -3  10   1   14.00    7.40
  -3  10   1   15.90   10.50
   3  10  -1   18.00   12.60
  -3  10   1   34.10   11.80
   3  10  -1   21.20   21.50
  -3  10   1   29.30   11.70
   3  10  -1   17.20   18.00
  -2 -10   1   -1.10    5.30
   2 -10  -1   -3.50    2.60
   2 -10  -1    0.70    6.60
   2 -10  -1   11.60   10.50
  -2 -10   1    0.70    3.70
  -2 -10   1    0.40    4.90
  -2 -10   1   -3.30    3.50
  -2 -10   1    2.80    9.10
  -2 -10   1    3.70    7.40
   2 -10  -1   -0.10    3.40
   2 -10  -1    8.80   12.10
  -2 -10   1    0.50    5.20
   2 -10  -1    3.20    3.90
  -2 -10   1    2.50    4.70
  -2  10   1    0.00    6.40
  -2  10   1    3.20    6.50
  -2  10   1   -1.00    2.90
  -2  10   1   -1.80    3.60
   2  10  -1    1.50    5.90
  -2  10   1   -1.80    3.50
   2  10  -1    6.90   11.00
   2  10  -1    6.30    6.30
   2  10  -1   -3.50    3.60
  -2  10   1   -1.60    3.30
   2  10  -1    3.80    7.40
   2  10  -1    0.80    6.00
  -2  10   1   14.50    7.40
  -1 -10   1   43.20   13.40
   1 -10  -1   32.10   18.60
   1 -10  -1   30.00   10.80
   1 -10  -1   22.30   12.70
  -1 -10   1   31.90    9.20
  -1 -10   1   47.60   16.50
   1 -10  -1   22.50   16.50
   1 -10  -1   54.59   18.10
  -1 -10   1   32.90   10.20
   1 -10  -1   16.60   10.20
  -1 -10   1   15.20   11.30
  -1 -10   1   13.00   14.50
  -1  10   1    8.00    8.20
  -1  10   1   12.90   12.40
  -1  10   1   23.20   10.70
  -1  10   1   45.90   22.00
  -1  10   1   45.00   11.30
   1  10  -1   24.50   23.80
  -1  10   1    4.20    6.60
   1  10  -1   14.60   10.10
  -1  10   1   35.80   12.70
  -1  10   1   33.10   13.10
   1  10  -1   10.70   13.00
   1  10  -1   40.50   15.40
   1  10  -1   20.20   18.70
   1  10  -1   29.40   13.50
   0 -10  -1    2.40    5.70
   0 -10   1   18.00    8.30
   0 -10   1   23.80   16.40
   0 -10  -1   -0.80    2.90
   0 -10   1   15.20   13.10
   0 -10  -1    5.40    6.40
   0 -10  -1    2.50    9.40
   0 -10   1    5.90    6.90
   0 -10  -1   17.40    9.80
   0 -10   1    0.70    6.40
   0 -10  -1   -3.10    4.40
   0 -10   1    3.90    6.20
   0  10  -1   -1.00    5.70
   0  10  -1    4.30    6.10
   0  10   1    7.50    7.40
   0  10   1   17.50   13.70
   0  10   1   13.90   14.20
   0  10   1    0.40    5.40
   0  10   1   -2.70    3.70
   0  10  -1    4.20    6.00
   0  10  -1    4.20    8.00
   0  10  -1    5.30   11.20
   0  10   1   10.80    9.80
   0  10  -1    6.50    7.30
   0  10  -1    6.60    8.60
   1 -10   1   34.00   20.40
  -1 -10  -1   64.99   20.30
   1 -10   1   95.59   20.90
   1 -10   1   97.19   31.60
   1 -10   1  102.09   22.50
  -1 -10  -1   74.79   27.00
  -1 -10  -1   68.39   27.30
  -1 -10  -1   91.79   24.50
   1 -10   1   80.99   28.60
  -1 -10  -1   90.09   19.40
   1 -10   1   92.79   28.50
  -1 -10  -1   93.39   19.70
  -1  10  -1   81.39   23.20
  -1  10  -1   66.59   22.00
   1  10   1   39.00   25.50
  -1  10  -1   91.49   21.60
  -1  10  -1   66.19   20.60
   1  10   1  111.79   26.00
   1  10   1   86.99   31.70
   1  10   1   78.69   23.50
   1  10   1   57.69   30.60
   1  10   1   60.59   23.10
  -1  10  -1   85.59   32.40
  -1  10  -1  110.49   26.40
  -2 -10  -1   -3.20    3.00
   2 -10   1    0.90   10.00
   2 -10   1   -3.40    2.40
   2 -10   1    8.80   10.70
   2 -10   1    8.70   10.60
  -2 -10  -1    8.00    7.60
  -2 -10  -1    3.10    6.10
   2 -10   1   -1.70    3.30
  -2 -10  -1   45.80   25.80
  -2 -10  -1   16.00   11.50
  -2 -10  -1   -1.80    3.20
  -2 -10  -1   11.30   13.00
   2 -10   1    4.20    5.20
  -2 -10  -1    2.80    5.90
   2 -10   1   13.10   10.40
   2 -10   1   -3.70    3.40
  -2  10  -1   -1.70    3.80
   2  10   1    1.10    5.30
   2  10   1   -3.70    3.30
   2  10   1   23.50   23.20
   2  10   1    1.10    6.20
  -2  10  -1   -1.20    3.10
  -2  10  -1    5.50    7.20
  -2  10  -1   -0.30    4.00
   2  10   1    5.40    7.90
  -2  10  -1    1.10    5.70
   2  10   1    2.90    6.00
  -2  10  -1    2.80    4.80
  -3 -10  -1   -5.70    3.70
  -3 -10  -1   -1.10    3.50
  -3 -10  -1   -0.60    4.10
  -3 -10  -1    0.30    6.80
   3 -10   1   15.10   10.20
   3 -10   1    2.70    6.70
  -3 -10  -1    4.90    6.80
   3 -10   1    7.20    8.70
  -3 -10  -1   -3.50    4.60
   3 -10   1   10.40    6.90
   3 -10   1    8.20    9.80
  -3 -10  -1    8.60   11.50
  -3 -10  -1   -2.90    5.00
   3 -10   1   10.40   12.60
  -3  10  -1    1.20    4.20
   3  10   1    1.10    6.20
   3  10   1    0.60    4.70
   3  10   1    7.40    9.50
  -3  10  -1   -1.60    3.30
  -3  10  -1    2.90    4.70
   3  10   1   17.70   20.40
  -3  10  -1   14.30    7.20
  -3  10  -1   18.70   10.90
  -3  10  -1    0.90    3.20
   3  10   1   -0.80    4.10
  -3  10  -1   -0.30    3.90
   3  10   1    2.60    6.10
   4 -10   1   -2.40    2.40
  -4 -10  -1   -0.60    5.40
   4 -10   1    8.00   11.00
  -4 -10  -1    2.00    5.90
  -4 -10  -1   -3.40    3.40
   4 -10   1   -0.20    7.30
  -4 -10  -1   -0.40    5.70
  -4 -10  -1    6.50    8.30
  -4 -10  -1   -5.00    4.30
  -4 -10  -1    3.30    6.20
   4 -10   1    0.30    3.50
  -4 -10  -1   -2.50    5.00
   4  10   1   -1.00    7.40
  -4  10  -1    2.60    3.30
   4  10   1   -1.10    3.60
   4  10   1   -0.20    4.30
  -4  10  -1   -0.60    3.20
   4  10   1   -3.00    5.00
   4  10   1    1.00    4.90
  -4  10  -1    4.10    6.70
  -4  10  -1    1.50    5.90
   4  10   1   -2.60    3.80
  -4  10  -1    1.60    3.50
   5 -10   1    1.60    8.30
  -5 -10  -1   -3.40    3.70
  -5 -10  -1   -0.30    4.70
  -5 -10  -1    7.90   13.80
  -5 -10  -1   -3.80    3.70
  -5 -10  -1    5.10   11.50
   5 -10   1    5.60    9.40
  -5 -10  -1    1.10    7.30
   5  10   1    4.00    7.90
  -5  10  -1    0.20    4.80
   5  10   1   13.10   19.00
   5  10   1    4.60    7.90
  -5  10  -1    3.90    3.80
   5  10   1   -4.30    3.70
   5  10   1   11.50   11.70
  -5  10  -1   -2.30    3.80
   5  10   1   -0.90    3.60
  -5  10  -1    0.20    4.90
  -6 -10  -1   -1.80    5.40
  -6 -10  -1    0.30    5.70
  -6 -10  -1   11.70   20.10
  -6 -10  -1    5.90    9.30
  -6 -10  -1   25.20   16.70
   6 -10   1    7.40   12.20
  -6 -10  -1    7.60    9.60
   6 -10   1   -5.60    6.10
  -6 -10  -1   -0.50    7.90
   6  10   1    7.70    9.90
   6  10   1   -2.00    3.20
  -6  10  -1    1.10    5.60
   6  10   1   -6.30    7.60
   6  10   1    0.00   10.10
   6  10   1   -2.00    4.00
  -6  10  -1    8.20    5.10
   6  10   1    8.70   14.40
   7 -10   1   -5.00    4.20
  -7 -10  -1   -3.20   10.20
  -7 -10  -1   42.80   31.40
  -7 -10  -1   27.30   14.70
  -7 -10  -1   25.50   16.30
  -7 -10  -1    6.00   10.20
   7 -10   1    2.60    9.00
  -7 -10  -1   17.80   18.40
  -7 -10  -1    3.60    9.70
   7  10   1   44.60   23.40
   7  10   1   28.90   20.30
   7  10   1    3.30   16.10
   7  10   1   23.00   16.00
   7  10   1    8.90   17.60
  -7  10  -1    6.50    7.50
   7  10   1    1.20    6.40
  -7  10  -1   -6.50    3.20
  -8 -10  -1    8.60   11.50
  -8 -10  -1   -5.40    5.60
   8 -10   1    6.80   11.20
  -8 -10  -1   -2.50    4.00
   8 -10   1    3.80   10.30
  -8 -10  -1   13.50   15.70
  -8 -10  -1   11.00   12.40
  -8 -10  -1    7.00   12.50
  -8 -10  -1   11.70   24.20
   8  10   1   38.40   22.60
   8  10   1    2.20   15.60
  -8  10  -1    1.70    6.90
   8  10   1   -6.20    4.90
   8  10   1   -5.40    3.80
   8  10   1   13.10   10.50
   8  10   1    4.80   10.50
   8  10   1   11.60   14.40
  -8  10  -1    4.90    7.00
  -9 -10  -1   -3.80    4.60
   9 -10   1    9.10   11.40
  -9 -10  -1   -2.30    4.90
  -9 -10  -1    2.70   13.20
   9 -10   1   10.20   12.50
  -9 -10  -1   14.90   14.70
  -9 -10  -1    1.10    8.40
  -9 -10  -1    2.10    9.60
  -9 -10  -1   -3.70    9.30
   9  10   1   -7.90    3.50
   9  10   1    4.10    9.80
   9  10   1   -2.10    9.90
  -9  10  -1   -1.90    6.50
   9  10   1   -0.30    8.60
   9  10   1    7.80   12.10
   9  10   1   -3.70    3.70
  -9  10  -1    7.10   10.80
   9  10   1    1.70    8.00
   9  10   1    2.20    9.50
 -10 -10  -1   -6.10    4.80
 -10 -10  -1    0.60   11.20
  10  10   1   -3.40    9.50
  -8 -11   1   31.00   17.30
  -8 -11   1   16.00   15.30
  -8 -11   1    8.00   15.10
  -8 -11   1   21.10   15.30
  -8 -11   1   24.90   14.00
   8 -11  -1   44.10   21.00
   8 -11  -1   37.20   18.00
  -8 -11   1   28.60   19.30
   8  11  -1   35.40   13.10
   8  11  -1   26.20   16.70
   8  11  -1   19.00   19.40
   8  11  -1    4.00   12.00
   8  11  -1   69.99   28.90
  -8  11   1   52.79   20.70
   8  11  -1   41.10   36.10
   8  11  -1   65.39   18.80
   7 -11  -1   10.40    8.70
  -7 -11   1    2.40   10.00
  -7 -11   1   17.80   14.10
   7 -11  -1   10.00   12.10
  -7 -11   1   -3.00    5.90
  -7 -11   1   -5.00    6.20
  -7 -11   1   -4.10    7.90
  -7 -11   1   18.20   29.70
  -7  11   1   -0.90    7.20
   7  11  -1   -3.30    4.40
  -7  11   1    7.00   10.40
   7  11  -1   -1.80    5.30
   7  11  -1    9.40    6.00
   7  11  -1   -3.00    7.40
   7  11  -1   -6.20    4.80
   7  11  -1    2.00   10.40
   7  11  -1    9.80   12.30
   7  11  -1   23.80   33.30
  -6 -11   1   26.20   18.30
  -6 -11   1   76.59   21.80
  -6 -11   1  114.79   50.89
  -6 -11   1   50.89   23.50
  -6 -11   1   72.59   29.90
   6 -11  -1   42.90   21.90
   6 -11  -1   77.69   26.30
  -6 -11   1    9.70   12.20
  -6 -11   1   66.09   25.20
  -6 -11   1   39.40   17.40
   6  11  -1   31.10   16.60
   6  11  -1   46.90   19.90
   6  11  -1   45.00   21.20
  -6  11   1   17.00   12.70
  -6  11   1   72.09   27.50
   6  11  -1   71.39   36.50
  -6  11   1   56.59   13.40
   6  11  -1   59.39   17.30
   6  11  -1   22.20   25.50
   6  11  -1   81.69   26.90
  -6  11   1   66.79   14.50
  -5 -11   1    3.00    8.90
  -5 -11   1   -4.30    4.70
  -5 -11   1    1.80    6.70
  -5 -11   1    1.50   11.80
  -5 -11   1    3.10   10.50
  -5 -11   1   -0.70    5.20
   5 -11  -1    0.70    4.40
  -5 -11   1    7.20    9.80
  -5  11   1   -2.60    1.80
   5  11  -1   -4.50    7.00
   5  11  -1    0.00    7.80
   5  11  -1    4.90    9.80
  -5  11   1   -1.10    6.10
   5  11  -1   -3.50    8.90
  -5  11   1   15.50   11.90
   5  11  -1   -3.20    3.20
   5  11  -1   -1.10    7.40
  -4 -11   1   34.70   24.70
  -4 -11   1   85.29   24.00
   4 -11  -1   54.89   21.60
  -4 -11   1   38.90   24.60
  -4 -11   1   81.19   23.10
  -4 -11   1   73.99   25.10
  -4 -11   1   56.09   20.50
  -4 -11   1   76.79   24.80
   4 -11  -1   34.70   19.60
  -4  11   1   66.99   18.20
  -4  11   1   55.39   20.30
   4  11  -1   31.00   27.70
  -4  11   1   79.99   18.10
   4  11  -1   55.29   26.20
  -4  11   1   52.99   14.30
   4  11  -1   99.79   31.30
  -4  11   1   66.19   20.60
  -4  11   1   41.90   14.60
   4  11  -1   65.19   23.90
   4  11  -1   16.60   22.60
   3 -11  -1    2.90   11.60
  -3 -11   1   -5.30    5.50
  -3 -11   1   -0.90    9.60
  -3 -11   1   -4.00    7.00
   3 -11  -1    3.60    8.00
  -3 -11   1   -3.20    2.80
  -3 -11   1    6.30    7.70
  -3 -11   1   -6.00    4.40
   3 -11  -1   37.20   16.80
  -3 -11   1    7.60    7.80
  -3 -11   1    7.40   10.00
  -3  11   1    4.50    9.30
  -3  11   1   -2.00    4.20
   3  11  -1    1.40    8.30
  -3  11   1   -0.80    6.30
   3  11  -1   -4.30    5.20
   3  11  -1    1.10    5.50
  -3  11   1   12.80    8.80
  -3  11   1   -1.60    2.60
  -3  11   1    4.00    6.20
   3  11  -1   -1.30    4.20
  -3  11   1    2.50    4.10
   3  11  -1   -4.20    5.80
   3  11  -1    8.60   10.50
   2 -11  -1   59.99   25.80
  -2 -11   1   78.49   19.40
  -2 -11   1   57.89   16.40
  -2 -11   1   36.90   32.90
  -2 -11   1   79.59   35.30
   2 -11  -1   53.69   21.80
  -2 -11   1   58.49   26.30
  -2 -11   1   80.99   24.90
   2 -11  -1   91.59   17.50
   2 -11  -1   64.49   20.60
  -2 -11   1   85.09   22.90
   2 -11  -1   33.30   19.80
   2 -11  -1   71.19   24.40
   2  11  -1   73.29   26.30
  -2  11   1   43.50   17.00
  -2  11   1   79.19   29.10
   2  11  -1   43.60   29.10
  -2  11   1   84.69   29.70
  -2  11   1   92.59   23.60
  -2  11   1   68.19   18.90
   2  11  -1  106.59   43.10
   2  11  -1   41.70   18.10
  -2  11   1  108.49   24.30
   2  11  -1   62.99   22.60
  -2  11   1   44.60   18.80
   2  11  -1   81.69   26.50
   1 -11  -1   -4.70    3.60
   1 -11  -1   -2.40    5.70
  -1 -11   1   -3.90    4.40
  -1 -11   1    1.10    4.40
  -1 -11   1   -7.60    6.30
   1 -11  -1   -2.90    5.90
   1 -11  -1   15.60   14.20
  -1 -11   1   -5.10    7.80
  -1 -11   1   -3.30    4.80
  -1 -11   1    1.10    5.50
   1  11  -1    7.30    8.50
  -1  11   1    5.40    7.50
   1  11  -1    2.10    6.90
  -1  11   1   -2.40    2.30
  -1  11   1   -1.80    2.50
  -1  11   1    2.80    7.60
   1  11  -1   -6.40    4.70
  -1  11   1   -0.30    3.20
  -1  11   1    2.40    6.50
   1  11  -1   -0.20    5.00
  -1  11   1    1.10    5.20
   1  11  -1    4.90    9.50
   1  11  -1   13.40   11.90
  -1  11   1   -5.10    5.00
   1  11  -1    3.90    6.60
   0 -11   1   71.09   18.70
   0 -11  -1   42.00   22.60
   0 -11   1   47.20   21.10
   0 -11   1   68.89   30.00
   0 -11   1   11.60   14.70
   0 -11  -1   33.20   18.70
   0 -11   1   33.80   14.90
   0 -11  -1   32.20   23.70
   0 -11   1   53.49   19.30
   0 -11  -1  108.39   23.60
   0 -11  -1   44.30   17.80
   0  11  -1   37.30   16.00
   0  11   1   71.29   19.70
   0  11   1   70.39   27.90
   0  11   1   29.30   19.70
   0  11   1   59.19   20.50
   0  11  -1   58.99   26.30
   0  11  -1   52.29   20.70
   0  11  -1   60.09   16.50
   0  11  -1   59.79   18.70
   0  11   1   88.69   22.20
   0  11   1   92.09   24.70
   0  11  -1   70.99   22.40
   1 -11   1    7.50    8.40
  -1 -11  -1   13.40    8.90
  -1 -11  -1   -0.60    6.80
  -1 -11  -1   -4.60    2.80
   1 -11   1   -3.80    4.30
   1 -11   1   12.70    9.50
   1 -11   1    5.80   12.20
  -1 -11  -1   -2.10    5.00
  -1 -11  -1   -1.90    4.50
  -1 -11  -1    6.70    8.30
   1  11   1   -4.30    3.90
  -1  11  -1   -1.10    4.50
   1  11   1    3.20    7.10
  -1  11  -1    2.10    4.50
  -1  11  -1   -0.80    4.20
   1  11   1   -2.50    3.00
  -1  11  -1    1.50    4.70
   1  11   1    6.60   11.20
   1  11   1   -4.90    2.30
  -1  11  -1   -1.20    4.70
  -1  11  -1   -3.30    4.50
   1  11   1    2.50   10.20
  -1  11  -1   -1.20    3.50
  -2 -11  -1   89.59   20.70
  -2 -11  -1   96.59   26.50
  -2 -11  -1   34.60   22.30
  -2 -11  -1   53.99   20.60
  -2 -11  -1   79.09   20.10
   2 -11   1   63.89   21.60
   2 -11   1   74.29   26.60
   2 -11   1   86.69   18.00
   2 -11   1   76.79   29.70
   2 -11   1  102.99   30.50
  -2 -11  -1   66.89   22.30
  -2 -11  -1   30.00   22.30
   2 -11   1   57.19   22.70
   2 -11   1  120.49   37.30
  -2 -11  -1   64.29   34.30
   2 -11   1   81.29   32.70
  -2  11  -1   46.30   18.00
   2  11   1  101.09   30.40
   2  11   1   99.99   28.00
  -2  11  -1  107.79   24.50
  -2  11  -1   99.59   24.70
   2  11   1   86.09   35.10
  -2  11  -1   87.89   24.80
   2  11   1   70.79   24.20
  -2  11  -1   83.29   21.40
  -2  11  -1   82.29   23.10
   2  11   1  106.39   29.80
   2  11   1  143.29   49.60
  -3 -11  -1    8.40    9.60
   3 -11   1   -0.90    5.00
  -3 -11  -1   -5.10    2.00
   3 -11   1    7.80    8.80
  -3 -11  -1    3.30    3.60
   3 -11   1    8.20   10.30
  -3 -11  -1   -3.10    4.30
   3 -11   1    0.60    6.50
  -3 -11  -1   -4.50    4.80
  -3 -11  -1    5.10   12.60
  -3 -11  -1    3.10    5.80
  -3  11  -1   -1.10    3.40
  -3  11  -1   -0.50    3.20
  -3  11  -1   -1.50    4.70
  -3  11  -1   -0.10    2.60
   3  11   1   -3.20    5.20
   3  11   1   -6.30    4.70
   3  11   1    3.40    8.50
   3  11   1   -1.30    5.90
   3  11   1   -5.40    2.40
   3  11   1    7.00    8.60
  -3  11  -1    4.50    5.80
  -3  11  -1   -3.30    4.50
  -4 -11  -1   24.40   14.00
  -4 -11  -1   14.80   10.60
  -4 -11  -1   13.20    9.80
  -4 -11  -1   -3.70    3.40
  -4 -11  -1   39.30   18.20
  -4 -11  -1   12.00   17.30
   4 -11   1   27.10   16.60
  -4 -11  -1    8.80   14.10
  -4 -11  -1   21.00   11.70
   4  11   1    8.20   16.10
  -4  11  -1   37.80   12.20
   4  11   1    6.20    8.90
   4  11   1   32.40   16.20
  -4  11  -1   27.40   10.80
   4  11   1   11.80   12.70
  -4  11  -1   27.50    8.70
  -4  11  -1   15.50   10.20
   4  11   1   15.30   11.10
  -4  11  -1    7.90    8.50
  -5 -11  -1   -4.20    7.30
   5 -11   1   -6.40    3.80
   5 -11   1    4.00   12.80
  -5 -11  -1    7.00    9.40
  -5 -11  -1   10.90   10.10
  -5 -11  -1   -5.90    5.00
  -5 -11  -1    0.80   11.30
  -5 -11  -1   -5.00    2.40
  -5 -11  -1    3.10    6.60
   5  11   1    4.20   10.80
  -5  11  -1    4.10    5.20
   5  11   1   17.00   21.10
  -5  11  -1   -4.20    3.70
   5  11   1    0.10    6.50
   5  11   1   12.30   14.50
   5  11   1    5.00   12.30
   5  11   1   -2.90    4.00
  -5  11  -1    1.70    7.40
   6 -11   1   94.99   31.30
  -6 -11  -1  108.29   27.70
  -6 -11  -1   41.90   22.10
  -6 -11  -1  117.19   54.49
  -6 -11  -1   67.09   25.80
  -6 -11  -1   29.30   22.50
  -6 -11  -1   94.69   28.40
  -6 -11  -1   67.49   23.40
   6 -11   1   26.50   17.50
   6  11   1  104.99   33.40
   6  11   1   53.39   24.50
   6  11   1  172.68   59.59
  -6  11  -1   57.19   15.50
   6  11   1   66.29   38.20
  -6  11  -1   88.19   18.00
  -6  11  -1  132.29   27.90
  -6  11  -1   65.39   21.90
   6  11   1  106.89   34.80
   6  11   1   76.49   28.70
  -7 -11  -1   -6.20    3.20
  -7 -11  -1   12.70   13.50
  -7 -11  -1    3.80    8.50
  -7 -11  -1   -3.30    5.60
  -7 -11  -1   14.00   16.80
   7 -11   1   -3.50    6.80
  -7 -11  -1    5.00   12.00
   7 -11   1   -7.20    3.00
  -7  11  -1   -5.20    4.20
   7  11   1    6.30    8.60
   7  11   1    4.80   14.50
   7  11   1   -2.90   10.00
   7  11   1    0.40    8.90
   7  11   1   -3.40    7.10
  -7  11  -1    6.00    8.60
   7  11   1   -0.20    5.10
  -8 -11  -1   59.29   26.10
  -8 -11  -1   16.10   17.20
  -8 -11  -1   29.10   20.60
  -8 -11  -1   20.70   17.70
   8 -11   1    7.50   21.70
   8 -11   1   30.70   17.80
  -8 -11  -1   11.10   11.80
  -8 -11  -1   40.80   22.10
  -8  11  -1   20.60   13.00
   8  11   1   21.40   17.10
   8  11   1   19.30   27.50
   8  11   1   25.70   21.10
   8  11   1   38.40   14.60
   8  11   1   84.99   31.20
   8  11   1   28.60   14.10
   8  11   1   15.20   13.20
   5 -12  -1    2.50   10.20
  -5 -12   1    7.30   16.80
  -5 -12   1    4.70   10.00
  -5 -12   1   -2.30    3.70
  -5 -12   1   -6.50    7.20
   5 -12  -1   -3.70    5.20
  -5 -12   1   -1.80    4.50
  -5 -12   1   -1.90    5.30
  -5 -12   1    0.50    9.10
   5  12  -1    1.00   12.10
   5  12  -1   -6.30    7.80
  -5  12   1   -5.90    9.00
  -5  12   1   -2.70    2.90
  -5  12   1    2.10    8.10
   5  12  -1   -2.80    4.00
  -5  12   1    0.00    4.20
   5  12  -1   10.10   14.90
  -4 -12   1   -8.20    2.50
  -4 -12   1   -5.60    2.80
   4 -12  -1   -4.70    3.60
  -4 -12   1    0.40    8.80
   4 -12  -1   -6.40    4.40
  -4 -12   1   -4.80    2.90
  -4 -12   1   -1.40    6.10
  -4 -12   1    7.10    9.60
  -4 -12   1   -0.60    4.80
   4  12  -1   -2.60    5.80
   4  12  -1    2.80    7.50
  -4  12   1    6.00   10.10
  -4  12   1    1.30    3.80
  -4  12   1   -3.20    6.90
   4  12  -1    0.10    8.50
   4  12  -1   -3.10    6.50
  -4  12   1   -2.30    2.90
  -4  12   1   -2.60    3.10
  -4  12   1   -2.60    2.00
   4  12  -1    3.30    6.90
  -3 -12   1   11.40   17.20
   3 -12  -1    1.40    6.10
  -3 -12   1   15.80   15.60
  -3 -12   1   27.30   20.80
  -3 -12   1   10.70    8.70
   3 -12  -1    1.70    9.10
  -3 -12   1    2.20    6.00
  -3 -12   1   -0.30   10.70
  -3 -12   1    4.40    7.00
   3 -12  -1    0.20    8.70
   3  12  -1   -0.60    3.30
  -3  12   1   -4.90    5.60
  -3  12   1   -2.00    6.90
  -3  12   1    7.30    6.70
  -3  12   1    4.90    6.10
   3  12  -1   -2.80    5.30
  -3  12   1   -1.30    2.40
   3  12  -1   -1.40    8.30
   3  12  -1    0.70    6.10
   3  12  -1    3.80    9.10
  -3  12   1   -2.80    3.20
   3  12  -1    5.60   10.30
   2 -12  -1   -2.50    7.30
  -2 -12   1    6.90   13.20
   2 -12  -1    0.60    7.30
  -2 -12   1   -3.80    4.00
  -2 -12   1   -0.80    6.80
  -2 -12   1   -1.70    8.60
  -2 -12   1   -2.30    5.90
   2 -12  -1   -3.10    5.20
  -2 -12   1    3.40    5.00
   2 -12  -1    3.40    7.60
  -2 -12   1   -2.80    5.20
   2  12  -1   13.20   13.30
  -2  12   1   -1.50    4.30
   2  12  -1   -2.60    3.70
   2  12  -1    1.00    8.80
   2  12  -1    1.70    8.60
  -2  12   1   -7.60    7.20
  -2  12   1   -2.70    2.60
  -2  12   1    1.20    6.30
   2  12  -1    1.60    5.80
   2  12  -1   -3.10    7.10
  -2  12   1    7.00   10.40
  -2  12   1   -2.60    6.20
  -2  12   1    0.20    4.20
   2  12  -1   18.50   17.20
   1 -12  -1   -5.50    5.00
  -1 -12   1   -7.50    4.80
  -1 -12   1    5.90    6.80
  -1 -12   1   -6.40    4.30
   1 -12  -1   -4.00    4.10
  -1 -12   1   -1.10    9.50
   1 -12  -1   -2.50    6.50
   1 -12  -1   -1.90    4.70
   1 -12  -1    2.70    4.90
  -1 -12   1   -0.10    9.00
  -1 -12   1    0.10    6.10
   1 -12  -1   -2.90    2.50
   1  12  -1   -1.20    4.70
   1  12  -1    9.00    8.70
   1  12  -1   -4.50    2.40
  -1  12   1   -1.10    4.10
  -1  12   1   -2.90    4.90
  -1  12   1    3.60    8.50
   1  12  -1   -5.80    3.20
   1  12  -1   -4.70    3.70
  -1  12   1   -5.20    2.30
  -1  12   1   -1.80    5.20
  -1  12   1    2.50   10.90
   1  12  -1   -1.20    5.30
  -1  12   1   -0.30    5.30
   0 -12  -1   -0.60   10.50
   0 -12  -1   13.80   14.70
   0 -12   1   -1.80    7.30
   0 -12  -1    9.10    8.90
   0 -12   1    2.30    8.10
   0 -12   1    2.60    5.50
   0 -12  -1    4.60    8.90
   0 -12   1   -0.10    5.40
   0 -12   1    4.10    8.90
   0 -12  -1    4.40    6.50
   0 -12  -1   -4.90    5.50
   0 -12   1   -2.30    7.40
   0  12   1   -2.60    5.10
   0  12   1   -2.80    8.40
   0  12  -1    8.90   10.80
   0  12   1    2.70    7.50
   0  12  -1   -0.70    6.00
   0  12  -1   12.90    8.80
   0  12   1   -1.60    8.90
   0  12  -1   -2.40    3.70
   0  12   1   -2.50    6.20
   0  12  -1    3.80    8.50
   0  12   1    4.00    8.40
   0  12  -1   -0.90    3.70
  -1 -12  -1   -2.40    5.40
   1 -12   1    8.50    6.10
   1 -12   1   11.50   13.10
   1 -12   1    9.10   15.90
   1 -12   1    8.80   13.30
   1 -12   1    8.30   13.90
  -1 -12  -1   -0.50    5.00
  -1 -12  -1   14.20   15.90
  -1 -12  -1   -0.50    8.90
  -1 -12  -1   -1.50    4.50
   1 -12   1   -7.10    2.40
  -1 -12  -1    1.20   11.20
   1 -12   1    6.60   10.00
   1 -12   1   -3.60    2.90
   1  12   1    2.10    7.40
  -1  12  -1    2.50    6.60
  -1  12  -1   10.80   10.10
  -1  12  -1    8.50    9.80
   1  12   1   16.80   10.40
   1  12   1    3.20   10.00
  -1  12  -1   -4.00    5.20
  -1  12  -1   -0.20    3.90
   1  12   1   24.60   12.80
   1  12   1   -4.80    2.70
  -1  12  -1    2.00    6.70
   1  12   1   -2.70    6.50
   2 -12   1   -0.80    6.10
   2 -12   1   -1.00    5.80
  -2 -12  -1    6.20    9.00
  -2 -12  -1    0.70    7.20
   2 -12   1    5.20   11.90
   2 -12   1   -4.10    5.00
  -2 -12  -1    3.20   10.50
   2 -12   1    7.60    7.90
  -2 -12  -1  -11.40    3.30
  -2 -12  -1   -3.00    6.60
  -2 -12  -1   -1.60    3.40
  -2 -12  -1   16.50   12.20
  -2 -12  -1   -0.10    4.20
  -2  12  -1    2.10    7.90
   2  12   1   10.50   18.70
  -2  12  -1   -2.20    3.40
  -2  12  -1   -2.80    4.20
   2  12   1   -3.20    7.20
  -2  12  -1    3.20    5.40
   2  12   1   -5.30    3.60
   2  12   1   -3.30    5.20
   2  12   1   11.10   15.50
   2  12   1   19.20   13.90
  -2  12  -1    1.70    6.60
  -2  12  -1   -2.80    4.50
   3 -12   1   -7.10    3.70
  -3 -12  -1    0.70    4.80
   3 -12   1    3.30   10.80
  -3 -12  -1   -0.80    8.40
  -3 -12  -1   -0.80    5.30
   3 -12   1    5.40    8.10
   3 -12   1   -2.60    5.80
  -3 -12  -1   -3.50   10.20
  -3 -12  -1    2.10    8.20
  -3 -12  -1   -0.40    6.40
  -3 -12  -1    1.10   20.10
   3  12   1   -5.70    3.70
  -3  12  -1   11.50    9.30
  -3  12  -1    8.80    9.10
  -3  12  -1   -0.30    3.00
   3  12   1    5.50   10.30
  -3  12  -1   -1.40    3.80
   3  12   1   -1.30    7.20
  -3  12  -1    2.50    4.90
   3  12   1   -4.00    3.60
  -3  12  -1    0.00    5.70
   3  12   1   12.60   16.30
   3  12   1   -0.30    6.10
  -4 -12  -1    5.00   12.60
  -4 -12  -1    2.10    8.30
  -4 -12  -1   -0.30    8.90
   4 -12   1   -5.10    6.40
  -4 -12  -1   -2.90    2.50
  -4 -12  -1   -3.90    3.80
  -4 -12  -1    0.80    5.80
   4 -12   1   -4.00    4.70
  -4 -12  -1   -2.70    4.10
   4  12   1   -1.90    4.40
   4  12   1   -3.40    5.80
  -4  12  -1   -0.40    4.00
   4  12   1   -1.90    6.60
   4  12   1   -1.80    6.00
  -4  12  -1   -3.50    5.90
  -4  12  -1    1.90    5.50
   4  12   1   -5.40    5.90
  -4  12  -1   -0.50    3.40
  -4  12  -1    4.00    7.90
  -5 -12  -1    2.60   10.10
  -5 -12  -1    5.40    8.90
  -5 -12  -1    5.40    8.70
  -5 -12  -1   -2.70    5.50
  -5 -12  -1   12.90   10.80
   5 -12   1   -4.20    8.20
   5 -12   1   -0.20    6.30
  -5 -12  -1    8.50   14.80
  -5 -12  -1   -0.10    8.00
   5  12   1    3.80   11.10
  -5  12  -1   -2.30    3.20
  -5  12  -1    7.00    6.60
   5  12   1    5.50   10.80
   5  12   1   17.50   23.60
   5  12   1   -7.10    3.30
  -5  12  -1   -6.10    4.20
   5  12   1    2.90   11.70
  16   0  -2    2.70    6.90
 -16   0   2   16.70   14.30
 -16   0   2    6.70   21.10
  16   0  -2   -1.10    5.60
  16   0  -2   -0.70    5.30
 -16   0   2   14.50   13.90
  16   0  -2   18.50   11.40
 -16   0   2    7.00    9.60
  16   0  -2    1.00    5.60
 -16   0   2   -2.50    5.00
  16   0  -2   -6.60    2.90
  16   0  -2   -6.30    5.80
 -16   0   2   -3.20    7.10
 -15   0   2    1.30    7.50
 -15   0   2   -2.90    2.40
  15   0  -2   -7.30    4.30
  15   0  -2    2.40    5.40
  15   0  -2    7.80    9.30
  15   0  -2   16.30   22.70
  15   0  -2   14.40   10.00
 -15   0   2   17.80   10.10
  15   0  -2   -0.60    3.10
 -15   0   2    6.60    9.70
 -15   0   2   -1.80    6.10
  15   0  -2   -2.60    4.00
 -15   0   2    8.70   16.50
  14   0  -2  339.07   68.69
  14   0  -2  330.87   68.79
 -14   0   2  400.76   86.49
 -14   0   2  412.76   73.19
  14   0  -2  365.26   61.59
  14   0  -2  377.86   75.39
 -14   0   2  320.57   76.79
 -14   0   2  330.97   68.99
 -14   0   2  322.57   80.79
  14   0  -2  358.46   61.19
 -14   0   2  366.26   73.29
  14   0  -2  252.97   66.59
  14   0  -2  347.97   68.39
  14   0  -2  460.65   98.69
  14   0  -2  281.17   75.59
 -14   0   2  260.07   66.39
 -13   0   2    5.80    7.30
  13   0  -2    2.60    8.80
  13   0  -2   17.10    8.60
  13   0  -2   34.80   16.40
 -13   0   2   -2.70    3.60
  13   0  -2    1.30    7.30
  13   0  -2    4.70    6.50
 -13   0   2    0.60    5.40
  13   0  -2   14.20    7.80
  13   0  -2   -2.30    1.90
  13   0  -2   -1.90    2.30
 -13   0   2    2.80    7.50
 -13   0   2    9.70    7.60
 -13   0   2    0.60    5.50
  13   0  -2   -0.30    7.90
 -13   0   2   10.80   10.00
 -13   0   2    2.00    9.30
  12   0  -2  298.07   58.59
 -12   0   2  313.47   60.19
 -12   0   2  176.98   62.39
 -12   0   2  289.47   53.99
 -12   0   2  251.47   51.59
  12   0  -2  241.38   50.69
  12   0  -2  362.46   58.89
 -12   0   2  225.78   50.39
 -12   0   2  270.27   65.39
  12   0  -2  261.67   55.19
  12   0  -2  201.48   48.70
  12   0  -2  284.77   64.59
  12   0  -2  214.98   61.99
 -12   0   2  374.96   60.59
  11   0  -2   29.20   11.90
  11   0  -2   23.60   11.90
 -11   0   2   37.20   13.70
 -11   0   2   32.60   11.10
  11   0  -2   23.40   13.40
 -11   0   2   46.20   20.90
  11   0  -2   14.20    9.10
 -11   0   2   35.10   13.80
  11   0  -2   14.60   13.00
  11   0  -2   12.30   10.00
 -11   0   2   33.00   13.50
  11   0  -2   39.60   13.80
 -11   0   2   20.90   12.30
 -11   0   2   19.60   16.50
  11   0  -2   62.19   19.60
 -11   0   2   23.00   11.80
  11   0  -2   29.00   18.00
  10   0  -2   27.50   13.90
  10   0  -2   25.80   11.70
  10   0  -2    5.30   10.10
 -10   0   2    8.30    6.30
 -10   0   2    0.50    5.10
 -10   0   2    9.00    7.80
  10   0  -2   11.50    6.10
  10   0  -2    0.90    4.40
 -10   0   2    4.20    6.70
 -10   0   2   -4.20    3.10
 -10   0   2   -4.00    2.90
 -10   0   2   10.10    8.40
  10   0  -2    0.20    5.80
  10   0  -2   -0.50    4.20
  10   0  -2   17.40    8.10
 -10   0   2    2.10    9.70
  10   0  -2   -2.60    2.20
 -10   0   2    9.10    9.30
   9   0  -2    6.80    6.20
   9   0  -2   -0.60    2.70
  -9   0   2   24.70   16.40
  -9   0   2    7.50    7.10
  -9   0   2    6.00    7.60
  -9   0   2    0.00    4.50
   9   0  -2    7.40    8.30
   9   0  -2   -4.00    3.60
   9   0  -2   12.10    8.80
   9   0  -2   11.20    7.00
   9   0  -2    5.70    7.00
  -9   0   2   15.20    8.00
   9   0  -2    3.60    5.60
  -9   0   2   25.90   11.70
  -9   0   2   12.60   10.70
   9   0  -2   14.90    8.80
  -9   0   2    8.60    5.60
  -9   0   2   -3.70    3.20
  -8   0   2 2598.94  420.16
  -8   0   2 2623.54  418.36
  -8   0   2 2687.83  419.06
   8   0  -2 2785.72  417.66
   8   0  -2 2468.35  417.66
  -8   0   2 2831.42  418.96
   8   0  -2 2792.82  419.86
   8   0  -2 2761.42  425.56
  -8   0   2 2835.62  418.06
  -8   0   2 2761.62  419.36
  -8   0   2 2679.03  425.66
   8   0  -2 2786.52  418.26
   8   0  -2 2742.93  418.76
   8   0  -2 2686.63  426.26
  -8   0   2 2805.32  418.46
   8   0  -2 2772.92  418.06
  -8   0   2 2458.35  433.46
   7   0  -2  166.18   29.70
  -7   0   2  137.69   26.70
   7   0  -2  163.28   25.90
   7   0  -2  139.79   33.70
  -7   0   2  144.09   35.00
   7   0  -2  141.79   29.70
   7   0  -2  102.29   24.80
   7   0  -2   88.99   24.70
  -7   0   2  107.49   25.20
  -7   0   2  132.89   34.30
   7   0  -2  135.59   29.20
  -7   0   2  210.98   35.40
   7   0  -2  103.79   30.90
   7   0  -2  194.38   32.80
  -7   0   2  140.79   27.50
  -7   0   2  150.18   28.00
  -7   0   2  148.69   29.50
  -7   0   2  133.09   27.40
   6   0  -2 2749.32  450.35
  -6   0   2 3027.30  445.76
   6   0  -2 2962.00  445.46
  -6   0   2 3060.79  445.16
   6   0  -2 2985.80  446.46
  -6   0   2 3068.29  445.66
  -6   0   2 2759.22  450.75
   6   0  -2 2826.92  451.45
  -6   0   2 2800.52  445.86
   6   0  -2 2837.12  445.26
   6   0  -2 2703.03  445.26
  -6   0   2 2918.41  446.26
  -6   0   2 2958.90  452.05
  -6   0   2 2916.01  445.66
   6   0  -2 3002.50  446.56
  -5   0   2  169.48   30.70
  -5   0   2  159.18   32.70
  -5   0   2  176.88   32.40
   5   0  -2  145.79   36.90
   5   0  -2  199.68   35.60
  -5   0   2  242.28   45.80
   5   0  -2  152.98   30.30
   5   0  -2  158.58   36.20
  -5   0   2  196.38   31.40
  -5   0   2  196.08   31.10
  -5   0   2  185.88   34.80
  -5   0   2  160.08   30.80
  -5   0   2  118.99   36.00
   5   0  -2  183.28   31.40
   5   0  -2  195.18   30.70
   4   0  -2    7.30    4.70
   4   0  -2    1.90    4.00
  -4   0   2    7.10    5.10
   4   0  -2    7.30    4.20
  -4   0   2    2.90    3.20
  -4   0   2   16.10    6.10
   4   0  -2    5.80    4.40
  -4   0   2    8.90    5.80
   4   0  -2   23.50    7.30
  -4   0   2   16.30    6.40
  -4   0   2   15.50    6.30
   4   0  -2   13.00    7.60
  -4   0   2   11.20    4.90
   4   0  -2    9.60    4.40
  -4   0   2    7.80    5.00
   4   0  -2    5.60    3.60
  -4   0   2   19.20    8.10
   3   0  -2  301.87   52.89
  -3   0   2  378.06   57.59
  -3   0   2  295.87   53.19
  -3   0   2  338.07   56.49
  -3   0   2  335.17   53.39
  -3   0   2  345.07   53.59
   3   0  -2  342.57   53.29
   3   0  -2  360.86   53.59
   3   0  -2  321.77   53.29
   3   0  -2  310.67   52.89
   3   0  -2  325.37   53.19
  -3   0   2  352.46   53.39
  -3   0   2  319.17   52.99
  -3   0   2  351.36   52.99
   3   0  -2  340.57   53.29
  -3   0   2  328.37   53.19
   2   0  -2 4485.05  824.32
   1   0  -2  187.18   30.80
  -1   0   2  210.18   29.70
  -1   0   2  167.38   30.30
   1   0  -2  148.19   30.50
  -1   0   2  243.68   30.40
  -1   0   2  155.78   28.20
  -1   0   2  166.18   28.50
   1   0  -2  164.28   28.60
   1   0  -2  164.18   28.30
   1   0  -2  174.58   28.50
   0   0   2  126.79   19.80
   0   0   2  197.38   34.70
   0   0   2  129.99   25.40
   0   0  -2  134.19   23.00
   0   0   2  114.69   20.20
   0   0  -2   96.59   19.90
   0   0  -2  162.98   22.60
   0   0   2  138.19   21.30
   0   0   2  107.69   20.10
   0   0   2  124.99   20.30
   0   0  -2  124.79   24.20
   0   0  -2  113.09   20.20
  -1   0  -2  353.76   54.99
  -1   0  -2  346.37   55.09
  -1   0  -2  335.37   54.99
   1   0   2  361.06   57.89
  -1   0  -2  313.87   56.89
   1   0   2  356.16   55.09
   1   0   2  329.87   54.99
   1   0   2  331.67   57.09
   1   0   2  372.36   55.39
  -1   0  -2  440.86   56.59
   1   0   2  433.26   56.49
  -1   0  -2  314.07   55.09
   1   0   2  305.97   54.89
  -2   0  -2 6040.70  994.70
   2   0   2 6209.78  992.50
   3   0   2  278.97   49.40
   3   0   2  368.46   51.19
  -3   0  -2  307.27   49.70
   3   0   2  336.87   53.89
   3   0   2  320.17   49.80
   3   0   2  290.77   49.50
   3   0   2  334.67   50.09
  -3   0  -2  294.27   49.60
  -3   0  -2  311.97   49.60
  -3   0  -2  313.27   50.59
   3   0   2  323.57   49.70
  -3   0  -2  272.27   49.70
  -3   0  -2  286.07   52.89
  -4   0  -2   59.79   13.00
  -4   0  -2   56.89   13.40
   4   0   2   55.99   13.90
   4   0   2   53.99   12.40
   4   0   2   51.09   11.50
  -4   0  -2   66.19   19.80
  -4   0  -2   40.40   12.20
   4   0   2   49.90   12.70
   4   0   2   52.59   12.70
  -4   0  -2   53.99   14.30
  -4   0  -2   59.79   13.60
   4   0   2   24.10   10.10
  -4   0  -2   41.90   10.80
  -4   0  -2   55.99   17.30
   4   0   2   51.39   12.40
  -5   0  -2  374.86   61.69
  -5   0  -2  395.56   60.19
   5   0   2  344.97   64.59
   5   0   2  367.46   59.49
  -5   0  -2  391.26   60.69
  -5   0  -2  374.06   59.89
  -5   0  -2  392.66   64.79
   5   0   2  338.97   59.49
   5   0   2  360.36   64.59
   5   0   2  356.06   59.89
  -5   0  -2  399.46   60.19
   5   0   2  373.56   64.19
   5   0   2  358.46   59.39
  -5   0  -2  364.16   64.59
   5   0   2  324.17   59.59
  -5   0  -2  342.47   59.49
  -6   0  -2 3939.81  669.53
  -6   0  -2 4423.86  664.93
  -6   0  -2 4389.66  664.73
  -6   0  -2 4594.54  671.43
   6   0   2 4832.22  671.33
   6   0   2 4451.35  671.43
  -6   0  -2 4372.46  665.03
   6   0   2 4114.99  664.73
  -6   0  -2 4246.88  666.93
   6   0   2 4273.37  665.13
  -7   0  -2  638.04  104.19
   7   0   2  563.94   96.79
  -7   0  -2  674.13   98.79
  -7   0  -2  623.94   97.19
  -7   0  -2  591.64   97.29
   7   0   2  685.33  104.69
   7   0   2  571.44   97.29
   7   0   2  531.65   96.29
   7   0   2  570.14  103.19
  -7   0  -2  613.14   97.49
   7   0   2  603.04   96.39
   7   0   2  617.24   97.29
   7   0   2  603.14   96.79
   7   0   2  636.34   98.39
  -7   0  -2  560.44   99.29
  -7   0  -2  616.54  103.59
   8   0   2 1516.45  229.18
   8   0   2 1487.35  229.78
   8   0   2 1386.76  220.18
  -8   0  -2 1512.55  222.08
  -8   0  -2 1334.47  221.68
   8   0   2 1469.55  222.08
   8   0   2 1385.16  220.98
   8   0   2 1526.55  221.68
  -8   0  -2 1474.55  221.18
  -8   0  -2 1247.78  222.48
  -8   0  -2 1367.96  224.28
  -8   0  -2 1301.97  227.48
  -8   0  -2 1384.46  220.88
   8   0   2 1558.04  223.18
   8   0   2 1414.26  220.68
   8   0   2 1342.37  220.68
  -9   0  -2   10.70    8.00
   9   0   2    7.70    7.70
  -9   0  -2    2.60    5.70
   9   0   2   20.60   10.50
   9   0   2    8.30    6.80
   9   0   2    3.50    4.40
  -9   0  -2   14.60   14.00
   9   0   2    3.40    4.60
  -9   0  -2   12.10    9.30
   9   0   2    1.60    5.80
  -9   0  -2   13.20    8.90
   9   0   2   23.70    9.50
  -9   0  -2    0.70    5.40
   9   0   2   42.00   18.40
   9   0   2    5.50    8.60
  -9   0  -2   11.70    6.70
  -9   0  -2   10.40    7.00
 -10   0  -2   11.20   11.00
  10   0   2   13.10    9.20
 -10   0  -2   12.60   13.00
  10   0   2   19.20   14.60
 -10   0  -2   33.10   13.50
  10   0   2   17.90   12.00
  10   0   2   32.50   12.70
 -10   0  -2   20.50    9.20
  10   0   2   47.50   17.60
 -10   0  -2   13.00    9.70
  10   0   2   19.50    9.60
  10   0   2   19.50    9.60
  10   0   2   23.80    9.90
 -10   0  -2   25.80   10.40
  10   0   2   51.39   22.40
  11   0   2   68.29   26.60
  11   0   2   65.99   19.10
 -11   0  -2   90.89   23.20
  11   0   2   41.50   19.00
 -11   0  -2   76.59   33.80
 -11   0  -2   69.39   20.80
  11   0   2  104.39   28.10
 -11   0  -2   59.69   21.20
  11   0   2   47.40   25.50
  11   0   2   60.99   19.50
 -11   0  -2   92.19   30.20
 -11   0  -2  105.29   27.40
  11   0   2  139.49   29.20
  11   0   2   47.20   19.00
  11   0   2   85.69   21.50
  12   0   2  212.68   46.90
 -12   0  -2  281.47   49.30
 -12   0  -2  261.17   52.99
  12   0   2  200.48   56.49
  12   0   2  130.09   43.70
 -12   0  -2  247.98   63.99
  12   0   2  268.27   52.69
  12   0   2  270.87   43.00
  12   0   2  195.78   56.29
 -12   0  -2   83.29   58.29
 -12   0  -2  188.48   44.20
  12   0   2  200.58   44.90
 -12   0  -2  257.77   53.89
  13   0   2   65.69   28.20
  13   0   2   97.99   30.60
 -13   0  -2  105.39   38.50
  13   0   2   72.39   30.80
 -13   0  -2  115.59   34.70
  13   0   2   94.39   35.90
  13   0   2  133.79   32.40
  13   0   2  157.08   35.30
  13   0   2  106.09   27.40
 -13   0  -2  123.99   33.00
  13   0   2   94.59   27.60
 -13   0  -2   98.99   29.20
 -13   0  -2  160.38   34.50
 -13   0  -2   90.99   37.70
 -14   0  -2  439.56   95.59
 -14   0  -2  402.46   72.49
  14   0   2  333.87   59.19
  14   0   2  311.87   67.59
  14   0   2  397.46   87.29
  14   0   2  294.57   84.89
  14   0   2  419.26   77.29
  14   0   2  333.37   59.49
  14   0   2  337.37   60.09
  14   0   2  273.87   62.69
 -14   0  -2  422.06   97.19
 -14   0  -2  272.07   63.29
 -14   0  -2  335.97   70.29
 -14   0  -2  341.57   73.19
  14   0   2  248.48   66.49
  15   0   2   28.30   13.30
 -15   0  -2   65.29   25.10
 -15   0  -2   39.70   27.90
  15   0   2   19.20   17.20
 -15   0  -2   31.60   26.30
  15   0   2   47.60   18.50
 -15   0  -2   65.29   23.90
  15   0   2   32.10   19.30
  15   0   2   17.60   12.10
  15   0   2   31.70   16.70
 -15   0  -2   11.10   14.40
  15   0   2   25.30   23.50
 -15   0  -2   21.60   13.60
  15   0   2   13.80   12.20
  15   0   2   70.49   26.60
  16   0   2   16.70   15.70
  16   0   2    3.40    8.20
  16   0   2    7.10    9.00
 -16   0  -2    2.70    5.50
 -16   0  -2   11.10   12.40
  16   0   2    4.60    8.20
  16   0   2   52.19   22.90
  16   0   2    6.30   13.20
  16   0   2   26.00   12.30
  16   0   2    3.20   10.90
 -16   0  -2   -1.50    8.30
 -16   0  -2   14.80   15.40
  16   0   2    9.00   11.50
 -16   0  -2   19.80   14.60
  16  -1  -2   33.60   14.00
 -16  -1   2   40.10   17.80
  16  -1  -2   32.90   13.90
  16  -1  -2   21.50   18.30
  16  -1  -2   29.20   10.40
 -16  -1   2   12.90   12.60
  16  -1  -2   11.50   14.30
 -16  -1   2   31.30   18.60
 -16  -1   2   18.10   15.50
  16  -1  -2   63.59   25.70
  16  -1  -2   17.00    8.30
 -16  -1   2   45.40   30.10
 -16  -1   2   42.30   28.90
  16   1  -2   13.40   11.50
 -16   1   2   23.50   17.80
  16   1  -2   49.90   21.10
  16   1  -2   14.60   12.60
 -16   1   2   28.30   14.80
 -16   1   2   11.10   13.20
  16   1  -2   40.80   21.90
 -16   1   2   -1.20    5.80
  16   1  -2   28.60   14.60
  16   1  -2   21.70   17.30
  16   1  -2   18.60   22.40
  16   1  -2   21.80   12.50
 -16   1   2   38.30   15.20
  16   1  -2    8.30   17.40
 -16   1   2    3.30   11.40
  15  -1  -2    3.10    8.90
  15  -1  -2   -2.40    3.30
 -15  -1   2   -1.00    6.50
 -15  -1   2    2.50    6.60
  15  -1  -2   -2.70    1.90
  15  -1  -2    4.70    7.20
  15  -1  -2   -1.60    3.80
 -15  -1   2   -2.50   11.40
 -15  -1   2   -5.20    4.60
  15  -1  -2   -3.80    7.50
 -15  -1   2    1.80    5.80
  15  -1  -2   -7.30    5.70
 -15   1   2    6.40    9.00
 -15   1   2    3.30   10.10
  15   1  -2   -2.90    4.20
 -15   1   2    2.40    6.40
  15   1  -2   -7.40    3.80
  15   1  -2   -2.90   10.70
  15   1  -2    8.40   11.60
 -15   1   2    1.90    6.90
 -15   1   2    0.00    5.60
  15   1  -2    7.40    9.20
  15   1  -2   -4.00    6.90
  15   1  -2   -1.70    4.20
  15   1  -2   -3.00    5.30
 -15   1   2    0.10    6.00
  15   1  -2    6.60    9.50
 -15   1   2   -4.00    5.30
  14  -1  -2   50.59   20.30
 -14  -1   2   74.99   33.40
  14  -1  -2   70.79   25.30
 -14  -1   2   60.99   20.30
  14  -1  -2   65.69   20.40
  14  -1  -2   63.49   20.30
 -14  -1   2   48.90   19.60
 -14  -1   2   70.89   31.30
 -14  -1   2   91.89   28.50
  14  -1  -2   63.19   17.50
 -14  -1   2   43.00   18.60
  14  -1  -2   66.69   24.70
  14  -1  -2   43.80   14.90
 -14   1   2   97.89   26.00
 -14   1   2   46.50   23.30
 -14   1   2   58.79   22.90
  14   1  -2   63.69   21.70
 -14   1   2   90.29   25.70
 -14   1   2   81.09   30.90
  14   1  -2   31.60   20.30
 -14   1   2   39.40   18.30
  14   1  -2   63.79   22.40
  14   1  -2   49.40   27.40
  14   1  -2   60.69   22.90
  14   1  -2   94.69   40.80
  14   1  -2   48.30   18.50
  14   1  -2  119.29   32.20
  14   1  -2   45.50   17.00
 -14   1   2   66.09   23.00
 -14   1   2   81.69   26.30
  13  -1  -2    9.50    8.10
 -13  -1   2    6.40    8.30
  13  -1  -2   -0.30   10.30
  13  -1  -2    2.60    5.70
  13  -1  -2   33.50   15.60
 -13  -1   2    7.10   11.30
 -13  -1   2    3.00    6.60
  13  -1  -2    7.80   10.00
 -13  -1   2   -3.50    4.30
  13  -1  -2    7.40    6.50
  13  -1  -2   -0.50    4.90
  13  -1  -2    4.50    8.10
 -13  -1   2    0.30    6.20
 -13  -1   2   -0.80    7.10
  13   1  -2   10.90   10.20
 -13   1   2    1.80    5.40
 -13   1   2    8.50    7.00
 -13   1   2    3.10    6.40
  13   1  -2   -1.70    3.80
 -13   1   2   -3.40    3.90
 -13   1   2   -2.60    3.90
  13   1  -2   15.30   14.00
 -13   1   2    6.50    8.00
  13   1  -2   -1.10    7.30
 -13   1   2   10.50   10.30
  13   1  -2    6.60    6.90
  13   1  -2    8.10    9.40
  13   1  -2    6.10   10.30
  13   1  -2   19.80   12.70
 -13   1   2    2.60    5.80
  13   1  -2    1.10    9.30
 -12  -1   2  145.79   33.80
  12  -1  -2  157.48   57.69
  12  -1  -2  164.48   32.30
 -12  -1   2  181.98   42.70
  12  -1  -2  123.49   34.50
  12  -1  -2  134.09   37.10
  12  -1  -2  146.79   32.60
  12  -1  -2  127.19   35.00
  12  -1  -2  134.49   30.20
  12  -1  -2  199.28   37.20
 -12  -1   2  197.98   55.19
 -12  -1   2  115.29   42.40
 -12  -1   2  146.99   34.20
  12   1  -2  100.09   30.80
  12   1  -2  114.69   32.20
  12   1  -2  117.19   43.20
 -12   1   2  167.68   35.10
  12   1  -2  103.59   39.80
  12   1  -2  131.19   34.10
 -12   1   2  169.78   35.40
  12   1  -2  107.99   31.20
 -12   1   2  126.69   40.90
  12   1  -2  163.58   36.60
  12   1  -2   96.29   32.30
 -12   1   2  143.19   35.10
 -12   1   2  164.88   34.20
  11  -1  -2    6.00   10.20
  11  -1  -2    7.50    6.10
 -11  -1   2    9.90    8.50
  11  -1  -2    7.90    7.10
 -11  -1   2    2.20    7.90
  11  -1  -2    7.70    6.40
 -11  -1   2    8.00   13.40
 -11  -1   2   17.10   11.80
 -11  -1   2    6.10    6.70
 -11  -1   2   10.80    8.20
  11  -1  -2   -5.20    5.70
  11  -1  -2   -1.00    6.30
  11  -1  -2    6.40    5.10
  11  -1  -2   22.50   15.20
  11  -1  -2    6.90    9.10
 -11  -1   2    4.60    6.80
  11   1  -2    4.10    6.30
 -11   1   2    7.00    8.70
  11   1  -2   11.80    9.90
  11   1  -2   -1.20    6.30
 -11   1   2   26.90   11.20
 -11   1   2   17.20   10.70
  11   1  -2    3.10    7.50
  11   1  -2   -1.40    4.10
  11   1  -2   -4.70    3.50
  11   1  -2    6.10    6.30
  11   1  -2   -0.60    3.80
 -11   1   2    7.30    8.00
 -11   1   2    9.10    8.30
  11   1  -2   12.90    7.80
 -11   1   2   10.70    6.80
  10  -1  -2   98.69   31.90
  10  -1  -2  135.79   29.70
 -10  -1   2  119.19   31.10
  10  -1  -2  136.59   32.00
  10  -1  -2  160.68   31.70
 -10  -1   2  117.39   38.30
  10  -1  -2  163.08   36.80
 -10  -1   2  125.29   32.10
 -10  -1   2  116.99   30.70
  10  -1  -2  168.58   32.10
 -10  -1   2   70.39   33.90
 -10  -1   2  123.29   40.70
  10  -1  -2  153.58   29.90
 -10  -1   2  150.68   31.40
 -10  -1   2  141.59   34.30
  10  -1  -2  161.08   45.30
  10   1  -2  130.79   30.70
 -10   1   2  183.38   36.60
  10   1  -2   88.89   27.50
 -10   1   2  108.59   30.20
 -10   1   2  180.88   44.30
  10   1  -2  107.89   30.60
 -10   1   2  173.08   35.80
 -10   1   2  136.49   32.00
  10   1  -2  129.79   32.80
 -10   1   2  141.39   28.90
 -10   1   2  194.78   38.40
 -10   1   2  142.49   39.40
  10   1  -2  149.29   34.00
 -10   1   2  116.19   29.60
  10   1  -2  188.88   39.10
  10   1  -2  171.98   48.00
  10   1  -2  173.58   35.00
   9  -1  -2   27.80   14.20
  -9  -1   2   31.80   13.60
   9  -1  -2   59.69   17.30
   9  -1  -2   12.00   10.30
  -9  -1   2   11.30   12.70
  -9  -1   2   55.59   14.90
  -9  -1   2   18.90   10.40
   9  -1  -2   38.90   10.90
  -9  -1   2   31.40   13.00
   9  -1  -2   15.80    7.20
   9  -1  -2   19.70    8.50
  -9  -1   2   29.20   10.90
  -9  -1   2   18.30    8.60
  -9  -1   2   54.49   19.70
   9  -1  -2   40.40   12.80
   9  -1  -2   50.69   18.60
  -9  -1   2   25.00   13.90
  -9   1   2   34.20   15.50
  -9   1   2   24.60   10.50
   9   1  -2   32.10   13.20
   9   1  -2   18.60    8.90
   9   1  -2   20.90    9.40
   9   1  -2   29.20   12.60
  -9   1   2   34.60   11.70
   9   1  -2    6.10    9.10
   9   1  -2   17.40    9.00
  -9   1   2   11.20    7.70
   9   1  -2   23.20    9.70
   9   1  -2   36.10   13.30
  -9   1   2   26.50   15.00
  -9   1   2   50.09   15.20
  -9   1   2   31.00   14.70
  -9   1   2   31.00   13.60
  -9   1   2   14.80    9.90
  -9   1   2   39.30   10.60
   8  -1  -2  423.26   68.19
  -8  -1   2  413.76   70.59
   8  -1  -2  413.86   75.69
  -8  -1   2  471.95   71.69
  -8  -1   2  421.56   84.79
   8  -1  -2  406.16   67.89
  -8  -1   2  469.55   72.29
   8  -1  -2  429.16   68.49
   8  -1  -2  459.45   71.19
   8  -1  -2  445.46   71.79
  -8  -1   2  417.46   68.89
  -8  -1   2  360.36   69.19
  -8  -1   2  455.75   70.69
  -8  -1   2  407.46   85.99
   8  -1  -2  432.16   71.49
   8  -1  -2  432.16   74.19
  -8  -1   2  381.36   70.49
   8   1  -2  446.06   71.09
  -8   1   2  424.06   81.89
  -8   1   2  440.46   87.79
   8   1  -2  371.26   82.39
  -8   1   2  404.66   70.19
  -8   1   2  415.26   69.09
  -8   1   2  424.46   69.19
  -8   1   2  467.15   75.99
  -8   1   2  432.96   70.19
   8   1  -2  374.06   69.19
   8   1  -2  412.16   70.49
  -8   1   2  335.37   68.49
   8   1  -2  394.06   70.39
   8   1  -2  352.16   86.79
  -8   1   2  412.86   72.79
   8   1  -2  424.66   70.69
  -8   1   2  429.76   67.09
  -8   1   2  395.86   70.79
   8   1  -2  429.66   69.99
   8   1  -2  455.65   73.49
  -7  -1   2    2.80    5.20
   7  -1  -2   18.90    6.90
  -7  -1   2    9.80    6.90
   7  -1  -2    8.80    7.80
   7  -1  -2    3.60    4.20
   7  -1  -2   16.60    9.40
  -7  -1   2    3.90    8.80
  -7  -1   2    7.60    6.90
   7  -1  -2   20.50    9.00
   7  -1  -2   14.70    7.10
  -7  -1   2    8.30    9.20
   7  -1  -2   12.60    7.50
   7  -1  -2   14.80    6.30
   7  -1  -2   12.80   10.10
  -7  -1   2   10.00    6.60
  -7  -1   2   18.00    8.00
  -7  -1   2    4.90    4.90
  -7  -1   2   17.30    8.30
   7   1  -2   11.10    6.30
   7   1  -2   15.40    7.70
   7   1  -2    5.90    6.70
  -7   1   2   10.40    8.20
   7   1  -2   22.80   13.70
  -7   1   2    6.60    5.90
   7   1  -2    5.40    5.00
  -7   1   2   15.10    7.10
   7   1  -2    6.80    7.20
  -7   1   2   13.60    5.50
   7   1  -2    4.80    5.60
  -7   1   2    0.60    4.10
  -7   1   2    8.20    7.40
   7   1  -2   10.60    7.40
  -7   1   2    0.50    4.90
  -7   1   2   10.50    8.20
  -7   1   2   23.30    8.40
   7   1  -2   10.80    7.50
  -7   1   2    8.70    5.80
   6  -1  -2  970.50  159.28
  -6  -1   2 1003.30  155.88
  -6  -1   2  934.91  156.08
  -6  -1   2  964.10  155.88
   6  -1  -2  952.50  153.78
   6  -1  -2 1064.29  154.18
  -6  -1   2  948.61  155.08
   6  -1  -2  994.40  153.98
  -6  -1   2  995.50  154.28
  -6  -1   2  942.41  154.68
  -6  -1   2 1045.80  156.78
   6  -1  -2 1104.09  157.08
  -6  -1   2 1049.70  163.18
  -6  -1   2 1047.30  163.88
   6  -1  -2 1026.80  153.98
   6   1  -2  958.00  155.28
   6   1  -2  987.80  163.08
   6   1  -2  990.00  154.78
  -6   1   2  990.30  154.88
   6   1  -2  913.41  155.58
  -6   1   2  922.61  158.28
   6   1  -2  962.90  155.78
  -6   1   2  946.91  156.08
  -6   1   2  971.90  154.08
   6   1  -2 1107.69  163.38
  -6   1   2 1021.00  154.98
   6   1  -2 1004.30  155.38
  -6   1   2  980.70  152.58
  -6   1   2 1066.99  154.68
  -6   1   2 1001.90  154.98
  -6   1   2  977.40  159.18
  -6   1   2  934.41  155.38
  -5  -1   2   94.79   20.90
  -5  -1   2   46.00   15.60
   5  -1  -2   75.99   16.30
  -5  -1   2   90.39   18.00
   5  -1  -2   57.39   16.50
  -5  -1   2   83.99   19.40
   5  -1  -2   75.79   16.00
   5  -1  -2   81.89   17.30
   5  -1  -2   75.99   19.40
  -5  -1   2   95.59   20.40
   5  -1  -2   72.89   18.80
  -5  -1   2  105.89   29.50
   5  -1  -2   84.29   16.90
  -5  -1   2   75.39   16.50
  -5  -1   2   72.79   23.50
  -5  -1   2  112.09   21.60
  -5   1   2   59.69   19.00
  -5   1   2  126.99   22.40
   5   1  -2   64.69   17.60
  -5   1   2  104.29   19.20
   5   1  -2  104.19   23.20
  -5   1   2   80.59   17.50
  -5   1   2   91.39   22.30
  -5   1   2   94.79   18.40
   5   1  -2   62.79   22.80
   5   1  -2  101.19   27.40
  -5   1   2   85.79   17.90
   5   1  -2   59.89   16.20
   5   1  -2   60.39   15.90
   5   1  -2   77.29   18.30
  -5   1   2   93.19   15.90
  -5   1   2   73.09   16.80
   5   1  -2   70.19   18.00
  -5   1   2   82.19   20.90
   5   1  -2   78.49   17.80
  -4  -1   2   27.60    9.00
   4  -1  -2   32.60   10.60
  -4  -1   2   26.70    8.80
   4  -1  -2   30.70    9.00
   4  -1  -2   30.50    8.40
  -4  -1   2   36.00   10.00
  -4  -1   2   28.60    9.60
  -4  -1   2   30.40   12.50
  -4  -1   2   38.70   16.00
   4  -1  -2   33.60    8.40
  -4  -1   2   46.60   12.00
   4  -1  -2   34.20    8.40
  -4  -1   2   23.40    8.10
  -4  -1   2   36.10    9.70
  -4   1   2   35.00    8.90
  -4   1   2   39.10    9.90
   4   1  -2   62.79   19.80
   4   1  -2   39.50   11.30
  -4   1   2   32.60   11.00
   4   1  -2   18.20    7.30
  -4   1   2   21.00    9.50
  -4   1   2   37.80   13.20
   4   1  -2   20.70    7.80
   4   1  -2   24.10    8.00
  -4   1   2   37.10    7.50
  -4   1   2   42.40   10.40
  -4   1   2   21.80    8.80
   4   1  -2   38.20   14.50
  -4   1   2   22.20    8.10
  -4   1   2   41.60    9.70
  -4   1   2   43.80   12.10
   4   1  -2   17.60    7.10
   4   1  -2   31.60    9.90
   3  -1  -2   99.49   18.20
  -3  -1   2  112.39   20.30
  -3  -1   2  131.99   28.90
   3  -1  -2   75.29   15.00
   3  -1  -2   83.59   15.00
  -3  -1   2   89.99   15.90
   3  -1  -2   84.39   15.00
  -3  -1   2  114.69   19.80
   3  -1  -2  101.19   18.50
  -3  -1   2  113.49   18.70
   3  -1  -2  100.29   14.30
  -3  -1   2   90.69   20.60
   3  -1  -2   83.79   15.10
  -3  -1   2  113.39   17.80
  -3  -1   2   51.49   17.20
  -3  -1   2  124.69   20.20
  -3   1   2   96.19   18.80
   3   1  -2   86.39   16.00
   3   1  -2  125.69   22.00
  -3   1   2   69.19   16.90
  -3   1   2   98.29   15.70
  -3   1   2   64.69   17.90
  -3   1   2   88.69   15.60
   3   1  -2   57.69   15.90
   3   1  -2   60.69   15.30
  -3   1   2   84.69   14.00
   3   1  -2   54.19   15.50
   3   1  -2   77.69   16.60
  -3   1   2   82.49   19.10
  -3   1   2   79.99   17.80
  -3   1   2  103.09   22.40
   3   1  -2   89.89   23.40
   3   1  -2   49.99   18.80
  -3   1   2   94.49   15.50
  -3   1   2   78.49   15.00
   2  -1  -2  907.51  135.09
  -2  -1   2  873.41  140.19
  -2  -1   2  877.01  135.09
   2  -1  -2  859.01  135.19
  -2  -1   2  876.31  136.09
  -2  -1   2  851.91  136.39
  -2  -1   2  812.32  136.19
   2  -1  -2  906.51  137.29
   2  -1  -2  883.71  134.49
  -2  -1   2  848.62  136.29
   2  -1  -2  844.92  137.79
  -2  -1   2  895.41  134.69
   2  -1  -2  861.81  135.09
   2  -1  -2  896.01  135.19
  -2  -1   2  854.61  134.89
  -2   1   2  871.71  135.29
   2   1  -2  902.21  136.29
  -2   1   2  860.01  135.79
  -2   1   2  886.61  135.49
   2   1  -2  870.51  134.69
   2   1  -2  901.01  136.49
   2   1  -2  892.91  136.59
   2   1  -2  914.71  135.19
   2   1  -2  855.41  139.59
  -2   1   2  861.21  137.79
  -2   1   2  877.91  137.89
   2   1  -2  937.71  140.99
  -2   1   2  905.51  135.19
   2   1  -2  863.61  136.29
  -2   1   2  901.11  135.39
  -2   1   2  877.31  137.09
   2   1  -2  923.01  134.99
  -1  -1   2  688.93  110.69
   1  -1  -2  722.53  112.29
  -1  -1   2  792.12  111.19
   1  -1  -2  656.63  110.19
   1  -1  -2  776.82  110.59
   1  -1  -2  676.53  110.09
   1  -1  -2  703.83  110.29
  -1  -1   2  686.63  109.29
  -1  -1   2  762.92  110.39
  -1  -1   2  739.63  113.89
  -1  -1   2  720.63  113.19
  -1  -1   2  633.64  110.69
  -1  -1   2  671.13  109.39
  -1   1   2  743.83  110.39
  -1   1   2  733.83  112.29
  -1   1   2  751.62  110.39
   1   1  -2  713.23  110.99
  -1   1   2  687.93  110.39
   1   1  -2  758.32  111.09
  -1   1   2  685.33  110.29
   1   1  -2  712.53  111.09
   1   1  -2  746.33  110.89
  -1   1   2  758.62  112.99
   1   1  -2  749.53  110.29
   0  -1  -2    0.40    1.80
   0  -1   2   -0.10    1.50
   0  -1  -2   -1.60    2.50
   0  -1   2    1.20    2.10
   0  -1   2   -0.40    1.40
   0  -1  -2   -0.20    1.60
   0  -1   2    0.30    2.50
   0  -1   2    1.80    3.50
   0  -1   2   -0.30    2.00
   0  -1  -2   -1.90    2.50
   0  -1   2   -0.80    1.30
   0  -1  -2   -1.50    1.20
   0  -1  -2   -0.90    1.90
   0   1   2   -1.30    1.70
   0   1  -2   -1.50    1.40
   0   1  -2   -0.80    1.70
   0   1   2    2.80    2.70
   0   1   2    0.40    1.60
   0   1   2   -0.50    0.50
   0   1   2   -0.70    1.50
   0   1   2    0.30    2.50
   0   1  -2   -2.20    1.50
   0   1   2    0.50    2.60
   0   1  -2    1.10    1.80
   0   1  -2    0.20    4.00
   0   1  -2    0.10    1.50
   0   1  -2    1.70    2.70
   1  -1   2  992.90  155.38
  -1  -1  -2 1076.69  159.18
   1  -1   2 1098.79  158.48
  -1  -1  -2  986.10  156.28
  -1  -1  -2 1066.29  154.98
   1  -1   2  993.80  155.48
  -1  -1  -2  975.60  156.08
  -1  -1  -2  985.20  156.08
  -1  -1  -2 1049.20  156.18
   1  -1   2 1034.20  156.48
   1  -1   2 1026.20  155.58
  -1  -1  -2  979.30  159.28
  -1   1  -2 1026.60  155.68
   1   1   2 1035.20  158.88
  -1   1  -2  997.80  155.48
   1   1   2  961.00  155.98
  -1   1  -2  979.00  157.38
  -1   1  -2 1026.30  156.18
  -1   1  -2  998.40  155.48
   1   1   2 1054.89  156.48
  -1   1  -2 1080.69  158.58
   1   1   2  986.00  156.08
  -1   1  -2  977.00  156.18
   2  -1   2  780.92  116.49
  -2  -1  -2  739.23  114.79
   2  -1   2  698.43  113.29
   2  -1   2  738.03  113.29
  -2  -1  -2  763.12  114.59
  -2  -1  -2  675.43  114.19
  -2  -1  -2  841.22  114.09
   2  -1   2  770.12  113.99
  -2  -1  -2  747.63  117.89
   2  -1   2  738.73  113.29
   2  -1   2  703.23  115.49
   2  -1   2  726.33  115.19
   2  -1   2  713.73  113.29
  -2  -1  -2  726.53  114.29
   2  -1   2  781.02  113.69
  -2  -1  -2  826.32  119.09
   2  -1   2  719.33  113.19
   2   1   2  741.43  114.59
   2   1   2  684.03  117.49
   2   1   2  708.63  114.29
  -2   1  -2  725.33  113.49
  -2   1  -2  759.52  115.89
  -2   1  -2  729.63  115.59
  -2   1  -2  671.83  113.19
  -2   1  -2  763.82  113.69
   2   1   2  701.83  117.89
  -2   1  -2  721.43  113.39
   2   1   2  737.63  114.39
  -2   1  -2  759.52  116.29
   3  -1   2  147.09   23.40
   3  -1   2  176.28   24.20
  -3  -1  -2  197.68   32.10
  -3  -1  -2  149.59   25.50
  -3  -1  -2  128.79   24.60
  -3  -1  -2  168.68   35.90
  -3  -1  -2   79.99   25.90
   3  -1   2  131.59   23.30
   3  -1   2  164.28   26.90
  -3  -1  -2  135.89   24.70
   3  -1   2  117.19   23.60
  -3  -1  -2  200.28   27.70
   3  -1   2  156.68   29.00
   3  -1   2  129.59   23.40
   3  -1   2  135.69   28.60
   3  -1   2  135.99   24.30
   3  -1   2  131.89   23.20
  -3   1  -2  147.69   28.30
   3   1   2  116.19   24.00
  -3   1  -2  157.98   24.20
  -3   1  -2  126.19   23.40
  -3   1  -2  164.48   27.00
  -3   1  -2  134.19   23.50
   3   1   2  144.69   25.10
   3   1   2  144.59   24.00
   3   1   2  118.99   24.40
   3   1   2  128.39   24.60
  -3   1  -2  160.58   24.50
   3   1   2  199.98   38.50
  -3   1  -2  127.09   23.40
  -3   1  -2  180.88   31.00
  -4  -1  -2   -0.50    2.10
   4  -1   2   15.60    7.50
   4  -1   2    5.40    3.20
  -4  -1  -2    2.90    3.60
   4  -1   2    4.70    3.20
   4  -1   2    6.40    4.70
  -4  -1  -2    1.20    3.00
   4  -1   2    1.30    2.40
  -4  -1  -2   -0.10    2.50
  -4  -1  -2    7.70    4.60
  -4  -1  -2    8.20    5.70
  -4  -1  -2    5.90    4.70
   4  -1   2    5.30    3.90
   4  -1   2    3.20    3.40
   4  -1   2    7.20    4.30
   4  -1   2    8.10    3.90
   4  -1   2    0.70    3.00
  -4   1  -2    7.40    4.10
  -4   1  -2   -0.60    2.70
  -4   1  -2    3.10    3.00
  -4   1  -2   11.90    4.20
  -4   1  -2    4.00    3.00
   4   1   2    1.00    3.30
   4   1   2    7.40    7.20
  -4   1  -2    2.50    3.10
  -4   1  -2    2.70    3.30
   4   1   2    7.20    4.60
  -4   1  -2    1.30    3.40
   4   1   2    0.10    2.10
   4   1   2   -0.30    2.40
  -4   1  -2    3.90    4.20
  -4   1  -2    0.30    2.40
   4   1   2    0.90    3.30
   4   1   2    5.50    4.10
   5  -1   2   99.49   19.50
  -5  -1  -2   71.19   20.80
  -5  -1  -2  104.69   22.10
   5  -1   2   96.29   19.40
  -5  -1  -2   79.19   24.20
   5  -1   2   89.09   23.80
   5  -1   2  114.99   22.30
   5  -1   2   80.99   17.60
  -5  -1  -2   70.79   18.70
   5  -1   2   88.79   19.00
  -5  -1  -2   82.99   20.60
   5  -1   2  119.79   20.10
   5  -1   2   68.59   20.60
  -5  -1  -2   75.89   18.00
   5  -1   2  119.59   26.60
  -5  -1  -2   83.19   20.60
   5  -1   2  116.29   22.40
  -5   1  -2  107.49   20.70
   5   1   2   66.99   18.50
  -5   1  -2   82.09   22.00
  -5   1  -2  147.69   28.40
   5   1   2   83.39   19.90
  -5   1  -2  113.69   17.70
   5   1   2  129.19   30.80
  -5   1  -2   85.09   20.00
   5   1   2  106.49   22.50
  -5   1  -2   81.59   17.90
   5   1   2   96.59   19.20
  -5   1  -2   58.49   19.50
   5   1   2  121.59   22.40
  -5   1  -2   90.69   18.90
  -5   1  -2  104.79   21.30
   5   1   2   74.19   18.30
   5   1   2   55.69   19.30
   5   1   2  103.49   21.30
  -5   1  -2   94.89   19.40
  -6  -1  -2  570.74  113.39
   6  -1   2  699.13  108.09
  -6  -1  -2  618.74  109.99
   6  -1   2  727.33  109.29
   6  -1   2  747.43  106.99
  -6  -1  -2  710.03  108.99
  -6  -1  -2  681.23  115.49
   6  -1   2  673.53  111.29
   6  -1   2  718.83  107.29
   6  -1   2  670.13  108.19
  -6  -1  -2  690.13  108.69
   6  -1   2  578.74  110.89
   6  -1   2  707.83  106.99
  -6   1  -2  630.84  111.49
  -6   1  -2  634.44  106.99
  -6   1  -2  745.03  108.39
  -6   1  -2  650.43  111.29
  -6   1  -2  663.63  108.19
  -6   1  -2  662.43  107.79
   6   1   2  601.54  108.19
   6   1   2  640.54  107.89
  -6   1  -2  705.53  107.59
   6   1   2  581.74  113.29
  -6   1  -2  735.33  107.69
   6   1   2  717.13  116.49
   6   1   2  716.63  108.39
   6   1   2  662.23  108.29
   6   1   2  677.73  108.79
  -6   1  -2  672.83  107.09
  -6   1  -2  731.73  111.19
   6   1   2  718.63  108.09
   7  -1   2    6.00    5.80
   7  -1   2   18.40    8.40
   7  -1   2    4.80    6.80
   7  -1   2   29.00    9.30
   7  -1   2    8.50    8.00
   7  -1   2   21.00    7.60
  -7  -1  -2    5.70   10.00
  -7  -1  -2   22.90   10.80
   7  -1   2   31.40    9.30
  -7  -1  -2   17.50   10.90
   7  -1   2   10.40    7.70
  -7  -1  -2   18.40    9.90
   7  -1   2   25.80    9.30
  -7  -1  -2   20.90    8.30
  -7  -1  -2   46.60   14.70
  -7  -1  -2   10.40    9.00
  -7  -1  -2    7.60    7.20
   7   1   2   17.60    7.90
  -7   1  -2    6.30    5.20
   7   1   2    8.70    7.40
   7   1   2    9.40    8.60
  -7   1  -2   26.00    9.40
  -7   1  -2   19.20   13.50
  -7   1  -2   15.30    8.50
   7   1   2   14.80    7.80
   7   1   2   19.50    7.80
  -7   1  -2   15.60    7.30
   7   1   2   36.40   11.80
  -7   1  -2   35.70   13.40
  -7   1  -2   25.00   11.80
   7   1   2   16.00   12.20
  -7   1  -2   14.00    8.90
  -7   1  -2   26.20    8.70
   7   1   2   12.80    7.70
   7   1   2   18.70   12.20
   8  -1   2  379.36   61.39
  -8  -1  -2  335.47   63.99
   8  -1   2  355.66   62.59
   8  -1   2  409.26   61.69
  -8  -1  -2  352.06   63.49
   8  -1   2  338.57   60.69
  -8  -1  -2  352.76   63.59
  -8  -1  -2  403.16   66.59
   8  -1   2  384.16   79.49
  -8  -1  -2  327.77   75.29
   8  -1   2  353.36   61.49
  -8  -1  -2  380.86   63.79
   8  -1   2  406.06   76.99
  -8  -1  -2  508.65   90.19
   8  -1   2  358.16   63.39
  -8  -1  -2  344.27   63.29
  -8   1  -2  387.26   68.39
  -8   1  -2  365.36   62.29
  -8   1  -2  417.56   62.59
  -8   1  -2  324.37   62.69
   8   1   2  377.86   62.89
   8   1   2  352.56   63.39
   8   1   2  442.06   85.09
   8   1   2  387.16   63.59
   8   1   2  374.06   63.89
   8   1   2  431.76   69.99
  -8   1  -2  382.66   63.19
  -8   1  -2  316.17   69.69
  -8   1  -2  357.76   66.09
   8   1   2  371.46   63.09
   8   1   2  469.25   87.19
  -9  -1  -2  211.88   39.50
   9  -1   2  162.28   38.50
  -9  -1  -2  117.29   31.60
   9  -1   2  149.69   30.00
  -9  -1  -2  243.58   54.29
   9  -1   2  132.19   33.00
   9  -1   2  123.59   37.60
   9  -1   2  123.99   28.40
  -9  -1  -2  139.09   41.70
   9  -1   2  131.39   28.70
   9  -1   2  183.68   34.50
  -9  -1  -2  155.48   31.40
   9  -1   2  144.69   38.30
   9  -1   2  178.08   33.90
  -9  -1  -2  144.59   37.70
  -9  -1  -2  137.99   32.40
  -9  -1  -2  121.09   30.40
  -9   1  -2   86.69   32.00
   9   1   2  205.18   38.20
   9   1   2  114.89   29.50
   9   1   2  112.99   30.50
   9   1   2  129.19   40.00
   9   1   2  164.18   35.90
  -9   1  -2  151.58   32.00
  -9   1  -2  165.28   32.10
  -9   1  -2  133.69   29.40
   9   1   2  137.59   32.20
   9   1   2  154.68   34.00
  -9   1  -2  156.88   41.50
  -9   1  -2  118.39   29.30
  -9   1  -2  164.98   53.09
   9   1   2  160.88   34.10
  10  -1   2   60.89   16.60
 -10  -1  -2   41.70   18.70
 -10  -1  -2   37.40   23.00
  10  -1   2   65.79   19.00
  10  -1   2   63.29   17.20
  10  -1   2   41.10   20.40
 -10  -1  -2   69.69   28.60
 -10  -1  -2   61.59   20.30
  10  -1   2   51.69   19.80
 -10  -1  -2   51.59   18.20
  10  -1   2   93.19   29.80
  10  -1   2   61.49   18.00
  10  -1   2   91.49   20.70
 -10  -1  -2   59.09   20.50
  10  -1   2   89.79   23.70
[truncated: 2,243,749 more chars]
