# Supplementary material for: The New Paradigm of Ligand Substitution-Driven Enhancement of Anisotropy from SO4 Units in Short-Wavelength Region
Source: ACS Cent Sci. 2024 Nov 27;10(12):2312–20. doi: 10.1021/acscentsci.4c01401 (PMC11673188; doi:10.1021/acscentsci.4c01401)
Supplement: Supplementary file 1 — oc4c01401_si_001.zip [file oc4c01401_si_001.zip › ZnS2C4O10H14.cif]

data_12
_audit_creation_date               2022-12-10
_audit_creation_method
;
Olex2 1.5-alpha
(compiled 2021.08.20 svn.r13c46975 for OlexSys, GUI svn.r6392)
;
_shelx_SHELXL_version_number       '2018/3'
_audit_contact_author_address      ?
_audit_contact_author_email        ?
_audit_contact_author_name         ''
_audit_contact_author_phone        ?
_publ_contact_author_id_orcid      ?
_publ_section_references
;
Dolomanov, O.V., Bourhis, L.J., Gildea, R.J, Howard, J.A.K. & Puschmann, H.
 (2009), J. Appl. Cryst. 42, 339-341.

Sheldrick, G.M. (2015). Acta Cryst. A71, 3-8.

Sheldrick, G.M. (2015). Acta Cryst. C71, 3-8.
;
_chemical_name_common              ?
_chemical_name_systematic          ?
_chemical_formula_moiety           'C4 H14 O10 S2 Zn'
_chemical_formula_sum              'C4 H14 O10 S2 Zn'
_chemical_formula_weight           351.64
_chemical_melting_point            ?
loop_
  _atom_type_symbol
  _atom_type_description
  _atom_type_scat_dispersion_real
  _atom_type_scat_dispersion_imag
  _atom_type_scat_source
 'C' 'C' 0.0033 0.0016 'International Tables Vol C Tables 4.2.6.8 and 6.1.1.4'
 'H' 'H' 0.0000 0.0000 'International Tables Vol C Tables 4.2.6.8 and 6.1.1.4'
 'O' 'O' 0.0106 0.0060 'International Tables Vol C Tables 4.2.6.8 and 6.1.1.4'
 'S' 'S' 0.1246 0.1234 'International Tables Vol C Tables 4.2.6.8 and 6.1.1.4'
 'Zn' 'Zn' 0.2839 1.4301 'International Tables Vol C Tables 4.2.6.8 and 6.1.1.4'

_shelx_space_group_comment
;
The symmetry employed for this shelxl refinement is uniquely defined
by the following loop, which should always be used as a source of
symmetry information in preference to the above space-group names.
They are only intended as comments.
;
_space_group_crystal_system        'monoclinic'
_space_group_IT_number             14
_space_group_name_H-M_alt          'P 1 21/n 1'
_space_group_name_Hall             '-P 2yn'
loop_
  _space_group_symop_operation_xyz
 'x, y, z'
 '-x+1/2, y+1/2, -z+1/2'
 '-x, -y, -z'
 'x-1/2, -y-1/2, z-1/2'

_cell_length_a                     6.313(2)
_cell_length_b                     12.366(4)
_cell_length_c                     7.336(3)
_cell_angle_alpha                  90
_cell_angle_beta                   90.508(10)
_cell_angle_gamma                  90
_cell_volume                       572.7(4)
_cell_formula_units_Z              2
_cell_measurement_reflns_used      449
_cell_measurement_temperature      273.15
_cell_measurement_theta_max        22.178
_cell_measurement_theta_min        4.240
_shelx_estimated_absorpt_T_max     ?
_shelx_estimated_absorpt_T_min     ?
_exptl_absorpt_coefficient_mu      2.551
_exptl_absorpt_correction_T_max    0.7456
_exptl_absorpt_correction_T_min    0.5376
_exptl_absorpt_correction_type     multi-scan
_exptl_absorpt_process_details
;
SADABS-2016/2 (Bruker,2016/2) was used for absorption correction.
wR2(int) was 0.0836 before and 0.0591 after correction.
The Ratio of minimum to maximum transmission is 0.7210.
The \l/2 correction factor is Not present.
;
_exptl_absorpt_special_details     ?
_exptl_crystal_colour              'clear light colourless'
_exptl_crystal_colour_lustre       clear
_exptl_crystal_colour_modifier     light
_exptl_crystal_colour_primary      colourless
_exptl_crystal_density_diffrn      2.039
_exptl_crystal_density_meas        ?
_exptl_crystal_density_method      ?
_exptl_crystal_description         block
_exptl_crystal_F_000               360
_exptl_crystal_size_max            0.168
_exptl_crystal_size_mid            0.127
_exptl_crystal_size_min            0.089
_exptl_transmission_factor_max     ?
_exptl_transmission_factor_min     ?
_diffrn_reflns_av_R_equivalents    0.0839
_diffrn_reflns_av_unetI/netI       0.0895
_diffrn_reflns_Laue_measured_fraction_full  0.987
_diffrn_reflns_Laue_measured_fraction_max  0.986
_diffrn_reflns_limit_h_max         8
_diffrn_reflns_limit_h_min         -8
_diffrn_reflns_limit_k_max         15
_diffrn_reflns_limit_k_min         -16
_diffrn_reflns_limit_l_max         9
_diffrn_reflns_limit_l_min         -9
_diffrn_reflns_number              3693
_diffrn_reflns_point_group_measured_fraction_full  0.987
_diffrn_reflns_point_group_measured_fraction_max  0.986
_diffrn_reflns_theta_full          25.242
_diffrn_reflns_theta_max           27.413
_diffrn_reflns_theta_min           3.295
_diffrn_ambient_temperature        273.15
_diffrn_detector_area_resol_mean   ?
_diffrn_measured_fraction_theta_full  0.987
_diffrn_measured_fraction_theta_max  0.986
_diffrn_measurement_device_type    'Bruker APEX-II CCD'
_diffrn_measurement_method         '\f and \w scans'
_diffrn_radiation_type             MoK\a
_diffrn_radiation_wavelength       0.71073
_diffrn_source                     ?
_diffrn_source_current             1.4
_diffrn_source_power               0.07
_diffrn_source_voltage             50.0
_diffrn_standards_number           0
_reflns_Friedel_coverage           0.000
_reflns_Friedel_fraction_full      .
_reflns_Friedel_fraction_max       .
_reflns_number_gt                  823
_reflns_number_total               1287
_reflns_special_details
;
 Reflections were merged by SHELXL according to the crystal
 class for the calculation of statistics and refinement.
 
 _reflns_Friedel_fraction is defined as the number of unique
 Friedel pairs measured divided by the number that would be
 possible theoretically, ignoring centric projections and
 systematic absences.
;
_reflns_threshold_expression       'I > 2\s(I)'
_computing_cell_refinement         'SAINT V8.40B (?, 2016)'
_computing_data_collection         ?
_computing_data_reduction          'SAINT V8.40B (?, 2016)'
_computing_molecular_graphics      'Olex2 1.5-alpha (Dolomanov et al., 2009)'
_computing_publication_material    'Olex2 1.5-alpha (Dolomanov et al., 2009)'
_computing_structure_refinement    'SHELXL 2018/3 (Sheldrick, 2015)'
_computing_structure_solution      'SHELXT 2018/2 (Sheldrick, 2018)'
_refine_diff_density_max           0.789
_refine_diff_density_min           -0.735
_refine_diff_density_rms           0.143
_refine_ls_extinction_coef         0.048(7)
_refine_ls_extinction_expression  
 'Fc^*^=kFc[1+0.001xFc^2^\l^3^/sin(2\q)]^-1/4^'
_refine_ls_extinction_method       'SHELXL-2018/3 (Sheldrick 2018)'
_refine_ls_goodness_of_fit_ref     1.035
_refine_ls_hydrogen_treatment      constr
_refine_ls_matrix_type             full
_refine_ls_number_parameters       84
_refine_ls_number_reflns           1287
_refine_ls_number_restraints       1
_refine_ls_R_factor_all            0.0928
_refine_ls_R_factor_gt             0.0563
_refine_ls_restrained_S_all        1.035
_refine_ls_shift/su_max            0.000
_refine_ls_shift/su_mean           0.000
_refine_ls_structure_factor_coef   Fsqd
_refine_ls_weighting_details      
 'w=1/[\s^2^(Fo^2^)+(0.0485P)^2^+1.2690P] where P=(Fo^2^+2Fc^2^)/3'
_refine_ls_weighting_scheme        calc
_refine_ls_wR_factor_gt            0.1154
_refine_ls_wR_factor_ref           0.1465
_refine_special_details            ?
_olex2_refinement_description
;
1. Fixed Uiso
 At 1.2 times of:
  All C(H,H) groups
 At 1.5 times of:
  All O(H) groups, All O(H,H) groups
2. Restrained distances
 Zn1-H1 \\sim Zn1-H2B
 with sigma of 0.02
3.a Free rotating group:
 O2(H1,H2B)
3.b Secondary CH2 refined with riding coordinates:
 C1(H5,H6), C2(H4,H3)
3.c Idealised tetrahedral OH refined as rotating group:
 O1(H2)
;
_atom_sites_solution_hydrogens     mixed
_atom_sites_solution_primary       dual
_atom_sites_solution_secondary     ?
loop_
  _atom_site_label
  _atom_site_type_symbol
  _atom_site_fract_x
  _atom_site_fract_y
  _atom_site_fract_z
  _atom_site_U_iso_or_equiv
  _atom_site_adp_type
  _atom_site_occupancy
  _atom_site_site_symmetry_order
  _atom_site_calc_flag
  _atom_site_refinement_flags_posn
  _atom_site_refinement_flags_adp
  _atom_site_refinement_flags_occupancy
  _atom_site_disorder_assembly
  _atom_site_disorder_group
 Zn1 Zn 0.500000 0.500000 0.500000 0.0305(4) Uani 1 2 d DS . P . .
 S1 S 0.4751(2) 0.31055(12) 0.2040(2) 0.0312(5) Uani 1 1 d . . . . .
 O3 O 0.5681(7) 0.3527(4) 0.3719(6) 0.0385(11) Uani 1 1 d . . . . .
 O5 O 0.5046(7) 0.1938(4) 0.1934(7) 0.0469(13) Uani 1 1 d . . . . .
 O1 O 0.2019(7) 0.5025(4) 0.3732(6) 0.0377(11) Uani 1 1 d . . . . .
 H2 H 0.155114 0.564393 0.373914 0.057 Uiso 1 1 calc R U . . .
 O2 O 0.6267(8) 0.5839(4) 0.2869(7) 0.0466(13) Uani 1 1 d G . . . .
 H1 H 0.725032 0.629601 0.305928 0.070 Uiso 1 1 d DG U . . .
 H2B H 0.545915 0.614197 0.208946 0.070 Uiso 1 1 d DG U . . .
 O4 O 0.5504(7) 0.3671(4) 0.0468(6) 0.0464(13) Uani 1 1 d . . . . .
 C1 C 0.1996(10) 0.3308(5) 0.2183(9) 0.0371(15) Uani 1 1 d . . . . .
 H5 H 0.131063 0.292502 0.118570 0.044 Uiso 1 1 calc R U . . .
 H6 H 0.150008 0.299237 0.331174 0.044 Uiso 1 1 calc R U . . .
 C2 C 0.1315(11) 0.4483(5) 0.2117(9) 0.0378(15) Uani 1 1 d . . . . .
 H4 H 0.191506 0.483097 0.105429 0.045 Uiso 1 1 calc R U . . .
 H3 H -0.021618 0.452704 0.201934 0.045 Uiso 1 1 calc R U . . .

loop_
  _atom_site_aniso_label
  _atom_site_aniso_U_11
  _atom_site_aniso_U_22
  _atom_site_aniso_U_33
  _atom_site_aniso_U_23
  _atom_site_aniso_U_13
  _atom_site_aniso_U_12
 Zn1 0.0333(6) 0.0255(6) 0.0327(6) -0.0004(4) -0.0041(4) -0.0007(4)
 S1 0.0338(8) 0.0253(8) 0.0344(9) -0.0024(6) -0.0029(6) 0.0012(7)
 O3 0.042(3) 0.034(2) 0.039(3) -0.005(2) -0.0113(19) 0.002(2)
 O5 0.040(3) 0.026(2) 0.074(4) -0.012(2) -0.011(2) 0.007(2)
 O1 0.035(2) 0.032(3) 0.047(3) -0.009(2) -0.008(2) 0.004(2)
 O2 0.051(3) 0.047(3) 0.041(3) 0.008(2) -0.009(2) -0.019(3)
 O4 0.048(3) 0.054(3) 0.038(3) 0.005(2) 0.003(2) -0.011(3)
 C1 0.038(3) 0.034(4) 0.039(4) -0.007(3) -0.004(3) 0.000(3)
 C2 0.039(3) 0.033(4) 0.040(4) -0.003(3) -0.015(3) 0.003(3)

_geom_special_details
;
 All esds (except the esd in the dihedral angle between two l.s. planes)
 are estimated using the full covariance matrix.  The cell esds are taken
 into account individually in the estimation of esds in distances, angles
 and torsion angles; correlations between esds in cell parameters are only
 used when they are defined by crystal symmetry.  An approximate (isotropic)
 treatment of cell esds is used for estimating esds involving l.s. planes.
;
loop_
  _geom_bond_atom_site_label_1
  _geom_bond_atom_site_label_2
  _geom_bond_distance
  _geom_bond_site_symmetry_2
  _geom_bond_publ_flag
 Zn1 O3 2.096(4) 3_666 ?
 Zn1 O3 2.096(4) . ?
 Zn1 O1 2.092(4) 3_666 ?
 Zn1 O1 2.092(4) . ?
 Zn1 O2 2.045(5) 3_666 ?
 Zn1 O2 2.045(5) . ?
 S1 O3 1.456(4) . ?
 S1 O5 1.458(5) . ?
 S1 O4 1.433(5) . ?
 S1 C1 1.761(7) . ?
 O1 H2 0.8200 . ?
 O1 C2 1.429(7) . ?
 O2 H1 0.8501 . ?
 O2 H2B 0.8501 . ?
 C1 H5 0.9700 . ?
 C1 H6 0.9700 . ?
 C1 C2 1.516(9) . ?
 C2 H4 0.9700 . ?
 C2 H3 0.9700 . ?

loop_
  _geom_angle_atom_site_label_1
  _geom_angle_atom_site_label_2
  _geom_angle_atom_site_label_3
  _geom_angle
  _geom_angle_site_symmetry_1
  _geom_angle_site_symmetry_3
  _geom_angle_publ_flag
 O3 Zn1 O3 180.0 . 3_666 ?
 O1 Zn1 O3 89.95(17) 3_666 . ?
 O1 Zn1 O3 90.05(17) 3_666 3_666 ?
 O1 Zn1 O3 89.95(17) . 3_666 ?
 O1 Zn1 O3 90.05(17) . . ?
 O1 Zn1 O1 180.0(2) 3_666 . ?
 O2 Zn1 O3 90.9(2) 3_666 3_666 ?
 O2 Zn1 O3 90.9(2) . . ?
 O2 Zn1 O3 89.1(2) . 3_666 ?
 O2 Zn1 O3 89.1(2) 3_666 . ?
 O2 Zn1 O1 89.49(19) 3_666 . ?
 O2 Zn1 O1 90.51(19) 3_666 3_666 ?
 O2 Zn1 O1 90.51(19) . . ?
 O2 Zn1 O1 89.49(19) . 3_666 ?
 O2 Zn1 O2 180.0 . 3_666 ?
 O3 S1 O5 110.4(3) . . ?
 O3 S1 C1 106.8(3) . . ?
 O5 S1 C1 105.7(3) . . ?
 O4 S1 O3 111.8(3) . . ?
 O4 S1 O5 113.4(3) . . ?
 O4 S1 C1 108.3(3) . . ?
 S1 O3 Zn1 127.4(3) . . ?
 Zn1 O1 H2 109.5 . . ?
 C2 O1 Zn1 129.3(4) . . ?
 C2 O1 H2 109.5 . . ?
 Zn1 O2 H1 120.1 . . ?
 Zn1 O2 H2B 120.1 . . ?
 H1 O2 H2B 104.5 . . ?
 S1 C1 H5 108.6 . . ?
 S1 C1 H6 108.6 . . ?
 H5 C1 H6 107.6 . . ?
 C2 C1 S1 114.5(5) . . ?
 C2 C1 H5 108.6 . . ?
 C2 C1 H6 108.6 . . ?
 O1 C2 C1 109.7(5) . . ?
 O1 C2 H4 109.7 . . ?
 O1 C2 H3 109.7 . . ?
 C1 C2 H4 109.7 . . ?
 C1 C2 H3 109.7 . . ?
 H4 C2 H3 108.2 . . ?

loop_
  _geom_torsion_atom_site_label_1
  _geom_torsion_atom_site_label_2
  _geom_torsion_atom_site_label_3
  _geom_torsion_atom_site_label_4
  _geom_torsion
  _geom_torsion_site_symmetry_1
  _geom_torsion_site_symmetry_2
  _geom_torsion_site_symmetry_3
  _geom_torsion_site_symmetry_4
  _geom_torsion_publ_flag
 Zn1 O1 C2 C1 47.1(8) . . . . ?
 S1 C1 C2 O1 -67.8(7) . . . . ?
 O3 S1 C1 C2 68.2(5) . . . . ?
 O5 S1 O3 Zn1 -160.0(3) . . . . ?
 O5 S1 C1 C2 -174.2(5) . . . . ?
 O4 S1 O3 Zn1 72.8(4) . . . . ?
 O4 S1 C1 C2 -52.4(6) . . . . ?
 C1 S1 O3 Zn1 -45.5(4) . . . . ?

_olex2_submission_special_instructions  'No special instructions were received'
